# Supplementary material for: Revealing the human mucinome
Source: Nat Commun. 2022 Jun 20;13:3542. doi: 10.1038/s41467-022-31062-4 (PMC9209528; doi:10.1038/s41467-022-31062-4)
Supplement: Supplementary file 5 — Supplementary Dataset 2 [file 41467_2022_31062_MOESM5_ESM.xlsx]

## Sheet: Sheet1
UniprotID	Description	Extracellular	ExclusivelyExtracellular	NglycoProtein	Oglycoprotein	isAMucin	Mucin Domain Start Residue	Mucin Domain O-glycosites
Q5JTC6	sp|Q5JTC6|AMER1_HUMAN APC membrane recruitment protein 1 OS=Homo sapiens OX=9606 GN=AMER1 PE=1 SV=2	TRUE	FALSE	FALSE	FALSE	TRUE	671	673;674;677;682;683;687;688;690;
Q5JTC6	sp|Q5JTC6|AMER1_HUMAN APC membrane recruitment protein 1 OS=Homo sapiens OX=9606 GN=AMER1 PE=1 SV=2	TRUE	FALSE	FALSE	FALSE	TRUE	673	674;677;682;683;687;688;690;691;
Q4VCS5	sp|Q4VCS5|AMOT_HUMAN Angiomotin OS=Homo sapiens OX=9606 GN=AMOT PE=1 SV=1	TRUE	FALSE	FALSE	FALSE	TRUE	847	848;852;855;857;859;863;864;866;
Q4VCS5	sp|Q4VCS5|AMOT_HUMAN Angiomotin OS=Homo sapiens OX=9606 GN=AMOT PE=1 SV=1	TRUE	FALSE	FALSE	FALSE	TRUE	848	852;855;857;859;863;864;866;870;
Q4VCS5	sp|Q4VCS5|AMOT_HUMAN Angiomotin OS=Homo sapiens OX=9606 GN=AMOT PE=1 SV=1	TRUE	FALSE	FALSE	FALSE	TRUE	852	855;857;859;863;864;866;870;872;
Q4VCS5	sp|Q4VCS5|AMOT_HUMAN Angiomotin OS=Homo sapiens OX=9606 GN=AMOT PE=1 SV=1	TRUE	FALSE	FALSE	FALSE	TRUE	855	857;859;863;864;866;870;872;875;
O60641	sp|O60641|AP180_HUMAN Clathrin coat assembly protein AP180 OS=Homo sapiens OX=9606 GN=SNAP91 PE=1 SV=2	TRUE	FALSE	FALSE	FALSE	TRUE	409	412;413;414;419;421;423;425;426;
O60641	sp|O60641|AP180_HUMAN Clathrin coat assembly protein AP180 OS=Homo sapiens OX=9606 GN=SNAP91 PE=1 SV=2	TRUE	FALSE	FALSE	FALSE	TRUE	412	413;414;419;421;423;425;426;427;
O60641	sp|O60641|AP180_HUMAN Clathrin coat assembly protein AP180 OS=Homo sapiens OX=9606 GN=SNAP91 PE=1 SV=2	TRUE	FALSE	FALSE	FALSE	TRUE	413	414;419;421;423;425;426;427;428;
O60641	sp|O60641|AP180_HUMAN Clathrin coat assembly protein AP180 OS=Homo sapiens OX=9606 GN=SNAP91 PE=1 SV=2	TRUE	FALSE	FALSE	FALSE	TRUE	414	419;421;423;425;426;427;428;429;
O60641	sp|O60641|AP180_HUMAN Clathrin coat assembly protein AP180 OS=Homo sapiens OX=9606 GN=SNAP91 PE=1 SV=2	TRUE	FALSE	FALSE	FALSE	TRUE	419	421;423;425;426;427;428;429;431;
O60641	sp|O60641|AP180_HUMAN Clathrin coat assembly protein AP180 OS=Homo sapiens OX=9606 GN=SNAP91 PE=1 SV=2	TRUE	FALSE	FALSE	FALSE	TRUE	421	423;425;426;427;428;429;431;434;
O60641	sp|O60641|AP180_HUMAN Clathrin coat assembly protein AP180 OS=Homo sapiens OX=9606 GN=SNAP91 PE=1 SV=2	TRUE	FALSE	FALSE	FALSE	TRUE	536	537;540;544;545;546;547;548;549;
O60641	sp|O60641|AP180_HUMAN Clathrin coat assembly protein AP180 OS=Homo sapiens OX=9606 GN=SNAP91 PE=1 SV=2	TRUE	FALSE	FALSE	FALSE	TRUE	537	540;544;545;546;547;548;549;550;
O60641	sp|O60641|AP180_HUMAN Clathrin coat assembly protein AP180 OS=Homo sapiens OX=9606 GN=SNAP91 PE=1 SV=2	TRUE	FALSE	FALSE	FALSE	TRUE	540	544;545;546;547;548;549;550;553;
O60641	sp|O60641|AP180_HUMAN Clathrin coat assembly protein AP180 OS=Homo sapiens OX=9606 GN=SNAP91 PE=1 SV=2	TRUE	FALSE	FALSE	FALSE	TRUE	544	545;546;547;548;549;550;553;555;
O60641	sp|O60641|AP180_HUMAN Clathrin coat assembly protein AP180 OS=Homo sapiens OX=9606 GN=SNAP91 PE=1 SV=2	TRUE	FALSE	FALSE	FALSE	TRUE	545	546;547;548;549;550;553;555;556;
O60641	sp|O60641|AP180_HUMAN Clathrin coat assembly protein AP180 OS=Homo sapiens OX=9606 GN=SNAP91 PE=1 SV=2	TRUE	FALSE	FALSE	FALSE	TRUE	703	704;706;707;708;709;710;711;712;
O60641	sp|O60641|AP180_HUMAN Clathrin coat assembly protein AP180 OS=Homo sapiens OX=9606 GN=SNAP91 PE=1 SV=2	TRUE	FALSE	FALSE	FALSE	TRUE	704	706;707;708;709;710;711;712;716;
P08519	sp|P08519|APOA_HUMAN Apolipoprotein(a) OS=Homo sapiens OX=9606 GN=LPA PE=1 SV=1	TRUE	TRUE	TRUE	FALSE	TRUE	3756	3758;3759;3763;3764;3765;3768;3773;3776;
P08519	sp|P08519|APOA_HUMAN Apolipoprotein(a) OS=Homo sapiens OX=9606 GN=LPA PE=1 SV=1	TRUE	TRUE	TRUE	FALSE	TRUE	3758	3759;3763;3764;3765;3768;3773;3776;3778;
P08519	sp|P08519|APOA_HUMAN Apolipoprotein(a) OS=Homo sapiens OX=9606 GN=LPA PE=1 SV=1	TRUE	TRUE	TRUE	FALSE	TRUE	3793	3795;3796;3797;3802;3805;3807;3808;3810;
Q01484	sp|Q01484|ANK2_HUMAN Ankyrin-2 OS=Homo sapiens OX=9606 GN=ANK2 PE=1 SV=4	TRUE	FALSE	FALSE	FALSE	TRUE	1822	1824;1827;1831;1832;1834;1835;1836;1839;
Q01484	sp|Q01484|ANK2_HUMAN Ankyrin-2 OS=Homo sapiens OX=9606 GN=ANK2 PE=1 SV=4	TRUE	FALSE	FALSE	FALSE	TRUE	2355	2358;2359;2363;2365;2367;2372;2373;2375;
Q01484	sp|Q01484|ANK2_HUMAN Ankyrin-2 OS=Homo sapiens OX=9606 GN=ANK2 PE=1 SV=4	TRUE	FALSE	FALSE	FALSE	TRUE	2358	2359;2363;2365;2367;2372;2373;2375;2376;
Q01484	sp|Q01484|ANK2_HUMAN Ankyrin-2 OS=Homo sapiens OX=9606 GN=ANK2 PE=1 SV=4	TRUE	FALSE	FALSE	FALSE	TRUE	2359	2363;2365;2367;2372;2373;2375;2376;2379;
Q01484	sp|Q01484|ANK2_HUMAN Ankyrin-2 OS=Homo sapiens OX=9606 GN=ANK2 PE=1 SV=4	TRUE	FALSE	FALSE	FALSE	TRUE	2933	2935;2938;2939;2942;2944;2946;2951;2952;
Q01484	sp|Q01484|ANK2_HUMAN Ankyrin-2 OS=Homo sapiens OX=9606 GN=ANK2 PE=1 SV=4	TRUE	FALSE	FALSE	FALSE	TRUE	2935	2938;2939;2942;2944;2946;2951;2952;2953;
Q01484	sp|Q01484|ANK2_HUMAN Ankyrin-2 OS=Homo sapiens OX=9606 GN=ANK2 PE=1 SV=4	TRUE	FALSE	FALSE	FALSE	TRUE	2938	2939;2942;2944;2946;2951;2952;2953;2957;
Q01484	sp|Q01484|ANK2_HUMAN Ankyrin-2 OS=Homo sapiens OX=9606 GN=ANK2 PE=1 SV=4	TRUE	FALSE	FALSE	FALSE	TRUE	2939	2942;2944;2946;2951;2952;2953;2957;2961;
Q01484	sp|Q01484|ANK2_HUMAN Ankyrin-2 OS=Homo sapiens OX=9606 GN=ANK2 PE=1 SV=4	TRUE	FALSE	FALSE	FALSE	TRUE	2942	2944;2946;2951;2952;2953;2957;2961;2963;
Q01484	sp|Q01484|ANK2_HUMAN Ankyrin-2 OS=Homo sapiens OX=9606 GN=ANK2 PE=1 SV=4	TRUE	FALSE	FALSE	FALSE	TRUE	2944	2946;2951;2952;2953;2957;2961;2963;2965;
Q12955	sp|Q12955|ANK3_HUMAN Ankyrin-3 OS=Homo sapiens OX=9606 GN=ANK3 PE=1 SV=3	TRUE	FALSE	FALSE	FALSE	TRUE	1519	1522;1523;1525;1526;1527;1528;1529;1531;
Q12955	sp|Q12955|ANK3_HUMAN Ankyrin-3 OS=Homo sapiens OX=9606 GN=ANK3 PE=1 SV=3	TRUE	FALSE	FALSE	FALSE	TRUE	1522	1523;1525;1526;1527;1528;1529;1531;1533;
Q12955	sp|Q12955|ANK3_HUMAN Ankyrin-3 OS=Homo sapiens OX=9606 GN=ANK3 PE=1 SV=3	TRUE	FALSE	FALSE	FALSE	TRUE	1523	1525;1526;1527;1528;1529;1531;1533;1535;
Q12955	sp|Q12955|ANK3_HUMAN Ankyrin-3 OS=Homo sapiens OX=9606 GN=ANK3 PE=1 SV=3	TRUE	FALSE	FALSE	FALSE	TRUE	1525	1526;1527;1528;1529;1531;1533;1535;1539;
Q12955	sp|Q12955|ANK3_HUMAN Ankyrin-3 OS=Homo sapiens OX=9606 GN=ANK3 PE=1 SV=3	TRUE	FALSE	FALSE	FALSE	TRUE	1526	1527;1528;1529;1531;1533;1535;1539;1542;
Q12955	sp|Q12955|ANK3_HUMAN Ankyrin-3 OS=Homo sapiens OX=9606 GN=ANK3 PE=1 SV=3	TRUE	FALSE	FALSE	FALSE	TRUE	1527	1528;1529;1531;1533;1535;1539;1542;1544;
Q12955	sp|Q12955|ANK3_HUMAN Ankyrin-3 OS=Homo sapiens OX=9606 GN=ANK3 PE=1 SV=3	TRUE	FALSE	FALSE	FALSE	TRUE	1528	1529;1531;1533;1535;1539;1542;1544;1545;
Q12955	sp|Q12955|ANK3_HUMAN Ankyrin-3 OS=Homo sapiens OX=9606 GN=ANK3 PE=1 SV=3	TRUE	FALSE	FALSE	FALSE	TRUE	1529	1531;1533;1535;1539;1542;1544;1545;1547;
Q12955	sp|Q12955|ANK3_HUMAN Ankyrin-3 OS=Homo sapiens OX=9606 GN=ANK3 PE=1 SV=3	TRUE	FALSE	FALSE	FALSE	TRUE	3041	3043;3044;3046;3048;3051;3055;3060;3062;
Q12955	sp|Q12955|ANK3_HUMAN Ankyrin-3 OS=Homo sapiens OX=9606 GN=ANK3 PE=1 SV=3	TRUE	FALSE	FALSE	FALSE	TRUE	3043	3044;3046;3048;3051;3055;3060;3062;3063;
Q12955	sp|Q12955|ANK3_HUMAN Ankyrin-3 OS=Homo sapiens OX=9606 GN=ANK3 PE=1 SV=3	TRUE	FALSE	FALSE	FALSE	TRUE	3575	3578;3579;3582;3583;3587;3589;3592;3593;
Q12955	sp|Q12955|ANK3_HUMAN Ankyrin-3 OS=Homo sapiens OX=9606 GN=ANK3 PE=1 SV=3	TRUE	FALSE	FALSE	FALSE	TRUE	3578	3579;3582;3583;3587;3589;3592;3593;3595;
Q12955	sp|Q12955|ANK3_HUMAN Ankyrin-3 OS=Homo sapiens OX=9606 GN=ANK3 PE=1 SV=3	TRUE	FALSE	FALSE	FALSE	TRUE	3579	3582;3583;3587;3589;3592;3593;3595;3596;
Q12955	sp|Q12955|ANK3_HUMAN Ankyrin-3 OS=Homo sapiens OX=9606 GN=ANK3 PE=1 SV=3	TRUE	FALSE	FALSE	FALSE	TRUE	3956	3960;3961;3962;3963;3964;3965;3967;3968;
Q12955	sp|Q12955|ANK3_HUMAN Ankyrin-3 OS=Homo sapiens OX=9606 GN=ANK3 PE=1 SV=3	TRUE	FALSE	FALSE	FALSE	TRUE	3960	3961;3962;3963;3964;3965;3967;3968;3971;
Q12955	sp|Q12955|ANK3_HUMAN Ankyrin-3 OS=Homo sapiens OX=9606 GN=ANK3 PE=1 SV=3	TRUE	FALSE	FALSE	FALSE	TRUE	3961	3962;3963;3964;3965;3967;3968;3971;3972;
Q12955	sp|Q12955|ANK3_HUMAN Ankyrin-3 OS=Homo sapiens OX=9606 GN=ANK3 PE=1 SV=3	TRUE	FALSE	FALSE	FALSE	TRUE	3962	3963;3964;3965;3967;3968;3971;3972;3975;
Q12955	sp|Q12955|ANK3_HUMAN Ankyrin-3 OS=Homo sapiens OX=9606 GN=ANK3 PE=1 SV=3	TRUE	FALSE	FALSE	FALSE	TRUE	3963	3964;3965;3967;3968;3971;3972;3975;3976;
Q12955	sp|Q12955|ANK3_HUMAN Ankyrin-3 OS=Homo sapiens OX=9606 GN=ANK3 PE=1 SV=3	TRUE	FALSE	FALSE	FALSE	TRUE	3964	3965;3967;3968;3971;3972;3975;3976;3977;
Q12955	sp|Q12955|ANK3_HUMAN Ankyrin-3 OS=Homo sapiens OX=9606 GN=ANK3 PE=1 SV=3	TRUE	FALSE	FALSE	FALSE	TRUE	3965	3967;3968;3971;3972;3975;3976;3977;3978;
Q12955	sp|Q12955|ANK3_HUMAN Ankyrin-3 OS=Homo sapiens OX=9606 GN=ANK3 PE=1 SV=3	TRUE	FALSE	FALSE	FALSE	TRUE	3967	3968;3971;3972;3975;3976;3977;3978;3979;
Q16720	sp|Q16720|AT2B3_HUMAN Plasma membrane calcium-transporting ATPase 3 OS=Homo sapiens OX=9606 GN=ATP2B3 PE=1 SV=3	TRUE	FALSE	FALSE	FALSE	TRUE	1193	1194;1197;1199;1201;1202;1203;1206;1207;
Q16720	sp|Q16720|AT2B3_HUMAN Plasma membrane calcium-transporting ATPase 3 OS=Homo sapiens OX=9606 GN=ATP2B3 PE=1 SV=3	TRUE	FALSE	FALSE	FALSE	TRUE	1194	1197;1199;1201;1202;1203;1206;1207;1208;
Q16720	sp|Q16720|AT2B3_HUMAN Plasma membrane calcium-transporting ATPase 3 OS=Homo sapiens OX=9606 GN=ATP2B3 PE=1 SV=3	TRUE	FALSE	FALSE	FALSE	TRUE	1197	1199;1201;1202;1203;1206;1207;1208;1211;
Q6UXG3	sp|Q6UXG3|CLM9_HUMAN CMRF35-like molecule 9 OS=Homo sapiens OX=9606 GN=CD300LG PE=1 SV=2	TRUE	FALSE	TRUE	TRUE	TRUE	195	196;199;201;202;207;208;213;214;
Q9NZA1	sp|Q9NZA1|CLIC5_HUMAN Chloride intracellular channel protein 5 OS=Homo sapiens OX=9606 GN=CLIC5 PE=1 SV=3	TRUE	FALSE	FALSE	FALSE	TRUE	137	139;142;146;150;151;152;155;158;
Q96JQ2	sp|Q96JQ2|CLMN_HUMAN Calmin OS=Homo sapiens OX=9606 GN=CLMN PE=1 SV=1	TRUE	FALSE	FALSE	FALSE	TRUE	151	153;154;155;157;160;163;165;167;
Q96JQ2	sp|Q96JQ2|CLMN_HUMAN Calmin OS=Homo sapiens OX=9606 GN=CLMN PE=1 SV=1	TRUE	FALSE	FALSE	FALSE	TRUE	153	154;155;157;160;163;165;167;168;
Q96JQ2	sp|Q96JQ2|CLMN_HUMAN Calmin OS=Homo sapiens OX=9606 GN=CLMN PE=1 SV=1	TRUE	FALSE	FALSE	FALSE	TRUE	777	779;781;782;783;784;789;792;794;
Q7Z460	sp|Q7Z460|CLAP1_HUMAN CLIP-associating protein 1 OS=Homo sapiens OX=9606 GN=CLASP1 PE=1 SV=1	TRUE	FALSE	FALSE	FALSE	TRUE	1101	1104;1105;1106;1108;1109;1112;1115;1118;
Q9NXG0	sp|Q9NXG0|CNTLN_HUMAN Centlein OS=Homo sapiens OX=9606 GN=CNTLN PE=1 SV=6	TRUE	FALSE	FALSE	FALSE	TRUE	869	871;872;873;875;879;882;885;890;
Q9NXG0	sp|Q9NXG0|CNTLN_HUMAN Centlein OS=Homo sapiens OX=9606 GN=CNTLN PE=1 SV=6	TRUE	FALSE	FALSE	FALSE	TRUE	871	872;873;875;879;882;885;890;891;
Q96SN8	sp|Q96SN8|CK5P2_HUMAN CDK5 regulatory subunit-associated protein 2 OS=Homo sapiens OX=9606 GN=CDK5RAP2 PE=1 SV=5	TRUE	FALSE	FALSE	FALSE	TRUE	1694	1699;1701;1702;1704;1705;1706;1710;1714;
Q15642	sp|Q15642|CIP4_HUMAN Cdc42-interacting protein 4 OS=Homo sapiens OX=9606 GN=TRIP10 PE=1 SV=3	TRUE	FALSE	FALSE	FALSE	TRUE	495	500;501;502;504;506;509;512;513;
Q15642	sp|Q15642|CIP4_HUMAN Cdc42-interacting protein 4 OS=Homo sapiens OX=9606 GN=TRIP10 PE=1 SV=3	TRUE	FALSE	FALSE	FALSE	TRUE	500	501;502;504;506;509;512;513;518;
Q15642	sp|Q15642|CIP4_HUMAN Cdc42-interacting protein 4 OS=Homo sapiens OX=9606 GN=TRIP10 PE=1 SV=3	TRUE	FALSE	FALSE	FALSE	TRUE	501	502;504;506;509;512;513;518;521;
Q15642	sp|Q15642|CIP4_HUMAN Cdc42-interacting protein 4 OS=Homo sapiens OX=9606 GN=TRIP10 PE=1 SV=3	TRUE	FALSE	FALSE	FALSE	TRUE	502	504;506;509;512;513;518;521;524;
Q15642	sp|Q15642|CIP4_HUMAN Cdc42-interacting protein 4 OS=Homo sapiens OX=9606 GN=TRIP10 PE=1 SV=3	TRUE	FALSE	FALSE	FALSE	TRUE	504	506;509;512;513;518;521;524;528;
O43825	sp|O43825|B3GT2_HUMAN Beta-1,3-galactosyltransferase 2 OS=Homo sapiens OX=9606 GN=B3GALT2 PE=1 SV=1	TRUE	TRUE	TRUE	FALSE	TRUE	86	90;95;97;99;102;105;110;115;
O43825	sp|O43825|B3GT2_HUMAN Beta-1,3-galactosyltransferase 2 OS=Homo sapiens OX=9606 GN=B3GALT2 PE=1 SV=1	TRUE	TRUE	TRUE	FALSE	TRUE	90	95;97;99;102;105;110;115;117;
Q6UX71	sp|Q6UX71|PXDC2_HUMAN Plexin domain-containing protein 2 OS=Homo sapiens OX=9606 GN=PLXDC2 PE=1 SV=1	TRUE	TRUE	TRUE	FALSE	TRUE	383	388;389;390;392;393;394;399;401;
Q7Z7A4	sp|Q7Z7A4|PXK_HUMAN PX domain-containing protein kinase-like protein OS=Homo sapiens OX=9606 GN=PXK PE=1 SV=1	TRUE	FALSE	FALSE	FALSE	TRUE	479	483;485;488;491;494;495;498;499;
Q7Z7A4	sp|Q7Z7A4|PXK_HUMAN PX domain-containing protein kinase-like protein OS=Homo sapiens OX=9606 GN=PXK PE=1 SV=1	TRUE	FALSE	FALSE	FALSE	TRUE	483	485;488;491;494;495;498;499;501;
Q7Z7A4	sp|Q7Z7A4|PXK_HUMAN PX domain-containing protein kinase-like protein OS=Homo sapiens OX=9606 GN=PXK PE=1 SV=1	TRUE	FALSE	FALSE	FALSE	TRUE	485	488;491;494;495;498;499;501;502;
Q7Z7A4	sp|Q7Z7A4|PXK_HUMAN PX domain-containing protein kinase-like protein OS=Homo sapiens OX=9606 GN=PXK PE=1 SV=1	TRUE	FALSE	FALSE	FALSE	TRUE	488	491;494;495;498;499;501;502;504;
Q7Z7A4	sp|Q7Z7A4|PXK_HUMAN PX domain-containing protein kinase-like protein OS=Homo sapiens OX=9606 GN=PXK PE=1 SV=1	TRUE	FALSE	FALSE	FALSE	TRUE	491	494;495;498;499;501;502;504;507;
Q7Z7A4	sp|Q7Z7A4|PXK_HUMAN PX domain-containing protein kinase-like protein OS=Homo sapiens OX=9606 GN=PXK PE=1 SV=1	TRUE	FALSE	FALSE	FALSE	TRUE	494	495;498;499;501;502;504;507;508;
Q7Z7A4	sp|Q7Z7A4|PXK_HUMAN PX domain-containing protein kinase-like protein OS=Homo sapiens OX=9606 GN=PXK PE=1 SV=1	TRUE	FALSE	FALSE	FALSE	TRUE	495	498;499;501;502;504;507;508;509;
Q7Z7A4	sp|Q7Z7A4|PXK_HUMAN PX domain-containing protein kinase-like protein OS=Homo sapiens OX=9606 GN=PXK PE=1 SV=1	TRUE	FALSE	FALSE	FALSE	TRUE	498	499;501;502;504;507;508;509;512;
Q9UMZ3	sp|Q9UMZ3|PTPRQ_HUMAN Phosphatidylinositol phosphatase PTPRQ OS=Homo sapiens OX=9606 GN=PTPRQ PE=1 SV=2	TRUE	TRUE	TRUE	FALSE	TRUE	274	278;283;286;288;289;291;292;293;
Q9UMZ3	sp|Q9UMZ3|PTPRQ_HUMAN Phosphatidylinositol phosphatase PTPRQ OS=Homo sapiens OX=9606 GN=PTPRQ PE=1 SV=2	TRUE	TRUE	TRUE	FALSE	TRUE	278	283;286;288;289;291;292;293;294;
P29074	sp|P29074|PTN4_HUMAN Tyrosine-protein phosphatase non-receptor type 4 OS=Homo sapiens OX=9606 GN=PTPN4 PE=1 SV=1	TRUE	FALSE	FALSE	FALSE	TRUE	437	439;440;441;445;450;451;453;456;
Q9NZ20	sp|Q9NZ20|PA2G3_HUMAN Group 3 secretory phospholipase A2 OS=Homo sapiens OX=9606 GN=PLA2G3 PE=1 SV=2	TRUE	FALSE	TRUE	FALSE	TRUE	277	282;284;285;288;289;291;293;294;
Q9UBM4	sp|Q9UBM4|OPT_HUMAN Opticin OS=Homo sapiens OX=9606 GN=OPTC PE=1 SV=1	TRUE	TRUE	TRUE	FALSE	TRUE	82	87;88;90;94;95;96;100;102;
Q9UBM4	sp|Q9UBM4|OPT_HUMAN Opticin OS=Homo sapiens OX=9606 GN=OPTC PE=1 SV=1	TRUE	TRUE	TRUE	FALSE	TRUE	87	88;90;94;95;96;100;102;103;
Q9UBM4	sp|Q9UBM4|OPT_HUMAN Opticin OS=Homo sapiens OX=9606 GN=OPTC PE=1 SV=1	TRUE	TRUE	TRUE	FALSE	TRUE	88	90;94;95;96;100;102;103;106;
Q9UBM4	sp|Q9UBM4|OPT_HUMAN Opticin OS=Homo sapiens OX=9606 GN=OPTC PE=1 SV=1	TRUE	TRUE	TRUE	FALSE	TRUE	90	94;95;96;100;102;103;106;108;
Q9UBM4	sp|Q9UBM4|OPT_HUMAN Opticin OS=Homo sapiens OX=9606 GN=OPTC PE=1 SV=1	TRUE	TRUE	TRUE	FALSE	TRUE	94	95;96;100;102;103;106;108;111;
Q9UBM4	sp|Q9UBM4|OPT_HUMAN Opticin OS=Homo sapiens OX=9606 GN=OPTC PE=1 SV=1	TRUE	TRUE	TRUE	FALSE	TRUE	95	96;100;102;103;106;108;111;112;
Q5H9M0	sp|Q5H9M0|PWP3B_HUMAN PWWP domain-containing DNA repair factor 3B OS=Homo sapiens OX=9606 GN=PWWP3B PE=2 SV=1	TRUE	TRUE	FALSE	FALSE	TRUE	169	173;177;180;184;186;190;191;195;
Q5H9M0	sp|Q5H9M0|PWP3B_HUMAN PWWP domain-containing DNA repair factor 3B OS=Homo sapiens OX=9606 GN=PWWP3B PE=2 SV=1	TRUE	TRUE	FALSE	FALSE	TRUE	173	177;180;184;186;190;191;195;198;
Q5H9M0	sp|Q5H9M0|PWP3B_HUMAN PWWP domain-containing DNA repair factor 3B OS=Homo sapiens OX=9606 GN=PWWP3B PE=2 SV=1	TRUE	TRUE	FALSE	FALSE	TRUE	177	180;184;186;190;191;195;198;200;
A6NNC1	sp|A6NNC1|P12LL_HUMAN Putative POM121-like protein 1-like OS=Homo sapiens OX=9606 PE=5 SV=3	TRUE	TRUE	FALSE	FALSE	TRUE	66	67;69;70;72;73;74;75;76;
A6NNC1	sp|A6NNC1|P12LL_HUMAN Putative POM121-like protein 1-like OS=Homo sapiens OX=9606 PE=5 SV=3	TRUE	TRUE	FALSE	FALSE	TRUE	294	295;298;301;305;306;311;313;316;
Q92954	sp|Q92954|PRG4_HUMAN Proteoglycan 4 OS=Homo sapiens OX=9606 GN=PRG4 PE=1 SV=3	TRUE	TRUE	TRUE	TRUE	TRUE	151	155;159;161;166;167;172;173;174;
Q92954	sp|Q92954|PRG4_HUMAN Proteoglycan 4 OS=Homo sapiens OX=9606 GN=PRG4 PE=1 SV=3	TRUE	TRUE	TRUE	TRUE	TRUE	155	159;161;166;167;172;173;174;175;
Q92954	sp|Q92954|PRG4_HUMAN Proteoglycan 4 OS=Homo sapiens OX=9606 GN=PRG4 PE=1 SV=3	TRUE	TRUE	TRUE	TRUE	TRUE	159	161;166;167;172;173;174;175;176;
Q92954	sp|Q92954|PRG4_HUMAN Proteoglycan 4 OS=Homo sapiens OX=9606 GN=PRG4 PE=1 SV=3	TRUE	TRUE	TRUE	TRUE	TRUE	161	166;167;172;173;174;175;176;177;
Q92954	sp|Q92954|PRG4_HUMAN Proteoglycan 4 OS=Homo sapiens OX=9606 GN=PRG4 PE=1 SV=3	TRUE	TRUE	TRUE	TRUE	TRUE	166	167;172;173;174;175;176;177;178;
Q92954	sp|Q92954|PRG4_HUMAN Proteoglycan 4 OS=Homo sapiens OX=9606 GN=PRG4 PE=1 SV=3	TRUE	TRUE	TRUE	TRUE	TRUE	540	541;542;547;548;553;555;556;557;
Q92954	sp|Q92954|PRG4_HUMAN Proteoglycan 4 OS=Homo sapiens OX=9606 GN=PRG4 PE=1 SV=3	TRUE	TRUE	TRUE	TRUE	TRUE	957	961;963;964;965;968;969;974;975;
Q92954	sp|Q92954|PRG4_HUMAN Proteoglycan 4 OS=Homo sapiens OX=9606 GN=PRG4 PE=1 SV=3	TRUE	TRUE	TRUE	TRUE	TRUE	961	963;964;965;968;969;974;975;979;
Q92954	sp|Q92954|PRG4_HUMAN Proteoglycan 4 OS=Homo sapiens OX=9606 GN=PRG4 PE=1 SV=3	TRUE	TRUE	TRUE	TRUE	TRUE	963	964;965;968;969;974;975;979;980;
O43900	sp|O43900|PRIC3_HUMAN Prickle planar cell polarity protein 3 OS=Homo sapiens OX=9606 GN=PRICKLE3 PE=1 SV=2	TRUE	FALSE	FALSE	FALSE	TRUE	544	546;547;548;550;551;552;553;554;
O43900	sp|O43900|PRIC3_HUMAN Prickle planar cell polarity protein 3 OS=Homo sapiens OX=9606 GN=PRICKLE3 PE=1 SV=2	TRUE	FALSE	FALSE	FALSE	TRUE	546	547;548;550;551;552;553;554;556;
O43900	sp|O43900|PRIC3_HUMAN Prickle planar cell polarity protein 3 OS=Homo sapiens OX=9606 GN=PRICKLE3 PE=1 SV=2	TRUE	FALSE	FALSE	FALSE	TRUE	547	548;550;551;552;553;554;556;557;
Q8TDS5	sp|Q8TDS5|OXER1_HUMAN Oxoeicosanoid receptor 1 OS=Homo sapiens OX=9606 GN=OXER1 PE=2 SV=1	TRUE	TRUE	TRUE	FALSE	TRUE	46	47;49;51;53;54;55;60;62;
Q8TDS5	sp|Q8TDS5|OXER1_HUMAN Oxoeicosanoid receptor 1 OS=Homo sapiens OX=9606 GN=OXER1 PE=2 SV=1	TRUE	TRUE	TRUE	FALSE	TRUE	47	49;51;53;54;55;60;62;64;
Q8TDS5	sp|Q8TDS5|OXER1_HUMAN Oxoeicosanoid receptor 1 OS=Homo sapiens OX=9606 GN=OXER1 PE=2 SV=1	TRUE	TRUE	TRUE	FALSE	TRUE	49	51;53;54;55;60;62;64;66;
Q8TDS5	sp|Q8TDS5|OXER1_HUMAN Oxoeicosanoid receptor 1 OS=Homo sapiens OX=9606 GN=OXER1 PE=2 SV=1	TRUE	TRUE	TRUE	FALSE	TRUE	51	53;54;55;60;62;64;66;67;
Q8TDS5	sp|Q8TDS5|OXER1_HUMAN Oxoeicosanoid receptor 1 OS=Homo sapiens OX=9606 GN=OXER1 PE=2 SV=1	TRUE	TRUE	TRUE	FALSE	TRUE	53	54;55;60;62;64;66;67;70;
Q8TDS5	sp|Q8TDS5|OXER1_HUMAN Oxoeicosanoid receptor 1 OS=Homo sapiens OX=9606 GN=OXER1 PE=2 SV=1	TRUE	TRUE	TRUE	FALSE	TRUE	54	55;60;62;64;66;67;70;73;
Q8TDS5	sp|Q8TDS5|OXER1_HUMAN Oxoeicosanoid receptor 1 OS=Homo sapiens OX=9606 GN=OXER1 PE=2 SV=1	TRUE	TRUE	TRUE	FALSE	TRUE	55	60;62;64;66;67;70;73;74;
Q8TDS5	sp|Q8TDS5|OXER1_HUMAN Oxoeicosanoid receptor 1 OS=Homo sapiens OX=9606 GN=OXER1 PE=2 SV=1	TRUE	TRUE	TRUE	FALSE	TRUE	60	62;64;66;67;70;73;74;78;
Q8TDS5	sp|Q8TDS5|OXER1_HUMAN Oxoeicosanoid receptor 1 OS=Homo sapiens OX=9606 GN=OXER1 PE=2 SV=1	TRUE	TRUE	TRUE	FALSE	TRUE	62	64;66;67;70;73;74;78;79;
Q68BL8	sp|Q68BL8|OLM2B_HUMAN Olfactomedin-like protein 2B OS=Homo sapiens OX=9606 GN=OLFML2B PE=2 SV=2	TRUE	TRUE	TRUE	FALSE	TRUE	390	394;397;398;399;401;405;408;413;
Q8N2Q7	sp|Q8N2Q7|NLGN1_HUMAN Neuroligin-1 OS=Homo sapiens OX=9606 GN=NLGN1 PE=1 SV=2	TRUE	FALSE	TRUE	TRUE	TRUE	637	640;641;642;643;644;648;649;652;
Q8N2Q7	sp|Q8N2Q7|NLGN1_HUMAN Neuroligin-1 OS=Homo sapiens OX=9606 GN=NLGN1 PE=1 SV=2	TRUE	FALSE	TRUE	TRUE	TRUE	640	641;642;643;644;648;649;652;656;
Q8N2Q7	sp|Q8N2Q7|NLGN1_HUMAN Neuroligin-1 OS=Homo sapiens OX=9606 GN=NLGN1 PE=1 SV=2	TRUE	FALSE	TRUE	TRUE	TRUE	641	642;643;644;648;649;652;656;660;
Q8N2Q7	sp|Q8N2Q7|NLGN1_HUMAN Neuroligin-1 OS=Homo sapiens OX=9606 GN=NLGN1 PE=1 SV=2	TRUE	FALSE	TRUE	TRUE	TRUE	642	643;644;648;649;652;656;660;664;
Q8N2Q7	sp|Q8N2Q7|NLGN1_HUMAN Neuroligin-1 OS=Homo sapiens OX=9606 GN=NLGN1 PE=1 SV=2	TRUE	FALSE	TRUE	TRUE	TRUE	643	644;648;649;652;656;660;664;665;
Q8N2Q7	sp|Q8N2Q7|NLGN1_HUMAN Neuroligin-1 OS=Homo sapiens OX=9606 GN=NLGN1 PE=1 SV=2	TRUE	FALSE	TRUE	TRUE	TRUE	644	648;649;652;656;660;664;665;669;
Q8NC74	sp|Q8NC74|RB8NL_HUMAN RBBP8 N-terminal-like protein OS=Homo sapiens OX=9606 GN=RBBP8NL PE=2 SV=3	TRUE	TRUE	FALSE	FALSE	TRUE	576	578;581;586;587;592;593;594;595;
Q8NC74	sp|Q8NC74|RB8NL_HUMAN RBBP8 N-terminal-like protein OS=Homo sapiens OX=9606 GN=RBBP8NL PE=2 SV=3	TRUE	TRUE	FALSE	FALSE	TRUE	578	581;586;587;592;593;594;595;596;
P23515	sp|P23515|OMGP_HUMAN Oligodendrocyte-myelin glycoprotein OS=Homo sapiens OX=9606 GN=OMG PE=1 SV=2	TRUE	TRUE	TRUE	FALSE	TRUE	363	366;368;369;370;371;373;374;376;
P23515	sp|P23515|OMGP_HUMAN Oligodendrocyte-myelin glycoprotein OS=Homo sapiens OX=9606 GN=OMG PE=1 SV=2	TRUE	TRUE	TRUE	FALSE	TRUE	366	368;369;370;371;373;374;376;379;
P23515	sp|P23515|OMGP_HUMAN Oligodendrocyte-myelin glycoprotein OS=Homo sapiens OX=9606 GN=OMG PE=1 SV=2	TRUE	TRUE	TRUE	FALSE	TRUE	368	369;370;371;373;374;376;379;383;
P30414	sp|P30414|NKTR_HUMAN NK-tumor recognition protein OS=Homo sapiens OX=9606 GN=NKTR PE=1 SV=2	TRUE	FALSE	FALSE	FALSE	TRUE	193	195;198;200;201;202;205;206;207;
P30414	sp|P30414|NKTR_HUMAN NK-tumor recognition protein OS=Homo sapiens OX=9606 GN=NKTR PE=1 SV=2	TRUE	FALSE	FALSE	FALSE	TRUE	195	198;200;201;202;205;206;207;208;
P30414	sp|P30414|NKTR_HUMAN NK-tumor recognition protein OS=Homo sapiens OX=9606 GN=NKTR PE=1 SV=2	TRUE	FALSE	FALSE	FALSE	TRUE	198	200;201;202;205;206;207;208;210;
P30414	sp|P30414|NKTR_HUMAN NK-tumor recognition protein OS=Homo sapiens OX=9606 GN=NKTR PE=1 SV=2	TRUE	FALSE	FALSE	FALSE	TRUE	200	201;202;205;206;207;208;210;211;
P30414	sp|P30414|NKTR_HUMAN NK-tumor recognition protein OS=Homo sapiens OX=9606 GN=NKTR PE=1 SV=2	TRUE	FALSE	FALSE	FALSE	TRUE	201	202;205;206;207;208;210;211;212;
P30414	sp|P30414|NKTR_HUMAN NK-tumor recognition protein OS=Homo sapiens OX=9606 GN=NKTR PE=1 SV=2	TRUE	FALSE	FALSE	FALSE	TRUE	202	205;206;207;208;210;211;212;214;
P30414	sp|P30414|NKTR_HUMAN NK-tumor recognition protein OS=Homo sapiens OX=9606 GN=NKTR PE=1 SV=2	TRUE	FALSE	FALSE	FALSE	TRUE	525	527;532;533;535;537;539;541;542;
P30414	sp|P30414|NKTR_HUMAN NK-tumor recognition protein OS=Homo sapiens OX=9606 GN=NKTR PE=1 SV=2	TRUE	FALSE	FALSE	FALSE	TRUE	527	532;533;535;537;539;541;542;543;
P30414	sp|P30414|NKTR_HUMAN NK-tumor recognition protein OS=Homo sapiens OX=9606 GN=NKTR PE=1 SV=2	TRUE	FALSE	FALSE	FALSE	TRUE	532	533;535;537;539;541;542;543;545;
P30414	sp|P30414|NKTR_HUMAN NK-tumor recognition protein OS=Homo sapiens OX=9606 GN=NKTR PE=1 SV=2	TRUE	FALSE	FALSE	FALSE	TRUE	533	535;537;539;541;542;543;545;547;
P30414	sp|P30414|NKTR_HUMAN NK-tumor recognition protein OS=Homo sapiens OX=9606 GN=NKTR PE=1 SV=2	TRUE	FALSE	FALSE	FALSE	TRUE	535	537;539;541;542;543;545;547;549;
P30414	sp|P30414|NKTR_HUMAN NK-tumor recognition protein OS=Homo sapiens OX=9606 GN=NKTR PE=1 SV=2	TRUE	FALSE	FALSE	FALSE	TRUE	537	539;541;542;543;545;547;549;551;
P30414	sp|P30414|NKTR_HUMAN NK-tumor recognition protein OS=Homo sapiens OX=9606 GN=NKTR PE=1 SV=2	TRUE	FALSE	FALSE	FALSE	TRUE	539	541;542;543;545;547;549;551;553;
P30414	sp|P30414|NKTR_HUMAN NK-tumor recognition protein OS=Homo sapiens OX=9606 GN=NKTR PE=1 SV=2	TRUE	FALSE	FALSE	FALSE	TRUE	541	542;543;545;547;549;551;553;554;
P30414	sp|P30414|NKTR_HUMAN NK-tumor recognition protein OS=Homo sapiens OX=9606 GN=NKTR PE=1 SV=2	TRUE	FALSE	FALSE	FALSE	TRUE	542	543;545;547;549;551;553;554;555;
P30414	sp|P30414|NKTR_HUMAN NK-tumor recognition protein OS=Homo sapiens OX=9606 GN=NKTR PE=1 SV=2	TRUE	FALSE	FALSE	FALSE	TRUE	543	545;547;549;551;553;554;555;557;
P30414	sp|P30414|NKTR_HUMAN NK-tumor recognition protein OS=Homo sapiens OX=9606 GN=NKTR PE=1 SV=2	TRUE	FALSE	FALSE	FALSE	TRUE	671	673;676;677;682;685;686;688;689;
P30414	sp|P30414|NKTR_HUMAN NK-tumor recognition protein OS=Homo sapiens OX=9606 GN=NKTR PE=1 SV=2	TRUE	FALSE	FALSE	FALSE	TRUE	673	676;677;682;685;686;688;689;692;
P30414	sp|P30414|NKTR_HUMAN NK-tumor recognition protein OS=Homo sapiens OX=9606 GN=NKTR PE=1 SV=2	TRUE	FALSE	FALSE	FALSE	TRUE	676	677;682;685;686;688;689;692;694;
P30414	sp|P30414|NKTR_HUMAN NK-tumor recognition protein OS=Homo sapiens OX=9606 GN=NKTR PE=1 SV=2	TRUE	FALSE	FALSE	FALSE	TRUE	677	682;685;686;688;689;692;694;696;
P30414	sp|P30414|NKTR_HUMAN NK-tumor recognition protein OS=Homo sapiens OX=9606 GN=NKTR PE=1 SV=2	TRUE	FALSE	FALSE	FALSE	TRUE	799	801;803;804;809;811;814;815;819;
P30414	sp|P30414|NKTR_HUMAN NK-tumor recognition protein OS=Homo sapiens OX=9606 GN=NKTR PE=1 SV=2	TRUE	FALSE	FALSE	FALSE	TRUE	801	803;804;809;811;814;815;819;821;
P30414	sp|P30414|NKTR_HUMAN NK-tumor recognition protein OS=Homo sapiens OX=9606 GN=NKTR PE=1 SV=2	TRUE	FALSE	FALSE	FALSE	TRUE	950	951;955;956;957;958;960;963;965;
P30414	sp|P30414|NKTR_HUMAN NK-tumor recognition protein OS=Homo sapiens OX=9606 GN=NKTR PE=1 SV=2	TRUE	FALSE	FALSE	FALSE	TRUE	951	955;956;957;958;960;963;965;967;
P30414	sp|P30414|NKTR_HUMAN NK-tumor recognition protein OS=Homo sapiens OX=9606 GN=NKTR PE=1 SV=2	TRUE	FALSE	FALSE	FALSE	TRUE	1313	1315;1317;1319;1321;1323;1325;1329;1331;
P30414	sp|P30414|NKTR_HUMAN NK-tumor recognition protein OS=Homo sapiens OX=9606 GN=NKTR PE=1 SV=2	TRUE	FALSE	FALSE	FALSE	TRUE	1315	1317;1319;1321;1323;1325;1329;1331;1333;
P30414	sp|P30414|NKTR_HUMAN NK-tumor recognition protein OS=Homo sapiens OX=9606 GN=NKTR PE=1 SV=2	TRUE	FALSE	FALSE	FALSE	TRUE	1367	1369;1371;1372;1376;1379;1382;1383;1384;
P30414	sp|P30414|NKTR_HUMAN NK-tumor recognition protein OS=Homo sapiens OX=9606 GN=NKTR PE=1 SV=2	TRUE	FALSE	FALSE	FALSE	TRUE	1369	1371;1372;1376;1379;1382;1383;1384;1386;
P30414	sp|P30414|NKTR_HUMAN NK-tumor recognition protein OS=Homo sapiens OX=9606 GN=NKTR PE=1 SV=2	TRUE	FALSE	FALSE	FALSE	TRUE	1371	1372;1376;1379;1382;1383;1384;1386;1388;
P30414	sp|P30414|NKTR_HUMAN NK-tumor recognition protein OS=Homo sapiens OX=9606 GN=NKTR PE=1 SV=2	TRUE	FALSE	FALSE	FALSE	TRUE	1372	1376;1379;1382;1383;1384;1386;1388;1390;
P30414	sp|P30414|NKTR_HUMAN NK-tumor recognition protein OS=Homo sapiens OX=9606 GN=NKTR PE=1 SV=2	TRUE	FALSE	FALSE	FALSE	TRUE	1376	1379;1382;1383;1384;1386;1388;1390;1391;
P30414	sp|P30414|NKTR_HUMAN NK-tumor recognition protein OS=Homo sapiens OX=9606 GN=NKTR PE=1 SV=2	TRUE	FALSE	FALSE	FALSE	TRUE	1379	1382;1383;1384;1386;1388;1390;1391;1392;
P30414	sp|P30414|NKTR_HUMAN NK-tumor recognition protein OS=Homo sapiens OX=9606 GN=NKTR PE=1 SV=2	TRUE	FALSE	FALSE	FALSE	TRUE	1382	1383;1384;1386;1388;1390;1391;1392;1397;
P30414	sp|P30414|NKTR_HUMAN NK-tumor recognition protein OS=Homo sapiens OX=9606 GN=NKTR PE=1 SV=2	TRUE	FALSE	FALSE	FALSE	TRUE	1383	1384;1386;1388;1390;1391;1392;1397;1399;
P30414	sp|P30414|NKTR_HUMAN NK-tumor recognition protein OS=Homo sapiens OX=9606 GN=NKTR PE=1 SV=2	TRUE	FALSE	FALSE	FALSE	TRUE	1384	1386;1388;1390;1391;1392;1397;1399;1401;
P30414	sp|P30414|NKTR_HUMAN NK-tumor recognition protein OS=Homo sapiens OX=9606 GN=NKTR PE=1 SV=2	TRUE	FALSE	FALSE	FALSE	TRUE	1386	1388;1390;1391;1392;1397;1399;1401;1403;
P30414	sp|P30414|NKTR_HUMAN NK-tumor recognition protein OS=Homo sapiens OX=9606 GN=NKTR PE=1 SV=2	TRUE	FALSE	FALSE	FALSE	TRUE	1388	1390;1391;1392;1397;1399;1401;1403;1406;
P30414	sp|P30414|NKTR_HUMAN NK-tumor recognition protein OS=Homo sapiens OX=9606 GN=NKTR PE=1 SV=2	TRUE	FALSE	FALSE	FALSE	TRUE	1390	1391;1392;1397;1399;1401;1403;1406;1409;
P30414	sp|P30414|NKTR_HUMAN NK-tumor recognition protein OS=Homo sapiens OX=9606 GN=NKTR PE=1 SV=2	TRUE	FALSE	FALSE	FALSE	TRUE	1391	1392;1397;1399;1401;1403;1406;1409;1413;
P30414	sp|P30414|NKTR_HUMAN NK-tumor recognition protein OS=Homo sapiens OX=9606 GN=NKTR PE=1 SV=2	TRUE	FALSE	FALSE	FALSE	TRUE	1392	1397;1399;1401;1403;1406;1409;1413;1415;
P30414	sp|P30414|NKTR_HUMAN NK-tumor recognition protein OS=Homo sapiens OX=9606 GN=NKTR PE=1 SV=2	TRUE	FALSE	FALSE	FALSE	TRUE	1397	1399;1401;1403;1406;1409;1413;1415;1417;
P30414	sp|P30414|NKTR_HUMAN NK-tumor recognition protein OS=Homo sapiens OX=9606 GN=NKTR PE=1 SV=2	TRUE	FALSE	FALSE	FALSE	TRUE	1399	1401;1403;1406;1409;1413;1415;1417;1420;
P30414	sp|P30414|NKTR_HUMAN NK-tumor recognition protein OS=Homo sapiens OX=9606 GN=NKTR PE=1 SV=2	TRUE	FALSE	FALSE	FALSE	TRUE	1401	1403;1406;1409;1413;1415;1417;1420;1422;
P30414	sp|P30414|NKTR_HUMAN NK-tumor recognition protein OS=Homo sapiens OX=9606 GN=NKTR PE=1 SV=2	TRUE	FALSE	FALSE	FALSE	TRUE	1428	1433;1435;1438;1441;1443;1448;1450;1454;
P30414	sp|P30414|NKTR_HUMAN NK-tumor recognition protein OS=Homo sapiens OX=9606 GN=NKTR PE=1 SV=2	TRUE	FALSE	FALSE	FALSE	TRUE	1433	1435;1438;1441;1443;1448;1450;1454;1456;
P30414	sp|P30414|NKTR_HUMAN NK-tumor recognition protein OS=Homo sapiens OX=9606 GN=NKTR PE=1 SV=2	TRUE	FALSE	FALSE	FALSE	TRUE	1435	1438;1441;1443;1448;1450;1454;1456;1458;
Q7Z6P3	sp|Q7Z6P3|RAB44_HUMAN Ras-related protein Rab-44 OS=Homo sapiens OX=9606 GN=RAB44 PE=1 SV=4	TRUE	FALSE	FALSE	FALSE	TRUE	553	555;558;560;564;569;571;572;575;
Q6ZRI0	sp|Q6ZRI0|OTOG_HUMAN Otogelin OS=Homo sapiens OX=9606 GN=OTOG PE=1 SV=3	TRUE	FALSE	TRUE	FALSE	TRUE	1639	1644;1645;1650;1652;1654;1656;1657;1662;
Q6ZRI0	sp|Q6ZRI0|OTOG_HUMAN Otogelin OS=Homo sapiens OX=9606 GN=OTOG PE=1 SV=3	TRUE	FALSE	TRUE	FALSE	TRUE	1644	1645;1650;1652;1654;1656;1657;1662;1667;
Q6ZRI0	sp|Q6ZRI0|OTOG_HUMAN Otogelin OS=Homo sapiens OX=9606 GN=OTOG PE=1 SV=3	TRUE	FALSE	TRUE	FALSE	TRUE	1645	1650;1652;1654;1656;1657;1662;1667;1669;
Q6ZRI0	sp|Q6ZRI0|OTOG_HUMAN Otogelin OS=Homo sapiens OX=9606 GN=OTOG PE=1 SV=3	TRUE	FALSE	TRUE	FALSE	TRUE	1650	1652;1654;1656;1657;1662;1667;1669;1671;
Q6ZRI0	sp|Q6ZRI0|OTOG_HUMAN Otogelin OS=Homo sapiens OX=9606 GN=OTOG PE=1 SV=3	TRUE	FALSE	TRUE	FALSE	TRUE	1652	1654;1656;1657;1662;1667;1669;1671;1672;
Q6ZRI0	sp|Q6ZRI0|OTOG_HUMAN Otogelin OS=Homo sapiens OX=9606 GN=OTOG PE=1 SV=3	TRUE	FALSE	TRUE	FALSE	TRUE	1654	1656;1657;1662;1667;1669;1671;1672;1673;
Q6ZRI0	sp|Q6ZRI0|OTOG_HUMAN Otogelin OS=Homo sapiens OX=9606 GN=OTOG PE=1 SV=3	TRUE	FALSE	TRUE	FALSE	TRUE	1656	1657;1662;1667;1669;1671;1672;1673;1675;
Q70E73	sp|Q70E73|RAPH1_HUMAN Ras-associated and pleckstrin homology domains-containing protein 1 OS=Homo sapiens OX=9606 GN=RAPH1 PE=1 SV=3	TRUE	FALSE	FALSE	FALSE	TRUE	528	530;531;532;536;538;539;540;541;
Q70E73	sp|Q70E73|RAPH1_HUMAN Ras-associated and pleckstrin homology domains-containing protein 1 OS=Homo sapiens OX=9606 GN=RAPH1 PE=1 SV=3	TRUE	FALSE	FALSE	FALSE	TRUE	530	531;532;536;538;539;540;541;546;
Q70E73	sp|Q70E73|RAPH1_HUMAN Ras-associated and pleckstrin homology domains-containing protein 1 OS=Homo sapiens OX=9606 GN=RAPH1 PE=1 SV=3	TRUE	FALSE	FALSE	FALSE	TRUE	531	532;536;538;539;540;541;546;548;
Q70E73	sp|Q70E73|RAPH1_HUMAN Ras-associated and pleckstrin homology domains-containing protein 1 OS=Homo sapiens OX=9606 GN=RAPH1 PE=1 SV=3	TRUE	FALSE	FALSE	FALSE	TRUE	532	536;538;539;540;541;546;548;551;
Q70E73	sp|Q70E73|RAPH1_HUMAN Ras-associated and pleckstrin homology domains-containing protein 1 OS=Homo sapiens OX=9606 GN=RAPH1 PE=1 SV=3	TRUE	FALSE	FALSE	FALSE	TRUE	536	538;539;540;541;546;548;551;554;
Q70E73	sp|Q70E73|RAPH1_HUMAN Ras-associated and pleckstrin homology domains-containing protein 1 OS=Homo sapiens OX=9606 GN=RAPH1 PE=1 SV=3	TRUE	FALSE	FALSE	FALSE	TRUE	538	539;540;541;546;548;551;554;556;
Q70E73	sp|Q70E73|RAPH1_HUMAN Ras-associated and pleckstrin homology domains-containing protein 1 OS=Homo sapiens OX=9606 GN=RAPH1 PE=1 SV=3	TRUE	FALSE	FALSE	FALSE	TRUE	539	540;541;546;548;551;554;556;559;
Q70E73	sp|Q70E73|RAPH1_HUMAN Ras-associated and pleckstrin homology domains-containing protein 1 OS=Homo sapiens OX=9606 GN=RAPH1 PE=1 SV=3	TRUE	FALSE	FALSE	FALSE	TRUE	540	541;546;548;551;554;556;559;561;
Q96GF1	sp|Q96GF1|RN185_HUMAN E3 ubiquitin-protein ligase RNF185 OS=Homo sapiens OX=9606 GN=RNF185 PE=1 SV=1	TRUE	FALSE	FALSE	FALSE	TRUE	3	7;9;11;15;16;21;23;24;
P23471	sp|P23471|PTPRZ_HUMAN Receptor-type tyrosine-protein phosphatase zeta OS=Homo sapiens OX=9606 GN=PTPRZ1 PE=1 SV=4	TRUE	FALSE	TRUE	FALSE	TRUE	498	499;502;503;504;508;512;517;519;
P23471	sp|P23471|PTPRZ_HUMAN Receptor-type tyrosine-protein phosphatase zeta OS=Homo sapiens OX=9606 GN=PTPRZ1 PE=1 SV=4	TRUE	FALSE	TRUE	FALSE	TRUE	499	502;503;504;508;512;517;519;520;
P23471	sp|P23471|PTPRZ_HUMAN Receptor-type tyrosine-protein phosphatase zeta OS=Homo sapiens OX=9606 GN=PTPRZ1 PE=1 SV=4	TRUE	FALSE	TRUE	FALSE	TRUE	502	503;504;508;512;517;519;520;522;
P23471	sp|P23471|PTPRZ_HUMAN Receptor-type tyrosine-protein phosphatase zeta OS=Homo sapiens OX=9606 GN=PTPRZ1 PE=1 SV=4	TRUE	FALSE	TRUE	FALSE	TRUE	503	504;508;512;517;519;520;522;524;
P23471	sp|P23471|PTPRZ_HUMAN Receptor-type tyrosine-protein phosphatase zeta OS=Homo sapiens OX=9606 GN=PTPRZ1 PE=1 SV=4	TRUE	FALSE	TRUE	FALSE	TRUE	783	784;788;789;790;792;797;802;806;
P23471	sp|P23471|PTPRZ_HUMAN Receptor-type tyrosine-protein phosphatase zeta OS=Homo sapiens OX=9606 GN=PTPRZ1 PE=1 SV=4	TRUE	FALSE	TRUE	FALSE	TRUE	921	922;927;931;936;941;943;945;946;
P23471	sp|P23471|PTPRZ_HUMAN Receptor-type tyrosine-protein phosphatase zeta OS=Homo sapiens OX=9606 GN=PTPRZ1 PE=1 SV=4	TRUE	FALSE	TRUE	FALSE	TRUE	1488	1489;1491;1492;1494;1496;1501;1505;1507;
Q12923	sp|Q12923|PTN13_HUMAN Tyrosine-protein phosphatase non-receptor type 13 OS=Homo sapiens OX=9606 GN=PTPN13 PE=1 SV=2	TRUE	FALSE	FALSE	FALSE	TRUE	413	414;415;416;418;420;423;424;426;
Q12923	sp|Q12923|PTN13_HUMAN Tyrosine-protein phosphatase non-receptor type 13 OS=Homo sapiens OX=9606 GN=PTPN13 PE=1 SV=2	TRUE	FALSE	FALSE	FALSE	TRUE	1243	1245;1246;1249;1251;1253;1255;1257;1259;
Q12923	sp|Q12923|PTN13_HUMAN Tyrosine-protein phosphatase non-receptor type 13 OS=Homo sapiens OX=9606 GN=PTPN13 PE=1 SV=2	TRUE	FALSE	FALSE	FALSE	TRUE	1273	1277;1281;1283;1285;1288;1291;1295;1297;
Q12923	sp|Q12923|PTN13_HUMAN Tyrosine-protein phosphatase non-receptor type 13 OS=Homo sapiens OX=9606 GN=PTPN13 PE=1 SV=2	TRUE	FALSE	FALSE	FALSE	TRUE	1277	1281;1283;1285;1288;1291;1295;1297;1299;
Q12923	sp|Q12923|PTN13_HUMAN Tyrosine-protein phosphatase non-receptor type 13 OS=Homo sapiens OX=9606 GN=PTPN13 PE=1 SV=2	TRUE	FALSE	FALSE	FALSE	TRUE	1281	1283;1285;1288;1291;1295;1297;1299;1302;
Q12923	sp|Q12923|PTN13_HUMAN Tyrosine-protein phosphatase non-receptor type 13 OS=Homo sapiens OX=9606 GN=PTPN13 PE=1 SV=2	TRUE	FALSE	FALSE	FALSE	TRUE	1283	1285;1288;1291;1295;1297;1299;1302;1304;
Q12923	sp|Q12923|PTN13_HUMAN Tyrosine-protein phosphatase non-receptor type 13 OS=Homo sapiens OX=9606 GN=PTPN13 PE=1 SV=2	TRUE	FALSE	FALSE	FALSE	TRUE	1327	1329;1330;1331;1336;1341;1342;1344;1347;
Q12923	sp|Q12923|PTN13_HUMAN Tyrosine-protein phosphatase non-receptor type 13 OS=Homo sapiens OX=9606 GN=PTPN13 PE=1 SV=2	TRUE	FALSE	FALSE	FALSE	TRUE	1329	1330;1331;1336;1341;1342;1344;1347;1348;
Q12923	sp|Q12923|PTN13_HUMAN Tyrosine-protein phosphatase non-receptor type 13 OS=Homo sapiens OX=9606 GN=PTPN13 PE=1 SV=2	TRUE	FALSE	FALSE	FALSE	TRUE	1671	1673;1674;1676;1677;1682;1684;1688;1692;
Q12923	sp|Q12923|PTN13_HUMAN Tyrosine-protein phosphatase non-receptor type 13 OS=Homo sapiens OX=9606 GN=PTPN13 PE=1 SV=2	TRUE	FALSE	FALSE	FALSE	TRUE	1976	1979;1983;1984;1989;1991;1994;1996;2001;
Q12923	sp|Q12923|PTN13_HUMAN Tyrosine-protein phosphatase non-receptor type 13 OS=Homo sapiens OX=9606 GN=PTPN13 PE=1 SV=2	TRUE	FALSE	FALSE	FALSE	TRUE	1979	1983;1984;1989;1991;1994;1996;2001;2005;
Q12923	sp|Q12923|PTN13_HUMAN Tyrosine-protein phosphatase non-receptor type 13 OS=Homo sapiens OX=9606 GN=PTPN13 PE=1 SV=2	TRUE	FALSE	FALSE	FALSE	TRUE	1983	1984;1989;1991;1994;1996;2001;2005;2007;
Q12923	sp|Q12923|PTN13_HUMAN Tyrosine-protein phosphatase non-receptor type 13 OS=Homo sapiens OX=9606 GN=PTPN13 PE=1 SV=2	TRUE	FALSE	FALSE	FALSE	TRUE	1984	1989;1991;1994;1996;2001;2005;2007;2008;
Q6ZS17	sp|Q6ZS17|RIPR1_HUMAN Rho family-interacting cell polarization regulator 1 OS=Homo sapiens OX=9606 GN=RIPOR1 PE=1 SV=1	TRUE	FALSE	FALSE	FALSE	TRUE	377	380;383;385;386;389;390;391;395;
Q6ZS17	sp|Q6ZS17|RIPR1_HUMAN Rho family-interacting cell polarization regulator 1 OS=Homo sapiens OX=9606 GN=RIPOR1 PE=1 SV=1	TRUE	FALSE	FALSE	FALSE	TRUE	380	383;385;386;389;390;391;395;397;
Q6ZS17	sp|Q6ZS17|RIPR1_HUMAN Rho family-interacting cell polarization regulator 1 OS=Homo sapiens OX=9606 GN=RIPOR1 PE=1 SV=1	TRUE	FALSE	FALSE	FALSE	TRUE	507	509;510;511;512;515;516;518;521;
Q6ZS17	sp|Q6ZS17|RIPR1_HUMAN Rho family-interacting cell polarization regulator 1 OS=Homo sapiens OX=9606 GN=RIPOR1 PE=1 SV=1	TRUE	FALSE	FALSE	FALSE	TRUE	509	510;511;512;515;516;518;521;522;
Q6ZS17	sp|Q6ZS17|RIPR1_HUMAN Rho family-interacting cell polarization regulator 1 OS=Homo sapiens OX=9606 GN=RIPOR1 PE=1 SV=1	TRUE	FALSE	FALSE	FALSE	TRUE	510	511;512;515;516;518;521;522;523;
Q6ZS17	sp|Q6ZS17|RIPR1_HUMAN Rho family-interacting cell polarization regulator 1 OS=Homo sapiens OX=9606 GN=RIPOR1 PE=1 SV=1	TRUE	FALSE	FALSE	FALSE	TRUE	511	512;515;516;518;521;522;523;528;
Q6ZS17	sp|Q6ZS17|RIPR1_HUMAN Rho family-interacting cell polarization regulator 1 OS=Homo sapiens OX=9606 GN=RIPOR1 PE=1 SV=1	TRUE	FALSE	FALSE	FALSE	TRUE	512	515;516;518;521;522;523;528;533;
Q6ZS17	sp|Q6ZS17|RIPR1_HUMAN Rho family-interacting cell polarization regulator 1 OS=Homo sapiens OX=9606 GN=RIPOR1 PE=1 SV=1	TRUE	FALSE	FALSE	FALSE	TRUE	515	516;518;521;522;523;528;533;537;
Q6ZS17	sp|Q6ZS17|RIPR1_HUMAN Rho family-interacting cell polarization regulator 1 OS=Homo sapiens OX=9606 GN=RIPOR1 PE=1 SV=1	TRUE	FALSE	FALSE	FALSE	TRUE	516	518;521;522;523;528;533;537;538;
Q6ZS17	sp|Q6ZS17|RIPR1_HUMAN Rho family-interacting cell polarization regulator 1 OS=Homo sapiens OX=9606 GN=RIPOR1 PE=1 SV=1	TRUE	FALSE	FALSE	FALSE	TRUE	518	521;522;523;528;533;537;538;540;
Q6ZS17	sp|Q6ZS17|RIPR1_HUMAN Rho family-interacting cell polarization regulator 1 OS=Homo sapiens OX=9606 GN=RIPOR1 PE=1 SV=1	TRUE	FALSE	FALSE	FALSE	TRUE	521	522;523;528;533;537;538;540;543;
Q6ZS17	sp|Q6ZS17|RIPR1_HUMAN Rho family-interacting cell polarization regulator 1 OS=Homo sapiens OX=9606 GN=RIPOR1 PE=1 SV=1	TRUE	FALSE	FALSE	FALSE	TRUE	549	551;552;553;555;556;558;561;562;
Q6ZS17	sp|Q6ZS17|RIPR1_HUMAN Rho family-interacting cell polarization regulator 1 OS=Homo sapiens OX=9606 GN=RIPOR1 PE=1 SV=1	TRUE	FALSE	FALSE	FALSE	TRUE	551	552;553;555;556;558;561;562;563;
Q6ZS17	sp|Q6ZS17|RIPR1_HUMAN Rho family-interacting cell polarization regulator 1 OS=Homo sapiens OX=9606 GN=RIPOR1 PE=1 SV=1	TRUE	FALSE	FALSE	FALSE	TRUE	552	553;555;556;558;561;562;563;565;
Q6ZS17	sp|Q6ZS17|RIPR1_HUMAN Rho family-interacting cell polarization regulator 1 OS=Homo sapiens OX=9606 GN=RIPOR1 PE=1 SV=1	TRUE	FALSE	FALSE	FALSE	TRUE	553	555;556;558;561;562;563;565;568;
Q6ZS17	sp|Q6ZS17|RIPR1_HUMAN Rho family-interacting cell polarization regulator 1 OS=Homo sapiens OX=9606 GN=RIPOR1 PE=1 SV=1	TRUE	FALSE	FALSE	FALSE	TRUE	555	556;558;561;562;563;565;568;571;
Q6ZS17	sp|Q6ZS17|RIPR1_HUMAN Rho family-interacting cell polarization regulator 1 OS=Homo sapiens OX=9606 GN=RIPOR1 PE=1 SV=1	TRUE	FALSE	FALSE	FALSE	TRUE	556	558;561;562;563;565;568;571;573;
Q6ZS17	sp|Q6ZS17|RIPR1_HUMAN Rho family-interacting cell polarization regulator 1 OS=Homo sapiens OX=9606 GN=RIPOR1 PE=1 SV=1	TRUE	FALSE	FALSE	FALSE	TRUE	558	561;562;563;565;568;571;573;574;
Q6ZS17	sp|Q6ZS17|RIPR1_HUMAN Rho family-interacting cell polarization regulator 1 OS=Homo sapiens OX=9606 GN=RIPOR1 PE=1 SV=1	TRUE	FALSE	FALSE	FALSE	TRUE	561	562;563;565;568;571;573;574;575;
Q6ZS17	sp|Q6ZS17|RIPR1_HUMAN Rho family-interacting cell polarization regulator 1 OS=Homo sapiens OX=9606 GN=RIPOR1 PE=1 SV=1	TRUE	FALSE	FALSE	FALSE	TRUE	562	563;565;568;571;573;574;575;577;
Q6ZS17	sp|Q6ZS17|RIPR1_HUMAN Rho family-interacting cell polarization regulator 1 OS=Homo sapiens OX=9606 GN=RIPOR1 PE=1 SV=1	TRUE	FALSE	FALSE	FALSE	TRUE	563	565;568;571;573;574;575;577;578;
Q6ZS17	sp|Q6ZS17|RIPR1_HUMAN Rho family-interacting cell polarization regulator 1 OS=Homo sapiens OX=9606 GN=RIPOR1 PE=1 SV=1	TRUE	FALSE	FALSE	FALSE	TRUE	601	602;603;604;606;608;611;613;615;
Q6ZS17	sp|Q6ZS17|RIPR1_HUMAN Rho family-interacting cell polarization regulator 1 OS=Homo sapiens OX=9606 GN=RIPOR1 PE=1 SV=1	TRUE	FALSE	FALSE	FALSE	TRUE	602	603;604;606;608;611;613;615;616;
Q6ZS17	sp|Q6ZS17|RIPR1_HUMAN Rho family-interacting cell polarization regulator 1 OS=Homo sapiens OX=9606 GN=RIPOR1 PE=1 SV=1	TRUE	FALSE	FALSE	FALSE	TRUE	603	604;606;608;611;613;615;616;618;
Q6ZS17	sp|Q6ZS17|RIPR1_HUMAN Rho family-interacting cell polarization regulator 1 OS=Homo sapiens OX=9606 GN=RIPOR1 PE=1 SV=1	TRUE	FALSE	FALSE	FALSE	TRUE	604	606;608;611;613;615;616;618;620;
Q6ZS17	sp|Q6ZS17|RIPR1_HUMAN Rho family-interacting cell polarization regulator 1 OS=Homo sapiens OX=9606 GN=RIPOR1 PE=1 SV=1	TRUE	FALSE	FALSE	FALSE	TRUE	606	608;611;613;615;616;618;620;622;
Q6ZS17	sp|Q6ZS17|RIPR1_HUMAN Rho family-interacting cell polarization regulator 1 OS=Homo sapiens OX=9606 GN=RIPOR1 PE=1 SV=1	TRUE	FALSE	FALSE	FALSE	TRUE	608	611;613;615;616;618;620;622;623;
Q6ZS17	sp|Q6ZS17|RIPR1_HUMAN Rho family-interacting cell polarization regulator 1 OS=Homo sapiens OX=9606 GN=RIPOR1 PE=1 SV=1	TRUE	FALSE	FALSE	FALSE	TRUE	611	613;615;616;618;620;622;623;624;
Q6ZS17	sp|Q6ZS17|RIPR1_HUMAN Rho family-interacting cell polarization regulator 1 OS=Homo sapiens OX=9606 GN=RIPOR1 PE=1 SV=1	TRUE	FALSE	FALSE	FALSE	TRUE	613	615;616;618;620;622;623;624;625;
Q6ZS17	sp|Q6ZS17|RIPR1_HUMAN Rho family-interacting cell polarization regulator 1 OS=Homo sapiens OX=9606 GN=RIPOR1 PE=1 SV=1	TRUE	FALSE	FALSE	FALSE	TRUE	615	616;618;620;622;623;624;625;627;
Q6ZS17	sp|Q6ZS17|RIPR1_HUMAN Rho family-interacting cell polarization regulator 1 OS=Homo sapiens OX=9606 GN=RIPOR1 PE=1 SV=1	TRUE	FALSE	FALSE	FALSE	TRUE	616	618;620;622;623;624;625;627;629;
Q6ZS17	sp|Q6ZS17|RIPR1_HUMAN Rho family-interacting cell polarization regulator 1 OS=Homo sapiens OX=9606 GN=RIPOR1 PE=1 SV=1	TRUE	FALSE	FALSE	FALSE	TRUE	618	620;622;623;624;625;627;629;631;
Q6ZS17	sp|Q6ZS17|RIPR1_HUMAN Rho family-interacting cell polarization regulator 1 OS=Homo sapiens OX=9606 GN=RIPOR1 PE=1 SV=1	TRUE	FALSE	FALSE	FALSE	TRUE	620	622;623;624;625;627;629;631;632;
Q6ZS17	sp|Q6ZS17|RIPR1_HUMAN Rho family-interacting cell polarization regulator 1 OS=Homo sapiens OX=9606 GN=RIPOR1 PE=1 SV=1	TRUE	FALSE	FALSE	FALSE	TRUE	622	623;624;625;627;629;631;632;634;
Q6ZS17	sp|Q6ZS17|RIPR1_HUMAN Rho family-interacting cell polarization regulator 1 OS=Homo sapiens OX=9606 GN=RIPOR1 PE=1 SV=1	TRUE	FALSE	FALSE	FALSE	TRUE	623	624;625;627;629;631;632;634;637;
Q6ZS17	sp|Q6ZS17|RIPR1_HUMAN Rho family-interacting cell polarization regulator 1 OS=Homo sapiens OX=9606 GN=RIPOR1 PE=1 SV=1	TRUE	FALSE	FALSE	FALSE	TRUE	624	625;627;629;631;632;634;637;638;
Q6ZS17	sp|Q6ZS17|RIPR1_HUMAN Rho family-interacting cell polarization regulator 1 OS=Homo sapiens OX=9606 GN=RIPOR1 PE=1 SV=1	TRUE	FALSE	FALSE	FALSE	TRUE	625	627;629;631;632;634;637;638;640;
Q6ZS17	sp|Q6ZS17|RIPR1_HUMAN Rho family-interacting cell polarization regulator 1 OS=Homo sapiens OX=9606 GN=RIPOR1 PE=1 SV=1	TRUE	FALSE	FALSE	FALSE	TRUE	627	629;631;632;634;637;638;640;643;
Q6ZS17	sp|Q6ZS17|RIPR1_HUMAN Rho family-interacting cell polarization regulator 1 OS=Homo sapiens OX=9606 GN=RIPOR1 PE=1 SV=1	TRUE	FALSE	FALSE	FALSE	TRUE	629	631;632;634;637;638;640;643;644;
Q6ZS17	sp|Q6ZS17|RIPR1_HUMAN Rho family-interacting cell polarization regulator 1 OS=Homo sapiens OX=9606 GN=RIPOR1 PE=1 SV=1	TRUE	FALSE	FALSE	FALSE	TRUE	631	632;634;637;638;640;643;644;645;
Q6ZS17	sp|Q6ZS17|RIPR1_HUMAN Rho family-interacting cell polarization regulator 1 OS=Homo sapiens OX=9606 GN=RIPOR1 PE=1 SV=1	TRUE	FALSE	FALSE	FALSE	TRUE	632	634;637;638;640;643;644;645;646;
Q6ZS17	sp|Q6ZS17|RIPR1_HUMAN Rho family-interacting cell polarization regulator 1 OS=Homo sapiens OX=9606 GN=RIPOR1 PE=1 SV=1	TRUE	FALSE	FALSE	FALSE	TRUE	634	637;638;640;643;644;645;646;648;
Q6ZS17	sp|Q6ZS17|RIPR1_HUMAN Rho family-interacting cell polarization regulator 1 OS=Homo sapiens OX=9606 GN=RIPOR1 PE=1 SV=1	TRUE	FALSE	FALSE	FALSE	TRUE	637	638;640;643;644;645;646;648;650;
Q6ZS17	sp|Q6ZS17|RIPR1_HUMAN Rho family-interacting cell polarization regulator 1 OS=Homo sapiens OX=9606 GN=RIPOR1 PE=1 SV=1	TRUE	FALSE	FALSE	FALSE	TRUE	657	659;660;662;665;666;667;669;672;
Q6ZS17	sp|Q6ZS17|RIPR1_HUMAN Rho family-interacting cell polarization regulator 1 OS=Homo sapiens OX=9606 GN=RIPOR1 PE=1 SV=1	TRUE	FALSE	FALSE	FALSE	TRUE	659	660;662;665;666;667;669;672;673;
Q6ZS17	sp|Q6ZS17|RIPR1_HUMAN Rho family-interacting cell polarization regulator 1 OS=Homo sapiens OX=9606 GN=RIPOR1 PE=1 SV=1	TRUE	FALSE	FALSE	FALSE	TRUE	660	662;665;666;667;669;672;673;674;
Q8WXH6	sp|Q8WXH6|RB40A_HUMAN Ras-related protein Rab-40A OS=Homo sapiens OX=9606 GN=RAB40A PE=2 SV=2	TRUE	FALSE	FALSE	FALSE	TRUE	240	242;244;245;246;247;248;251;252;
Q13635	sp|Q13635|PTC1_HUMAN Protein patched homolog 1 OS=Homo sapiens OX=9606 GN=PTCH1 PE=1 SV=2	TRUE	FALSE	TRUE	FALSE	TRUE	1214	1216;1218;1220;1221;1223;1226;1227;1229;
Q13635	sp|Q13635|PTC1_HUMAN Protein patched homolog 1 OS=Homo sapiens OX=9606 GN=PTCH1 PE=1 SV=2	TRUE	FALSE	TRUE	FALSE	TRUE	1216	1218;1220;1221;1223;1226;1227;1229;1230;
Q13635	sp|Q13635|PTC1_HUMAN Protein patched homolog 1 OS=Homo sapiens OX=9606 GN=PTCH1 PE=1 SV=2	TRUE	FALSE	TRUE	FALSE	TRUE	1218	1220;1221;1223;1226;1227;1229;1230;1232;
Q6ZVD8	sp|Q6ZVD8|PHLP2_HUMAN PH domain leucine-rich repeat-containing protein phosphatase 2 OS=Homo sapiens OX=9606 GN=PHLPP2 PE=1 SV=3	TRUE	FALSE	FALSE	FALSE	TRUE	44	45;46;47;48;49;50;51;56;
Q6ZVD8	sp|Q6ZVD8|PHLP2_HUMAN PH domain leucine-rich repeat-containing protein phosphatase 2 OS=Homo sapiens OX=9606 GN=PHLPP2 PE=1 SV=3	TRUE	FALSE	FALSE	FALSE	TRUE	45	46;47;48;49;50;51;56;57;
P49190	sp|P49190|PTH2R_HUMAN Parathyroid hormone 2 receptor OS=Homo sapiens OX=9606 GN=PTH2R PE=1 SV=1	TRUE	TRUE	TRUE	FALSE	TRUE	450	453;454;456;458;459;460;461;463;
P49190	sp|P49190|PTH2R_HUMAN Parathyroid hormone 2 receptor OS=Homo sapiens OX=9606 GN=PTH2R PE=1 SV=1	TRUE	TRUE	TRUE	FALSE	TRUE	453	454;456;458;459;460;461;463;468;
P49190	sp|P49190|PTH2R_HUMAN Parathyroid hormone 2 receptor OS=Homo sapiens OX=9606 GN=PTH2R PE=1 SV=1	TRUE	TRUE	TRUE	FALSE	TRUE	454	456;458;459;460;461;463;468;469;
Q9HAR2	sp|Q9HAR2|AGRL3_HUMAN Adhesion G protein-coupled receptor L3 OS=Homo sapiens OX=9606 GN=ADGRL3 PE=1 SV=2	TRUE	TRUE	TRUE	FALSE	TRUE	437	438;439;440;441;442;443;446;447;
Q9HAR2	sp|Q9HAR2|AGRL3_HUMAN Adhesion G protein-coupled receptor L3 OS=Homo sapiens OX=9606 GN=ADGRL3 PE=1 SV=2	TRUE	TRUE	TRUE	FALSE	TRUE	438	439;440;441;442;443;446;447;448;
O00468	sp|O00468|AGRIN_HUMAN Agrin OS=Homo sapiens OX=9606 GN=AGRN PE=1 SV=6	TRUE	FALSE	TRUE	FALSE	TRUE	1009	1010;1011;1014;1016;1017;1021;1022;1026;
O00468	sp|O00468|AGRIN_HUMAN Agrin OS=Homo sapiens OX=9606 GN=AGRN PE=1 SV=6	TRUE	FALSE	TRUE	FALSE	TRUE	1010	1011;1014;1016;1017;1021;1022;1026;1027;
O00468	sp|O00468|AGRIN_HUMAN Agrin OS=Homo sapiens OX=9606 GN=AGRN PE=1 SV=6	TRUE	FALSE	TRUE	FALSE	TRUE	1011	1014;1016;1017;1021;1022;1026;1027;1029;
O00468	sp|O00468|AGRIN_HUMAN Agrin OS=Homo sapiens OX=9606 GN=AGRN PE=1 SV=6	TRUE	FALSE	TRUE	FALSE	TRUE	1014	1016;1017;1021;1022;1026;1027;1029;1033;
O00468	sp|O00468|AGRIN_HUMAN Agrin OS=Homo sapiens OX=9606 GN=AGRN PE=1 SV=6	TRUE	FALSE	TRUE	FALSE	TRUE	1016	1017;1021;1022;1026;1027;1029;1033;1034;
P25054	sp|P25054|APC_HUMAN Adenomatous polyposis coli protein OS=Homo sapiens OX=9606 GN=APC PE=1 SV=2	TRUE	FALSE	FALSE	FALSE	TRUE	811	816;820;823;828;829;833;834;835;
P25054	sp|P25054|APC_HUMAN Adenomatous polyposis coli protein OS=Homo sapiens OX=9606 GN=APC PE=1 SV=2	TRUE	FALSE	FALSE	FALSE	TRUE	816	820;823;828;829;833;834;835;836;
P25054	sp|P25054|APC_HUMAN Adenomatous polyposis coli protein OS=Homo sapiens OX=9606 GN=APC PE=1 SV=2	TRUE	FALSE	FALSE	FALSE	TRUE	820	823;828;829;833;834;835;836;837;
P25054	sp|P25054|APC_HUMAN Adenomatous polyposis coli protein OS=Homo sapiens OX=9606 GN=APC PE=1 SV=2	TRUE	FALSE	FALSE	FALSE	TRUE	823	828;829;833;834;835;836;837;840;
P25054	sp|P25054|APC_HUMAN Adenomatous polyposis coli protein OS=Homo sapiens OX=9606 GN=APC PE=1 SV=2	TRUE	FALSE	FALSE	FALSE	TRUE	828	829;833;834;835;836;837;840;843;
P25054	sp|P25054|APC_HUMAN Adenomatous polyposis coli protein OS=Homo sapiens OX=9606 GN=APC PE=1 SV=2	TRUE	FALSE	FALSE	FALSE	TRUE	829	833;834;835;836;837;840;843;844;
P25054	sp|P25054|APC_HUMAN Adenomatous polyposis coli protein OS=Homo sapiens OX=9606 GN=APC PE=1 SV=2	TRUE	FALSE	FALSE	FALSE	TRUE	833	834;835;836;837;840;843;844;846;
P25054	sp|P25054|APC_HUMAN Adenomatous polyposis coli protein OS=Homo sapiens OX=9606 GN=APC PE=1 SV=2	TRUE	FALSE	FALSE	FALSE	TRUE	925	926;930;934;938;940;943;946;948;
P25054	sp|P25054|APC_HUMAN Adenomatous polyposis coli protein OS=Homo sapiens OX=9606 GN=APC PE=1 SV=2	TRUE	FALSE	FALSE	FALSE	TRUE	1198	1200;1201;1202;1205;1206;1208;1212;1213;
P25054	sp|P25054|APC_HUMAN Adenomatous polyposis coli protein OS=Homo sapiens OX=9606 GN=APC PE=1 SV=2	TRUE	FALSE	FALSE	FALSE	TRUE	1398	1400;1403;1404;1407;1411;1415;1419;1421;
P25054	sp|P25054|APC_HUMAN Adenomatous polyposis coli protein OS=Homo sapiens OX=9606 GN=APC PE=1 SV=2	TRUE	FALSE	FALSE	FALSE	TRUE	2343	2348;2349;2350;2352;2353;2355;2356;2358;
P25054	sp|P25054|APC_HUMAN Adenomatous polyposis coli protein OS=Homo sapiens OX=9606 GN=APC PE=1 SV=2	TRUE	FALSE	FALSE	FALSE	TRUE	2348	2349;2350;2352;2353;2355;2356;2358;2359;
P25054	sp|P25054|APC_HUMAN Adenomatous polyposis coli protein OS=Homo sapiens OX=9606 GN=APC PE=1 SV=2	TRUE	FALSE	FALSE	FALSE	TRUE	2349	2350;2352;2353;2355;2356;2358;2359;2361;
P25054	sp|P25054|APC_HUMAN Adenomatous polyposis coli protein OS=Homo sapiens OX=9606 GN=APC PE=1 SV=2	TRUE	FALSE	FALSE	FALSE	TRUE	2350	2352;2353;2355;2356;2358;2359;2361;2365;
P25054	sp|P25054|APC_HUMAN Adenomatous polyposis coli protein OS=Homo sapiens OX=9606 GN=APC PE=1 SV=2	TRUE	FALSE	FALSE	FALSE	TRUE	2352	2353;2355;2356;2358;2359;2361;2365;2367;
P25054	sp|P25054|APC_HUMAN Adenomatous polyposis coli protein OS=Homo sapiens OX=9606 GN=APC PE=1 SV=2	TRUE	FALSE	FALSE	FALSE	TRUE	2475	2477;2481;2485;2487;2492;2494;2495;2497;
P25054	sp|P25054|APC_HUMAN Adenomatous polyposis coli protein OS=Homo sapiens OX=9606 GN=APC PE=1 SV=2	TRUE	FALSE	FALSE	FALSE	TRUE	2477	2481;2485;2487;2492;2494;2495;2497;2498;
P25054	sp|P25054|APC_HUMAN Adenomatous polyposis coli protein OS=Homo sapiens OX=9606 GN=APC PE=1 SV=2	TRUE	FALSE	FALSE	FALSE	TRUE	2552	2555;2556;2557;2562;2563;2567;2572;2575;
P25054	sp|P25054|APC_HUMAN Adenomatous polyposis coli protein OS=Homo sapiens OX=9606 GN=APC PE=1 SV=2	TRUE	FALSE	FALSE	FALSE	TRUE	2555	2556;2557;2562;2563;2567;2572;2575;2577;
P25054	sp|P25054|APC_HUMAN Adenomatous polyposis coli protein OS=Homo sapiens OX=9606 GN=APC PE=1 SV=2	TRUE	FALSE	FALSE	FALSE	TRUE	2556	2557;2562;2563;2567;2572;2575;2577;2578;
P25054	sp|P25054|APC_HUMAN Adenomatous polyposis coli protein OS=Homo sapiens OX=9606 GN=APC PE=1 SV=2	TRUE	FALSE	FALSE	FALSE	TRUE	2623	2625;2626;2627;2629;2631;2632;2635;2640;
P25054	sp|P25054|APC_HUMAN Adenomatous polyposis coli protein OS=Homo sapiens OX=9606 GN=APC PE=1 SV=2	TRUE	FALSE	FALSE	FALSE	TRUE	2625	2626;2627;2629;2631;2632;2635;2640;2642;
P84996	sp|P84996|ALEX_HUMAN Protein ALEX OS=Homo sapiens OX=9606 GN=GNAS PE=1 SV=1	TRUE	FALSE	FALSE	FALSE	TRUE	256	257;258;261;262;264;268;271;275;
P84996	sp|P84996|ALEX_HUMAN Protein ALEX OS=Homo sapiens OX=9606 GN=GNAS PE=1 SV=1	TRUE	FALSE	FALSE	FALSE	TRUE	257	258;261;262;264;268;271;275;277;
Q9UKJ1	sp|Q9UKJ1|PILRA_HUMAN Paired immunoglobulin-like type 2 receptor alpha OS=Homo sapiens OX=9606 GN=PILRA PE=1 SV=3	TRUE	TRUE	TRUE	FALSE	TRUE	150	154;155;156;157;161;162;164;165;
Q9UKJ1	sp|Q9UKJ1|PILRA_HUMAN Paired immunoglobulin-like type 2 receptor alpha OS=Homo sapiens OX=9606 GN=PILRA PE=1 SV=3	TRUE	TRUE	TRUE	FALSE	TRUE	154	155;156;157;161;162;164;165;166;
Q9UKJ1	sp|Q9UKJ1|PILRA_HUMAN Paired immunoglobulin-like type 2 receptor alpha OS=Homo sapiens OX=9606 GN=PILRA PE=1 SV=3	TRUE	TRUE	TRUE	FALSE	TRUE	155	156;157;161;162;164;165;166;170;
Q9UKJ1	sp|Q9UKJ1|PILRA_HUMAN Paired immunoglobulin-like type 2 receptor alpha OS=Homo sapiens OX=9606 GN=PILRA PE=1 SV=3	TRUE	TRUE	TRUE	FALSE	TRUE	156	157;161;162;164;165;166;170;171;
Q9UKJ1	sp|Q9UKJ1|PILRA_HUMAN Paired immunoglobulin-like type 2 receptor alpha OS=Homo sapiens OX=9606 GN=PILRA PE=1 SV=3	TRUE	TRUE	TRUE	FALSE	TRUE	157	161;162;164;165;166;170;171;172;
Q9UKJ1	sp|Q9UKJ1|PILRA_HUMAN Paired immunoglobulin-like type 2 receptor alpha OS=Homo sapiens OX=9606 GN=PILRA PE=1 SV=3	TRUE	TRUE	TRUE	FALSE	TRUE	161	162;164;165;166;170;171;172;173;
Q9UKJ1	sp|Q9UKJ1|PILRA_HUMAN Paired immunoglobulin-like type 2 receptor alpha OS=Homo sapiens OX=9606 GN=PILRA PE=1 SV=3	TRUE	TRUE	TRUE	FALSE	TRUE	162	164;165;166;170;171;172;173;174;
Q9UKJ1	sp|Q9UKJ1|PILRA_HUMAN Paired immunoglobulin-like type 2 receptor alpha OS=Homo sapiens OX=9606 GN=PILRA PE=1 SV=3	TRUE	TRUE	TRUE	FALSE	TRUE	164	165;166;170;171;172;173;174;175;
Q9UKJ1	sp|Q9UKJ1|PILRA_HUMAN Paired immunoglobulin-like type 2 receptor alpha OS=Homo sapiens OX=9606 GN=PILRA PE=1 SV=3	TRUE	TRUE	TRUE	FALSE	TRUE	165	166;170;171;172;173;174;175;176;
Q9UKJ1	sp|Q9UKJ1|PILRA_HUMAN Paired immunoglobulin-like type 2 receptor alpha OS=Homo sapiens OX=9606 GN=PILRA PE=1 SV=3	TRUE	TRUE	TRUE	FALSE	TRUE	166	170;171;172;173;174;175;176;181;
C9JH25	sp|C9JH25|PRRT4_HUMAN Proline-rich transmembrane protein 4 OS=Homo sapiens OX=9606 GN=PRRT4 PE=2 SV=1	TRUE	TRUE	FALSE	FALSE	TRUE	105	106;109;111;115;116;120;125;126;
C9JH25	sp|C9JH25|PRRT4_HUMAN Proline-rich transmembrane protein 4 OS=Homo sapiens OX=9606 GN=PRRT4 PE=2 SV=1	TRUE	TRUE	FALSE	FALSE	TRUE	106	109;111;115;116;120;125;126;131;
C9JH25	sp|C9JH25|PRRT4_HUMAN Proline-rich transmembrane protein 4 OS=Homo sapiens OX=9606 GN=PRRT4 PE=2 SV=1	TRUE	TRUE	FALSE	FALSE	TRUE	109	111;115;116;120;125;126;131;132;
C9JH25	sp|C9JH25|PRRT4_HUMAN Proline-rich transmembrane protein 4 OS=Homo sapiens OX=9606 GN=PRRT4 PE=2 SV=1	TRUE	TRUE	FALSE	FALSE	TRUE	111	115;116;120;125;126;131;132;133;
C9JH25	sp|C9JH25|PRRT4_HUMAN Proline-rich transmembrane protein 4 OS=Homo sapiens OX=9606 GN=PRRT4 PE=2 SV=1	TRUE	TRUE	FALSE	FALSE	TRUE	115	116;120;125;126;131;132;133;136;
C9JH25	sp|C9JH25|PRRT4_HUMAN Proline-rich transmembrane protein 4 OS=Homo sapiens OX=9606 GN=PRRT4 PE=2 SV=1	TRUE	TRUE	FALSE	FALSE	TRUE	116	120;125;126;131;132;133;136;139;
C9JH25	sp|C9JH25|PRRT4_HUMAN Proline-rich transmembrane protein 4 OS=Homo sapiens OX=9606 GN=PRRT4 PE=2 SV=1	TRUE	TRUE	FALSE	FALSE	TRUE	120	125;126;131;132;133;136;139;143;
C9JH25	sp|C9JH25|PRRT4_HUMAN Proline-rich transmembrane protein 4 OS=Homo sapiens OX=9606 GN=PRRT4 PE=2 SV=1	TRUE	TRUE	FALSE	FALSE	TRUE	231	234;239;240;241;242;243;244;246;
C9JH25	sp|C9JH25|PRRT4_HUMAN Proline-rich transmembrane protein 4 OS=Homo sapiens OX=9606 GN=PRRT4 PE=2 SV=1	TRUE	TRUE	FALSE	FALSE	TRUE	234	239;240;241;242;243;244;246;249;
C9JH25	sp|C9JH25|PRRT4_HUMAN Proline-rich transmembrane protein 4 OS=Homo sapiens OX=9606 GN=PRRT4 PE=2 SV=1	TRUE	TRUE	FALSE	FALSE	TRUE	239	240;241;242;243;244;246;249;251;
Q8IVE3	sp|Q8IVE3|PKHH2_HUMAN Pleckstrin homology domain-containing family H member 2 OS=Homo sapiens OX=9606 GN=PLEKHH2 PE=1 SV=2	TRUE	FALSE	FALSE	FALSE	TRUE	294	298;303;304;305;307;308;310;311;
Q8IVE3	sp|Q8IVE3|PKHH2_HUMAN Pleckstrin homology domain-containing family H member 2 OS=Homo sapiens OX=9606 GN=PLEKHH2 PE=1 SV=2	TRUE	FALSE	FALSE	FALSE	TRUE	572	577;580;582;584;585;586;590;591;
Q8IVE3	sp|Q8IVE3|PKHH2_HUMAN Pleckstrin homology domain-containing family H member 2 OS=Homo sapiens OX=9606 GN=PLEKHH2 PE=1 SV=2	TRUE	FALSE	FALSE	FALSE	TRUE	629	630;632;633;634;637;639;643;645;
Q8IVE3	sp|Q8IVE3|PKHH2_HUMAN Pleckstrin homology domain-containing family H member 2 OS=Homo sapiens OX=9606 GN=PLEKHH2 PE=1 SV=2	TRUE	FALSE	FALSE	FALSE	TRUE	630	632;633;634;637;639;643;645;649;
P08575	sp|P08575|PTPRC_HUMAN Receptor-type tyrosine-protein phosphatase C OS=Homo sapiens OX=9606 GN=PTPRC PE=1 SV=3	TRUE	FALSE	TRUE	FALSE	TRUE	24	27;29;31;33;36;37;42;46;
P08575	sp|P08575|PTPRC_HUMAN Receptor-type tyrosine-protein phosphatase C OS=Homo sapiens OX=9606 GN=PTPRC PE=1 SV=3	TRUE	FALSE	TRUE	FALSE	TRUE	27	29;31;33;36;37;42;46;47;
P08575	sp|P08575|PTPRC_HUMAN Receptor-type tyrosine-protein phosphatase C OS=Homo sapiens OX=9606 GN=PTPRC PE=1 SV=3	TRUE	FALSE	TRUE	FALSE	TRUE	29	31;33;36;37;42;46;47;52;
P08575	sp|P08575|PTPRC_HUMAN Receptor-type tyrosine-protein phosphatase C OS=Homo sapiens OX=9606 GN=PTPRC PE=1 SV=3	TRUE	FALSE	TRUE	FALSE	TRUE	31	33;36;37;42;46;47;52;54;
P08575	sp|P08575|PTPRC_HUMAN Receptor-type tyrosine-protein phosphatase C OS=Homo sapiens OX=9606 GN=PTPRC PE=1 SV=3	TRUE	FALSE	TRUE	FALSE	TRUE	33	36;37;42;46;47;52;54;55;
P08575	sp|P08575|PTPRC_HUMAN Receptor-type tyrosine-protein phosphatase C OS=Homo sapiens OX=9606 GN=PTPRC PE=1 SV=3	TRUE	FALSE	TRUE	FALSE	TRUE	36	37;42;46;47;52;54;55;58;
P08575	sp|P08575|PTPRC_HUMAN Receptor-type tyrosine-protein phosphatase C OS=Homo sapiens OX=9606 GN=PTPRC PE=1 SV=3	TRUE	FALSE	TRUE	FALSE	TRUE	37	42;46;47;52;54;55;58;61;
P08575	sp|P08575|PTPRC_HUMAN Receptor-type tyrosine-protein phosphatase C OS=Homo sapiens OX=9606 GN=PTPRC PE=1 SV=3	TRUE	FALSE	TRUE	FALSE	TRUE	42	46;47;52;54;55;58;61;62;
P08575	sp|P08575|PTPRC_HUMAN Receptor-type tyrosine-protein phosphatase C OS=Homo sapiens OX=9606 GN=PTPRC PE=1 SV=3	TRUE	FALSE	TRUE	FALSE	TRUE	98	102;103;106;111;115;117;119;122;
P08575	sp|P08575|PTPRC_HUMAN Receptor-type tyrosine-protein phosphatase C OS=Homo sapiens OX=9606 GN=PTPRC PE=1 SV=3	TRUE	FALSE	TRUE	FALSE	TRUE	102	103;106;111;115;117;119;122;126;
P08575	sp|P08575|PTPRC_HUMAN Receptor-type tyrosine-protein phosphatase C OS=Homo sapiens OX=9606 GN=PTPRC PE=1 SV=3	TRUE	FALSE	TRUE	FALSE	TRUE	103	106;111;115;117;119;122;126;128;
P08575	sp|P08575|PTPRC_HUMAN Receptor-type tyrosine-protein phosphatase C OS=Homo sapiens OX=9606 GN=PTPRC PE=1 SV=3	TRUE	FALSE	TRUE	FALSE	TRUE	106	111;115;117;119;122;126;128;130;
P08575	sp|P08575|PTPRC_HUMAN Receptor-type tyrosine-protein phosphatase C OS=Homo sapiens OX=9606 GN=PTPRC PE=1 SV=3	TRUE	FALSE	TRUE	FALSE	TRUE	201	203;204;205;207;209;211;215;216;
P08575	sp|P08575|PTPRC_HUMAN Receptor-type tyrosine-protein phosphatase C OS=Homo sapiens OX=9606 GN=PTPRC PE=1 SV=3	TRUE	FALSE	TRUE	FALSE	TRUE	203	204;205;207;209;211;215;216;217;
P08575	sp|P08575|PTPRC_HUMAN Receptor-type tyrosine-protein phosphatase C OS=Homo sapiens OX=9606 GN=PTPRC PE=1 SV=3	TRUE	FALSE	TRUE	FALSE	TRUE	204	205;207;209;211;215;216;217;218;
P08575	sp|P08575|PTPRC_HUMAN Receptor-type tyrosine-protein phosphatase C OS=Homo sapiens OX=9606 GN=PTPRC PE=1 SV=3	TRUE	FALSE	TRUE	FALSE	TRUE	205	207;209;211;215;216;217;218;221;
P08575	sp|P08575|PTPRC_HUMAN Receptor-type tyrosine-protein phosphatase C OS=Homo sapiens OX=9606 GN=PTPRC PE=1 SV=3	TRUE	FALSE	TRUE	FALSE	TRUE	207	209;211;215;216;217;218;221;222;
P08575	sp|P08575|PTPRC_HUMAN Receptor-type tyrosine-protein phosphatase C OS=Homo sapiens OX=9606 GN=PTPRC PE=1 SV=3	TRUE	FALSE	TRUE	FALSE	TRUE	209	211;215;216;217;218;221;222;224;
Q99935	sp|Q99935|PROL1_HUMAN Opiorphin prepropeptide OS=Homo sapiens OX=9606 GN=OPRPN PE=1 SV=2	TRUE	TRUE	TRUE	FALSE	TRUE	151	152;154;155;159;160;162;164;165;
Q99935	sp|Q99935|PROL1_HUMAN Opiorphin prepropeptide OS=Homo sapiens OX=9606 GN=OPRPN PE=1 SV=2	TRUE	TRUE	TRUE	FALSE	TRUE	152	154;155;159;160;162;164;165;166;
Q99935	sp|Q99935|PROL1_HUMAN Opiorphin prepropeptide OS=Homo sapiens OX=9606 GN=OPRPN PE=1 SV=2	TRUE	TRUE	TRUE	FALSE	TRUE	154	155;159;160;162;164;165;166;167;
Q99935	sp|Q99935|PROL1_HUMAN Opiorphin prepropeptide OS=Homo sapiens OX=9606 GN=OPRPN PE=1 SV=2	TRUE	TRUE	TRUE	FALSE	TRUE	155	159;160;162;164;165;166;167;168;
Q99935	sp|Q99935|PROL1_HUMAN Opiorphin prepropeptide OS=Homo sapiens OX=9606 GN=OPRPN PE=1 SV=2	TRUE	TRUE	TRUE	FALSE	TRUE	159	160;162;164;165;166;167;168;169;
Q99935	sp|Q99935|PROL1_HUMAN Opiorphin prepropeptide OS=Homo sapiens OX=9606 GN=OPRPN PE=1 SV=2	TRUE	TRUE	TRUE	FALSE	TRUE	160	162;164;165;166;167;168;169;172;
Q99935	sp|Q99935|PROL1_HUMAN Opiorphin prepropeptide OS=Homo sapiens OX=9606 GN=OPRPN PE=1 SV=2	TRUE	TRUE	TRUE	FALSE	TRUE	162	164;165;166;167;168;169;172;174;
Q99935	sp|Q99935|PROL1_HUMAN Opiorphin prepropeptide OS=Homo sapiens OX=9606 GN=OPRPN PE=1 SV=2	TRUE	TRUE	TRUE	FALSE	TRUE	164	165;166;167;168;169;172;174;176;
Q99935	sp|Q99935|PROL1_HUMAN Opiorphin prepropeptide OS=Homo sapiens OX=9606 GN=OPRPN PE=1 SV=2	TRUE	TRUE	TRUE	FALSE	TRUE	165	166;167;168;169;172;174;176;177;
Q99935	sp|Q99935|PROL1_HUMAN Opiorphin prepropeptide OS=Homo sapiens OX=9606 GN=OPRPN PE=1 SV=2	TRUE	TRUE	TRUE	FALSE	TRUE	166	167;168;169;172;174;176;177;178;
Q99935	sp|Q99935|PROL1_HUMAN Opiorphin prepropeptide OS=Homo sapiens OX=9606 GN=OPRPN PE=1 SV=2	TRUE	TRUE	TRUE	FALSE	TRUE	167	168;169;172;174;176;177;178;179;
Q99935	sp|Q99935|PROL1_HUMAN Opiorphin prepropeptide OS=Homo sapiens OX=9606 GN=OPRPN PE=1 SV=2	TRUE	TRUE	TRUE	FALSE	TRUE	168	169;172;174;176;177;178;179;183;
Q99935	sp|Q99935|PROL1_HUMAN Opiorphin prepropeptide OS=Homo sapiens OX=9606 GN=OPRPN PE=1 SV=2	TRUE	TRUE	TRUE	FALSE	TRUE	169	172;174;176;177;178;179;183;184;
Q99935	sp|Q99935|PROL1_HUMAN Opiorphin prepropeptide OS=Homo sapiens OX=9606 GN=OPRPN PE=1 SV=2	TRUE	TRUE	TRUE	FALSE	TRUE	172	174;176;177;178;179;183;184;185;
Q99935	sp|Q99935|PROL1_HUMAN Opiorphin prepropeptide OS=Homo sapiens OX=9606 GN=OPRPN PE=1 SV=2	TRUE	TRUE	TRUE	FALSE	TRUE	174	176;177;178;179;183;184;185;190;
Q99935	sp|Q99935|PROL1_HUMAN Opiorphin prepropeptide OS=Homo sapiens OX=9606 GN=OPRPN PE=1 SV=2	TRUE	TRUE	TRUE	FALSE	TRUE	176	177;178;179;183;184;185;190;191;
Q99935	sp|Q99935|PROL1_HUMAN Opiorphin prepropeptide OS=Homo sapiens OX=9606 GN=OPRPN PE=1 SV=2	TRUE	TRUE	TRUE	FALSE	TRUE	177	178;179;183;184;185;190;191;193;
Q99935	sp|Q99935|PROL1_HUMAN Opiorphin prepropeptide OS=Homo sapiens OX=9606 GN=OPRPN PE=1 SV=2	TRUE	TRUE	TRUE	FALSE	TRUE	178	179;183;184;185;190;191;193;196;
Q99935	sp|Q99935|PROL1_HUMAN Opiorphin prepropeptide OS=Homo sapiens OX=9606 GN=OPRPN PE=1 SV=2	TRUE	TRUE	TRUE	FALSE	TRUE	179	183;184;185;190;191;193;196;200;
Q99935	sp|Q99935|PROL1_HUMAN Opiorphin prepropeptide OS=Homo sapiens OX=9606 GN=OPRPN PE=1 SV=2	TRUE	TRUE	TRUE	FALSE	TRUE	183	184;185;190;191;193;196;200;204;
Q494U1	sp|Q494U1|PKHN1_HUMAN Pleckstrin homology domain-containing family N member 1 OS=Homo sapiens OX=9606 GN=PLEKHN1 PE=1 SV=3	TRUE	FALSE	FALSE	FALSE	TRUE	360	361;363;364;366;370;371;374;375;
Q494U1	sp|Q494U1|PKHN1_HUMAN Pleckstrin homology domain-containing family N member 1 OS=Homo sapiens OX=9606 GN=PLEKHN1 PE=1 SV=3	TRUE	FALSE	FALSE	FALSE	TRUE	361	363;364;366;370;371;374;375;379;
Q494U1	sp|Q494U1|PKHN1_HUMAN Pleckstrin homology domain-containing family N member 1 OS=Homo sapiens OX=9606 GN=PLEKHN1 PE=1 SV=3	TRUE	FALSE	FALSE	FALSE	TRUE	363	364;366;370;371;374;375;379;380;
Q494U1	sp|Q494U1|PKHN1_HUMAN Pleckstrin homology domain-containing family N member 1 OS=Homo sapiens OX=9606 GN=PLEKHN1 PE=1 SV=3	TRUE	FALSE	FALSE	FALSE	TRUE	481	485;490;492;493;497;501;505;509;
Q494U1	sp|Q494U1|PKHN1_HUMAN Pleckstrin homology domain-containing family N member 1 OS=Homo sapiens OX=9606 GN=PLEKHN1 PE=1 SV=3	TRUE	FALSE	FALSE	FALSE	TRUE	485	490;492;493;497;501;505;509;511;
Q494U1	sp|Q494U1|PKHN1_HUMAN Pleckstrin homology domain-containing family N member 1 OS=Homo sapiens OX=9606 GN=PLEKHN1 PE=1 SV=3	TRUE	FALSE	FALSE	FALSE	TRUE	490	492;493;497;501;505;509;511;512;
Q9UKZ9	sp|Q9UKZ9|PCOC2_HUMAN Procollagen C-endopeptidase enhancer 2 OS=Homo sapiens OX=9606 GN=PCOLCE2 PE=1 SV=1	TRUE	TRUE	TRUE	FALSE	TRUE	274	275;276;281;282;283;287;288;293;
Q9H5I5	sp|Q9H5I5|PIEZ2_HUMAN Piezo-type mechanosensitive ion channel component 2 OS=Homo sapiens OX=9606 GN=PIEZO2 PE=1 SV=2	TRUE	TRUE	TRUE	FALSE	TRUE	1741	1744;1747;1749;1750;1753;1756;1760;1764;
Q9H5I5	sp|Q9H5I5|PIEZ2_HUMAN Piezo-type mechanosensitive ion channel component 2 OS=Homo sapiens OX=9606 GN=PIEZO2 PE=1 SV=2	TRUE	TRUE	TRUE	FALSE	TRUE	1744	1747;1749;1750;1753;1756;1760;1764;1765;
Q9H5I5	sp|Q9H5I5|PIEZ2_HUMAN Piezo-type mechanosensitive ion channel component 2 OS=Homo sapiens OX=9606 GN=PIEZO2 PE=1 SV=2	TRUE	TRUE	TRUE	FALSE	TRUE	1747	1749;1750;1753;1756;1760;1764;1765;1767;
A6NKB5	sp|A6NKB5|PCX2_HUMAN Pecanex-like protein 2 OS=Homo sapiens OX=9606 GN=PCNX2 PE=2 SV=3	TRUE	TRUE	TRUE	FALSE	TRUE	746	747;748;749;750;751;752;753;755;
A6NKB5	sp|A6NKB5|PCX2_HUMAN Pecanex-like protein 2 OS=Homo sapiens OX=9606 GN=PCNX2 PE=2 SV=3	TRUE	TRUE	TRUE	FALSE	TRUE	747	748;749;750;751;752;753;755;759;
A6NKB5	sp|A6NKB5|PCX2_HUMAN Pecanex-like protein 2 OS=Homo sapiens OX=9606 GN=PCNX2 PE=2 SV=3	TRUE	TRUE	TRUE	FALSE	TRUE	748	749;750;751;752;753;755;759;760;
Q9BZA7	sp|Q9BZA7|PC11X_HUMAN Protocadherin-11 X-linked OS=Homo sapiens OX=9606 GN=PCDH11X PE=2 SV=1	TRUE	TRUE	TRUE	FALSE	TRUE	1163	1164;1169;1174;1178;1181;1182;1186;1190;
Q9BZA7	sp|Q9BZA7|PC11X_HUMAN Protocadherin-11 X-linked OS=Homo sapiens OX=9606 GN=PCDH11X PE=2 SV=1	TRUE	TRUE	TRUE	FALSE	TRUE	1164	1169;1174;1178;1181;1182;1186;1190;1192;
Q99569	sp|Q99569|PKP4_HUMAN Plakophilin-4 OS=Homo sapiens OX=9606 GN=PKP4 PE=1 SV=2	TRUE	FALSE	FALSE	FALSE	TRUE	1025	1028;1031;1032;1037;1042;1046;1047;1048;
Q99569	sp|Q99569|PKP4_HUMAN Plakophilin-4 OS=Homo sapiens OX=9606 GN=PKP4 PE=1 SV=2	TRUE	FALSE	FALSE	FALSE	TRUE	1028	1031;1032;1037;1042;1046;1047;1048;1049;
Q9Y6V0	sp|Q9Y6V0|PCLO_HUMAN Protein piccolo OS=Homo sapiens OX=9606 GN=PCLO PE=1 SV=5	TRUE	FALSE	FALSE	FALSE	TRUE	526	531;536;540;545;550;554;555;559;
Q9Y6V0	sp|Q9Y6V0|PCLO_HUMAN Protein piccolo OS=Homo sapiens OX=9606 GN=PCLO PE=1 SV=5	TRUE	FALSE	FALSE	FALSE	TRUE	531	536;540;545;550;554;555;559;561;
Q9Y6V0	sp|Q9Y6V0|PCLO_HUMAN Protein piccolo OS=Homo sapiens OX=9606 GN=PCLO PE=1 SV=5	TRUE	FALSE	FALSE	FALSE	TRUE	536	540;545;550;554;555;559;561;563;
Q9Y6V0	sp|Q9Y6V0|PCLO_HUMAN Protein piccolo OS=Homo sapiens OX=9606 GN=PCLO PE=1 SV=5	TRUE	FALSE	FALSE	FALSE	TRUE	791	792;797;799;803;805;809;814;818;
Q9Y6V0	sp|Q9Y6V0|PCLO_HUMAN Protein piccolo OS=Homo sapiens OX=9606 GN=PCLO PE=1 SV=5	TRUE	FALSE	FALSE	FALSE	TRUE	1717	1718;1719;1723;1724;1726;1729;1730;1732;
Q9Y6V0	sp|Q9Y6V0|PCLO_HUMAN Protein piccolo OS=Homo sapiens OX=9606 GN=PCLO PE=1 SV=5	TRUE	FALSE	FALSE	FALSE	TRUE	1718	1719;1723;1724;1726;1729;1730;1732;1735;
Q9Y6V0	sp|Q9Y6V0|PCLO_HUMAN Protein piccolo OS=Homo sapiens OX=9606 GN=PCLO PE=1 SV=5	TRUE	FALSE	FALSE	FALSE	TRUE	1719	1723;1724;1726;1729;1730;1732;1735;1736;
Q9Y6V0	sp|Q9Y6V0|PCLO_HUMAN Protein piccolo OS=Homo sapiens OX=9606 GN=PCLO PE=1 SV=5	TRUE	FALSE	FALSE	FALSE	TRUE	1723	1724;1726;1729;1730;1732;1735;1736;1741;
Q9Y6V0	sp|Q9Y6V0|PCLO_HUMAN Protein piccolo OS=Homo sapiens OX=9606 GN=PCLO PE=1 SV=5	TRUE	FALSE	FALSE	FALSE	TRUE	1724	1726;1729;1730;1732;1735;1736;1741;1743;
Q9Y6V0	sp|Q9Y6V0|PCLO_HUMAN Protein piccolo OS=Homo sapiens OX=9606 GN=PCLO PE=1 SV=5	TRUE	FALSE	FALSE	FALSE	TRUE	1726	1729;1730;1732;1735;1736;1741;1743;1744;
Q9Y6V0	sp|Q9Y6V0|PCLO_HUMAN Protein piccolo OS=Homo sapiens OX=9606 GN=PCLO PE=1 SV=5	TRUE	FALSE	FALSE	FALSE	TRUE	1729	1730;1732;1735;1736;1741;1743;1744;1746;
Q9Y6V0	sp|Q9Y6V0|PCLO_HUMAN Protein piccolo OS=Homo sapiens OX=9606 GN=PCLO PE=1 SV=5	TRUE	FALSE	FALSE	FALSE	TRUE	2105	2107;2108;2109;2112;2115;2117;2119;2120;
Q9Y6V0	sp|Q9Y6V0|PCLO_HUMAN Protein piccolo OS=Homo sapiens OX=9606 GN=PCLO PE=1 SV=5	TRUE	FALSE	FALSE	FALSE	TRUE	2107	2108;2109;2112;2115;2117;2119;2120;2121;
Q9Y6V0	sp|Q9Y6V0|PCLO_HUMAN Protein piccolo OS=Homo sapiens OX=9606 GN=PCLO PE=1 SV=5	TRUE	FALSE	FALSE	FALSE	TRUE	2108	2109;2112;2115;2117;2119;2120;2121;2122;
Q9Y6V0	sp|Q9Y6V0|PCLO_HUMAN Protein piccolo OS=Homo sapiens OX=9606 GN=PCLO PE=1 SV=5	TRUE	FALSE	FALSE	FALSE	TRUE	2109	2112;2115;2117;2119;2120;2121;2122;2124;
Q9Y6V0	sp|Q9Y6V0|PCLO_HUMAN Protein piccolo OS=Homo sapiens OX=9606 GN=PCLO PE=1 SV=5	TRUE	FALSE	FALSE	FALSE	TRUE	2112	2115;2117;2119;2120;2121;2122;2124;2126;
Q9Y6V0	sp|Q9Y6V0|PCLO_HUMAN Protein piccolo OS=Homo sapiens OX=9606 GN=PCLO PE=1 SV=5	TRUE	FALSE	FALSE	FALSE	TRUE	2161	2165;2167;2170;2172;2174;2175;2179;2183;
Q9Y6V0	sp|Q9Y6V0|PCLO_HUMAN Protein piccolo OS=Homo sapiens OX=9606 GN=PCLO PE=1 SV=5	TRUE	FALSE	FALSE	FALSE	TRUE	2165	2167;2170;2172;2174;2175;2179;2183;2185;
Q9Y6V0	sp|Q9Y6V0|PCLO_HUMAN Protein piccolo OS=Homo sapiens OX=9606 GN=PCLO PE=1 SV=5	TRUE	FALSE	FALSE	FALSE	TRUE	2167	2170;2172;2174;2175;2179;2183;2185;2186;
Q9Y6V0	sp|Q9Y6V0|PCLO_HUMAN Protein piccolo OS=Homo sapiens OX=9606 GN=PCLO PE=1 SV=5	TRUE	FALSE	FALSE	FALSE	TRUE	2170	2172;2174;2175;2179;2183;2185;2186;2187;
Q9Y6V0	sp|Q9Y6V0|PCLO_HUMAN Protein piccolo OS=Homo sapiens OX=9606 GN=PCLO PE=1 SV=5	TRUE	FALSE	FALSE	FALSE	TRUE	2172	2174;2175;2179;2183;2185;2186;2187;2190;
Q9Y6V0	sp|Q9Y6V0|PCLO_HUMAN Protein piccolo OS=Homo sapiens OX=9606 GN=PCLO PE=1 SV=5	TRUE	FALSE	FALSE	FALSE	TRUE	2174	2175;2179;2183;2185;2186;2187;2190;2193;
Q9Y6V0	sp|Q9Y6V0|PCLO_HUMAN Protein piccolo OS=Homo sapiens OX=9606 GN=PCLO PE=1 SV=5	TRUE	FALSE	FALSE	FALSE	TRUE	2175	2179;2183;2185;2186;2187;2190;2193;2194;
Q9Y6V0	sp|Q9Y6V0|PCLO_HUMAN Protein piccolo OS=Homo sapiens OX=9606 GN=PCLO PE=1 SV=5	TRUE	FALSE	FALSE	FALSE	TRUE	2179	2183;2185;2186;2187;2190;2193;2194;2196;
Q9Y6V0	sp|Q9Y6V0|PCLO_HUMAN Protein piccolo OS=Homo sapiens OX=9606 GN=PCLO PE=1 SV=5	TRUE	FALSE	FALSE	FALSE	TRUE	2183	2185;2186;2187;2190;2193;2194;2196;2197;
Q9Y6V0	sp|Q9Y6V0|PCLO_HUMAN Protein piccolo OS=Homo sapiens OX=9606 GN=PCLO PE=1 SV=5	TRUE	FALSE	FALSE	FALSE	TRUE	2185	2186;2187;2190;2193;2194;2196;2197;2198;
Q9Y6V0	sp|Q9Y6V0|PCLO_HUMAN Protein piccolo OS=Homo sapiens OX=9606 GN=PCLO PE=1 SV=5	TRUE	FALSE	FALSE	FALSE	TRUE	2186	2187;2190;2193;2194;2196;2197;2198;2201;
Q9Y6V0	sp|Q9Y6V0|PCLO_HUMAN Protein piccolo OS=Homo sapiens OX=9606 GN=PCLO PE=1 SV=5	TRUE	FALSE	FALSE	FALSE	TRUE	2187	2190;2193;2194;2196;2197;2198;2201;2202;
Q9Y6V0	sp|Q9Y6V0|PCLO_HUMAN Protein piccolo OS=Homo sapiens OX=9606 GN=PCLO PE=1 SV=5	TRUE	FALSE	FALSE	FALSE	TRUE	2190	2193;2194;2196;2197;2198;2201;2202;2205;
Q9Y6V0	sp|Q9Y6V0|PCLO_HUMAN Protein piccolo OS=Homo sapiens OX=9606 GN=PCLO PE=1 SV=5	TRUE	FALSE	FALSE	FALSE	TRUE	2193	2194;2196;2197;2198;2201;2202;2205;2207;
Q9Y6V0	sp|Q9Y6V0|PCLO_HUMAN Protein piccolo OS=Homo sapiens OX=9606 GN=PCLO PE=1 SV=5	TRUE	FALSE	FALSE	FALSE	TRUE	2194	2196;2197;2198;2201;2202;2205;2207;2208;
Q9Y6V0	sp|Q9Y6V0|PCLO_HUMAN Protein piccolo OS=Homo sapiens OX=9606 GN=PCLO PE=1 SV=5	TRUE	FALSE	FALSE	FALSE	TRUE	2196	2197;2198;2201;2202;2205;2207;2208;2211;
Q9Y6V0	sp|Q9Y6V0|PCLO_HUMAN Protein piccolo OS=Homo sapiens OX=9606 GN=PCLO PE=1 SV=5	TRUE	FALSE	FALSE	FALSE	TRUE	2565	2568;2569;2573;2575;2577;2579;2584;2587;
Q9Y6V0	sp|Q9Y6V0|PCLO_HUMAN Protein piccolo OS=Homo sapiens OX=9606 GN=PCLO PE=1 SV=5	TRUE	FALSE	FALSE	FALSE	TRUE	2568	2569;2573;2575;2577;2579;2584;2587;2591;
Q9Y6V0	sp|Q9Y6V0|PCLO_HUMAN Protein piccolo OS=Homo sapiens OX=9606 GN=PCLO PE=1 SV=5	TRUE	FALSE	FALSE	FALSE	TRUE	2569	2573;2575;2577;2579;2584;2587;2591;2593;
Q9Y6V0	sp|Q9Y6V0|PCLO_HUMAN Protein piccolo OS=Homo sapiens OX=9606 GN=PCLO PE=1 SV=5	TRUE	FALSE	FALSE	FALSE	TRUE	2573	2575;2577;2579;2584;2587;2591;2593;2595;
Q9Y6V0	sp|Q9Y6V0|PCLO_HUMAN Protein piccolo OS=Homo sapiens OX=9606 GN=PCLO PE=1 SV=5	TRUE	FALSE	FALSE	FALSE	TRUE	2575	2577;2579;2584;2587;2591;2593;2595;2596;
Q9Y6V0	sp|Q9Y6V0|PCLO_HUMAN Protein piccolo OS=Homo sapiens OX=9606 GN=PCLO PE=1 SV=5	TRUE	FALSE	FALSE	FALSE	TRUE	2577	2579;2584;2587;2591;2593;2595;2596;2598;
Q9Y6V0	sp|Q9Y6V0|PCLO_HUMAN Protein piccolo OS=Homo sapiens OX=9606 GN=PCLO PE=1 SV=5	TRUE	FALSE	FALSE	FALSE	TRUE	2579	2584;2587;2591;2593;2595;2596;2598;2602;
Q9Y6V0	sp|Q9Y6V0|PCLO_HUMAN Protein piccolo OS=Homo sapiens OX=9606 GN=PCLO PE=1 SV=5	TRUE	FALSE	FALSE	FALSE	TRUE	2584	2587;2591;2593;2595;2596;2598;2602;2603;
Q9Y6V0	sp|Q9Y6V0|PCLO_HUMAN Protein piccolo OS=Homo sapiens OX=9606 GN=PCLO PE=1 SV=5	TRUE	FALSE	FALSE	FALSE	TRUE	2587	2591;2593;2595;2596;2598;2602;2603;2608;
Q9Y6V0	sp|Q9Y6V0|PCLO_HUMAN Protein piccolo OS=Homo sapiens OX=9606 GN=PCLO PE=1 SV=5	TRUE	FALSE	FALSE	FALSE	TRUE	2591	2593;2595;2596;2598;2602;2603;2608;2610;
Q9Y6V0	sp|Q9Y6V0|PCLO_HUMAN Protein piccolo OS=Homo sapiens OX=9606 GN=PCLO PE=1 SV=5	TRUE	FALSE	FALSE	FALSE	TRUE	2593	2595;2596;2598;2602;2603;2608;2610;2615;
Q9Y6V0	sp|Q9Y6V0|PCLO_HUMAN Protein piccolo OS=Homo sapiens OX=9606 GN=PCLO PE=1 SV=5	TRUE	FALSE	FALSE	FALSE	TRUE	2634	2635;2638;2642;2647;2649;2651;2654;2657;
Q9Y6V0	sp|Q9Y6V0|PCLO_HUMAN Protein piccolo OS=Homo sapiens OX=9606 GN=PCLO PE=1 SV=5	TRUE	FALSE	FALSE	FALSE	TRUE	2635	2638;2642;2647;2649;2651;2654;2657;2658;
Q9Y6V0	sp|Q9Y6V0|PCLO_HUMAN Protein piccolo OS=Homo sapiens OX=9606 GN=PCLO PE=1 SV=5	TRUE	FALSE	FALSE	FALSE	TRUE	2664	2665;2667;2671;2672;2675;2677;2680;2682;
Q9Y6V0	sp|Q9Y6V0|PCLO_HUMAN Protein piccolo OS=Homo sapiens OX=9606 GN=PCLO PE=1 SV=5	TRUE	FALSE	FALSE	FALSE	TRUE	2665	2667;2671;2672;2675;2677;2680;2682;2684;
Q9Y6V0	sp|Q9Y6V0|PCLO_HUMAN Protein piccolo OS=Homo sapiens OX=9606 GN=PCLO PE=1 SV=5	TRUE	FALSE	FALSE	FALSE	TRUE	2667	2671;2672;2675;2677;2680;2682;2684;2685;
Q9Y6V0	sp|Q9Y6V0|PCLO_HUMAN Protein piccolo OS=Homo sapiens OX=9606 GN=PCLO PE=1 SV=5	TRUE	FALSE	FALSE	FALSE	TRUE	2671	2672;2675;2677;2680;2682;2684;2685;2688;
Q9Y6V0	sp|Q9Y6V0|PCLO_HUMAN Protein piccolo OS=Homo sapiens OX=9606 GN=PCLO PE=1 SV=5	TRUE	FALSE	FALSE	FALSE	TRUE	2672	2675;2677;2680;2682;2684;2685;2688;2692;
Q9Y6V0	sp|Q9Y6V0|PCLO_HUMAN Protein piccolo OS=Homo sapiens OX=9606 GN=PCLO PE=1 SV=5	TRUE	FALSE	FALSE	FALSE	TRUE	2675	2677;2680;2682;2684;2685;2688;2692;2693;
Q9Y6V0	sp|Q9Y6V0|PCLO_HUMAN Protein piccolo OS=Homo sapiens OX=9606 GN=PCLO PE=1 SV=5	TRUE	FALSE	FALSE	FALSE	TRUE	2677	2680;2682;2684;2685;2688;2692;2693;2695;
Q9Y6V0	sp|Q9Y6V0|PCLO_HUMAN Protein piccolo OS=Homo sapiens OX=9606 GN=PCLO PE=1 SV=5	TRUE	FALSE	FALSE	FALSE	TRUE	2680	2682;2684;2685;2688;2692;2693;2695;2697;
Q9Y6V0	sp|Q9Y6V0|PCLO_HUMAN Protein piccolo OS=Homo sapiens OX=9606 GN=PCLO PE=1 SV=5	TRUE	FALSE	FALSE	FALSE	TRUE	2769	2774;2779;2781;2782;2783;2786;2789;2792;
Q9Y6V0	sp|Q9Y6V0|PCLO_HUMAN Protein piccolo OS=Homo sapiens OX=9606 GN=PCLO PE=1 SV=5	TRUE	FALSE	FALSE	FALSE	TRUE	2774	2779;2781;2782;2783;2786;2789;2792;2794;
Q9Y6V0	sp|Q9Y6V0|PCLO_HUMAN Protein piccolo OS=Homo sapiens OX=9606 GN=PCLO PE=1 SV=5	TRUE	FALSE	FALSE	FALSE	TRUE	2779	2781;2782;2783;2786;2789;2792;2794;2796;
Q9Y6V0	sp|Q9Y6V0|PCLO_HUMAN Protein piccolo OS=Homo sapiens OX=9606 GN=PCLO PE=1 SV=5	TRUE	FALSE	FALSE	FALSE	TRUE	2781	2782;2783;2786;2789;2792;2794;2796;2799;
Q9Y6V0	sp|Q9Y6V0|PCLO_HUMAN Protein piccolo OS=Homo sapiens OX=9606 GN=PCLO PE=1 SV=5	TRUE	FALSE	FALSE	FALSE	TRUE	2782	2783;2786;2789;2792;2794;2796;2799;2801;
Q9Y6V0	sp|Q9Y6V0|PCLO_HUMAN Protein piccolo OS=Homo sapiens OX=9606 GN=PCLO PE=1 SV=5	TRUE	FALSE	FALSE	FALSE	TRUE	2783	2786;2789;2792;2794;2796;2799;2801;2803;
Q9Y6V0	sp|Q9Y6V0|PCLO_HUMAN Protein piccolo OS=Homo sapiens OX=9606 GN=PCLO PE=1 SV=5	TRUE	FALSE	FALSE	FALSE	TRUE	2786	2789;2792;2794;2796;2799;2801;2803;2805;
Q9Y6V0	sp|Q9Y6V0|PCLO_HUMAN Protein piccolo OS=Homo sapiens OX=9606 GN=PCLO PE=1 SV=5	TRUE	FALSE	FALSE	FALSE	TRUE	2789	2792;2794;2796;2799;2801;2803;2805;2807;
Q9Y6V0	sp|Q9Y6V0|PCLO_HUMAN Protein piccolo OS=Homo sapiens OX=9606 GN=PCLO PE=1 SV=5	TRUE	FALSE	FALSE	FALSE	TRUE	2792	2794;2796;2799;2801;2803;2805;2807;2808;
Q9Y6V0	sp|Q9Y6V0|PCLO_HUMAN Protein piccolo OS=Homo sapiens OX=9606 GN=PCLO PE=1 SV=5	TRUE	FALSE	FALSE	FALSE	TRUE	2794	2796;2799;2801;2803;2805;2807;2808;2810;
Q9Y6V0	sp|Q9Y6V0|PCLO_HUMAN Protein piccolo OS=Homo sapiens OX=9606 GN=PCLO PE=1 SV=5	TRUE	FALSE	FALSE	FALSE	TRUE	2796	2799;2801;2803;2805;2807;2808;2810;2812;
Q9Y6V0	sp|Q9Y6V0|PCLO_HUMAN Protein piccolo OS=Homo sapiens OX=9606 GN=PCLO PE=1 SV=5	TRUE	FALSE	FALSE	FALSE	TRUE	2901	2902;2903;2905;2908;2911;2915;2916;2917;
Q9Y6V0	sp|Q9Y6V0|PCLO_HUMAN Protein piccolo OS=Homo sapiens OX=9606 GN=PCLO PE=1 SV=5	TRUE	FALSE	FALSE	FALSE	TRUE	2902	2903;2905;2908;2911;2915;2916;2917;2918;
Q9Y6V0	sp|Q9Y6V0|PCLO_HUMAN Protein piccolo OS=Homo sapiens OX=9606 GN=PCLO PE=1 SV=5	TRUE	FALSE	FALSE	FALSE	TRUE	2903	2905;2908;2911;2915;2916;2917;2918;2921;
Q9Y6V0	sp|Q9Y6V0|PCLO_HUMAN Protein piccolo OS=Homo sapiens OX=9606 GN=PCLO PE=1 SV=5	TRUE	FALSE	FALSE	FALSE	TRUE	3091	3092;3095;3097;3099;3100;3104;3105;3109;
Q9Y6V0	sp|Q9Y6V0|PCLO_HUMAN Protein piccolo OS=Homo sapiens OX=9606 GN=PCLO PE=1 SV=5	TRUE	FALSE	FALSE	FALSE	TRUE	3092	3095;3097;3099;3100;3104;3105;3109;3112;
Q9Y6V0	sp|Q9Y6V0|PCLO_HUMAN Protein piccolo OS=Homo sapiens OX=9606 GN=PCLO PE=1 SV=5	TRUE	FALSE	FALSE	FALSE	TRUE	3095	3097;3099;3100;3104;3105;3109;3112;3113;
Q9Y6V0	sp|Q9Y6V0|PCLO_HUMAN Protein piccolo OS=Homo sapiens OX=9606 GN=PCLO PE=1 SV=5	TRUE	FALSE	FALSE	FALSE	TRUE	3097	3099;3100;3104;3105;3109;3112;3113;3114;
Q9Y6V0	sp|Q9Y6V0|PCLO_HUMAN Protein piccolo OS=Homo sapiens OX=9606 GN=PCLO PE=1 SV=5	TRUE	FALSE	FALSE	FALSE	TRUE	3099	3100;3104;3105;3109;3112;3113;3114;3119;
Q9Y6V0	sp|Q9Y6V0|PCLO_HUMAN Protein piccolo OS=Homo sapiens OX=9606 GN=PCLO PE=1 SV=5	TRUE	FALSE	FALSE	FALSE	TRUE	3100	3104;3105;3109;3112;3113;3114;3119;3123;
Q9Y6V0	sp|Q9Y6V0|PCLO_HUMAN Protein piccolo OS=Homo sapiens OX=9606 GN=PCLO PE=1 SV=5	TRUE	FALSE	FALSE	FALSE	TRUE	3104	3105;3109;3112;3113;3114;3119;3123;3128;
Q9Y6V0	sp|Q9Y6V0|PCLO_HUMAN Protein piccolo OS=Homo sapiens OX=9606 GN=PCLO PE=1 SV=5	TRUE	FALSE	FALSE	FALSE	TRUE	3105	3109;3112;3113;3114;3119;3123;3128;3129;
Q9Y6V0	sp|Q9Y6V0|PCLO_HUMAN Protein piccolo OS=Homo sapiens OX=9606 GN=PCLO PE=1 SV=5	TRUE	FALSE	FALSE	FALSE	TRUE	3157	3162;3164;3167;3169;3172;3174;3177;3180;
Q9Y6V0	sp|Q9Y6V0|PCLO_HUMAN Protein piccolo OS=Homo sapiens OX=9606 GN=PCLO PE=1 SV=5	TRUE	FALSE	FALSE	FALSE	TRUE	3162	3164;3167;3169;3172;3174;3177;3180;3183;
Q9Y6V0	sp|Q9Y6V0|PCLO_HUMAN Protein piccolo OS=Homo sapiens OX=9606 GN=PCLO PE=1 SV=5	TRUE	FALSE	FALSE	FALSE	TRUE	3164	3167;3169;3172;3174;3177;3180;3183;3185;
Q9Y6V0	sp|Q9Y6V0|PCLO_HUMAN Protein piccolo OS=Homo sapiens OX=9606 GN=PCLO PE=1 SV=5	TRUE	FALSE	FALSE	FALSE	TRUE	3167	3169;3172;3174;3177;3180;3183;3185;3186;
Q9Y6V0	sp|Q9Y6V0|PCLO_HUMAN Protein piccolo OS=Homo sapiens OX=9606 GN=PCLO PE=1 SV=5	TRUE	FALSE	FALSE	FALSE	TRUE	3169	3172;3174;3177;3180;3183;3185;3186;3188;
Q9Y6V0	sp|Q9Y6V0|PCLO_HUMAN Protein piccolo OS=Homo sapiens OX=9606 GN=PCLO PE=1 SV=5	TRUE	FALSE	FALSE	FALSE	TRUE	3882	3883;3886;3891;3892;3897;3901;3902;3904;
Q9Y6V0	sp|Q9Y6V0|PCLO_HUMAN Protein piccolo OS=Homo sapiens OX=9606 GN=PCLO PE=1 SV=5	TRUE	FALSE	FALSE	FALSE	TRUE	3883	3886;3891;3892;3897;3901;3902;3904;3907;
Q9Y6V0	sp|Q9Y6V0|PCLO_HUMAN Protein piccolo OS=Homo sapiens OX=9606 GN=PCLO PE=1 SV=5	TRUE	FALSE	FALSE	FALSE	TRUE	4327	4329;4332;4333;4334;4337;4340;4341;4345;
Q9Y6V0	sp|Q9Y6V0|PCLO_HUMAN Protein piccolo OS=Homo sapiens OX=9606 GN=PCLO PE=1 SV=5	TRUE	FALSE	FALSE	FALSE	TRUE	4329	4332;4333;4334;4337;4340;4341;4345;4347;
Q9Y6V0	sp|Q9Y6V0|PCLO_HUMAN Protein piccolo OS=Homo sapiens OX=9606 GN=PCLO PE=1 SV=5	TRUE	FALSE	FALSE	FALSE	TRUE	4837	4839;4840;4842;4843;4846;4850;4854;4856;
Q9Y6V0	sp|Q9Y6V0|PCLO_HUMAN Protein piccolo OS=Homo sapiens OX=9606 GN=PCLO PE=1 SV=5	TRUE	FALSE	FALSE	FALSE	TRUE	4871	4875;4877;4878;4881;4882;4884;4885;4886;
Q9Y6V0	sp|Q9Y6V0|PCLO_HUMAN Protein piccolo OS=Homo sapiens OX=9606 GN=PCLO PE=1 SV=5	TRUE	FALSE	FALSE	FALSE	TRUE	4941	4942;4944;4945;4947;4948;4950;4951;4954;
Q9Y6V0	sp|Q9Y6V0|PCLO_HUMAN Protein piccolo OS=Homo sapiens OX=9606 GN=PCLO PE=1 SV=5	TRUE	FALSE	FALSE	FALSE	TRUE	4942	4944;4945;4947;4948;4950;4951;4954;4957;
Q9Y6V0	sp|Q9Y6V0|PCLO_HUMAN Protein piccolo OS=Homo sapiens OX=9606 GN=PCLO PE=1 SV=5	TRUE	FALSE	FALSE	FALSE	TRUE	4944	4945;4947;4948;4950;4951;4954;4957;4960;
Q9Y6V0	sp|Q9Y6V0|PCLO_HUMAN Protein piccolo OS=Homo sapiens OX=9606 GN=PCLO PE=1 SV=5	TRUE	FALSE	FALSE	FALSE	TRUE	4945	4947;4948;4950;4951;4954;4957;4960;4963;
Q9Y6V0	sp|Q9Y6V0|PCLO_HUMAN Protein piccolo OS=Homo sapiens OX=9606 GN=PCLO PE=1 SV=5	TRUE	FALSE	FALSE	FALSE	TRUE	4947	4948;4950;4951;4954;4957;4960;4963;4964;
Q9Y6V0	sp|Q9Y6V0|PCLO_HUMAN Protein piccolo OS=Homo sapiens OX=9606 GN=PCLO PE=1 SV=5	TRUE	FALSE	FALSE	FALSE	TRUE	4948	4950;4951;4954;4957;4960;4963;4964;4965;
Q9Y6V0	sp|Q9Y6V0|PCLO_HUMAN Protein piccolo OS=Homo sapiens OX=9606 GN=PCLO PE=1 SV=5	TRUE	FALSE	FALSE	FALSE	TRUE	4950	4951;4954;4957;4960;4963;4964;4965;4966;
Q9Y6V0	sp|Q9Y6V0|PCLO_HUMAN Protein piccolo OS=Homo sapiens OX=9606 GN=PCLO PE=1 SV=5	TRUE	FALSE	FALSE	FALSE	TRUE	4951	4954;4957;4960;4963;4964;4965;4966;4970;
Q9H6A9	sp|Q9H6A9|PCX3_HUMAN Pecanex-like protein 3 OS=Homo sapiens OX=9606 GN=PCNX3 PE=1 SV=2	TRUE	TRUE	TRUE	FALSE	TRUE	1970	1972;1974;1976;1978;1982;1983;1986;1991;
A8CG34	sp|A8CG34|P121C_HUMAN Nuclear envelope pore membrane protein POM 121C OS=Homo sapiens OX=9606 GN=POM121C PE=1 SV=3	TRUE	FALSE	FALSE	FALSE	TRUE	532	536;538;540;542;545;546;549;551;
A8CG34	sp|A8CG34|P121C_HUMAN Nuclear envelope pore membrane protein POM 121C OS=Homo sapiens OX=9606 GN=POM121C PE=1 SV=3	TRUE	FALSE	FALSE	FALSE	TRUE	536	538;540;542;545;546;549;551;553;
A8CG34	sp|A8CG34|P121C_HUMAN Nuclear envelope pore membrane protein POM 121C OS=Homo sapiens OX=9606 GN=POM121C PE=1 SV=3	TRUE	FALSE	FALSE	FALSE	TRUE	721	726;728;730;733;734;735;736;739;
A8CG34	sp|A8CG34|P121C_HUMAN Nuclear envelope pore membrane protein POM 121C OS=Homo sapiens OX=9606 GN=POM121C PE=1 SV=3	TRUE	FALSE	FALSE	FALSE	TRUE	726	728;730;733;734;735;736;739;740;
A8CG34	sp|A8CG34|P121C_HUMAN Nuclear envelope pore membrane protein POM 121C OS=Homo sapiens OX=9606 GN=POM121C PE=1 SV=3	TRUE	FALSE	FALSE	FALSE	TRUE	728	730;733;734;735;736;739;740;741;
A8CG34	sp|A8CG34|P121C_HUMAN Nuclear envelope pore membrane protein POM 121C OS=Homo sapiens OX=9606 GN=POM121C PE=1 SV=3	TRUE	FALSE	FALSE	FALSE	TRUE	730	733;734;735;736;739;740;741;742;
A8CG34	sp|A8CG34|P121C_HUMAN Nuclear envelope pore membrane protein POM 121C OS=Homo sapiens OX=9606 GN=POM121C PE=1 SV=3	TRUE	FALSE	FALSE	FALSE	TRUE	733	734;735;736;739;740;741;742;743;
A8CG34	sp|A8CG34|P121C_HUMAN Nuclear envelope pore membrane protein POM 121C OS=Homo sapiens OX=9606 GN=POM121C PE=1 SV=3	TRUE	FALSE	FALSE	FALSE	TRUE	734	735;736;739;740;741;742;743;744;
A8CG34	sp|A8CG34|P121C_HUMAN Nuclear envelope pore membrane protein POM 121C OS=Homo sapiens OX=9606 GN=POM121C PE=1 SV=3	TRUE	FALSE	FALSE	FALSE	TRUE	735	736;739;740;741;742;743;744;747;
A8CG34	sp|A8CG34|P121C_HUMAN Nuclear envelope pore membrane protein POM 121C OS=Homo sapiens OX=9606 GN=POM121C PE=1 SV=3	TRUE	FALSE	FALSE	FALSE	TRUE	771	772;773;776;779;780;781;786;790;
A8CG34	sp|A8CG34|P121C_HUMAN Nuclear envelope pore membrane protein POM 121C OS=Homo sapiens OX=9606 GN=POM121C PE=1 SV=3	TRUE	FALSE	FALSE	FALSE	TRUE	772	773;776;779;780;781;786;790;792;
A8CG34	sp|A8CG34|P121C_HUMAN Nuclear envelope pore membrane protein POM 121C OS=Homo sapiens OX=9606 GN=POM121C PE=1 SV=3	TRUE	FALSE	FALSE	FALSE	TRUE	773	776;779;780;781;786;790;792;793;
A8CG34	sp|A8CG34|P121C_HUMAN Nuclear envelope pore membrane protein POM 121C OS=Homo sapiens OX=9606 GN=POM121C PE=1 SV=3	TRUE	FALSE	FALSE	FALSE	TRUE	819	821;822;823;824;826;827;828;829;
A8CG34	sp|A8CG34|P121C_HUMAN Nuclear envelope pore membrane protein POM 121C OS=Homo sapiens OX=9606 GN=POM121C PE=1 SV=3	TRUE	FALSE	FALSE	FALSE	TRUE	821	822;823;824;826;827;828;829;830;
A8CG34	sp|A8CG34|P121C_HUMAN Nuclear envelope pore membrane protein POM 121C OS=Homo sapiens OX=9606 GN=POM121C PE=1 SV=3	TRUE	FALSE	FALSE	FALSE	TRUE	822	823;824;826;827;828;829;830;831;
A8CG34	sp|A8CG34|P121C_HUMAN Nuclear envelope pore membrane protein POM 121C OS=Homo sapiens OX=9606 GN=POM121C PE=1 SV=3	TRUE	FALSE	FALSE	FALSE	TRUE	823	824;826;827;828;829;830;831;833;
A8CG34	sp|A8CG34|P121C_HUMAN Nuclear envelope pore membrane protein POM 121C OS=Homo sapiens OX=9606 GN=POM121C PE=1 SV=3	TRUE	FALSE	FALSE	FALSE	TRUE	824	826;827;828;829;830;831;833;836;
A8CG34	sp|A8CG34|P121C_HUMAN Nuclear envelope pore membrane protein POM 121C OS=Homo sapiens OX=9606 GN=POM121C PE=1 SV=3	TRUE	FALSE	FALSE	FALSE	TRUE	869	870;871;872;874;875;877;879;882;
A8CG34	sp|A8CG34|P121C_HUMAN Nuclear envelope pore membrane protein POM 121C OS=Homo sapiens OX=9606 GN=POM121C PE=1 SV=3	TRUE	FALSE	FALSE	FALSE	TRUE	870	871;872;874;875;877;879;882;886;
A8CG34	sp|A8CG34|P121C_HUMAN Nuclear envelope pore membrane protein POM 121C OS=Homo sapiens OX=9606 GN=POM121C PE=1 SV=3	TRUE	FALSE	FALSE	FALSE	TRUE	871	872;874;875;877;879;882;886;888;
A8CG34	sp|A8CG34|P121C_HUMAN Nuclear envelope pore membrane protein POM 121C OS=Homo sapiens OX=9606 GN=POM121C PE=1 SV=3	TRUE	FALSE	FALSE	FALSE	TRUE	872	874;875;877;879;882;886;888;889;
A8CG34	sp|A8CG34|P121C_HUMAN Nuclear envelope pore membrane protein POM 121C OS=Homo sapiens OX=9606 GN=POM121C PE=1 SV=3	TRUE	FALSE	FALSE	FALSE	TRUE	874	875;877;879;882;886;888;889;890;
A8CG34	sp|A8CG34|P121C_HUMAN Nuclear envelope pore membrane protein POM 121C OS=Homo sapiens OX=9606 GN=POM121C PE=1 SV=3	TRUE	FALSE	FALSE	FALSE	TRUE	875	877;879;882;886;888;889;890;891;
A8CG34	sp|A8CG34|P121C_HUMAN Nuclear envelope pore membrane protein POM 121C OS=Homo sapiens OX=9606 GN=POM121C PE=1 SV=3	TRUE	FALSE	FALSE	FALSE	TRUE	877	879;882;886;888;889;890;891;896;
A8CG34	sp|A8CG34|P121C_HUMAN Nuclear envelope pore membrane protein POM 121C OS=Homo sapiens OX=9606 GN=POM121C PE=1 SV=3	TRUE	FALSE	FALSE	FALSE	TRUE	879	882;886;888;889;890;891;896;900;
A8CG34	sp|A8CG34|P121C_HUMAN Nuclear envelope pore membrane protein POM 121C OS=Homo sapiens OX=9606 GN=POM121C PE=1 SV=3	TRUE	FALSE	FALSE	FALSE	TRUE	882	886;888;889;890;891;896;900;901;
A8CG34	sp|A8CG34|P121C_HUMAN Nuclear envelope pore membrane protein POM 121C OS=Homo sapiens OX=9606 GN=POM121C PE=1 SV=3	TRUE	FALSE	FALSE	FALSE	TRUE	886	888;889;890;891;896;900;901;904;
A8CG34	sp|A8CG34|P121C_HUMAN Nuclear envelope pore membrane protein POM 121C OS=Homo sapiens OX=9606 GN=POM121C PE=1 SV=3	TRUE	FALSE	FALSE	FALSE	TRUE	888	889;890;891;896;900;901;904;905;
A8CG34	sp|A8CG34|P121C_HUMAN Nuclear envelope pore membrane protein POM 121C OS=Homo sapiens OX=9606 GN=POM121C PE=1 SV=3	TRUE	FALSE	FALSE	FALSE	TRUE	889	890;891;896;900;901;904;905;909;
A8CG34	sp|A8CG34|P121C_HUMAN Nuclear envelope pore membrane protein POM 121C OS=Homo sapiens OX=9606 GN=POM121C PE=1 SV=3	TRUE	FALSE	FALSE	FALSE	TRUE	890	891;896;900;901;904;905;909;910;
A8CG34	sp|A8CG34|P121C_HUMAN Nuclear envelope pore membrane protein POM 121C OS=Homo sapiens OX=9606 GN=POM121C PE=1 SV=3	TRUE	FALSE	FALSE	FALSE	TRUE	891	896;900;901;904;905;909;910;911;
A8CG34	sp|A8CG34|P121C_HUMAN Nuclear envelope pore membrane protein POM 121C OS=Homo sapiens OX=9606 GN=POM121C PE=1 SV=3	TRUE	FALSE	FALSE	FALSE	TRUE	896	900;901;904;905;909;910;911;914;
A8CG34	sp|A8CG34|P121C_HUMAN Nuclear envelope pore membrane protein POM 121C OS=Homo sapiens OX=9606 GN=POM121C PE=1 SV=3	TRUE	FALSE	FALSE	FALSE	TRUE	900	901;904;905;909;910;911;914;916;
A8CG34	sp|A8CG34|P121C_HUMAN Nuclear envelope pore membrane protein POM 121C OS=Homo sapiens OX=9606 GN=POM121C PE=1 SV=3	TRUE	FALSE	FALSE	FALSE	TRUE	901	904;905;909;910;911;914;916;918;
A8CG34	sp|A8CG34|P121C_HUMAN Nuclear envelope pore membrane protein POM 121C OS=Homo sapiens OX=9606 GN=POM121C PE=1 SV=3	TRUE	FALSE	FALSE	FALSE	TRUE	904	905;909;910;911;914;916;918;920;
A8CG34	sp|A8CG34|P121C_HUMAN Nuclear envelope pore membrane protein POM 121C OS=Homo sapiens OX=9606 GN=POM121C PE=1 SV=3	TRUE	FALSE	FALSE	FALSE	TRUE	905	909;910;911;914;916;918;920;921;
A8CG34	sp|A8CG34|P121C_HUMAN Nuclear envelope pore membrane protein POM 121C OS=Homo sapiens OX=9606 GN=POM121C PE=1 SV=3	TRUE	FALSE	FALSE	FALSE	TRUE	909	910;911;914;916;918;920;921;924;
A8CG34	sp|A8CG34|P121C_HUMAN Nuclear envelope pore membrane protein POM 121C OS=Homo sapiens OX=9606 GN=POM121C PE=1 SV=3	TRUE	FALSE	FALSE	FALSE	TRUE	1039	1040;1044;1049;1050;1051;1056;1057;1059;
A8CG34	sp|A8CG34|P121C_HUMAN Nuclear envelope pore membrane protein POM 121C OS=Homo sapiens OX=9606 GN=POM121C PE=1 SV=3	TRUE	FALSE	FALSE	FALSE	TRUE	1040	1044;1049;1050;1051;1056;1057;1059;1061;
A8CG34	sp|A8CG34|P121C_HUMAN Nuclear envelope pore membrane protein POM 121C OS=Homo sapiens OX=9606 GN=POM121C PE=1 SV=3	TRUE	FALSE	FALSE	FALSE	TRUE	1044	1049;1050;1051;1056;1057;1059;1061;1062;
A8CG34	sp|A8CG34|P121C_HUMAN Nuclear envelope pore membrane protein POM 121C OS=Homo sapiens OX=9606 GN=POM121C PE=1 SV=3	TRUE	FALSE	FALSE	FALSE	TRUE	1049	1050;1051;1056;1057;1059;1061;1062;1064;
A8CG34	sp|A8CG34|P121C_HUMAN Nuclear envelope pore membrane protein POM 121C OS=Homo sapiens OX=9606 GN=POM121C PE=1 SV=3	TRUE	FALSE	FALSE	FALSE	TRUE	1050	1051;1056;1057;1059;1061;1062;1064;1065;
A8CG34	sp|A8CG34|P121C_HUMAN Nuclear envelope pore membrane protein POM 121C OS=Homo sapiens OX=9606 GN=POM121C PE=1 SV=3	TRUE	FALSE	FALSE	FALSE	TRUE	1051	1056;1057;1059;1061;1062;1064;1065;1066;
A8CG34	sp|A8CG34|P121C_HUMAN Nuclear envelope pore membrane protein POM 121C OS=Homo sapiens OX=9606 GN=POM121C PE=1 SV=3	TRUE	FALSE	FALSE	FALSE	TRUE	1056	1057;1059;1061;1062;1064;1065;1066;1067;
A8CG34	sp|A8CG34|P121C_HUMAN Nuclear envelope pore membrane protein POM 121C OS=Homo sapiens OX=9606 GN=POM121C PE=1 SV=3	TRUE	FALSE	FALSE	FALSE	TRUE	1057	1059;1061;1062;1064;1065;1066;1067;1071;
A8CG34	sp|A8CG34|P121C_HUMAN Nuclear envelope pore membrane protein POM 121C OS=Homo sapiens OX=9606 GN=POM121C PE=1 SV=3	TRUE	FALSE	FALSE	FALSE	TRUE	1059	1061;1062;1064;1065;1066;1067;1071;1072;
A8CG34	sp|A8CG34|P121C_HUMAN Nuclear envelope pore membrane protein POM 121C OS=Homo sapiens OX=9606 GN=POM121C PE=1 SV=3	TRUE	FALSE	FALSE	FALSE	TRUE	1061	1062;1064;1065;1066;1067;1071;1072;1073;
A8CG34	sp|A8CG34|P121C_HUMAN Nuclear envelope pore membrane protein POM 121C OS=Homo sapiens OX=9606 GN=POM121C PE=1 SV=3	TRUE	FALSE	FALSE	FALSE	TRUE	1062	1064;1065;1066;1067;1071;1072;1073;1075;
A8CG34	sp|A8CG34|P121C_HUMAN Nuclear envelope pore membrane protein POM 121C OS=Homo sapiens OX=9606 GN=POM121C PE=1 SV=3	TRUE	FALSE	FALSE	FALSE	TRUE	1064	1065;1066;1067;1071;1072;1073;1075;1078;
A8CG34	sp|A8CG34|P121C_HUMAN Nuclear envelope pore membrane protein POM 121C OS=Homo sapiens OX=9606 GN=POM121C PE=1 SV=3	TRUE	FALSE	FALSE	FALSE	TRUE	1065	1066;1067;1071;1072;1073;1075;1078;1082;
Q5VST9	sp|Q5VST9|OBSCN_HUMAN Obscurin OS=Homo sapiens OX=9606 GN=OBSCN PE=1 SV=3	TRUE	FALSE	FALSE	FALSE	TRUE	6786	6789;6790;6791;6792;6793;6794;6795;6796;
Q5VST9	sp|Q5VST9|OBSCN_HUMAN Obscurin OS=Homo sapiens OX=9606 GN=OBSCN PE=1 SV=3	TRUE	FALSE	FALSE	FALSE	TRUE	7115	7116;7119;7121;7124;7125;7126;7129;7130;
Q5VST9	sp|Q5VST9|OBSCN_HUMAN Obscurin OS=Homo sapiens OX=9606 GN=OBSCN PE=1 SV=3	TRUE	FALSE	FALSE	FALSE	TRUE	7116	7119;7121;7124;7125;7126;7129;7130;7135;
Q5VST9	sp|Q5VST9|OBSCN_HUMAN Obscurin OS=Homo sapiens OX=9606 GN=OBSCN PE=1 SV=3	TRUE	FALSE	FALSE	FALSE	TRUE	7119	7121;7124;7125;7126;7129;7130;7135;7136;
Q5VST9	sp|Q5VST9|OBSCN_HUMAN Obscurin OS=Homo sapiens OX=9606 GN=OBSCN PE=1 SV=3	TRUE	FALSE	FALSE	FALSE	TRUE	7121	7124;7125;7126;7129;7130;7135;7136;7140;
Q5VST9	sp|Q5VST9|OBSCN_HUMAN Obscurin OS=Homo sapiens OX=9606 GN=OBSCN PE=1 SV=3	TRUE	FALSE	FALSE	FALSE	TRUE	7124	7125;7126;7129;7130;7135;7136;7140;7145;
Q96RV3	sp|Q96RV3|PCX1_HUMAN Pecanex-like protein 1 OS=Homo sapiens OX=9606 GN=PCNX1 PE=1 SV=2	TRUE	TRUE	TRUE	FALSE	TRUE	154	159;161;162;166;169;174;176;179;
Q96RV3	sp|Q96RV3|PCX1_HUMAN Pecanex-like protein 1 OS=Homo sapiens OX=9606 GN=PCNX1 PE=1 SV=2	TRUE	TRUE	TRUE	FALSE	TRUE	159	161;162;166;169;174;176;179;180;
Q96RV3	sp|Q96RV3|PCX1_HUMAN Pecanex-like protein 1 OS=Homo sapiens OX=9606 GN=PCNX1 PE=1 SV=2	TRUE	TRUE	TRUE	FALSE	TRUE	161	162;166;169;174;176;179;180;184;
Q96RV3	sp|Q96RV3|PCX1_HUMAN Pecanex-like protein 1 OS=Homo sapiens OX=9606 GN=PCNX1 PE=1 SV=2	TRUE	TRUE	TRUE	FALSE	TRUE	162	166;169;174;176;179;180;184;186;
Q96RV3	sp|Q96RV3|PCX1_HUMAN Pecanex-like protein 1 OS=Homo sapiens OX=9606 GN=PCNX1 PE=1 SV=2	TRUE	TRUE	TRUE	FALSE	TRUE	166	169;174;176;179;180;184;186;190;
Q96RV3	sp|Q96RV3|PCX1_HUMAN Pecanex-like protein 1 OS=Homo sapiens OX=9606 GN=PCNX1 PE=1 SV=2	TRUE	TRUE	TRUE	FALSE	TRUE	169	174;176;179;180;184;186;190;191;
Q96RV3	sp|Q96RV3|PCX1_HUMAN Pecanex-like protein 1 OS=Homo sapiens OX=9606 GN=PCNX1 PE=1 SV=2	TRUE	TRUE	TRUE	FALSE	TRUE	174	176;179;180;184;186;190;191;192;
Q96RV3	sp|Q96RV3|PCX1_HUMAN Pecanex-like protein 1 OS=Homo sapiens OX=9606 GN=PCNX1 PE=1 SV=2	TRUE	TRUE	TRUE	FALSE	TRUE	367	370;373;375;376;378;379;381;382;
Q96RV3	sp|Q96RV3|PCX1_HUMAN Pecanex-like protein 1 OS=Homo sapiens OX=9606 GN=PCNX1 PE=1 SV=2	TRUE	TRUE	TRUE	FALSE	TRUE	370	373;375;376;378;379;381;382;384;
Q96RV3	sp|Q96RV3|PCX1_HUMAN Pecanex-like protein 1 OS=Homo sapiens OX=9606 GN=PCNX1 PE=1 SV=2	TRUE	TRUE	TRUE	FALSE	TRUE	373	375;376;378;379;381;382;384;387;
Q96RV3	sp|Q96RV3|PCX1_HUMAN Pecanex-like protein 1 OS=Homo sapiens OX=9606 GN=PCNX1 PE=1 SV=2	TRUE	TRUE	TRUE	FALSE	TRUE	375	376;378;379;381;382;384;387;389;
Q96RV3	sp|Q96RV3|PCX1_HUMAN Pecanex-like protein 1 OS=Homo sapiens OX=9606 GN=PCNX1 PE=1 SV=2	TRUE	TRUE	TRUE	FALSE	TRUE	376	378;379;381;382;384;387;389;393;
Q96RV3	sp|Q96RV3|PCX1_HUMAN Pecanex-like protein 1 OS=Homo sapiens OX=9606 GN=PCNX1 PE=1 SV=2	TRUE	TRUE	TRUE	FALSE	TRUE	378	379;381;382;384;387;389;393;395;
Q96RV3	sp|Q96RV3|PCX1_HUMAN Pecanex-like protein 1 OS=Homo sapiens OX=9606 GN=PCNX1 PE=1 SV=2	TRUE	TRUE	TRUE	FALSE	TRUE	379	381;382;384;387;389;393;395;396;
Q96RV3	sp|Q96RV3|PCX1_HUMAN Pecanex-like protein 1 OS=Homo sapiens OX=9606 GN=PCNX1 PE=1 SV=2	TRUE	TRUE	TRUE	FALSE	TRUE	381	382;384;387;389;393;395;396;398;
Q96RV3	sp|Q96RV3|PCX1_HUMAN Pecanex-like protein 1 OS=Homo sapiens OX=9606 GN=PCNX1 PE=1 SV=2	TRUE	TRUE	TRUE	FALSE	TRUE	382	384;387;389;393;395;396;398;399;
Q96RV3	sp|Q96RV3|PCX1_HUMAN Pecanex-like protein 1 OS=Homo sapiens OX=9606 GN=PCNX1 PE=1 SV=2	TRUE	TRUE	TRUE	FALSE	TRUE	384	387;389;393;395;396;398;399;402;
Q96RV3	sp|Q96RV3|PCX1_HUMAN Pecanex-like protein 1 OS=Homo sapiens OX=9606 GN=PCNX1 PE=1 SV=2	TRUE	TRUE	TRUE	FALSE	TRUE	387	389;393;395;396;398;399;402;405;
Q96RV3	sp|Q96RV3|PCX1_HUMAN Pecanex-like protein 1 OS=Homo sapiens OX=9606 GN=PCNX1 PE=1 SV=2	TRUE	TRUE	TRUE	FALSE	TRUE	389	393;395;396;398;399;402;405;406;
Q96RV3	sp|Q96RV3|PCX1_HUMAN Pecanex-like protein 1 OS=Homo sapiens OX=9606 GN=PCNX1 PE=1 SV=2	TRUE	TRUE	TRUE	FALSE	TRUE	393	395;396;398;399;402;405;406;407;
Q96RV3	sp|Q96RV3|PCX1_HUMAN Pecanex-like protein 1 OS=Homo sapiens OX=9606 GN=PCNX1 PE=1 SV=2	TRUE	TRUE	TRUE	FALSE	TRUE	395	396;398;399;402;405;406;407;408;
Q96RV3	sp|Q96RV3|PCX1_HUMAN Pecanex-like protein 1 OS=Homo sapiens OX=9606 GN=PCNX1 PE=1 SV=2	TRUE	TRUE	TRUE	FALSE	TRUE	396	398;399;402;405;406;407;408;412;
Q96RV3	sp|Q96RV3|PCX1_HUMAN Pecanex-like protein 1 OS=Homo sapiens OX=9606 GN=PCNX1 PE=1 SV=2	TRUE	TRUE	TRUE	FALSE	TRUE	398	399;402;405;406;407;408;412;415;
Q96RV3	sp|Q96RV3|PCX1_HUMAN Pecanex-like protein 1 OS=Homo sapiens OX=9606 GN=PCNX1 PE=1 SV=2	TRUE	TRUE	TRUE	FALSE	TRUE	602	603;606;609;612;613;616;621;622;
Q96RV3	sp|Q96RV3|PCX1_HUMAN Pecanex-like protein 1 OS=Homo sapiens OX=9606 GN=PCNX1 PE=1 SV=2	TRUE	TRUE	TRUE	FALSE	TRUE	603	606;609;612;613;616;621;622;624;
Q96RV3	sp|Q96RV3|PCX1_HUMAN Pecanex-like protein 1 OS=Homo sapiens OX=9606 GN=PCNX1 PE=1 SV=2	TRUE	TRUE	TRUE	FALSE	TRUE	606	609;612;613;616;621;622;624;625;
Q96RV3	sp|Q96RV3|PCX1_HUMAN Pecanex-like protein 1 OS=Homo sapiens OX=9606 GN=PCNX1 PE=1 SV=2	TRUE	TRUE	TRUE	FALSE	TRUE	609	612;613;616;621;622;624;625;626;
Q96RV3	sp|Q96RV3|PCX1_HUMAN Pecanex-like protein 1 OS=Homo sapiens OX=9606 GN=PCNX1 PE=1 SV=2	TRUE	TRUE	TRUE	FALSE	TRUE	612	613;616;621;622;624;625;626;627;
Q96RV3	sp|Q96RV3|PCX1_HUMAN Pecanex-like protein 1 OS=Homo sapiens OX=9606 GN=PCNX1 PE=1 SV=2	TRUE	TRUE	TRUE	FALSE	TRUE	613	616;621;622;624;625;626;627;628;
Q96RV3	sp|Q96RV3|PCX1_HUMAN Pecanex-like protein 1 OS=Homo sapiens OX=9606 GN=PCNX1 PE=1 SV=2	TRUE	TRUE	TRUE	FALSE	TRUE	616	621;622;624;625;626;627;628;629;
Q96RV3	sp|Q96RV3|PCX1_HUMAN Pecanex-like protein 1 OS=Homo sapiens OX=9606 GN=PCNX1 PE=1 SV=2	TRUE	TRUE	TRUE	FALSE	TRUE	621	622;624;625;626;627;628;629;630;
Q96RV3	sp|Q96RV3|PCX1_HUMAN Pecanex-like protein 1 OS=Homo sapiens OX=9606 GN=PCNX1 PE=1 SV=2	TRUE	TRUE	TRUE	FALSE	TRUE	622	624;625;626;627;628;629;630;632;
Q96RV3	sp|Q96RV3|PCX1_HUMAN Pecanex-like protein 1 OS=Homo sapiens OX=9606 GN=PCNX1 PE=1 SV=2	TRUE	TRUE	TRUE	FALSE	TRUE	624	625;626;627;628;629;630;632;635;
Q96RV3	sp|Q96RV3|PCX1_HUMAN Pecanex-like protein 1 OS=Homo sapiens OX=9606 GN=PCNX1 PE=1 SV=2	TRUE	TRUE	TRUE	FALSE	TRUE	2094	2095;2099;2102;2103;2105;2106;2108;2111;
Q9H5P4	sp|Q9H5P4|PDZD7_HUMAN PDZ domain-containing protein 7 OS=Homo sapiens OX=9606 GN=PDZD7 PE=1 SV=2	TRUE	FALSE	FALSE	FALSE	TRUE	319	322;324;325;326;327;329;330;333;
Q9H5P4	sp|Q9H5P4|PDZD7_HUMAN PDZ domain-containing protein 7 OS=Homo sapiens OX=9606 GN=PDZD7 PE=1 SV=2	TRUE	FALSE	FALSE	FALSE	TRUE	322	324;325;326;327;329;330;333;334;
Q9H5P4	sp|Q9H5P4|PDZD7_HUMAN PDZ domain-containing protein 7 OS=Homo sapiens OX=9606 GN=PDZD7 PE=1 SV=2	TRUE	FALSE	FALSE	FALSE	TRUE	324	325;326;327;329;330;333;334;338;
Q9H5P4	sp|Q9H5P4|PDZD7_HUMAN PDZ domain-containing protein 7 OS=Homo sapiens OX=9606 GN=PDZD7 PE=1 SV=2	TRUE	FALSE	FALSE	FALSE	TRUE	325	326;327;329;330;333;334;338;339;
Q9H5P4	sp|Q9H5P4|PDZD7_HUMAN PDZ domain-containing protein 7 OS=Homo sapiens OX=9606 GN=PDZD7 PE=1 SV=2	TRUE	FALSE	FALSE	FALSE	TRUE	326	327;329;330;333;334;338;339;341;
Q9H5P4	sp|Q9H5P4|PDZD7_HUMAN PDZ domain-containing protein 7 OS=Homo sapiens OX=9606 GN=PDZD7 PE=1 SV=2	TRUE	FALSE	FALSE	FALSE	TRUE	327	329;330;333;334;338;339;341;344;
Q9BZF3	sp|Q9BZF3|OSBL6_HUMAN Oxysterol-binding protein-related protein 6 OS=Homo sapiens OX=9606 GN=OSBPL6 PE=1 SV=1	TRUE	FALSE	FALSE	FALSE	TRUE	14	16;21;23;24;25;26;27;28;
Q6UX06	sp|Q6UX06|OLFM4_HUMAN Olfactomedin-4 OS=Homo sapiens OX=9606 GN=OLFM4 PE=1 SV=1	TRUE	FALSE	TRUE	FALSE	TRUE	45	47;48;49;52;54;55;56;57;
Q6UX06	sp|Q6UX06|OLFM4_HUMAN Olfactomedin-4 OS=Homo sapiens OX=9606 GN=OLFM4 PE=1 SV=1	TRUE	FALSE	TRUE	FALSE	TRUE	47	48;49;52;54;55;56;57;59;
Q6UX06	sp|Q6UX06|OLFM4_HUMAN Olfactomedin-4 OS=Homo sapiens OX=9606 GN=OLFM4 PE=1 SV=1	TRUE	FALSE	TRUE	FALSE	TRUE	48	49;52;54;55;56;57;59;62;
Q6UX06	sp|Q6UX06|OLFM4_HUMAN Olfactomedin-4 OS=Homo sapiens OX=9606 GN=OLFM4 PE=1 SV=1	TRUE	FALSE	TRUE	FALSE	TRUE	49	52;54;55;56;57;59;62;65;
Q6UX06	sp|Q6UX06|OLFM4_HUMAN Olfactomedin-4 OS=Homo sapiens OX=9606 GN=OLFM4 PE=1 SV=1	TRUE	FALSE	TRUE	FALSE	TRUE	52	54;55;56;57;59;62;65;67;
Q68BL7	sp|Q68BL7|OLM2A_HUMAN Olfactomedin-like protein 2A OS=Homo sapiens OX=9606 GN=OLFML2A PE=2 SV=1	TRUE	TRUE	FALSE	FALSE	TRUE	352	354;356;357;361;362;363;364;366;
Q68BL7	sp|Q68BL7|OLM2A_HUMAN Olfactomedin-like protein 2A OS=Homo sapiens OX=9606 GN=OLFML2A PE=2 SV=1	TRUE	TRUE	FALSE	FALSE	TRUE	354	356;357;361;362;363;364;366;367;
Q68BL7	sp|Q68BL7|OLM2A_HUMAN Olfactomedin-like protein 2A OS=Homo sapiens OX=9606 GN=OLFML2A PE=2 SV=1	TRUE	TRUE	FALSE	FALSE	TRUE	356	357;361;362;363;364;366;367;368;
Q68BL7	sp|Q68BL7|OLM2A_HUMAN Olfactomedin-like protein 2A OS=Homo sapiens OX=9606 GN=OLFML2A PE=2 SV=1	TRUE	TRUE	FALSE	FALSE	TRUE	357	361;362;363;364;366;367;368;370;
Q68BL7	sp|Q68BL7|OLM2A_HUMAN Olfactomedin-like protein 2A OS=Homo sapiens OX=9606 GN=OLFML2A PE=2 SV=1	TRUE	TRUE	FALSE	FALSE	TRUE	361	362;363;364;366;367;368;370;372;
Q68BL7	sp|Q68BL7|OLM2A_HUMAN Olfactomedin-like protein 2A OS=Homo sapiens OX=9606 GN=OLFML2A PE=2 SV=1	TRUE	TRUE	FALSE	FALSE	TRUE	362	363;364;366;367;368;370;372;373;
Q68BL7	sp|Q68BL7|OLM2A_HUMAN Olfactomedin-like protein 2A OS=Homo sapiens OX=9606 GN=OLFML2A PE=2 SV=1	TRUE	TRUE	FALSE	FALSE	TRUE	363	364;366;367;368;370;372;373;374;
Q68BL7	sp|Q68BL7|OLM2A_HUMAN Olfactomedin-like protein 2A OS=Homo sapiens OX=9606 GN=OLFML2A PE=2 SV=1	TRUE	TRUE	FALSE	FALSE	TRUE	364	366;367;368;370;372;373;374;378;
Q68BL7	sp|Q68BL7|OLM2A_HUMAN Olfactomedin-like protein 2A OS=Homo sapiens OX=9606 GN=OLFML2A PE=2 SV=1	TRUE	TRUE	FALSE	FALSE	TRUE	366	367;368;370;372;373;374;378;382;
Q68BL7	sp|Q68BL7|OLM2A_HUMAN Olfactomedin-like protein 2A OS=Homo sapiens OX=9606 GN=OLFML2A PE=2 SV=1	TRUE	TRUE	FALSE	FALSE	TRUE	367	368;370;372;373;374;378;382;387;
Q68BL7	sp|Q68BL7|OLM2A_HUMAN Olfactomedin-like protein 2A OS=Homo sapiens OX=9606 GN=OLFML2A PE=2 SV=1	TRUE	TRUE	FALSE	FALSE	TRUE	368	370;372;373;374;378;382;387;388;
Q5VY43	sp|Q5VY43|PEAR1_HUMAN Platelet endothelial aggregation receptor 1 OS=Homo sapiens OX=9606 GN=PEAR1 PE=1 SV=1	TRUE	TRUE	TRUE	FALSE	TRUE	28	30;34;36;37;38;42;44;48;
Q5VY43	sp|Q5VY43|PEAR1_HUMAN Platelet endothelial aggregation receptor 1 OS=Homo sapiens OX=9606 GN=PEAR1 PE=1 SV=1	TRUE	TRUE	TRUE	FALSE	TRUE	30	34;36;37;38;42;44;48;52;
O60331	sp|O60331|PI51C_HUMAN Phosphatidylinositol 4-phosphate 5-kinase type-1 gamma OS=Homo sapiens OX=9606 GN=PIP5K1C PE=1 SV=2	TRUE	FALSE	FALSE	FALSE	TRUE	512	515;520;521;523;526;527;529;530;
O60331	sp|O60331|PI51C_HUMAN Phosphatidylinositol 4-phosphate 5-kinase type-1 gamma OS=Homo sapiens OX=9606 GN=PIP5K1C PE=1 SV=2	TRUE	FALSE	FALSE	FALSE	TRUE	515	520;521;523;526;527;529;530;531;
O60331	sp|O60331|PI51C_HUMAN Phosphatidylinositol 4-phosphate 5-kinase type-1 gamma OS=Homo sapiens OX=9606 GN=PIP5K1C PE=1 SV=2	TRUE	FALSE	FALSE	FALSE	TRUE	520	521;523;526;527;529;530;531;532;
O60331	sp|O60331|PI51C_HUMAN Phosphatidylinositol 4-phosphate 5-kinase type-1 gamma OS=Homo sapiens OX=9606 GN=PIP5K1C PE=1 SV=2	TRUE	FALSE	FALSE	FALSE	TRUE	521	523;526;527;529;530;531;532;534;
O60331	sp|O60331|PI51C_HUMAN Phosphatidylinositol 4-phosphate 5-kinase type-1 gamma OS=Homo sapiens OX=9606 GN=PIP5K1C PE=1 SV=2	TRUE	FALSE	FALSE	FALSE	TRUE	523	526;527;529;530;531;532;534;539;
O15018	sp|O15018|PDZD2_HUMAN PDZ domain-containing protein 2 OS=Homo sapiens OX=9606 GN=PDZD2 PE=1 SV=4	TRUE	FALSE	FALSE	FALSE	TRUE	675	677;679;682;683;685;688;690;692;
O15018	sp|O15018|PDZD2_HUMAN PDZ domain-containing protein 2 OS=Homo sapiens OX=9606 GN=PDZD2 PE=1 SV=4	TRUE	FALSE	FALSE	FALSE	TRUE	677	679;682;683;685;688;690;692;697;
O15018	sp|O15018|PDZD2_HUMAN PDZ domain-containing protein 2 OS=Homo sapiens OX=9606 GN=PDZD2 PE=1 SV=4	TRUE	FALSE	FALSE	FALSE	TRUE	679	682;683;685;688;690;692;697;698;
O15018	sp|O15018|PDZD2_HUMAN PDZ domain-containing protein 2 OS=Homo sapiens OX=9606 GN=PDZD2 PE=1 SV=4	TRUE	FALSE	FALSE	FALSE	TRUE	893	896;897;898;902;906;907;908;909;
O15018	sp|O15018|PDZD2_HUMAN PDZ domain-containing protein 2 OS=Homo sapiens OX=9606 GN=PDZD2 PE=1 SV=4	TRUE	FALSE	FALSE	FALSE	TRUE	1095	1097;1099;1101;1103;1105;1106;1111;1116;
O15018	sp|O15018|PDZD2_HUMAN PDZ domain-containing protein 2 OS=Homo sapiens OX=9606 GN=PDZD2 PE=1 SV=4	TRUE	FALSE	FALSE	FALSE	TRUE	1521	1524;1528;1529;1534;1535;1536;1538;1543;
O15018	sp|O15018|PDZD2_HUMAN PDZ domain-containing protein 2 OS=Homo sapiens OX=9606 GN=PDZD2 PE=1 SV=4	TRUE	FALSE	FALSE	FALSE	TRUE	1524	1528;1529;1534;1535;1536;1538;1543;1544;
O15018	sp|O15018|PDZD2_HUMAN PDZ domain-containing protein 2 OS=Homo sapiens OX=9606 GN=PDZD2 PE=1 SV=4	TRUE	FALSE	FALSE	FALSE	TRUE	1528	1529;1534;1535;1536;1538;1543;1544;1547;
O15018	sp|O15018|PDZD2_HUMAN PDZ domain-containing protein 2 OS=Homo sapiens OX=9606 GN=PDZD2 PE=1 SV=4	TRUE	FALSE	FALSE	FALSE	TRUE	1529	1534;1535;1536;1538;1543;1544;1547;1549;
O15018	sp|O15018|PDZD2_HUMAN PDZ domain-containing protein 2 OS=Homo sapiens OX=9606 GN=PDZD2 PE=1 SV=4	TRUE	FALSE	FALSE	FALSE	TRUE	1534	1535;1536;1538;1543;1544;1547;1549;1550;
O15018	sp|O15018|PDZD2_HUMAN PDZ domain-containing protein 2 OS=Homo sapiens OX=9606 GN=PDZD2 PE=1 SV=4	TRUE	FALSE	FALSE	FALSE	TRUE	1655	1657;1658;1662;1663;1666;1667;1672;1673;
O15018	sp|O15018|PDZD2_HUMAN PDZ domain-containing protein 2 OS=Homo sapiens OX=9606 GN=PDZD2 PE=1 SV=4	TRUE	FALSE	FALSE	FALSE	TRUE	1657	1658;1662;1663;1666;1667;1672;1673;1678;
O15018	sp|O15018|PDZD2_HUMAN PDZ domain-containing protein 2 OS=Homo sapiens OX=9606 GN=PDZD2 PE=1 SV=4	TRUE	FALSE	FALSE	FALSE	TRUE	1658	1662;1663;1666;1667;1672;1673;1678;1683;
O15018	sp|O15018|PDZD2_HUMAN PDZ domain-containing protein 2 OS=Homo sapiens OX=9606 GN=PDZD2 PE=1 SV=4	TRUE	FALSE	FALSE	FALSE	TRUE	1662	1663;1666;1667;1672;1673;1678;1683;1684;
O15018	sp|O15018|PDZD2_HUMAN PDZ domain-containing protein 2 OS=Homo sapiens OX=9606 GN=PDZD2 PE=1 SV=4	TRUE	FALSE	FALSE	FALSE	TRUE	1663	1666;1667;1672;1673;1678;1683;1684;1685;
O15018	sp|O15018|PDZD2_HUMAN PDZ domain-containing protein 2 OS=Homo sapiens OX=9606 GN=PDZD2 PE=1 SV=4	TRUE	FALSE	FALSE	FALSE	TRUE	1691	1696;1697;1700;1701;1703;1704;1709;1712;
Q8WYR1	sp|Q8WYR1|PI3R5_HUMAN Phosphoinositide 3-kinase regulatory subunit 5 OS=Homo sapiens OX=9606 GN=PIK3R5 PE=1 SV=1	TRUE	FALSE	FALSE	FALSE	TRUE	348	349;350;351;354;357;358;360;363;
Q8WYR1	sp|Q8WYR1|PI3R5_HUMAN Phosphoinositide 3-kinase regulatory subunit 5 OS=Homo sapiens OX=9606 GN=PIK3R5 PE=1 SV=1	TRUE	FALSE	FALSE	FALSE	TRUE	349	350;351;354;357;358;360;363;364;
Q8WYR1	sp|Q8WYR1|PI3R5_HUMAN Phosphoinositide 3-kinase regulatory subunit 5 OS=Homo sapiens OX=9606 GN=PIK3R5 PE=1 SV=1	TRUE	FALSE	FALSE	FALSE	TRUE	350	351;354;357;358;360;363;364;367;
P16112	sp|P16112|PGCA_HUMAN Aggrecan core protein OS=Homo sapiens OX=9606 GN=ACAN PE=1 SV=3	TRUE	TRUE	TRUE	FALSE	TRUE	760	764;768;771;772;776;778;782;784;
P16112	sp|P16112|PGCA_HUMAN Aggrecan core protein OS=Homo sapiens OX=9606 GN=ACAN PE=1 SV=3	TRUE	TRUE	TRUE	FALSE	TRUE	764	768;771;772;776;778;782;784;788;
P16112	sp|P16112|PGCA_HUMAN Aggrecan core protein OS=Homo sapiens OX=9606 GN=ACAN PE=1 SV=3	TRUE	TRUE	TRUE	FALSE	TRUE	768	771;772;776;778;782;784;788;790;
P16112	sp|P16112|PGCA_HUMAN Aggrecan core protein OS=Homo sapiens OX=9606 GN=ACAN PE=1 SV=3	TRUE	TRUE	TRUE	FALSE	TRUE	826	830;832;836;838;843;845;850;852;
P16112	sp|P16112|PGCA_HUMAN Aggrecan core protein OS=Homo sapiens OX=9606 GN=ACAN PE=1 SV=3	TRUE	TRUE	TRUE	FALSE	TRUE	830	832;836;838;843;845;850;852;856;
P16112	sp|P16112|PGCA_HUMAN Aggrecan core protein OS=Homo sapiens OX=9606 GN=ACAN PE=1 SV=3	TRUE	TRUE	TRUE	FALSE	TRUE	832	836;838;843;845;850;852;856;857;
P16112	sp|P16112|PGCA_HUMAN Aggrecan core protein OS=Homo sapiens OX=9606 GN=ACAN PE=1 SV=3	TRUE	TRUE	TRUE	FALSE	TRUE	836	838;843;845;850;852;856;857;861;
P16112	sp|P16112|PGCA_HUMAN Aggrecan core protein OS=Homo sapiens OX=9606 GN=ACAN PE=1 SV=3	TRUE	TRUE	TRUE	FALSE	TRUE	883	887;892;896;901;902;905;906;907;
P16112	sp|P16112|PGCA_HUMAN Aggrecan core protein OS=Homo sapiens OX=9606 GN=ACAN PE=1 SV=3	TRUE	TRUE	TRUE	FALSE	TRUE	887	892;896;901;902;905;906;907;910;
P16112	sp|P16112|PGCA_HUMAN Aggrecan core protein OS=Homo sapiens OX=9606 GN=ACAN PE=1 SV=3	TRUE	TRUE	TRUE	FALSE	TRUE	1693	1697;1698;1703;1707;1711;1713;1716;1720;
P16112	sp|P16112|PGCA_HUMAN Aggrecan core protein OS=Homo sapiens OX=9606 GN=ACAN PE=1 SV=3	TRUE	TRUE	TRUE	FALSE	TRUE	1697	1698;1703;1707;1711;1713;1716;1720;1722;
P16112	sp|P16112|PGCA_HUMAN Aggrecan core protein OS=Homo sapiens OX=9606 GN=ACAN PE=1 SV=3	TRUE	TRUE	TRUE	FALSE	TRUE	1698	1703;1707;1711;1713;1716;1720;1722;1726;
P16112	sp|P16112|PGCA_HUMAN Aggrecan core protein OS=Homo sapiens OX=9606 GN=ACAN PE=1 SV=3	TRUE	TRUE	TRUE	FALSE	TRUE	1736	1740;1745;1746;1749;1750;1753;1756;1759;
P16112	sp|P16112|PGCA_HUMAN Aggrecan core protein OS=Homo sapiens OX=9606 GN=ACAN PE=1 SV=3	TRUE	TRUE	TRUE	FALSE	TRUE	1740	1745;1746;1749;1750;1753;1756;1759;1760;
P16112	sp|P16112|PGCA_HUMAN Aggrecan core protein OS=Homo sapiens OX=9606 GN=ACAN PE=1 SV=3	TRUE	TRUE	TRUE	FALSE	TRUE	1817	1819;1820;1821;1823;1826;1827;1830;1834;
P16112	sp|P16112|PGCA_HUMAN Aggrecan core protein OS=Homo sapiens OX=9606 GN=ACAN PE=1 SV=3	TRUE	TRUE	TRUE	FALSE	TRUE	1819	1820;1821;1823;1826;1827;1830;1834;1835;
P16112	sp|P16112|PGCA_HUMAN Aggrecan core protein OS=Homo sapiens OX=9606 GN=ACAN PE=1 SV=3	TRUE	TRUE	TRUE	FALSE	TRUE	1875	1879;1881;1884;1885;1888;1889;1891;1895;
P16112	sp|P16112|PGCA_HUMAN Aggrecan core protein OS=Homo sapiens OX=9606 GN=ACAN PE=1 SV=3	TRUE	TRUE	TRUE	FALSE	TRUE	1879	1881;1884;1885;1888;1889;1891;1895;1899;
P16112	sp|P16112|PGCA_HUMAN Aggrecan core protein OS=Homo sapiens OX=9606 GN=ACAN PE=1 SV=3	TRUE	TRUE	TRUE	FALSE	TRUE	1925	1927;1929;1930;1933;1935;1940;1944;1946;
P16112	sp|P16112|PGCA_HUMAN Aggrecan core protein OS=Homo sapiens OX=9606 GN=ACAN PE=1 SV=3	TRUE	TRUE	TRUE	FALSE	TRUE	1927	1929;1930;1933;1935;1940;1944;1946;1950;
P16112	sp|P16112|PGCA_HUMAN Aggrecan core protein OS=Homo sapiens OX=9606 GN=ACAN PE=1 SV=3	TRUE	TRUE	TRUE	FALSE	TRUE	2186	2188;2190;2192;2196;2199;2203;2206;2207;
P16112	sp|P16112|PGCA_HUMAN Aggrecan core protein OS=Homo sapiens OX=9606 GN=ACAN PE=1 SV=3	TRUE	TRUE	TRUE	FALSE	TRUE	2238	2239;2240;2244;2248;2250;2253;2255;2256;
P16112	sp|P16112|PGCA_HUMAN Aggrecan core protein OS=Homo sapiens OX=9606 GN=ACAN PE=1 SV=3	TRUE	TRUE	TRUE	FALSE	TRUE	2239	2240;2244;2248;2250;2253;2255;2256;2258;
P16112	sp|P16112|PGCA_HUMAN Aggrecan core protein OS=Homo sapiens OX=9606 GN=ACAN PE=1 SV=3	TRUE	TRUE	TRUE	FALSE	TRUE	2240	2244;2248;2250;2253;2255;2256;2258;2261;
P16112	sp|P16112|PGCA_HUMAN Aggrecan core protein OS=Homo sapiens OX=9606 GN=ACAN PE=1 SV=3	TRUE	TRUE	TRUE	FALSE	TRUE	2244	2248;2250;2253;2255;2256;2258;2261;2265;
Q9HDB5	sp|Q9HDB5|NRX3B_HUMAN Neurexin-3-beta OS=Homo sapiens OX=9606 GN=NRXN3 PE=1 SV=4	TRUE	TRUE	TRUE	FALSE	TRUE	41	42;43;44;45;46;47;48;51;
Q9HDB5	sp|Q9HDB5|NRX3B_HUMAN Neurexin-3-beta OS=Homo sapiens OX=9606 GN=NRXN3 PE=1 SV=4	TRUE	TRUE	TRUE	FALSE	TRUE	278	279;280;284;285;286;287;290;291;
Q9HDB5	sp|Q9HDB5|NRX3B_HUMAN Neurexin-3-beta OS=Homo sapiens OX=9606 GN=NRXN3 PE=1 SV=4	TRUE	TRUE	TRUE	FALSE	TRUE	279	280;284;285;286;287;290;291;292;
Q9HDB5	sp|Q9HDB5|NRX3B_HUMAN Neurexin-3-beta OS=Homo sapiens OX=9606 GN=NRXN3 PE=1 SV=4	TRUE	TRUE	TRUE	FALSE	TRUE	280	284;285;286;287;290;291;292;293;
Q9HDB5	sp|Q9HDB5|NRX3B_HUMAN Neurexin-3-beta OS=Homo sapiens OX=9606 GN=NRXN3 PE=1 SV=4	TRUE	TRUE	TRUE	FALSE	TRUE	284	285;286;287;290;291;292;293;298;
Q9HDB5	sp|Q9HDB5|NRX3B_HUMAN Neurexin-3-beta OS=Homo sapiens OX=9606 GN=NRXN3 PE=1 SV=4	TRUE	TRUE	TRUE	FALSE	TRUE	285	286;287;290;291;292;293;298;299;
Q9HDB5	sp|Q9HDB5|NRX3B_HUMAN Neurexin-3-beta OS=Homo sapiens OX=9606 GN=NRXN3 PE=1 SV=4	TRUE	TRUE	TRUE	FALSE	TRUE	286	287;290;291;292;293;298;299;301;
Q9HDB5	sp|Q9HDB5|NRX3B_HUMAN Neurexin-3-beta OS=Homo sapiens OX=9606 GN=NRXN3 PE=1 SV=4	TRUE	TRUE	TRUE	FALSE	TRUE	287	290;291;292;293;298;299;301;305;
Q9HDB5	sp|Q9HDB5|NRX3B_HUMAN Neurexin-3-beta OS=Homo sapiens OX=9606 GN=NRXN3 PE=1 SV=4	TRUE	TRUE	TRUE	FALSE	TRUE	290	291;292;293;298;299;301;305;306;
Q9HDB5	sp|Q9HDB5|NRX3B_HUMAN Neurexin-3-beta OS=Homo sapiens OX=9606 GN=NRXN3 PE=1 SV=4	TRUE	TRUE	TRUE	FALSE	TRUE	291	292;293;298;299;301;305;306;311;
Q9HDB5	sp|Q9HDB5|NRX3B_HUMAN Neurexin-3-beta OS=Homo sapiens OX=9606 GN=NRXN3 PE=1 SV=4	TRUE	TRUE	TRUE	FALSE	TRUE	292	293;298;299;301;305;306;311;312;
Q9HDB5	sp|Q9HDB5|NRX3B_HUMAN Neurexin-3-beta OS=Homo sapiens OX=9606 GN=NRXN3 PE=1 SV=4	TRUE	TRUE	TRUE	FALSE	TRUE	293	298;299;301;305;306;311;312;316;
Q9HDB5	sp|Q9HDB5|NRX3B_HUMAN Neurexin-3-beta OS=Homo sapiens OX=9606 GN=NRXN3 PE=1 SV=4	TRUE	TRUE	TRUE	FALSE	TRUE	298	299;301;305;306;311;312;316;317;
Q9HDB5	sp|Q9HDB5|NRX3B_HUMAN Neurexin-3-beta OS=Homo sapiens OX=9606 GN=NRXN3 PE=1 SV=4	TRUE	TRUE	TRUE	FALSE	TRUE	461	463;464;466;467;468;469;470;472;
O00592	sp|O00592|PODXL_HUMAN Podocalyxin OS=Homo sapiens OX=9606 GN=PODXL PE=1 SV=2	TRUE	FALSE	TRUE	FALSE	TRUE	22	23;25;27;29;31;35;37;38;
O00592	sp|O00592|PODXL_HUMAN Podocalyxin OS=Homo sapiens OX=9606 GN=PODXL PE=1 SV=2	TRUE	FALSE	TRUE	FALSE	TRUE	23	25;27;29;31;35;37;38;39;
O00592	sp|O00592|PODXL_HUMAN Podocalyxin OS=Homo sapiens OX=9606 GN=PODXL PE=1 SV=2	TRUE	FALSE	TRUE	FALSE	TRUE	25	27;29;31;35;37;38;39;41;
O00592	sp|O00592|PODXL_HUMAN Podocalyxin OS=Homo sapiens OX=9606 GN=PODXL PE=1 SV=2	TRUE	FALSE	TRUE	FALSE	TRUE	27	29;31;35;37;38;39;41;42;
O00592	sp|O00592|PODXL_HUMAN Podocalyxin OS=Homo sapiens OX=9606 GN=PODXL PE=1 SV=2	TRUE	FALSE	TRUE	FALSE	TRUE	29	31;35;37;38;39;41;42;45;
O00592	sp|O00592|PODXL_HUMAN Podocalyxin OS=Homo sapiens OX=9606 GN=PODXL PE=1 SV=2	TRUE	FALSE	TRUE	FALSE	TRUE	31	35;37;38;39;41;42;45;48;
O00592	sp|O00592|PODXL_HUMAN Podocalyxin OS=Homo sapiens OX=9606 GN=PODXL PE=1 SV=2	TRUE	FALSE	TRUE	FALSE	TRUE	35	37;38;39;41;42;45;48;51;
O00592	sp|O00592|PODXL_HUMAN Podocalyxin OS=Homo sapiens OX=9606 GN=PODXL PE=1 SV=2	TRUE	FALSE	TRUE	FALSE	TRUE	37	38;39;41;42;45;48;51;52;
O00592	sp|O00592|PODXL_HUMAN Podocalyxin OS=Homo sapiens OX=9606 GN=PODXL PE=1 SV=2	TRUE	FALSE	TRUE	FALSE	TRUE	38	39;41;42;45;48;51;52;54;
O00592	sp|O00592|PODXL_HUMAN Podocalyxin OS=Homo sapiens OX=9606 GN=PODXL PE=1 SV=2	TRUE	FALSE	TRUE	FALSE	TRUE	39	41;42;45;48;51;52;54;58;
O00592	sp|O00592|PODXL_HUMAN Podocalyxin OS=Homo sapiens OX=9606 GN=PODXL PE=1 SV=2	TRUE	FALSE	TRUE	FALSE	TRUE	77	81;82;86;87;89;92;93;94;
O00592	sp|O00592|PODXL_HUMAN Podocalyxin OS=Homo sapiens OX=9606 GN=PODXL PE=1 SV=2	TRUE	FALSE	TRUE	FALSE	TRUE	125	126;131;132;133;136;137;138;140;
O00592	sp|O00592|PODXL_HUMAN Podocalyxin OS=Homo sapiens OX=9606 GN=PODXL PE=1 SV=2	TRUE	FALSE	TRUE	FALSE	TRUE	126	131;132;133;136;137;138;140;145;
O00592	sp|O00592|PODXL_HUMAN Podocalyxin OS=Homo sapiens OX=9606 GN=PODXL PE=1 SV=2	TRUE	FALSE	TRUE	FALSE	TRUE	131	132;133;136;137;138;140;145;146;
O00592	sp|O00592|PODXL_HUMAN Podocalyxin OS=Homo sapiens OX=9606 GN=PODXL PE=1 SV=2	TRUE	FALSE	TRUE	FALSE	TRUE	132	133;136;137;138;140;145;146;147;
O00592	sp|O00592|PODXL_HUMAN Podocalyxin OS=Homo sapiens OX=9606 GN=PODXL PE=1 SV=2	TRUE	FALSE	TRUE	FALSE	TRUE	133	136;137;138;140;145;146;147;148;
O00592	sp|O00592|PODXL_HUMAN Podocalyxin OS=Homo sapiens OX=9606 GN=PODXL PE=1 SV=2	TRUE	FALSE	TRUE	FALSE	TRUE	155	156;158;162;163;165;167;168;171;
O00592	sp|O00592|PODXL_HUMAN Podocalyxin OS=Homo sapiens OX=9606 GN=PODXL PE=1 SV=2	TRUE	FALSE	TRUE	FALSE	TRUE	156	158;162;163;165;167;168;171;172;
O00592	sp|O00592|PODXL_HUMAN Podocalyxin OS=Homo sapiens OX=9606 GN=PODXL PE=1 SV=2	TRUE	FALSE	TRUE	FALSE	TRUE	158	162;163;165;167;168;171;172;173;
O00592	sp|O00592|PODXL_HUMAN Podocalyxin OS=Homo sapiens OX=9606 GN=PODXL PE=1 SV=2	TRUE	FALSE	TRUE	FALSE	TRUE	252	253;258;261;263;267;269;270;273;
O00592	sp|O00592|PODXL_HUMAN Podocalyxin OS=Homo sapiens OX=9606 GN=PODXL PE=1 SV=2	TRUE	FALSE	TRUE	FALSE	TRUE	253	258;261;263;267;269;270;273;276;
O00592	sp|O00592|PODXL_HUMAN Podocalyxin OS=Homo sapiens OX=9606 GN=PODXL PE=1 SV=2	TRUE	FALSE	TRUE	FALSE	TRUE	258	261;263;267;269;270;273;276;279;
O00592	sp|O00592|PODXL_HUMAN Podocalyxin OS=Homo sapiens OX=9606 GN=PODXL PE=1 SV=2	TRUE	FALSE	TRUE	FALSE	TRUE	261	263;267;269;270;273;276;279;280;
O00592	sp|O00592|PODXL_HUMAN Podocalyxin OS=Homo sapiens OX=9606 GN=PODXL PE=1 SV=2	TRUE	FALSE	TRUE	FALSE	TRUE	263	267;269;270;273;276;279;280;281;
O00592	sp|O00592|PODXL_HUMAN Podocalyxin OS=Homo sapiens OX=9606 GN=PODXL PE=1 SV=2	TRUE	FALSE	TRUE	FALSE	TRUE	267	269;270;273;276;279;280;281;286;
O00592	sp|O00592|PODXL_HUMAN Podocalyxin OS=Homo sapiens OX=9606 GN=PODXL PE=1 SV=2	TRUE	FALSE	TRUE	FALSE	TRUE	269	270;273;276;279;280;281;286;287;
O00592	sp|O00592|PODXL_HUMAN Podocalyxin OS=Homo sapiens OX=9606 GN=PODXL PE=1 SV=2	TRUE	FALSE	TRUE	FALSE	TRUE	270	273;276;279;280;281;286;287;288;
O00592	sp|O00592|PODXL_HUMAN Podocalyxin OS=Homo sapiens OX=9606 GN=PODXL PE=1 SV=2	TRUE	FALSE	TRUE	FALSE	TRUE	273	276;279;280;281;286;287;288;291;
O00592	sp|O00592|PODXL_HUMAN Podocalyxin OS=Homo sapiens OX=9606 GN=PODXL PE=1 SV=2	TRUE	FALSE	TRUE	FALSE	TRUE	276	279;280;281;286;287;288;291;292;
O00592	sp|O00592|PODXL_HUMAN Podocalyxin OS=Homo sapiens OX=9606 GN=PODXL PE=1 SV=2	TRUE	FALSE	TRUE	FALSE	TRUE	279	280;281;286;287;288;291;292;295;
O00592	sp|O00592|PODXL_HUMAN Podocalyxin OS=Homo sapiens OX=9606 GN=PODXL PE=1 SV=2	TRUE	FALSE	TRUE	FALSE	TRUE	280	281;286;287;288;291;292;295;299;
O00592	sp|O00592|PODXL_HUMAN Podocalyxin OS=Homo sapiens OX=9606 GN=PODXL PE=1 SV=2	TRUE	FALSE	TRUE	FALSE	TRUE	281	286;287;288;291;292;295;299;300;
O00592	sp|O00592|PODXL_HUMAN Podocalyxin OS=Homo sapiens OX=9606 GN=PODXL PE=1 SV=2	TRUE	FALSE	TRUE	FALSE	TRUE	286	287;288;291;292;295;299;300;303;
O00592	sp|O00592|PODXL_HUMAN Podocalyxin OS=Homo sapiens OX=9606 GN=PODXL PE=1 SV=2	TRUE	FALSE	TRUE	FALSE	TRUE	287	288;291;292;295;299;300;303;307;
O00592	sp|O00592|PODXL_HUMAN Podocalyxin OS=Homo sapiens OX=9606 GN=PODXL PE=1 SV=2	TRUE	FALSE	TRUE	FALSE	TRUE	288	291;292;295;299;300;303;307;309;
O00592	sp|O00592|PODXL_HUMAN Podocalyxin OS=Homo sapiens OX=9606 GN=PODXL PE=1 SV=2	TRUE	FALSE	TRUE	FALSE	TRUE	291	292;295;299;300;303;307;309;313;
O00592	sp|O00592|PODXL_HUMAN Podocalyxin OS=Homo sapiens OX=9606 GN=PODXL PE=1 SV=2	TRUE	FALSE	TRUE	FALSE	TRUE	292	295;299;300;303;307;309;313;316;
O00592	sp|O00592|PODXL_HUMAN Podocalyxin OS=Homo sapiens OX=9606 GN=PODXL PE=1 SV=2	TRUE	FALSE	TRUE	FALSE	TRUE	295	299;300;303;307;309;313;316;319;
O00592	sp|O00592|PODXL_HUMAN Podocalyxin OS=Homo sapiens OX=9606 GN=PODXL PE=1 SV=2	TRUE	FALSE	TRUE	FALSE	TRUE	299	300;303;307;309;313;316;319;322;
O00592	sp|O00592|PODXL_HUMAN Podocalyxin OS=Homo sapiens OX=9606 GN=PODXL PE=1 SV=2	TRUE	FALSE	TRUE	FALSE	TRUE	300	303;307;309;313;316;319;322;323;
O00592	sp|O00592|PODXL_HUMAN Podocalyxin OS=Homo sapiens OX=9606 GN=PODXL PE=1 SV=2	TRUE	FALSE	TRUE	FALSE	TRUE	303	307;309;313;316;319;322;323;324;
Q8N131	sp|Q8N131|PORIM_HUMAN Porimin OS=Homo sapiens OX=9606 GN=TMEM123 PE=1 SV=1	TRUE	FALSE	TRUE	FALSE	TRUE	60	63;66;67;69;70;75;76;79;
Q8N131	sp|Q8N131|PORIM_HUMAN Porimin OS=Homo sapiens OX=9606 GN=TMEM123 PE=1 SV=1	TRUE	FALSE	TRUE	FALSE	TRUE	63	66;67;69;70;75;76;79;81;
Q8N131	sp|Q8N131|PORIM_HUMAN Porimin OS=Homo sapiens OX=9606 GN=TMEM123 PE=1 SV=1	TRUE	FALSE	TRUE	FALSE	TRUE	66	67;69;70;75;76;79;81;82;
Q8N131	sp|Q8N131|PORIM_HUMAN Porimin OS=Homo sapiens OX=9606 GN=TMEM123 PE=1 SV=1	TRUE	FALSE	TRUE	FALSE	TRUE	67	69;70;75;76;79;81;82;84;
Q8N131	sp|Q8N131|PORIM_HUMAN Porimin OS=Homo sapiens OX=9606 GN=TMEM123 PE=1 SV=1	TRUE	FALSE	TRUE	FALSE	TRUE	69	70;75;76;79;81;82;84;85;
Q8N131	sp|Q8N131|PORIM_HUMAN Porimin OS=Homo sapiens OX=9606 GN=TMEM123 PE=1 SV=1	TRUE	FALSE	TRUE	FALSE	TRUE	70	75;76;79;81;82;84;85;87;
Q8N131	sp|Q8N131|PORIM_HUMAN Porimin OS=Homo sapiens OX=9606 GN=TMEM123 PE=1 SV=1	TRUE	FALSE	TRUE	FALSE	TRUE	75	76;79;81;82;84;85;87;88;
Q8N131	sp|Q8N131|PORIM_HUMAN Porimin OS=Homo sapiens OX=9606 GN=TMEM123 PE=1 SV=1	TRUE	FALSE	TRUE	FALSE	TRUE	76	79;81;82;84;85;87;88;92;
Q8N131	sp|Q8N131|PORIM_HUMAN Porimin OS=Homo sapiens OX=9606 GN=TMEM123 PE=1 SV=1	TRUE	FALSE	TRUE	FALSE	TRUE	79	81;82;84;85;87;88;92;95;
Q8N131	sp|Q8N131|PORIM_HUMAN Porimin OS=Homo sapiens OX=9606 GN=TMEM123 PE=1 SV=1	TRUE	FALSE	TRUE	FALSE	TRUE	81	82;84;85;87;88;92;95;97;
Q8N131	sp|Q8N131|PORIM_HUMAN Porimin OS=Homo sapiens OX=9606 GN=TMEM123 PE=1 SV=1	TRUE	FALSE	TRUE	FALSE	TRUE	82	84;85;87;88;92;95;97;98;
Q8N131	sp|Q8N131|PORIM_HUMAN Porimin OS=Homo sapiens OX=9606 GN=TMEM123 PE=1 SV=1	TRUE	FALSE	TRUE	FALSE	TRUE	84	85;87;88;92;95;97;98;99;
Q8N131	sp|Q8N131|PORIM_HUMAN Porimin OS=Homo sapiens OX=9606 GN=TMEM123 PE=1 SV=1	TRUE	FALSE	TRUE	FALSE	TRUE	85	87;88;92;95;97;98;99;104;
Q8N131	sp|Q8N131|PORIM_HUMAN Porimin OS=Homo sapiens OX=9606 GN=TMEM123 PE=1 SV=1	TRUE	FALSE	TRUE	FALSE	TRUE	87	88;92;95;97;98;99;104;105;
Q8N131	sp|Q8N131|PORIM_HUMAN Porimin OS=Homo sapiens OX=9606 GN=TMEM123 PE=1 SV=1	TRUE	FALSE	TRUE	FALSE	TRUE	88	92;95;97;98;99;104;105;108;
Q8N131	sp|Q8N131|PORIM_HUMAN Porimin OS=Homo sapiens OX=9606 GN=TMEM123 PE=1 SV=1	TRUE	FALSE	TRUE	FALSE	TRUE	92	95;97;98;99;104;105;108;109;
Q8N131	sp|Q8N131|PORIM_HUMAN Porimin OS=Homo sapiens OX=9606 GN=TMEM123 PE=1 SV=1	TRUE	FALSE	TRUE	FALSE	TRUE	95	97;98;99;104;105;108;109;110;
Q8N131	sp|Q8N131|PORIM_HUMAN Porimin OS=Homo sapiens OX=9606 GN=TMEM123 PE=1 SV=1	TRUE	FALSE	TRUE	FALSE	TRUE	97	98;99;104;105;108;109;110;111;
Q8N131	sp|Q8N131|PORIM_HUMAN Porimin OS=Homo sapiens OX=9606 GN=TMEM123 PE=1 SV=1	TRUE	FALSE	TRUE	FALSE	TRUE	98	99;104;105;108;109;110;111;114;
Q8N131	sp|Q8N131|PORIM_HUMAN Porimin OS=Homo sapiens OX=9606 GN=TMEM123 PE=1 SV=1	TRUE	FALSE	TRUE	FALSE	TRUE	99	104;105;108;109;110;111;114;115;
Q8N131	sp|Q8N131|PORIM_HUMAN Porimin OS=Homo sapiens OX=9606 GN=TMEM123 PE=1 SV=1	TRUE	FALSE	TRUE	FALSE	TRUE	104	105;108;109;110;111;114;115;118;
Q8N131	sp|Q8N131|PORIM_HUMAN Porimin OS=Homo sapiens OX=9606 GN=TMEM123 PE=1 SV=1	TRUE	FALSE	TRUE	FALSE	TRUE	105	108;109;110;111;114;115;118;119;
Q8N131	sp|Q8N131|PORIM_HUMAN Porimin OS=Homo sapiens OX=9606 GN=TMEM123 PE=1 SV=1	TRUE	FALSE	TRUE	FALSE	TRUE	108	109;110;111;114;115;118;119;120;
Q8N131	sp|Q8N131|PORIM_HUMAN Porimin OS=Homo sapiens OX=9606 GN=TMEM123 PE=1 SV=1	TRUE	FALSE	TRUE	FALSE	TRUE	109	110;111;114;115;118;119;120;122;
Q8N131	sp|Q8N131|PORIM_HUMAN Porimin OS=Homo sapiens OX=9606 GN=TMEM123 PE=1 SV=1	TRUE	FALSE	TRUE	FALSE	TRUE	110	111;114;115;118;119;120;122;125;
Q8N131	sp|Q8N131|PORIM_HUMAN Porimin OS=Homo sapiens OX=9606 GN=TMEM123 PE=1 SV=1	TRUE	FALSE	TRUE	FALSE	TRUE	111	114;115;118;119;120;122;125;126;
Q8N131	sp|Q8N131|PORIM_HUMAN Porimin OS=Homo sapiens OX=9606 GN=TMEM123 PE=1 SV=1	TRUE	FALSE	TRUE	FALSE	TRUE	114	115;118;119;120;122;125;126;129;
Q8N131	sp|Q8N131|PORIM_HUMAN Porimin OS=Homo sapiens OX=9606 GN=TMEM123 PE=1 SV=1	TRUE	FALSE	TRUE	FALSE	TRUE	115	118;119;120;122;125;126;129;130;
Q8N131	sp|Q8N131|PORIM_HUMAN Porimin OS=Homo sapiens OX=9606 GN=TMEM123 PE=1 SV=1	TRUE	FALSE	TRUE	FALSE	TRUE	118	119;120;122;125;126;129;130;131;
Q8N131	sp|Q8N131|PORIM_HUMAN Porimin OS=Homo sapiens OX=9606 GN=TMEM123 PE=1 SV=1	TRUE	FALSE	TRUE	FALSE	TRUE	119	120;122;125;126;129;130;131;132;
Q8N131	sp|Q8N131|PORIM_HUMAN Porimin OS=Homo sapiens OX=9606 GN=TMEM123 PE=1 SV=1	TRUE	FALSE	TRUE	FALSE	TRUE	120	122;125;126;129;130;131;132;136;
Q8N131	sp|Q8N131|PORIM_HUMAN Porimin OS=Homo sapiens OX=9606 GN=TMEM123 PE=1 SV=1	TRUE	FALSE	TRUE	FALSE	TRUE	122	125;126;129;130;131;132;136;139;
Q8N131	sp|Q8N131|PORIM_HUMAN Porimin OS=Homo sapiens OX=9606 GN=TMEM123 PE=1 SV=1	TRUE	FALSE	TRUE	FALSE	TRUE	125	126;129;130;131;132;136;139;140;
Q8N131	sp|Q8N131|PORIM_HUMAN Porimin OS=Homo sapiens OX=9606 GN=TMEM123 PE=1 SV=1	TRUE	FALSE	TRUE	FALSE	TRUE	126	129;130;131;132;136;139;140;142;
Q8N131	sp|Q8N131|PORIM_HUMAN Porimin OS=Homo sapiens OX=9606 GN=TMEM123 PE=1 SV=1	TRUE	FALSE	TRUE	FALSE	TRUE	129	130;131;132;136;139;140;142;143;
Q8N131	sp|Q8N131|PORIM_HUMAN Porimin OS=Homo sapiens OX=9606 GN=TMEM123 PE=1 SV=1	TRUE	FALSE	TRUE	FALSE	TRUE	130	131;132;136;139;140;142;143;146;
Q8N131	sp|Q8N131|PORIM_HUMAN Porimin OS=Homo sapiens OX=9606 GN=TMEM123 PE=1 SV=1	TRUE	FALSE	TRUE	FALSE	TRUE	131	132;136;139;140;142;143;146;147;
Q8N131	sp|Q8N131|PORIM_HUMAN Porimin OS=Homo sapiens OX=9606 GN=TMEM123 PE=1 SV=1	TRUE	FALSE	TRUE	FALSE	TRUE	132	136;139;140;142;143;146;147;149;
Q8N131	sp|Q8N131|PORIM_HUMAN Porimin OS=Homo sapiens OX=9606 GN=TMEM123 PE=1 SV=1	TRUE	FALSE	TRUE	FALSE	TRUE	136	139;140;142;143;146;147;149;151;
Q8N131	sp|Q8N131|PORIM_HUMAN Porimin OS=Homo sapiens OX=9606 GN=TMEM123 PE=1 SV=1	TRUE	FALSE	TRUE	FALSE	TRUE	139	140;142;143;146;147;149;151;152;
Q8N131	sp|Q8N131|PORIM_HUMAN Porimin OS=Homo sapiens OX=9606 GN=TMEM123 PE=1 SV=1	TRUE	FALSE	TRUE	FALSE	TRUE	140	142;143;146;147;149;151;152;153;
Q8N131	sp|Q8N131|PORIM_HUMAN Porimin OS=Homo sapiens OX=9606 GN=TMEM123 PE=1 SV=1	TRUE	FALSE	TRUE	FALSE	TRUE	142	143;146;147;149;151;152;153;156;
Q9Y4C0	sp|Q9Y4C0|NRX3A_HUMAN Neurexin-3 OS=Homo sapiens OX=9606 GN=NRXN3 PE=1 SV=4	TRUE	TRUE	TRUE	FALSE	TRUE	1283	1284;1285;1289;1290;1291;1292;1295;1296;
Q9Y4C0	sp|Q9Y4C0|NRX3A_HUMAN Neurexin-3 OS=Homo sapiens OX=9606 GN=NRXN3 PE=1 SV=4	TRUE	TRUE	TRUE	FALSE	TRUE	1284	1285;1289;1290;1291;1292;1295;1296;1297;
Q9Y4C0	sp|Q9Y4C0|NRX3A_HUMAN Neurexin-3 OS=Homo sapiens OX=9606 GN=NRXN3 PE=1 SV=4	TRUE	TRUE	TRUE	FALSE	TRUE	1285	1289;1290;1291;1292;1295;1296;1297;1298;
Q9Y4C0	sp|Q9Y4C0|NRX3A_HUMAN Neurexin-3 OS=Homo sapiens OX=9606 GN=NRXN3 PE=1 SV=4	TRUE	TRUE	TRUE	FALSE	TRUE	1289	1290;1291;1292;1295;1296;1297;1298;1303;
Q9Y4C0	sp|Q9Y4C0|NRX3A_HUMAN Neurexin-3 OS=Homo sapiens OX=9606 GN=NRXN3 PE=1 SV=4	TRUE	TRUE	TRUE	FALSE	TRUE	1290	1291;1292;1295;1296;1297;1298;1303;1304;
Q9Y4C0	sp|Q9Y4C0|NRX3A_HUMAN Neurexin-3 OS=Homo sapiens OX=9606 GN=NRXN3 PE=1 SV=4	TRUE	TRUE	TRUE	FALSE	TRUE	1291	1292;1295;1296;1297;1298;1303;1304;1306;
Q9Y4C0	sp|Q9Y4C0|NRX3A_HUMAN Neurexin-3 OS=Homo sapiens OX=9606 GN=NRXN3 PE=1 SV=4	TRUE	TRUE	TRUE	FALSE	TRUE	1292	1295;1296;1297;1298;1303;1304;1306;1310;
Q9Y4C0	sp|Q9Y4C0|NRX3A_HUMAN Neurexin-3 OS=Homo sapiens OX=9606 GN=NRXN3 PE=1 SV=4	TRUE	TRUE	TRUE	FALSE	TRUE	1295	1296;1297;1298;1303;1304;1306;1310;1311;
Q9Y4C0	sp|Q9Y4C0|NRX3A_HUMAN Neurexin-3 OS=Homo sapiens OX=9606 GN=NRXN3 PE=1 SV=4	TRUE	TRUE	TRUE	FALSE	TRUE	1296	1297;1298;1303;1304;1306;1310;1311;1316;
Q9Y4C0	sp|Q9Y4C0|NRX3A_HUMAN Neurexin-3 OS=Homo sapiens OX=9606 GN=NRXN3 PE=1 SV=4	TRUE	TRUE	TRUE	FALSE	TRUE	1297	1298;1303;1304;1306;1310;1311;1316;1317;
Q9Y4C0	sp|Q9Y4C0|NRX3A_HUMAN Neurexin-3 OS=Homo sapiens OX=9606 GN=NRXN3 PE=1 SV=4	TRUE	TRUE	TRUE	FALSE	TRUE	1298	1303;1304;1306;1310;1311;1316;1317;1321;
Q9Y4C0	sp|Q9Y4C0|NRX3A_HUMAN Neurexin-3 OS=Homo sapiens OX=9606 GN=NRXN3 PE=1 SV=4	TRUE	TRUE	TRUE	FALSE	TRUE	1303	1304;1306;1310;1311;1316;1317;1321;1322;
Q9Y4C0	sp|Q9Y4C0|NRX3A_HUMAN Neurexin-3 OS=Homo sapiens OX=9606 GN=NRXN3 PE=1 SV=4	TRUE	TRUE	TRUE	FALSE	TRUE	1467	1469;1470;1472;1473;1474;1475;1476;1478;
Q14494	sp|Q14494|NF2L1_HUMAN Endoplasmic reticulum membrane sensor NFE2L1 OS=Homo sapiens OX=9606 GN=NFE2L1 PE=1 SV=1	TRUE	FALSE	TRUE	FALSE	TRUE	483	484;486;488;489;492;493;496;497;
Q14494	sp|Q14494|NF2L1_HUMAN Endoplasmic reticulum membrane sensor NFE2L1 OS=Homo sapiens OX=9606 GN=NFE2L1 PE=1 SV=1	TRUE	FALSE	TRUE	FALSE	TRUE	503	504;505;506;507;508;509;511;512;
Q14494	sp|Q14494|NF2L1_HUMAN Endoplasmic reticulum membrane sensor NFE2L1 OS=Homo sapiens OX=9606 GN=NFE2L1 PE=1 SV=1	TRUE	FALSE	TRUE	FALSE	TRUE	504	505;506;507;508;509;511;512;513;
Q14494	sp|Q14494|NF2L1_HUMAN Endoplasmic reticulum membrane sensor NFE2L1 OS=Homo sapiens OX=9606 GN=NFE2L1 PE=1 SV=1	TRUE	FALSE	TRUE	FALSE	TRUE	505	506;507;508;509;511;512;513;515;
Q14494	sp|Q14494|NF2L1_HUMAN Endoplasmic reticulum membrane sensor NFE2L1 OS=Homo sapiens OX=9606 GN=NFE2L1 PE=1 SV=1	TRUE	FALSE	TRUE	FALSE	TRUE	506	507;508;509;511;512;513;515;516;
Q14494	sp|Q14494|NF2L1_HUMAN Endoplasmic reticulum membrane sensor NFE2L1 OS=Homo sapiens OX=9606 GN=NFE2L1 PE=1 SV=1	TRUE	FALSE	TRUE	FALSE	TRUE	507	508;509;511;512;513;515;516;517;
Q14494	sp|Q14494|NF2L1_HUMAN Endoplasmic reticulum membrane sensor NFE2L1 OS=Homo sapiens OX=9606 GN=NFE2L1 PE=1 SV=1	TRUE	FALSE	TRUE	FALSE	TRUE	508	509;511;512;513;515;516;517;519;
Q02297	sp|Q02297|NRG1_HUMAN Pro-neuregulin-1, membrane-bound isoform OS=Homo sapiens OX=9606 GN=NRG1 PE=1 SV=3	TRUE	FALSE	TRUE	FALSE	TRUE	159	160;165;166;167;168;171;172;173;
Q02297	sp|Q02297|NRG1_HUMAN Pro-neuregulin-1, membrane-bound isoform OS=Homo sapiens OX=9606 GN=NRG1 PE=1 SV=3	TRUE	FALSE	TRUE	FALSE	TRUE	160	165;166;167;168;171;172;173;174;
Q02297	sp|Q02297|NRG1_HUMAN Pro-neuregulin-1, membrane-bound isoform OS=Homo sapiens OX=9606 GN=NRG1 PE=1 SV=3	TRUE	FALSE	TRUE	FALSE	TRUE	165	166;167;168;171;172;173;174;176;
Q02297	sp|Q02297|NRG1_HUMAN Pro-neuregulin-1, membrane-bound isoform OS=Homo sapiens OX=9606 GN=NRG1 PE=1 SV=3	TRUE	FALSE	TRUE	FALSE	TRUE	166	167;168;171;172;173;174;176;177;
Q9HBU9	sp|Q9HBU9|POPD2_HUMAN Popeye domain-containing protein 2 OS=Homo sapiens OX=9606 GN=POPDC2 PE=2 SV=2	TRUE	TRUE	TRUE	FALSE	TRUE	295	300;302;303;307;311;312;316;317;
Q9Y4G8	sp|Q9Y4G8|RPGF2_HUMAN Rap guanine nucleotide exchange factor 2 OS=Homo sapiens OX=9606 GN=RAPGEF2 PE=1 SV=1	TRUE	FALSE	FALSE	FALSE	TRUE	1130	1134;1136;1141;1143;1146;1149;1150;1152;
Q9Y4G8	sp|Q9Y4G8|RPGF2_HUMAN Rap guanine nucleotide exchange factor 2 OS=Homo sapiens OX=9606 GN=RAPGEF2 PE=1 SV=1	TRUE	FALSE	FALSE	FALSE	TRUE	1134	1136;1141;1143;1146;1149;1150;1152;1153;
Q9Y4G8	sp|Q9Y4G8|RPGF2_HUMAN Rap guanine nucleotide exchange factor 2 OS=Homo sapiens OX=9606 GN=RAPGEF2 PE=1 SV=1	TRUE	FALSE	FALSE	FALSE	TRUE	1136	1141;1143;1146;1149;1150;1152;1153;1158;
Q9Y4G8	sp|Q9Y4G8|RPGF2_HUMAN Rap guanine nucleotide exchange factor 2 OS=Homo sapiens OX=9606 GN=RAPGEF2 PE=1 SV=1	TRUE	FALSE	FALSE	FALSE	TRUE	1141	1143;1146;1149;1150;1152;1153;1158;1162;
Q9Y4G8	sp|Q9Y4G8|RPGF2_HUMAN Rap guanine nucleotide exchange factor 2 OS=Homo sapiens OX=9606 GN=RAPGEF2 PE=1 SV=1	TRUE	FALSE	FALSE	FALSE	TRUE	1143	1146;1149;1150;1152;1153;1158;1162;1166;
Q9Y4G8	sp|Q9Y4G8|RPGF2_HUMAN Rap guanine nucleotide exchange factor 2 OS=Homo sapiens OX=9606 GN=RAPGEF2 PE=1 SV=1	TRUE	FALSE	FALSE	FALSE	TRUE	1353	1358;1359;1360;1362;1363;1365;1366;1369;
P51532	sp|P51532|SMCA4_HUMAN Transcription activator BRG1 OS=Homo sapiens OX=9606 GN=SMARCA4 PE=1 SV=2	TRUE	FALSE	FALSE	FALSE	TRUE	117	122;127;131;132;137;140;141;146;
P51532	sp|P51532|SMCA4_HUMAN Transcription activator BRG1 OS=Homo sapiens OX=9606 GN=SMARCA4 PE=1 SV=2	TRUE	FALSE	FALSE	FALSE	TRUE	122	127;131;132;137;140;141;146;147;
Q96T83	sp|Q96T83|SL9A7_HUMAN Sodium/hydrogen exchanger 7 OS=Homo sapiens OX=9606 GN=SLC9A7 PE=1 SV=1	TRUE	TRUE	TRUE	FALSE	TRUE	664	668;669;671;675;676;677;678;680;
Q96T83	sp|Q96T83|SL9A7_HUMAN Sodium/hydrogen exchanger 7 OS=Homo sapiens OX=9606 GN=SLC9A7 PE=1 SV=1	TRUE	TRUE	TRUE	FALSE	TRUE	668	669;671;675;676;677;678;680;682;
Q96T83	sp|Q96T83|SL9A7_HUMAN Sodium/hydrogen exchanger 7 OS=Homo sapiens OX=9606 GN=SLC9A7 PE=1 SV=1	TRUE	TRUE	TRUE	FALSE	TRUE	669	671;675;676;677;678;680;682;683;
Q96T83	sp|Q96T83|SL9A7_HUMAN Sodium/hydrogen exchanger 7 OS=Homo sapiens OX=9606 GN=SLC9A7 PE=1 SV=1	TRUE	TRUE	TRUE	FALSE	TRUE	671	675;676;677;678;680;682;683;684;
Q96T83	sp|Q96T83|SL9A7_HUMAN Sodium/hydrogen exchanger 7 OS=Homo sapiens OX=9606 GN=SLC9A7 PE=1 SV=1	TRUE	TRUE	TRUE	FALSE	TRUE	675	676;677;678;680;682;683;684;688;
Q01974	sp|Q01974|ROR2_HUMAN Tyrosine-protein kinase transmembrane receptor ROR2 OS=Homo sapiens OX=9606 GN=ROR2 PE=1 SV=2	TRUE	TRUE	TRUE	FALSE	TRUE	757	761;765;767;768;770;771;772;774;
Q01974	sp|Q01974|ROR2_HUMAN Tyrosine-protein kinase transmembrane receptor ROR2 OS=Homo sapiens OX=9606 GN=ROR2 PE=1 SV=2	TRUE	TRUE	TRUE	FALSE	TRUE	761	765;767;768;770;771;772;774;775;
Q01974	sp|Q01974|ROR2_HUMAN Tyrosine-protein kinase transmembrane receptor ROR2 OS=Homo sapiens OX=9606 GN=ROR2 PE=1 SV=2	TRUE	TRUE	TRUE	FALSE	TRUE	765	767;768;770;771;772;774;775;776;
Q01974	sp|Q01974|ROR2_HUMAN Tyrosine-protein kinase transmembrane receptor ROR2 OS=Homo sapiens OX=9606 GN=ROR2 PE=1 SV=2	TRUE	TRUE	TRUE	FALSE	TRUE	767	768;770;771;772;774;775;776;779;
Q01974	sp|Q01974|ROR2_HUMAN Tyrosine-protein kinase transmembrane receptor ROR2 OS=Homo sapiens OX=9606 GN=ROR2 PE=1 SV=2	TRUE	TRUE	TRUE	FALSE	TRUE	860	861;864;866;868;869;870;871;875;
Q01974	sp|Q01974|ROR2_HUMAN Tyrosine-protein kinase transmembrane receptor ROR2 OS=Homo sapiens OX=9606 GN=ROR2 PE=1 SV=2	TRUE	TRUE	TRUE	FALSE	TRUE	861	864;866;868;869;870;871;875;876;
Q01974	sp|Q01974|ROR2_HUMAN Tyrosine-protein kinase transmembrane receptor ROR2 OS=Homo sapiens OX=9606 GN=ROR2 PE=1 SV=2	TRUE	TRUE	TRUE	FALSE	TRUE	864	866;868;869;870;871;875;876;879;
Q01974	sp|Q01974|ROR2_HUMAN Tyrosine-protein kinase transmembrane receptor ROR2 OS=Homo sapiens OX=9606 GN=ROR2 PE=1 SV=2	TRUE	TRUE	TRUE	FALSE	TRUE	866	868;869;870;871;875;876;879;881;
Q01974	sp|Q01974|ROR2_HUMAN Tyrosine-protein kinase transmembrane receptor ROR2 OS=Homo sapiens OX=9606 GN=ROR2 PE=1 SV=2	TRUE	TRUE	TRUE	FALSE	TRUE	868	869;870;871;875;876;879;881;882;
Q53EL9	sp|Q53EL9|SEZ6_HUMAN Seizure protein 6 homolog OS=Homo sapiens OX=9606 GN=SEZ6 PE=1 SV=2	TRUE	FALSE	TRUE	FALSE	TRUE	224	225;226;227;228;229;232;233;234;
Q53EL9	sp|Q53EL9|SEZ6_HUMAN Seizure protein 6 homolog OS=Homo sapiens OX=9606 GN=SEZ6 PE=1 SV=2	TRUE	FALSE	TRUE	FALSE	TRUE	225	226;227;228;229;232;233;234;236;
Q53EL9	sp|Q53EL9|SEZ6_HUMAN Seizure protein 6 homolog OS=Homo sapiens OX=9606 GN=SEZ6 PE=1 SV=2	TRUE	FALSE	TRUE	FALSE	TRUE	226	227;228;229;232;233;234;236;237;
Q53EL9	sp|Q53EL9|SEZ6_HUMAN Seizure protein 6 homolog OS=Homo sapiens OX=9606 GN=SEZ6 PE=1 SV=2	TRUE	FALSE	TRUE	FALSE	TRUE	227	228;229;232;233;234;236;237;240;
Q8WZ75	sp|Q8WZ75|ROBO4_HUMAN Roundabout homolog 4 OS=Homo sapiens OX=9606 GN=ROBO4 PE=1 SV=1	TRUE	TRUE	TRUE	FALSE	TRUE	531	532;533;535;540;541;543;545;546;
Q8WZ75	sp|Q8WZ75|ROBO4_HUMAN Roundabout homolog 4 OS=Homo sapiens OX=9606 GN=ROBO4 PE=1 SV=1	TRUE	TRUE	TRUE	FALSE	TRUE	755	758;761;765;766;768;771;774;775;
Q8WZ75	sp|Q8WZ75|ROBO4_HUMAN Roundabout homolog 4 OS=Homo sapiens OX=9606 GN=ROBO4 PE=1 SV=1	TRUE	TRUE	TRUE	FALSE	TRUE	758	761;765;766;768;771;774;775;778;
Q8WZ75	sp|Q8WZ75|ROBO4_HUMAN Roundabout homolog 4 OS=Homo sapiens OX=9606 GN=ROBO4 PE=1 SV=1	TRUE	TRUE	TRUE	FALSE	TRUE	761	765;766;768;771;774;775;778;779;
Q8WZ75	sp|Q8WZ75|ROBO4_HUMAN Roundabout homolog 4 OS=Homo sapiens OX=9606 GN=ROBO4 PE=1 SV=1	TRUE	TRUE	TRUE	FALSE	TRUE	765	766;768;771;774;775;778;779;780;
Q8WZ75	sp|Q8WZ75|ROBO4_HUMAN Roundabout homolog 4 OS=Homo sapiens OX=9606 GN=ROBO4 PE=1 SV=1	TRUE	TRUE	TRUE	FALSE	TRUE	766	768;771;774;775;778;779;780;781;
Q92752	sp|Q92752|TENR_HUMAN Tenascin-R OS=Homo sapiens OX=9606 GN=TNR PE=1 SV=3	TRUE	TRUE	TRUE	TRUE	TRUE	1115	1116;1118;1119;1121;1122;1123;1126;1127;
Q15858	sp|Q15858|SCN9A_HUMAN Sodium channel protein type 9 subunit alpha OS=Homo sapiens OX=9606 GN=SCN9A PE=1 SV=3	TRUE	TRUE	TRUE	FALSE	TRUE	1941	1942;1946;1949;1951;1952;1953;1954;1957;
Q15858	sp|Q15858|SCN9A_HUMAN Sodium channel protein type 9 subunit alpha OS=Homo sapiens OX=9606 GN=SCN9A PE=1 SV=3	TRUE	TRUE	TRUE	FALSE	TRUE	1942	1946;1949;1951;1952;1953;1954;1957;1960;
Q15858	sp|Q15858|SCN9A_HUMAN Sodium channel protein type 9 subunit alpha OS=Homo sapiens OX=9606 GN=SCN9A PE=1 SV=3	TRUE	TRUE	TRUE	FALSE	TRUE	1946	1949;1951;1952;1953;1954;1957;1960;1962;
Q8TEU7	sp|Q8TEU7|RPGF6_HUMAN Rap guanine nucleotide exchange factor 6 OS=Homo sapiens OX=9606 GN=RAPGEF6 PE=1 SV=2	TRUE	FALSE	FALSE	FALSE	TRUE	1214	1215;1219;1224;1227;1229;1232;1233;1236;
O95398	sp|O95398|RPGF3_HUMAN Rap guanine nucleotide exchange factor 3 OS=Homo sapiens OX=9606 GN=RAPGEF3 PE=1 SV=6	TRUE	FALSE	FALSE	FALSE	TRUE	883	884;886;889;891;892;894;897;898;
Q9P0V3	sp|Q9P0V3|SH3B4_HUMAN SH3 domain-binding protein 4 OS=Homo sapiens OX=9606 GN=SH3BP4 PE=1 SV=1	TRUE	FALSE	FALSE	FALSE	TRUE	199	203;205;206;207;209;210;212;213;
Q7LBE3	sp|Q7LBE3|S26A9_HUMAN Solute carrier family 26 member 9 OS=Homo sapiens OX=9606 GN=SLC26A9 PE=1 SV=1	TRUE	TRUE	FALSE	FALSE	TRUE	621	623;626;628;631;632;633;637;642;
P0DKV0	sp|P0DKV0|S31C1_HUMAN Putative spermatogenesis-associated protein 31C1 OS=Homo sapiens OX=9606 GN=SPATA31C1 PE=5 SV=1	TRUE	TRUE	FALSE	FALSE	TRUE	275	280;285;287;290;293;295;298;299;
O14492	sp|O14492|SH2B2_HUMAN SH2B adapter protein 2 OS=Homo sapiens OX=9606 GN=SH2B2 PE=1 SV=2	TRUE	FALSE	FALSE	FALSE	TRUE	567	568;569;570;572;573;574;575;578;
Q5VU36	sp|Q5VU36|S31A5_HUMAN Spermatogenesis-associated protein 31A5 OS=Homo sapiens OX=9606 GN=SPATA31A5 PE=3 SV=1	TRUE	TRUE	FALSE	FALSE	TRUE	167	168;170;175;176;177;179;180;182;
Q5VU36	sp|Q5VU36|S31A5_HUMAN Spermatogenesis-associated protein 31A5 OS=Homo sapiens OX=9606 GN=SPATA31A5 PE=3 SV=1	TRUE	TRUE	FALSE	FALSE	TRUE	168	170;175;176;177;179;180;182;184;
Q5VU36	sp|Q5VU36|S31A5_HUMAN Spermatogenesis-associated protein 31A5 OS=Homo sapiens OX=9606 GN=SPATA31A5 PE=3 SV=1	TRUE	TRUE	FALSE	FALSE	TRUE	263	268;273;275;278;280;281;286;289;
Q5VU36	sp|Q5VU36|S31A5_HUMAN Spermatogenesis-associated protein 31A5 OS=Homo sapiens OX=9606 GN=SPATA31A5 PE=3 SV=1	TRUE	TRUE	FALSE	FALSE	TRUE	268	273;275;278;280;281;286;289;290;
Q5VU36	sp|Q5VU36|S31A5_HUMAN Spermatogenesis-associated protein 31A5 OS=Homo sapiens OX=9606 GN=SPATA31A5 PE=3 SV=1	TRUE	TRUE	FALSE	FALSE	TRUE	273	275;278;280;281;286;289;290;295;
Q5VU36	sp|Q5VU36|S31A5_HUMAN Spermatogenesis-associated protein 31A5 OS=Homo sapiens OX=9606 GN=SPATA31A5 PE=3 SV=1	TRUE	TRUE	FALSE	FALSE	TRUE	275	278;280;281;286;289;290;295;296;
Q5VU36	sp|Q5VU36|S31A5_HUMAN Spermatogenesis-associated protein 31A5 OS=Homo sapiens OX=9606 GN=SPATA31A5 PE=3 SV=1	TRUE	TRUE	FALSE	FALSE	TRUE	924	928;930;932;934;938;940;945;946;
Q5VU36	sp|Q5VU36|S31A5_HUMAN Spermatogenesis-associated protein 31A5 OS=Homo sapiens OX=9606 GN=SPATA31A5 PE=3 SV=1	TRUE	TRUE	FALSE	FALSE	TRUE	928	930;932;934;938;940;945;946;951;
Q5VVP1	sp|Q5VVP1|S31A6_HUMAN Spermatogenesis-associated protein 31A6 OS=Homo sapiens OX=9606 GN=SPATA31A6 PE=3 SV=1	TRUE	TRUE	FALSE	FALSE	TRUE	167	168;170;175;176;177;179;180;182;
Q5VVP1	sp|Q5VVP1|S31A6_HUMAN Spermatogenesis-associated protein 31A6 OS=Homo sapiens OX=9606 GN=SPATA31A6 PE=3 SV=1	TRUE	TRUE	FALSE	FALSE	TRUE	168	170;175;176;177;179;180;182;184;
Q5VVP1	sp|Q5VVP1|S31A6_HUMAN Spermatogenesis-associated protein 31A6 OS=Homo sapiens OX=9606 GN=SPATA31A6 PE=3 SV=1	TRUE	TRUE	FALSE	FALSE	TRUE	273	275;278;280;281;286;289;290;295;
Q5VVP1	sp|Q5VVP1|S31A6_HUMAN Spermatogenesis-associated protein 31A6 OS=Homo sapiens OX=9606 GN=SPATA31A6 PE=3 SV=1	TRUE	TRUE	FALSE	FALSE	TRUE	275	278;280;281;286;289;290;295;296;
Q5VVP1	sp|Q5VVP1|S31A6_HUMAN Spermatogenesis-associated protein 31A6 OS=Homo sapiens OX=9606 GN=SPATA31A6 PE=3 SV=1	TRUE	TRUE	FALSE	FALSE	TRUE	920	924;926;928;930;931;934;936;941;
Q5VVP1	sp|Q5VVP1|S31A6_HUMAN Spermatogenesis-associated protein 31A6 OS=Homo sapiens OX=9606 GN=SPATA31A6 PE=3 SV=1	TRUE	TRUE	FALSE	FALSE	TRUE	924	926;928;930;931;934;936;941;942;
Q5VVP1	sp|Q5VVP1|S31A6_HUMAN Spermatogenesis-associated protein 31A6 OS=Homo sapiens OX=9606 GN=SPATA31A6 PE=3 SV=1	TRUE	TRUE	FALSE	FALSE	TRUE	926	928;930;931;934;936;941;942;947;
Q9BY07	sp|Q9BY07|S4A5_HUMAN Electrogenic sodium bicarbonate cotransporter 4 OS=Homo sapiens OX=9606 GN=SLC4A5 PE=2 SV=2	TRUE	TRUE	FALSE	FALSE	TRUE	71	75;78;79;82;83;88;90;92;
Q92765	sp|Q92765|SFRP3_HUMAN Secreted frizzled-related protein 3 OS=Homo sapiens OX=9606 GN=FRZB PE=1 SV=2	TRUE	FALSE	TRUE	FALSE	TRUE	299	301;303;304;306;308;309;311;314;
Q92765	sp|Q92765|SFRP3_HUMAN Secreted frizzled-related protein 3 OS=Homo sapiens OX=9606 GN=FRZB PE=1 SV=2	TRUE	FALSE	TRUE	FALSE	TRUE	301	303;304;306;308;309;311;314;318;
P08912	sp|P08912|ACM5_HUMAN Muscarinic acetylcholine receptor M5 OS=Homo sapiens OX=9606 GN=CHRM5 PE=2 SV=2	TRUE	TRUE	TRUE	FALSE	TRUE	270	273;274;278;279;280;281;285;288;
P08912	sp|P08912|ACM5_HUMAN Muscarinic acetylcholine receptor M5 OS=Homo sapiens OX=9606 GN=CHRM5 PE=2 SV=2	TRUE	TRUE	TRUE	FALSE	TRUE	273	274;278;279;280;281;285;288;291;
Q8WXG9	sp|Q8WXG9|AGRV1_HUMAN Adhesion G-protein coupled receptor V1 OS=Homo sapiens OX=9606 GN=ADGRV1 PE=1 SV=2	TRUE	FALSE	FALSE	FALSE	TRUE	5155	5157;5159;5162;5163;5164;5166;5167;5168;
Q8WXG9	sp|Q8WXG9|AGRV1_HUMAN Adhesion G-protein coupled receptor V1 OS=Homo sapiens OX=9606 GN=ADGRV1 PE=1 SV=2	TRUE	FALSE	FALSE	FALSE	TRUE	5157	5159;5162;5163;5164;5166;5167;5168;5173;
Q8IZF6	sp|Q8IZF6|AGRG4_HUMAN Adhesion G-protein coupled receptor G4 OS=Homo sapiens OX=9606 GN=ADGRG4 PE=2 SV=2	TRUE	TRUE	TRUE	FALSE	TRUE	279	282;283;285;287;289;290;291;296;
Q8IZF6	sp|Q8IZF6|AGRG4_HUMAN Adhesion G-protein coupled receptor G4 OS=Homo sapiens OX=9606 GN=ADGRG4 PE=2 SV=2	TRUE	TRUE	TRUE	FALSE	TRUE	282	283;285;287;289;290;291;296;298;
Q8IZF6	sp|Q8IZF6|AGRG4_HUMAN Adhesion G-protein coupled receptor G4 OS=Homo sapiens OX=9606 GN=ADGRG4 PE=2 SV=2	TRUE	TRUE	TRUE	FALSE	TRUE	319	320;321;322;325;328;330;332;336;
Q8IZF6	sp|Q8IZF6|AGRG4_HUMAN Adhesion G-protein coupled receptor G4 OS=Homo sapiens OX=9606 GN=ADGRG4 PE=2 SV=2	TRUE	TRUE	TRUE	FALSE	TRUE	320	321;322;325;328;330;332;336;337;
Q8IZF6	sp|Q8IZF6|AGRG4_HUMAN Adhesion G-protein coupled receptor G4 OS=Homo sapiens OX=9606 GN=ADGRG4 PE=2 SV=2	TRUE	TRUE	TRUE	FALSE	TRUE	321	322;325;328;330;332;336;337;339;
Q8IZF6	sp|Q8IZF6|AGRG4_HUMAN Adhesion G-protein coupled receptor G4 OS=Homo sapiens OX=9606 GN=ADGRG4 PE=2 SV=2	TRUE	TRUE	TRUE	FALSE	TRUE	322	325;328;330;332;336;337;339;343;
Q8IZF6	sp|Q8IZF6|AGRG4_HUMAN Adhesion G-protein coupled receptor G4 OS=Homo sapiens OX=9606 GN=ADGRG4 PE=2 SV=2	TRUE	TRUE	TRUE	FALSE	TRUE	325	328;330;332;336;337;339;343;345;
Q8IZF6	sp|Q8IZF6|AGRG4_HUMAN Adhesion G-protein coupled receptor G4 OS=Homo sapiens OX=9606 GN=ADGRG4 PE=2 SV=2	TRUE	TRUE	TRUE	FALSE	TRUE	328	330;332;336;337;339;343;345;347;
Q8IZF6	sp|Q8IZF6|AGRG4_HUMAN Adhesion G-protein coupled receptor G4 OS=Homo sapiens OX=9606 GN=ADGRG4 PE=2 SV=2	TRUE	TRUE	TRUE	FALSE	TRUE	330	332;336;337;339;343;345;347;348;
Q8IZF6	sp|Q8IZF6|AGRG4_HUMAN Adhesion G-protein coupled receptor G4 OS=Homo sapiens OX=9606 GN=ADGRG4 PE=2 SV=2	TRUE	TRUE	TRUE	FALSE	TRUE	332	336;337;339;343;345;347;348;350;
Q8IZF6	sp|Q8IZF6|AGRG4_HUMAN Adhesion G-protein coupled receptor G4 OS=Homo sapiens OX=9606 GN=ADGRG4 PE=2 SV=2	TRUE	TRUE	TRUE	FALSE	TRUE	336	337;339;343;345;347;348;350;351;
Q8IZF6	sp|Q8IZF6|AGRG4_HUMAN Adhesion G-protein coupled receptor G4 OS=Homo sapiens OX=9606 GN=ADGRG4 PE=2 SV=2	TRUE	TRUE	TRUE	FALSE	TRUE	337	339;343;345;347;348;350;351;353;
Q8IZF6	sp|Q8IZF6|AGRG4_HUMAN Adhesion G-protein coupled receptor G4 OS=Homo sapiens OX=9606 GN=ADGRG4 PE=2 SV=2	TRUE	TRUE	TRUE	FALSE	TRUE	339	343;345;347;348;350;351;353;354;
Q8IZF6	sp|Q8IZF6|AGRG4_HUMAN Adhesion G-protein coupled receptor G4 OS=Homo sapiens OX=9606 GN=ADGRG4 PE=2 SV=2	TRUE	TRUE	TRUE	FALSE	TRUE	369	371;375;376;377;380;383;386;387;
Q8IZF6	sp|Q8IZF6|AGRG4_HUMAN Adhesion G-protein coupled receptor G4 OS=Homo sapiens OX=9606 GN=ADGRG4 PE=2 SV=2	TRUE	TRUE	TRUE	FALSE	TRUE	371	375;376;377;380;383;386;387;388;
Q8IZF6	sp|Q8IZF6|AGRG4_HUMAN Adhesion G-protein coupled receptor G4 OS=Homo sapiens OX=9606 GN=ADGRG4 PE=2 SV=2	TRUE	TRUE	TRUE	FALSE	TRUE	375	376;377;380;383;386;387;388;389;
Q8IZF6	sp|Q8IZF6|AGRG4_HUMAN Adhesion G-protein coupled receptor G4 OS=Homo sapiens OX=9606 GN=ADGRG4 PE=2 SV=2	TRUE	TRUE	TRUE	FALSE	TRUE	376	377;380;383;386;387;388;389;393;
Q8IZF6	sp|Q8IZF6|AGRG4_HUMAN Adhesion G-protein coupled receptor G4 OS=Homo sapiens OX=9606 GN=ADGRG4 PE=2 SV=2	TRUE	TRUE	TRUE	FALSE	TRUE	377	380;383;386;387;388;389;393;395;
Q8IZF6	sp|Q8IZF6|AGRG4_HUMAN Adhesion G-protein coupled receptor G4 OS=Homo sapiens OX=9606 GN=ADGRG4 PE=2 SV=2	TRUE	TRUE	TRUE	FALSE	TRUE	380	383;386;387;388;389;393;395;398;
Q8IZF6	sp|Q8IZF6|AGRG4_HUMAN Adhesion G-protein coupled receptor G4 OS=Homo sapiens OX=9606 GN=ADGRG4 PE=2 SV=2	TRUE	TRUE	TRUE	FALSE	TRUE	383	386;387;388;389;393;395;398;400;
Q8IZF6	sp|Q8IZF6|AGRG4_HUMAN Adhesion G-protein coupled receptor G4 OS=Homo sapiens OX=9606 GN=ADGRG4 PE=2 SV=2	TRUE	TRUE	TRUE	FALSE	TRUE	386	387;388;389;393;395;398;400;401;
Q8IZF6	sp|Q8IZF6|AGRG4_HUMAN Adhesion G-protein coupled receptor G4 OS=Homo sapiens OX=9606 GN=ADGRG4 PE=2 SV=2	TRUE	TRUE	TRUE	FALSE	TRUE	387	388;389;393;395;398;400;401;402;
Q8IZF6	sp|Q8IZF6|AGRG4_HUMAN Adhesion G-protein coupled receptor G4 OS=Homo sapiens OX=9606 GN=ADGRG4 PE=2 SV=2	TRUE	TRUE	TRUE	FALSE	TRUE	388	389;393;395;398;400;401;402;405;
Q8IZF6	sp|Q8IZF6|AGRG4_HUMAN Adhesion G-protein coupled receptor G4 OS=Homo sapiens OX=9606 GN=ADGRG4 PE=2 SV=2	TRUE	TRUE	TRUE	FALSE	TRUE	389	393;395;398;400;401;402;405;406;
Q8IZF6	sp|Q8IZF6|AGRG4_HUMAN Adhesion G-protein coupled receptor G4 OS=Homo sapiens OX=9606 GN=ADGRG4 PE=2 SV=2	TRUE	TRUE	TRUE	FALSE	TRUE	393	395;398;400;401;402;405;406;409;
Q8IZF6	sp|Q8IZF6|AGRG4_HUMAN Adhesion G-protein coupled receptor G4 OS=Homo sapiens OX=9606 GN=ADGRG4 PE=2 SV=2	TRUE	TRUE	TRUE	FALSE	TRUE	395	398;400;401;402;405;406;409;410;
Q8IZF6	sp|Q8IZF6|AGRG4_HUMAN Adhesion G-protein coupled receptor G4 OS=Homo sapiens OX=9606 GN=ADGRG4 PE=2 SV=2	TRUE	TRUE	TRUE	FALSE	TRUE	398	400;401;402;405;406;409;410;411;
Q8IZF6	sp|Q8IZF6|AGRG4_HUMAN Adhesion G-protein coupled receptor G4 OS=Homo sapiens OX=9606 GN=ADGRG4 PE=2 SV=2	TRUE	TRUE	TRUE	FALSE	TRUE	400	401;402;405;406;409;410;411;414;
Q8IZF6	sp|Q8IZF6|AGRG4_HUMAN Adhesion G-protein coupled receptor G4 OS=Homo sapiens OX=9606 GN=ADGRG4 PE=2 SV=2	TRUE	TRUE	TRUE	FALSE	TRUE	401	402;405;406;409;410;411;414;415;
Q8IZF6	sp|Q8IZF6|AGRG4_HUMAN Adhesion G-protein coupled receptor G4 OS=Homo sapiens OX=9606 GN=ADGRG4 PE=2 SV=2	TRUE	TRUE	TRUE	FALSE	TRUE	440	441;445;450;454;455;458;459;463;
Q8IZF6	sp|Q8IZF6|AGRG4_HUMAN Adhesion G-protein coupled receptor G4 OS=Homo sapiens OX=9606 GN=ADGRG4 PE=2 SV=2	TRUE	TRUE	TRUE	FALSE	TRUE	441	445;450;454;455;458;459;463;465;
Q8IZF6	sp|Q8IZF6|AGRG4_HUMAN Adhesion G-protein coupled receptor G4 OS=Homo sapiens OX=9606 GN=ADGRG4 PE=2 SV=2	TRUE	TRUE	TRUE	FALSE	TRUE	445	450;454;455;458;459;463;465;466;
Q8IZF6	sp|Q8IZF6|AGRG4_HUMAN Adhesion G-protein coupled receptor G4 OS=Homo sapiens OX=9606 GN=ADGRG4 PE=2 SV=2	TRUE	TRUE	TRUE	FALSE	TRUE	545	546;547;549;552;553;554;556;558;
Q8IZF6	sp|Q8IZF6|AGRG4_HUMAN Adhesion G-protein coupled receptor G4 OS=Homo sapiens OX=9606 GN=ADGRG4 PE=2 SV=2	TRUE	TRUE	TRUE	FALSE	TRUE	546	547;549;552;553;554;556;558;561;
Q8IZF6	sp|Q8IZF6|AGRG4_HUMAN Adhesion G-protein coupled receptor G4 OS=Homo sapiens OX=9606 GN=ADGRG4 PE=2 SV=2	TRUE	TRUE	TRUE	FALSE	TRUE	547	549;552;553;554;556;558;561;562;
Q8IZF6	sp|Q8IZF6|AGRG4_HUMAN Adhesion G-protein coupled receptor G4 OS=Homo sapiens OX=9606 GN=ADGRG4 PE=2 SV=2	TRUE	TRUE	TRUE	FALSE	TRUE	549	552;553;554;556;558;561;562;564;
Q8IZF6	sp|Q8IZF6|AGRG4_HUMAN Adhesion G-protein coupled receptor G4 OS=Homo sapiens OX=9606 GN=ADGRG4 PE=2 SV=2	TRUE	TRUE	TRUE	FALSE	TRUE	552	553;554;556;558;561;562;564;566;
Q8IZF6	sp|Q8IZF6|AGRG4_HUMAN Adhesion G-protein coupled receptor G4 OS=Homo sapiens OX=9606 GN=ADGRG4 PE=2 SV=2	TRUE	TRUE	TRUE	FALSE	TRUE	553	554;556;558;561;562;564;566;568;
Q8IZF6	sp|Q8IZF6|AGRG4_HUMAN Adhesion G-protein coupled receptor G4 OS=Homo sapiens OX=9606 GN=ADGRG4 PE=2 SV=2	TRUE	TRUE	TRUE	FALSE	TRUE	554	556;558;561;562;564;566;568;570;
Q8IZF6	sp|Q8IZF6|AGRG4_HUMAN Adhesion G-protein coupled receptor G4 OS=Homo sapiens OX=9606 GN=ADGRG4 PE=2 SV=2	TRUE	TRUE	TRUE	FALSE	TRUE	556	558;561;562;564;566;568;570;573;
Q8IZF6	sp|Q8IZF6|AGRG4_HUMAN Adhesion G-protein coupled receptor G4 OS=Homo sapiens OX=9606 GN=ADGRG4 PE=2 SV=2	TRUE	TRUE	TRUE	FALSE	TRUE	580	582;585;589;592;593;597;600;601;
Q8IZF6	sp|Q8IZF6|AGRG4_HUMAN Adhesion G-protein coupled receptor G4 OS=Homo sapiens OX=9606 GN=ADGRG4 PE=2 SV=2	TRUE	TRUE	TRUE	FALSE	TRUE	582	585;589;592;593;597;600;601;602;
Q8IZF6	sp|Q8IZF6|AGRG4_HUMAN Adhesion G-protein coupled receptor G4 OS=Homo sapiens OX=9606 GN=ADGRG4 PE=2 SV=2	TRUE	TRUE	TRUE	FALSE	TRUE	585	589;592;593;597;600;601;602;604;
Q8IZF6	sp|Q8IZF6|AGRG4_HUMAN Adhesion G-protein coupled receptor G4 OS=Homo sapiens OX=9606 GN=ADGRG4 PE=2 SV=2	TRUE	TRUE	TRUE	FALSE	TRUE	589	592;593;597;600;601;602;604;609;
Q8IZF6	sp|Q8IZF6|AGRG4_HUMAN Adhesion G-protein coupled receptor G4 OS=Homo sapiens OX=9606 GN=ADGRG4 PE=2 SV=2	TRUE	TRUE	TRUE	FALSE	TRUE	592	593;597;600;601;602;604;609;612;
Q8IZF6	sp|Q8IZF6|AGRG4_HUMAN Adhesion G-protein coupled receptor G4 OS=Homo sapiens OX=9606 GN=ADGRG4 PE=2 SV=2	TRUE	TRUE	TRUE	FALSE	TRUE	593	597;600;601;602;604;609;612;614;
Q8IZF6	sp|Q8IZF6|AGRG4_HUMAN Adhesion G-protein coupled receptor G4 OS=Homo sapiens OX=9606 GN=ADGRG4 PE=2 SV=2	TRUE	TRUE	TRUE	FALSE	TRUE	621	624;625;627;629;630;631;636;639;
Q8IZF6	sp|Q8IZF6|AGRG4_HUMAN Adhesion G-protein coupled receptor G4 OS=Homo sapiens OX=9606 GN=ADGRG4 PE=2 SV=2	TRUE	TRUE	TRUE	FALSE	TRUE	624	625;627;629;630;631;636;639;640;
Q8IZF6	sp|Q8IZF6|AGRG4_HUMAN Adhesion G-protein coupled receptor G4 OS=Homo sapiens OX=9606 GN=ADGRG4 PE=2 SV=2	TRUE	TRUE	TRUE	FALSE	TRUE	625	627;629;630;631;636;639;640;641;
Q8IZF6	sp|Q8IZF6|AGRG4_HUMAN Adhesion G-protein coupled receptor G4 OS=Homo sapiens OX=9606 GN=ADGRG4 PE=2 SV=2	TRUE	TRUE	TRUE	FALSE	TRUE	627	629;630;631;636;639;640;641;642;
Q8IZF6	sp|Q8IZF6|AGRG4_HUMAN Adhesion G-protein coupled receptor G4 OS=Homo sapiens OX=9606 GN=ADGRG4 PE=2 SV=2	TRUE	TRUE	TRUE	FALSE	TRUE	862	865;866;871;874;879;881;883;885;
Q8IZF6	sp|Q8IZF6|AGRG4_HUMAN Adhesion G-protein coupled receptor G4 OS=Homo sapiens OX=9606 GN=ADGRG4 PE=2 SV=2	TRUE	TRUE	TRUE	FALSE	TRUE	865	866;871;874;879;881;883;885;886;
Q8IZF6	sp|Q8IZF6|AGRG4_HUMAN Adhesion G-protein coupled receptor G4 OS=Homo sapiens OX=9606 GN=ADGRG4 PE=2 SV=2	TRUE	TRUE	TRUE	FALSE	TRUE	901	903;904;909;913;918;919;922;923;
Q8IZF6	sp|Q8IZF6|AGRG4_HUMAN Adhesion G-protein coupled receptor G4 OS=Homo sapiens OX=9606 GN=ADGRG4 PE=2 SV=2	TRUE	TRUE	TRUE	FALSE	TRUE	903	904;909;913;918;919;922;923;928;
Q8IZF6	sp|Q8IZF6|AGRG4_HUMAN Adhesion G-protein coupled receptor G4 OS=Homo sapiens OX=9606 GN=ADGRG4 PE=2 SV=2	TRUE	TRUE	TRUE	FALSE	TRUE	942	943;945;946;950;953;955;956;958;
Q8IZF6	sp|Q8IZF6|AGRG4_HUMAN Adhesion G-protein coupled receptor G4 OS=Homo sapiens OX=9606 GN=ADGRG4 PE=2 SV=2	TRUE	TRUE	TRUE	FALSE	TRUE	943	945;946;950;953;955;956;958;959;
Q8IZF6	sp|Q8IZF6|AGRG4_HUMAN Adhesion G-protein coupled receptor G4 OS=Homo sapiens OX=9606 GN=ADGRG4 PE=2 SV=2	TRUE	TRUE	TRUE	FALSE	TRUE	969	970;971;974;976;977;979;980;981;
Q8IZF6	sp|Q8IZF6|AGRG4_HUMAN Adhesion G-protein coupled receptor G4 OS=Homo sapiens OX=9606 GN=ADGRG4 PE=2 SV=2	TRUE	TRUE	TRUE	FALSE	TRUE	970	971;974;976;977;979;980;981;983;
Q8IZF6	sp|Q8IZF6|AGRG4_HUMAN Adhesion G-protein coupled receptor G4 OS=Homo sapiens OX=9606 GN=ADGRG4 PE=2 SV=2	TRUE	TRUE	TRUE	FALSE	TRUE	971	974;976;977;979;980;981;983;986;
Q8IZF6	sp|Q8IZF6|AGRG4_HUMAN Adhesion G-protein coupled receptor G4 OS=Homo sapiens OX=9606 GN=ADGRG4 PE=2 SV=2	TRUE	TRUE	TRUE	FALSE	TRUE	974	976;977;979;980;981;983;986;988;
Q8IZF6	sp|Q8IZF6|AGRG4_HUMAN Adhesion G-protein coupled receptor G4 OS=Homo sapiens OX=9606 GN=ADGRG4 PE=2 SV=2	TRUE	TRUE	TRUE	FALSE	TRUE	976	977;979;980;981;983;986;988;989;
Q8IZF6	sp|Q8IZF6|AGRG4_HUMAN Adhesion G-protein coupled receptor G4 OS=Homo sapiens OX=9606 GN=ADGRG4 PE=2 SV=2	TRUE	TRUE	TRUE	FALSE	TRUE	977	979;980;981;983;986;988;989;991;
Q8IZF6	sp|Q8IZF6|AGRG4_HUMAN Adhesion G-protein coupled receptor G4 OS=Homo sapiens OX=9606 GN=ADGRG4 PE=2 SV=2	TRUE	TRUE	TRUE	FALSE	TRUE	1044	1045;1046;1049;1052;1055;1056;1057;1058;
Q8IZF6	sp|Q8IZF6|AGRG4_HUMAN Adhesion G-protein coupled receptor G4 OS=Homo sapiens OX=9606 GN=ADGRG4 PE=2 SV=2	TRUE	TRUE	TRUE	FALSE	TRUE	1045	1046;1049;1052;1055;1056;1057;1058;1060;
Q8IZF6	sp|Q8IZF6|AGRG4_HUMAN Adhesion G-protein coupled receptor G4 OS=Homo sapiens OX=9606 GN=ADGRG4 PE=2 SV=2	TRUE	TRUE	TRUE	FALSE	TRUE	1046	1049;1052;1055;1056;1057;1058;1060;1061;
Q8IZF6	sp|Q8IZF6|AGRG4_HUMAN Adhesion G-protein coupled receptor G4 OS=Homo sapiens OX=9606 GN=ADGRG4 PE=2 SV=2	TRUE	TRUE	TRUE	FALSE	TRUE	1107	1109;1113;1117;1118;1121;1126;1127;1130;
Q8IZF6	sp|Q8IZF6|AGRG4_HUMAN Adhesion G-protein coupled receptor G4 OS=Homo sapiens OX=9606 GN=ADGRG4 PE=2 SV=2	TRUE	TRUE	TRUE	FALSE	TRUE	1109	1113;1117;1118;1121;1126;1127;1130;1131;
Q8IZF6	sp|Q8IZF6|AGRG4_HUMAN Adhesion G-protein coupled receptor G4 OS=Homo sapiens OX=9606 GN=ADGRG4 PE=2 SV=2	TRUE	TRUE	TRUE	FALSE	TRUE	1113	1117;1118;1121;1126;1127;1130;1131;1132;
Q8IZF6	sp|Q8IZF6|AGRG4_HUMAN Adhesion G-protein coupled receptor G4 OS=Homo sapiens OX=9606 GN=ADGRG4 PE=2 SV=2	TRUE	TRUE	TRUE	FALSE	TRUE	1117	1118;1121;1126;1127;1130;1131;1132;1135;
Q8IZF6	sp|Q8IZF6|AGRG4_HUMAN Adhesion G-protein coupled receptor G4 OS=Homo sapiens OX=9606 GN=ADGRG4 PE=2 SV=2	TRUE	TRUE	TRUE	FALSE	TRUE	1118	1121;1126;1127;1130;1131;1132;1135;1137;
Q8IZF6	sp|Q8IZF6|AGRG4_HUMAN Adhesion G-protein coupled receptor G4 OS=Homo sapiens OX=9606 GN=ADGRG4 PE=2 SV=2	TRUE	TRUE	TRUE	FALSE	TRUE	1121	1126;1127;1130;1131;1132;1135;1137;1139;
Q8IZF6	sp|Q8IZF6|AGRG4_HUMAN Adhesion G-protein coupled receptor G4 OS=Homo sapiens OX=9606 GN=ADGRG4 PE=2 SV=2	TRUE	TRUE	TRUE	FALSE	TRUE	1126	1127;1130;1131;1132;1135;1137;1139;1140;
Q8IZF6	sp|Q8IZF6|AGRG4_HUMAN Adhesion G-protein coupled receptor G4 OS=Homo sapiens OX=9606 GN=ADGRG4 PE=2 SV=2	TRUE	TRUE	TRUE	FALSE	TRUE	1127	1130;1131;1132;1135;1137;1139;1140;1142;
Q8IZF6	sp|Q8IZF6|AGRG4_HUMAN Adhesion G-protein coupled receptor G4 OS=Homo sapiens OX=9606 GN=ADGRG4 PE=2 SV=2	TRUE	TRUE	TRUE	FALSE	TRUE	1130	1131;1132;1135;1137;1139;1140;1142;1146;
Q8IZF6	sp|Q8IZF6|AGRG4_HUMAN Adhesion G-protein coupled receptor G4 OS=Homo sapiens OX=9606 GN=ADGRG4 PE=2 SV=2	TRUE	TRUE	TRUE	FALSE	TRUE	1157	1158;1159;1163;1164;1165;1166;1167;1171;
Q8IZF6	sp|Q8IZF6|AGRG4_HUMAN Adhesion G-protein coupled receptor G4 OS=Homo sapiens OX=9606 GN=ADGRG4 PE=2 SV=2	TRUE	TRUE	TRUE	FALSE	TRUE	1158	1159;1163;1164;1165;1166;1167;1171;1175;
Q8IZF6	sp|Q8IZF6|AGRG4_HUMAN Adhesion G-protein coupled receptor G4 OS=Homo sapiens OX=9606 GN=ADGRG4 PE=2 SV=2	TRUE	TRUE	TRUE	FALSE	TRUE	1159	1163;1164;1165;1166;1167;1171;1175;1180;
Q8IZF6	sp|Q8IZF6|AGRG4_HUMAN Adhesion G-protein coupled receptor G4 OS=Homo sapiens OX=9606 GN=ADGRG4 PE=2 SV=2	TRUE	TRUE	TRUE	FALSE	TRUE	1163	1164;1165;1166;1167;1171;1175;1180;1181;
Q8IZF6	sp|Q8IZF6|AGRG4_HUMAN Adhesion G-protein coupled receptor G4 OS=Homo sapiens OX=9606 GN=ADGRG4 PE=2 SV=2	TRUE	TRUE	TRUE	FALSE	TRUE	1164	1165;1166;1167;1171;1175;1180;1181;1182;
Q8IZF6	sp|Q8IZF6|AGRG4_HUMAN Adhesion G-protein coupled receptor G4 OS=Homo sapiens OX=9606 GN=ADGRG4 PE=2 SV=2	TRUE	TRUE	TRUE	FALSE	TRUE	1165	1166;1167;1171;1175;1180;1181;1182;1186;
Q8IZF6	sp|Q8IZF6|AGRG4_HUMAN Adhesion G-protein coupled receptor G4 OS=Homo sapiens OX=9606 GN=ADGRG4 PE=2 SV=2	TRUE	TRUE	TRUE	FALSE	TRUE	1199	1202;1204;1205;1207;1208;1213;1214;1216;
Q8IZF6	sp|Q8IZF6|AGRG4_HUMAN Adhesion G-protein coupled receptor G4 OS=Homo sapiens OX=9606 GN=ADGRG4 PE=2 SV=2	TRUE	TRUE	TRUE	FALSE	TRUE	1202	1204;1205;1207;1208;1213;1214;1216;1219;
Q8IZF6	sp|Q8IZF6|AGRG4_HUMAN Adhesion G-protein coupled receptor G4 OS=Homo sapiens OX=9606 GN=ADGRG4 PE=2 SV=2	TRUE	TRUE	TRUE	FALSE	TRUE	1204	1205;1207;1208;1213;1214;1216;1219;1224;
Q8IZF6	sp|Q8IZF6|AGRG4_HUMAN Adhesion G-protein coupled receptor G4 OS=Homo sapiens OX=9606 GN=ADGRG4 PE=2 SV=2	TRUE	TRUE	TRUE	FALSE	TRUE	1205	1207;1208;1213;1214;1216;1219;1224;1225;
Q8IZF6	sp|Q8IZF6|AGRG4_HUMAN Adhesion G-protein coupled receptor G4 OS=Homo sapiens OX=9606 GN=ADGRG4 PE=2 SV=2	TRUE	TRUE	TRUE	FALSE	TRUE	1207	1208;1213;1214;1216;1219;1224;1225;1226;
Q8IZF6	sp|Q8IZF6|AGRG4_HUMAN Adhesion G-protein coupled receptor G4 OS=Homo sapiens OX=9606 GN=ADGRG4 PE=2 SV=2	TRUE	TRUE	TRUE	FALSE	TRUE	1208	1213;1214;1216;1219;1224;1225;1226;1229;
Q8IZF6	sp|Q8IZF6|AGRG4_HUMAN Adhesion G-protein coupled receptor G4 OS=Homo sapiens OX=9606 GN=ADGRG4 PE=2 SV=2	TRUE	TRUE	TRUE	FALSE	TRUE	1213	1214;1216;1219;1224;1225;1226;1229;1232;
Q8IZF6	sp|Q8IZF6|AGRG4_HUMAN Adhesion G-protein coupled receptor G4 OS=Homo sapiens OX=9606 GN=ADGRG4 PE=2 SV=2	TRUE	TRUE	TRUE	FALSE	TRUE	1214	1216;1219;1224;1225;1226;1229;1232;1233;
Q8IZF6	sp|Q8IZF6|AGRG4_HUMAN Adhesion G-protein coupled receptor G4 OS=Homo sapiens OX=9606 GN=ADGRG4 PE=2 SV=2	TRUE	TRUE	TRUE	FALSE	TRUE	1216	1219;1224;1225;1226;1229;1232;1233;1234;
Q8IZF6	sp|Q8IZF6|AGRG4_HUMAN Adhesion G-protein coupled receptor G4 OS=Homo sapiens OX=9606 GN=ADGRG4 PE=2 SV=2	TRUE	TRUE	TRUE	FALSE	TRUE	1219	1224;1225;1226;1229;1232;1233;1234;1236;
Q8IZF6	sp|Q8IZF6|AGRG4_HUMAN Adhesion G-protein coupled receptor G4 OS=Homo sapiens OX=9606 GN=ADGRG4 PE=2 SV=2	TRUE	TRUE	TRUE	FALSE	TRUE	1262	1264;1268;1271;1275;1280;1283;1286;1288;
Q8IZF6	sp|Q8IZF6|AGRG4_HUMAN Adhesion G-protein coupled receptor G4 OS=Homo sapiens OX=9606 GN=ADGRG4 PE=2 SV=2	TRUE	TRUE	TRUE	FALSE	TRUE	1264	1268;1271;1275;1280;1283;1286;1288;1291;
Q8IZF6	sp|Q8IZF6|AGRG4_HUMAN Adhesion G-protein coupled receptor G4 OS=Homo sapiens OX=9606 GN=ADGRG4 PE=2 SV=2	TRUE	TRUE	TRUE	FALSE	TRUE	1268	1271;1275;1280;1283;1286;1288;1291;1293;
Q8IZF6	sp|Q8IZF6|AGRG4_HUMAN Adhesion G-protein coupled receptor G4 OS=Homo sapiens OX=9606 GN=ADGRG4 PE=2 SV=2	TRUE	TRUE	TRUE	FALSE	TRUE	1271	1275;1280;1283;1286;1288;1291;1293;1297;
Q8IZF6	sp|Q8IZF6|AGRG4_HUMAN Adhesion G-protein coupled receptor G4 OS=Homo sapiens OX=9606 GN=ADGRG4 PE=2 SV=2	TRUE	TRUE	TRUE	FALSE	TRUE	1275	1280;1283;1286;1288;1291;1293;1297;1299;
Q8IZF6	sp|Q8IZF6|AGRG4_HUMAN Adhesion G-protein coupled receptor G4 OS=Homo sapiens OX=9606 GN=ADGRG4 PE=2 SV=2	TRUE	TRUE	TRUE	FALSE	TRUE	1280	1283;1286;1288;1291;1293;1297;1299;1304;
Q8IZF6	sp|Q8IZF6|AGRG4_HUMAN Adhesion G-protein coupled receptor G4 OS=Homo sapiens OX=9606 GN=ADGRG4 PE=2 SV=2	TRUE	TRUE	TRUE	FALSE	TRUE	1283	1286;1288;1291;1293;1297;1299;1304;1305;
Q8IZF6	sp|Q8IZF6|AGRG4_HUMAN Adhesion G-protein coupled receptor G4 OS=Homo sapiens OX=9606 GN=ADGRG4 PE=2 SV=2	TRUE	TRUE	TRUE	FALSE	TRUE	1286	1288;1291;1293;1297;1299;1304;1305;1308;
Q8IZF6	sp|Q8IZF6|AGRG4_HUMAN Adhesion G-protein coupled receptor G4 OS=Homo sapiens OX=9606 GN=ADGRG4 PE=2 SV=2	TRUE	TRUE	TRUE	FALSE	TRUE	1288	1291;1293;1297;1299;1304;1305;1308;1309;
Q8IZF6	sp|Q8IZF6|AGRG4_HUMAN Adhesion G-protein coupled receptor G4 OS=Homo sapiens OX=9606 GN=ADGRG4 PE=2 SV=2	TRUE	TRUE	TRUE	FALSE	TRUE	1291	1293;1297;1299;1304;1305;1308;1309;1312;
Q8IZF6	sp|Q8IZF6|AGRG4_HUMAN Adhesion G-protein coupled receptor G4 OS=Homo sapiens OX=9606 GN=ADGRG4 PE=2 SV=2	TRUE	TRUE	TRUE	FALSE	TRUE	1293	1297;1299;1304;1305;1308;1309;1312;1314;
Q8IZF6	sp|Q8IZF6|AGRG4_HUMAN Adhesion G-protein coupled receptor G4 OS=Homo sapiens OX=9606 GN=ADGRG4 PE=2 SV=2	TRUE	TRUE	TRUE	FALSE	TRUE	1297	1299;1304;1305;1308;1309;1312;1314;1316;
Q8IZF6	sp|Q8IZF6|AGRG4_HUMAN Adhesion G-protein coupled receptor G4 OS=Homo sapiens OX=9606 GN=ADGRG4 PE=2 SV=2	TRUE	TRUE	TRUE	FALSE	TRUE	1330	1331;1333;1334;1336;1337;1340;1342;1344;
Q8IZF6	sp|Q8IZF6|AGRG4_HUMAN Adhesion G-protein coupled receptor G4 OS=Homo sapiens OX=9606 GN=ADGRG4 PE=2 SV=2	TRUE	TRUE	TRUE	FALSE	TRUE	1331	1333;1334;1336;1337;1340;1342;1344;1345;
Q8IZF6	sp|Q8IZF6|AGRG4_HUMAN Adhesion G-protein coupled receptor G4 OS=Homo sapiens OX=9606 GN=ADGRG4 PE=2 SV=2	TRUE	TRUE	TRUE	FALSE	TRUE	1333	1334;1336;1337;1340;1342;1344;1345;1346;
Q8IZF6	sp|Q8IZF6|AGRG4_HUMAN Adhesion G-protein coupled receptor G4 OS=Homo sapiens OX=9606 GN=ADGRG4 PE=2 SV=2	TRUE	TRUE	TRUE	FALSE	TRUE	1334	1336;1337;1340;1342;1344;1345;1346;1348;
Q8IZF6	sp|Q8IZF6|AGRG4_HUMAN Adhesion G-protein coupled receptor G4 OS=Homo sapiens OX=9606 GN=ADGRG4 PE=2 SV=2	TRUE	TRUE	TRUE	FALSE	TRUE	1434	1435;1437;1441;1444;1449;1450;1453;1456;
Q8IZF6	sp|Q8IZF6|AGRG4_HUMAN Adhesion G-protein coupled receptor G4 OS=Homo sapiens OX=9606 GN=ADGRG4 PE=2 SV=2	TRUE	TRUE	TRUE	FALSE	TRUE	1435	1437;1441;1444;1449;1450;1453;1456;1458;
Q8IZF6	sp|Q8IZF6|AGRG4_HUMAN Adhesion G-protein coupled receptor G4 OS=Homo sapiens OX=9606 GN=ADGRG4 PE=2 SV=2	TRUE	TRUE	TRUE	FALSE	TRUE	1437	1441;1444;1449;1450;1453;1456;1458;1459;
Q8IZF6	sp|Q8IZF6|AGRG4_HUMAN Adhesion G-protein coupled receptor G4 OS=Homo sapiens OX=9606 GN=ADGRG4 PE=2 SV=2	TRUE	TRUE	TRUE	FALSE	TRUE	1441	1444;1449;1450;1453;1456;1458;1459;1461;
Q8IZF6	sp|Q8IZF6|AGRG4_HUMAN Adhesion G-protein coupled receptor G4 OS=Homo sapiens OX=9606 GN=ADGRG4 PE=2 SV=2	TRUE	TRUE	TRUE	FALSE	TRUE	1444	1449;1450;1453;1456;1458;1459;1461;1465;
Q8IZF6	sp|Q8IZF6|AGRG4_HUMAN Adhesion G-protein coupled receptor G4 OS=Homo sapiens OX=9606 GN=ADGRG4 PE=2 SV=2	TRUE	TRUE	TRUE	FALSE	TRUE	1449	1450;1453;1456;1458;1459;1461;1465;1467;
Q8IZF6	sp|Q8IZF6|AGRG4_HUMAN Adhesion G-protein coupled receptor G4 OS=Homo sapiens OX=9606 GN=ADGRG4 PE=2 SV=2	TRUE	TRUE	TRUE	FALSE	TRUE	1450	1453;1456;1458;1459;1461;1465;1467;1469;
Q8IZF6	sp|Q8IZF6|AGRG4_HUMAN Adhesion G-protein coupled receptor G4 OS=Homo sapiens OX=9606 GN=ADGRG4 PE=2 SV=2	TRUE	TRUE	TRUE	FALSE	TRUE	1453	1456;1458;1459;1461;1465;1467;1469;1470;
Q8IZF6	sp|Q8IZF6|AGRG4_HUMAN Adhesion G-protein coupled receptor G4 OS=Homo sapiens OX=9606 GN=ADGRG4 PE=2 SV=2	TRUE	TRUE	TRUE	FALSE	TRUE	1589	1590;1593;1594;1596;1599;1600;1602;1605;
Q8IZF6	sp|Q8IZF6|AGRG4_HUMAN Adhesion G-protein coupled receptor G4 OS=Homo sapiens OX=9606 GN=ADGRG4 PE=2 SV=2	TRUE	TRUE	TRUE	FALSE	TRUE	1590	1593;1594;1596;1599;1600;1602;1605;1606;
Q8IZF6	sp|Q8IZF6|AGRG4_HUMAN Adhesion G-protein coupled receptor G4 OS=Homo sapiens OX=9606 GN=ADGRG4 PE=2 SV=2	TRUE	TRUE	TRUE	FALSE	TRUE	1593	1594;1596;1599;1600;1602;1605;1606;1607;
Q8IZF6	sp|Q8IZF6|AGRG4_HUMAN Adhesion G-protein coupled receptor G4 OS=Homo sapiens OX=9606 GN=ADGRG4 PE=2 SV=2	TRUE	TRUE	TRUE	FALSE	TRUE	1594	1596;1599;1600;1602;1605;1606;1607;1611;
Q8IZF6	sp|Q8IZF6|AGRG4_HUMAN Adhesion G-protein coupled receptor G4 OS=Homo sapiens OX=9606 GN=ADGRG4 PE=2 SV=2	TRUE	TRUE	TRUE	FALSE	TRUE	1669	1674;1675;1678;1681;1682;1684;1685;1689;
Q8IZF6	sp|Q8IZF6|AGRG4_HUMAN Adhesion G-protein coupled receptor G4 OS=Homo sapiens OX=9606 GN=ADGRG4 PE=2 SV=2	TRUE	TRUE	TRUE	FALSE	TRUE	1674	1675;1678;1681;1682;1684;1685;1689;1690;
Q8IZF6	sp|Q8IZF6|AGRG4_HUMAN Adhesion G-protein coupled receptor G4 OS=Homo sapiens OX=9606 GN=ADGRG4 PE=2 SV=2	TRUE	TRUE	TRUE	FALSE	TRUE	1713	1714;1719;1722;1725;1727;1728;1731;1733;
Q8IZF6	sp|Q8IZF6|AGRG4_HUMAN Adhesion G-protein coupled receptor G4 OS=Homo sapiens OX=9606 GN=ADGRG4 PE=2 SV=2	TRUE	TRUE	TRUE	FALSE	TRUE	1714	1719;1722;1725;1727;1728;1731;1733;1738;
Q8IZF6	sp|Q8IZF6|AGRG4_HUMAN Adhesion G-protein coupled receptor G4 OS=Homo sapiens OX=9606 GN=ADGRG4 PE=2 SV=2	TRUE	TRUE	TRUE	FALSE	TRUE	1719	1722;1725;1727;1728;1731;1733;1738;1740;
Q8IZF6	sp|Q8IZF6|AGRG4_HUMAN Adhesion G-protein coupled receptor G4 OS=Homo sapiens OX=9606 GN=ADGRG4 PE=2 SV=2	TRUE	TRUE	TRUE	FALSE	TRUE	1722	1725;1727;1728;1731;1733;1738;1740;1745;
Q8IZF6	sp|Q8IZF6|AGRG4_HUMAN Adhesion G-protein coupled receptor G4 OS=Homo sapiens OX=9606 GN=ADGRG4 PE=2 SV=2	TRUE	TRUE	TRUE	FALSE	TRUE	1768	1770;1772;1773;1776;1778;1781;1786;1787;
Q8IZF6	sp|Q8IZF6|AGRG4_HUMAN Adhesion G-protein coupled receptor G4 OS=Homo sapiens OX=9606 GN=ADGRG4 PE=2 SV=2	TRUE	TRUE	TRUE	FALSE	TRUE	1770	1772;1773;1776;1778;1781;1786;1787;1788;
Q8IZF6	sp|Q8IZF6|AGRG4_HUMAN Adhesion G-protein coupled receptor G4 OS=Homo sapiens OX=9606 GN=ADGRG4 PE=2 SV=2	TRUE	TRUE	TRUE	FALSE	TRUE	1772	1773;1776;1778;1781;1786;1787;1788;1792;
Q8IZF6	sp|Q8IZF6|AGRG4_HUMAN Adhesion G-protein coupled receptor G4 OS=Homo sapiens OX=9606 GN=ADGRG4 PE=2 SV=2	TRUE	TRUE	TRUE	FALSE	TRUE	1773	1776;1778;1781;1786;1787;1788;1792;1793;
Q8IZF6	sp|Q8IZF6|AGRG4_HUMAN Adhesion G-protein coupled receptor G4 OS=Homo sapiens OX=9606 GN=ADGRG4 PE=2 SV=2	TRUE	TRUE	TRUE	FALSE	TRUE	1776	1778;1781;1786;1787;1788;1792;1793;1795;
Q8IZF6	sp|Q8IZF6|AGRG4_HUMAN Adhesion G-protein coupled receptor G4 OS=Homo sapiens OX=9606 GN=ADGRG4 PE=2 SV=2	TRUE	TRUE	TRUE	FALSE	TRUE	1778	1781;1786;1787;1788;1792;1793;1795;1799;
Q8IZF6	sp|Q8IZF6|AGRG4_HUMAN Adhesion G-protein coupled receptor G4 OS=Homo sapiens OX=9606 GN=ADGRG4 PE=2 SV=2	TRUE	TRUE	TRUE	FALSE	TRUE	1781	1786;1787;1788;1792;1793;1795;1799;1800;
Q8IZF6	sp|Q8IZF6|AGRG4_HUMAN Adhesion G-protein coupled receptor G4 OS=Homo sapiens OX=9606 GN=ADGRG4 PE=2 SV=2	TRUE	TRUE	TRUE	FALSE	TRUE	1786	1787;1788;1792;1793;1795;1799;1800;1805;
Q8IZF6	sp|Q8IZF6|AGRG4_HUMAN Adhesion G-protein coupled receptor G4 OS=Homo sapiens OX=9606 GN=ADGRG4 PE=2 SV=2	TRUE	TRUE	TRUE	FALSE	TRUE	1787	1788;1792;1793;1795;1799;1800;1805;1806;
Q8IZF6	sp|Q8IZF6|AGRG4_HUMAN Adhesion G-protein coupled receptor G4 OS=Homo sapiens OX=9606 GN=ADGRG4 PE=2 SV=2	TRUE	TRUE	TRUE	FALSE	TRUE	1788	1792;1793;1795;1799;1800;1805;1806;1808;
Q8IZF6	sp|Q8IZF6|AGRG4_HUMAN Adhesion G-protein coupled receptor G4 OS=Homo sapiens OX=9606 GN=ADGRG4 PE=2 SV=2	TRUE	TRUE	TRUE	FALSE	TRUE	1792	1793;1795;1799;1800;1805;1806;1808;1812;
Q8IZF6	sp|Q8IZF6|AGRG4_HUMAN Adhesion G-protein coupled receptor G4 OS=Homo sapiens OX=9606 GN=ADGRG4 PE=2 SV=2	TRUE	TRUE	TRUE	FALSE	TRUE	1793	1795;1799;1800;1805;1806;1808;1812;1813;
Q8IZF6	sp|Q8IZF6|AGRG4_HUMAN Adhesion G-protein coupled receptor G4 OS=Homo sapiens OX=9606 GN=ADGRG4 PE=2 SV=2	TRUE	TRUE	TRUE	FALSE	TRUE	1795	1799;1800;1805;1806;1808;1812;1813;1816;
Q8IZF6	sp|Q8IZF6|AGRG4_HUMAN Adhesion G-protein coupled receptor G4 OS=Homo sapiens OX=9606 GN=ADGRG4 PE=2 SV=2	TRUE	TRUE	TRUE	FALSE	TRUE	1799	1800;1805;1806;1808;1812;1813;1816;1819;
Q8IZF6	sp|Q8IZF6|AGRG4_HUMAN Adhesion G-protein coupled receptor G4 OS=Homo sapiens OX=9606 GN=ADGRG4 PE=2 SV=2	TRUE	TRUE	TRUE	FALSE	TRUE	1800	1805;1806;1808;1812;1813;1816;1819;1824;
Q8IZF6	sp|Q8IZF6|AGRG4_HUMAN Adhesion G-protein coupled receptor G4 OS=Homo sapiens OX=9606 GN=ADGRG4 PE=2 SV=2	TRUE	TRUE	TRUE	FALSE	TRUE	1805	1806;1808;1812;1813;1816;1819;1824;1826;
Q8IZF6	sp|Q8IZF6|AGRG4_HUMAN Adhesion G-protein coupled receptor G4 OS=Homo sapiens OX=9606 GN=ADGRG4 PE=2 SV=2	TRUE	TRUE	TRUE	FALSE	TRUE	1806	1808;1812;1813;1816;1819;1824;1826;1827;
Q8IZF6	sp|Q8IZF6|AGRG4_HUMAN Adhesion G-protein coupled receptor G4 OS=Homo sapiens OX=9606 GN=ADGRG4 PE=2 SV=2	TRUE	TRUE	TRUE	FALSE	TRUE	1808	1812;1813;1816;1819;1824;1826;1827;1829;
Q8IZF6	sp|Q8IZF6|AGRG4_HUMAN Adhesion G-protein coupled receptor G4 OS=Homo sapiens OX=9606 GN=ADGRG4 PE=2 SV=2	TRUE	TRUE	TRUE	FALSE	TRUE	1812	1813;1816;1819;1824;1826;1827;1829;1832;
Q8IZF6	sp|Q8IZF6|AGRG4_HUMAN Adhesion G-protein coupled receptor G4 OS=Homo sapiens OX=9606 GN=ADGRG4 PE=2 SV=2	TRUE	TRUE	TRUE	FALSE	TRUE	1813	1816;1819;1824;1826;1827;1829;1832;1834;
Q8IZF6	sp|Q8IZF6|AGRG4_HUMAN Adhesion G-protein coupled receptor G4 OS=Homo sapiens OX=9606 GN=ADGRG4 PE=2 SV=2	TRUE	TRUE	TRUE	FALSE	TRUE	1816	1819;1824;1826;1827;1829;1832;1834;1835;
Q8IZF6	sp|Q8IZF6|AGRG4_HUMAN Adhesion G-protein coupled receptor G4 OS=Homo sapiens OX=9606 GN=ADGRG4 PE=2 SV=2	TRUE	TRUE	TRUE	FALSE	TRUE	1819	1824;1826;1827;1829;1832;1834;1835;1839;
Q8IZF6	sp|Q8IZF6|AGRG4_HUMAN Adhesion G-protein coupled receptor G4 OS=Homo sapiens OX=9606 GN=ADGRG4 PE=2 SV=2	TRUE	TRUE	TRUE	FALSE	TRUE	1824	1826;1827;1829;1832;1834;1835;1839;1842;
Q8IZF6	sp|Q8IZF6|AGRG4_HUMAN Adhesion G-protein coupled receptor G4 OS=Homo sapiens OX=9606 GN=ADGRG4 PE=2 SV=2	TRUE	TRUE	TRUE	FALSE	TRUE	1826	1827;1829;1832;1834;1835;1839;1842;1843;
Q8IZF6	sp|Q8IZF6|AGRG4_HUMAN Adhesion G-protein coupled receptor G4 OS=Homo sapiens OX=9606 GN=ADGRG4 PE=2 SV=2	TRUE	TRUE	TRUE	FALSE	TRUE	1827	1829;1832;1834;1835;1839;1842;1843;1848;
Q8IZF6	sp|Q8IZF6|AGRG4_HUMAN Adhesion G-protein coupled receptor G4 OS=Homo sapiens OX=9606 GN=ADGRG4 PE=2 SV=2	TRUE	TRUE	TRUE	FALSE	TRUE	1829	1832;1834;1835;1839;1842;1843;1848;1849;
Q8IZF6	sp|Q8IZF6|AGRG4_HUMAN Adhesion G-protein coupled receptor G4 OS=Homo sapiens OX=9606 GN=ADGRG4 PE=2 SV=2	TRUE	TRUE	TRUE	FALSE	TRUE	1832	1834;1835;1839;1842;1843;1848;1849;1852;
Q8IZF6	sp|Q8IZF6|AGRG4_HUMAN Adhesion G-protein coupled receptor G4 OS=Homo sapiens OX=9606 GN=ADGRG4 PE=2 SV=2	TRUE	TRUE	TRUE	FALSE	TRUE	1834	1835;1839;1842;1843;1848;1849;1852;1853;
Q8IZF6	sp|Q8IZF6|AGRG4_HUMAN Adhesion G-protein coupled receptor G4 OS=Homo sapiens OX=9606 GN=ADGRG4 PE=2 SV=2	TRUE	TRUE	TRUE	FALSE	TRUE	1835	1839;1842;1843;1848;1849;1852;1853;1857;
Q8IZF6	sp|Q8IZF6|AGRG4_HUMAN Adhesion G-protein coupled receptor G4 OS=Homo sapiens OX=9606 GN=ADGRG4 PE=2 SV=2	TRUE	TRUE	TRUE	FALSE	TRUE	1839	1842;1843;1848;1849;1852;1853;1857;1858;
Q8IZF6	sp|Q8IZF6|AGRG4_HUMAN Adhesion G-protein coupled receptor G4 OS=Homo sapiens OX=9606 GN=ADGRG4 PE=2 SV=2	TRUE	TRUE	TRUE	FALSE	TRUE	1881	1882;1887;1891;1896;1897;1898;1903;1904;
Q8IZF6	sp|Q8IZF6|AGRG4_HUMAN Adhesion G-protein coupled receptor G4 OS=Homo sapiens OX=9606 GN=ADGRG4 PE=2 SV=2	TRUE	TRUE	TRUE	FALSE	TRUE	1882	1887;1891;1896;1897;1898;1903;1904;1909;
Q8IZF6	sp|Q8IZF6|AGRG4_HUMAN Adhesion G-protein coupled receptor G4 OS=Homo sapiens OX=9606 GN=ADGRG4 PE=2 SV=2	TRUE	TRUE	TRUE	FALSE	TRUE	1887	1891;1896;1897;1898;1903;1904;1909;1911;
Q8IZF6	sp|Q8IZF6|AGRG4_HUMAN Adhesion G-protein coupled receptor G4 OS=Homo sapiens OX=9606 GN=ADGRG4 PE=2 SV=2	TRUE	TRUE	TRUE	FALSE	TRUE	1974	1979;1980;1981;1983;1986;1987;1990;1993;
Q8IZF6	sp|Q8IZF6|AGRG4_HUMAN Adhesion G-protein coupled receptor G4 OS=Homo sapiens OX=9606 GN=ADGRG4 PE=2 SV=2	TRUE	TRUE	TRUE	FALSE	TRUE	1979	1980;1981;1983;1986;1987;1990;1993;1996;
Q8IZF6	sp|Q8IZF6|AGRG4_HUMAN Adhesion G-protein coupled receptor G4 OS=Homo sapiens OX=9606 GN=ADGRG4 PE=2 SV=2	TRUE	TRUE	TRUE	FALSE	TRUE	1980	1981;1983;1986;1987;1990;1993;1996;1997;
Q8IZF6	sp|Q8IZF6|AGRG4_HUMAN Adhesion G-protein coupled receptor G4 OS=Homo sapiens OX=9606 GN=ADGRG4 PE=2 SV=2	TRUE	TRUE	TRUE	FALSE	TRUE	1981	1983;1986;1987;1990;1993;1996;1997;1999;
Q8IZF6	sp|Q8IZF6|AGRG4_HUMAN Adhesion G-protein coupled receptor G4 OS=Homo sapiens OX=9606 GN=ADGRG4 PE=2 SV=2	TRUE	TRUE	TRUE	FALSE	TRUE	1983	1986;1987;1990;1993;1996;1997;1999;2002;
Q8IZF6	sp|Q8IZF6|AGRG4_HUMAN Adhesion G-protein coupled receptor G4 OS=Homo sapiens OX=9606 GN=ADGRG4 PE=2 SV=2	TRUE	TRUE	TRUE	FALSE	TRUE	1986	1987;1990;1993;1996;1997;1999;2002;2004;
Q8IZF6	sp|Q8IZF6|AGRG4_HUMAN Adhesion G-protein coupled receptor G4 OS=Homo sapiens OX=9606 GN=ADGRG4 PE=2 SV=2	TRUE	TRUE	TRUE	FALSE	TRUE	1987	1990;1993;1996;1997;1999;2002;2004;2008;
Q8IZF6	sp|Q8IZF6|AGRG4_HUMAN Adhesion G-protein coupled receptor G4 OS=Homo sapiens OX=9606 GN=ADGRG4 PE=2 SV=2	TRUE	TRUE	TRUE	FALSE	TRUE	1990	1993;1996;1997;1999;2002;2004;2008;2012;
Q8IZF6	sp|Q8IZF6|AGRG4_HUMAN Adhesion G-protein coupled receptor G4 OS=Homo sapiens OX=9606 GN=ADGRG4 PE=2 SV=2	TRUE	TRUE	TRUE	FALSE	TRUE	1993	1996;1997;1999;2002;2004;2008;2012;2013;
Q8IZF6	sp|Q8IZF6|AGRG4_HUMAN Adhesion G-protein coupled receptor G4 OS=Homo sapiens OX=9606 GN=ADGRG4 PE=2 SV=2	TRUE	TRUE	TRUE	FALSE	TRUE	1996	1997;1999;2002;2004;2008;2012;2013;2016;
Q8IZF6	sp|Q8IZF6|AGRG4_HUMAN Adhesion G-protein coupled receptor G4 OS=Homo sapiens OX=9606 GN=ADGRG4 PE=2 SV=2	TRUE	TRUE	TRUE	FALSE	TRUE	1997	1999;2002;2004;2008;2012;2013;2016;2018;
Q8IZF6	sp|Q8IZF6|AGRG4_HUMAN Adhesion G-protein coupled receptor G4 OS=Homo sapiens OX=9606 GN=ADGRG4 PE=2 SV=2	TRUE	TRUE	TRUE	FALSE	TRUE	1999	2002;2004;2008;2012;2013;2016;2018;2022;
Q8IZF6	sp|Q8IZF6|AGRG4_HUMAN Adhesion G-protein coupled receptor G4 OS=Homo sapiens OX=9606 GN=ADGRG4 PE=2 SV=2	TRUE	TRUE	TRUE	FALSE	TRUE	2002	2004;2008;2012;2013;2016;2018;2022;2024;
Q8IZF6	sp|Q8IZF6|AGRG4_HUMAN Adhesion G-protein coupled receptor G4 OS=Homo sapiens OX=9606 GN=ADGRG4 PE=2 SV=2	TRUE	TRUE	TRUE	FALSE	TRUE	2031	2032;2033;2034;2038;2040;2041;2044;2045;
Q8IZF6	sp|Q8IZF6|AGRG4_HUMAN Adhesion G-protein coupled receptor G4 OS=Homo sapiens OX=9606 GN=ADGRG4 PE=2 SV=2	TRUE	TRUE	TRUE	FALSE	TRUE	2032	2033;2034;2038;2040;2041;2044;2045;2049;
Q8IZF6	sp|Q8IZF6|AGRG4_HUMAN Adhesion G-protein coupled receptor G4 OS=Homo sapiens OX=9606 GN=ADGRG4 PE=2 SV=2	TRUE	TRUE	TRUE	FALSE	TRUE	2033	2034;2038;2040;2041;2044;2045;2049;2054;
Q8IZF6	sp|Q8IZF6|AGRG4_HUMAN Adhesion G-protein coupled receptor G4 OS=Homo sapiens OX=9606 GN=ADGRG4 PE=2 SV=2	TRUE	TRUE	TRUE	FALSE	TRUE	2034	2038;2040;2041;2044;2045;2049;2054;2057;
Q8IZF6	sp|Q8IZF6|AGRG4_HUMAN Adhesion G-protein coupled receptor G4 OS=Homo sapiens OX=9606 GN=ADGRG4 PE=2 SV=2	TRUE	TRUE	TRUE	FALSE	TRUE	2038	2040;2041;2044;2045;2049;2054;2057;2058;
Q8IZF6	sp|Q8IZF6|AGRG4_HUMAN Adhesion G-protein coupled receptor G4 OS=Homo sapiens OX=9606 GN=ADGRG4 PE=2 SV=2	TRUE	TRUE	TRUE	FALSE	TRUE	2040	2041;2044;2045;2049;2054;2057;2058;2061;
Q8IZF6	sp|Q8IZF6|AGRG4_HUMAN Adhesion G-protein coupled receptor G4 OS=Homo sapiens OX=9606 GN=ADGRG4 PE=2 SV=2	TRUE	TRUE	TRUE	FALSE	TRUE	2041	2044;2045;2049;2054;2057;2058;2061;2063;
Q8IZF6	sp|Q8IZF6|AGRG4_HUMAN Adhesion G-protein coupled receptor G4 OS=Homo sapiens OX=9606 GN=ADGRG4 PE=2 SV=2	TRUE	TRUE	TRUE	FALSE	TRUE	2044	2045;2049;2054;2057;2058;2061;2063;2065;
Q8IZF6	sp|Q8IZF6|AGRG4_HUMAN Adhesion G-protein coupled receptor G4 OS=Homo sapiens OX=9606 GN=ADGRG4 PE=2 SV=2	TRUE	TRUE	TRUE	FALSE	TRUE	2045	2049;2054;2057;2058;2061;2063;2065;2066;
Q8IZF6	sp|Q8IZF6|AGRG4_HUMAN Adhesion G-protein coupled receptor G4 OS=Homo sapiens OX=9606 GN=ADGRG4 PE=2 SV=2	TRUE	TRUE	TRUE	FALSE	TRUE	2049	2054;2057;2058;2061;2063;2065;2066;2069;
Q8IZF6	sp|Q8IZF6|AGRG4_HUMAN Adhesion G-protein coupled receptor G4 OS=Homo sapiens OX=9606 GN=ADGRG4 PE=2 SV=2	TRUE	TRUE	TRUE	FALSE	TRUE	2054	2057;2058;2061;2063;2065;2066;2069;2071;
Q8IZF6	sp|Q8IZF6|AGRG4_HUMAN Adhesion G-protein coupled receptor G4 OS=Homo sapiens OX=9606 GN=ADGRG4 PE=2 SV=2	TRUE	TRUE	TRUE	FALSE	TRUE	2057	2058;2061;2063;2065;2066;2069;2071;2074;
Q8IZF6	sp|Q8IZF6|AGRG4_HUMAN Adhesion G-protein coupled receptor G4 OS=Homo sapiens OX=9606 GN=ADGRG4 PE=2 SV=2	TRUE	TRUE	TRUE	FALSE	TRUE	2058	2061;2063;2065;2066;2069;2071;2074;2076;
Q8IZF6	sp|Q8IZF6|AGRG4_HUMAN Adhesion G-protein coupled receptor G4 OS=Homo sapiens OX=9606 GN=ADGRG4 PE=2 SV=2	TRUE	TRUE	TRUE	FALSE	TRUE	2061	2063;2065;2066;2069;2071;2074;2076;2081;
Q8IZF6	sp|Q8IZF6|AGRG4_HUMAN Adhesion G-protein coupled receptor G4 OS=Homo sapiens OX=9606 GN=ADGRG4 PE=2 SV=2	TRUE	TRUE	TRUE	FALSE	TRUE	2063	2065;2066;2069;2071;2074;2076;2081;2082;
Q8IZF6	sp|Q8IZF6|AGRG4_HUMAN Adhesion G-protein coupled receptor G4 OS=Homo sapiens OX=9606 GN=ADGRG4 PE=2 SV=2	TRUE	TRUE	TRUE	FALSE	TRUE	2065	2066;2069;2071;2074;2076;2081;2082;2086;
Q8IZF6	sp|Q8IZF6|AGRG4_HUMAN Adhesion G-protein coupled receptor G4 OS=Homo sapiens OX=9606 GN=ADGRG4 PE=2 SV=2	TRUE	TRUE	TRUE	FALSE	TRUE	2066	2069;2071;2074;2076;2081;2082;2086;2087;
Q8IZF6	sp|Q8IZF6|AGRG4_HUMAN Adhesion G-protein coupled receptor G4 OS=Homo sapiens OX=9606 GN=ADGRG4 PE=2 SV=2	TRUE	TRUE	TRUE	FALSE	TRUE	2069	2071;2074;2076;2081;2082;2086;2087;2091;
Q8IZF6	sp|Q8IZF6|AGRG4_HUMAN Adhesion G-protein coupled receptor G4 OS=Homo sapiens OX=9606 GN=ADGRG4 PE=2 SV=2	TRUE	TRUE	TRUE	FALSE	TRUE	2071	2074;2076;2081;2082;2086;2087;2091;2095;
Q8IZF6	sp|Q8IZF6|AGRG4_HUMAN Adhesion G-protein coupled receptor G4 OS=Homo sapiens OX=9606 GN=ADGRG4 PE=2 SV=2	TRUE	TRUE	TRUE	FALSE	TRUE	2121	2124;2127;2132;2134;2135;2136;2139;2141;
Q8IZF6	sp|Q8IZF6|AGRG4_HUMAN Adhesion G-protein coupled receptor G4 OS=Homo sapiens OX=9606 GN=ADGRG4 PE=2 SV=2	TRUE	TRUE	TRUE	FALSE	TRUE	2183	2184;2185;2186;2187;2192;2197;2198;2201;
Q8IZF6	sp|Q8IZF6|AGRG4_HUMAN Adhesion G-protein coupled receptor G4 OS=Homo sapiens OX=9606 GN=ADGRG4 PE=2 SV=2	TRUE	TRUE	TRUE	FALSE	TRUE	2184	2185;2186;2187;2192;2197;2198;2201;2205;
Q8IZF6	sp|Q8IZF6|AGRG4_HUMAN Adhesion G-protein coupled receptor G4 OS=Homo sapiens OX=9606 GN=ADGRG4 PE=2 SV=2	TRUE	TRUE	TRUE	FALSE	TRUE	2185	2186;2187;2192;2197;2198;2201;2205;2207;
Q8IZF6	sp|Q8IZF6|AGRG4_HUMAN Adhesion G-protein coupled receptor G4 OS=Homo sapiens OX=9606 GN=ADGRG4 PE=2 SV=2	TRUE	TRUE	TRUE	FALSE	TRUE	2186	2187;2192;2197;2198;2201;2205;2207;2209;
Q8IZF6	sp|Q8IZF6|AGRG4_HUMAN Adhesion G-protein coupled receptor G4 OS=Homo sapiens OX=9606 GN=ADGRG4 PE=2 SV=2	TRUE	TRUE	TRUE	FALSE	TRUE	2187	2192;2197;2198;2201;2205;2207;2209;2210;
Q8IZF6	sp|Q8IZF6|AGRG4_HUMAN Adhesion G-protein coupled receptor G4 OS=Homo sapiens OX=9606 GN=ADGRG4 PE=2 SV=2	TRUE	TRUE	TRUE	FALSE	TRUE	2192	2197;2198;2201;2205;2207;2209;2210;2213;
Q8IZF6	sp|Q8IZF6|AGRG4_HUMAN Adhesion G-protein coupled receptor G4 OS=Homo sapiens OX=9606 GN=ADGRG4 PE=2 SV=2	TRUE	TRUE	TRUE	FALSE	TRUE	2197	2198;2201;2205;2207;2209;2210;2213;2214;
Q8IZF6	sp|Q8IZF6|AGRG4_HUMAN Adhesion G-protein coupled receptor G4 OS=Homo sapiens OX=9606 GN=ADGRG4 PE=2 SV=2	TRUE	TRUE	TRUE	FALSE	TRUE	2198	2201;2205;2207;2209;2210;2213;2214;2218;
Q8IZF6	sp|Q8IZF6|AGRG4_HUMAN Adhesion G-protein coupled receptor G4 OS=Homo sapiens OX=9606 GN=ADGRG4 PE=2 SV=2	TRUE	TRUE	TRUE	FALSE	TRUE	2201	2205;2207;2209;2210;2213;2214;2218;2219;
Q8IZF6	sp|Q8IZF6|AGRG4_HUMAN Adhesion G-protein coupled receptor G4 OS=Homo sapiens OX=9606 GN=ADGRG4 PE=2 SV=2	TRUE	TRUE	TRUE	FALSE	TRUE	2205	2207;2209;2210;2213;2214;2218;2219;2223;
Q8IZF6	sp|Q8IZF6|AGRG4_HUMAN Adhesion G-protein coupled receptor G4 OS=Homo sapiens OX=9606 GN=ADGRG4 PE=2 SV=2	TRUE	TRUE	TRUE	FALSE	TRUE	2207	2209;2210;2213;2214;2218;2219;2223;2224;
Q8IZF6	sp|Q8IZF6|AGRG4_HUMAN Adhesion G-protein coupled receptor G4 OS=Homo sapiens OX=9606 GN=ADGRG4 PE=2 SV=2	TRUE	TRUE	TRUE	FALSE	TRUE	2209	2210;2213;2214;2218;2219;2223;2224;2226;
Q8IZF6	sp|Q8IZF6|AGRG4_HUMAN Adhesion G-protein coupled receptor G4 OS=Homo sapiens OX=9606 GN=ADGRG4 PE=2 SV=2	TRUE	TRUE	TRUE	FALSE	TRUE	2210	2213;2214;2218;2219;2223;2224;2226;2229;
Q8IZF6	sp|Q8IZF6|AGRG4_HUMAN Adhesion G-protein coupled receptor G4 OS=Homo sapiens OX=9606 GN=ADGRG4 PE=2 SV=2	TRUE	TRUE	TRUE	FALSE	TRUE	2213	2214;2218;2219;2223;2224;2226;2229;2230;
Q8IZF6	sp|Q8IZF6|AGRG4_HUMAN Adhesion G-protein coupled receptor G4 OS=Homo sapiens OX=9606 GN=ADGRG4 PE=2 SV=2	TRUE	TRUE	TRUE	FALSE	TRUE	2214	2218;2219;2223;2224;2226;2229;2230;2233;
Q8IZF6	sp|Q8IZF6|AGRG4_HUMAN Adhesion G-protein coupled receptor G4 OS=Homo sapiens OX=9606 GN=ADGRG4 PE=2 SV=2	TRUE	TRUE	TRUE	FALSE	TRUE	2218	2219;2223;2224;2226;2229;2230;2233;2234;
Q8IZF6	sp|Q8IZF6|AGRG4_HUMAN Adhesion G-protein coupled receptor G4 OS=Homo sapiens OX=9606 GN=ADGRG4 PE=2 SV=2	TRUE	TRUE	TRUE	FALSE	TRUE	2219	2223;2224;2226;2229;2230;2233;2234;2235;
Q8IZF6	sp|Q8IZF6|AGRG4_HUMAN Adhesion G-protein coupled receptor G4 OS=Homo sapiens OX=9606 GN=ADGRG4 PE=2 SV=2	TRUE	TRUE	TRUE	FALSE	TRUE	2223	2224;2226;2229;2230;2233;2234;2235;2237;
Q8IZF6	sp|Q8IZF6|AGRG4_HUMAN Adhesion G-protein coupled receptor G4 OS=Homo sapiens OX=9606 GN=ADGRG4 PE=2 SV=2	TRUE	TRUE	TRUE	FALSE	TRUE	2224	2226;2229;2230;2233;2234;2235;2237;2239;
Q8IZF6	sp|Q8IZF6|AGRG4_HUMAN Adhesion G-protein coupled receptor G4 OS=Homo sapiens OX=9606 GN=ADGRG4 PE=2 SV=2	TRUE	TRUE	TRUE	FALSE	TRUE	2226	2229;2230;2233;2234;2235;2237;2239;2241;
Q8IZF6	sp|Q8IZF6|AGRG4_HUMAN Adhesion G-protein coupled receptor G4 OS=Homo sapiens OX=9606 GN=ADGRG4 PE=2 SV=2	TRUE	TRUE	TRUE	FALSE	TRUE	2229	2230;2233;2234;2235;2237;2239;2241;2242;
Q8IZF6	sp|Q8IZF6|AGRG4_HUMAN Adhesion G-protein coupled receptor G4 OS=Homo sapiens OX=9606 GN=ADGRG4 PE=2 SV=2	TRUE	TRUE	TRUE	FALSE	TRUE	2230	2233;2234;2235;2237;2239;2241;2242;2244;
P42568	sp|P42568|AF9_HUMAN Protein AF-9 OS=Homo sapiens OX=9606 GN=MLLT3 PE=1 SV=2	TRUE	FALSE	FALSE	FALSE	TRUE	182	183;185;186;187;188;189;190;191;
P42568	sp|P42568|AF9_HUMAN Protein AF-9 OS=Homo sapiens OX=9606 GN=MLLT3 PE=1 SV=2	TRUE	FALSE	FALSE	FALSE	TRUE	183	185;186;187;188;189;190;191;192;
P42568	sp|P42568|AF9_HUMAN Protein AF-9 OS=Homo sapiens OX=9606 GN=MLLT3 PE=1 SV=2	TRUE	FALSE	FALSE	FALSE	TRUE	185	186;187;188;189;190;191;192;194;
P42568	sp|P42568|AF9_HUMAN Protein AF-9 OS=Homo sapiens OX=9606 GN=MLLT3 PE=1 SV=2	TRUE	FALSE	FALSE	FALSE	TRUE	371	372;374;376;380;383;384;389;390;
P42568	sp|P42568|AF9_HUMAN Protein AF-9 OS=Homo sapiens OX=9606 GN=MLLT3 PE=1 SV=2	TRUE	FALSE	FALSE	FALSE	TRUE	372	374;376;380;383;384;389;390;391;
P42568	sp|P42568|AF9_HUMAN Protein AF-9 OS=Homo sapiens OX=9606 GN=MLLT3 PE=1 SV=2	TRUE	FALSE	FALSE	FALSE	TRUE	374	376;380;383;384;389;390;391;393;
P42568	sp|P42568|AF9_HUMAN Protein AF-9 OS=Homo sapiens OX=9606 GN=MLLT3 PE=1 SV=2	TRUE	FALSE	FALSE	FALSE	TRUE	376	380;383;384;389;390;391;393;395;
P42568	sp|P42568|AF9_HUMAN Protein AF-9 OS=Homo sapiens OX=9606 GN=MLLT3 PE=1 SV=2	TRUE	FALSE	FALSE	FALSE	TRUE	380	383;384;389;390;391;393;395;397;
P42568	sp|P42568|AF9_HUMAN Protein AF-9 OS=Homo sapiens OX=9606 GN=MLLT3 PE=1 SV=2	TRUE	FALSE	FALSE	FALSE	TRUE	440	442;446;448;451;453;455;456;457;
P42568	sp|P42568|AF9_HUMAN Protein AF-9 OS=Homo sapiens OX=9606 GN=MLLT3 PE=1 SV=2	TRUE	FALSE	FALSE	FALSE	TRUE	442	446;448;451;453;455;456;457;459;
P42568	sp|P42568|AF9_HUMAN Protein AF-9 OS=Homo sapiens OX=9606 GN=MLLT3 PE=1 SV=2	TRUE	FALSE	FALSE	FALSE	TRUE	446	448;451;453;455;456;457;459;460;
Q5TZJ5	sp|Q5TZJ5|S31A1_HUMAN Spermatogenesis-associated protein 31A1 OS=Homo sapiens OX=9606 GN=SPATA31A1 PE=3 SV=1	TRUE	TRUE	FALSE	FALSE	TRUE	167	168;170;175;176;177;179;180;182;
Q5TZJ5	sp|Q5TZJ5|S31A1_HUMAN Spermatogenesis-associated protein 31A1 OS=Homo sapiens OX=9606 GN=SPATA31A1 PE=3 SV=1	TRUE	TRUE	FALSE	FALSE	TRUE	168	170;175;176;177;179;180;182;184;
Q5TZJ5	sp|Q5TZJ5|S31A1_HUMAN Spermatogenesis-associated protein 31A1 OS=Homo sapiens OX=9606 GN=SPATA31A1 PE=3 SV=1	TRUE	TRUE	FALSE	FALSE	TRUE	273	275;278;280;281;286;289;290;295;
Q5TZJ5	sp|Q5TZJ5|S31A1_HUMAN Spermatogenesis-associated protein 31A1 OS=Homo sapiens OX=9606 GN=SPATA31A1 PE=3 SV=1	TRUE	TRUE	FALSE	FALSE	TRUE	275	278;280;281;286;289;290;295;296;
Q5TZJ5	sp|Q5TZJ5|S31A1_HUMAN Spermatogenesis-associated protein 31A1 OS=Homo sapiens OX=9606 GN=SPATA31A1 PE=3 SV=1	TRUE	TRUE	FALSE	FALSE	TRUE	924	928;930;932;934;935;938;940;945;
Q5TZJ5	sp|Q5TZJ5|S31A1_HUMAN Spermatogenesis-associated protein 31A1 OS=Homo sapiens OX=9606 GN=SPATA31A1 PE=3 SV=1	TRUE	TRUE	FALSE	FALSE	TRUE	928	930;932;934;935;938;940;945;946;
Q5TZJ5	sp|Q5TZJ5|S31A1_HUMAN Spermatogenesis-associated protein 31A1 OS=Homo sapiens OX=9606 GN=SPATA31A1 PE=3 SV=1	TRUE	TRUE	FALSE	FALSE	TRUE	930	932;934;935;938;940;945;946;951;
Q9Y289	sp|Q9Y289|SC5A6_HUMAN Sodium-dependent multivitamin transporter OS=Homo sapiens OX=9606 GN=SLC5A6 PE=2 SV=2	TRUE	TRUE	TRUE	FALSE	TRUE	2	6;7;8;12;14;15;17;18;
Q9Y289	sp|Q9Y289|SC5A6_HUMAN Sodium-dependent multivitamin transporter OS=Homo sapiens OX=9606 GN=SLC5A6 PE=2 SV=2	TRUE	TRUE	TRUE	FALSE	TRUE	6	7;8;12;14;15;17;18;22;
Q13433	sp|Q13433|S39A6_HUMAN Zinc transporter ZIP6 OS=Homo sapiens OX=9606 GN=SLC39A6 PE=1 SV=3	TRUE	TRUE	TRUE	FALSE	TRUE	181	183;185;188;190;194;196;199;204;
Q13433	sp|Q13433|S39A6_HUMAN Zinc transporter ZIP6 OS=Homo sapiens OX=9606 GN=SLC39A6 PE=1 SV=3	TRUE	TRUE	TRUE	FALSE	TRUE	183	185;188;190;194;196;199;204;207;
Q13433	sp|Q13433|S39A6_HUMAN Zinc transporter ZIP6 OS=Homo sapiens OX=9606 GN=SLC39A6 PE=1 SV=3	TRUE	TRUE	TRUE	FALSE	TRUE	219	220;221;222;225;227;228;230;233;
Q5VYP0	sp|Q5VYP0|S31A3_HUMAN Spermatogenesis-associated protein 31A3 OS=Homo sapiens OX=9606 GN=SPATA31A3 PE=2 SV=1	TRUE	TRUE	FALSE	FALSE	TRUE	167	168;170;175;176;177;179;180;182;
Q5VYP0	sp|Q5VYP0|S31A3_HUMAN Spermatogenesis-associated protein 31A3 OS=Homo sapiens OX=9606 GN=SPATA31A3 PE=2 SV=1	TRUE	TRUE	FALSE	FALSE	TRUE	168	170;175;176;177;179;180;182;184;
Q5VYP0	sp|Q5VYP0|S31A3_HUMAN Spermatogenesis-associated protein 31A3 OS=Homo sapiens OX=9606 GN=SPATA31A3 PE=2 SV=1	TRUE	TRUE	FALSE	FALSE	TRUE	263	268;273;275;278;280;281;286;289;
Q5VYP0	sp|Q5VYP0|S31A3_HUMAN Spermatogenesis-associated protein 31A3 OS=Homo sapiens OX=9606 GN=SPATA31A3 PE=2 SV=1	TRUE	TRUE	FALSE	FALSE	TRUE	268	273;275;278;280;281;286;289;290;
Q5VYP0	sp|Q5VYP0|S31A3_HUMAN Spermatogenesis-associated protein 31A3 OS=Homo sapiens OX=9606 GN=SPATA31A3 PE=2 SV=1	TRUE	TRUE	FALSE	FALSE	TRUE	273	275;278;280;281;286;289;290;295;
Q5VYP0	sp|Q5VYP0|S31A3_HUMAN Spermatogenesis-associated protein 31A3 OS=Homo sapiens OX=9606 GN=SPATA31A3 PE=2 SV=1	TRUE	TRUE	FALSE	FALSE	TRUE	275	278;280;281;286;289;290;295;296;
Q5VYP0	sp|Q5VYP0|S31A3_HUMAN Spermatogenesis-associated protein 31A3 OS=Homo sapiens OX=9606 GN=SPATA31A3 PE=2 SV=1	TRUE	TRUE	FALSE	FALSE	TRUE	924	928;930;932;934;935;938;940;945;
Q5VYP0	sp|Q5VYP0|S31A3_HUMAN Spermatogenesis-associated protein 31A3 OS=Homo sapiens OX=9606 GN=SPATA31A3 PE=2 SV=1	TRUE	TRUE	FALSE	FALSE	TRUE	928	930;932;934;935;938;940;945;946;
Q5VYP0	sp|Q5VYP0|S31A3_HUMAN Spermatogenesis-associated protein 31A3 OS=Homo sapiens OX=9606 GN=SPATA31A3 PE=2 SV=1	TRUE	TRUE	FALSE	FALSE	TRUE	930	932;934;935;938;940;945;946;951;
Q9UQD0	sp|Q9UQD0|SCN8A_HUMAN Sodium channel protein type 8 subunit alpha OS=Homo sapiens OX=9606 GN=SCN8A PE=1 SV=1	TRUE	FALSE	TRUE	FALSE	TRUE	612	613;615;618;621;624;626;627;632;
Q9UQD0	sp|Q9UQD0|SCN8A_HUMAN Sodium channel protein type 8 subunit alpha OS=Homo sapiens OX=9606 GN=SCN8A PE=1 SV=1	TRUE	FALSE	TRUE	FALSE	TRUE	613	615;618;621;624;626;627;632;636;
Q9UQD0	sp|Q9UQD0|SCN8A_HUMAN Sodium channel protein type 8 subunit alpha OS=Homo sapiens OX=9606 GN=SCN8A PE=1 SV=1	TRUE	FALSE	TRUE	FALSE	TRUE	615	618;621;624;626;627;632;636;641;
Q9UQD0	sp|Q9UQD0|SCN8A_HUMAN Sodium channel protein type 8 subunit alpha OS=Homo sapiens OX=9606 GN=SCN8A PE=1 SV=1	TRUE	FALSE	TRUE	FALSE	TRUE	618	621;624;626;627;632;636;641;642;
Q9HCH5	sp|Q9HCH5|SYTL2_HUMAN Synaptotagmin-like protein 2 OS=Homo sapiens OX=9606 GN=SYTL2 PE=1 SV=3	TRUE	FALSE	FALSE	FALSE	TRUE	578	583;587;592;594;595;600;601;602;
Q9HCH5	sp|Q9HCH5|SYTL2_HUMAN Synaptotagmin-like protein 2 OS=Homo sapiens OX=9606 GN=SYTL2 PE=1 SV=3	TRUE	FALSE	FALSE	FALSE	TRUE	583	587;592;594;595;600;601;602;603;
Q9HCH5	sp|Q9HCH5|SYTL2_HUMAN Synaptotagmin-like protein 2 OS=Homo sapiens OX=9606 GN=SYTL2 PE=1 SV=3	TRUE	FALSE	FALSE	FALSE	TRUE	587	592;594;595;600;601;602;603;606;
Q9HCH5	sp|Q9HCH5|SYTL2_HUMAN Synaptotagmin-like protein 2 OS=Homo sapiens OX=9606 GN=SYTL2 PE=1 SV=3	TRUE	FALSE	FALSE	FALSE	TRUE	592	594;595;600;601;602;603;606;607;
Q9HCH5	sp|Q9HCH5|SYTL2_HUMAN Synaptotagmin-like protein 2 OS=Homo sapiens OX=9606 GN=SYTL2 PE=1 SV=3	TRUE	FALSE	FALSE	FALSE	TRUE	594	595;600;601;602;603;606;607;609;
Q9HCH5	sp|Q9HCH5|SYTL2_HUMAN Synaptotagmin-like protein 2 OS=Homo sapiens OX=9606 GN=SYTL2 PE=1 SV=3	TRUE	FALSE	FALSE	FALSE	TRUE	595	600;601;602;603;606;607;609;610;
Q9HCH5	sp|Q9HCH5|SYTL2_HUMAN Synaptotagmin-like protein 2 OS=Homo sapiens OX=9606 GN=SYTL2 PE=1 SV=3	TRUE	FALSE	FALSE	FALSE	TRUE	600	601;602;603;606;607;609;610;612;
Q7L7X3	sp|Q7L7X3|TAOK1_HUMAN Serine/threonine-protein kinase TAO1 OS=Homo sapiens OX=9606 GN=TAOK1 PE=1 SV=1	TRUE	FALSE	FALSE	FALSE	TRUE	342	344;347;350;353;356;358;360;362;
Q7L7X3	sp|Q7L7X3|TAOK1_HUMAN Serine/threonine-protein kinase TAO1 OS=Homo sapiens OX=9606 GN=TAOK1 PE=1 SV=1	TRUE	FALSE	FALSE	FALSE	TRUE	344	347;350;353;356;358;360;362;363;
Q7L7X3	sp|Q7L7X3|TAOK1_HUMAN Serine/threonine-protein kinase TAO1 OS=Homo sapiens OX=9606 GN=TAOK1 PE=1 SV=1	TRUE	FALSE	FALSE	FALSE	TRUE	347	350;353;356;358;360;362;363;365;
Q7L7X3	sp|Q7L7X3|TAOK1_HUMAN Serine/threonine-protein kinase TAO1 OS=Homo sapiens OX=9606 GN=TAOK1 PE=1 SV=1	TRUE	FALSE	FALSE	FALSE	TRUE	350	353;356;358;360;362;363;365;366;
Q7L7X3	sp|Q7L7X3|TAOK1_HUMAN Serine/threonine-protein kinase TAO1 OS=Homo sapiens OX=9606 GN=TAOK1 PE=1 SV=1	TRUE	FALSE	FALSE	FALSE	TRUE	353	356;358;360;362;363;365;366;367;
Q7L7X3	sp|Q7L7X3|TAOK1_HUMAN Serine/threonine-protein kinase TAO1 OS=Homo sapiens OX=9606 GN=TAOK1 PE=1 SV=1	TRUE	FALSE	FALSE	FALSE	TRUE	356	358;360;362;363;365;366;367;370;
Q7L7X3	sp|Q7L7X3|TAOK1_HUMAN Serine/threonine-protein kinase TAO1 OS=Homo sapiens OX=9606 GN=TAOK1 PE=1 SV=1	TRUE	FALSE	FALSE	FALSE	TRUE	358	360;362;363;365;366;367;370;375;
Q7L7X3	sp|Q7L7X3|TAOK1_HUMAN Serine/threonine-protein kinase TAO1 OS=Homo sapiens OX=9606 GN=TAOK1 PE=1 SV=1	TRUE	FALSE	FALSE	FALSE	TRUE	360	362;363;365;366;367;370;375;379;
Q8N5C8	sp|Q8N5C8|TAB3_HUMAN TGF-beta-activated kinase 1 and MAP3K7-binding protein 3 OS=Homo sapiens OX=9606 GN=TAB3 PE=1 SV=3	TRUE	FALSE	FALSE	FALSE	TRUE	235	236;238;239;240;244;247;248;252;
Q8N5C8	sp|Q8N5C8|TAB3_HUMAN TGF-beta-activated kinase 1 and MAP3K7-binding protein 3 OS=Homo sapiens OX=9606 GN=TAB3 PE=1 SV=3	TRUE	FALSE	FALSE	FALSE	TRUE	236	238;239;240;244;247;248;252;253;
Q86TM6	sp|Q86TM6|SYVN1_HUMAN E3 ubiquitin-protein ligase synoviolin OS=Homo sapiens OX=9606 GN=SYVN1 PE=1 SV=2	TRUE	FALSE	FALSE	FALSE	TRUE	408	409;410;415;418;422;423;424;428;
Q86TM6	sp|Q86TM6|SYVN1_HUMAN E3 ubiquitin-protein ligase synoviolin OS=Homo sapiens OX=9606 GN=SYVN1 PE=1 SV=2	TRUE	FALSE	FALSE	FALSE	TRUE	409	410;415;418;422;423;424;428;429;
Q86TM6	sp|Q86TM6|SYVN1_HUMAN E3 ubiquitin-protein ligase synoviolin OS=Homo sapiens OX=9606 GN=SYVN1 PE=1 SV=2	TRUE	FALSE	FALSE	FALSE	TRUE	410	415;418;422;423;424;428;429;431;
Q86TM6	sp|Q86TM6|SYVN1_HUMAN E3 ubiquitin-protein ligase synoviolin OS=Homo sapiens OX=9606 GN=SYVN1 PE=1 SV=2	TRUE	FALSE	FALSE	FALSE	TRUE	415	418;422;423;424;428;429;431;434;
Q86TM6	sp|Q86TM6|SYVN1_HUMAN E3 ubiquitin-protein ligase synoviolin OS=Homo sapiens OX=9606 GN=SYVN1 PE=1 SV=2	TRUE	FALSE	FALSE	FALSE	TRUE	418	422;423;424;428;429;431;434;436;
Q86TM6	sp|Q86TM6|SYVN1_HUMAN E3 ubiquitin-protein ligase synoviolin OS=Homo sapiens OX=9606 GN=SYVN1 PE=1 SV=2	TRUE	FALSE	FALSE	FALSE	TRUE	422	423;424;428;429;431;434;436;438;
Q86TM6	sp|Q86TM6|SYVN1_HUMAN E3 ubiquitin-protein ligase synoviolin OS=Homo sapiens OX=9606 GN=SYVN1 PE=1 SV=2	TRUE	FALSE	FALSE	FALSE	TRUE	423	424;428;429;431;434;436;438;442;
Q86TM6	sp|Q86TM6|SYVN1_HUMAN E3 ubiquitin-protein ligase synoviolin OS=Homo sapiens OX=9606 GN=SYVN1 PE=1 SV=2	TRUE	FALSE	FALSE	FALSE	TRUE	424	428;429;431;434;436;438;442;444;
Q9H2K8	sp|Q9H2K8|TAOK3_HUMAN Serine/threonine-protein kinase TAO3 OS=Homo sapiens OX=9606 GN=TAOK3 PE=1 SV=2	TRUE	FALSE	FALSE	FALSE	TRUE	343	346;349;352;354;356;357;361;362;
Q9H2K8	sp|Q9H2K8|TAOK3_HUMAN Serine/threonine-protein kinase TAO3 OS=Homo sapiens OX=9606 GN=TAOK3 PE=1 SV=2	TRUE	FALSE	FALSE	FALSE	TRUE	346	349;352;354;356;357;361;362;363;
Q9H2K8	sp|Q9H2K8|TAOK3_HUMAN Serine/threonine-protein kinase TAO3 OS=Homo sapiens OX=9606 GN=TAOK3 PE=1 SV=2	TRUE	FALSE	FALSE	FALSE	TRUE	349	352;354;356;357;361;362;363;366;
Q5TCZ1	sp|Q5TCZ1|SPD2A_HUMAN SH3 and PX domain-containing protein 2A OS=Homo sapiens OX=9606 GN=SH3PXD2A PE=1 SV=1	TRUE	FALSE	FALSE	FALSE	TRUE	686	687;689;691;692;693;695;698;699;
Q5TCZ1	sp|Q5TCZ1|SPD2A_HUMAN SH3 and PX domain-containing protein 2A OS=Homo sapiens OX=9606 GN=SH3PXD2A PE=1 SV=1	TRUE	FALSE	FALSE	FALSE	TRUE	687	689;691;692;693;695;698;699;702;
Q5TCZ1	sp|Q5TCZ1|SPD2A_HUMAN SH3 and PX domain-containing protein 2A OS=Homo sapiens OX=9606 GN=SH3PXD2A PE=1 SV=1	TRUE	FALSE	FALSE	FALSE	TRUE	689	691;692;693;695;698;699;702;703;
Q5TCZ1	sp|Q5TCZ1|SPD2A_HUMAN SH3 and PX domain-containing protein 2A OS=Homo sapiens OX=9606 GN=SH3PXD2A PE=1 SV=1	TRUE	FALSE	FALSE	FALSE	TRUE	691	692;693;695;698;699;702;703;708;
Q5TCZ1	sp|Q5TCZ1|SPD2A_HUMAN SH3 and PX domain-containing protein 2A OS=Homo sapiens OX=9606 GN=SH3PXD2A PE=1 SV=1	TRUE	FALSE	FALSE	FALSE	TRUE	692	693;695;698;699;702;703;708;709;
Q5TCZ1	sp|Q5TCZ1|SPD2A_HUMAN SH3 and PX domain-containing protein 2A OS=Homo sapiens OX=9606 GN=SH3PXD2A PE=1 SV=1	TRUE	FALSE	FALSE	FALSE	TRUE	693	695;698;699;702;703;708;709;710;
Q5TCZ1	sp|Q5TCZ1|SPD2A_HUMAN SH3 and PX domain-containing protein 2A OS=Homo sapiens OX=9606 GN=SH3PXD2A PE=1 SV=1	TRUE	FALSE	FALSE	FALSE	TRUE	695	698;699;702;703;708;709;710;712;
Q5TCZ1	sp|Q5TCZ1|SPD2A_HUMAN SH3 and PX domain-containing protein 2A OS=Homo sapiens OX=9606 GN=SH3PXD2A PE=1 SV=1	TRUE	FALSE	FALSE	FALSE	TRUE	698	699;702;703;708;709;710;712;714;
Q5TCZ1	sp|Q5TCZ1|SPD2A_HUMAN SH3 and PX domain-containing protein 2A OS=Homo sapiens OX=9606 GN=SH3PXD2A PE=1 SV=1	TRUE	FALSE	FALSE	FALSE	TRUE	699	702;703;708;709;710;712;714;715;
A0A1B0GUW6	sp|A0A1B0GUW6|SPEM3_HUMAN Uncharacterized protein SPEM3 OS=Homo sapiens OX=9606 GN=SPEM3 PE=3 SV=1	TRUE	TRUE	FALSE	FALSE	TRUE	213	215;217;221;223;227;229;230;233;
A0A1B0GUW6	sp|A0A1B0GUW6|SPEM3_HUMAN Uncharacterized protein SPEM3 OS=Homo sapiens OX=9606 GN=SPEM3 PE=3 SV=1	TRUE	TRUE	FALSE	FALSE	TRUE	215	217;221;223;227;229;230;233;237;
A0A1B0GUW6	sp|A0A1B0GUW6|SPEM3_HUMAN Uncharacterized protein SPEM3 OS=Homo sapiens OX=9606 GN=SPEM3 PE=3 SV=1	TRUE	TRUE	FALSE	FALSE	TRUE	217	221;223;227;229;230;233;237;241;
A0A1B0GUW6	sp|A0A1B0GUW6|SPEM3_HUMAN Uncharacterized protein SPEM3 OS=Homo sapiens OX=9606 GN=SPEM3 PE=3 SV=1	TRUE	TRUE	FALSE	FALSE	TRUE	221	223;227;229;230;233;237;241;243;
A0A1B0GUW6	sp|A0A1B0GUW6|SPEM3_HUMAN Uncharacterized protein SPEM3 OS=Homo sapiens OX=9606 GN=SPEM3 PE=3 SV=1	TRUE	TRUE	FALSE	FALSE	TRUE	223	227;229;230;233;237;241;243;245;
A0A1B0GUW6	sp|A0A1B0GUW6|SPEM3_HUMAN Uncharacterized protein SPEM3 OS=Homo sapiens OX=9606 GN=SPEM3 PE=3 SV=1	TRUE	TRUE	FALSE	FALSE	TRUE	227	229;230;233;237;241;243;245;249;
A0A1B0GUW6	sp|A0A1B0GUW6|SPEM3_HUMAN Uncharacterized protein SPEM3 OS=Homo sapiens OX=9606 GN=SPEM3 PE=3 SV=1	TRUE	TRUE	FALSE	FALSE	TRUE	229	230;233;237;241;243;245;249;253;
A0A1B0GUW6	sp|A0A1B0GUW6|SPEM3_HUMAN Uncharacterized protein SPEM3 OS=Homo sapiens OX=9606 GN=SPEM3 PE=3 SV=1	TRUE	TRUE	FALSE	FALSE	TRUE	230	233;237;241;243;245;249;253;255;
A0A1B0GUW6	sp|A0A1B0GUW6|SPEM3_HUMAN Uncharacterized protein SPEM3 OS=Homo sapiens OX=9606 GN=SPEM3 PE=3 SV=1	TRUE	TRUE	FALSE	FALSE	TRUE	233	237;241;243;245;249;253;255;260;
A0A1B0GUW6	sp|A0A1B0GUW6|SPEM3_HUMAN Uncharacterized protein SPEM3 OS=Homo sapiens OX=9606 GN=SPEM3 PE=3 SV=1	TRUE	TRUE	FALSE	FALSE	TRUE	237	241;243;245;249;253;255;260;261;
A0A1B0GUW6	sp|A0A1B0GUW6|SPEM3_HUMAN Uncharacterized protein SPEM3 OS=Homo sapiens OX=9606 GN=SPEM3 PE=3 SV=1	TRUE	TRUE	FALSE	FALSE	TRUE	284	288;293;296;300;301;306;308;312;
A0A1B0GUW6	sp|A0A1B0GUW6|SPEM3_HUMAN Uncharacterized protein SPEM3 OS=Homo sapiens OX=9606 GN=SPEM3 PE=3 SV=1	TRUE	TRUE	FALSE	FALSE	TRUE	288	293;296;300;301;306;308;312;316;
A0A1B0GUW6	sp|A0A1B0GUW6|SPEM3_HUMAN Uncharacterized protein SPEM3 OS=Homo sapiens OX=9606 GN=SPEM3 PE=3 SV=1	TRUE	TRUE	FALSE	FALSE	TRUE	293	296;300;301;306;308;312;316;318;
A0A1B0GUW6	sp|A0A1B0GUW6|SPEM3_HUMAN Uncharacterized protein SPEM3 OS=Homo sapiens OX=9606 GN=SPEM3 PE=3 SV=1	TRUE	TRUE	FALSE	FALSE	TRUE	296	300;301;306;308;312;316;318;322;
A0A1B0GUW6	sp|A0A1B0GUW6|SPEM3_HUMAN Uncharacterized protein SPEM3 OS=Homo sapiens OX=9606 GN=SPEM3 PE=3 SV=1	TRUE	TRUE	FALSE	FALSE	TRUE	300	301;306;308;312;316;318;322;326;
A0A1B0GUW6	sp|A0A1B0GUW6|SPEM3_HUMAN Uncharacterized protein SPEM3 OS=Homo sapiens OX=9606 GN=SPEM3 PE=3 SV=1	TRUE	TRUE	FALSE	FALSE	TRUE	301	306;308;312;316;318;322;326;327;
A0A1B0GUW6	sp|A0A1B0GUW6|SPEM3_HUMAN Uncharacterized protein SPEM3 OS=Homo sapiens OX=9606 GN=SPEM3 PE=3 SV=1	TRUE	TRUE	FALSE	FALSE	TRUE	306	308;312;316;318;322;326;327;330;
A0A1B0GUW6	sp|A0A1B0GUW6|SPEM3_HUMAN Uncharacterized protein SPEM3 OS=Homo sapiens OX=9606 GN=SPEM3 PE=3 SV=1	TRUE	TRUE	FALSE	FALSE	TRUE	567	570;575;579;581;582;585;586;589;
A0A1B0GUW6	sp|A0A1B0GUW6|SPEM3_HUMAN Uncharacterized protein SPEM3 OS=Homo sapiens OX=9606 GN=SPEM3 PE=3 SV=1	TRUE	TRUE	FALSE	FALSE	TRUE	618	619;623;625;629;630;632;635;638;
A0A1B0GUW6	sp|A0A1B0GUW6|SPEM3_HUMAN Uncharacterized protein SPEM3 OS=Homo sapiens OX=9606 GN=SPEM3 PE=3 SV=1	TRUE	TRUE	FALSE	FALSE	TRUE	619	623;625;629;630;632;635;638;639;
Q6Q759	sp|Q6Q759|SPG17_HUMAN Sperm-associated antigen 17 OS=Homo sapiens OX=9606 GN=SPAG17 PE=2 SV=1	TRUE	FALSE	FALSE	FALSE	TRUE	895	896;898;902;906;908;913;915;918;
Q14242	sp|Q14242|SELPL_HUMAN P-selectin glycoprotein ligand 1 OS=Homo sapiens OX=9606 GN=SELPLG PE=1 SV=1	TRUE	TRUE	TRUE	TRUE	TRUE	123	124;129;133;134;139;143;144;149;
Q14242	sp|Q14242|SELPL_HUMAN P-selectin glycoprotein ligand 1 OS=Homo sapiens OX=9606 GN=SELPLG PE=1 SV=1	TRUE	TRUE	TRUE	TRUE	TRUE	124	129;133;134;139;143;144;149;153;
Q14242	sp|Q14242|SELPL_HUMAN P-selectin glycoprotein ligand 1 OS=Homo sapiens OX=9606 GN=SELPLG PE=1 SV=1	TRUE	TRUE	TRUE	TRUE	TRUE	129	133;134;139;143;144;149;153;154;
Q14242	sp|Q14242|SELPL_HUMAN P-selectin glycoprotein ligand 1 OS=Homo sapiens OX=9606 GN=SELPLG PE=1 SV=1	TRUE	TRUE	TRUE	TRUE	TRUE	163	164;169;173;174;179;183;184;187;
Q14242	sp|Q14242|SELPL_HUMAN P-selectin glycoprotein ligand 1 OS=Homo sapiens OX=9606 GN=SELPLG PE=1 SV=1	TRUE	TRUE	TRUE	TRUE	TRUE	233	234;239;243;244;247;249;253;254;
Q13009	sp|Q13009|TIAM1_HUMAN T-lymphoma invasion and metastasis-inducing protein 1 OS=Homo sapiens OX=9606 GN=TIAM1 PE=1 SV=2	TRUE	FALSE	FALSE	FALSE	TRUE	109	111;114;115;119;122;125;129;132;
Q9UL54	sp|Q9UL54|TAOK2_HUMAN Serine/threonine-protein kinase TAO2 OS=Homo sapiens OX=9606 GN=TAOK2 PE=1 SV=2	TRUE	FALSE	FALSE	FALSE	TRUE	350	351;353;356;358;360;362;363;365;
Q9UL54	sp|Q9UL54|TAOK2_HUMAN Serine/threonine-protein kinase TAO2 OS=Homo sapiens OX=9606 GN=TAOK2 PE=1 SV=2	TRUE	FALSE	FALSE	FALSE	TRUE	351	353;356;358;360;362;363;365;366;
Q9UL54	sp|Q9UL54|TAOK2_HUMAN Serine/threonine-protein kinase TAO2 OS=Homo sapiens OX=9606 GN=TAOK2 PE=1 SV=2	TRUE	FALSE	FALSE	FALSE	TRUE	353	356;358;360;362;363;365;366;367;
Q9UL54	sp|Q9UL54|TAOK2_HUMAN Serine/threonine-protein kinase TAO2 OS=Homo sapiens OX=9606 GN=TAOK2 PE=1 SV=2	TRUE	FALSE	FALSE	FALSE	TRUE	356	358;360;362;363;365;366;367;370;
Q9UL54	sp|Q9UL54|TAOK2_HUMAN Serine/threonine-protein kinase TAO2 OS=Homo sapiens OX=9606 GN=TAOK2 PE=1 SV=2	TRUE	FALSE	FALSE	FALSE	TRUE	358	360;362;363;365;366;367;370;375;
Q96KW9	sp|Q96KW9|SPAC7_HUMAN Sperm acrosome-associated protein 7 OS=Homo sapiens OX=9606 GN=SPACA7 PE=1 SV=2	TRUE	FALSE	TRUE	FALSE	TRUE	64	65;67;71;72;74;75;77;78;
Q8IVF5	sp|Q8IVF5|TIAM2_HUMAN T-lymphoma invasion and metastasis-inducing protein 2 OS=Homo sapiens OX=9606 GN=TIAM2 PE=2 SV=4	TRUE	FALSE	FALSE	FALSE	TRUE	218	219;222;225;229;231;233;237;238;
Q8IVF5	sp|Q8IVF5|TIAM2_HUMAN T-lymphoma invasion and metastasis-inducing protein 2 OS=Homo sapiens OX=9606 GN=TIAM2 PE=2 SV=4	TRUE	FALSE	FALSE	FALSE	TRUE	219	222;225;229;231;233;237;238;241;
Q8IVF5	sp|Q8IVF5|TIAM2_HUMAN T-lymphoma invasion and metastasis-inducing protein 2 OS=Homo sapiens OX=9606 GN=TIAM2 PE=2 SV=4	TRUE	FALSE	FALSE	FALSE	TRUE	222	225;229;231;233;237;238;241;242;
Q8IVF5	sp|Q8IVF5|TIAM2_HUMAN T-lymphoma invasion and metastasis-inducing protein 2 OS=Homo sapiens OX=9606 GN=TIAM2 PE=2 SV=4	TRUE	FALSE	FALSE	FALSE	TRUE	225	229;231;233;237;238;241;242;245;
Q8IVF5	sp|Q8IVF5|TIAM2_HUMAN T-lymphoma invasion and metastasis-inducing protein 2 OS=Homo sapiens OX=9606 GN=TIAM2 PE=2 SV=4	TRUE	FALSE	FALSE	FALSE	TRUE	229	231;233;237;238;241;242;245;248;
Q8IVF5	sp|Q8IVF5|TIAM2_HUMAN T-lymphoma invasion and metastasis-inducing protein 2 OS=Homo sapiens OX=9606 GN=TIAM2 PE=2 SV=4	TRUE	FALSE	FALSE	FALSE	TRUE	1501	1502;1503;1507;1510;1514;1518;1522;1524;
Q8IVF5	sp|Q8IVF5|TIAM2_HUMAN T-lymphoma invasion and metastasis-inducing protein 2 OS=Homo sapiens OX=9606 GN=TIAM2 PE=2 SV=4	TRUE	FALSE	FALSE	FALSE	TRUE	1502	1503;1507;1510;1514;1518;1522;1524;1525;
Q8IVF5	sp|Q8IVF5|TIAM2_HUMAN T-lymphoma invasion and metastasis-inducing protein 2 OS=Homo sapiens OX=9606 GN=TIAM2 PE=2 SV=4	TRUE	FALSE	FALSE	FALSE	TRUE	1503	1507;1510;1514;1518;1522;1524;1525;1527;
Q8IVF5	sp|Q8IVF5|TIAM2_HUMAN T-lymphoma invasion and metastasis-inducing protein 2 OS=Homo sapiens OX=9606 GN=TIAM2 PE=2 SV=4	TRUE	FALSE	FALSE	FALSE	TRUE	1507	1510;1514;1518;1522;1524;1525;1527;1529;
Q8IVF5	sp|Q8IVF5|TIAM2_HUMAN T-lymphoma invasion and metastasis-inducing protein 2 OS=Homo sapiens OX=9606 GN=TIAM2 PE=2 SV=4	TRUE	FALSE	FALSE	FALSE	TRUE	1510	1514;1518;1522;1524;1525;1527;1529;1530;
Q8IVF5	sp|Q8IVF5|TIAM2_HUMAN T-lymphoma invasion and metastasis-inducing protein 2 OS=Homo sapiens OX=9606 GN=TIAM2 PE=2 SV=4	TRUE	FALSE	FALSE	FALSE	TRUE	1514	1518;1522;1524;1525;1527;1529;1530;1534;
O60292	sp|O60292|SI1L3_HUMAN Signal-induced proliferation-associated 1-like protein 3 OS=Homo sapiens OX=9606 GN=SIPA1L3 PE=1 SV=3	TRUE	FALSE	FALSE	FALSE	TRUE	53	56;58;60;62;64;65;68;70;
O60292	sp|O60292|SI1L3_HUMAN Signal-induced proliferation-associated 1-like protein 3 OS=Homo sapiens OX=9606 GN=SIPA1L3 PE=1 SV=3	TRUE	FALSE	FALSE	FALSE	TRUE	56	58;60;62;64;65;68;70;71;
O60292	sp|O60292|SI1L3_HUMAN Signal-induced proliferation-associated 1-like protein 3 OS=Homo sapiens OX=9606 GN=SIPA1L3 PE=1 SV=3	TRUE	FALSE	FALSE	FALSE	TRUE	1194	1198;1199;1200;1203;1204;1205;1209;1210;
O60292	sp|O60292|SI1L3_HUMAN Signal-induced proliferation-associated 1-like protein 3 OS=Homo sapiens OX=9606 GN=SIPA1L3 PE=1 SV=3	TRUE	FALSE	FALSE	FALSE	TRUE	1198	1199;1200;1203;1204;1205;1209;1210;1213;
O60292	sp|O60292|SI1L3_HUMAN Signal-induced proliferation-associated 1-like protein 3 OS=Homo sapiens OX=9606 GN=SIPA1L3 PE=1 SV=3	TRUE	FALSE	FALSE	FALSE	TRUE	1199	1200;1203;1204;1205;1209;1210;1213;1214;
O60292	sp|O60292|SI1L3_HUMAN Signal-induced proliferation-associated 1-like protein 3 OS=Homo sapiens OX=9606 GN=SIPA1L3 PE=1 SV=3	TRUE	FALSE	FALSE	FALSE	TRUE	1302	1306;1307;1309;1313;1314;1317;1318;1319;
O60292	sp|O60292|SI1L3_HUMAN Signal-induced proliferation-associated 1-like protein 3 OS=Homo sapiens OX=9606 GN=SIPA1L3 PE=1 SV=3	TRUE	FALSE	FALSE	FALSE	TRUE	1306	1307;1309;1313;1314;1317;1318;1319;1321;
O60292	sp|O60292|SI1L3_HUMAN Signal-induced proliferation-associated 1-like protein 3 OS=Homo sapiens OX=9606 GN=SIPA1L3 PE=1 SV=3	TRUE	FALSE	FALSE	FALSE	TRUE	1307	1309;1313;1314;1317;1318;1319;1321;1324;
Q6UXD5	sp|Q6UXD5|SE6L2_HUMAN Seizure 6-like protein 2 OS=Homo sapiens OX=9606 GN=SEZ6L2 PE=1 SV=2	TRUE	TRUE	TRUE	FALSE	TRUE	153	154;155;156;159;160;161;162;164;
Q6UXD5	sp|Q6UXD5|SE6L2_HUMAN Seizure 6-like protein 2 OS=Homo sapiens OX=9606 GN=SEZ6L2 PE=1 SV=2	TRUE	TRUE	TRUE	FALSE	TRUE	154	155;156;159;160;161;162;164;165;
Q6UXD5	sp|Q6UXD5|SE6L2_HUMAN Seizure 6-like protein 2 OS=Homo sapiens OX=9606 GN=SEZ6L2 PE=1 SV=2	TRUE	TRUE	TRUE	FALSE	TRUE	155	156;159;160;161;162;164;165;166;
Q92545	sp|Q92545|TM131_HUMAN Transmembrane protein 131 OS=Homo sapiens OX=9606 GN=TMEM131 PE=1 SV=3	TRUE	TRUE	TRUE	FALSE	TRUE	1240	1241;1242;1243;1244;1245;1247;1248;1253;
Q92545	sp|Q92545|TM131_HUMAN Transmembrane protein 131 OS=Homo sapiens OX=9606 GN=TMEM131 PE=1 SV=3	TRUE	TRUE	TRUE	FALSE	TRUE	1241	1242;1243;1244;1245;1247;1248;1253;1254;
Q92545	sp|Q92545|TM131_HUMAN Transmembrane protein 131 OS=Homo sapiens OX=9606 GN=TMEM131 PE=1 SV=3	TRUE	TRUE	TRUE	FALSE	TRUE	1242	1243;1244;1245;1247;1248;1253;1254;1256;
Q92545	sp|Q92545|TM131_HUMAN Transmembrane protein 131 OS=Homo sapiens OX=9606 GN=TMEM131 PE=1 SV=3	TRUE	TRUE	TRUE	FALSE	TRUE	1422	1423;1424;1425;1426;1427;1429;1430;1434;
Q92545	sp|Q92545|TM131_HUMAN Transmembrane protein 131 OS=Homo sapiens OX=9606 GN=TMEM131 PE=1 SV=3	TRUE	TRUE	TRUE	FALSE	TRUE	1723	1725;1730;1734;1739;1744;1746;1751;1754;
Q92545	sp|Q92545|TM131_HUMAN Transmembrane protein 131 OS=Homo sapiens OX=9606 GN=TMEM131 PE=1 SV=3	TRUE	TRUE	TRUE	FALSE	TRUE	1760	1763;1768;1771;1774;1776;1780;1781;1783;
Q92545	sp|Q92545|TM131_HUMAN Transmembrane protein 131 OS=Homo sapiens OX=9606 GN=TMEM131 PE=1 SV=3	TRUE	TRUE	TRUE	FALSE	TRUE	1763	1768;1771;1774;1776;1780;1781;1783;1785;
Q92545	sp|Q92545|TM131_HUMAN Transmembrane protein 131 OS=Homo sapiens OX=9606 GN=TMEM131 PE=1 SV=3	TRUE	TRUE	TRUE	FALSE	TRUE	1768	1771;1774;1776;1780;1781;1783;1785;1787;
Q92545	sp|Q92545|TM131_HUMAN Transmembrane protein 131 OS=Homo sapiens OX=9606 GN=TMEM131 PE=1 SV=3	TRUE	TRUE	TRUE	FALSE	TRUE	1771	1774;1776;1780;1781;1783;1785;1787;1789;
Q92545	sp|Q92545|TM131_HUMAN Transmembrane protein 131 OS=Homo sapiens OX=9606 GN=TMEM131 PE=1 SV=3	TRUE	TRUE	TRUE	FALSE	TRUE	1774	1776;1780;1781;1783;1785;1787;1789;1790;
Q92545	sp|Q92545|TM131_HUMAN Transmembrane protein 131 OS=Homo sapiens OX=9606 GN=TMEM131 PE=1 SV=3	TRUE	TRUE	TRUE	FALSE	TRUE	1776	1780;1781;1783;1785;1787;1789;1790;1795;
Q92545	sp|Q92545|TM131_HUMAN Transmembrane protein 131 OS=Homo sapiens OX=9606 GN=TMEM131 PE=1 SV=3	TRUE	TRUE	TRUE	FALSE	TRUE	1780	1781;1783;1785;1787;1789;1790;1795;1796;
Q92545	sp|Q92545|TM131_HUMAN Transmembrane protein 131 OS=Homo sapiens OX=9606 GN=TMEM131 PE=1 SV=3	TRUE	TRUE	TRUE	FALSE	TRUE	1781	1783;1785;1787;1789;1790;1795;1796;1800;
Q92545	sp|Q92545|TM131_HUMAN Transmembrane protein 131 OS=Homo sapiens OX=9606 GN=TMEM131 PE=1 SV=3	TRUE	TRUE	TRUE	FALSE	TRUE	1783	1785;1787;1789;1790;1795;1796;1800;1801;
Q92545	sp|Q92545|TM131_HUMAN Transmembrane protein 131 OS=Homo sapiens OX=9606 GN=TMEM131 PE=1 SV=3	TRUE	TRUE	TRUE	FALSE	TRUE	1785	1787;1789;1790;1795;1796;1800;1801;1802;
Q92545	sp|Q92545|TM131_HUMAN Transmembrane protein 131 OS=Homo sapiens OX=9606 GN=TMEM131 PE=1 SV=3	TRUE	TRUE	TRUE	FALSE	TRUE	1787	1789;1790;1795;1796;1800;1801;1802;1805;
Q92545	sp|Q92545|TM131_HUMAN Transmembrane protein 131 OS=Homo sapiens OX=9606 GN=TMEM131 PE=1 SV=3	TRUE	TRUE	TRUE	FALSE	TRUE	1789	1790;1795;1796;1800;1801;1802;1805;1806;
Q92545	sp|Q92545|TM131_HUMAN Transmembrane protein 131 OS=Homo sapiens OX=9606 GN=TMEM131 PE=1 SV=3	TRUE	TRUE	TRUE	FALSE	TRUE	1790	1795;1796;1800;1801;1802;1805;1806;1807;
Q92545	sp|Q92545|TM131_HUMAN Transmembrane protein 131 OS=Homo sapiens OX=9606 GN=TMEM131 PE=1 SV=3	TRUE	TRUE	TRUE	FALSE	TRUE	1795	1796;1800;1801;1802;1805;1806;1807;1810;
Q92545	sp|Q92545|TM131_HUMAN Transmembrane protein 131 OS=Homo sapiens OX=9606 GN=TMEM131 PE=1 SV=3	TRUE	TRUE	TRUE	FALSE	TRUE	1796	1800;1801;1802;1805;1806;1807;1810;1811;
Q92545	sp|Q92545|TM131_HUMAN Transmembrane protein 131 OS=Homo sapiens OX=9606 GN=TMEM131 PE=1 SV=3	TRUE	TRUE	TRUE	FALSE	TRUE	1800	1801;1802;1805;1806;1807;1810;1811;1814;
Q92545	sp|Q92545|TM131_HUMAN Transmembrane protein 131 OS=Homo sapiens OX=9606 GN=TMEM131 PE=1 SV=3	TRUE	TRUE	TRUE	FALSE	TRUE	1801	1802;1805;1806;1807;1810;1811;1814;1815;
Q92545	sp|Q92545|TM131_HUMAN Transmembrane protein 131 OS=Homo sapiens OX=9606 GN=TMEM131 PE=1 SV=3	TRUE	TRUE	TRUE	FALSE	TRUE	1802	1805;1806;1807;1810;1811;1814;1815;1820;
Q92545	sp|Q92545|TM131_HUMAN Transmembrane protein 131 OS=Homo sapiens OX=9606 GN=TMEM131 PE=1 SV=3	TRUE	TRUE	TRUE	FALSE	TRUE	1805	1806;1807;1810;1811;1814;1815;1820;1821;
Q92545	sp|Q92545|TM131_HUMAN Transmembrane protein 131 OS=Homo sapiens OX=9606 GN=TMEM131 PE=1 SV=3	TRUE	TRUE	TRUE	FALSE	TRUE	1806	1807;1810;1811;1814;1815;1820;1821;1825;
Q92545	sp|Q92545|TM131_HUMAN Transmembrane protein 131 OS=Homo sapiens OX=9606 GN=TMEM131 PE=1 SV=3	TRUE	TRUE	TRUE	FALSE	TRUE	1807	1810;1811;1814;1815;1820;1821;1825;1828;
Q15464	sp|Q15464|SHB_HUMAN SH2 domain-containing adapter protein B OS=Homo sapiens OX=9606 GN=SHB PE=1 SV=2	TRUE	FALSE	FALSE	FALSE	TRUE	48	49;52;54;59;61;64;66;67;
Q15464	sp|Q15464|SHB_HUMAN SH2 domain-containing adapter protein B OS=Homo sapiens OX=9606 GN=SHB PE=1 SV=2	TRUE	FALSE	FALSE	FALSE	TRUE	49	52;54;59;61;64;66;67;69;
Q15464	sp|Q15464|SHB_HUMAN SH2 domain-containing adapter protein B OS=Homo sapiens OX=9606 GN=SHB PE=1 SV=2	TRUE	FALSE	FALSE	FALSE	TRUE	52	54;59;61;64;66;67;69;74;
Q15464	sp|Q15464|SHB_HUMAN SH2 domain-containing adapter protein B OS=Homo sapiens OX=9606 GN=SHB PE=1 SV=2	TRUE	FALSE	FALSE	FALSE	TRUE	54	59;61;64;66;67;69;74;76;
Q15464	sp|Q15464|SHB_HUMAN SH2 domain-containing adapter protein B OS=Homo sapiens OX=9606 GN=SHB PE=1 SV=2	TRUE	FALSE	FALSE	FALSE	TRUE	59	61;64;66;67;69;74;76;77;
Q15464	sp|Q15464|SHB_HUMAN SH2 domain-containing adapter protein B OS=Homo sapiens OX=9606 GN=SHB PE=1 SV=2	TRUE	FALSE	FALSE	FALSE	TRUE	61	64;66;67;69;74;76;77;78;
Q9C093	sp|Q9C093|SPEF2_HUMAN Sperm flagellar protein 2 OS=Homo sapiens OX=9606 GN=SPEF2 PE=1 SV=2	TRUE	FALSE	FALSE	FALSE	TRUE	264	266;268;269;272;276;277;278;283;
Q9C093	sp|Q9C093|SPEF2_HUMAN Sperm flagellar protein 2 OS=Homo sapiens OX=9606 GN=SPEF2 PE=1 SV=2	TRUE	FALSE	FALSE	FALSE	TRUE	266	268;269;272;276;277;278;283;285;
Q9H5Y7	sp|Q9H5Y7|SLIK6_HUMAN SLIT and NTRK-like protein 6 OS=Homo sapiens OX=9606 GN=SLITRK6 PE=2 SV=3	TRUE	TRUE	FALSE	FALSE	TRUE	574	577;579;580;585;586;589;590;591;
Q9H5Y7	sp|Q9H5Y7|SLIK6_HUMAN SLIT and NTRK-like protein 6 OS=Homo sapiens OX=9606 GN=SLITRK6 PE=2 SV=3	TRUE	TRUE	FALSE	FALSE	TRUE	577	579;580;585;586;589;590;591;593;
Q9H5Y7	sp|Q9H5Y7|SLIK6_HUMAN SLIT and NTRK-like protein 6 OS=Homo sapiens OX=9606 GN=SLITRK6 PE=2 SV=3	TRUE	TRUE	FALSE	FALSE	TRUE	579	580;585;586;589;590;591;593;596;
Q13796	sp|Q13796|SHRM2_HUMAN Protein Shroom2 OS=Homo sapiens OX=9606 GN=SHROOM2 PE=1 SV=1	TRUE	FALSE	FALSE	FALSE	TRUE	151	152;153;157;158;159;163;168;173;
Q13796	sp|Q13796|SHRM2_HUMAN Protein Shroom2 OS=Homo sapiens OX=9606 GN=SHROOM2 PE=1 SV=1	TRUE	FALSE	FALSE	FALSE	TRUE	214	215;216;217;218;219;223;225;229;
Q13796	sp|Q13796|SHRM2_HUMAN Protein Shroom2 OS=Homo sapiens OX=9606 GN=SHROOM2 PE=1 SV=1	TRUE	FALSE	FALSE	FALSE	TRUE	215	216;217;218;219;223;225;229;230;
Q9BYH1	sp|Q9BYH1|SE6L1_HUMAN Seizure 6-like protein OS=Homo sapiens OX=9606 GN=SEZ6L PE=1 SV=1	TRUE	TRUE	TRUE	TRUE	TRUE	258	261;262;263;264;265;268;269;270;
Q9BYH1	sp|Q9BYH1|SE6L1_HUMAN Seizure 6-like protein OS=Homo sapiens OX=9606 GN=SEZ6L PE=1 SV=1	TRUE	TRUE	TRUE	TRUE	TRUE	261	262;263;264;265;268;269;270;273;
Q9BYH1	sp|Q9BYH1|SE6L1_HUMAN Seizure 6-like protein OS=Homo sapiens OX=9606 GN=SEZ6L PE=1 SV=1	TRUE	TRUE	TRUE	TRUE	TRUE	262	263;264;265;268;269;270;273;274;
Q14524	sp|Q14524|SCN5A_HUMAN Sodium channel protein type 5 subunit alpha OS=Homo sapiens OX=9606 GN=SCN5A PE=1 SV=2	TRUE	FALSE	TRUE	FALSE	TRUE	1964	1965;1966;1967;1969;1970;1971;1972;1976;
Q14524	sp|Q14524|SCN5A_HUMAN Sodium channel protein type 5 subunit alpha OS=Homo sapiens OX=9606 GN=SCN5A PE=1 SV=2	TRUE	FALSE	TRUE	FALSE	TRUE	1965	1966;1967;1969;1970;1971;1972;1976;1979;
Q14524	sp|Q14524|SCN5A_HUMAN Sodium channel protein type 5 subunit alpha OS=Homo sapiens OX=9606 GN=SCN5A PE=1 SV=2	TRUE	FALSE	TRUE	FALSE	TRUE	1966	1967;1969;1970;1971;1972;1976;1979;1981;
Q14524	sp|Q14524|SCN5A_HUMAN Sodium channel protein type 5 subunit alpha OS=Homo sapiens OX=9606 GN=SCN5A PE=1 SV=2	TRUE	FALSE	TRUE	FALSE	TRUE	1967	1969;1970;1971;1972;1976;1979;1981;1984;
P0C874	sp|P0C874|S31D3_HUMAN Spermatogenesis-associated protein 31D3 OS=Homo sapiens OX=9606 GN=SPATA31D3 PE=2 SV=1	TRUE	TRUE	FALSE	FALSE	TRUE	152	154;158;159;161;165;166;168;171;
P0C874	sp|P0C874|S31D3_HUMAN Spermatogenesis-associated protein 31D3 OS=Homo sapiens OX=9606 GN=SPATA31D3 PE=2 SV=1	TRUE	TRUE	FALSE	FALSE	TRUE	154	158;159;161;165;166;168;171;172;
P0C874	sp|P0C874|S31D3_HUMAN Spermatogenesis-associated protein 31D3 OS=Homo sapiens OX=9606 GN=SPATA31D3 PE=2 SV=1	TRUE	TRUE	FALSE	FALSE	TRUE	158	159;161;165;166;168;171;172;174;
P0C874	sp|P0C874|S31D3_HUMAN Spermatogenesis-associated protein 31D3 OS=Homo sapiens OX=9606 GN=SPATA31D3 PE=2 SV=1	TRUE	TRUE	FALSE	FALSE	TRUE	159	161;165;166;168;171;172;174;176;
P0C874	sp|P0C874|S31D3_HUMAN Spermatogenesis-associated protein 31D3 OS=Homo sapiens OX=9606 GN=SPATA31D3 PE=2 SV=1	TRUE	TRUE	FALSE	FALSE	TRUE	161	165;166;168;171;172;174;176;177;
O95171	sp|O95171|SCEL_HUMAN Sciellin OS=Homo sapiens OX=9606 GN=SCEL PE=1 SV=2	TRUE	FALSE	FALSE	FALSE	TRUE	138	143;144;146;149;150;151;153;154;
B4DYI2	sp|B4DYI2|S31C2_HUMAN Putative spermatogenesis-associated protein 31C2 OS=Homo sapiens OX=9606 GN=SPATA31C2 PE=5 SV=2	TRUE	TRUE	FALSE	FALSE	TRUE	269	274;279;281;284;287;289;292;293;
B4DYI2	sp|B4DYI2|S31C2_HUMAN Putative spermatogenesis-associated protein 31C2 OS=Homo sapiens OX=9606 GN=SPATA31C2 PE=5 SV=2	TRUE	TRUE	FALSE	FALSE	TRUE	770	774;776;778;780;781;784;786;791;
B4DYI2	sp|B4DYI2|S31C2_HUMAN Putative spermatogenesis-associated protein 31C2 OS=Homo sapiens OX=9606 GN=SPATA31C2 PE=5 SV=2	TRUE	TRUE	FALSE	FALSE	TRUE	774	776;778;780;781;784;786;791;792;
B4DYI2	sp|B4DYI2|S31C2_HUMAN Putative spermatogenesis-associated protein 31C2 OS=Homo sapiens OX=9606 GN=SPATA31C2 PE=5 SV=2	TRUE	TRUE	FALSE	FALSE	TRUE	776	778;780;781;784;786;791;792;797;
Q7Z7G0	sp|Q7Z7G0|TARSH_HUMAN Target of Nesh-SH3 OS=Homo sapiens OX=9606 GN=ABI3BP PE=1 SV=1	TRUE	TRUE	TRUE	FALSE	TRUE	331	335;336;338;341;345;346;349;350;
Q7Z7G0	sp|Q7Z7G0|TARSH_HUMAN Target of Nesh-SH3 OS=Homo sapiens OX=9606 GN=ABI3BP PE=1 SV=1	TRUE	TRUE	TRUE	FALSE	TRUE	335	336;338;341;345;346;349;350;351;
Q7Z7G0	sp|Q7Z7G0|TARSH_HUMAN Target of Nesh-SH3 OS=Homo sapiens OX=9606 GN=ABI3BP PE=1 SV=1	TRUE	TRUE	TRUE	FALSE	TRUE	336	338;341;345;346;349;350;351;352;
Q7Z7G0	sp|Q7Z7G0|TARSH_HUMAN Target of Nesh-SH3 OS=Homo sapiens OX=9606 GN=ABI3BP PE=1 SV=1	TRUE	TRUE	TRUE	FALSE	TRUE	338	341;345;346;349;350;351;352;357;
Q7Z7G0	sp|Q7Z7G0|TARSH_HUMAN Target of Nesh-SH3 OS=Homo sapiens OX=9606 GN=ABI3BP PE=1 SV=1	TRUE	TRUE	TRUE	FALSE	TRUE	341	345;346;349;350;351;352;357;359;
Q7Z7G0	sp|Q7Z7G0|TARSH_HUMAN Target of Nesh-SH3 OS=Homo sapiens OX=9606 GN=ABI3BP PE=1 SV=1	TRUE	TRUE	TRUE	FALSE	TRUE	345	346;349;350;351;352;357;359;360;
Q7Z7G0	sp|Q7Z7G0|TARSH_HUMAN Target of Nesh-SH3 OS=Homo sapiens OX=9606 GN=ABI3BP PE=1 SV=1	TRUE	TRUE	TRUE	FALSE	TRUE	346	349;350;351;352;357;359;360;363;
Q7Z7G0	sp|Q7Z7G0|TARSH_HUMAN Target of Nesh-SH3 OS=Homo sapiens OX=9606 GN=ABI3BP PE=1 SV=1	TRUE	TRUE	TRUE	FALSE	TRUE	349	350;351;352;357;359;360;363;364;
Q7Z7G0	sp|Q7Z7G0|TARSH_HUMAN Target of Nesh-SH3 OS=Homo sapiens OX=9606 GN=ABI3BP PE=1 SV=1	TRUE	TRUE	TRUE	FALSE	TRUE	627	628;632;635;636;641;642;647;648;
Q7Z7G0	sp|Q7Z7G0|TARSH_HUMAN Target of Nesh-SH3 OS=Homo sapiens OX=9606 GN=ABI3BP PE=1 SV=1	TRUE	TRUE	TRUE	FALSE	TRUE	628	632;635;636;641;642;647;648;653;
Q7Z7G0	sp|Q7Z7G0|TARSH_HUMAN Target of Nesh-SH3 OS=Homo sapiens OX=9606 GN=ABI3BP PE=1 SV=1	TRUE	TRUE	TRUE	FALSE	TRUE	632	635;636;641;642;647;648;653;654;
Q7Z7G0	sp|Q7Z7G0|TARSH_HUMAN Target of Nesh-SH3 OS=Homo sapiens OX=9606 GN=ABI3BP PE=1 SV=1	TRUE	TRUE	TRUE	FALSE	TRUE	727	732;737;738;742;743;748;749;753;
Q7Z7G0	sp|Q7Z7G0|TARSH_HUMAN Target of Nesh-SH3 OS=Homo sapiens OX=9606 GN=ABI3BP PE=1 SV=1	TRUE	TRUE	TRUE	FALSE	TRUE	732	737;738;742;743;748;749;753;755;
Q68DV7	sp|Q68DV7|RNF43_HUMAN E3 ubiquitin-protein ligase RNF43 OS=Homo sapiens OX=9606 GN=RNF43 PE=1 SV=1	TRUE	FALSE	TRUE	FALSE	TRUE	525	527;528;532;535;539;542;545;546;
O95197	sp|O95197|RTN3_HUMAN Reticulon-3 OS=Homo sapiens OX=9606 GN=RTN3 PE=1 SV=2	TRUE	TRUE	FALSE	FALSE	TRUE	41	43;44;45;49;52;53;54;55;
O95197	sp|O95197|RTN3_HUMAN Reticulon-3 OS=Homo sapiens OX=9606 GN=RTN3 PE=1 SV=2	TRUE	TRUE	FALSE	FALSE	TRUE	43	44;45;49;52;53;54;55;56;
O95197	sp|O95197|RTN3_HUMAN Reticulon-3 OS=Homo sapiens OX=9606 GN=RTN3 PE=1 SV=2	TRUE	TRUE	FALSE	FALSE	TRUE	44	45;49;52;53;54;55;56;60;
O95197	sp|O95197|RTN3_HUMAN Reticulon-3 OS=Homo sapiens OX=9606 GN=RTN3 PE=1 SV=2	TRUE	TRUE	FALSE	FALSE	TRUE	45	49;52;53;54;55;56;60;63;
O95197	sp|O95197|RTN3_HUMAN Reticulon-3 OS=Homo sapiens OX=9606 GN=RTN3 PE=1 SV=2	TRUE	TRUE	FALSE	FALSE	TRUE	49	52;53;54;55;56;60;63;64;
O95197	sp|O95197|RTN3_HUMAN Reticulon-3 OS=Homo sapiens OX=9606 GN=RTN3 PE=1 SV=2	TRUE	TRUE	FALSE	FALSE	TRUE	52	53;54;55;56;60;63;64;65;
O95197	sp|O95197|RTN3_HUMAN Reticulon-3 OS=Homo sapiens OX=9606 GN=RTN3 PE=1 SV=2	TRUE	TRUE	FALSE	FALSE	TRUE	53	54;55;56;60;63;64;65;70;
O95197	sp|O95197|RTN3_HUMAN Reticulon-3 OS=Homo sapiens OX=9606 GN=RTN3 PE=1 SV=2	TRUE	TRUE	FALSE	FALSE	TRUE	54	55;56;60;63;64;65;70;71;
O95197	sp|O95197|RTN3_HUMAN Reticulon-3 OS=Homo sapiens OX=9606 GN=RTN3 PE=1 SV=2	TRUE	TRUE	FALSE	FALSE	TRUE	55	56;60;63;64;65;70;71;74;
O95197	sp|O95197|RTN3_HUMAN Reticulon-3 OS=Homo sapiens OX=9606 GN=RTN3 PE=1 SV=2	TRUE	TRUE	FALSE	FALSE	TRUE	56	60;63;64;65;70;71;74;79;
O95197	sp|O95197|RTN3_HUMAN Reticulon-3 OS=Homo sapiens OX=9606 GN=RTN3 PE=1 SV=2	TRUE	TRUE	FALSE	FALSE	TRUE	60	63;64;65;70;71;74;79;83;
O95197	sp|O95197|RTN3_HUMAN Reticulon-3 OS=Homo sapiens OX=9606 GN=RTN3 PE=1 SV=2	TRUE	TRUE	FALSE	FALSE	TRUE	63	64;65;70;71;74;79;83;84;
O95197	sp|O95197|RTN3_HUMAN Reticulon-3 OS=Homo sapiens OX=9606 GN=RTN3 PE=1 SV=2	TRUE	TRUE	FALSE	FALSE	TRUE	64	65;70;71;74;79;83;84;85;
O95197	sp|O95197|RTN3_HUMAN Reticulon-3 OS=Homo sapiens OX=9606 GN=RTN3 PE=1 SV=2	TRUE	TRUE	FALSE	FALSE	TRUE	65	70;71;74;79;83;84;85;88;
O95197	sp|O95197|RTN3_HUMAN Reticulon-3 OS=Homo sapiens OX=9606 GN=RTN3 PE=1 SV=2	TRUE	TRUE	FALSE	FALSE	TRUE	70	71;74;79;83;84;85;88;89;
O95197	sp|O95197|RTN3_HUMAN Reticulon-3 OS=Homo sapiens OX=9606 GN=RTN3 PE=1 SV=2	TRUE	TRUE	FALSE	FALSE	TRUE	71	74;79;83;84;85;88;89;90;
O95197	sp|O95197|RTN3_HUMAN Reticulon-3 OS=Homo sapiens OX=9606 GN=RTN3 PE=1 SV=2	TRUE	TRUE	FALSE	FALSE	TRUE	74	79;83;84;85;88;89;90;95;
Q6ZQQ2	sp|Q6ZQQ2|S31D1_HUMAN Spermatogenesis-associated protein 31D1 OS=Homo sapiens OX=9606 GN=SPATA31D1 PE=2 SV=1	TRUE	TRUE	FALSE	FALSE	TRUE	155	157;161;162;164;166;168;169;171;
Q6ZQQ2	sp|Q6ZQQ2|S31D1_HUMAN Spermatogenesis-associated protein 31D1 OS=Homo sapiens OX=9606 GN=SPATA31D1 PE=2 SV=1	TRUE	TRUE	FALSE	FALSE	TRUE	157	161;162;164;166;168;169;171;174;
Q6ZQQ2	sp|Q6ZQQ2|S31D1_HUMAN Spermatogenesis-associated protein 31D1 OS=Homo sapiens OX=9606 GN=SPATA31D1 PE=2 SV=1	TRUE	TRUE	FALSE	FALSE	TRUE	161	162;164;166;168;169;171;174;175;
Q6ZQQ2	sp|Q6ZQQ2|S31D1_HUMAN Spermatogenesis-associated protein 31D1 OS=Homo sapiens OX=9606 GN=SPATA31D1 PE=2 SV=1	TRUE	TRUE	FALSE	FALSE	TRUE	162	164;166;168;169;171;174;175;177;
Q6ZQQ2	sp|Q6ZQQ2|S31D1_HUMAN Spermatogenesis-associated protein 31D1 OS=Homo sapiens OX=9606 GN=SPATA31D1 PE=2 SV=1	TRUE	TRUE	FALSE	FALSE	TRUE	164	166;168;169;171;174;175;177;179;
Q6ZQQ2	sp|Q6ZQQ2|S31D1_HUMAN Spermatogenesis-associated protein 31D1 OS=Homo sapiens OX=9606 GN=SPATA31D1 PE=2 SV=1	TRUE	TRUE	FALSE	FALSE	TRUE	946	947;952;956;961;963;965;967;968;
Q6ZQQ2	sp|Q6ZQQ2|S31D1_HUMAN Spermatogenesis-associated protein 31D1 OS=Homo sapiens OX=9606 GN=SPATA31D1 PE=2 SV=1	TRUE	TRUE	FALSE	FALSE	TRUE	1015	1017;1022;1023;1024;1029;1030;1034;1039;
Q6ZQQ2	sp|Q6ZQQ2|S31D1_HUMAN Spermatogenesis-associated protein 31D1 OS=Homo sapiens OX=9606 GN=SPATA31D1 PE=2 SV=1	TRUE	TRUE	FALSE	FALSE	TRUE	1017	1022;1023;1024;1029;1030;1034;1039;1040;
Q6ZQQ2	sp|Q6ZQQ2|S31D1_HUMAN Spermatogenesis-associated protein 31D1 OS=Homo sapiens OX=9606 GN=SPATA31D1 PE=2 SV=1	TRUE	TRUE	FALSE	FALSE	TRUE	1022	1023;1024;1029;1030;1034;1039;1040;1041;
Q6ZQQ2	sp|Q6ZQQ2|S31D1_HUMAN Spermatogenesis-associated protein 31D1 OS=Homo sapiens OX=9606 GN=SPATA31D1 PE=2 SV=1	TRUE	TRUE	FALSE	FALSE	TRUE	1023	1024;1029;1030;1034;1039;1040;1041;1042;
Q6ZQQ2	sp|Q6ZQQ2|S31D1_HUMAN Spermatogenesis-associated protein 31D1 OS=Homo sapiens OX=9606 GN=SPATA31D1 PE=2 SV=1	TRUE	TRUE	FALSE	FALSE	TRUE	1157	1162;1163;1164;1166;1168;1172;1177;1178;
Q6ZQQ2	sp|Q6ZQQ2|S31D1_HUMAN Spermatogenesis-associated protein 31D1 OS=Homo sapiens OX=9606 GN=SPATA31D1 PE=2 SV=1	TRUE	TRUE	FALSE	FALSE	TRUE	1162	1163;1164;1166;1168;1172;1177;1178;1179;
Q6ZQQ2	sp|Q6ZQQ2|S31D1_HUMAN Spermatogenesis-associated protein 31D1 OS=Homo sapiens OX=9606 GN=SPATA31D1 PE=2 SV=1	TRUE	TRUE	FALSE	FALSE	TRUE	1163	1164;1166;1168;1172;1177;1178;1179;1182;
P34925	sp|P34925|RYK_HUMAN Tyrosine-protein kinase RYK OS=Homo sapiens OX=9606 GN=RYK PE=1 SV=3	TRUE	FALSE	TRUE	FALSE	TRUE	267	268;269;270;274;277;278;280;281;
Q9NQC3	sp|Q9NQC3|RTN4_HUMAN Reticulon-4 OS=Homo sapiens OX=9606 GN=RTN4 PE=1 SV=2	TRUE	FALSE	FALSE	FALSE	TRUE	622	626;630;635;636;637;642;643;648;
Q8IWB4	sp|Q8IWB4|S31A7_HUMAN Spermatogenesis-associated protein 31A7 OS=Homo sapiens OX=9606 GN=SPATA31A7 PE=2 SV=4	TRUE	TRUE	FALSE	FALSE	TRUE	167	168;170;175;176;177;179;180;182;
Q8IWB4	sp|Q8IWB4|S31A7_HUMAN Spermatogenesis-associated protein 31A7 OS=Homo sapiens OX=9606 GN=SPATA31A7 PE=2 SV=4	TRUE	TRUE	FALSE	FALSE	TRUE	168	170;175;176;177;179;180;182;184;
Q8IWB4	sp|Q8IWB4|S31A7_HUMAN Spermatogenesis-associated protein 31A7 OS=Homo sapiens OX=9606 GN=SPATA31A7 PE=2 SV=4	TRUE	TRUE	FALSE	FALSE	TRUE	263	268;273;275;278;280;281;286;289;
Q8IWB4	sp|Q8IWB4|S31A7_HUMAN Spermatogenesis-associated protein 31A7 OS=Homo sapiens OX=9606 GN=SPATA31A7 PE=2 SV=4	TRUE	TRUE	FALSE	FALSE	TRUE	268	273;275;278;280;281;286;289;290;
Q8IWB4	sp|Q8IWB4|S31A7_HUMAN Spermatogenesis-associated protein 31A7 OS=Homo sapiens OX=9606 GN=SPATA31A7 PE=2 SV=4	TRUE	TRUE	FALSE	FALSE	TRUE	273	275;278;280;281;286;289;290;295;
Q8IWB4	sp|Q8IWB4|S31A7_HUMAN Spermatogenesis-associated protein 31A7 OS=Homo sapiens OX=9606 GN=SPATA31A7 PE=2 SV=4	TRUE	TRUE	FALSE	FALSE	TRUE	275	278;280;281;286;289;290;295;296;
A6NKL6	sp|A6NKL6|T200C_HUMAN Transmembrane protein 200C OS=Homo sapiens OX=9606 GN=TMEM200C PE=2 SV=2	TRUE	TRUE	FALSE	FALSE	TRUE	348	349;351;352;357;361;366;367;369;
A6NKL6	sp|A6NKL6|T200C_HUMAN Transmembrane protein 200C OS=Homo sapiens OX=9606 GN=TMEM200C PE=2 SV=2	TRUE	TRUE	FALSE	FALSE	TRUE	349	351;352;357;361;366;367;369;370;
Q6ZUB0	sp|Q6ZUB0|S31D4_HUMAN Spermatogenesis-associated protein 31D4 OS=Homo sapiens OX=9606 GN=SPATA31D4 PE=2 SV=2	TRUE	TRUE	FALSE	FALSE	TRUE	152	154;158;159;161;165;166;168;171;
Q6ZUB0	sp|Q6ZUB0|S31D4_HUMAN Spermatogenesis-associated protein 31D4 OS=Homo sapiens OX=9606 GN=SPATA31D4 PE=2 SV=2	TRUE	TRUE	FALSE	FALSE	TRUE	154	158;159;161;165;166;168;171;172;
Q6ZUB0	sp|Q6ZUB0|S31D4_HUMAN Spermatogenesis-associated protein 31D4 OS=Homo sapiens OX=9606 GN=SPATA31D4 PE=2 SV=2	TRUE	TRUE	FALSE	FALSE	TRUE	158	159;161;165;166;168;171;172;174;
Q6ZUB0	sp|Q6ZUB0|S31D4_HUMAN Spermatogenesis-associated protein 31D4 OS=Homo sapiens OX=9606 GN=SPATA31D4 PE=2 SV=2	TRUE	TRUE	FALSE	FALSE	TRUE	159	161;165;166;168;171;172;174;176;
Q6ZUB0	sp|Q6ZUB0|S31D4_HUMAN Spermatogenesis-associated protein 31D4 OS=Homo sapiens OX=9606 GN=SPATA31D4 PE=2 SV=2	TRUE	TRUE	FALSE	FALSE	TRUE	161	165;166;168;171;172;174;176;177;
Q9NY46	sp|Q9NY46|SCN3A_HUMAN Sodium channel protein type 3 subunit alpha OS=Homo sapiens OX=9606 GN=SCN3A PE=1 SV=2	TRUE	FALSE	TRUE	FALSE	TRUE	1953	1954;1958;1961;1962;1963;1964;1965;1966;
Q9NY46	sp|Q9NY46|SCN3A_HUMAN Sodium channel protein type 3 subunit alpha OS=Homo sapiens OX=9606 GN=SCN3A PE=1 SV=2	TRUE	FALSE	TRUE	FALSE	TRUE	1954	1958;1961;1962;1963;1964;1965;1966;1969;
Q9NY46	sp|Q9NY46|SCN3A_HUMAN Sodium channel protein type 3 subunit alpha OS=Homo sapiens OX=9606 GN=SCN3A PE=1 SV=2	TRUE	FALSE	TRUE	FALSE	TRUE	1958	1961;1962;1963;1964;1965;1966;1969;1972;
Q9NY46	sp|Q9NY46|SCN3A_HUMAN Sodium channel protein type 3 subunit alpha OS=Homo sapiens OX=9606 GN=SCN3A PE=1 SV=2	TRUE	FALSE	TRUE	FALSE	TRUE	1961	1962;1963;1964;1965;1966;1969;1972;1974;
Q12772	sp|Q12772|SRBP2_HUMAN Sterol regulatory element-binding protein 2 OS=Homo sapiens OX=9606 GN=SREBF2 PE=1 SV=2	TRUE	FALSE	FALSE	FALSE	TRUE	52	53;57;60;62;63;64;66;67;
Q12772	sp|Q12772|SRBP2_HUMAN Sterol regulatory element-binding protein 2 OS=Homo sapiens OX=9606 GN=SREBF2 PE=1 SV=2	TRUE	FALSE	FALSE	FALSE	TRUE	53	57;60;62;63;64;66;67;69;
Q12772	sp|Q12772|SRBP2_HUMAN Sterol regulatory element-binding protein 2 OS=Homo sapiens OX=9606 GN=SREBF2 PE=1 SV=2	TRUE	FALSE	FALSE	FALSE	TRUE	57	60;62;63;64;66;67;69;70;
Q12772	sp|Q12772|SRBP2_HUMAN Sterol regulatory element-binding protein 2 OS=Homo sapiens OX=9606 GN=SREBF2 PE=1 SV=2	TRUE	FALSE	FALSE	FALSE	TRUE	60	62;63;64;66;67;69;70;71;
Q12772	sp|Q12772|SRBP2_HUMAN Sterol regulatory element-binding protein 2 OS=Homo sapiens OX=9606 GN=SREBF2 PE=1 SV=2	TRUE	FALSE	FALSE	FALSE	TRUE	62	63;64;66;67;69;70;71;72;
Q12772	sp|Q12772|SRBP2_HUMAN Sterol regulatory element-binding protein 2 OS=Homo sapiens OX=9606 GN=SREBF2 PE=1 SV=2	TRUE	FALSE	FALSE	FALSE	TRUE	63	64;66;67;69;70;71;72;73;
Q12772	sp|Q12772|SRBP2_HUMAN Sterol regulatory element-binding protein 2 OS=Homo sapiens OX=9606 GN=SREBF2 PE=1 SV=2	TRUE	FALSE	FALSE	FALSE	TRUE	64	66;67;69;70;71;72;73;74;
Q5TF21	sp|Q5TF21|SOGA3_HUMAN Protein SOGA3 OS=Homo sapiens OX=9606 GN=SOGA3 PE=3 SV=1	TRUE	TRUE	FALSE	FALSE	TRUE	215	217;219;220;221;222;226;229;231;
Q5TF21	sp|Q5TF21|SOGA3_HUMAN Protein SOGA3 OS=Homo sapiens OX=9606 GN=SOGA3 PE=3 SV=1	TRUE	TRUE	FALSE	FALSE	TRUE	217	219;220;221;222;226;229;231;234;
Q5TF21	sp|Q5TF21|SOGA3_HUMAN Protein SOGA3 OS=Homo sapiens OX=9606 GN=SOGA3 PE=3 SV=1	TRUE	TRUE	FALSE	FALSE	TRUE	219	220;221;222;226;229;231;234;236;
Q6UX68	sp|Q6UX68|XKR5_HUMAN XK-related protein 5 OS=Homo sapiens OX=9606 GN=XKR5 PE=2 SV=2	TRUE	TRUE	FALSE	FALSE	TRUE	539	540;541;545;547;552;553;554;559;
Q6UX68	sp|Q6UX68|XKR5_HUMAN XK-related protein 5 OS=Homo sapiens OX=9606 GN=XKR5 PE=2 SV=2	TRUE	TRUE	FALSE	FALSE	TRUE	540	541;545;547;552;553;554;559;562;
Q6UX68	sp|Q6UX68|XKR5_HUMAN XK-related protein 5 OS=Homo sapiens OX=9606 GN=XKR5 PE=2 SV=2	TRUE	TRUE	FALSE	FALSE	TRUE	541	545;547;552;553;554;559;562;565;
Q6UX68	sp|Q6UX68|XKR5_HUMAN XK-related protein 5 OS=Homo sapiens OX=9606 GN=XKR5 PE=2 SV=2	TRUE	TRUE	FALSE	FALSE	TRUE	545	547;552;553;554;559;562;565;568;
Q96H15	sp|Q96H15|TIMD4_HUMAN T-cell immunoglobulin and mucin domain-containing protein 4 OS=Homo sapiens OX=9606 GN=TIMD4 PE=1 SV=2	TRUE	TRUE	TRUE	FALSE	TRUE	136	137;138;141;143;144;145;146;150;
Q96H15	sp|Q96H15|TIMD4_HUMAN T-cell immunoglobulin and mucin domain-containing protein 4 OS=Homo sapiens OX=9606 GN=TIMD4 PE=1 SV=2	TRUE	TRUE	TRUE	FALSE	TRUE	137	138;141;143;144;145;146;150;151;
Q96H15	sp|Q96H15|TIMD4_HUMAN T-cell immunoglobulin and mucin domain-containing protein 4 OS=Homo sapiens OX=9606 GN=TIMD4 PE=1 SV=2	TRUE	TRUE	TRUE	FALSE	TRUE	138	141;143;144;145;146;150;151;152;
Q96H15	sp|Q96H15|TIMD4_HUMAN T-cell immunoglobulin and mucin domain-containing protein 4 OS=Homo sapiens OX=9606 GN=TIMD4 PE=1 SV=2	TRUE	TRUE	TRUE	FALSE	TRUE	141	143;144;145;146;150;151;152;153;
Q96H15	sp|Q96H15|TIMD4_HUMAN T-cell immunoglobulin and mucin domain-containing protein 4 OS=Homo sapiens OX=9606 GN=TIMD4 PE=1 SV=2	TRUE	TRUE	TRUE	FALSE	TRUE	143	144;145;146;150;151;152;153;155;
Q96H15	sp|Q96H15|TIMD4_HUMAN T-cell immunoglobulin and mucin domain-containing protein 4 OS=Homo sapiens OX=9606 GN=TIMD4 PE=1 SV=2	TRUE	TRUE	TRUE	FALSE	TRUE	144	145;146;150;151;152;153;155;156;
Q96H15	sp|Q96H15|TIMD4_HUMAN T-cell immunoglobulin and mucin domain-containing protein 4 OS=Homo sapiens OX=9606 GN=TIMD4 PE=1 SV=2	TRUE	TRUE	TRUE	FALSE	TRUE	145	146;150;151;152;153;155;156;157;
Q96H15	sp|Q96H15|TIMD4_HUMAN T-cell immunoglobulin and mucin domain-containing protein 4 OS=Homo sapiens OX=9606 GN=TIMD4 PE=1 SV=2	TRUE	TRUE	TRUE	FALSE	TRUE	146	150;151;152;153;155;156;157;161;
Q96H15	sp|Q96H15|TIMD4_HUMAN T-cell immunoglobulin and mucin domain-containing protein 4 OS=Homo sapiens OX=9606 GN=TIMD4 PE=1 SV=2	TRUE	TRUE	TRUE	FALSE	TRUE	150	151;152;153;155;156;157;161;162;
Q96H15	sp|Q96H15|TIMD4_HUMAN T-cell immunoglobulin and mucin domain-containing protein 4 OS=Homo sapiens OX=9606 GN=TIMD4 PE=1 SV=2	TRUE	TRUE	TRUE	FALSE	TRUE	151	152;153;155;156;157;161;162;163;
Q96H15	sp|Q96H15|TIMD4_HUMAN T-cell immunoglobulin and mucin domain-containing protein 4 OS=Homo sapiens OX=9606 GN=TIMD4 PE=1 SV=2	TRUE	TRUE	TRUE	FALSE	TRUE	169	170;173;174;178;179;181;186;187;
Q96H15	sp|Q96H15|TIMD4_HUMAN T-cell immunoglobulin and mucin domain-containing protein 4 OS=Homo sapiens OX=9606 GN=TIMD4 PE=1 SV=2	TRUE	TRUE	TRUE	FALSE	TRUE	170	173;174;178;179;181;186;187;192;
Q96H15	sp|Q96H15|TIMD4_HUMAN T-cell immunoglobulin and mucin domain-containing protein 4 OS=Homo sapiens OX=9606 GN=TIMD4 PE=1 SV=2	TRUE	TRUE	TRUE	FALSE	TRUE	173	174;178;179;181;186;187;192;193;
Q96H15	sp|Q96H15|TIMD4_HUMAN T-cell immunoglobulin and mucin domain-containing protein 4 OS=Homo sapiens OX=9606 GN=TIMD4 PE=1 SV=2	TRUE	TRUE	TRUE	FALSE	TRUE	174	178;179;181;186;187;192;193;196;
Q96H15	sp|Q96H15|TIMD4_HUMAN T-cell immunoglobulin and mucin domain-containing protein 4 OS=Homo sapiens OX=9606 GN=TIMD4 PE=1 SV=2	TRUE	TRUE	TRUE	FALSE	TRUE	178	179;181;186;187;192;193;196;199;
Q96H15	sp|Q96H15|TIMD4_HUMAN T-cell immunoglobulin and mucin domain-containing protein 4 OS=Homo sapiens OX=9606 GN=TIMD4 PE=1 SV=2	TRUE	TRUE	TRUE	FALSE	TRUE	179	181;186;187;192;193;196;199;201;
Q96H15	sp|Q96H15|TIMD4_HUMAN T-cell immunoglobulin and mucin domain-containing protein 4 OS=Homo sapiens OX=9606 GN=TIMD4 PE=1 SV=2	TRUE	TRUE	TRUE	FALSE	TRUE	181	186;187;192;193;196;199;201;203;
Q96H15	sp|Q96H15|TIMD4_HUMAN T-cell immunoglobulin and mucin domain-containing protein 4 OS=Homo sapiens OX=9606 GN=TIMD4 PE=1 SV=2	TRUE	TRUE	TRUE	FALSE	TRUE	186	187;192;193;196;199;201;203;204;
Q96H15	sp|Q96H15|TIMD4_HUMAN T-cell immunoglobulin and mucin domain-containing protein 4 OS=Homo sapiens OX=9606 GN=TIMD4 PE=1 SV=2	TRUE	TRUE	TRUE	FALSE	TRUE	225	228;230;234;236;238;239;242;243;
Q96H15	sp|Q96H15|TIMD4_HUMAN T-cell immunoglobulin and mucin domain-containing protein 4 OS=Homo sapiens OX=9606 GN=TIMD4 PE=1 SV=2	TRUE	TRUE	TRUE	FALSE	TRUE	228	230;234;236;238;239;242;243;244;
Q96H15	sp|Q96H15|TIMD4_HUMAN T-cell immunoglobulin and mucin domain-containing protein 4 OS=Homo sapiens OX=9606 GN=TIMD4 PE=1 SV=2	TRUE	TRUE	TRUE	FALSE	TRUE	230	234;236;238;239;242;243;244;247;
Q96H15	sp|Q96H15|TIMD4_HUMAN T-cell immunoglobulin and mucin domain-containing protein 4 OS=Homo sapiens OX=9606 GN=TIMD4 PE=1 SV=2	TRUE	TRUE	TRUE	FALSE	TRUE	234	236;238;239;242;243;244;247;251;
Q96H15	sp|Q96H15|TIMD4_HUMAN T-cell immunoglobulin and mucin domain-containing protein 4 OS=Homo sapiens OX=9606 GN=TIMD4 PE=1 SV=2	TRUE	TRUE	TRUE	FALSE	TRUE	236	238;239;242;243;244;247;251;252;
Q96H15	sp|Q96H15|TIMD4_HUMAN T-cell immunoglobulin and mucin domain-containing protein 4 OS=Homo sapiens OX=9606 GN=TIMD4 PE=1 SV=2	TRUE	TRUE	TRUE	FALSE	TRUE	238	239;242;243;244;247;251;252;255;
Q96H15	sp|Q96H15|TIMD4_HUMAN T-cell immunoglobulin and mucin domain-containing protein 4 OS=Homo sapiens OX=9606 GN=TIMD4 PE=1 SV=2	TRUE	TRUE	TRUE	FALSE	TRUE	262	263;264;267;271;272;274;276;277;
Q9UPZ6	sp|Q9UPZ6|THS7A_HUMAN Thrombospondin type-1 domain-containing protein 7A OS=Homo sapiens OX=9606 GN=THSD7A PE=1 SV=4	TRUE	FALSE	TRUE	FALSE	TRUE	639	641;642;644;645;647;649;651;654;
Q9UPZ6	sp|Q9UPZ6|THS7A_HUMAN Thrombospondin type-1 domain-containing protein 7A OS=Homo sapiens OX=9606 GN=THSD7A PE=1 SV=4	TRUE	FALSE	TRUE	FALSE	TRUE	641	642;644;645;647;649;651;654;655;
Q01973	sp|Q01973|ROR1_HUMAN Inactive tyrosine-protein kinase transmembrane receptor ROR1 OS=Homo sapiens OX=9606 GN=ROR1 PE=1 SV=2	TRUE	FALSE	TRUE	FALSE	TRUE	753	754;756;757;758;759;760;762;767;
Q01973	sp|Q01973|ROR1_HUMAN Inactive tyrosine-protein kinase transmembrane receptor ROR1 OS=Homo sapiens OX=9606 GN=ROR1 PE=1 SV=2	TRUE	FALSE	TRUE	FALSE	TRUE	754	756;757;758;759;760;762;767;768;
Q01973	sp|Q01973|ROR1_HUMAN Inactive tyrosine-protein kinase transmembrane receptor ROR1 OS=Homo sapiens OX=9606 GN=ROR1 PE=1 SV=2	TRUE	FALSE	TRUE	FALSE	TRUE	756	757;758;759;760;762;767;768;770;
Q01973	sp|Q01973|ROR1_HUMAN Inactive tyrosine-protein kinase transmembrane receptor ROR1 OS=Homo sapiens OX=9606 GN=ROR1 PE=1 SV=2	TRUE	FALSE	TRUE	FALSE	TRUE	757	758;759;760;762;767;768;770;771;
Q01973	sp|Q01973|ROR1_HUMAN Inactive tyrosine-protein kinase transmembrane receptor ROR1 OS=Homo sapiens OX=9606 GN=ROR1 PE=1 SV=2	TRUE	FALSE	TRUE	FALSE	TRUE	758	759;760;762;767;768;770;771;772;
Q01973	sp|Q01973|ROR1_HUMAN Inactive tyrosine-protein kinase transmembrane receptor ROR1 OS=Homo sapiens OX=9606 GN=ROR1 PE=1 SV=2	TRUE	FALSE	TRUE	FALSE	TRUE	759	760;762;767;768;770;771;772;774;
Q01973	sp|Q01973|ROR1_HUMAN Inactive tyrosine-protein kinase transmembrane receptor ROR1 OS=Homo sapiens OX=9606 GN=ROR1 PE=1 SV=2	TRUE	FALSE	TRUE	FALSE	TRUE	760	762;767;768;770;771;772;774;776;
Q01973	sp|Q01973|ROR1_HUMAN Inactive tyrosine-protein kinase transmembrane receptor ROR1 OS=Homo sapiens OX=9606 GN=ROR1 PE=1 SV=2	TRUE	FALSE	TRUE	FALSE	TRUE	762	767;768;770;771;772;774;776;779;
Q01973	sp|Q01973|ROR1_HUMAN Inactive tyrosine-protein kinase transmembrane receptor ROR1 OS=Homo sapiens OX=9606 GN=ROR1 PE=1 SV=2	TRUE	FALSE	TRUE	FALSE	TRUE	767	768;770;771;772;774;776;779;782;
Q01973	sp|Q01973|ROR1_HUMAN Inactive tyrosine-protein kinase transmembrane receptor ROR1 OS=Homo sapiens OX=9606 GN=ROR1 PE=1 SV=2	TRUE	FALSE	TRUE	FALSE	TRUE	853	855;857;858;860;862;863;864;865;
Q01973	sp|Q01973|ROR1_HUMAN Inactive tyrosine-protein kinase transmembrane receptor ROR1 OS=Homo sapiens OX=9606 GN=ROR1 PE=1 SV=2	TRUE	FALSE	TRUE	FALSE	TRUE	855	857;858;860;862;863;864;865;869;
Q01973	sp|Q01973|ROR1_HUMAN Inactive tyrosine-protein kinase transmembrane receptor ROR1 OS=Homo sapiens OX=9606 GN=ROR1 PE=1 SV=2	TRUE	FALSE	TRUE	FALSE	TRUE	857	858;860;862;863;864;865;869;870;
Q01973	sp|Q01973|ROR1_HUMAN Inactive tyrosine-protein kinase transmembrane receptor ROR1 OS=Homo sapiens OX=9606 GN=ROR1 PE=1 SV=2	TRUE	FALSE	TRUE	FALSE	TRUE	858	860;862;863;864;865;869;870;873;
Q01973	sp|Q01973|ROR1_HUMAN Inactive tyrosine-protein kinase transmembrane receptor ROR1 OS=Homo sapiens OX=9606 GN=ROR1 PE=1 SV=2	TRUE	FALSE	TRUE	FALSE	TRUE	860	862;863;864;865;869;870;873;874;
Q01973	sp|Q01973|ROR1_HUMAN Inactive tyrosine-protein kinase transmembrane receptor ROR1 OS=Homo sapiens OX=9606 GN=ROR1 PE=1 SV=2	TRUE	FALSE	TRUE	FALSE	TRUE	862	863;864;865;869;870;873;874;876;
P18827	sp|P18827|SDC1_HUMAN Syndecan-1 OS=Homo sapiens OX=9606 GN=SDC1 PE=1 SV=3	TRUE	FALSE	TRUE	FALSE	TRUE	56	58;61;63;64;68;72;76;77;
P18827	sp|P18827|SDC1_HUMAN Syndecan-1 OS=Homo sapiens OX=9606 GN=SDC1 PE=1 SV=3	TRUE	FALSE	TRUE	FALSE	TRUE	58	61;63;64;68;72;76;77;81;
P18827	sp|P18827|SDC1_HUMAN Syndecan-1 OS=Homo sapiens OX=9606 GN=SDC1 PE=1 SV=3	TRUE	FALSE	TRUE	FALSE	TRUE	61	63;64;68;72;76;77;81;86;
P18827	sp|P18827|SDC1_HUMAN Syndecan-1 OS=Homo sapiens OX=9606 GN=SDC1 PE=1 SV=3	TRUE	FALSE	TRUE	FALSE	TRUE	63	64;68;72;76;77;81;86;89;
P18827	sp|P18827|SDC1_HUMAN Syndecan-1 OS=Homo sapiens OX=9606 GN=SDC1 PE=1 SV=3	TRUE	FALSE	TRUE	FALSE	TRUE	64	68;72;76;77;81;86;89;90;
P18827	sp|P18827|SDC1_HUMAN Syndecan-1 OS=Homo sapiens OX=9606 GN=SDC1 PE=1 SV=3	TRUE	FALSE	TRUE	FALSE	TRUE	68	72;76;77;81;86;89;90;91;
P18827	sp|P18827|SDC1_HUMAN Syndecan-1 OS=Homo sapiens OX=9606 GN=SDC1 PE=1 SV=3	TRUE	FALSE	TRUE	FALSE	TRUE	72	76;77;81;86;89;90;91;92;
P18827	sp|P18827|SDC1_HUMAN Syndecan-1 OS=Homo sapiens OX=9606 GN=SDC1 PE=1 SV=3	TRUE	FALSE	TRUE	FALSE	TRUE	128	129;133;134;138;139;140;141;143;
P18827	sp|P18827|SDC1_HUMAN Syndecan-1 OS=Homo sapiens OX=9606 GN=SDC1 PE=1 SV=3	TRUE	FALSE	TRUE	FALSE	TRUE	129	133;134;138;139;140;141;143;144;
O75056	sp|O75056|SDC3_HUMAN Syndecan-3 OS=Homo sapiens OX=9606 GN=SDC3 PE=1 SV=2	TRUE	TRUE	FALSE	FALSE	TRUE	153	157;158;160;161;162;165;166;169;
O75056	sp|O75056|SDC3_HUMAN Syndecan-3 OS=Homo sapiens OX=9606 GN=SDC3 PE=1 SV=2	TRUE	TRUE	FALSE	FALSE	TRUE	157	158;160;161;162;165;166;169;170;
O75056	sp|O75056|SDC3_HUMAN Syndecan-3 OS=Homo sapiens OX=9606 GN=SDC3 PE=1 SV=2	TRUE	TRUE	FALSE	FALSE	TRUE	158	160;161;162;165;166;169;170;171;
O75056	sp|O75056|SDC3_HUMAN Syndecan-3 OS=Homo sapiens OX=9606 GN=SDC3 PE=1 SV=2	TRUE	TRUE	FALSE	FALSE	TRUE	160	161;162;165;166;169;170;171;175;
O75056	sp|O75056|SDC3_HUMAN Syndecan-3 OS=Homo sapiens OX=9606 GN=SDC3 PE=1 SV=2	TRUE	TRUE	FALSE	FALSE	TRUE	161	162;165;166;169;170;171;175;178;
O75056	sp|O75056|SDC3_HUMAN Syndecan-3 OS=Homo sapiens OX=9606 GN=SDC3 PE=1 SV=2	TRUE	TRUE	FALSE	FALSE	TRUE	162	165;166;169;170;171;175;178;182;
O75056	sp|O75056|SDC3_HUMAN Syndecan-3 OS=Homo sapiens OX=9606 GN=SDC3 PE=1 SV=2	TRUE	TRUE	FALSE	FALSE	TRUE	165	166;169;170;171;175;178;182;185;
O75056	sp|O75056|SDC3_HUMAN Syndecan-3 OS=Homo sapiens OX=9606 GN=SDC3 PE=1 SV=2	TRUE	TRUE	FALSE	FALSE	TRUE	166	169;170;171;175;178;182;185;187;
O75056	sp|O75056|SDC3_HUMAN Syndecan-3 OS=Homo sapiens OX=9606 GN=SDC3 PE=1 SV=2	TRUE	TRUE	FALSE	FALSE	TRUE	169	170;171;175;178;182;185;187;189;
O75056	sp|O75056|SDC3_HUMAN Syndecan-3 OS=Homo sapiens OX=9606 GN=SDC3 PE=1 SV=2	TRUE	TRUE	FALSE	FALSE	TRUE	170	171;175;178;182;185;187;189;190;
O75056	sp|O75056|SDC3_HUMAN Syndecan-3 OS=Homo sapiens OX=9606 GN=SDC3 PE=1 SV=2	TRUE	TRUE	FALSE	FALSE	TRUE	274	275;280;281;286;291;293;296;299;
O75056	sp|O75056|SDC3_HUMAN Syndecan-3 OS=Homo sapiens OX=9606 GN=SDC3 PE=1 SV=2	TRUE	TRUE	FALSE	FALSE	TRUE	275	280;281;286;291;293;296;299;300;
Q9HCF6	sp|Q9HCF6|TRPM3_HUMAN Transient receptor potential cation channel subfamily M member 3 OS=Homo sapiens OX=9606 GN=TRPM3 PE=2 SV=4	TRUE	TRUE	FALSE	FALSE	TRUE	1455	1457;1458;1462;1463;1466;1467;1468;1472;
Q9HCF6	sp|Q9HCF6|TRPM3_HUMAN Transient receptor potential cation channel subfamily M member 3 OS=Homo sapiens OX=9606 GN=TRPM3 PE=2 SV=4	TRUE	TRUE	FALSE	FALSE	TRUE	1457	1458;1462;1463;1466;1467;1468;1472;1476;
Q9HCF6	sp|Q9HCF6|TRPM3_HUMAN Transient receptor potential cation channel subfamily M member 3 OS=Homo sapiens OX=9606 GN=TRPM3 PE=2 SV=4	TRUE	TRUE	FALSE	FALSE	TRUE	1458	1462;1463;1466;1467;1468;1472;1476;1481;
Q9HCF6	sp|Q9HCF6|TRPM3_HUMAN Transient receptor potential cation channel subfamily M member 3 OS=Homo sapiens OX=9606 GN=TRPM3 PE=2 SV=4	TRUE	TRUE	FALSE	FALSE	TRUE	1462	1463;1466;1467;1468;1472;1476;1481;1483;
Q9UBN4	sp|Q9UBN4|TRPC4_HUMAN Short transient receptor potential channel 4 OS=Homo sapiens OX=9606 GN=TRPC4 PE=1 SV=1	TRUE	FALSE	FALSE	FALSE	TRUE	757	760;761;764;768;771;772;774;777;
Q8IWB9	sp|Q8IWB9|TEX2_HUMAN Testis-expressed protein 2 OS=Homo sapiens OX=9606 GN=TEX2 PE=1 SV=2	TRUE	FALSE	TRUE	FALSE	TRUE	135	138;139;140;141;146;147;151;152;
Q8IWB9	sp|Q8IWB9|TEX2_HUMAN Testis-expressed protein 2 OS=Homo sapiens OX=9606 GN=TEX2 PE=1 SV=2	TRUE	FALSE	TRUE	FALSE	TRUE	138	139;140;141;146;147;151;152;154;
Q8IWB9	sp|Q8IWB9|TEX2_HUMAN Testis-expressed protein 2 OS=Homo sapiens OX=9606 GN=TEX2 PE=1 SV=2	TRUE	FALSE	TRUE	FALSE	TRUE	139	140;141;146;147;151;152;154;158;
Q8IWB9	sp|Q8IWB9|TEX2_HUMAN Testis-expressed protein 2 OS=Homo sapiens OX=9606 GN=TEX2 PE=1 SV=2	TRUE	FALSE	TRUE	FALSE	TRUE	140	141;146;147;151;152;154;158;159;
Q8IWB9	sp|Q8IWB9|TEX2_HUMAN Testis-expressed protein 2 OS=Homo sapiens OX=9606 GN=TEX2 PE=1 SV=2	TRUE	FALSE	TRUE	FALSE	TRUE	141	146;147;151;152;154;158;159;160;
Q9NP79	sp|Q9NP79|VTA1_HUMAN Vacuolar protein sorting-associated protein VTA1 homolog OS=Homo sapiens OX=9606 GN=VTA1 PE=1 SV=1	TRUE	FALSE	FALSE	FALSE	TRUE	185	188;191;194;195;196;197;198;202;
Q9NP79	sp|Q9NP79|VTA1_HUMAN Vacuolar protein sorting-associated protein VTA1 homolog OS=Homo sapiens OX=9606 GN=VTA1 PE=1 SV=1	TRUE	FALSE	FALSE	FALSE	TRUE	188	191;194;195;196;197;198;202;206;
Q9NP79	sp|Q9NP79|VTA1_HUMAN Vacuolar protein sorting-associated protein VTA1 homolog OS=Homo sapiens OX=9606 GN=VTA1 PE=1 SV=1	TRUE	FALSE	FALSE	FALSE	TRUE	191	194;195;196;197;198;202;206;210;
Q8NF91	sp|Q8NF91|SYNE1_HUMAN Nesprin-1 OS=Homo sapiens OX=9606 GN=SYNE1 PE=1 SV=4	TRUE	FALSE	FALSE	FALSE	TRUE	147	149;150;151;153;154;157;160;161;
Q8NF91	sp|Q8NF91|SYNE1_HUMAN Nesprin-1 OS=Homo sapiens OX=9606 GN=SYNE1 PE=1 SV=4	TRUE	FALSE	FALSE	FALSE	TRUE	149	150;151;153;154;157;160;161;163;
Q8NF91	sp|Q8NF91|SYNE1_HUMAN Nesprin-1 OS=Homo sapiens OX=9606 GN=SYNE1 PE=1 SV=4	TRUE	FALSE	FALSE	FALSE	TRUE	150	151;153;154;157;160;161;163;168;
Q8NF91	sp|Q8NF91|SYNE1_HUMAN Nesprin-1 OS=Homo sapiens OX=9606 GN=SYNE1 PE=1 SV=4	TRUE	FALSE	FALSE	FALSE	TRUE	151	153;154;157;160;161;163;168;173;
Q8NF91	sp|Q8NF91|SYNE1_HUMAN Nesprin-1 OS=Homo sapiens OX=9606 GN=SYNE1 PE=1 SV=4	TRUE	FALSE	FALSE	FALSE	TRUE	153	154;157;160;161;163;168;173;174;
A2VDJ0	sp|A2VDJ0|T131L_HUMAN Transmembrane protein 131-like OS=Homo sapiens OX=9606 GN=TMEM131L PE=1 SV=2	TRUE	FALSE	TRUE	FALSE	TRUE	995	996;997;998;999;1000;1001;1006;1011;
A2VDJ0	sp|A2VDJ0|T131L_HUMAN Transmembrane protein 131-like OS=Homo sapiens OX=9606 GN=TMEM131L PE=1 SV=2	TRUE	FALSE	TRUE	FALSE	TRUE	996	997;998;999;1000;1001;1006;1011;1012;
Q9Y2W1	sp|Q9Y2W1|TR150_HUMAN Thyroid hormone receptor-associated protein 3 OS=Homo sapiens OX=9606 GN=THRAP3 PE=1 SV=2	TRUE	FALSE	FALSE	FALSE	TRUE	4	7;9;11;13;14;16;18;20;
Q9Y2W1	sp|Q9Y2W1|TR150_HUMAN Thyroid hormone receptor-associated protein 3 OS=Homo sapiens OX=9606 GN=THRAP3 PE=1 SV=2	TRUE	FALSE	FALSE	FALSE	TRUE	7	9;11;13;14;16;18;20;22;
Q9Y2W1	sp|Q9Y2W1|TR150_HUMAN Thyroid hormone receptor-associated protein 3 OS=Homo sapiens OX=9606 GN=THRAP3 PE=1 SV=2	TRUE	FALSE	FALSE	FALSE	TRUE	777	779;780;781;782;783;784;787;789;
Q9BX84	sp|Q9BX84|TRPM6_HUMAN Transient receptor potential cation channel subfamily M member 6 OS=Homo sapiens OX=9606 GN=TRPM6 PE=1 SV=2	TRUE	TRUE	FALSE	FALSE	TRUE	1497	1498;1500;1503;1504;1506;1509;1510;1513;
Q8IYJ3	sp|Q8IYJ3|SYTL1_HUMAN Synaptotagmin-like protein 1 OS=Homo sapiens OX=9606 GN=SYTL1 PE=1 SV=1	TRUE	FALSE	FALSE	FALSE	TRUE	238	239;240;243;244;247;248;249;251;
Q8IYJ3	sp|Q8IYJ3|SYTL1_HUMAN Synaptotagmin-like protein 1 OS=Homo sapiens OX=9606 GN=SYTL1 PE=1 SV=1	TRUE	FALSE	FALSE	FALSE	TRUE	239	240;243;244;247;248;249;251;253;
Q8IYJ3	sp|Q8IYJ3|SYTL1_HUMAN Synaptotagmin-like protein 1 OS=Homo sapiens OX=9606 GN=SYTL1 PE=1 SV=1	TRUE	FALSE	FALSE	FALSE	TRUE	240	243;244;247;248;249;251;253;256;
O75298	sp|O75298|RTN2_HUMAN Reticulon-2 OS=Homo sapiens OX=9606 GN=RTN2 PE=1 SV=1	TRUE	TRUE	FALSE	FALSE	TRUE	154	156;160;161;162;163;164;165;166;
Q8WXH0	sp|Q8WXH0|SYNE2_HUMAN Nesprin-2 OS=Homo sapiens OX=9606 GN=SYNE2 PE=1 SV=3	TRUE	FALSE	FALSE	FALSE	TRUE	1034	1039;1043;1047;1048;1053;1055;1056;1057;
Q8N2Y8	sp|Q8N2Y8|RUSC2_HUMAN Iporin OS=Homo sapiens OX=9606 GN=RUSC2 PE=1 SV=3	TRUE	FALSE	FALSE	FALSE	TRUE	68	69;72;73;77;80;83;84;86;
Q8N2Y8	sp|Q8N2Y8|RUSC2_HUMAN Iporin OS=Homo sapiens OX=9606 GN=RUSC2 PE=1 SV=3	TRUE	FALSE	FALSE	FALSE	TRUE	69	72;73;77;80;83;84;86;88;
Q8N2Y8	sp|Q8N2Y8|RUSC2_HUMAN Iporin OS=Homo sapiens OX=9606 GN=RUSC2 PE=1 SV=3	TRUE	FALSE	FALSE	FALSE	TRUE	401	406;408;409;411;415;416;418;419;
Q8N2Y8	sp|Q8N2Y8|RUSC2_HUMAN Iporin OS=Homo sapiens OX=9606 GN=RUSC2 PE=1 SV=3	TRUE	FALSE	FALSE	FALSE	TRUE	406	408;409;411;415;416;418;419;421;
Q8N2Y8	sp|Q8N2Y8|RUSC2_HUMAN Iporin OS=Homo sapiens OX=9606 GN=RUSC2 PE=1 SV=3	TRUE	FALSE	FALSE	FALSE	TRUE	408	409;411;415;416;418;419;421;425;
Q8N2Y8	sp|Q8N2Y8|RUSC2_HUMAN Iporin OS=Homo sapiens OX=9606 GN=RUSC2 PE=1 SV=3	TRUE	FALSE	FALSE	FALSE	TRUE	409	411;415;416;418;419;421;425;428;
Q14160	sp|Q14160|SCRIB_HUMAN Protein scribble homolog OS=Homo sapiens OX=9606 GN=SCRIB PE=1 SV=4	TRUE	FALSE	FALSE	FALSE	TRUE	957	962;963;966;971;972;973;975;976;
Q14160	sp|Q14160|SCRIB_HUMAN Protein scribble homolog OS=Homo sapiens OX=9606 GN=SCRIB PE=1 SV=4	TRUE	FALSE	FALSE	FALSE	TRUE	962	963;966;971;972;973;975;976;978;
A6NKG5	sp|A6NKG5|RTL1_HUMAN Retrotransposon-like protein 1 OS=Homo sapiens OX=9606 GN=RTL1 PE=3 SV=3	TRUE	TRUE	FALSE	FALSE	TRUE	25	26;29;30;32;33;36;37;39;
Q5T2D2	sp|Q5T2D2|TRML2_HUMAN Trem-like transcript 2 protein OS=Homo sapiens OX=9606 GN=TREML2 PE=1 SV=2	TRUE	TRUE	TRUE	FALSE	TRUE	181	182;186;188;191;193;195;196;197;
Q5T2D2	sp|Q5T2D2|TRML2_HUMAN Trem-like transcript 2 protein OS=Homo sapiens OX=9606 GN=TREML2 PE=1 SV=2	TRUE	TRUE	TRUE	FALSE	TRUE	182	186;188;191;193;195;196;197;198;
Q5T2D2	sp|Q5T2D2|TRML2_HUMAN Trem-like transcript 2 protein OS=Homo sapiens OX=9606 GN=TREML2 PE=1 SV=2	TRUE	TRUE	TRUE	FALSE	TRUE	186	188;191;193;195;196;197;198;199;
Q5T2D2	sp|Q5T2D2|TRML2_HUMAN Trem-like transcript 2 protein OS=Homo sapiens OX=9606 GN=TREML2 PE=1 SV=2	TRUE	TRUE	TRUE	FALSE	TRUE	208	210;212;216;221;222;227;229;230;
Q5T2D2	sp|Q5T2D2|TRML2_HUMAN Trem-like transcript 2 protein OS=Homo sapiens OX=9606 GN=TREML2 PE=1 SV=2	TRUE	TRUE	TRUE	FALSE	TRUE	210	212;216;221;222;227;229;230;232;
Q5T2D2	sp|Q5T2D2|TRML2_HUMAN Trem-like transcript 2 protein OS=Homo sapiens OX=9606 GN=TREML2 PE=1 SV=2	TRUE	TRUE	TRUE	FALSE	TRUE	212	216;221;222;227;229;230;232;236;
Q5T2D2	sp|Q5T2D2|TRML2_HUMAN Trem-like transcript 2 protein OS=Homo sapiens OX=9606 GN=TREML2 PE=1 SV=2	TRUE	TRUE	TRUE	FALSE	TRUE	216	221;222;227;229;230;232;236;237;
Q5T2D2	sp|Q5T2D2|TRML2_HUMAN Trem-like transcript 2 protein OS=Homo sapiens OX=9606 GN=TREML2 PE=1 SV=2	TRUE	TRUE	TRUE	FALSE	TRUE	221	222;227;229;230;232;236;237;241;
Q5T2D2	sp|Q5T2D2|TRML2_HUMAN Trem-like transcript 2 protein OS=Homo sapiens OX=9606 GN=TREML2 PE=1 SV=2	TRUE	TRUE	TRUE	FALSE	TRUE	222	227;229;230;232;236;237;241;242;
Q5T2D2	sp|Q5T2D2|TRML2_HUMAN Trem-like transcript 2 protein OS=Homo sapiens OX=9606 GN=TREML2 PE=1 SV=2	TRUE	TRUE	TRUE	FALSE	TRUE	227	229;230;232;236;237;241;242;247;
Q5T2D2	sp|Q5T2D2|TRML2_HUMAN Trem-like transcript 2 protein OS=Homo sapiens OX=9606 GN=TREML2 PE=1 SV=2	TRUE	TRUE	TRUE	FALSE	TRUE	229	230;232;236;237;241;242;247;248;
Q5T2D2	sp|Q5T2D2|TRML2_HUMAN Trem-like transcript 2 protein OS=Homo sapiens OX=9606 GN=TREML2 PE=1 SV=2	TRUE	TRUE	TRUE	FALSE	TRUE	230	232;236;237;241;242;247;248;250;
Q6UXN2	sp|Q6UXN2|TRML4_HUMAN Trem-like transcript 4 protein OS=Homo sapiens OX=9606 GN=TREML4 PE=2 SV=1	TRUE	TRUE	TRUE	FALSE	TRUE	146	147;148;152;153;157;158;162;166;
Q6UXN2	sp|Q6UXN2|TRML4_HUMAN Trem-like transcript 4 protein OS=Homo sapiens OX=9606 GN=TREML4 PE=2 SV=1	TRUE	TRUE	TRUE	FALSE	TRUE	147	148;152;153;157;158;162;166;168;
Q6UXN2	sp|Q6UXN2|TRML4_HUMAN Trem-like transcript 4 protein OS=Homo sapiens OX=9606 GN=TREML4 PE=2 SV=1	TRUE	TRUE	TRUE	FALSE	TRUE	148	152;153;157;158;162;166;168;171;
P58753	sp|P58753|TIRAP_HUMAN Toll/interleukin-1 receptor domain-containing adapter protein OS=Homo sapiens OX=9606 GN=TIRAP PE=1 SV=2	TRUE	FALSE	FALSE	FALSE	TRUE	39	42;43;44;45;48;51;52;55;
P58753	sp|P58753|TIRAP_HUMAN Toll/interleukin-1 receptor domain-containing adapter protein OS=Homo sapiens OX=9606 GN=TIRAP PE=1 SV=2	TRUE	FALSE	FALSE	FALSE	TRUE	42	43;44;45;48;51;52;55;60;
P58753	sp|P58753|TIRAP_HUMAN Toll/interleukin-1 receptor domain-containing adapter protein OS=Homo sapiens OX=9606 GN=TIRAP PE=1 SV=2	TRUE	FALSE	FALSE	FALSE	TRUE	43	44;45;48;51;52;55;60;62;
P58753	sp|P58753|TIRAP_HUMAN Toll/interleukin-1 receptor domain-containing adapter protein OS=Homo sapiens OX=9606 GN=TIRAP PE=1 SV=2	TRUE	FALSE	FALSE	FALSE	TRUE	44	45;48;51;52;55;60;62;63;
P58753	sp|P58753|TIRAP_HUMAN Toll/interleukin-1 receptor domain-containing adapter protein OS=Homo sapiens OX=9606 GN=TIRAP PE=1 SV=2	TRUE	FALSE	FALSE	FALSE	TRUE	45	48;51;52;55;60;62;63;65;
P58753	sp|P58753|TIRAP_HUMAN Toll/interleukin-1 receptor domain-containing adapter protein OS=Homo sapiens OX=9606 GN=TIRAP PE=1 SV=2	TRUE	FALSE	FALSE	FALSE	TRUE	48	51;52;55;60;62;63;65;66;
P58753	sp|P58753|TIRAP_HUMAN Toll/interleukin-1 receptor domain-containing adapter protein OS=Homo sapiens OX=9606 GN=TIRAP PE=1 SV=2	TRUE	FALSE	FALSE	FALSE	TRUE	51	52;55;60;62;63;65;66;68;
P58753	sp|P58753|TIRAP_HUMAN Toll/interleukin-1 receptor domain-containing adapter protein OS=Homo sapiens OX=9606 GN=TIRAP PE=1 SV=2	TRUE	FALSE	FALSE	FALSE	TRUE	52	55;60;62;63;65;66;68;72;
P58753	sp|P58753|TIRAP_HUMAN Toll/interleukin-1 receptor domain-containing adapter protein OS=Homo sapiens OX=9606 GN=TIRAP PE=1 SV=2	TRUE	FALSE	FALSE	FALSE	TRUE	55	60;62;63;65;66;68;72;75;
P58753	sp|P58753|TIRAP_HUMAN Toll/interleukin-1 receptor domain-containing adapter protein OS=Homo sapiens OX=9606 GN=TIRAP PE=1 SV=2	TRUE	FALSE	FALSE	FALSE	TRUE	60	62;63;65;66;68;72;75;80;
Q6XYQ8	sp|Q6XYQ8|SYT10_HUMAN Synaptotagmin-10 OS=Homo sapiens OX=9606 GN=SYT10 PE=2 SV=1	TRUE	FALSE	FALSE	FALSE	TRUE	90	91;94;95;99;101;102;105;110;
P78423	sp|P78423|X3CL1_HUMAN Fractalkine OS=Homo sapiens OX=9606 GN=CX3CL1 PE=1 SV=1	TRUE	FALSE	TRUE	TRUE	TRUE	215	216;220;221;226;229;230;232;233;
Q9Y3S1	sp|Q9Y3S1|WNK2_HUMAN Serine/threonine-protein kinase WNK2 OS=Homo sapiens OX=9606 GN=WNK2 PE=1 SV=4	TRUE	FALSE	FALSE	FALSE	TRUE	602	605;606;608;609;612;614;615;618;
Q9Y3S1	sp|Q9Y3S1|WNK2_HUMAN Serine/threonine-protein kinase WNK2 OS=Homo sapiens OX=9606 GN=WNK2 PE=1 SV=4	TRUE	FALSE	FALSE	FALSE	TRUE	605	606;608;609;612;614;615;618;622;
Q9Y3S1	sp|Q9Y3S1|WNK2_HUMAN Serine/threonine-protein kinase WNK2 OS=Homo sapiens OX=9606 GN=WNK2 PE=1 SV=4	TRUE	FALSE	FALSE	FALSE	TRUE	606	608;609;612;614;615;618;622;623;
Q9Y3S1	sp|Q9Y3S1|WNK2_HUMAN Serine/threonine-protein kinase WNK2 OS=Homo sapiens OX=9606 GN=WNK2 PE=1 SV=4	TRUE	FALSE	FALSE	FALSE	TRUE	608	609;612;614;615;618;622;623;626;
Q9Y3S1	sp|Q9Y3S1|WNK2_HUMAN Serine/threonine-protein kinase WNK2 OS=Homo sapiens OX=9606 GN=WNK2 PE=1 SV=4	TRUE	FALSE	FALSE	FALSE	TRUE	609	612;614;615;618;622;623;626;628;
Q9Y3S1	sp|Q9Y3S1|WNK2_HUMAN Serine/threonine-protein kinase WNK2 OS=Homo sapiens OX=9606 GN=WNK2 PE=1 SV=4	TRUE	FALSE	FALSE	FALSE	TRUE	612	614;615;618;622;623;626;628;630;
Q9Y3S1	sp|Q9Y3S1|WNK2_HUMAN Serine/threonine-protein kinase WNK2 OS=Homo sapiens OX=9606 GN=WNK2 PE=1 SV=4	TRUE	FALSE	FALSE	FALSE	TRUE	614	615;618;622;623;626;628;630;631;
Q9Y3S1	sp|Q9Y3S1|WNK2_HUMAN Serine/threonine-protein kinase WNK2 OS=Homo sapiens OX=9606 GN=WNK2 PE=1 SV=4	TRUE	FALSE	FALSE	FALSE	TRUE	615	618;622;623;626;628;630;631;634;
Q9Y3S1	sp|Q9Y3S1|WNK2_HUMAN Serine/threonine-protein kinase WNK2 OS=Homo sapiens OX=9606 GN=WNK2 PE=1 SV=4	TRUE	FALSE	FALSE	FALSE	TRUE	618	622;623;626;628;630;631;634;639;
Q9Y3S1	sp|Q9Y3S1|WNK2_HUMAN Serine/threonine-protein kinase WNK2 OS=Homo sapiens OX=9606 GN=WNK2 PE=1 SV=4	TRUE	FALSE	FALSE	FALSE	TRUE	1071	1072;1075;1077;1079;1082;1085;1087;1089;
P19438	sp|P19438|TNR1A_HUMAN Tumor necrosis factor receptor superfamily member 1A OS=Homo sapiens OX=9606 GN=TNFRSF1A PE=1 SV=1	TRUE	FALSE	TRUE	FALSE	TRUE	272	274;276;280;282;286;290;291;292;
P19438	sp|P19438|TNR1A_HUMAN Tumor necrosis factor receptor superfamily member 1A OS=Homo sapiens OX=9606 GN=TNFRSF1A PE=1 SV=1	TRUE	FALSE	TRUE	FALSE	TRUE	274	276;280;282;286;290;291;292;294;
P19438	sp|P19438|TNR1A_HUMAN Tumor necrosis factor receptor superfamily member 1A OS=Homo sapiens OX=9606 GN=TNFRSF1A PE=1 SV=1	TRUE	FALSE	TRUE	FALSE	TRUE	276	280;282;286;290;291;292;294;295;
P19438	sp|P19438|TNR1A_HUMAN Tumor necrosis factor receptor superfamily member 1A OS=Homo sapiens OX=9606 GN=TNFRSF1A PE=1 SV=1	TRUE	FALSE	TRUE	FALSE	TRUE	280	282;286;290;291;292;294;295;296;
P19438	sp|P19438|TNR1A_HUMAN Tumor necrosis factor receptor superfamily member 1A OS=Homo sapiens OX=9606 GN=TNFRSF1A PE=1 SV=1	TRUE	FALSE	TRUE	FALSE	TRUE	282	286;290;291;292;294;295;296;297;
P19438	sp|P19438|TNR1A_HUMAN Tumor necrosis factor receptor superfamily member 1A OS=Homo sapiens OX=9606 GN=TNFRSF1A PE=1 SV=1	TRUE	FALSE	TRUE	FALSE	TRUE	286	290;291;292;294;295;296;297;298;
P19438	sp|P19438|TNR1A_HUMAN Tumor necrosis factor receptor superfamily member 1A OS=Homo sapiens OX=9606 GN=TNFRSF1A PE=1 SV=1	TRUE	FALSE	TRUE	FALSE	TRUE	290	291;292;294;295;296;297;298;300;
Q9Y279	sp|Q9Y279|VSIG4_HUMAN V-set and immunoglobulin domain-containing protein 4 OS=Homo sapiens OX=9606 GN=VSIG4 PE=1 SV=1	TRUE	TRUE	FALSE	FALSE	TRUE	139	141;144;146;147;141;144;146;147;
Q86Y07	sp|Q86Y07|VRK2_HUMAN Serine/threonine-protein kinase VRK2 OS=Homo sapiens OX=9606 GN=VRK2 PE=1 SV=3	TRUE	FALSE	FALSE	FALSE	TRUE	454	455;456;458;459;462;466;467;468;455;456;458;459;462;466;467;468;
Q86Y07	sp|Q86Y07|VRK2_HUMAN Serine/threonine-protein kinase VRK2 OS=Homo sapiens OX=9606 GN=VRK2 PE=1 SV=3	TRUE	FALSE	FALSE	FALSE	TRUE	455	456;458;459;462;466;467;468;473;456;458;459;462;466;467;468;473;
Q86Y07	sp|Q86Y07|VRK2_HUMAN Serine/threonine-protein kinase VRK2 OS=Homo sapiens OX=9606 GN=VRK2 PE=1 SV=3	TRUE	FALSE	FALSE	FALSE	TRUE	456	458;459;462;466;467;468;473;475;458;459;462;466;467;468;473;475;
Q86Y07	sp|Q86Y07|VRK2_HUMAN Serine/threonine-protein kinase VRK2 OS=Homo sapiens OX=9606 GN=VRK2 PE=1 SV=3	TRUE	FALSE	FALSE	FALSE	TRUE	458	459;462;466;467;468;473;475;478;459;462;466;467;468;473;475;478;
P46094	sp|P46094|XCR1_HUMAN Chemokine XC receptor 1 OS=Homo sapiens OX=9606 GN=XCR1 PE=1 SV=1	TRUE	FALSE	FALSE	FALSE	TRUE	3	4;9;10;11;4;9;10;11;
Q9P2D8	sp|Q9P2D8|UNC79_HUMAN Protein unc-79 homolog OS=Homo sapiens OX=9606 GN=UNC79 PE=2 SV=4	TRUE	TRUE	FALSE	FALSE	TRUE	1798	1800;1805;1806;1809;1811;1800;1805;1806;1809;1811;
Q9P2D8	sp|Q9P2D8|UNC79_HUMAN Protein unc-79 homolog OS=Homo sapiens OX=9606 GN=UNC79 PE=2 SV=4	TRUE	TRUE	FALSE	FALSE	TRUE	1800	1805;1806;1809;1811;1805;1806;1809;1811;
Q86WB7	sp|Q86WB7|UN93A_HUMAN Protein unc-93 homolog A OS=Homo sapiens OX=9606 GN=UNC93A PE=1 SV=1	TRUE	TRUE	TRUE	FALSE	TRUE	186	188;189;191;192;196;186;188;189;188;189;191;192;196;
Q86WB7	sp|Q86WB7|UN93A_HUMAN Protein unc-93 homolog A OS=Homo sapiens OX=9606 GN=UNC93A PE=1 SV=1	TRUE	TRUE	TRUE	FALSE	TRUE	188	189;191;192;196;186;188;189;191;189;191;192;196;
Q86WB7	sp|Q86WB7|UN93A_HUMAN Protein unc-93 homolog A OS=Homo sapiens OX=9606 GN=UNC93A PE=1 SV=1	TRUE	TRUE	TRUE	FALSE	TRUE	189	191;192;196;186;188;189;191;192;191;192;196;
Q86WB7	sp|Q86WB7|UN93A_HUMAN Protein unc-93 homolog A OS=Homo sapiens OX=9606 GN=UNC93A PE=1 SV=1	TRUE	TRUE	TRUE	FALSE	TRUE	191	192;196;186;188;189;191;192;196;192;196;
Q86WB7	sp|Q86WB7|UN93A_HUMAN Protein unc-93 homolog A OS=Homo sapiens OX=9606 GN=UNC93A PE=1 SV=1	TRUE	TRUE	TRUE	FALSE	TRUE	192	196;186;188;189;191;192;196;196;
O95785	sp|O95785|WIZ_HUMAN Protein Wiz OS=Homo sapiens OX=9606 GN=WIZ PE=1 SV=2	TRUE	FALSE	FALSE	FALSE	TRUE	208	209;211;215;217;219;222;225;209;211;215;217;219;222;225;
O95785	sp|O95785|WIZ_HUMAN Protein Wiz OS=Homo sapiens OX=9606 GN=WIZ PE=1 SV=2	TRUE	FALSE	FALSE	FALSE	TRUE	209	211;215;217;219;222;225;211;215;217;219;222;225;
O95785	sp|O95785|WIZ_HUMAN Protein Wiz OS=Homo sapiens OX=9606 GN=WIZ PE=1 SV=2	TRUE	FALSE	FALSE	FALSE	TRUE	211	215;217;219;222;225;215;217;219;222;225;
O95785	sp|O95785|WIZ_HUMAN Protein Wiz OS=Homo sapiens OX=9606 GN=WIZ PE=1 SV=2	TRUE	FALSE	FALSE	FALSE	TRUE	215	217;219;222;225;217;219;222;225;
Q8WVS4	sp|Q8WVS4|WDR60_HUMAN WD repeat-containing protein 60 OS=Homo sapiens OX=9606 GN=WDR60 PE=1 SV=3	TRUE	FALSE	FALSE	FALSE	TRUE	562	563;566;569;574;575;563;566;569;574;575;
Q8WVS4	sp|Q8WVS4|WDR60_HUMAN WD repeat-containing protein 60 OS=Homo sapiens OX=9606 GN=WDR60 PE=1 SV=3	TRUE	FALSE	FALSE	FALSE	TRUE	563	566;569;574;575;566;569;574;575;
Q9H0M0	sp|Q9H0M0|WWP1_HUMAN NEDD4-like E3 ubiquitin-protein ligase WWP1 OS=Homo sapiens OX=9606 GN=WWP1 PE=1 SV=1	TRUE	FALSE	FALSE	FALSE	TRUE	241	246;247;248;252;256;258;260;264;246;247;248;252;256;258;260;264;
Q9Y334	sp|Q9Y334|VWA7_HUMAN von Willebrand factor A domain-containing protein 7 OS=Homo sapiens OX=9606 GN=VWA7 PE=2 SV=4	TRUE	TRUE	TRUE	FALSE	TRUE	837	838;840;842;843;848;849;851;855;838;840;842;843;848;849;851;855;
Q9Y334	sp|Q9Y334|VWA7_HUMAN von Willebrand factor A domain-containing protein 7 OS=Homo sapiens OX=9606 GN=VWA7 PE=2 SV=4	TRUE	TRUE	TRUE	FALSE	TRUE	838	840;842;843;848;849;851;855;858;840;842;843;848;849;851;855;858;
Q9Y334	sp|Q9Y334|VWA7_HUMAN von Willebrand factor A domain-containing protein 7 OS=Homo sapiens OX=9606 GN=VWA7 PE=2 SV=4	TRUE	TRUE	TRUE	FALSE	TRUE	840	842;843;848;849;851;855;858;861;842;843;848;849;851;855;858;861;
Q5TIE3	sp|Q5TIE3|VW5B1_HUMAN von Willebrand factor A domain-containing protein 5B1 OS=Homo sapiens OX=9606 GN=VWA5B1 PE=1 SV=2	TRUE	TRUE	TRUE	FALSE	TRUE	1082	1083;1086;1091;1093;1094;1097;1099;1101;1083;1086;1091;1093;1094;1097;1099;1101;
Q5TIE3	sp|Q5TIE3|VW5B1_HUMAN von Willebrand factor A domain-containing protein 5B1 OS=Homo sapiens OX=9606 GN=VWA5B1 PE=1 SV=2	TRUE	TRUE	TRUE	FALSE	TRUE	1083	1086;1091;1093;1094;1097;1099;1101;1103;1086;1091;1093;1094;1097;1099;1101;1103;
Q5TIE3	sp|Q5TIE3|VW5B1_HUMAN von Willebrand factor A domain-containing protein 5B1 OS=Homo sapiens OX=9606 GN=VWA5B1 PE=1 SV=2	TRUE	TRUE	TRUE	FALSE	TRUE	1086	1091;1093;1094;1097;1099;1101;1103;1108;1091;1093;1094;1097;1099;1101;1103;1108;
Q5TIE3	sp|Q5TIE3|VW5B1_HUMAN von Willebrand factor A domain-containing protein 5B1 OS=Homo sapiens OX=9606 GN=VWA5B1 PE=1 SV=2	TRUE	TRUE	TRUE	FALSE	TRUE	1091	1093;1094;1097;1099;1101;1103;1108;1109;1093;1094;1097;1099;1101;1103;1108;1109;
Q5TIE3	sp|Q5TIE3|VW5B1_HUMAN von Willebrand factor A domain-containing protein 5B1 OS=Homo sapiens OX=9606 GN=VWA5B1 PE=1 SV=2	TRUE	TRUE	TRUE	FALSE	TRUE	1093	1094;1097;1099;1101;1103;1108;1109;1110;1094;1097;1099;1101;1103;1108;1109;1110;
Q05940	sp|Q05940|VMAT2_HUMAN Synaptic vesicular amine transporter OS=Homo sapiens OX=9606 GN=SLC18A2 PE=1 SV=2	TRUE	FALSE	TRUE	FALSE	TRUE	68	70;72;74;77;80;85;89;93;70;72;74;77;80;85;89;93;
Q05940	sp|Q05940|VMAT2_HUMAN Synaptic vesicular amine transporter OS=Homo sapiens OX=9606 GN=SLC18A2 PE=1 SV=2	TRUE	FALSE	TRUE	FALSE	TRUE	70	72;74;77;80;85;89;93;97;72;74;77;80;85;89;93;97;
Q5THJ4	sp|Q5THJ4|VP13D_HUMAN Vacuolar protein sorting-associated protein 13D OS=Homo sapiens OX=9606 GN=VPS13D PE=1 SV=2	TRUE	TRUE	FALSE	FALSE	TRUE	770	774;778;783;784;785;786;774;778;783;784;785;786;
Q5THJ4	sp|Q5THJ4|VP13D_HUMAN Vacuolar protein sorting-associated protein 13D OS=Homo sapiens OX=9606 GN=VPS13D PE=1 SV=2	TRUE	TRUE	FALSE	FALSE	TRUE	774	778;783;784;785;786;778;783;784;785;786;
Q5THJ4	sp|Q5THJ4|VP13D_HUMAN Vacuolar protein sorting-associated protein 13D OS=Homo sapiens OX=9606 GN=VPS13D PE=1 SV=2	TRUE	TRUE	FALSE	FALSE	TRUE	778	783;784;785;786;783;784;785;786;
Q8N2C7	sp|Q8N2C7|UNC80_HUMAN Protein unc-80 homolog OS=Homo sapiens OX=9606 GN=UNC80 PE=1 SV=2	TRUE	TRUE	FALSE	FALSE	TRUE	567	570;571;573;576;579;580;583;570;571;573;576;579;580;583;
Q8N2C7	sp|Q8N2C7|UNC80_HUMAN Protein unc-80 homolog OS=Homo sapiens OX=9606 GN=UNC80 PE=1 SV=2	TRUE	TRUE	FALSE	FALSE	TRUE	570	571;573;576;579;580;583;571;573;576;579;580;583;
Q8N2C7	sp|Q8N2C7|UNC80_HUMAN Protein unc-80 homolog OS=Homo sapiens OX=9606 GN=UNC80 PE=1 SV=2	TRUE	TRUE	FALSE	FALSE	TRUE	571	573;576;579;580;583;573;576;579;580;583;
Q8N2C7	sp|Q8N2C7|UNC80_HUMAN Protein unc-80 homolog OS=Homo sapiens OX=9606 GN=UNC80 PE=1 SV=2	TRUE	TRUE	FALSE	FALSE	TRUE	573	576;579;580;583;576;579;580;583;
Q8N2C7	sp|Q8N2C7|UNC80_HUMAN Protein unc-80 homolog OS=Homo sapiens OX=9606 GN=UNC80 PE=1 SV=2	TRUE	TRUE	FALSE	FALSE	TRUE	1035	1037;1040;1042;1043;1044;1046;1050;1051;1037;1040;1042;1043;1044;1046;1050;1051;
Q8N2C7	sp|Q8N2C7|UNC80_HUMAN Protein unc-80 homolog OS=Homo sapiens OX=9606 GN=UNC80 PE=1 SV=2	TRUE	TRUE	FALSE	FALSE	TRUE	1037	1040;1042;1043;1044;1046;1050;1051;1054;1040;1042;1043;1044;1046;1050;1051;1054;
Q8N2C7	sp|Q8N2C7|UNC80_HUMAN Protein unc-80 homolog OS=Homo sapiens OX=9606 GN=UNC80 PE=1 SV=2	TRUE	TRUE	FALSE	FALSE	TRUE	1040	1042;1043;1044;1046;1050;1051;1054;1055;1042;1043;1044;1046;1050;1051;1054;1055;
Q8N2C7	sp|Q8N2C7|UNC80_HUMAN Protein unc-80 homolog OS=Homo sapiens OX=9606 GN=UNC80 PE=1 SV=2	TRUE	TRUE	FALSE	FALSE	TRUE	1042	1043;1044;1046;1050;1051;1054;1055;1060;1043;1044;1046;1050;1051;1054;1055;1060;
Q8N2C7	sp|Q8N2C7|UNC80_HUMAN Protein unc-80 homolog OS=Homo sapiens OX=9606 GN=UNC80 PE=1 SV=2	TRUE	TRUE	FALSE	FALSE	TRUE	1043	1044;1046;1050;1051;1054;1055;1060;1061;1044;1046;1050;1051;1054;1055;1060;1061;
Q8N2C7	sp|Q8N2C7|UNC80_HUMAN Protein unc-80 homolog OS=Homo sapiens OX=9606 GN=UNC80 PE=1 SV=2	TRUE	TRUE	FALSE	FALSE	TRUE	1044	1046;1050;1051;1054;1055;1060;1061;1062;1046;1050;1051;1054;1055;1060;1061;1062;
Q8N2C7	sp|Q8N2C7|UNC80_HUMAN Protein unc-80 homolog OS=Homo sapiens OX=9606 GN=UNC80 PE=1 SV=2	TRUE	TRUE	FALSE	FALSE	TRUE	1119	1120;1125;1126;1131;1120;1125;1126;1131;
Q8N2C7	sp|Q8N2C7|UNC80_HUMAN Protein unc-80 homolog OS=Homo sapiens OX=9606 GN=UNC80 PE=1 SV=2	TRUE	TRUE	FALSE	FALSE	TRUE	1782	1786;1790;1792;1794;1796;1797;1798;1799;1786;1790;1792;1794;1796;1797;1798;1799;
Q8N2C7	sp|Q8N2C7|UNC80_HUMAN Protein unc-80 homolog OS=Homo sapiens OX=9606 GN=UNC80 PE=1 SV=2	TRUE	TRUE	FALSE	FALSE	TRUE	1786	1790;1792;1794;1796;1797;1798;1799;1800;1790;1792;1794;1796;1797;1798;1799;1800;
Q8N2C7	sp|Q8N2C7|UNC80_HUMAN Protein unc-80 homolog OS=Homo sapiens OX=9606 GN=UNC80 PE=1 SV=2	TRUE	TRUE	FALSE	FALSE	TRUE	2437	2438;2439;2443;2445;2446;2450;2438;2439;2443;2445;2446;2450;
Q8N2C7	sp|Q8N2C7|UNC80_HUMAN Protein unc-80 homolog OS=Homo sapiens OX=9606 GN=UNC80 PE=1 SV=2	TRUE	TRUE	FALSE	FALSE	TRUE	2438	2439;2443;2445;2446;2450;2439;2443;2445;2446;2450;
Q8N2C7	sp|Q8N2C7|UNC80_HUMAN Protein unc-80 homolog OS=Homo sapiens OX=9606 GN=UNC80 PE=1 SV=2	TRUE	TRUE	FALSE	FALSE	TRUE	2439	2443;2445;2446;2450;2443;2445;2446;2450;
O95388	sp|O95388|WISP1_HUMAN WNT1-inducible-signaling pathway protein 1 OS=Homo sapiens OX=9606 GN=WISP1 PE=1 SV=1	TRUE	FALSE	TRUE	FALSE	TRUE	295	13;18;19;23;26;30;31;35;
Q7Z3J2	sp|Q7Z3J2|VP35L_HUMAN VPS35 endosomal protein sorting factor-like OS=Homo sapiens OX=9606 GN=VPS35L PE=1 SV=2	TRUE	TRUE	FALSE	FALSE	TRUE	53	54;55;56;58;59;61;62;63;
Q7Z3J2	sp|Q7Z3J2|VP35L_HUMAN VPS35 endosomal protein sorting factor-like OS=Homo sapiens OX=9606 GN=VPS35L PE=1 SV=2	TRUE	TRUE	FALSE	FALSE	TRUE	54	55;56;58;59;61;62;63;64;
O60504	sp|O60504|VINEX_HUMAN Vinexin OS=Homo sapiens OX=9606 GN=SORBS3 PE=1 SV=2	TRUE	FALSE	FALSE	FALSE	TRUE	86	89;91;92;97;100;104;106;108;
O60504	sp|O60504|VINEX_HUMAN Vinexin OS=Homo sapiens OX=9606 GN=SORBS3 PE=1 SV=2	TRUE	FALSE	FALSE	FALSE	TRUE	89	91;92;97;100;104;106;108;111;
Q92667	sp|Q92667|AKAP1_HUMAN A-kinase anchor protein 1, mitochondrial OS=Homo sapiens OX=9606 GN=AKAP1 PE=1 SV=1	TRUE	FALSE	FALSE	FALSE	TRUE	503	508;510;512;513;514;519;521;523;
Q92667	sp|Q92667|AKAP1_HUMAN A-kinase anchor protein 1, mitochondrial OS=Homo sapiens OX=9606 GN=AKAP1 PE=1 SV=1	TRUE	FALSE	FALSE	FALSE	TRUE	508	510;512;513;514;519;521;523;524;
Q92667	sp|Q92667|AKAP1_HUMAN A-kinase anchor protein 1, mitochondrial OS=Homo sapiens OX=9606 GN=AKAP1 PE=1 SV=1	TRUE	FALSE	FALSE	FALSE	TRUE	510	512;513;514;519;521;523;524;525;
Q92667	sp|Q92667|AKAP1_HUMAN A-kinase anchor protein 1, mitochondrial OS=Homo sapiens OX=9606 GN=AKAP1 PE=1 SV=1	TRUE	FALSE	FALSE	FALSE	TRUE	512	513;514;519;521;523;524;525;526;
P15144	sp|P15144|AMPN_HUMAN Aminopeptidase N OS=Homo sapiens OX=9606 GN=ANPEP PE=1 SV=4	TRUE	FALSE	TRUE	FALSE	TRUE	43	44;48;49;50;52;54;56;57;
P15144	sp|P15144|AMPN_HUMAN Aminopeptidase N OS=Homo sapiens OX=9606 GN=ANPEP PE=1 SV=4	TRUE	FALSE	TRUE	FALSE	TRUE	44	48;49;50;52;54;56;57;61;
P15144	sp|P15144|AMPN_HUMAN Aminopeptidase N OS=Homo sapiens OX=9606 GN=ANPEP PE=1 SV=4	TRUE	FALSE	TRUE	FALSE	TRUE	48	49;50;52;54;56;57;61;63;
P15144	sp|P15144|AMPN_HUMAN Aminopeptidase N OS=Homo sapiens OX=9606 GN=ANPEP PE=1 SV=4	TRUE	FALSE	TRUE	FALSE	TRUE	49	50;52;54;56;57;61;63;64;
P15144	sp|P15144|AMPN_HUMAN Aminopeptidase N OS=Homo sapiens OX=9606 GN=ANPEP PE=1 SV=4	TRUE	FALSE	TRUE	FALSE	TRUE	50	52;54;56;57;61;63;64;68;
Q86YJ7	sp|Q86YJ7|AN13B_HUMAN Ankyrin repeat domain-containing protein 13B OS=Homo sapiens OX=9606 GN=ANKRD13B PE=1 SV=4	TRUE	FALSE	FALSE	FALSE	TRUE	449	451;454;459;462;463;465;466;467;
Q86YJ7	sp|Q86YJ7|AN13B_HUMAN Ankyrin repeat domain-containing protein 13B OS=Homo sapiens OX=9606 GN=ANKRD13B PE=1 SV=4	TRUE	FALSE	FALSE	FALSE	TRUE	451	454;459;462;463;465;466;467;468;
Q86YJ7	sp|Q86YJ7|AN13B_HUMAN Ankyrin repeat domain-containing protein 13B OS=Homo sapiens OX=9606 GN=ANKRD13B PE=1 SV=4	TRUE	FALSE	FALSE	FALSE	TRUE	454	459;462;463;465;466;467;468;469;
Q86YJ7	sp|Q86YJ7|AN13B_HUMAN Ankyrin repeat domain-containing protein 13B OS=Homo sapiens OX=9606 GN=ANKRD13B PE=1 SV=4	TRUE	FALSE	FALSE	FALSE	TRUE	459	462;463;465;466;467;468;469;470;
Q86YJ7	sp|Q86YJ7|AN13B_HUMAN Ankyrin repeat domain-containing protein 13B OS=Homo sapiens OX=9606 GN=ANKRD13B PE=1 SV=4	TRUE	FALSE	FALSE	FALSE	TRUE	462	463;465;466;467;468;469;470;472;
O94910	sp|O94910|AGRL1_HUMAN Adhesion G protein-coupled receptor L1 OS=Homo sapiens OX=9606 GN=ADGRL1 PE=1 SV=1	TRUE	TRUE	TRUE	FALSE	TRUE	402	407;408;412;413;414;415;416;420;
O94910	sp|O94910|AGRL1_HUMAN Adhesion G protein-coupled receptor L1 OS=Homo sapiens OX=9606 GN=ADGRL1 PE=1 SV=1	TRUE	TRUE	TRUE	FALSE	TRUE	407	408;412;413;414;415;416;420;423;
O94910	sp|O94910|AGRL1_HUMAN Adhesion G protein-coupled receptor L1 OS=Homo sapiens OX=9606 GN=ADGRL1 PE=1 SV=1	TRUE	TRUE	TRUE	FALSE	TRUE	408	412;413;414;415;416;420;423;424;
O94910	sp|O94910|AGRL1_HUMAN Adhesion G protein-coupled receptor L1 OS=Homo sapiens OX=9606 GN=ADGRL1 PE=1 SV=1	TRUE	TRUE	TRUE	FALSE	TRUE	412	413;414;415;416;420;423;424;425;
O94910	sp|O94910|AGRL1_HUMAN Adhesion G protein-coupled receptor L1 OS=Homo sapiens OX=9606 GN=ADGRL1 PE=1 SV=1	TRUE	TRUE	TRUE	FALSE	TRUE	413	414;415;416;420;423;424;425;427;
O94910	sp|O94910|AGRL1_HUMAN Adhesion G protein-coupled receptor L1 OS=Homo sapiens OX=9606 GN=ADGRL1 PE=1 SV=1	TRUE	TRUE	TRUE	FALSE	TRUE	414	415;416;420;423;424;425;427;431;
O94910	sp|O94910|AGRL1_HUMAN Adhesion G protein-coupled receptor L1 OS=Homo sapiens OX=9606 GN=ADGRL1 PE=1 SV=1	TRUE	TRUE	TRUE	FALSE	TRUE	415	416;420;423;424;425;427;431;432;
Q9BY15	sp|Q9BY15|AGRE3_HUMAN Adhesion G protein-coupled receptor E3 OS=Homo sapiens OX=9606 GN=ADGRE3 PE=2 SV=2	TRUE	TRUE	TRUE	FALSE	TRUE	110	112;116;120;121;122;123;125;126;
Q8N7J2	sp|Q8N7J2|AMER2_HUMAN APC membrane recruitment protein 2 OS=Homo sapiens OX=9606 GN=AMER2 PE=1 SV=3	TRUE	TRUE	FALSE	FALSE	TRUE	588	591;593;598;601;606;611;616;620;
Q8N7J2	sp|Q8N7J2|AMER2_HUMAN APC membrane recruitment protein 2 OS=Homo sapiens OX=9606 GN=AMER2 PE=1 SV=3	TRUE	TRUE	FALSE	FALSE	TRUE	591	593;598;601;606;611;616;620;621;
Q7Z3E5	sp|Q7Z3E5|ARMC9_HUMAN LisH domain-containing protein ARMC9 OS=Homo sapiens OX=9606 GN=ARMC9 PE=1 SV=3	TRUE	FALSE	FALSE	FALSE	TRUE	798	802;803;805;806;807;812;813;815;
Q5T2E6	sp|Q5T2E6|ARMD3_HUMAN Armadillo-like helical domain-containing protein 3 OS=Homo sapiens OX=9606 GN=ARMH3 PE=1 SV=1	TRUE	FALSE	FALSE	FALSE	TRUE	327	328;331;335;336;339;343;344;347;
Q5T2E6	sp|Q5T2E6|ARMD3_HUMAN Armadillo-like helical domain-containing protein 3 OS=Homo sapiens OX=9606 GN=ARMH3 PE=1 SV=1	TRUE	FALSE	FALSE	FALSE	TRUE	328	331;335;336;339;343;344;347;348;
Q5T2E6	sp|Q5T2E6|ARMD3_HUMAN Armadillo-like helical domain-containing protein 3 OS=Homo sapiens OX=9606 GN=ARMH3 PE=1 SV=1	TRUE	FALSE	FALSE	FALSE	TRUE	331	335;336;339;343;344;347;348;353;
Q9BZP6	sp|Q9BZP6|CHIA_HUMAN Acidic mammalian chitinase OS=Homo sapiens OX=9606 GN=CHIA PE=1 SV=1	TRUE	FALSE	FALSE	FALSE	TRUE	405	409;411;415;417;418;419;420;423;
Q9BZP6	sp|Q9BZP6|CHIA_HUMAN Acidic mammalian chitinase OS=Homo sapiens OX=9606 GN=CHIA PE=1 SV=1	TRUE	FALSE	FALSE	FALSE	TRUE	409	411;415;417;418;419;420;423;424;
Q9BZP6	sp|Q9BZP6|CHIA_HUMAN Acidic mammalian chitinase OS=Homo sapiens OX=9606 GN=CHIA PE=1 SV=1	TRUE	FALSE	FALSE	FALSE	TRUE	411	415;417;418;419;420;423;424;427;
Q9UNA0	sp|Q9UNA0|ATS5_HUMAN A disintegrin and metalloproteinase with thrombospondin motifs 5 OS=Homo sapiens OX=9606 GN=ADAMTS5 PE=1 SV=2	TRUE	TRUE	TRUE	FALSE	TRUE	855	856;861;863;864;867;872;874;875;
Q08708	sp|Q08708|CLM6_HUMAN CMRF35-like molecule 6 OS=Homo sapiens OX=9606 GN=CD300C PE=2 SV=1	TRUE	TRUE	TRUE	FALSE	TRUE	136	137;138;140;141;144;145;148;149;
Q08708	sp|Q08708|CLM6_HUMAN CMRF35-like molecule 6 OS=Homo sapiens OX=9606 GN=CD300C PE=2 SV=1	TRUE	TRUE	TRUE	FALSE	TRUE	137	138;140;141;144;145;148;149;153;
Q6UXZ3	sp|Q6UXZ3|CLM4_HUMAN CMRF35-like molecule 4 OS=Homo sapiens OX=9606 GN=CD300LD PE=1 SV=1	TRUE	TRUE	TRUE	FALSE	TRUE	133	136;137;138;139;141;145;149;152;
Q6UXZ3	sp|Q6UXZ3|CLM4_HUMAN CMRF35-like molecule 4 OS=Homo sapiens OX=9606 GN=CD300LD PE=1 SV=1	TRUE	TRUE	TRUE	FALSE	TRUE	136	137;138;139;141;145;149;152;153;
Q6UXZ3	sp|Q6UXZ3|CLM4_HUMAN CMRF35-like molecule 4 OS=Homo sapiens OX=9606 GN=CD300LD PE=1 SV=1	TRUE	TRUE	TRUE	FALSE	TRUE	137	138;139;141;145;149;152;153;154;
Q3KR37	sp|Q3KR37|ASTRB_HUMAN Protein Aster-B OS=Homo sapiens OX=9606 GN=GRAMD1B PE=1 SV=1	TRUE	TRUE	FALSE	FALSE	TRUE	281	283;285;286;288;289;290;292;293;
Q3KR37	sp|Q3KR37|ASTRB_HUMAN Protein Aster-B OS=Homo sapiens OX=9606 GN=GRAMD1B PE=1 SV=1	TRUE	TRUE	FALSE	FALSE	TRUE	283	285;286;288;289;290;292;293;298;
Q8WXI2	sp|Q8WXI2|CNKR2_HUMAN Connector enhancer of kinase suppressor of ras 2 OS=Homo sapiens OX=9606 GN=CNKSR2 PE=1 SV=1	TRUE	FALSE	FALSE	FALSE	TRUE	327	328;329;334;335;336;339;341;345;
Q8WXI2	sp|Q8WXI2|CNKR2_HUMAN Connector enhancer of kinase suppressor of ras 2 OS=Homo sapiens OX=9606 GN=CNKSR2 PE=1 SV=1	TRUE	FALSE	FALSE	FALSE	TRUE	328	329;334;335;336;339;341;345;346;
Q8WXI2	sp|Q8WXI2|CNKR2_HUMAN Connector enhancer of kinase suppressor of ras 2 OS=Homo sapiens OX=9606 GN=CNKSR2 PE=1 SV=1	TRUE	FALSE	FALSE	FALSE	TRUE	728	731;732;733;735;736;738;740;741;
Q674R7	sp|Q674R7|ATG9B_HUMAN Autophagy-related protein 9B OS=Homo sapiens OX=9606 GN=ATG9B PE=2 SV=1	TRUE	FALSE	FALSE	FALSE	TRUE	49	52;54;59;61;62;64;65;67;
Q674R7	sp|Q674R7|ATG9B_HUMAN Autophagy-related protein 9B OS=Homo sapiens OX=9606 GN=ATG9B PE=2 SV=1	TRUE	FALSE	FALSE	FALSE	TRUE	52	54;59;61;62;64;65;67;70;
P58397	sp|P58397|ATS12_HUMAN A disintegrin and metalloproteinase with thrombospondin motifs 12 OS=Homo sapiens OX=9606 GN=ADAMTS12 PE=1 SV=2	TRUE	TRUE	TRUE	FALSE	TRUE	1033	1034;1036;1040;1042;1043;1044;1045;1049;
P58397	sp|P58397|ATS12_HUMAN A disintegrin and metalloproteinase with thrombospondin motifs 12 OS=Homo sapiens OX=9606 GN=ADAMTS12 PE=1 SV=2	TRUE	TRUE	TRUE	FALSE	TRUE	1034	1036;1040;1042;1043;1044;1045;1049;1050;
P58397	sp|P58397|ATS12_HUMAN A disintegrin and metalloproteinase with thrombospondin motifs 12 OS=Homo sapiens OX=9606 GN=ADAMTS12 PE=1 SV=2	TRUE	TRUE	TRUE	FALSE	TRUE	1036	1040;1042;1043;1044;1045;1049;1050;1052;
P58397	sp|P58397|ATS12_HUMAN A disintegrin and metalloproteinase with thrombospondin motifs 12 OS=Homo sapiens OX=9606 GN=ADAMTS12 PE=1 SV=2	TRUE	TRUE	TRUE	FALSE	TRUE	1040	1042;1043;1044;1045;1049;1050;1052;1054;
P58397	sp|P58397|ATS12_HUMAN A disintegrin and metalloproteinase with thrombospondin motifs 12 OS=Homo sapiens OX=9606 GN=ADAMTS12 PE=1 SV=2	TRUE	TRUE	TRUE	FALSE	TRUE	1042	1043;1044;1045;1049;1050;1052;1054;1055;
P58397	sp|P58397|ATS12_HUMAN A disintegrin and metalloproteinase with thrombospondin motifs 12 OS=Homo sapiens OX=9606 GN=ADAMTS12 PE=1 SV=2	TRUE	TRUE	TRUE	FALSE	TRUE	1043	1044;1045;1049;1050;1052;1054;1055;1057;
P58397	sp|P58397|ATS12_HUMAN A disintegrin and metalloproteinase with thrombospondin motifs 12 OS=Homo sapiens OX=9606 GN=ADAMTS12 PE=1 SV=2	TRUE	TRUE	TRUE	FALSE	TRUE	1077	1078;1083;1084;1086;1087;1088;1093;1094;
P58397	sp|P58397|ATS12_HUMAN A disintegrin and metalloproteinase with thrombospondin motifs 12 OS=Homo sapiens OX=9606 GN=ADAMTS12 PE=1 SV=2	TRUE	TRUE	TRUE	FALSE	TRUE	1078	1083;1084;1086;1087;1088;1093;1094;1096;
P58397	sp|P58397|ATS12_HUMAN A disintegrin and metalloproteinase with thrombospondin motifs 12 OS=Homo sapiens OX=9606 GN=ADAMTS12 PE=1 SV=2	TRUE	TRUE	TRUE	FALSE	TRUE	1083	1084;1086;1087;1088;1093;1094;1096;1098;
P58397	sp|P58397|ATS12_HUMAN A disintegrin and metalloproteinase with thrombospondin motifs 12 OS=Homo sapiens OX=9606 GN=ADAMTS12 PE=1 SV=2	TRUE	TRUE	TRUE	FALSE	TRUE	1084	1086;1087;1088;1093;1094;1096;1098;1102;
P58397	sp|P58397|ATS12_HUMAN A disintegrin and metalloproteinase with thrombospondin motifs 12 OS=Homo sapiens OX=9606 GN=ADAMTS12 PE=1 SV=2	TRUE	TRUE	TRUE	FALSE	TRUE	1086	1087;1088;1093;1094;1096;1098;1102;1107;
P58397	sp|P58397|ATS12_HUMAN A disintegrin and metalloproteinase with thrombospondin motifs 12 OS=Homo sapiens OX=9606 GN=ADAMTS12 PE=1 SV=2	TRUE	TRUE	TRUE	FALSE	TRUE	1087	1088;1093;1094;1096;1098;1102;1107;1108;
P58397	sp|P58397|ATS12_HUMAN A disintegrin and metalloproteinase with thrombospondin motifs 12 OS=Homo sapiens OX=9606 GN=ADAMTS12 PE=1 SV=2	TRUE	TRUE	TRUE	FALSE	TRUE	1088	1093;1094;1096;1098;1102;1107;1108;1109;
P58397	sp|P58397|ATS12_HUMAN A disintegrin and metalloproteinase with thrombospondin motifs 12 OS=Homo sapiens OX=9606 GN=ADAMTS12 PE=1 SV=2	TRUE	TRUE	TRUE	FALSE	TRUE	1093	1094;1096;1098;1102;1107;1108;1109;1111;
P58397	sp|P58397|ATS12_HUMAN A disintegrin and metalloproteinase with thrombospondin motifs 12 OS=Homo sapiens OX=9606 GN=ADAMTS12 PE=1 SV=2	TRUE	TRUE	TRUE	FALSE	TRUE	1094	1096;1098;1102;1107;1108;1109;1111;1114;
P58397	sp|P58397|ATS12_HUMAN A disintegrin and metalloproteinase with thrombospondin motifs 12 OS=Homo sapiens OX=9606 GN=ADAMTS12 PE=1 SV=2	TRUE	TRUE	TRUE	FALSE	TRUE	1096	1098;1102;1107;1108;1109;1111;1114;1115;
P58397	sp|P58397|ATS12_HUMAN A disintegrin and metalloproteinase with thrombospondin motifs 12 OS=Homo sapiens OX=9606 GN=ADAMTS12 PE=1 SV=2	TRUE	TRUE	TRUE	FALSE	TRUE	1122	1123;1124;1125;1127;1130;1131;1132;1137;
P58397	sp|P58397|ATS12_HUMAN A disintegrin and metalloproteinase with thrombospondin motifs 12 OS=Homo sapiens OX=9606 GN=ADAMTS12 PE=1 SV=2	TRUE	TRUE	TRUE	FALSE	TRUE	1123	1124;1125;1127;1130;1131;1132;1137;1141;
P58397	sp|P58397|ATS12_HUMAN A disintegrin and metalloproteinase with thrombospondin motifs 12 OS=Homo sapiens OX=9606 GN=ADAMTS12 PE=1 SV=2	TRUE	TRUE	TRUE	FALSE	TRUE	1124	1125;1127;1130;1131;1132;1137;1141;1146;
P58397	sp|P58397|ATS12_HUMAN A disintegrin and metalloproteinase with thrombospondin motifs 12 OS=Homo sapiens OX=9606 GN=ADAMTS12 PE=1 SV=2	TRUE	TRUE	TRUE	FALSE	TRUE	1125	1127;1130;1131;1132;1137;1141;1146;1148;
Q86TH1	sp|Q86TH1|ATL2_HUMAN ADAMTS-like protein 2 OS=Homo sapiens OX=9606 GN=ADAMTSL2 PE=1 SV=1	TRUE	TRUE	TRUE	FALSE	TRUE	26	27;29;30;33;35;36;38;43;
Q96F05	sp|Q96F05|CK024_HUMAN Uncharacterized protein C11orf24 OS=Homo sapiens OX=9606 GN=C11orf24 PE=1 SV=2	TRUE	TRUE	TRUE	FALSE	TRUE	46	51;52;56;61;64;66;69;70;
Q96F05	sp|Q96F05|CK024_HUMAN Uncharacterized protein C11orf24 OS=Homo sapiens OX=9606 GN=C11orf24 PE=1 SV=2	TRUE	TRUE	TRUE	FALSE	TRUE	103	104;108;112;113;114;115;118;120;
Q96F05	sp|Q96F05|CK024_HUMAN Uncharacterized protein C11orf24 OS=Homo sapiens OX=9606 GN=C11orf24 PE=1 SV=2	TRUE	TRUE	TRUE	FALSE	TRUE	104	108;112;113;114;115;118;120;121;
Q96F05	sp|Q96F05|CK024_HUMAN Uncharacterized protein C11orf24 OS=Homo sapiens OX=9606 GN=C11orf24 PE=1 SV=2	TRUE	TRUE	TRUE	FALSE	TRUE	108	112;113;114;115;118;120;121;124;
Q96F05	sp|Q96F05|CK024_HUMAN Uncharacterized protein C11orf24 OS=Homo sapiens OX=9606 GN=C11orf24 PE=1 SV=2	TRUE	TRUE	TRUE	FALSE	TRUE	112	113;114;115;118;120;121;124;125;
Q96F05	sp|Q96F05|CK024_HUMAN Uncharacterized protein C11orf24 OS=Homo sapiens OX=9606 GN=C11orf24 PE=1 SV=2	TRUE	TRUE	TRUE	FALSE	TRUE	113	114;115;118;120;121;124;125;127;
Q96F05	sp|Q96F05|CK024_HUMAN Uncharacterized protein C11orf24 OS=Homo sapiens OX=9606 GN=C11orf24 PE=1 SV=2	TRUE	TRUE	TRUE	FALSE	TRUE	114	115;118;120;121;124;125;127;130;
Q96F05	sp|Q96F05|CK024_HUMAN Uncharacterized protein C11orf24 OS=Homo sapiens OX=9606 GN=C11orf24 PE=1 SV=2	TRUE	TRUE	TRUE	FALSE	TRUE	115	118;120;121;124;125;127;130;131;
Q96F05	sp|Q96F05|CK024_HUMAN Uncharacterized protein C11orf24 OS=Homo sapiens OX=9606 GN=C11orf24 PE=1 SV=2	TRUE	TRUE	TRUE	FALSE	TRUE	118	120;121;124;125;127;130;131;134;
Q96F05	sp|Q96F05|CK024_HUMAN Uncharacterized protein C11orf24 OS=Homo sapiens OX=9606 GN=C11orf24 PE=1 SV=2	TRUE	TRUE	TRUE	FALSE	TRUE	120	121;124;125;127;130;131;134;135;
Q96F05	sp|Q96F05|CK024_HUMAN Uncharacterized protein C11orf24 OS=Homo sapiens OX=9606 GN=C11orf24 PE=1 SV=2	TRUE	TRUE	TRUE	FALSE	TRUE	121	124;125;127;130;131;134;135;138;
Q96F05	sp|Q96F05|CK024_HUMAN Uncharacterized protein C11orf24 OS=Homo sapiens OX=9606 GN=C11orf24 PE=1 SV=2	TRUE	TRUE	TRUE	FALSE	TRUE	124	125;127;130;131;134;135;138;139;
Q96F05	sp|Q96F05|CK024_HUMAN Uncharacterized protein C11orf24 OS=Homo sapiens OX=9606 GN=C11orf24 PE=1 SV=2	TRUE	TRUE	TRUE	FALSE	TRUE	125	127;130;131;134;135;138;139;140;
Q96F05	sp|Q96F05|CK024_HUMAN Uncharacterized protein C11orf24 OS=Homo sapiens OX=9606 GN=C11orf24 PE=1 SV=2	TRUE	TRUE	TRUE	FALSE	TRUE	127	130;131;134;135;138;139;140;141;
Q96F05	sp|Q96F05|CK024_HUMAN Uncharacterized protein C11orf24 OS=Homo sapiens OX=9606 GN=C11orf24 PE=1 SV=2	TRUE	TRUE	TRUE	FALSE	TRUE	130	131;134;135;138;139;140;141;144;
Q96F05	sp|Q96F05|CK024_HUMAN Uncharacterized protein C11orf24 OS=Homo sapiens OX=9606 GN=C11orf24 PE=1 SV=2	TRUE	TRUE	TRUE	FALSE	TRUE	131	134;135;138;139;140;141;144;148;
Q96F05	sp|Q96F05|CK024_HUMAN Uncharacterized protein C11orf24 OS=Homo sapiens OX=9606 GN=C11orf24 PE=1 SV=2	TRUE	TRUE	TRUE	FALSE	TRUE	134	135;138;139;140;141;144;148;149;
Q96F05	sp|Q96F05|CK024_HUMAN Uncharacterized protein C11orf24 OS=Homo sapiens OX=9606 GN=C11orf24 PE=1 SV=2	TRUE	TRUE	TRUE	FALSE	TRUE	135	138;139;140;141;144;148;149;152;
Q96F05	sp|Q96F05|CK024_HUMAN Uncharacterized protein C11orf24 OS=Homo sapiens OX=9606 GN=C11orf24 PE=1 SV=2	TRUE	TRUE	TRUE	FALSE	TRUE	138	139;140;141;144;148;149;152;153;
Q96F05	sp|Q96F05|CK024_HUMAN Uncharacterized protein C11orf24 OS=Homo sapiens OX=9606 GN=C11orf24 PE=1 SV=2	TRUE	TRUE	TRUE	FALSE	TRUE	139	140;141;144;148;149;152;153;155;
Q96F05	sp|Q96F05|CK024_HUMAN Uncharacterized protein C11orf24 OS=Homo sapiens OX=9606 GN=C11orf24 PE=1 SV=2	TRUE	TRUE	TRUE	FALSE	TRUE	140	141;144;148;149;152;153;155;158;
Q96F05	sp|Q96F05|CK024_HUMAN Uncharacterized protein C11orf24 OS=Homo sapiens OX=9606 GN=C11orf24 PE=1 SV=2	TRUE	TRUE	TRUE	FALSE	TRUE	141	144;148;149;152;153;155;158;159;
Q96F05	sp|Q96F05|CK024_HUMAN Uncharacterized protein C11orf24 OS=Homo sapiens OX=9606 GN=C11orf24 PE=1 SV=2	TRUE	TRUE	TRUE	FALSE	TRUE	144	148;149;152;153;155;158;159;160;
Q96F05	sp|Q96F05|CK024_HUMAN Uncharacterized protein C11orf24 OS=Homo sapiens OX=9606 GN=C11orf24 PE=1 SV=2	TRUE	TRUE	TRUE	FALSE	TRUE	148	149;152;153;155;158;159;160;163;
Q96F05	sp|Q96F05|CK024_HUMAN Uncharacterized protein C11orf24 OS=Homo sapiens OX=9606 GN=C11orf24 PE=1 SV=2	TRUE	TRUE	TRUE	FALSE	TRUE	170	171;172;173;174;177;179;180;181;
Q96F05	sp|Q96F05|CK024_HUMAN Uncharacterized protein C11orf24 OS=Homo sapiens OX=9606 GN=C11orf24 PE=1 SV=2	TRUE	TRUE	TRUE	FALSE	TRUE	171	172;173;174;177;179;180;181;183;
Q96F05	sp|Q96F05|CK024_HUMAN Uncharacterized protein C11orf24 OS=Homo sapiens OX=9606 GN=C11orf24 PE=1 SV=2	TRUE	TRUE	TRUE	FALSE	TRUE	172	173;174;177;179;180;181;183;187;
Q96F05	sp|Q96F05|CK024_HUMAN Uncharacterized protein C11orf24 OS=Homo sapiens OX=9606 GN=C11orf24 PE=1 SV=2	TRUE	TRUE	TRUE	FALSE	TRUE	173	174;177;179;180;181;183;187;189;
Q96F05	sp|Q96F05|CK024_HUMAN Uncharacterized protein C11orf24 OS=Homo sapiens OX=9606 GN=C11orf24 PE=1 SV=2	TRUE	TRUE	TRUE	FALSE	TRUE	174	177;179;180;181;183;187;189;190;
Q96F05	sp|Q96F05|CK024_HUMAN Uncharacterized protein C11orf24 OS=Homo sapiens OX=9606 GN=C11orf24 PE=1 SV=2	TRUE	TRUE	TRUE	FALSE	TRUE	349	352;355;357;358;361;364;365;368;
Q96F05	sp|Q96F05|CK024_HUMAN Uncharacterized protein C11orf24 OS=Homo sapiens OX=9606 GN=C11orf24 PE=1 SV=2	TRUE	TRUE	TRUE	FALSE	TRUE	352	355;357;358;361;364;365;368;373;
Q96F05	sp|Q96F05|CK024_HUMAN Uncharacterized protein C11orf24 OS=Homo sapiens OX=9606 GN=C11orf24 PE=1 SV=2	TRUE	TRUE	TRUE	FALSE	TRUE	355	357;358;361;364;365;368;373;375;
Q96F05	sp|Q96F05|CK024_HUMAN Uncharacterized protein C11orf24 OS=Homo sapiens OX=9606 GN=C11orf24 PE=1 SV=2	TRUE	TRUE	TRUE	FALSE	TRUE	357	358;361;364;365;368;373;375;379;
Q96F05	sp|Q96F05|CK024_HUMAN Uncharacterized protein C11orf24 OS=Homo sapiens OX=9606 GN=C11orf24 PE=1 SV=2	TRUE	TRUE	TRUE	FALSE	TRUE	358	361;364;365;368;373;375;379;380;
Q9UGN4	sp|Q9UGN4|CLM8_HUMAN CMRF35-like molecule 8 OS=Homo sapiens OX=9606 GN=CD300A PE=1 SV=2	TRUE	FALSE	TRUE	FALSE	TRUE	128	129;130;132;135;137;141;142;143;
Q9UGN4	sp|Q9UGN4|CLM8_HUMAN CMRF35-like molecule 8 OS=Homo sapiens OX=9606 GN=CD300A PE=1 SV=2	TRUE	FALSE	TRUE	FALSE	TRUE	129	130;132;135;137;141;142;143;145;
Q9UGN4	sp|Q9UGN4|CLM8_HUMAN CMRF35-like molecule 8 OS=Homo sapiens OX=9606 GN=CD300A PE=1 SV=2	TRUE	FALSE	TRUE	FALSE	TRUE	130	132;135;137;141;142;143;145;146;
Q2KHT3	sp|Q2KHT3|CL16A_HUMAN Protein CLEC16A OS=Homo sapiens OX=9606 GN=CLEC16A PE=1 SV=2	TRUE	FALSE	FALSE	FALSE	TRUE	892	893;895;897;898;900;903;905;907;
Q2KHT3	sp|Q2KHT3|CL16A_HUMAN Protein CLEC16A OS=Homo sapiens OX=9606 GN=CLEC16A PE=1 SV=2	TRUE	FALSE	FALSE	FALSE	TRUE	893	895;897;898;900;903;905;907;909;
Q2KHT3	sp|Q2KHT3|CL16A_HUMAN Protein CLEC16A OS=Homo sapiens OX=9606 GN=CLEC16A PE=1 SV=2	TRUE	FALSE	FALSE	FALSE	TRUE	895	897;898;900;903;905;907;909;911;
Q2KHT3	sp|Q2KHT3|CL16A_HUMAN Protein CLEC16A OS=Homo sapiens OX=9606 GN=CLEC16A PE=1 SV=2	TRUE	FALSE	FALSE	FALSE	TRUE	897	898;900;903;905;907;909;911;913;
Q2KHT3	sp|Q2KHT3|CL16A_HUMAN Protein CLEC16A OS=Homo sapiens OX=9606 GN=CLEC16A PE=1 SV=2	TRUE	FALSE	FALSE	FALSE	TRUE	898	900;903;905;907;909;911;913;914;
Q2KHT3	sp|Q2KHT3|CL16A_HUMAN Protein CLEC16A OS=Homo sapiens OX=9606 GN=CLEC16A PE=1 SV=2	TRUE	FALSE	FALSE	FALSE	TRUE	900	903;905;907;909;911;913;914;915;
Q2KHT3	sp|Q2KHT3|CL16A_HUMAN Protein CLEC16A OS=Homo sapiens OX=9606 GN=CLEC16A PE=1 SV=2	TRUE	FALSE	FALSE	FALSE	TRUE	903	905;907;909;911;913;914;915;919;
Q2KHT3	sp|Q2KHT3|CL16A_HUMAN Protein CLEC16A OS=Homo sapiens OX=9606 GN=CLEC16A PE=1 SV=2	TRUE	FALSE	FALSE	FALSE	TRUE	905	907;909;911;913;914;915;919;922;
Q2KHT3	sp|Q2KHT3|CL16A_HUMAN Protein CLEC16A OS=Homo sapiens OX=9606 GN=CLEC16A PE=1 SV=2	TRUE	FALSE	FALSE	FALSE	TRUE	907	909;911;913;914;915;919;922;923;
Q2KHT3	sp|Q2KHT3|CL16A_HUMAN Protein CLEC16A OS=Homo sapiens OX=9606 GN=CLEC16A PE=1 SV=2	TRUE	FALSE	FALSE	FALSE	TRUE	909	911;913;914;915;919;922;923;924;
Q2KHT3	sp|Q2KHT3|CL16A_HUMAN Protein CLEC16A OS=Homo sapiens OX=9606 GN=CLEC16A PE=1 SV=2	TRUE	FALSE	FALSE	FALSE	TRUE	911	913;914;915;919;922;923;924;925;
Q2KHT3	sp|Q2KHT3|CL16A_HUMAN Protein CLEC16A OS=Homo sapiens OX=9606 GN=CLEC16A PE=1 SV=2	TRUE	FALSE	FALSE	FALSE	TRUE	913	914;915;919;922;923;924;925;926;
Q2KHT3	sp|Q2KHT3|CL16A_HUMAN Protein CLEC16A OS=Homo sapiens OX=9606 GN=CLEC16A PE=1 SV=2	TRUE	FALSE	FALSE	FALSE	TRUE	914	915;919;922;923;924;925;926;927;
Q2KHT3	sp|Q2KHT3|CL16A_HUMAN Protein CLEC16A OS=Homo sapiens OX=9606 GN=CLEC16A PE=1 SV=2	TRUE	FALSE	FALSE	FALSE	TRUE	915	919;922;923;924;925;926;927;929;
Q2KHT3	sp|Q2KHT3|CL16A_HUMAN Protein CLEC16A OS=Homo sapiens OX=9606 GN=CLEC16A PE=1 SV=2	TRUE	FALSE	FALSE	FALSE	TRUE	919	922;923;924;925;926;927;929;930;
Q2KHT3	sp|Q2KHT3|CL16A_HUMAN Protein CLEC16A OS=Homo sapiens OX=9606 GN=CLEC16A PE=1 SV=2	TRUE	FALSE	FALSE	FALSE	TRUE	922	923;924;925;926;927;929;930;933;
Q9NR71	sp|Q9NR71|ASAH2_HUMAN Neutral ceramidase OS=Homo sapiens OX=9606 GN=ASAH2 PE=1 SV=2	TRUE	FALSE	TRUE	TRUE	TRUE	50	51;52;54;58;61;62;67;68;
Q9NR71	sp|Q9NR71|ASAH2_HUMAN Neutral ceramidase OS=Homo sapiens OX=9606 GN=ASAH2 PE=1 SV=2	TRUE	FALSE	TRUE	TRUE	TRUE	51	52;54;58;61;62;67;68;70;
Q9NR71	sp|Q9NR71|ASAH2_HUMAN Neutral ceramidase OS=Homo sapiens OX=9606 GN=ASAH2 PE=1 SV=2	TRUE	FALSE	TRUE	TRUE	TRUE	52	54;58;61;62;67;68;70;73;
Q9NR71	sp|Q9NR71|ASAH2_HUMAN Neutral ceramidase OS=Homo sapiens OX=9606 GN=ASAH2 PE=1 SV=2	TRUE	FALSE	TRUE	TRUE	TRUE	54	58;61;62;67;68;70;73;74;
Q9NR71	sp|Q9NR71|ASAH2_HUMAN Neutral ceramidase OS=Homo sapiens OX=9606 GN=ASAH2 PE=1 SV=2	TRUE	FALSE	TRUE	TRUE	TRUE	58	61;62;67;68;70;73;74;76;
Q9NR71	sp|Q9NR71|ASAH2_HUMAN Neutral ceramidase OS=Homo sapiens OX=9606 GN=ASAH2 PE=1 SV=2	TRUE	FALSE	TRUE	TRUE	TRUE	61	62;67;68;70;73;74;76;78;
Q9NR71	sp|Q9NR71|ASAH2_HUMAN Neutral ceramidase OS=Homo sapiens OX=9606 GN=ASAH2 PE=1 SV=2	TRUE	FALSE	TRUE	TRUE	TRUE	62	67;68;70;73;74;76;78;79;
Q9NR71	sp|Q9NR71|ASAH2_HUMAN Neutral ceramidase OS=Homo sapiens OX=9606 GN=ASAH2 PE=1 SV=2	TRUE	FALSE	TRUE	TRUE	TRUE	67	68;70;73;74;76;78;79;80;
Q9NR71	sp|Q9NR71|ASAH2_HUMAN Neutral ceramidase OS=Homo sapiens OX=9606 GN=ASAH2 PE=1 SV=2	TRUE	FALSE	TRUE	TRUE	TRUE	68	70;73;74;76;78;79;80;82;
Q9NR71	sp|Q9NR71|ASAH2_HUMAN Neutral ceramidase OS=Homo sapiens OX=9606 GN=ASAH2 PE=1 SV=2	TRUE	FALSE	TRUE	TRUE	TRUE	70	73;74;76;78;79;80;82;84;
Q9NR71	sp|Q9NR71|ASAH2_HUMAN Neutral ceramidase OS=Homo sapiens OX=9606 GN=ASAH2 PE=1 SV=2	TRUE	FALSE	TRUE	TRUE	TRUE	73	74;76;78;79;80;82;84;85;
Q9NR71	sp|Q9NR71|ASAH2_HUMAN Neutral ceramidase OS=Homo sapiens OX=9606 GN=ASAH2 PE=1 SV=2	TRUE	FALSE	TRUE	TRUE	TRUE	74	76;78;79;80;82;84;85;90;
O75122	sp|O75122|CLAP2_HUMAN CLIP-associating protein 2 OS=Homo sapiens OX=9606 GN=CLASP2 PE=1 SV=3	TRUE	FALSE	FALSE	FALSE	TRUE	906	910;911;913;915;916;919;921;923;
A5YKK6	sp|A5YKK6|CNOT1_HUMAN CCR4-NOT transcription complex subunit 1 OS=Homo sapiens OX=9606 GN=CNOT1 PE=1 SV=2	TRUE	FALSE	FALSE	FALSE	TRUE	1037	1038;1041;1042;1043;1044;1045;1046;1047;
A5YKK6	sp|A5YKK6|CNOT1_HUMAN CCR4-NOT transcription complex subunit 1 OS=Homo sapiens OX=9606 GN=CNOT1 PE=1 SV=2	TRUE	FALSE	FALSE	FALSE	TRUE	1333	1334;1335;1336;1337;1338;1339;1340;1343;
A5YKK6	sp|A5YKK6|CNOT1_HUMAN CCR4-NOT transcription complex subunit 1 OS=Homo sapiens OX=9606 GN=CNOT1 PE=1 SV=2	TRUE	FALSE	FALSE	FALSE	TRUE	1334	1335;1336;1337;1338;1339;1340;1343;1345;
A5YKK6	sp|A5YKK6|CNOT1_HUMAN CCR4-NOT transcription complex subunit 1 OS=Homo sapiens OX=9606 GN=CNOT1 PE=1 SV=2	TRUE	FALSE	FALSE	FALSE	TRUE	1335	1336;1337;1338;1339;1340;1343;1345;1346;
A5YKK6	sp|A5YKK6|CNOT1_HUMAN CCR4-NOT transcription complex subunit 1 OS=Homo sapiens OX=9606 GN=CNOT1 PE=1 SV=2	TRUE	FALSE	FALSE	FALSE	TRUE	1336	1337;1338;1339;1340;1343;1345;1346;1348;
A5YKK6	sp|A5YKK6|CNOT1_HUMAN CCR4-NOT transcription complex subunit 1 OS=Homo sapiens OX=9606 GN=CNOT1 PE=1 SV=2	TRUE	FALSE	FALSE	FALSE	TRUE	1337	1338;1339;1340;1343;1345;1346;1348;1350;
O94823	sp|O94823|AT10B_HUMAN Probable phospholipid-transporting ATPase VB OS=Homo sapiens OX=9606 GN=ATP10B PE=2 SV=2	TRUE	FALSE	FALSE	FALSE	TRUE	1365	1370;1371;1373;1378;1380;1381;1384;1385;
P12111	sp|P12111|CO6A3_HUMAN Collagen alpha-3(VI) chain OS=Homo sapiens OX=9606 GN=COL6A3 PE=1 SV=5	TRUE	TRUE	TRUE	FALSE	TRUE	2863	2864;2865;2867;2868;2872;2873;2874;2878;
P12111	sp|P12111|CO6A3_HUMAN Collagen alpha-3(VI) chain OS=Homo sapiens OX=9606 GN=COL6A3 PE=1 SV=5	TRUE	TRUE	TRUE	FALSE	TRUE	2864	2865;2867;2868;2872;2873;2874;2878;2879;
P12111	sp|P12111|CO6A3_HUMAN Collagen alpha-3(VI) chain OS=Homo sapiens OX=9606 GN=COL6A3 PE=1 SV=5	TRUE	TRUE	TRUE	FALSE	TRUE	2865	2867;2868;2872;2873;2874;2878;2879;2880;
P12111	sp|P12111|CO6A3_HUMAN Collagen alpha-3(VI) chain OS=Homo sapiens OX=9606 GN=COL6A3 PE=1 SV=5	TRUE	TRUE	TRUE	FALSE	TRUE	2867	2868;2872;2873;2874;2878;2879;2880;2884;
P12111	sp|P12111|CO6A3_HUMAN Collagen alpha-3(VI) chain OS=Homo sapiens OX=9606 GN=COL6A3 PE=1 SV=5	TRUE	TRUE	TRUE	FALSE	TRUE	2868	2872;2873;2874;2878;2879;2880;2884;2885;
P12111	sp|P12111|CO6A3_HUMAN Collagen alpha-3(VI) chain OS=Homo sapiens OX=9606 GN=COL6A3 PE=1 SV=5	TRUE	TRUE	TRUE	FALSE	TRUE	2872	2873;2874;2878;2879;2880;2884;2885;2886;
P12111	sp|P12111|CO6A3_HUMAN Collagen alpha-3(VI) chain OS=Homo sapiens OX=9606 GN=COL6A3 PE=1 SV=5	TRUE	TRUE	TRUE	FALSE	TRUE	2873	2874;2878;2879;2880;2884;2885;2886;2887;
P12111	sp|P12111|CO6A3_HUMAN Collagen alpha-3(VI) chain OS=Homo sapiens OX=9606 GN=COL6A3 PE=1 SV=5	TRUE	TRUE	TRUE	FALSE	TRUE	2874	2878;2879;2880;2884;2885;2886;2887;2891;
P12111	sp|P12111|CO6A3_HUMAN Collagen alpha-3(VI) chain OS=Homo sapiens OX=9606 GN=COL6A3 PE=1 SV=5	TRUE	TRUE	TRUE	FALSE	TRUE	2878	2879;2880;2884;2885;2886;2887;2891;2892;
P12111	sp|P12111|CO6A3_HUMAN Collagen alpha-3(VI) chain OS=Homo sapiens OX=9606 GN=COL6A3 PE=1 SV=5	TRUE	TRUE	TRUE	FALSE	TRUE	2879	2880;2884;2885;2886;2887;2891;2892;2893;
P12111	sp|P12111|CO6A3_HUMAN Collagen alpha-3(VI) chain OS=Homo sapiens OX=9606 GN=COL6A3 PE=1 SV=5	TRUE	TRUE	TRUE	FALSE	TRUE	2880	2884;2885;2886;2887;2891;2892;2893;2894;
P12111	sp|P12111|CO6A3_HUMAN Collagen alpha-3(VI) chain OS=Homo sapiens OX=9606 GN=COL6A3 PE=1 SV=5	TRUE	TRUE	TRUE	FALSE	TRUE	2884	2885;2886;2887;2891;2892;2893;2894;2898;
O96005	sp|O96005|CLPT1_HUMAN Cleft lip and palate transmembrane protein 1 OS=Homo sapiens OX=9606 GN=CLPTM1 PE=1 SV=1	TRUE	TRUE	TRUE	FALSE	TRUE	624	629;630;631;633;638;639;640;643;
O96005	sp|O96005|CLPT1_HUMAN Cleft lip and palate transmembrane protein 1 OS=Homo sapiens OX=9606 GN=CLPTM1 PE=1 SV=1	TRUE	TRUE	TRUE	FALSE	TRUE	629	630;631;633;638;639;640;643;646;
O96005	sp|O96005|CLPT1_HUMAN Cleft lip and palate transmembrane protein 1 OS=Homo sapiens OX=9606 GN=CLPTM1 PE=1 SV=1	TRUE	TRUE	TRUE	FALSE	TRUE	630	631;633;638;639;640;643;646;650;
O96005	sp|O96005|CLPT1_HUMAN Cleft lip and palate transmembrane protein 1 OS=Homo sapiens OX=9606 GN=CLPTM1 PE=1 SV=1	TRUE	TRUE	TRUE	FALSE	TRUE	631	633;638;639;640;643;646;650;651;
O96005	sp|O96005|CLPT1_HUMAN Cleft lip and palate transmembrane protein 1 OS=Homo sapiens OX=9606 GN=CLPTM1 PE=1 SV=1	TRUE	TRUE	TRUE	FALSE	TRUE	633	638;639;640;643;646;650;651;653;
Q6PJW8	sp|Q6PJW8|CNST_HUMAN Consortin OS=Homo sapiens OX=9606 GN=CNST PE=1 SV=3	TRUE	FALSE	FALSE	FALSE	TRUE	308	309;312;314;316;320;322;323;326;
Q6PJW8	sp|Q6PJW8|CNST_HUMAN Consortin OS=Homo sapiens OX=9606 GN=CNST PE=1 SV=3	TRUE	FALSE	FALSE	FALSE	TRUE	309	312;314;316;320;322;323;326;329;
O75069	sp|O75069|TMCC2_HUMAN Transmembrane and coiled-coil domains protein 2 OS=Homo sapiens OX=9606 GN=TMCC2 PE=1 SV=3	TRUE	TRUE	FALSE	FALSE	TRUE	166	169;170;171;175;176;178;179;180;
O75069	sp|O75069|TMCC2_HUMAN Transmembrane and coiled-coil domains protein 2 OS=Homo sapiens OX=9606 GN=TMCC2 PE=1 SV=3	TRUE	TRUE	FALSE	FALSE	TRUE	169	170;171;175;176;178;179;180;183;
O75069	sp|O75069|TMCC2_HUMAN Transmembrane and coiled-coil domains protein 2 OS=Homo sapiens OX=9606 GN=TMCC2 PE=1 SV=3	TRUE	TRUE	FALSE	FALSE	TRUE	170	171;175;176;178;179;180;183;185;
O75069	sp|O75069|TMCC2_HUMAN Transmembrane and coiled-coil domains protein 2 OS=Homo sapiens OX=9606 GN=TMCC2 PE=1 SV=3	TRUE	TRUE	FALSE	FALSE	TRUE	171	175;176;178;179;180;183;185;186;
O75069	sp|O75069|TMCC2_HUMAN Transmembrane and coiled-coil domains protein 2 OS=Homo sapiens OX=9606 GN=TMCC2 PE=1 SV=3	TRUE	TRUE	FALSE	FALSE	TRUE	175	176;178;179;180;183;185;186;187;
P14410	sp|P14410|SUIS_HUMAN Sucrase-isomaltase, intestinal OS=Homo sapiens OX=9606 GN=SI PE=1 SV=6	TRUE	TRUE	TRUE	FALSE	TRUE	42	44;45;46;47;50;54;55;58;
P14410	sp|P14410|SUIS_HUMAN Sucrase-isomaltase, intestinal OS=Homo sapiens OX=9606 GN=SI PE=1 SV=6	TRUE	TRUE	TRUE	FALSE	TRUE	44	45;46;47;50;54;55;58;60;
P20333	sp|P20333|TNR1B_HUMAN Tumor necrosis factor receptor superfamily member 1B OS=Homo sapiens OX=9606 GN=TNFRSF1B PE=1 SV=3	TRUE	FALSE	TRUE	TRUE	TRUE	222	224;227;230;234;235;238;239;240;
Q63HR2	sp|Q63HR2|TNS2_HUMAN Tensin-2 OS=Homo sapiens OX=9606 GN=TNS2 PE=1 SV=2	TRUE	FALSE	FALSE	FALSE	TRUE	508	510;511;513;516;517;518;520;521;
Q5TAX3	sp|Q5TAX3|TUT4_HUMAN Terminal uridylyltransferase 4 OS=Homo sapiens OX=9606 GN=TUT4 PE=1 SV=3	TRUE	FALSE	FALSE	FALSE	TRUE	854	858;860;861;864;867;869;870;872;
Q5TAX3	sp|Q5TAX3|TUT4_HUMAN Terminal uridylyltransferase 4 OS=Homo sapiens OX=9606 GN=TUT4 PE=1 SV=3	TRUE	FALSE	FALSE	FALSE	TRUE	858	860;861;864;867;869;870;872;873;
P50607	sp|P50607|TUB_HUMAN Tubby protein homolog OS=Homo sapiens OX=9606 GN=TUB PE=1 SV=1	TRUE	FALSE	FALSE	FALSE	TRUE	207	208;209;210;211;215;217;220;221;
P50607	sp|P50607|TUB_HUMAN Tubby protein homolog OS=Homo sapiens OX=9606 GN=TUB PE=1 SV=1	TRUE	FALSE	FALSE	FALSE	TRUE	208	209;210;211;215;217;220;221;223;
P50607	sp|P50607|TUB_HUMAN Tubby protein homolog OS=Homo sapiens OX=9606 GN=TUB PE=1 SV=1	TRUE	FALSE	FALSE	FALSE	TRUE	209	210;211;215;217;220;221;223;224;
P50607	sp|P50607|TUB_HUMAN Tubby protein homolog OS=Homo sapiens OX=9606 GN=TUB PE=1 SV=1	TRUE	FALSE	FALSE	FALSE	TRUE	210	211;215;217;220;221;223;224;227;
Q7Z2W7	sp|Q7Z2W7|TRPM8_HUMAN Transient receptor potential cation channel subfamily M member 8 OS=Homo sapiens OX=9606 GN=TRPM8 PE=1 SV=2	TRUE	TRUE	TRUE	FALSE	TRUE	20	21;23;26;27;29;31;32;37;
Q6IQ55	sp|Q6IQ55|TTBK2_HUMAN Tau-tubulin kinase 2 OS=Homo sapiens OX=9606 GN=TTBK2 PE=1 SV=2	TRUE	FALSE	FALSE	FALSE	TRUE	300	305;307;308;309;310;311;312;313;
Q6IQ55	sp|Q6IQ55|TTBK2_HUMAN Tau-tubulin kinase 2 OS=Homo sapiens OX=9606 GN=TTBK2 PE=1 SV=2	TRUE	FALSE	FALSE	FALSE	TRUE	665	668;673;676;677;679;680;681;683;
Q6IQ55	sp|Q6IQ55|TTBK2_HUMAN Tau-tubulin kinase 2 OS=Homo sapiens OX=9606 GN=TTBK2 PE=1 SV=2	TRUE	FALSE	FALSE	FALSE	TRUE	1188	1190;1193;1195;1197;1198;1199;1200;1203;
O75386	sp|O75386|TULP3_HUMAN Tubby-related protein 3 OS=Homo sapiens OX=9606 GN=TULP3 PE=1 SV=2	TRUE	FALSE	FALSE	FALSE	TRUE	157	159;160;163;164;166;168;169;171;
O75386	sp|O75386|TULP3_HUMAN Tubby-related protein 3 OS=Homo sapiens OX=9606 GN=TULP3 PE=1 SV=2	TRUE	FALSE	FALSE	FALSE	TRUE	159	160;163;164;166;168;169;171;173;
Q9Y493	sp|Q9Y493|ZAN_HUMAN Zonadhesin OS=Homo sapiens OX=9606 GN=ZAN PE=2 SV=5	TRUE	TRUE	TRUE	FALSE	TRUE	546	549;550;551;554;556;557;560;564;
Q9Y493	sp|Q9Y493|ZAN_HUMAN Zonadhesin OS=Homo sapiens OX=9606 GN=ZAN PE=2 SV=5	TRUE	TRUE	TRUE	FALSE	TRUE	549	550;551;554;556;557;560;564;566;
Q9Y493	sp|Q9Y493|ZAN_HUMAN Zonadhesin OS=Homo sapiens OX=9606 GN=ZAN PE=2 SV=5	TRUE	TRUE	TRUE	FALSE	TRUE	550	551;554;556;557;560;564;566;567;
Q9Y493	sp|Q9Y493|ZAN_HUMAN Zonadhesin OS=Homo sapiens OX=9606 GN=ZAN PE=2 SV=5	TRUE	TRUE	TRUE	FALSE	TRUE	551	554;556;557;560;564;566;567;571;
Q9Y493	sp|Q9Y493|ZAN_HUMAN Zonadhesin OS=Homo sapiens OX=9606 GN=ZAN PE=2 SV=5	TRUE	TRUE	TRUE	FALSE	TRUE	554	556;557;560;564;566;567;571;573;
Q9Y493	sp|Q9Y493|ZAN_HUMAN Zonadhesin OS=Homo sapiens OX=9606 GN=ZAN PE=2 SV=5	TRUE	TRUE	TRUE	FALSE	TRUE	556	557;560;564;566;567;571;573;578;
Q9Y493	sp|Q9Y493|ZAN_HUMAN Zonadhesin OS=Homo sapiens OX=9606 GN=ZAN PE=2 SV=5	TRUE	TRUE	TRUE	FALSE	TRUE	557	560;564;566;567;571;573;578;580;
Q9Y493	sp|Q9Y493|ZAN_HUMAN Zonadhesin OS=Homo sapiens OX=9606 GN=ZAN PE=2 SV=5	TRUE	TRUE	TRUE	FALSE	TRUE	560	564;566;567;571;573;578;580;581;
Q9Y493	sp|Q9Y493|ZAN_HUMAN Zonadhesin OS=Homo sapiens OX=9606 GN=ZAN PE=2 SV=5	TRUE	TRUE	TRUE	FALSE	TRUE	564	566;567;571;573;578;580;581;585;
Q9Y493	sp|Q9Y493|ZAN_HUMAN Zonadhesin OS=Homo sapiens OX=9606 GN=ZAN PE=2 SV=5	TRUE	TRUE	TRUE	FALSE	TRUE	648	650;651;655;658;662;663;665;668;
Q9Y493	sp|Q9Y493|ZAN_HUMAN Zonadhesin OS=Homo sapiens OX=9606 GN=ZAN PE=2 SV=5	TRUE	TRUE	TRUE	FALSE	TRUE	650	651;655;658;662;663;665;668;669;
Q9Y493	sp|Q9Y493|ZAN_HUMAN Zonadhesin OS=Homo sapiens OX=9606 GN=ZAN PE=2 SV=5	TRUE	TRUE	TRUE	FALSE	TRUE	651	655;658;662;663;665;668;669;670;
Q9Y493	sp|Q9Y493|ZAN_HUMAN Zonadhesin OS=Homo sapiens OX=9606 GN=ZAN PE=2 SV=5	TRUE	TRUE	TRUE	FALSE	TRUE	655	658;662;663;665;668;669;670;671;
Q9Y493	sp|Q9Y493|ZAN_HUMAN Zonadhesin OS=Homo sapiens OX=9606 GN=ZAN PE=2 SV=5	TRUE	TRUE	TRUE	FALSE	TRUE	679	683;686;690;693;697;699;703;706;
Q9Y493	sp|Q9Y493|ZAN_HUMAN Zonadhesin OS=Homo sapiens OX=9606 GN=ZAN PE=2 SV=5	TRUE	TRUE	TRUE	FALSE	TRUE	683	686;690;693;697;699;703;706;707;
Q9Y493	sp|Q9Y493|ZAN_HUMAN Zonadhesin OS=Homo sapiens OX=9606 GN=ZAN PE=2 SV=5	TRUE	TRUE	TRUE	FALSE	TRUE	686	690;693;697;699;703;706;707;711;
Q9Y493	sp|Q9Y493|ZAN_HUMAN Zonadhesin OS=Homo sapiens OX=9606 GN=ZAN PE=2 SV=5	TRUE	TRUE	TRUE	FALSE	TRUE	690	693;697;699;703;706;707;711;713;
Q9Y493	sp|Q9Y493|ZAN_HUMAN Zonadhesin OS=Homo sapiens OX=9606 GN=ZAN PE=2 SV=5	TRUE	TRUE	TRUE	FALSE	TRUE	693	697;699;703;706;707;711;713;718;
Q9Y493	sp|Q9Y493|ZAN_HUMAN Zonadhesin OS=Homo sapiens OX=9606 GN=ZAN PE=2 SV=5	TRUE	TRUE	TRUE	FALSE	TRUE	697	699;703;706;707;711;713;718;721;
Q9Y493	sp|Q9Y493|ZAN_HUMAN Zonadhesin OS=Homo sapiens OX=9606 GN=ZAN PE=2 SV=5	TRUE	TRUE	TRUE	FALSE	TRUE	699	703;706;707;711;713;718;721;725;
Q9Y493	sp|Q9Y493|ZAN_HUMAN Zonadhesin OS=Homo sapiens OX=9606 GN=ZAN PE=2 SV=5	TRUE	TRUE	TRUE	FALSE	TRUE	703	706;707;711;713;718;721;725;728;
Q9Y493	sp|Q9Y493|ZAN_HUMAN Zonadhesin OS=Homo sapiens OX=9606 GN=ZAN PE=2 SV=5	TRUE	TRUE	TRUE	FALSE	TRUE	706	707;711;713;718;721;725;728;731;
Q9Y493	sp|Q9Y493|ZAN_HUMAN Zonadhesin OS=Homo sapiens OX=9606 GN=ZAN PE=2 SV=5	TRUE	TRUE	TRUE	FALSE	TRUE	707	711;713;718;721;725;728;731;732;
Q9Y493	sp|Q9Y493|ZAN_HUMAN Zonadhesin OS=Homo sapiens OX=9606 GN=ZAN PE=2 SV=5	TRUE	TRUE	TRUE	FALSE	TRUE	711	713;718;721;725;728;731;732;734;
Q9Y493	sp|Q9Y493|ZAN_HUMAN Zonadhesin OS=Homo sapiens OX=9606 GN=ZAN PE=2 SV=5	TRUE	TRUE	TRUE	FALSE	TRUE	713	718;721;725;728;731;732;734;739;
Q9Y493	sp|Q9Y493|ZAN_HUMAN Zonadhesin OS=Homo sapiens OX=9606 GN=ZAN PE=2 SV=5	TRUE	TRUE	TRUE	FALSE	TRUE	718	721;725;728;731;732;734;739;740;
Q9Y493	sp|Q9Y493|ZAN_HUMAN Zonadhesin OS=Homo sapiens OX=9606 GN=ZAN PE=2 SV=5	TRUE	TRUE	TRUE	FALSE	TRUE	721	725;728;731;732;734;739;740;742;
Q9Y493	sp|Q9Y493|ZAN_HUMAN Zonadhesin OS=Homo sapiens OX=9606 GN=ZAN PE=2 SV=5	TRUE	TRUE	TRUE	FALSE	TRUE	725	728;731;732;734;739;740;742;746;
Q9Y493	sp|Q9Y493|ZAN_HUMAN Zonadhesin OS=Homo sapiens OX=9606 GN=ZAN PE=2 SV=5	TRUE	TRUE	TRUE	FALSE	TRUE	728	731;732;734;739;740;742;746;749;
Q9Y493	sp|Q9Y493|ZAN_HUMAN Zonadhesin OS=Homo sapiens OX=9606 GN=ZAN PE=2 SV=5	TRUE	TRUE	TRUE	FALSE	TRUE	731	732;734;739;740;742;746;749;753;
Q9Y493	sp|Q9Y493|ZAN_HUMAN Zonadhesin OS=Homo sapiens OX=9606 GN=ZAN PE=2 SV=5	TRUE	TRUE	TRUE	FALSE	TRUE	732	734;739;740;742;746;749;753;755;
Q9Y493	sp|Q9Y493|ZAN_HUMAN Zonadhesin OS=Homo sapiens OX=9606 GN=ZAN PE=2 SV=5	TRUE	TRUE	TRUE	FALSE	TRUE	734	739;740;742;746;749;753;755;760;
Q9Y493	sp|Q9Y493|ZAN_HUMAN Zonadhesin OS=Homo sapiens OX=9606 GN=ZAN PE=2 SV=5	TRUE	TRUE	TRUE	FALSE	TRUE	739	740;742;746;749;753;755;760;761;
Q9Y493	sp|Q9Y493|ZAN_HUMAN Zonadhesin OS=Homo sapiens OX=9606 GN=ZAN PE=2 SV=5	TRUE	TRUE	TRUE	FALSE	TRUE	774	777;781;784;788;791;795;797;798;
Q9Y493	sp|Q9Y493|ZAN_HUMAN Zonadhesin OS=Homo sapiens OX=9606 GN=ZAN PE=2 SV=5	TRUE	TRUE	TRUE	FALSE	TRUE	777	781;784;788;791;795;797;798;802;
Q9Y493	sp|Q9Y493|ZAN_HUMAN Zonadhesin OS=Homo sapiens OX=9606 GN=ZAN PE=2 SV=5	TRUE	TRUE	TRUE	FALSE	TRUE	781	784;788;791;795;797;798;802;803;
Q9Y493	sp|Q9Y493|ZAN_HUMAN Zonadhesin OS=Homo sapiens OX=9606 GN=ZAN PE=2 SV=5	TRUE	TRUE	TRUE	FALSE	TRUE	784	788;791;795;797;798;802;803;805;
Q9Y493	sp|Q9Y493|ZAN_HUMAN Zonadhesin OS=Homo sapiens OX=9606 GN=ZAN PE=2 SV=5	TRUE	TRUE	TRUE	FALSE	TRUE	788	791;795;797;798;802;803;805;808;
Q9Y493	sp|Q9Y493|ZAN_HUMAN Zonadhesin OS=Homo sapiens OX=9606 GN=ZAN PE=2 SV=5	TRUE	TRUE	TRUE	FALSE	TRUE	791	795;797;798;802;803;805;808;809;
Q9Y493	sp|Q9Y493|ZAN_HUMAN Zonadhesin OS=Homo sapiens OX=9606 GN=ZAN PE=2 SV=5	TRUE	TRUE	TRUE	FALSE	TRUE	795	797;798;802;803;805;808;809;811;
Q9Y493	sp|Q9Y493|ZAN_HUMAN Zonadhesin OS=Homo sapiens OX=9606 GN=ZAN PE=2 SV=5	TRUE	TRUE	TRUE	FALSE	TRUE	797	798;802;803;805;808;809;811;812;
Q9Y493	sp|Q9Y493|ZAN_HUMAN Zonadhesin OS=Homo sapiens OX=9606 GN=ZAN PE=2 SV=5	TRUE	TRUE	TRUE	FALSE	TRUE	798	802;803;805;808;809;811;812;816;
Q9Y493	sp|Q9Y493|ZAN_HUMAN Zonadhesin OS=Homo sapiens OX=9606 GN=ZAN PE=2 SV=5	TRUE	TRUE	TRUE	FALSE	TRUE	823	826;829;830;831;832;836;837;839;
Q9Y493	sp|Q9Y493|ZAN_HUMAN Zonadhesin OS=Homo sapiens OX=9606 GN=ZAN PE=2 SV=5	TRUE	TRUE	TRUE	FALSE	TRUE	826	829;830;831;832;836;837;839;840;
Q9Y493	sp|Q9Y493|ZAN_HUMAN Zonadhesin OS=Homo sapiens OX=9606 GN=ZAN PE=2 SV=5	TRUE	TRUE	TRUE	FALSE	TRUE	829	830;831;832;836;837;839;840;844;
Q9Y493	sp|Q9Y493|ZAN_HUMAN Zonadhesin OS=Homo sapiens OX=9606 GN=ZAN PE=2 SV=5	TRUE	TRUE	TRUE	FALSE	TRUE	851	853;854;858;861;865;867;872;875;
Q9Y493	sp|Q9Y493|ZAN_HUMAN Zonadhesin OS=Homo sapiens OX=9606 GN=ZAN PE=2 SV=5	TRUE	TRUE	TRUE	FALSE	TRUE	853	854;858;861;865;867;872;875;879;
Q9Y493	sp|Q9Y493|ZAN_HUMAN Zonadhesin OS=Homo sapiens OX=9606 GN=ZAN PE=2 SV=5	TRUE	TRUE	TRUE	FALSE	TRUE	854	858;861;865;867;872;875;879;882;
Q9Y493	sp|Q9Y493|ZAN_HUMAN Zonadhesin OS=Homo sapiens OX=9606 GN=ZAN PE=2 SV=5	TRUE	TRUE	TRUE	FALSE	TRUE	858	861;865;867;872;875;879;882;886;
Q9Y493	sp|Q9Y493|ZAN_HUMAN Zonadhesin OS=Homo sapiens OX=9606 GN=ZAN PE=2 SV=5	TRUE	TRUE	TRUE	FALSE	TRUE	892	893;895;896;900;903;907;909;914;
Q9Y493	sp|Q9Y493|ZAN_HUMAN Zonadhesin OS=Homo sapiens OX=9606 GN=ZAN PE=2 SV=5	TRUE	TRUE	TRUE	FALSE	TRUE	893	895;896;900;903;907;909;914;916;
Q9Y493	sp|Q9Y493|ZAN_HUMAN Zonadhesin OS=Homo sapiens OX=9606 GN=ZAN PE=2 SV=5	TRUE	TRUE	TRUE	FALSE	TRUE	895	896;900;903;907;909;914;916;917;
Q9Y493	sp|Q9Y493|ZAN_HUMAN Zonadhesin OS=Homo sapiens OX=9606 GN=ZAN PE=2 SV=5	TRUE	TRUE	TRUE	FALSE	TRUE	896	900;903;907;909;914;916;917;921;
Q9Y493	sp|Q9Y493|ZAN_HUMAN Zonadhesin OS=Homo sapiens OX=9606 GN=ZAN PE=2 SV=5	TRUE	TRUE	TRUE	FALSE	TRUE	900	903;907;909;914;916;917;921;924;
Q9Y493	sp|Q9Y493|ZAN_HUMAN Zonadhesin OS=Homo sapiens OX=9606 GN=ZAN PE=2 SV=5	TRUE	TRUE	TRUE	FALSE	TRUE	903	907;909;914;916;917;921;924;928;
Q9Y493	sp|Q9Y493|ZAN_HUMAN Zonadhesin OS=Homo sapiens OX=9606 GN=ZAN PE=2 SV=5	TRUE	TRUE	TRUE	FALSE	TRUE	907	909;914;916;917;921;924;928;931;
Q9Y493	sp|Q9Y493|ZAN_HUMAN Zonadhesin OS=Homo sapiens OX=9606 GN=ZAN PE=2 SV=5	TRUE	TRUE	TRUE	FALSE	TRUE	909	914;916;917;921;924;928;931;934;
Q9Y493	sp|Q9Y493|ZAN_HUMAN Zonadhesin OS=Homo sapiens OX=9606 GN=ZAN PE=2 SV=5	TRUE	TRUE	TRUE	FALSE	TRUE	914	916;917;921;924;928;931;934;935;
Q9Y493	sp|Q9Y493|ZAN_HUMAN Zonadhesin OS=Homo sapiens OX=9606 GN=ZAN PE=2 SV=5	TRUE	TRUE	TRUE	FALSE	TRUE	916	917;921;924;928;931;934;935;937;
Q9Y493	sp|Q9Y493|ZAN_HUMAN Zonadhesin OS=Homo sapiens OX=9606 GN=ZAN PE=2 SV=5	TRUE	TRUE	TRUE	FALSE	TRUE	917	921;924;928;931;934;935;937;938;
Q9Y493	sp|Q9Y493|ZAN_HUMAN Zonadhesin OS=Homo sapiens OX=9606 GN=ZAN PE=2 SV=5	TRUE	TRUE	TRUE	FALSE	TRUE	921	924;928;931;934;935;937;938;942;
Q9Y493	sp|Q9Y493|ZAN_HUMAN Zonadhesin OS=Homo sapiens OX=9606 GN=ZAN PE=2 SV=5	TRUE	TRUE	TRUE	FALSE	TRUE	924	928;931;934;935;937;938;942;945;
Q9Y493	sp|Q9Y493|ZAN_HUMAN Zonadhesin OS=Homo sapiens OX=9606 GN=ZAN PE=2 SV=5	TRUE	TRUE	TRUE	FALSE	TRUE	928	931;934;935;937;938;942;945;949;
Q9Y493	sp|Q9Y493|ZAN_HUMAN Zonadhesin OS=Homo sapiens OX=9606 GN=ZAN PE=2 SV=5	TRUE	TRUE	TRUE	FALSE	TRUE	931	934;935;937;938;942;945;949;951;
Q9Y493	sp|Q9Y493|ZAN_HUMAN Zonadhesin OS=Homo sapiens OX=9606 GN=ZAN PE=2 SV=5	TRUE	TRUE	TRUE	FALSE	TRUE	934	935;937;938;942;945;949;951;956;
Q9Y493	sp|Q9Y493|ZAN_HUMAN Zonadhesin OS=Homo sapiens OX=9606 GN=ZAN PE=2 SV=5	TRUE	TRUE	TRUE	FALSE	TRUE	935	937;938;942;945;949;951;956;959;
Q9Y493	sp|Q9Y493|ZAN_HUMAN Zonadhesin OS=Homo sapiens OX=9606 GN=ZAN PE=2 SV=5	TRUE	TRUE	TRUE	FALSE	TRUE	937	938;942;945;949;951;956;959;963;
Q9Y493	sp|Q9Y493|ZAN_HUMAN Zonadhesin OS=Homo sapiens OX=9606 GN=ZAN PE=2 SV=5	TRUE	TRUE	TRUE	FALSE	TRUE	938	942;945;949;951;956;959;963;965;
Q9Y493	sp|Q9Y493|ZAN_HUMAN Zonadhesin OS=Homo sapiens OX=9606 GN=ZAN PE=2 SV=5	TRUE	TRUE	TRUE	FALSE	TRUE	942	945;949;951;956;959;963;965;966;
Q9Y493	sp|Q9Y493|ZAN_HUMAN Zonadhesin OS=Homo sapiens OX=9606 GN=ZAN PE=2 SV=5	TRUE	TRUE	TRUE	FALSE	TRUE	1018	1023;1024;1027;1028;1033;1034;1035;1036;
Q9Y493	sp|Q9Y493|ZAN_HUMAN Zonadhesin OS=Homo sapiens OX=9606 GN=ZAN PE=2 SV=5	TRUE	TRUE	TRUE	FALSE	TRUE	1023	1024;1027;1028;1033;1034;1035;1036;1037;
Q9Y493	sp|Q9Y493|ZAN_HUMAN Zonadhesin OS=Homo sapiens OX=9606 GN=ZAN PE=2 SV=5	TRUE	TRUE	TRUE	FALSE	TRUE	1024	1027;1028;1033;1034;1035;1036;1037;1039;
Q9Y493	sp|Q9Y493|ZAN_HUMAN Zonadhesin OS=Homo sapiens OX=9606 GN=ZAN PE=2 SV=5	TRUE	TRUE	TRUE	FALSE	TRUE	1027	1028;1033;1034;1035;1036;1037;1039;1040;
Q9Y493	sp|Q9Y493|ZAN_HUMAN Zonadhesin OS=Homo sapiens OX=9606 GN=ZAN PE=2 SV=5	TRUE	TRUE	TRUE	FALSE	TRUE	1028	1033;1034;1035;1036;1037;1039;1040;1041;
Q96CK0	sp|Q96CK0|ZN653_HUMAN Zinc finger protein 653 OS=Homo sapiens OX=9606 GN=ZNF653 PE=1 SV=1	TRUE	FALSE	FALSE	FALSE	TRUE	195	196;198;199;200;201;203;205;207;
Q96CK0	sp|Q96CK0|ZN653_HUMAN Zinc finger protein 653 OS=Homo sapiens OX=9606 GN=ZNF653 PE=1 SV=1	TRUE	FALSE	FALSE	FALSE	TRUE	196	198;199;200;201;203;205;207;210;
Q9UF83	sp|Q9UF83|YM012_HUMAN Uncharacterized protein DKFZp434B061 OS=Homo sapiens OX=9606 PE=2 SV=2	TRUE	TRUE	FALSE	FALSE	TRUE	6	8;10;12;14;17;19;23;26;
Q9UF83	sp|Q9UF83|YM012_HUMAN Uncharacterized protein DKFZp434B061 OS=Homo sapiens OX=9606 PE=2 SV=2	TRUE	TRUE	FALSE	FALSE	TRUE	37	41;42;47;52;56;58;61;65;
Q9UF83	sp|Q9UF83|YM012_HUMAN Uncharacterized protein DKFZp434B061 OS=Homo sapiens OX=9606 PE=2 SV=2	TRUE	TRUE	FALSE	FALSE	TRUE	41	42;47;52;56;58;61;65;70;
Q9UF83	sp|Q9UF83|YM012_HUMAN Uncharacterized protein DKFZp434B061 OS=Homo sapiens OX=9606 PE=2 SV=2	TRUE	TRUE	FALSE	FALSE	TRUE	42	47;52;56;58;61;65;70;72;
Q9UF83	sp|Q9UF83|YM012_HUMAN Uncharacterized protein DKFZp434B061 OS=Homo sapiens OX=9606 PE=2 SV=2	TRUE	TRUE	FALSE	FALSE	TRUE	96	100;105;109;114;116;118;120;121;
Q9UF83	sp|Q9UF83|YM012_HUMAN Uncharacterized protein DKFZp434B061 OS=Homo sapiens OX=9606 PE=2 SV=2	TRUE	TRUE	FALSE	FALSE	TRUE	100	105;109;114;116;118;120;121;123;
Q9UF83	sp|Q9UF83|YM012_HUMAN Uncharacterized protein DKFZp434B061 OS=Homo sapiens OX=9606 PE=2 SV=2	TRUE	TRUE	FALSE	FALSE	TRUE	105	109;114;116;118;120;121;123;125;
Q9UF83	sp|Q9UF83|YM012_HUMAN Uncharacterized protein DKFZp434B061 OS=Homo sapiens OX=9606 PE=2 SV=2	TRUE	TRUE	FALSE	FALSE	TRUE	109	114;116;118;120;121;123;125;127;
Q9UF83	sp|Q9UF83|YM012_HUMAN Uncharacterized protein DKFZp434B061 OS=Homo sapiens OX=9606 PE=2 SV=2	TRUE	TRUE	FALSE	FALSE	TRUE	114	116;118;120;121;123;125;127;129;
Q9UF83	sp|Q9UF83|YM012_HUMAN Uncharacterized protein DKFZp434B061 OS=Homo sapiens OX=9606 PE=2 SV=2	TRUE	TRUE	FALSE	FALSE	TRUE	116	118;120;121;123;125;127;129;130;
Q9UF83	sp|Q9UF83|YM012_HUMAN Uncharacterized protein DKFZp434B061 OS=Homo sapiens OX=9606 PE=2 SV=2	TRUE	TRUE	FALSE	FALSE	TRUE	118	120;121;123;125;127;129;130;132;
Q9UF83	sp|Q9UF83|YM012_HUMAN Uncharacterized protein DKFZp434B061 OS=Homo sapiens OX=9606 PE=2 SV=2	TRUE	TRUE	FALSE	FALSE	TRUE	120	121;123;125;127;129;130;132;134;
Q9UF83	sp|Q9UF83|YM012_HUMAN Uncharacterized protein DKFZp434B061 OS=Homo sapiens OX=9606 PE=2 SV=2	TRUE	TRUE	FALSE	FALSE	TRUE	121	123;125;127;129;130;132;134;136;
Q9UF83	sp|Q9UF83|YM012_HUMAN Uncharacterized protein DKFZp434B061 OS=Homo sapiens OX=9606 PE=2 SV=2	TRUE	TRUE	FALSE	FALSE	TRUE	123	125;127;129;130;132;134;136;141;
Q9UF83	sp|Q9UF83|YM012_HUMAN Uncharacterized protein DKFZp434B061 OS=Homo sapiens OX=9606 PE=2 SV=2	TRUE	TRUE	FALSE	FALSE	TRUE	125	127;129;130;132;134;136;141;143;
Q9UF83	sp|Q9UF83|YM012_HUMAN Uncharacterized protein DKFZp434B061 OS=Homo sapiens OX=9606 PE=2 SV=2	TRUE	TRUE	FALSE	FALSE	TRUE	127	129;130;132;134;136;141;143;145;
Q9UF83	sp|Q9UF83|YM012_HUMAN Uncharacterized protein DKFZp434B061 OS=Homo sapiens OX=9606 PE=2 SV=2	TRUE	TRUE	FALSE	FALSE	TRUE	152	154;156;157;159;161;163;165;168;
Q9UF83	sp|Q9UF83|YM012_HUMAN Uncharacterized protein DKFZp434B061 OS=Homo sapiens OX=9606 PE=2 SV=2	TRUE	TRUE	FALSE	FALSE	TRUE	154	156;157;159;161;163;165;168;170;
Q9UF83	sp|Q9UF83|YM012_HUMAN Uncharacterized protein DKFZp434B061 OS=Homo sapiens OX=9606 PE=2 SV=2	TRUE	TRUE	FALSE	FALSE	TRUE	177	179;181;186;190;194;196;198;203;
Q9UF83	sp|Q9UF83|YM012_HUMAN Uncharacterized protein DKFZp434B061 OS=Homo sapiens OX=9606 PE=2 SV=2	TRUE	TRUE	FALSE	FALSE	TRUE	179	181;186;190;194;196;198;203;205;
Q9UF83	sp|Q9UF83|YM012_HUMAN Uncharacterized protein DKFZp434B061 OS=Homo sapiens OX=9606 PE=2 SV=2	TRUE	TRUE	FALSE	FALSE	TRUE	247	249;251;256;259;264;267;272;274;
Q9UF83	sp|Q9UF83|YM012_HUMAN Uncharacterized protein DKFZp434B061 OS=Homo sapiens OX=9606 PE=2 SV=2	TRUE	TRUE	FALSE	FALSE	TRUE	249	251;256;259;264;267;272;274;275;
Q9UF83	sp|Q9UF83|YM012_HUMAN Uncharacterized protein DKFZp434B061 OS=Homo sapiens OX=9606 PE=2 SV=2	TRUE	TRUE	FALSE	FALSE	TRUE	251	256;259;264;267;272;274;275;276;
Q9UF83	sp|Q9UF83|YM012_HUMAN Uncharacterized protein DKFZp434B061 OS=Homo sapiens OX=9606 PE=2 SV=2	TRUE	TRUE	FALSE	FALSE	TRUE	256	259;264;267;272;274;275;276;278;
Q9UF83	sp|Q9UF83|YM012_HUMAN Uncharacterized protein DKFZp434B061 OS=Homo sapiens OX=9606 PE=2 SV=2	TRUE	TRUE	FALSE	FALSE	TRUE	259	264;267;272;274;275;276;278;281;
Q9UF83	sp|Q9UF83|YM012_HUMAN Uncharacterized protein DKFZp434B061 OS=Homo sapiens OX=9606 PE=2 SV=2	TRUE	TRUE	FALSE	FALSE	TRUE	264	267;272;274;275;276;278;281;283;
Q9UF83	sp|Q9UF83|YM012_HUMAN Uncharacterized protein DKFZp434B061 OS=Homo sapiens OX=9606 PE=2 SV=2	TRUE	TRUE	FALSE	FALSE	TRUE	267	272;274;275;276;278;281;283;285;
Q9UF83	sp|Q9UF83|YM012_HUMAN Uncharacterized protein DKFZp434B061 OS=Homo sapiens OX=9606 PE=2 SV=2	TRUE	TRUE	FALSE	FALSE	TRUE	272	274;275;276;278;281;283;285;287;
Q9UF83	sp|Q9UF83|YM012_HUMAN Uncharacterized protein DKFZp434B061 OS=Homo sapiens OX=9606 PE=2 SV=2	TRUE	TRUE	FALSE	FALSE	TRUE	274	275;276;278;281;283;285;287;292;
Q9UF83	sp|Q9UF83|YM012_HUMAN Uncharacterized protein DKFZp434B061 OS=Homo sapiens OX=9606 PE=2 SV=2	TRUE	TRUE	FALSE	FALSE	TRUE	275	276;278;281;283;285;287;292;293;
Q9UF83	sp|Q9UF83|YM012_HUMAN Uncharacterized protein DKFZp434B061 OS=Homo sapiens OX=9606 PE=2 SV=2	TRUE	TRUE	FALSE	FALSE	TRUE	276	278;281;283;285;287;292;293;296;
Q9UF83	sp|Q9UF83|YM012_HUMAN Uncharacterized protein DKFZp434B061 OS=Homo sapiens OX=9606 PE=2 SV=2	TRUE	TRUE	FALSE	FALSE	TRUE	278	281;283;285;287;292;293;296;299;
Q9UF83	sp|Q9UF83|YM012_HUMAN Uncharacterized protein DKFZp434B061 OS=Homo sapiens OX=9606 PE=2 SV=2	TRUE	TRUE	FALSE	FALSE	TRUE	328	330;332;335;337;339;341;344;346;
Q9UF83	sp|Q9UF83|YM012_HUMAN Uncharacterized protein DKFZp434B061 OS=Homo sapiens OX=9606 PE=2 SV=2	TRUE	TRUE	FALSE	FALSE	TRUE	330	332;335;337;339;341;344;346;348;
Q9UF83	sp|Q9UF83|YM012_HUMAN Uncharacterized protein DKFZp434B061 OS=Homo sapiens OX=9606 PE=2 SV=2	TRUE	TRUE	FALSE	FALSE	TRUE	332	335;337;339;341;344;346;348;350;
Q9UF83	sp|Q9UF83|YM012_HUMAN Uncharacterized protein DKFZp434B061 OS=Homo sapiens OX=9606 PE=2 SV=2	TRUE	TRUE	FALSE	FALSE	TRUE	335	337;339;341;344;346;348;350;353;
Q9UF83	sp|Q9UF83|YM012_HUMAN Uncharacterized protein DKFZp434B061 OS=Homo sapiens OX=9606 PE=2 SV=2	TRUE	TRUE	FALSE	FALSE	TRUE	337	339;341;344;346;348;350;353;357;
Q9UF83	sp|Q9UF83|YM012_HUMAN Uncharacterized protein DKFZp434B061 OS=Homo sapiens OX=9606 PE=2 SV=2	TRUE	TRUE	FALSE	FALSE	TRUE	339	341;344;346;348;350;353;357;359;
Q9UF83	sp|Q9UF83|YM012_HUMAN Uncharacterized protein DKFZp434B061 OS=Homo sapiens OX=9606 PE=2 SV=2	TRUE	TRUE	FALSE	FALSE	TRUE	341	344;346;348;350;353;357;359;362;
Q9UF83	sp|Q9UF83|YM012_HUMAN Uncharacterized protein DKFZp434B061 OS=Homo sapiens OX=9606 PE=2 SV=2	TRUE	TRUE	FALSE	FALSE	TRUE	344	346;348;350;353;357;359;362;366;
Q9UF83	sp|Q9UF83|YM012_HUMAN Uncharacterized protein DKFZp434B061 OS=Homo sapiens OX=9606 PE=2 SV=2	TRUE	TRUE	FALSE	FALSE	TRUE	346	348;350;353;357;359;362;366;368;
Q9UF83	sp|Q9UF83|YM012_HUMAN Uncharacterized protein DKFZp434B061 OS=Homo sapiens OX=9606 PE=2 SV=2	TRUE	TRUE	FALSE	FALSE	TRUE	348	350;353;357;359;362;366;368;371;
Q9UF83	sp|Q9UF83|YM012_HUMAN Uncharacterized protein DKFZp434B061 OS=Homo sapiens OX=9606 PE=2 SV=2	TRUE	TRUE	FALSE	FALSE	TRUE	350	353;357;359;362;366;368;371;373;
Q9UF83	sp|Q9UF83|YM012_HUMAN Uncharacterized protein DKFZp434B061 OS=Homo sapiens OX=9606 PE=2 SV=2	TRUE	TRUE	FALSE	FALSE	TRUE	353	357;359;362;366;368;371;373;375;
Q9UF83	sp|Q9UF83|YM012_HUMAN Uncharacterized protein DKFZp434B061 OS=Homo sapiens OX=9606 PE=2 SV=2	TRUE	TRUE	FALSE	FALSE	TRUE	357	359;362;366;368;371;373;375;380;
Q9UF83	sp|Q9UF83|YM012_HUMAN Uncharacterized protein DKFZp434B061 OS=Homo sapiens OX=9606 PE=2 SV=2	TRUE	TRUE	FALSE	FALSE	TRUE	359	362;366;368;371;373;375;380;382;
Q9UF83	sp|Q9UF83|YM012_HUMAN Uncharacterized protein DKFZp434B061 OS=Homo sapiens OX=9606 PE=2 SV=2	TRUE	TRUE	FALSE	FALSE	TRUE	393	395;398;400;402;404;405;406;407;
Q9UF83	sp|Q9UF83|YM012_HUMAN Uncharacterized protein DKFZp434B061 OS=Homo sapiens OX=9606 PE=2 SV=2	TRUE	TRUE	FALSE	FALSE	TRUE	395	398;400;402;404;405;406;407;409;
Q9UF83	sp|Q9UF83|YM012_HUMAN Uncharacterized protein DKFZp434B061 OS=Homo sapiens OX=9606 PE=2 SV=2	TRUE	TRUE	FALSE	FALSE	TRUE	398	400;402;404;405;406;407;409;411;
Q9UF83	sp|Q9UF83|YM012_HUMAN Uncharacterized protein DKFZp434B061 OS=Homo sapiens OX=9606 PE=2 SV=2	TRUE	TRUE	FALSE	FALSE	TRUE	400	402;404;405;406;407;409;411;413;
Q9UF83	sp|Q9UF83|YM012_HUMAN Uncharacterized protein DKFZp434B061 OS=Homo sapiens OX=9606 PE=2 SV=2	TRUE	TRUE	FALSE	FALSE	TRUE	402	404;405;406;407;409;411;413;416;
Q9UF83	sp|Q9UF83|YM012_HUMAN Uncharacterized protein DKFZp434B061 OS=Homo sapiens OX=9606 PE=2 SV=2	TRUE	TRUE	FALSE	FALSE	TRUE	404	405;406;407;409;411;413;416;418;
Q9UF83	sp|Q9UF83|YM012_HUMAN Uncharacterized protein DKFZp434B061 OS=Homo sapiens OX=9606 PE=2 SV=2	TRUE	TRUE	FALSE	FALSE	TRUE	405	406;407;409;411;413;416;418;420;
Q9UF83	sp|Q9UF83|YM012_HUMAN Uncharacterized protein DKFZp434B061 OS=Homo sapiens OX=9606 PE=2 SV=2	TRUE	TRUE	FALSE	FALSE	TRUE	406	407;409;411;413;416;418;420;425;
Q9UF83	sp|Q9UF83|YM012_HUMAN Uncharacterized protein DKFZp434B061 OS=Homo sapiens OX=9606 PE=2 SV=2	TRUE	TRUE	FALSE	FALSE	TRUE	407	409;411;413;416;418;420;425;427;
Q9UF83	sp|Q9UF83|YM012_HUMAN Uncharacterized protein DKFZp434B061 OS=Homo sapiens OX=9606 PE=2 SV=2	TRUE	TRUE	FALSE	FALSE	TRUE	409	411;413;416;418;420;425;427;429;
Q9UF83	sp|Q9UF83|YM012_HUMAN Uncharacterized protein DKFZp434B061 OS=Homo sapiens OX=9606 PE=2 SV=2	TRUE	TRUE	FALSE	FALSE	TRUE	411	413;416;418;420;425;427;429;434;
Q9UF83	sp|Q9UF83|YM012_HUMAN Uncharacterized protein DKFZp434B061 OS=Homo sapiens OX=9606 PE=2 SV=2	TRUE	TRUE	FALSE	FALSE	TRUE	413	416;418;420;425;427;429;434;436;
Q9UF83	sp|Q9UF83|YM012_HUMAN Uncharacterized protein DKFZp434B061 OS=Homo sapiens OX=9606 PE=2 SV=2	TRUE	TRUE	FALSE	FALSE	TRUE	416	418;420;425;427;429;434;436;438;
Q9UF83	sp|Q9UF83|YM012_HUMAN Uncharacterized protein DKFZp434B061 OS=Homo sapiens OX=9606 PE=2 SV=2	TRUE	TRUE	FALSE	FALSE	TRUE	418	420;425;427;429;434;436;438;443;
Q9UF83	sp|Q9UF83|YM012_HUMAN Uncharacterized protein DKFZp434B061 OS=Homo sapiens OX=9606 PE=2 SV=2	TRUE	TRUE	FALSE	FALSE	TRUE	420	425;427;429;434;436;438;443;445;
Q9UF83	sp|Q9UF83|YM012_HUMAN Uncharacterized protein DKFZp434B061 OS=Homo sapiens OX=9606 PE=2 SV=2	TRUE	TRUE	FALSE	FALSE	TRUE	425	427;429;434;436;438;443;445;447;
Q9UF83	sp|Q9UF83|YM012_HUMAN Uncharacterized protein DKFZp434B061 OS=Homo sapiens OX=9606 PE=2 SV=2	TRUE	TRUE	FALSE	FALSE	TRUE	427	429;434;436;438;443;445;447;452;
Q9UF83	sp|Q9UF83|YM012_HUMAN Uncharacterized protein DKFZp434B061 OS=Homo sapiens OX=9606 PE=2 SV=2	TRUE	TRUE	FALSE	FALSE	TRUE	429	434;436;438;443;445;447;452;454;
Q9UF83	sp|Q9UF83|YM012_HUMAN Uncharacterized protein DKFZp434B061 OS=Homo sapiens OX=9606 PE=2 SV=2	TRUE	TRUE	FALSE	FALSE	TRUE	434	436;438;443;445;447;452;454;456;
Q9UF83	sp|Q9UF83|YM012_HUMAN Uncharacterized protein DKFZp434B061 OS=Homo sapiens OX=9606 PE=2 SV=2	TRUE	TRUE	FALSE	FALSE	TRUE	436	438;443;445;447;452;454;456;458;
Q9UF83	sp|Q9UF83|YM012_HUMAN Uncharacterized protein DKFZp434B061 OS=Homo sapiens OX=9606 PE=2 SV=2	TRUE	TRUE	FALSE	FALSE	TRUE	438	443;445;447;452;454;456;458;461;
Q9UF83	sp|Q9UF83|YM012_HUMAN Uncharacterized protein DKFZp434B061 OS=Homo sapiens OX=9606 PE=2 SV=2	TRUE	TRUE	FALSE	FALSE	TRUE	443	445;447;452;454;456;458;461;465;
Q9UF83	sp|Q9UF83|YM012_HUMAN Uncharacterized protein DKFZp434B061 OS=Homo sapiens OX=9606 PE=2 SV=2	TRUE	TRUE	FALSE	FALSE	TRUE	445	447;452;454;456;458;461;465;467;
Q9UF83	sp|Q9UF83|YM012_HUMAN Uncharacterized protein DKFZp434B061 OS=Homo sapiens OX=9606 PE=2 SV=2	TRUE	TRUE	FALSE	FALSE	TRUE	447	452;454;456;458;461;465;467;470;
Q9UF83	sp|Q9UF83|YM012_HUMAN Uncharacterized protein DKFZp434B061 OS=Homo sapiens OX=9606 PE=2 SV=2	TRUE	TRUE	FALSE	FALSE	TRUE	452	454;456;458;461;465;467;470;472;
Q9UF83	sp|Q9UF83|YM012_HUMAN Uncharacterized protein DKFZp434B061 OS=Homo sapiens OX=9606 PE=2 SV=2	TRUE	TRUE	FALSE	FALSE	TRUE	481	483;485;490;492;494;495;497;499;
Q9UF83	sp|Q9UF83|YM012_HUMAN Uncharacterized protein DKFZp434B061 OS=Homo sapiens OX=9606 PE=2 SV=2	TRUE	TRUE	FALSE	FALSE	TRUE	483	485;490;492;494;495;497;499;504;
Q9UF83	sp|Q9UF83|YM012_HUMAN Uncharacterized protein DKFZp434B061 OS=Homo sapiens OX=9606 PE=2 SV=2	TRUE	TRUE	FALSE	FALSE	TRUE	485	490;492;494;495;497;499;504;506;
Q9UF83	sp|Q9UF83|YM012_HUMAN Uncharacterized protein DKFZp434B061 OS=Homo sapiens OX=9606 PE=2 SV=2	TRUE	TRUE	FALSE	FALSE	TRUE	490	492;494;495;497;499;504;506;508;
Q9UF83	sp|Q9UF83|YM012_HUMAN Uncharacterized protein DKFZp434B061 OS=Homo sapiens OX=9606 PE=2 SV=2	TRUE	TRUE	FALSE	FALSE	TRUE	492	494;495;497;499;504;506;508;510;
Q9UF83	sp|Q9UF83|YM012_HUMAN Uncharacterized protein DKFZp434B061 OS=Homo sapiens OX=9606 PE=2 SV=2	TRUE	TRUE	FALSE	FALSE	TRUE	494	495;497;499;504;506;508;510;513;
Q9UF83	sp|Q9UF83|YM012_HUMAN Uncharacterized protein DKFZp434B061 OS=Homo sapiens OX=9606 PE=2 SV=2	TRUE	TRUE	FALSE	FALSE	TRUE	495	497;499;504;506;508;510;513;515;
Q9UF83	sp|Q9UF83|YM012_HUMAN Uncharacterized protein DKFZp434B061 OS=Homo sapiens OX=9606 PE=2 SV=2	TRUE	TRUE	FALSE	FALSE	TRUE	497	499;504;506;508;510;513;515;517;
Q9UF83	sp|Q9UF83|YM012_HUMAN Uncharacterized protein DKFZp434B061 OS=Homo sapiens OX=9606 PE=2 SV=2	TRUE	TRUE	FALSE	FALSE	TRUE	499	504;506;508;510;513;515;517;519;
Q9UF83	sp|Q9UF83|YM012_HUMAN Uncharacterized protein DKFZp434B061 OS=Homo sapiens OX=9606 PE=2 SV=2	TRUE	TRUE	FALSE	FALSE	TRUE	504	506;508;510;513;515;517;519;522;
Q9UF83	sp|Q9UF83|YM012_HUMAN Uncharacterized protein DKFZp434B061 OS=Homo sapiens OX=9606 PE=2 SV=2	TRUE	TRUE	FALSE	FALSE	TRUE	506	508;510;513;515;517;519;522;524;
Q9UF83	sp|Q9UF83|YM012_HUMAN Uncharacterized protein DKFZp434B061 OS=Homo sapiens OX=9606 PE=2 SV=2	TRUE	TRUE	FALSE	FALSE	TRUE	508	510;513;515;517;519;522;524;526;
Q9UF83	sp|Q9UF83|YM012_HUMAN Uncharacterized protein DKFZp434B061 OS=Homo sapiens OX=9606 PE=2 SV=2	TRUE	TRUE	FALSE	FALSE	TRUE	510	513;515;517;519;522;524;526;528;
Q9UF83	sp|Q9UF83|YM012_HUMAN Uncharacterized protein DKFZp434B061 OS=Homo sapiens OX=9606 PE=2 SV=2	TRUE	TRUE	FALSE	FALSE	TRUE	513	515;517;519;522;524;526;528;530;
Q9UF83	sp|Q9UF83|YM012_HUMAN Uncharacterized protein DKFZp434B061 OS=Homo sapiens OX=9606 PE=2 SV=2	TRUE	TRUE	FALSE	FALSE	TRUE	515	517;519;522;524;526;528;530;531;
Q9UF83	sp|Q9UF83|YM012_HUMAN Uncharacterized protein DKFZp434B061 OS=Homo sapiens OX=9606 PE=2 SV=2	TRUE	TRUE	FALSE	FALSE	TRUE	517	519;522;524;526;528;530;531;533;
Q9UF83	sp|Q9UF83|YM012_HUMAN Uncharacterized protein DKFZp434B061 OS=Homo sapiens OX=9606 PE=2 SV=2	TRUE	TRUE	FALSE	FALSE	TRUE	519	522;524;526;528;530;531;533;535;
Q9UF83	sp|Q9UF83|YM012_HUMAN Uncharacterized protein DKFZp434B061 OS=Homo sapiens OX=9606 PE=2 SV=2	TRUE	TRUE	FALSE	FALSE	TRUE	522	524;526;528;530;531;533;535;539;
Q9UF83	sp|Q9UF83|YM012_HUMAN Uncharacterized protein DKFZp434B061 OS=Homo sapiens OX=9606 PE=2 SV=2	TRUE	TRUE	FALSE	FALSE	TRUE	524	526;528;530;531;533;535;539;540;
Q9UF83	sp|Q9UF83|YM012_HUMAN Uncharacterized protein DKFZp434B061 OS=Homo sapiens OX=9606 PE=2 SV=2	TRUE	TRUE	FALSE	FALSE	TRUE	526	528;530;531;533;535;539;540;542;
Q9UF83	sp|Q9UF83|YM012_HUMAN Uncharacterized protein DKFZp434B061 OS=Homo sapiens OX=9606 PE=2 SV=2	TRUE	TRUE	FALSE	FALSE	TRUE	528	530;531;533;535;539;540;542;544;
Q9UF83	sp|Q9UF83|YM012_HUMAN Uncharacterized protein DKFZp434B061 OS=Homo sapiens OX=9606 PE=2 SV=2	TRUE	TRUE	FALSE	FALSE	TRUE	530	531;533;535;539;540;542;544;547;
Q00975	sp|Q00975|CAC1B_HUMAN Voltage-dependent N-type calcium channel subunit alpha-1B OS=Homo sapiens OX=9606 GN=CACNA1B PE=1 SV=1	TRUE	TRUE	TRUE	FALSE	TRUE	2286	2288;2291;2292;2294;2295;2298;2299;2301;
Q00975	sp|Q00975|CAC1B_HUMAN Voltage-dependent N-type calcium channel subunit alpha-1B OS=Homo sapiens OX=9606 GN=CACNA1B PE=1 SV=1	TRUE	TRUE	TRUE	FALSE	TRUE	2288	2291;2292;2294;2295;2298;2299;2301;2302;
Q00975	sp|Q00975|CAC1B_HUMAN Voltage-dependent N-type calcium channel subunit alpha-1B OS=Homo sapiens OX=9606 GN=CACNA1B PE=1 SV=1	TRUE	TRUE	TRUE	FALSE	TRUE	2291	2292;2294;2295;2298;2299;2301;2302;2304;
P17948	sp|P17948|VGFR1_HUMAN Vascular endothelial growth factor receptor 1 OS=Homo sapiens OX=9606 GN=FLT1 PE=1 SV=2	TRUE	FALSE	TRUE	FALSE	TRUE	1276	1277;1279;1282;1285;1288;1291;1295;1296;
P17948	sp|P17948|VGFR1_HUMAN Vascular endothelial growth factor receptor 1 OS=Homo sapiens OX=9606 GN=FLT1 PE=1 SV=2	TRUE	FALSE	TRUE	FALSE	TRUE	1277	1279;1282;1285;1288;1291;1295;1296;1301;
P60852	sp|P60852|ZP1_HUMAN Zona pellucida sperm-binding protein 1 OS=Homo sapiens OX=9606 GN=ZP1 PE=1 SV=1	TRUE	TRUE	TRUE	FALSE	TRUE	155	157;158;161;163;167;168;171;172;
P60852	sp|P60852|ZP1_HUMAN Zona pellucida sperm-binding protein 1 OS=Homo sapiens OX=9606 GN=ZP1 PE=1 SV=1	TRUE	TRUE	TRUE	FALSE	TRUE	157	158;161;163;167;168;171;172;175;
Q9BY67	sp|Q9BY67|CADM1_HUMAN Cell adhesion molecule 1 OS=Homo sapiens OX=9606 GN=CADM1 PE=1 SV=2	TRUE	FALSE	TRUE	FALSE	TRUE	335	336;341;342;343;344;345;346;347;
Q9BY67	sp|Q9BY67|CADM1_HUMAN Cell adhesion molecule 1 OS=Homo sapiens OX=9606 GN=CADM1 PE=1 SV=2	TRUE	FALSE	TRUE	FALSE	TRUE	336	341;342;343;344;345;346;347;349;
Q9BY67	sp|Q9BY67|CADM1_HUMAN Cell adhesion molecule 1 OS=Homo sapiens OX=9606 GN=CADM1 PE=1 SV=2	TRUE	FALSE	TRUE	FALSE	TRUE	341	342;343;344;345;346;347;349;350;
Q9BY67	sp|Q9BY67|CADM1_HUMAN Cell adhesion molecule 1 OS=Homo sapiens OX=9606 GN=CADM1 PE=1 SV=2	TRUE	FALSE	TRUE	FALSE	TRUE	342	343;344;345;346;347;349;350;351;
Q9BY67	sp|Q9BY67|CADM1_HUMAN Cell adhesion molecule 1 OS=Homo sapiens OX=9606 GN=CADM1 PE=1 SV=2	TRUE	FALSE	TRUE	FALSE	TRUE	343	344;345;346;347;349;350;351;352;
Q9BY67	sp|Q9BY67|CADM1_HUMAN Cell adhesion molecule 1 OS=Homo sapiens OX=9606 GN=CADM1 PE=1 SV=2	TRUE	FALSE	TRUE	FALSE	TRUE	344	345;346;347;349;350;351;352;353;
Q9BY67	sp|Q9BY67|CADM1_HUMAN Cell adhesion molecule 1 OS=Homo sapiens OX=9606 GN=CADM1 PE=1 SV=2	TRUE	FALSE	TRUE	FALSE	TRUE	345	346;347;349;350;351;352;353;356;
Q68DN1	sp|Q68DN1|CB016_HUMAN Uncharacterized protein C2orf16 OS=Homo sapiens OX=9606 GN=C2orf16 PE=2 SV=3	TRUE	TRUE	FALSE	FALSE	TRUE	1205	1208;1210;1212;1213;1214;1219;1222;1224;
Q68DN1	sp|Q68DN1|CB016_HUMAN Uncharacterized protein C2orf16 OS=Homo sapiens OX=9606 GN=C2orf16 PE=2 SV=3	TRUE	TRUE	FALSE	FALSE	TRUE	1725	1728;1730;1733;1736;1738;1741;1744;1746;
Q68DN1	sp|Q68DN1|CB016_HUMAN Uncharacterized protein C2orf16 OS=Homo sapiens OX=9606 GN=C2orf16 PE=2 SV=3	TRUE	TRUE	FALSE	FALSE	TRUE	1842	1845;1847;1849;1852;1855;1860;1863;1865;
Q8NCB2	sp|Q8NCB2|CAMKV_HUMAN CaM kinase-like vesicle-associated protein OS=Homo sapiens OX=9606 GN=CAMKV PE=2 SV=2	TRUE	FALSE	FALSE	FALSE	TRUE	385	387;390;393;395;398;401;403;406;
Q8NCB2	sp|Q8NCB2|CAMKV_HUMAN CaM kinase-like vesicle-associated protein OS=Homo sapiens OX=9606 GN=CAMKV PE=2 SV=2	TRUE	FALSE	FALSE	FALSE	TRUE	387	390;393;395;398;401;403;406;409;
Q8NCB2	sp|Q8NCB2|CAMKV_HUMAN CaM kinase-like vesicle-associated protein OS=Homo sapiens OX=9606 GN=CAMKV PE=2 SV=2	TRUE	FALSE	FALSE	FALSE	TRUE	390	393;395;398;401;403;406;409;411;
Q8NCB2	sp|Q8NCB2|CAMKV_HUMAN CaM kinase-like vesicle-associated protein OS=Homo sapiens OX=9606 GN=CAMKV PE=2 SV=2	TRUE	FALSE	FALSE	FALSE	TRUE	393	395;398;401;403;406;409;411;414;
Q8NCB2	sp|Q8NCB2|CAMKV_HUMAN CaM kinase-like vesicle-associated protein OS=Homo sapiens OX=9606 GN=CAMKV PE=2 SV=2	TRUE	FALSE	FALSE	FALSE	TRUE	395	398;401;403;406;409;411;414;417;
Q8NCB2	sp|Q8NCB2|CAMKV_HUMAN CaM kinase-like vesicle-associated protein OS=Homo sapiens OX=9606 GN=CAMKV PE=2 SV=2	TRUE	FALSE	FALSE	FALSE	TRUE	398	401;403;406;409;411;414;417;419;
Q8NCB2	sp|Q8NCB2|CAMKV_HUMAN CaM kinase-like vesicle-associated protein OS=Homo sapiens OX=9606 GN=CAMKV PE=2 SV=2	TRUE	FALSE	FALSE	FALSE	TRUE	401	403;406;409;411;414;417;419;422;
Q8NCB2	sp|Q8NCB2|CAMKV_HUMAN CaM kinase-like vesicle-associated protein OS=Homo sapiens OX=9606 GN=CAMKV PE=2 SV=2	TRUE	FALSE	FALSE	FALSE	TRUE	403	406;409;411;414;417;419;422;425;
Q8NCB2	sp|Q8NCB2|CAMKV_HUMAN CaM kinase-like vesicle-associated protein OS=Homo sapiens OX=9606 GN=CAMKV PE=2 SV=2	TRUE	FALSE	FALSE	FALSE	TRUE	406	409;411;414;417;419;422;425;427;
Q8NCB2	sp|Q8NCB2|CAMKV_HUMAN CaM kinase-like vesicle-associated protein OS=Homo sapiens OX=9606 GN=CAMKV PE=2 SV=2	TRUE	FALSE	FALSE	FALSE	TRUE	409	411;414;417;419;422;425;427;430;
Q9P1Z9	sp|Q9P1Z9|CC180_HUMAN Coiled-coil domain-containing protein 180 OS=Homo sapiens OX=9606 GN=CCDC180 PE=2 SV=3	TRUE	TRUE	FALSE	FALSE	TRUE	673	678;680;683;685;686;688;689;690;
Q6UX41	sp|Q6UX41|BTNL8_HUMAN Butyrophilin-like protein 8 OS=Homo sapiens OX=9606 GN=BTNL8 PE=1 SV=1	TRUE	FALSE	TRUE	FALSE	TRUE	471	476;481;482;484;486;487;488;491;
Q6UX41	sp|Q6UX41|BTNL8_HUMAN Butyrophilin-like protein 8 OS=Homo sapiens OX=9606 GN=BTNL8 PE=1 SV=1	TRUE	FALSE	TRUE	FALSE	TRUE	476	481;482;484;486;487;488;491;492;
Q12830	sp|Q12830|BPTF_HUMAN Nucleosome-remodeling factor subunit BPTF OS=Homo sapiens OX=9606 GN=BPTF PE=1 SV=3	TRUE	FALSE	FALSE	FALSE	TRUE	690	693;694;696;697;699;700;701;702;
Q12830	sp|Q12830|BPTF_HUMAN Nucleosome-remodeling factor subunit BPTF OS=Homo sapiens OX=9606 GN=BPTF PE=1 SV=3	TRUE	FALSE	FALSE	FALSE	TRUE	1632	1633;1636;1638;1641;1642;1643;1645;1647;
Q12830	sp|Q12830|BPTF_HUMAN Nucleosome-remodeling factor subunit BPTF OS=Homo sapiens OX=9606 GN=BPTF PE=1 SV=3	TRUE	FALSE	FALSE	FALSE	TRUE	1633	1636;1638;1641;1642;1643;1645;1647;1651;
Q12830	sp|Q12830|BPTF_HUMAN Nucleosome-remodeling factor subunit BPTF OS=Homo sapiens OX=9606 GN=BPTF PE=1 SV=3	TRUE	FALSE	FALSE	FALSE	TRUE	1636	1638;1641;1642;1643;1645;1647;1651;1653;
Q12830	sp|Q12830|BPTF_HUMAN Nucleosome-remodeling factor subunit BPTF OS=Homo sapiens OX=9606 GN=BPTF PE=1 SV=3	TRUE	FALSE	FALSE	FALSE	TRUE	1749	1750;1752;1753;1754;1755;1756;1757;1759;
Q12830	sp|Q12830|BPTF_HUMAN Nucleosome-remodeling factor subunit BPTF OS=Homo sapiens OX=9606 GN=BPTF PE=1 SV=3	TRUE	FALSE	FALSE	FALSE	TRUE	1779	1781;1784;1785;1786;1788;1790;1792;1794;
Q12830	sp|Q12830|BPTF_HUMAN Nucleosome-remodeling factor subunit BPTF OS=Homo sapiens OX=9606 GN=BPTF PE=1 SV=3	TRUE	FALSE	FALSE	FALSE	TRUE	1781	1784;1785;1786;1788;1790;1792;1794;1797;
Q12830	sp|Q12830|BPTF_HUMAN Nucleosome-remodeling factor subunit BPTF OS=Homo sapiens OX=9606 GN=BPTF PE=1 SV=3	TRUE	FALSE	FALSE	FALSE	TRUE	1784	1785;1786;1788;1790;1792;1794;1797;1800;
Q12830	sp|Q12830|BPTF_HUMAN Nucleosome-remodeling factor subunit BPTF OS=Homo sapiens OX=9606 GN=BPTF PE=1 SV=3	TRUE	FALSE	FALSE	FALSE	TRUE	1785	1786;1788;1790;1792;1794;1797;1800;1801;
Q12830	sp|Q12830|BPTF_HUMAN Nucleosome-remodeling factor subunit BPTF OS=Homo sapiens OX=9606 GN=BPTF PE=1 SV=3	TRUE	FALSE	FALSE	FALSE	TRUE	1786	1788;1790;1792;1794;1797;1800;1801;1803;
Q12830	sp|Q12830|BPTF_HUMAN Nucleosome-remodeling factor subunit BPTF OS=Homo sapiens OX=9606 GN=BPTF PE=1 SV=3	TRUE	FALSE	FALSE	FALSE	TRUE	2052	2057;2060;2062;2063;2064;2066;2067;2068;
Q12830	sp|Q12830|BPTF_HUMAN Nucleosome-remodeling factor subunit BPTF OS=Homo sapiens OX=9606 GN=BPTF PE=1 SV=3	TRUE	FALSE	FALSE	FALSE	TRUE	2140	2141;2142;2144;2145;2148;2150;2151;2156;
Q12830	sp|Q12830|BPTF_HUMAN Nucleosome-remodeling factor subunit BPTF OS=Homo sapiens OX=9606 GN=BPTF PE=1 SV=3	TRUE	FALSE	FALSE	FALSE	TRUE	2141	2142;2144;2145;2148;2150;2151;2156;2158;
Q12830	sp|Q12830|BPTF_HUMAN Nucleosome-remodeling factor subunit BPTF OS=Homo sapiens OX=9606 GN=BPTF PE=1 SV=3	TRUE	FALSE	FALSE	FALSE	TRUE	2142	2144;2145;2148;2150;2151;2156;2158;2160;
Q12830	sp|Q12830|BPTF_HUMAN Nucleosome-remodeling factor subunit BPTF OS=Homo sapiens OX=9606 GN=BPTF PE=1 SV=3	TRUE	FALSE	FALSE	FALSE	TRUE	2144	2145;2148;2150;2151;2156;2158;2160;2165;
Q12830	sp|Q12830|BPTF_HUMAN Nucleosome-remodeling factor subunit BPTF OS=Homo sapiens OX=9606 GN=BPTF PE=1 SV=3	TRUE	FALSE	FALSE	FALSE	TRUE	2145	2148;2150;2151;2156;2158;2160;2165;2166;
Q12830	sp|Q12830|BPTF_HUMAN Nucleosome-remodeling factor subunit BPTF OS=Homo sapiens OX=9606 GN=BPTF PE=1 SV=3	TRUE	FALSE	FALSE	FALSE	TRUE	2148	2150;2151;2156;2158;2160;2165;2166;2168;
Q12830	sp|Q12830|BPTF_HUMAN Nucleosome-remodeling factor subunit BPTF OS=Homo sapiens OX=9606 GN=BPTF PE=1 SV=3	TRUE	FALSE	FALSE	FALSE	TRUE	2150	2151;2156;2158;2160;2165;2166;2168;2171;
Q12830	sp|Q12830|BPTF_HUMAN Nucleosome-remodeling factor subunit BPTF OS=Homo sapiens OX=9606 GN=BPTF PE=1 SV=3	TRUE	FALSE	FALSE	FALSE	TRUE	2151	2156;2158;2160;2165;2166;2168;2171;2172;
Q12830	sp|Q12830|BPTF_HUMAN Nucleosome-remodeling factor subunit BPTF OS=Homo sapiens OX=9606 GN=BPTF PE=1 SV=3	TRUE	FALSE	FALSE	FALSE	TRUE	2156	2158;2160;2165;2166;2168;2171;2172;2173;
Q12830	sp|Q12830|BPTF_HUMAN Nucleosome-remodeling factor subunit BPTF OS=Homo sapiens OX=9606 GN=BPTF PE=1 SV=3	TRUE	FALSE	FALSE	FALSE	TRUE	2158	2160;2165;2166;2168;2171;2172;2173;2175;
Q12830	sp|Q12830|BPTF_HUMAN Nucleosome-remodeling factor subunit BPTF OS=Homo sapiens OX=9606 GN=BPTF PE=1 SV=3	TRUE	FALSE	FALSE	FALSE	TRUE	2160	2165;2166;2168;2171;2172;2173;2175;2179;
Q12830	sp|Q12830|BPTF_HUMAN Nucleosome-remodeling factor subunit BPTF OS=Homo sapiens OX=9606 GN=BPTF PE=1 SV=3	TRUE	FALSE	FALSE	FALSE	TRUE	2427	2429;2430;2432;2433;2437;2442;2446;2447;
Q12830	sp|Q12830|BPTF_HUMAN Nucleosome-remodeling factor subunit BPTF OS=Homo sapiens OX=9606 GN=BPTF PE=1 SV=3	TRUE	FALSE	FALSE	FALSE	TRUE	2525	2526;2527;2529;2531;2532;2535;2540;2542;
Q12830	sp|Q12830|BPTF_HUMAN Nucleosome-remodeling factor subunit BPTF OS=Homo sapiens OX=9606 GN=BPTF PE=1 SV=3	TRUE	FALSE	FALSE	FALSE	TRUE	2526	2527;2529;2531;2532;2535;2540;2542;2543;
Q12830	sp|Q12830|BPTF_HUMAN Nucleosome-remodeling factor subunit BPTF OS=Homo sapiens OX=9606 GN=BPTF PE=1 SV=3	TRUE	FALSE	FALSE	FALSE	TRUE	2527	2529;2531;2532;2535;2540;2542;2543;2545;
Q13936	sp|Q13936|CAC1C_HUMAN Voltage-dependent L-type calcium channel subunit alpha-1C OS=Homo sapiens OX=9606 GN=CACNA1C PE=1 SV=4	TRUE	FALSE	TRUE	FALSE	TRUE	1799	1800;1802;1804;1805;1807;1808;1809;1811;
Q9NPY3	sp|Q9NPY3|C1QR1_HUMAN Complement component C1q receptor OS=Homo sapiens OX=9606 GN=CD93 PE=1 SV=3	TRUE	FALSE	TRUE	FALSE	TRUE	509	513;515;516;517;520;522;523;528;
Q9NPY3	sp|Q9NPY3|C1QR1_HUMAN Complement component C1q receptor OS=Homo sapiens OX=9606 GN=CD93 PE=1 SV=3	TRUE	FALSE	TRUE	FALSE	TRUE	513	515;516;517;520;522;523;528;529;
O00555	sp|O00555|CAC1A_HUMAN Voltage-dependent P/Q-type calcium channel subunit alpha-1A OS=Homo sapiens OX=9606 GN=CACNA1A PE=1 SV=3	TRUE	FALSE	TRUE	FALSE	TRUE	2159	2163;2166;2171;2175;2179;2182;2184;2185;
O00555	sp|O00555|CAC1A_HUMAN Voltage-dependent P/Q-type calcium channel subunit alpha-1A OS=Homo sapiens OX=9606 GN=CACNA1A PE=1 SV=3	TRUE	FALSE	TRUE	FALSE	TRUE	2163	2166;2171;2175;2179;2182;2184;2185;2187;
O00555	sp|O00555|CAC1A_HUMAN Voltage-dependent P/Q-type calcium channel subunit alpha-1A OS=Homo sapiens OX=9606 GN=CACNA1A PE=1 SV=3	TRUE	FALSE	TRUE	FALSE	TRUE	2166	2171;2175;2179;2182;2184;2185;2187;2192;
O95180	sp|O95180|CAC1H_HUMAN Voltage-dependent T-type calcium channel subunit alpha-1H OS=Homo sapiens OX=9606 GN=CACNA1H PE=1 SV=4	TRUE	FALSE	TRUE	FALSE	TRUE	2213	2214;2215;2220;2222;2226;2231;2235;2238;
P40123	sp|P40123|CAP2_HUMAN Adenylyl cyclase-associated protein 2 OS=Homo sapiens OX=9606 GN=CAP2 PE=1 SV=1	TRUE	FALSE	FALSE	FALSE	TRUE	208	210;212;217;218;220;223;226;227;
Q6ZT62	sp|Q6ZT62|BGIN_HUMAN Bargin OS=Homo sapiens OX=9606 GN=BARGIN PE=1 SV=2	TRUE	FALSE	FALSE	FALSE	TRUE	486	490;493;497;499;504;509;510;514;
Q6ZT62	sp|Q6ZT62|BGIN_HUMAN Bargin OS=Homo sapiens OX=9606 GN=BARGIN PE=1 SV=2	TRUE	FALSE	FALSE	FALSE	TRUE	490	493;497;499;504;509;510;514;517;
Q6ZT62	sp|Q6ZT62|BGIN_HUMAN Bargin OS=Homo sapiens OX=9606 GN=BARGIN PE=1 SV=2	TRUE	FALSE	FALSE	FALSE	TRUE	493	497;499;504;509;510;514;517;518;
Q8N350	sp|Q8N350|CBARP_HUMAN Voltage-dependent calcium channel beta subunit-associated regulatory protein OS=Homo sapiens OX=9606 GN=CBARP PE=1 SV=3	TRUE	FALSE	TRUE	FALSE	TRUE	244	246;248;249;251;255;256;261;263;
Q8N350	sp|Q8N350|CBARP_HUMAN Voltage-dependent calcium channel beta subunit-associated regulatory protein OS=Homo sapiens OX=9606 GN=CBARP PE=1 SV=3	TRUE	FALSE	TRUE	FALSE	TRUE	246	248;249;251;255;256;261;263;264;
Q9UFE4	sp|Q9UFE4|CCD39_HUMAN Coiled-coil domain-containing protein 39 OS=Homo sapiens OX=9606 GN=CCDC39 PE=2 SV=3	TRUE	FALSE	FALSE	FALSE	TRUE	869	871;872;875;878;879;881;883;885;
Q9UFE4	sp|Q9UFE4|CCD39_HUMAN Coiled-coil domain-containing protein 39 OS=Homo sapiens OX=9606 GN=CCDC39 PE=2 SV=3	TRUE	FALSE	FALSE	FALSE	TRUE	871	872;875;878;879;881;883;885;886;
Q9UFE4	sp|Q9UFE4|CCD39_HUMAN Coiled-coil domain-containing protein 39 OS=Homo sapiens OX=9606 GN=CCDC39 PE=2 SV=3	TRUE	FALSE	FALSE	FALSE	TRUE	872	875;878;879;881;883;885;886;888;
Q9UFE4	sp|Q9UFE4|CCD39_HUMAN Coiled-coil domain-containing protein 39 OS=Homo sapiens OX=9606 GN=CCDC39 PE=2 SV=3	TRUE	FALSE	FALSE	FALSE	TRUE	875	878;879;881;883;885;886;888;891;
Q9UFE4	sp|Q9UFE4|CCD39_HUMAN Coiled-coil domain-containing protein 39 OS=Homo sapiens OX=9606 GN=CCDC39 PE=2 SV=3	TRUE	FALSE	FALSE	FALSE	TRUE	878	879;881;883;885;886;888;891;894;
Q9UFE4	sp|Q9UFE4|CCD39_HUMAN Coiled-coil domain-containing protein 39 OS=Homo sapiens OX=9606 GN=CCDC39 PE=2 SV=3	TRUE	FALSE	FALSE	FALSE	TRUE	879	881;883;885;886;888;891;894;895;
Q9UFE4	sp|Q9UFE4|CCD39_HUMAN Coiled-coil domain-containing protein 39 OS=Homo sapiens OX=9606 GN=CCDC39 PE=2 SV=3	TRUE	FALSE	FALSE	FALSE	TRUE	881	883;885;886;888;891;894;895;896;
Q9UFE4	sp|Q9UFE4|CCD39_HUMAN Coiled-coil domain-containing protein 39 OS=Homo sapiens OX=9606 GN=CCDC39 PE=2 SV=3	TRUE	FALSE	FALSE	FALSE	TRUE	883	885;886;888;891;894;895;896;897;
Q9UFE4	sp|Q9UFE4|CCD39_HUMAN Coiled-coil domain-containing protein 39 OS=Homo sapiens OX=9606 GN=CCDC39 PE=2 SV=3	TRUE	FALSE	FALSE	FALSE	TRUE	885	886;888;891;894;895;896;897;898;
Q9UFE4	sp|Q9UFE4|CCD39_HUMAN Coiled-coil domain-containing protein 39 OS=Homo sapiens OX=9606 GN=CCDC39 PE=2 SV=3	TRUE	FALSE	FALSE	FALSE	TRUE	886	888;891;894;895;896;897;898;899;
Q9UFE4	sp|Q9UFE4|CCD39_HUMAN Coiled-coil domain-containing protein 39 OS=Homo sapiens OX=9606 GN=CCDC39 PE=2 SV=3	TRUE	FALSE	FALSE	FALSE	TRUE	888	891;894;895;896;897;898;899;902;
Q9UFE4	sp|Q9UFE4|CCD39_HUMAN Coiled-coil domain-containing protein 39 OS=Homo sapiens OX=9606 GN=CCDC39 PE=2 SV=3	TRUE	FALSE	FALSE	FALSE	TRUE	891	894;895;896;897;898;899;902;903;
Q9UFE4	sp|Q9UFE4|CCD39_HUMAN Coiled-coil domain-containing protein 39 OS=Homo sapiens OX=9606 GN=CCDC39 PE=2 SV=3	TRUE	FALSE	FALSE	FALSE	TRUE	914	915;916;920;922;925;926;928;929;
Q9UFE4	sp|Q9UFE4|CCD39_HUMAN Coiled-coil domain-containing protein 39 OS=Homo sapiens OX=9606 GN=CCDC39 PE=2 SV=3	TRUE	FALSE	FALSE	FALSE	TRUE	915	916;920;922;925;926;928;929;930;
Q9UFE4	sp|Q9UFE4|CCD39_HUMAN Coiled-coil domain-containing protein 39 OS=Homo sapiens OX=9606 GN=CCDC39 PE=2 SV=3	TRUE	FALSE	FALSE	FALSE	TRUE	916	920;922;925;926;928;929;930;931;
Q9UFE4	sp|Q9UFE4|CCD39_HUMAN Coiled-coil domain-containing protein 39 OS=Homo sapiens OX=9606 GN=CCDC39 PE=2 SV=3	TRUE	FALSE	FALSE	FALSE	TRUE	920	922;925;926;928;929;930;931;932;
Q9UFE4	sp|Q9UFE4|CCD39_HUMAN Coiled-coil domain-containing protein 39 OS=Homo sapiens OX=9606 GN=CCDC39 PE=2 SV=3	TRUE	FALSE	FALSE	FALSE	TRUE	922	925;926;928;929;930;931;932;936;
Q8ND23	sp|Q8ND23|CARL3_HUMAN Capping protein, Arp2/3 and myosin-I linker protein 3 OS=Homo sapiens OX=9606 GN=CARMIL3 PE=2 SV=2	TRUE	FALSE	FALSE	FALSE	TRUE	138	139;142;144;145;146;147;148;149;
Q8ND23	sp|Q8ND23|CARL3_HUMAN Capping protein, Arp2/3 and myosin-I linker protein 3 OS=Homo sapiens OX=9606 GN=CARMIL3 PE=2 SV=2	TRUE	FALSE	FALSE	FALSE	TRUE	139	142;144;145;146;147;148;149;151;
Q8ND23	sp|Q8ND23|CARL3_HUMAN Capping protein, Arp2/3 and myosin-I linker protein 3 OS=Homo sapiens OX=9606 GN=CARMIL3 PE=2 SV=2	TRUE	FALSE	FALSE	FALSE	TRUE	1088	1091;1094;1099;1104;1105;1109;1114;1115;
O15444	sp|O15444|CCL25_HUMAN C-C motif chemokine 25 OS=Homo sapiens OX=9606 GN=CCL25 PE=1 SV=2	TRUE	TRUE	FALSE	FALSE	TRUE	118	119;122;125;126;127;130;134;136;
Q9HBB8	sp|Q9HBB8|CDHR5_HUMAN Cadherin-related family member 5 OS=Homo sapiens OX=9606 GN=CDHR5 PE=1 SV=3	TRUE	TRUE	TRUE	FALSE	TRUE	557	558;559;560;565;567;570;573;578;
Q9HBB8	sp|Q9HBB8|CDHR5_HUMAN Cadherin-related family member 5 OS=Homo sapiens OX=9606 GN=CDHR5 PE=1 SV=3	TRUE	TRUE	TRUE	FALSE	TRUE	558	559;560;565;567;570;573;578;579;
Q9HBB8	sp|Q9HBB8|CDHR5_HUMAN Cadherin-related family member 5 OS=Homo sapiens OX=9606 GN=CDHR5 PE=1 SV=3	TRUE	TRUE	TRUE	FALSE	TRUE	585	588;589;590;591;596;601;604;609;
Q9HBB8	sp|Q9HBB8|CDHR5_HUMAN Cadherin-related family member 5 OS=Homo sapiens OX=9606 GN=CDHR5 PE=1 SV=3	TRUE	TRUE	TRUE	FALSE	TRUE	588	589;590;591;596;601;604;609;610;
Q9HBB8	sp|Q9HBB8|CDHR5_HUMAN Cadherin-related family member 5 OS=Homo sapiens OX=9606 GN=CDHR5 PE=1 SV=3	TRUE	TRUE	TRUE	FALSE	TRUE	619	620;621;622;626;627;632;635;640;
Q9HBB8	sp|Q9HBB8|CDHR5_HUMAN Cadherin-related family member 5 OS=Homo sapiens OX=9606 GN=CDHR5 PE=1 SV=3	TRUE	TRUE	TRUE	FALSE	TRUE	620	621;622;626;627;632;635;640;641;
Q9UK00	sp|Q9UK00|CC018_HUMAN Uncharacterized protein C3orf18 OS=Homo sapiens OX=9606 GN=C3orf18 PE=2 SV=2	TRUE	TRUE	FALSE	FALSE	TRUE	27	32;34;35;36;38;42;43;47;
Q6IMN6	sp|Q6IMN6|CAPR2_HUMAN Caprin-2 OS=Homo sapiens OX=9606 GN=CAPRIN2 PE=1 SV=1	TRUE	FALSE	FALSE	FALSE	TRUE	92	97;102;106;107;109;110;113;115;
Q6IMN6	sp|Q6IMN6|CAPR2_HUMAN Caprin-2 OS=Homo sapiens OX=9606 GN=CAPRIN2 PE=1 SV=1	TRUE	FALSE	FALSE	FALSE	TRUE	511	514;516;518;521;525;526;528;530;
Q6IMN6	sp|Q6IMN6|CAPR2_HUMAN Caprin-2 OS=Homo sapiens OX=9606 GN=CAPRIN2 PE=1 SV=1	TRUE	FALSE	FALSE	FALSE	TRUE	514	516;518;521;525;526;528;530;531;
Q6IMN6	sp|Q6IMN6|CAPR2_HUMAN Caprin-2 OS=Homo sapiens OX=9606 GN=CAPRIN2 PE=1 SV=1	TRUE	FALSE	FALSE	FALSE	TRUE	697	698;702;703;705;707;711;712;714;
Q76M96	sp|Q76M96|CCD80_HUMAN Coiled-coil domain-containing protein 80 OS=Homo sapiens OX=9606 GN=CCDC80 PE=1 SV=1	TRUE	TRUE	FALSE	FALSE	TRUE	377	378;379;383;384;389;391;393;398;
Q76M96	sp|Q76M96|CCD80_HUMAN Coiled-coil domain-containing protein 80 OS=Homo sapiens OX=9606 GN=CCDC80 PE=1 SV=1	TRUE	TRUE	FALSE	FALSE	TRUE	378	379;383;384;389;391;393;398;399;
Q76M96	sp|Q76M96|CCD80_HUMAN Coiled-coil domain-containing protein 80 OS=Homo sapiens OX=9606 GN=CCDC80 PE=1 SV=1	TRUE	TRUE	FALSE	FALSE	TRUE	379	383;384;389;391;393;398;399;400;
Q76M96	sp|Q76M96|CCD80_HUMAN Coiled-coil domain-containing protein 80 OS=Homo sapiens OX=9606 GN=CCDC80 PE=1 SV=1	TRUE	TRUE	FALSE	FALSE	TRUE	383	384;389;391;393;398;399;400;404;
Q76M96	sp|Q76M96|CCD80_HUMAN Coiled-coil domain-containing protein 80 OS=Homo sapiens OX=9606 GN=CCDC80 PE=1 SV=1	TRUE	TRUE	FALSE	FALSE	TRUE	437	438;441;443;448;449;451;454;455;
P34810	sp|P34810|CD68_HUMAN Macrosialin OS=Homo sapiens OX=9606 GN=CD68 PE=1 SV=2	TRUE	TRUE	TRUE	FALSE	TRUE	29	31;35;37;39;41;43;45;46;
P34810	sp|P34810|CD68_HUMAN Macrosialin OS=Homo sapiens OX=9606 GN=CD68 PE=1 SV=2	TRUE	TRUE	TRUE	FALSE	TRUE	31	35;37;39;41;43;45;46;48;
P34810	sp|P34810|CD68_HUMAN Macrosialin OS=Homo sapiens OX=9606 GN=CD68 PE=1 SV=2	TRUE	TRUE	TRUE	FALSE	TRUE	35	37;39;41;43;45;46;48;49;
P34810	sp|P34810|CD68_HUMAN Macrosialin OS=Homo sapiens OX=9606 GN=CD68 PE=1 SV=2	TRUE	TRUE	TRUE	FALSE	TRUE	37	39;41;43;45;46;48;49;50;
P34810	sp|P34810|CD68_HUMAN Macrosialin OS=Homo sapiens OX=9606 GN=CD68 PE=1 SV=2	TRUE	TRUE	TRUE	FALSE	TRUE	39	41;43;45;46;48;49;50;53;
P34810	sp|P34810|CD68_HUMAN Macrosialin OS=Homo sapiens OX=9606 GN=CD68 PE=1 SV=2	TRUE	TRUE	TRUE	FALSE	TRUE	41	43;45;46;48;49;50;53;54;
P34810	sp|P34810|CD68_HUMAN Macrosialin OS=Homo sapiens OX=9606 GN=CD68 PE=1 SV=2	TRUE	TRUE	TRUE	FALSE	TRUE	43	45;46;48;49;50;53;54;56;
P34810	sp|P34810|CD68_HUMAN Macrosialin OS=Homo sapiens OX=9606 GN=CD68 PE=1 SV=2	TRUE	TRUE	TRUE	FALSE	TRUE	45	46;48;49;50;53;54;56;60;
P34810	sp|P34810|CD68_HUMAN Macrosialin OS=Homo sapiens OX=9606 GN=CD68 PE=1 SV=2	TRUE	TRUE	TRUE	FALSE	TRUE	46	48;49;50;53;54;56;60;61;
P34810	sp|P34810|CD68_HUMAN Macrosialin OS=Homo sapiens OX=9606 GN=CD68 PE=1 SV=2	TRUE	TRUE	TRUE	FALSE	TRUE	48	49;50;53;54;56;60;61;64;
P34810	sp|P34810|CD68_HUMAN Macrosialin OS=Homo sapiens OX=9606 GN=CD68 PE=1 SV=2	TRUE	TRUE	TRUE	FALSE	TRUE	49	50;53;54;56;60;61;64;65;
P34810	sp|P34810|CD68_HUMAN Macrosialin OS=Homo sapiens OX=9606 GN=CD68 PE=1 SV=2	TRUE	TRUE	TRUE	FALSE	TRUE	50	53;54;56;60;61;64;65;66;
P34810	sp|P34810|CD68_HUMAN Macrosialin OS=Homo sapiens OX=9606 GN=CD68 PE=1 SV=2	TRUE	TRUE	TRUE	FALSE	TRUE	53	54;56;60;61;64;65;66;67;
P34810	sp|P34810|CD68_HUMAN Macrosialin OS=Homo sapiens OX=9606 GN=CD68 PE=1 SV=2	TRUE	TRUE	TRUE	FALSE	TRUE	54	56;60;61;64;65;66;67;69;
P34810	sp|P34810|CD68_HUMAN Macrosialin OS=Homo sapiens OX=9606 GN=CD68 PE=1 SV=2	TRUE	TRUE	TRUE	FALSE	TRUE	56	60;61;64;65;66;67;69;70;
P34810	sp|P34810|CD68_HUMAN Macrosialin OS=Homo sapiens OX=9606 GN=CD68 PE=1 SV=2	TRUE	TRUE	TRUE	FALSE	TRUE	60	61;64;65;66;67;69;70;71;
P34810	sp|P34810|CD68_HUMAN Macrosialin OS=Homo sapiens OX=9606 GN=CD68 PE=1 SV=2	TRUE	TRUE	TRUE	FALSE	TRUE	61	64;65;66;67;69;70;71;75;
P34810	sp|P34810|CD68_HUMAN Macrosialin OS=Homo sapiens OX=9606 GN=CD68 PE=1 SV=2	TRUE	TRUE	TRUE	FALSE	TRUE	64	65;66;67;69;70;71;75;76;
P34810	sp|P34810|CD68_HUMAN Macrosialin OS=Homo sapiens OX=9606 GN=CD68 PE=1 SV=2	TRUE	TRUE	TRUE	FALSE	TRUE	65	66;67;69;70;71;75;76;78;
P34810	sp|P34810|CD68_HUMAN Macrosialin OS=Homo sapiens OX=9606 GN=CD68 PE=1 SV=2	TRUE	TRUE	TRUE	FALSE	TRUE	66	67;69;70;71;75;76;78;82;
P34810	sp|P34810|CD68_HUMAN Macrosialin OS=Homo sapiens OX=9606 GN=CD68 PE=1 SV=2	TRUE	TRUE	TRUE	FALSE	TRUE	67	69;70;71;75;76;78;82;83;
P34810	sp|P34810|CD68_HUMAN Macrosialin OS=Homo sapiens OX=9606 GN=CD68 PE=1 SV=2	TRUE	TRUE	TRUE	FALSE	TRUE	69	70;71;75;76;78;82;83;84;
P34810	sp|P34810|CD68_HUMAN Macrosialin OS=Homo sapiens OX=9606 GN=CD68 PE=1 SV=2	TRUE	TRUE	TRUE	FALSE	TRUE	70	71;75;76;78;82;83;84;85;
P34810	sp|P34810|CD68_HUMAN Macrosialin OS=Homo sapiens OX=9606 GN=CD68 PE=1 SV=2	TRUE	TRUE	TRUE	FALSE	TRUE	71	75;76;78;82;83;84;85;90;
P34810	sp|P34810|CD68_HUMAN Macrosialin OS=Homo sapiens OX=9606 GN=CD68 PE=1 SV=2	TRUE	TRUE	TRUE	FALSE	TRUE	75	76;78;82;83;84;85;90;94;
P34810	sp|P34810|CD68_HUMAN Macrosialin OS=Homo sapiens OX=9606 GN=CD68 PE=1 SV=2	TRUE	TRUE	TRUE	FALSE	TRUE	76	78;82;83;84;85;90;94;95;
P34810	sp|P34810|CD68_HUMAN Macrosialin OS=Homo sapiens OX=9606 GN=CD68 PE=1 SV=2	TRUE	TRUE	TRUE	FALSE	TRUE	78	82;83;84;85;90;94;95;97;
P34810	sp|P34810|CD68_HUMAN Macrosialin OS=Homo sapiens OX=9606 GN=CD68 PE=1 SV=2	TRUE	TRUE	TRUE	FALSE	TRUE	82	83;84;85;90;94;95;97;98;
P34810	sp|P34810|CD68_HUMAN Macrosialin OS=Homo sapiens OX=9606 GN=CD68 PE=1 SV=2	TRUE	TRUE	TRUE	FALSE	TRUE	83	84;85;90;94;95;97;98;100;
P34810	sp|P34810|CD68_HUMAN Macrosialin OS=Homo sapiens OX=9606 GN=CD68 PE=1 SV=2	TRUE	TRUE	TRUE	FALSE	TRUE	84	85;90;94;95;97;98;100;101;
P34810	sp|P34810|CD68_HUMAN Macrosialin OS=Homo sapiens OX=9606 GN=CD68 PE=1 SV=2	TRUE	TRUE	TRUE	FALSE	TRUE	85	90;94;95;97;98;100;101;105;
P34810	sp|P34810|CD68_HUMAN Macrosialin OS=Homo sapiens OX=9606 GN=CD68 PE=1 SV=2	TRUE	TRUE	TRUE	FALSE	TRUE	90	94;95;97;98;100;101;105;106;
P34810	sp|P34810|CD68_HUMAN Macrosialin OS=Homo sapiens OX=9606 GN=CD68 PE=1 SV=2	TRUE	TRUE	TRUE	FALSE	TRUE	94	95;97;98;100;101;105;106;108;
P34810	sp|P34810|CD68_HUMAN Macrosialin OS=Homo sapiens OX=9606 GN=CD68 PE=1 SV=2	TRUE	TRUE	TRUE	FALSE	TRUE	95	97;98;100;101;105;106;108;110;
P34810	sp|P34810|CD68_HUMAN Macrosialin OS=Homo sapiens OX=9606 GN=CD68 PE=1 SV=2	TRUE	TRUE	TRUE	FALSE	TRUE	97	98;100;101;105;106;108;110;113;
P34810	sp|P34810|CD68_HUMAN Macrosialin OS=Homo sapiens OX=9606 GN=CD68 PE=1 SV=2	TRUE	TRUE	TRUE	FALSE	TRUE	98	100;101;105;106;108;110;113;114;
P34810	sp|P34810|CD68_HUMAN Macrosialin OS=Homo sapiens OX=9606 GN=CD68 PE=1 SV=2	TRUE	TRUE	TRUE	FALSE	TRUE	100	101;105;106;108;110;113;114;115;
P34810	sp|P34810|CD68_HUMAN Macrosialin OS=Homo sapiens OX=9606 GN=CD68 PE=1 SV=2	TRUE	TRUE	TRUE	FALSE	TRUE	101	105;106;108;110;113;114;115;120;
P34810	sp|P34810|CD68_HUMAN Macrosialin OS=Homo sapiens OX=9606 GN=CD68 PE=1 SV=2	TRUE	TRUE	TRUE	FALSE	TRUE	105	106;108;110;113;114;115;120;124;
P34810	sp|P34810|CD68_HUMAN Macrosialin OS=Homo sapiens OX=9606 GN=CD68 PE=1 SV=2	TRUE	TRUE	TRUE	FALSE	TRUE	106	108;110;113;114;115;120;124;125;
P34810	sp|P34810|CD68_HUMAN Macrosialin OS=Homo sapiens OX=9606 GN=CD68 PE=1 SV=2	TRUE	TRUE	TRUE	FALSE	TRUE	108	110;113;114;115;120;124;125;127;
P34810	sp|P34810|CD68_HUMAN Macrosialin OS=Homo sapiens OX=9606 GN=CD68 PE=1 SV=2	TRUE	TRUE	TRUE	FALSE	TRUE	110	113;114;115;120;124;125;127;128;
P34810	sp|P34810|CD68_HUMAN Macrosialin OS=Homo sapiens OX=9606 GN=CD68 PE=1 SV=2	TRUE	TRUE	TRUE	FALSE	TRUE	113	114;115;120;124;125;127;128;130;
P34810	sp|P34810|CD68_HUMAN Macrosialin OS=Homo sapiens OX=9606 GN=CD68 PE=1 SV=2	TRUE	TRUE	TRUE	FALSE	TRUE	114	115;120;124;125;127;128;130;131;
P34810	sp|P34810|CD68_HUMAN Macrosialin OS=Homo sapiens OX=9606 GN=CD68 PE=1 SV=2	TRUE	TRUE	TRUE	FALSE	TRUE	115	120;124;125;127;128;130;131;135;
P34810	sp|P34810|CD68_HUMAN Macrosialin OS=Homo sapiens OX=9606 GN=CD68 PE=1 SV=2	TRUE	TRUE	TRUE	FALSE	TRUE	120	124;125;127;128;130;131;135;136;
P34810	sp|P34810|CD68_HUMAN Macrosialin OS=Homo sapiens OX=9606 GN=CD68 PE=1 SV=2	TRUE	TRUE	TRUE	FALSE	TRUE	124	125;127;128;130;131;135;136;137;
P28906	sp|P28906|CD34_HUMAN Hematopoietic progenitor cell antigen CD34 OS=Homo sapiens OX=9606 GN=CD34 PE=1 SV=2	TRUE	FALSE	TRUE	FALSE	TRUE	38	40;45;48;50;53;54;57;61;
P28906	sp|P28906|CD34_HUMAN Hematopoietic progenitor cell antigen CD34 OS=Homo sapiens OX=9606 GN=CD34 PE=1 SV=2	TRUE	FALSE	TRUE	FALSE	TRUE	40	45;48;50;53;54;57;61;62;
P28906	sp|P28906|CD34_HUMAN Hematopoietic progenitor cell antigen CD34 OS=Homo sapiens OX=9606 GN=CD34 PE=1 SV=2	TRUE	FALSE	TRUE	FALSE	TRUE	45	48;50;53;54;57;61;62;63;
P28906	sp|P28906|CD34_HUMAN Hematopoietic progenitor cell antigen CD34 OS=Homo sapiens OX=9606 GN=CD34 PE=1 SV=2	TRUE	FALSE	TRUE	FALSE	TRUE	48	50;53;54;57;61;62;63;65;
[truncated: 17,488 more rows]
