# Supplementary material for: Revealing the human mucinome
Source: Nat Commun. 2022 Jun 20;13:3542. doi: 10.1038/s41467-022-31062-4 (PMC9209528; doi:10.1038/s41467-022-31062-4)
Supplement: Supplementary file 6 — Supplementary Dataset 3 [file 41467_2022_31062_MOESM6_ESM.xlsx]

## Sheet: HeLa
Significant	LOG(P-value)	Difference	Uniprot	Protein IDs	Majority protein IDs	Fasta headers	Symbol color	Symbol type	Symbol size	Show label	Only identified by site	IsAMucin	Student's T-test Significant Elute_Lysate	Student's T-test significant	Peptides	Sequence coverage [%]	Mol. weight [kDa]	Q-value	Score	Intensity	MS/MS count	MucinScore	Number of proteins	-Log Student's T-test p-value Elute_Lysate	Student's T-test q-value Elute_Lysate	Student's T-test Difference Elute_Lysate	Student's T-test Test statistic Elute_Lysate	Elute1	Elute2	Elute3	Lysate1	Lysate2	Lysate3
+	4.28981	12.374	Q96PN8	sp|Q96PN8|TSSK3_HUMAN;sp|O43930|PRKY_HUMAN;sp|P51817|PRKX_HUMAN;sp|Q16644|MAPK3_HUMAN	sp|Q96PN8|TSSK3_HUMAN;sp|O43930|PRKY_HUMAN;sp|P51817|PRKX_HUMAN;sp|Q16644|MAPK3_HUMAN	sp|Q96PN8|TSSK3_HUMAN Testis-specific serine/threonine-protein kinase 3 OS=Homo sapiens OX=9606 GN=TSSK3 PE=1 SV=1;sp|O43930|PRKY_HUMAN Putative serine/threonine-protein kinase PRKY OS=Homo sapiens OX=9606 GN=PRKY PE=5 SV=1;sp|P51817|PRKX_HUMAN cAMP-depend	Color2 [A=255, R=192, G=192, B=192]	9	4		+	FALSE	+	Elute_Lysate	2	8.2	30.102	1	-2	377940000	9	0	4	4.28981	0	12.374	4.63024	26.3419	25.2867	25.1824	13.6989	13.8782	12.112
	1.32783	1.1606	A0A1B0GUY1	sp|A0A1B0GUY1|MRCOL_HUMAN	sp|A0A1B0GUY1|MRCOL_HUMAN	sp|A0A1B0GUY1|MRCOL_HUMAN MARCO-like protein OS=Homo sapiens OX=9606 GN=MARCOL PE=2 SV=1	Color2 [A=255, R=192, G=192, B=192]	9	4			FALSE			1	3.9	29.775	0.0058685	2.1075	3094500	1	0	1	1.32783	0.255334	1.1606	0.481758	13.2283	13.7062	14.6112	12.7761	12.5894	12.6984
+	3.97644	11.9578	Q8N131	sp|Q8N131|PORIM_HUMAN	sp|Q8N131|PORIM_HUMAN	sp|Q8N131|PORIM_HUMAN Porimin OS=Homo sapiens OX=9606 GN=TMEM123 PE=1 SV=1	Color2 [A=255, R=255, G=0, B=0]	9	8			TRUE	+	Elute_Lysate	2	5.3	21.531	0.00029789	6.6379	93805000	31	2.07143	1	3.97644	0	11.9578	4.30146	24.2978	24.1175	24.2187	13.2681	10.7242	12.7684
+	3.76109	11.398	O15211	sp|O15211|RGL2_HUMAN	sp|O15211|RGL2_HUMAN	sp|O15211|RGL2_HUMAN Ral guanine nucleotide dissociation stimulator-like 2 OS=Homo sapiens OX=9606 GN=RGL2 PE=1 SV=1	Color2 [A=255, R=192, G=192, B=192]	9	4			FALSE	+	Elute_Lysate	1	2.3	83.548	0.000757	3.1442	217800000	25	0	1	3.76109	0	11.398	4.00884	25.6703	24.8427	23.7389	14.477	12.2944	13.2866
+	4.44693	11.3409	Q68DE3	sp|Q68DE3|USF3_HUMAN	sp|Q68DE3|USF3_HUMAN	sp|Q68DE3|USF3_HUMAN Basic helix-loop-helix domain-containing protein USF3 OS=Homo sapiens OX=9606 GN=USF3 PE=1 SV=3	Color2 [A=255, R=192, G=192, B=192]	9	4		+	FALSE	+	Elute_Lysate	1	0.8	241.68	1	-2	504280000	13	0	1	4.44693	0	11.3409	4.42565	23.5217	25.1681	24.5449	13.4806	13.2294	12.502
+	4.24734	9.03064	Q8TCZ2	sp|Q8TCZ2|C99L2_HUMAN	sp|Q8TCZ2|C99L2_HUMAN	sp|Q8TCZ2|C99L2_HUMAN CD99 antigen-like protein 2 OS=Homo sapiens OX=9606 GN=CD99L2 PE=1 SV=1	Color2 [A=255, R=192, G=192, B=192]	9	4			FALSE	+	Elute_Lysate	1	7.6	27.986	0.00038865	18.281	14146000	13	0	1	4.24734	0	9.03064	3.60791	23.0573	22.971	21.5778	13.2667	13.788	13.4594
	1.00911	-1.62124	A1L0T0	sp|A1L0T0|ILVBL_HUMAN	sp|A1L0T0|ILVBL_HUMAN	sp|A1L0T0|ILVBL_HUMAN Acetolactate synthase-like protein OS=Homo sapiens OX=9606 GN=ILVBL PE=1 SV=2	Color2 [A=255, R=192, G=192, B=192]	9	4			FALSE			4	11.1	67.867	0	26.402	9100900	11	0	1	1.00911	0.122656	-1.62124	-0.58871	14.5734	13.1897	15.7801	16.0626	16.3164	16.0278
+	3.89445	8.9062	Q96HP4	sp|Q96HP4|OXND1_HUMAN	sp|Q96HP4|OXND1_HUMAN	sp|Q96HP4|OXND1_HUMAN Oxidoreductase NAD-binding domain-containing protein 1 OS=Homo sapiens OX=9606 GN=OXNAD1 PE=1 SV=1	Color2 [A=255, R=192, G=192, B=192]	9	4			FALSE	+	Elute_Lysate	2	7.4	34.854	0.0058727	2.1168	26465000	11	0	1	3.89445	0	8.9062	3.41312	22.8162	22.6798	20.9575	13.4742	13.0924	13.1683
	0.473573	-0.514089	A3KMH1	sp|A3KMH1|VWA8_HUMAN	sp|A3KMH1|VWA8_HUMAN	sp|A3KMH1|VWA8_HUMAN von Willebrand factor A domain-containing protein 8 OS=Homo sapiens OX=9606 GN=VWA8 PE=1 SV=2	Color2 [A=255, R=192, G=192, B=192]	9	4			FALSE			5	3.6	214.82	0.00051308	3.3719	2774900	5	0	1	0.473573	0.756387	-0.514089	-0.20808	13.5826	14.7145	13.3126	14.7625	14.1331	14.2564
+	4.97536	8.74631	P98160	sp|P98160|PGBM_HUMAN	sp|P98160|PGBM_HUMAN	sp|P98160|PGBM_HUMAN Basement membrane-specific heparan sulfate proteoglycan core protein OS=Homo sapiens OX=9606 GN=HSPG2 PE=1 SV=4	Color2 [A=255, R=192, G=192, B=192]	9	4			FALSE	+	Elute_Lysate	60	16.2	468.83	0	313.27	152290000	196	0	1	4.97536	0	8.74631	3.77085	23.1981	23.2254	23.2995	15.0103	13.9144	14.5594
	0.645491	-1.81004	Q9GZQ8	sp|Q9GZQ8|MLP3B_HUMAN;sp|A6NCE7|MP3B2_HUMAN;sp|Q9H492|MLP3A_HUMAN	sp|Q9GZQ8|MLP3B_HUMAN;sp|A6NCE7|MP3B2_HUMAN	sp|Q9GZQ8|MLP3B_HUMAN Microtubule-associated proteins 1A/1B light chain 3B OS=Homo sapiens OX=9606 GN=MAP1LC3B PE=1 SV=3;sp|A6NCE7|MP3B2_HUMAN Microtubule-associated proteins 1A/1B light chain 3 beta 2 OS=Homo sapiens OX=9606 GN=MAP1LC3B2 PE=2 SV=1	Color2 [A=255, R=192, G=192, B=192]	9	4			FALSE			5	28.8	14.688	0	18.905	32944000	21	0	3	0.645491	0.15711	-1.81004	-0.554098	13.5787	14.0906	13.9149	16.682	13.1712	17.161
+	3.52139	8.73564	Q9HCX4	sp|Q9HCX4|TRPC7_HUMAN	sp|Q9HCX4|TRPC7_HUMAN	sp|Q9HCX4|TRPC7_HUMAN Short transient receptor potential channel 7 OS=Homo sapiens OX=9606 GN=TRPC7 PE=1 SV=1	Color2 [A=255, R=192, G=192, B=192]	9	4			FALSE	+	Elute_Lysate	1	3.6	99.561	0.0078449	1.9167	82368000	7	0	1	3.52139	0	8.73564	3.18351	22.747	21.559	22.7316	12.3643	14.4121	14.0543
	3.43895	1.37476	A6NDU8	sp|A6NDU8|CE051_HUMAN	sp|A6NDU8|CE051_HUMAN	sp|A6NDU8|CE051_HUMAN UPF0600 protein C5orf51 OS=Homo sapiens OX=9606 GN=C5orf51 PE=1 SV=1	Color2 [A=255, R=192, G=192, B=192]	9	4			FALSE			3	17.7	33.62	0.00036496	14.408	29391000	26	0	1	3.43895	0.0775273	1.37476	0.647578	17.7773	17.544	17.8698	16.2052	16.4439	16.4178
	1.64517	-1.37975	A6NED2	sp|A6NED2|RCCD1_HUMAN	sp|A6NED2|RCCD1_HUMAN	sp|A6NED2|RCCD1_HUMAN RCC1 domain-containing protein 1 OS=Homo sapiens OX=9606 GN=RCCD1 PE=1 SV=1	Color2 [A=255, R=192, G=192, B=192]	9	4			FALSE			3	9.8	40.078	0.00030404	7.2142	27298000	13	0	1	1.64517	0.130594	-1.37975	-0.579086	14.032	14.462	13.7914	15.2066	15.0896	16.1285
	0.528459	-1.08173	A6NFI3	sp|A6NFI3|ZN316_HUMAN	sp|A6NFI3|ZN316_HUMAN	sp|A6NFI3|ZN316_HUMAN Zinc finger protein 316 OS=Homo sapiens OX=9606 GN=ZNF316 PE=1 SV=1	Color2 [A=255, R=192, G=192, B=192]	9	4			FALSE			2	3.2	108.44	0.002429	2.5669	4343300	4	0	1	0.528459	0.464651	-1.08173	-0.372875	13.3931	13.0906	14.892	13.7837	16.2023	14.635
+	4.13874	8.20162	Q9ULD2	sp|Q9ULD2|MTUS1_HUMAN	sp|Q9ULD2|MTUS1_HUMAN	sp|Q9ULD2|MTUS1_HUMAN Microtubule-associated tumor suppressor 1 OS=Homo sapiens OX=9606 GN=MTUS1 PE=1 SV=2	Color2 [A=255, R=192, G=192, B=192]	9	4		+	FALSE	+	Elute_Lysate	1	1.2	141.4	1	-2	87619000	7	1.18033	1	4.13874	0	8.20162	3.29827	22.1119	23.1025	21.5624	13.9936	14.4026	13.7758
	1.5148	-2.6183	A6NIH7	sp|A6NIH7|U119B_HUMAN;sp|Q13432|U119A_HUMAN	sp|A6NIH7|U119B_HUMAN	sp|A6NIH7|U119B_HUMAN Protein unc-119 homolog B OS=Homo sapiens OX=9606 GN=UNC119B PE=1 SV=1	Color2 [A=255, R=192, G=192, B=192]	9	4			FALSE			3	25.1	28.136	0.00038491	17.65	8604400	10	0	2	1.5148	0.010158	-2.6183	-0.935511	13.3537	11.5758	14.125	15.1448	16.0367	15.7278
+	1.16514	8.15407	Q9HCD6	sp|Q9HCD6|TANC2_HUMAN	sp|Q9HCD6|TANC2_HUMAN	sp|Q9HCD6|TANC2_HUMAN Protein TANC2 OS=Homo sapiens OX=9606 GN=TANC2 PE=1 SV=3	Color2 [A=255, R=192, G=192, B=192]	9	4			FALSE	+	Elute_Lysate	4	2.6	219.65	0.00075911	3.1817	351530000	17	0	1	1.16514	0.000204107	8.15407	1.54118	26.4515	25.8734	24.9424	14.7614	24.1069	13.9369
+	3.94572	8.0553	Q6UXD5	sp|Q6UXD5|SE6L2_HUMAN;sp|Q9BYH1|SE6L1_HUMAN	sp|Q6UXD5|SE6L2_HUMAN	sp|Q6UXD5|SE6L2_HUMAN Seizure 6-like protein 2 OS=Homo sapiens OX=9606 GN=SEZ6L2 PE=1 SV=2	Color2 [A=255, R=255, G=0, B=0]	9	8			TRUE	+	Elute_Lysate	4	4.5	97.559	0.00035727	13.523	25849000	25	5.28571	2	3.94572	0	8.0553	3.17775	21.6712	22.644	20.9159	14.0075	13.3515	13.7064
	0.467587	-1.24424	A8MQ03	sp|A8MQ03|CRTP1_HUMAN	sp|A8MQ03|CRTP1_HUMAN	sp|A8MQ03|CRTP1_HUMAN Cysteine-rich tail protein 1 OS=Homo sapiens OX=9606 GN=CYSRT1 PE=1 SV=1	Color2 [A=255, R=192, G=192, B=192]	9	4			FALSE			2	13.2	15.313	0.00039093	18.588	12762000	10	0	1	0.467587	0.419353	-1.24424	-0.394799	16.525	14.4837	13.5296	14.8288	17.3868	16.0554
	0.974605	-1.18177	B3EWF7	sp|B3EWF7|EP2A2_HUMAN	sp|B3EWF7|EP2A2_HUMAN	sp|B3EWF7|EP2A2_HUMAN Laforin, isoform 9 OS=Homo sapiens OX=9606 GN=EPM2A PE=1 SV=1	Color2 [A=255, R=192, G=192, B=192]	9	4			FALSE			1	3.5	35.169	0.0099413	1.7031	3024500	4	0	1	0.974605	0.290835	-1.18177	-0.460162	13.0157	13.2071	14.7115	15.1964	14.5854	14.6977
	2.12056	-1.77922	C4AMC7	sp|C4AMC7|WASH3_HUMAN;sp|Q6VEQ5|WASH2_HUMAN;sp|A8K0Z3|WASH1_HUMAN	sp|C4AMC7|WASH3_HUMAN;sp|Q6VEQ5|WASH2_HUMAN	sp|C4AMC7|WASH3_HUMAN Putative WAS protein family homolog 3 OS=Homo sapiens OX=9606 GN=WASH3P PE=1 SV=2;sp|Q6VEQ5|WASH2_HUMAN WAS protein family homolog 2 OS=Homo sapiens OX=9606 GN=WASH2P PE=2 SV=2	Color2 [A=255, R=192, G=192, B=192]	9	4			FALSE			3	6.5	49.994	0.00027064	4.3891	13424000	8	0	3	2.12056	0.0373361	-1.77922	-0.75487	14.2842	13.3514	14.0678	15.2765	15.7354	16.0292
+	2.9108	7.95105	Q8WXI7	sp|Q8WXI7|MUC16_HUMAN	sp|Q8WXI7|MUC16_HUMAN	sp|Q8WXI7|MUC16_HUMAN Mucin-16 OS=Homo sapiens OX=9606 GN=MUC16 PE=1 SV=3	Color2 [A=255, R=0, G=170, B=0]	9	8			TRUE	+	Elute_Lysate	37	4	1519.2	0	251.88	128580000	138	2.84067	1	2.9108	0	7.95105	2.67312	26.2695	23.7427	23.7323	15.8655	16.4906	17.5353
	1.49338	-2.54245	E9PRG8	sp|E9PRG8|CK098_HUMAN	sp|E9PRG8|CK098_HUMAN	sp|E9PRG8|CK098_HUMAN Uncharacterized protein C11orf98 OS=Homo sapiens OX=9606 GN=C11orf98 PE=4 SV=1	Color2 [A=255, R=192, G=192, B=192]	9	4			FALSE			2	12.3	13.798	0.00032489	9.6813	13137000	19	0	1	1.49338	0.0125772	-2.54245	-0.911858	14.685	13.3024	13.0074	16.386	15.0993	17.1367
	0.221923	-0.771225	L0R6Q1	sp|L0R6Q1|S35U4_HUMAN	sp|L0R6Q1|S35U4_HUMAN	sp|L0R6Q1|S35U4_HUMAN SLC35A4 upstream open reading frame protein OS=Homo sapiens OX=9606 GN=SLC35A4 PE=3 SV=1	Color2 [A=255, R=192, G=192, B=192]	9	4			FALSE			3	34	11.133	0.00037161	15.534	12926000	17	0	1	0.221923	0.724089	-0.771225	-0.229815	13.3923	14.5774	14.8487	13.7591	13.769	17.604
	0.499939	-1.36474	O00115	sp|O00115|DNS2A_HUMAN	sp|O00115|DNS2A_HUMAN	sp|O00115|DNS2A_HUMAN Deoxyribonuclease-2-alpha OS=Homo sapiens OX=9606 GN=DNASE2 PE=1 SV=2	Color2 [A=255, R=192, G=192, B=192]	9	4			FALSE			3	7.2	39.58	0.00027556	4.6922	11944000	10	0	1	0.499939	0.353033	-1.36474	-0.427483	12.4511	12.503	14.5618	12.6992	15.9888	14.9221
+	2.57139	7.81593	Q9NPG4	sp|Q9NPG4|PCD12_HUMAN	sp|Q9NPG4|PCD12_HUMAN	sp|Q9NPG4|PCD12_HUMAN Protocadherin-12 OS=Homo sapiens OX=9606 GN=PCDH12 PE=1 SV=1	Color2 [A=255, R=192, G=192, B=192]	9	4			FALSE	+	Elute_Lysate	1	1.5	128.99	0.0007593	3.1849	78713000	9	0	1	2.57139	0	7.81593	2.4589	22.3842	22.1703	18.9211	13.8265	12.6253	13.5761
+	2.87634	7.57962	P01130	sp|P01130|LDLR_HUMAN	sp|P01130|LDLR_HUMAN	sp|P01130|LDLR_HUMAN Low-density lipoprotein receptor OS=Homo sapiens OX=9606 GN=LDLR PE=1 SV=1	Color2 [A=255, R=192, G=192, B=192]	9	4			FALSE	+	Elute_Lysate	14	15.8	95.375	0	117.07	47031000	81	0	1	2.87634	0	7.57962	2.57068	22.9763	23.413	21.3586	13.8872	16.3315	14.7903
+	2.65548	7.42496	O60279	sp|O60279|SUSD5_HUMAN	sp|O60279|SUSD5_HUMAN	sp|O60279|SUSD5_HUMAN Sushi domain-containing protein 5 OS=Homo sapiens OX=9606 GN=SUSD5 PE=1 SV=3	Color2 [A=255, R=192, G=192, B=192]	9	4			FALSE	+	Elute_Lysate	3	5.4	68.02	0.00033681	10.796	13686000	20	0	1	2.65548	0	7.42496	2.42401	21.465	21.2967	20.6458	14.2838	15.1441	11.7048
+	3.7217	7.23518	Q6UX71	sp|Q6UX71|PXDC2_HUMAN	sp|Q6UX71|PXDC2_HUMAN	sp|Q6UX71|PXDC2_HUMAN Plexin domain-containing protein 2 OS=Homo sapiens OX=9606 GN=PLXDC2 PE=1 SV=1	Color2 [A=255, R=255, G=0, B=0]	9	8			TRUE	+	Elute_Lysate	9	16.8	59.582	0	260.42	53047000	53	6.5	1	3.7217	0	7.23518	2.83982	22.3627	23.4223	23.1593	14.867	16.0596	16.312
+	4.27527	7.10782	Q14114	sp|Q14114|LRP8_HUMAN	sp|Q14114|LRP8_HUMAN	sp|Q14114|LRP8_HUMAN Low-density lipoprotein receptor-related protein 8 OS=Homo sapiens OX=9606 GN=LRP8 PE=1 SV=4	Color2 [A=255, R=255, G=0, B=0]	9	8			TRUE	+	Elute_Lysate	5	3.7	105.63	0	40.278	12625000	18	2.55556	1	4.27527	0	7.10782	2.97457	21.5238	20.9528	20.8092	14.3273	13.3424	14.2926
+	3.22742	6.58675	O94991	sp|O94991|SLIK5_HUMAN	sp|O94991|SLIK5_HUMAN	sp|O94991|SLIK5_HUMAN SLIT and NTRK-like protein 5 OS=Homo sapiens OX=9606 GN=SLITRK5 PE=2 SV=2	Color2 [A=255, R=192, G=192, B=192]	9	4			FALSE	+	Elute_Lysate	5	7.5	107.48	0.0003858	17.867	6233500	7	0	1	3.22742	0	6.58675	2.46909	20.0002	19.9415	20.4976	13.0925	12.7538	14.8327
+	3.2455	6.58182	Q8IW52	sp|Q8IW52|SLIK4_HUMAN	sp|Q8IW52|SLIK4_HUMAN	sp|Q8IW52|SLIK4_HUMAN SLIT and NTRK-like protein 4 OS=Homo sapiens OX=9606 GN=SLITRK4 PE=1 SV=1	Color2 [A=255, R=192, G=192, B=192]	9	4			FALSE	+	Elute_Lysate	3	5.6	94.33	0.00029104	5.9849	5762600	5	0	1	3.2455	0	6.58182	2.47433	20.8397	18.9357	19.9718	14.0583	13.041	12.9025
	0.477161	-1.45822	O00165	sp|O00165|HAX1_HUMAN	sp|O00165|HAX1_HUMAN	sp|O00165|HAX1_HUMAN HCLS1-associated protein X-1 OS=Homo sapiens OX=9606 GN=HAX1 PE=1 SV=2	Color2 [A=255, R=192, G=192, B=192]	9	4			FALSE			5	27.2	31.62	0	54.302	32397000	36	0	1	0.477161	0.331783	-1.45822	-0.438387	14.2331	13.2552	14.3638	12.8871	17.0454	16.2942
+	3.09757	6.51478	O00468	sp|O00468|AGRIN_HUMAN	sp|O00468|AGRIN_HUMAN	sp|O00468|AGRIN_HUMAN Agrin OS=Homo sapiens OX=9606 GN=AGRN PE=1 SV=6	Color2 [A=255, R=255, G=255, B=0]	9	8			TRUE	+	Elute_Lysate	48	26.3	217.32	0	265.96	215270000	322	1.34118	1	3.09757	0	6.51478	2.40078	24.4625	24.0289	23.3645	18.6188	17.2644	16.4284
	1.40826	-1.93495	O00178	sp|O00178|GTPB1_HUMAN	sp|O00178|GTPB1_HUMAN	sp|O00178|GTPB1_HUMAN GTP-binding protein 1 OS=Homo sapiens OX=9606 GN=GTPBP1 PE=1 SV=3	Color2 [A=255, R=192, G=192, B=192]	9	4			FALSE			1	2.4	72.453	0.00026247	3.7928	8703500	14	0	1	1.40826	0.0436499	-1.93495	-0.732894	13.6795	13.6064	15.5185	16.3321	16.3457	15.9314
	0.262723	-0.681202	O00193	sp|O00193|SMAP_HUMAN	sp|O00193|SMAP_HUMAN	sp|O00193|SMAP_HUMAN Small acidic protein OS=Homo sapiens OX=9606 GN=SMAP PE=1 SV=1	Color2 [A=255, R=192, G=192, B=192]	9	4			FALSE			6	33.9	20.332	0.00034855	12.417	22311000	15	0	1	0.262723	0.731104	-0.681202	-0.224505	14.039	14.0803	13.1975	13.1009	13.8693	16.3902
+	4.11719	6.42127	P18433	sp|P18433|PTPRA_HUMAN	sp|P18433|PTPRA_HUMAN	sp|P18433|PTPRA_HUMAN Receptor-type tyrosine-protein phosphatase alpha OS=Homo sapiens OX=9606 GN=PTPRA PE=1 SV=3	Color2 [A=255, R=192, G=192, B=192]	9	4			FALSE	+	Elute_Lysate	6	11.6	90.718	0	25.865	10895000	17	0	1	4.11719	0	6.42127	2.69144	21.2992	20.7647	20.473	14.6696	13.8265	14.777
	0.24824	-0.299494	O00212	sp|O00212|RHOD_HUMAN	sp|O00212|RHOD_HUMAN	sp|O00212|RHOD_HUMAN Rho-related GTP-binding protein RhoD OS=Homo sapiens OX=9606 GN=RHOD PE=1 SV=2	Color2 [A=255, R=192, G=192, B=192]	9	4			FALSE			1	7.1	23.413	0.0045346	2.2854	896330	2	0	1	0.24824	0.86857	-0.299494	-0.12088	13.7266	12.5735	13.9968	14.1135	13.4802	13.6018
	0.68	-0.378831	O00217	sp|O00217|NDUS8_HUMAN	sp|O00217|NDUS8_HUMAN	sp|O00217|NDUS8_HUMAN NADH dehydrogenase [ubiquinone] iron-sulfur protein 8, mitochondrial OS=Homo sapiens OX=9606 GN=NDUFS8 PE=1 SV=1	Color2 [A=255, R=192, G=192, B=192]	9	4			FALSE			3	23.3	23.705	0.00028393	5.3571	3311200	7	0	1	0.68	0.807777	-0.378831	-0.168131	14.088	13.7905	14.1441	13.9891	14.3904	14.7796
+	3.78509	6.37733	O43157	sp|O43157|PLXB1_HUMAN	sp|O43157|PLXB1_HUMAN	sp|O43157|PLXB1_HUMAN Plexin-B1 OS=Homo sapiens OX=9606 GN=PLXNB1 PE=1 SV=3	Color2 [A=255, R=192, G=192, B=192]	9	4			FALSE	+	Elute_Lysate	4	2.6	232.3	0.00031348	8.3389	6360300	20	0	1	3.78509	0	6.37733	2.58694	20.3172	19.5067	19.9594	14.2406	13.5618	12.8489
	1.04383	-3.05553	O00232	sp|O00232|PSD12_HUMAN	sp|O00232|PSD12_HUMAN	sp|O00232|PSD12_HUMAN 26S proteasome non-ATPase regulatory subunit 12 OS=Homo sapiens OX=9606 GN=PSMD12 PE=1 SV=3	Color2 [A=255, R=192, G=192, B=192]	9	4			FALSE			15	34.2	52.904	0	147.15	227560000	107	0	1	1.04383	0.013263	-3.05553	-0.905325	17.6181	13.771	17.9932	19.934	19.5905	19.0244
+	3.92575	6.35553	Q6ZSS7	sp|Q6ZSS7|MFSD6_HUMAN	sp|Q6ZSS7|MFSD6_HUMAN	sp|Q6ZSS7|MFSD6_HUMAN Major facilitator superfamily domain-containing protein 6 OS=Homo sapiens OX=9606 GN=MFSD6 PE=1 SV=2	Color2 [A=255, R=255, G=0, B=0]	9	8			TRUE	+	Elute_Lysate	1	2.7	88.087	0.00037821	16.528	4940000	6	3.42857	1	3.92575	0	6.35553	2.61869	20.1193	19.8367	19.1901	12.7547	13.8756	13.4493
+	2.87102	6.34643	Q76M96	sp|Q76M96|CCD80_HUMAN	sp|Q76M96|CCD80_HUMAN	sp|Q76M96|CCD80_HUMAN Coiled-coil domain-containing protein 80 OS=Homo sapiens OX=9606 GN=CCDC80 PE=1 SV=1	Color2 [A=255, R=255, G=0, B=0]	9	8			TRUE	+	Elute_Lysate	5	3.3	108.17	0	34.68	4187700	9	2.9	1	2.87102	0	6.34643	2.26923	19.6606	19.6317	19.2192	14.5858	13.0028	11.8836
+	1.86869	6.33844	P15529	sp|P15529|MCP_HUMAN	sp|P15529|MCP_HUMAN	sp|P15529|MCP_HUMAN Membrane cofactor protein OS=Homo sapiens OX=9606 GN=CD46 PE=1 SV=3	Color2 [A=255, R=192, G=192, B=192]	9	4			FALSE	+	Elute_Lysate	6	6.6	43.747	0.00028441	5.3895	11893000	18	0.769231	1	1.86869	0.000100977	6.33844	1.80905	21.4541	21.9656	17.5088	14.4811	14.5162	12.9159
	0.553525	-1.49942	O00268	sp|O00268|TAF4_HUMAN	sp|O00268|TAF4_HUMAN	sp|O00268|TAF4_HUMAN Transcription initiation factor TFIID subunit 4 OS=Homo sapiens OX=9606 GN=TAF4 PE=1 SV=2	Color2 [A=255, R=192, G=192, B=192]	9	4			FALSE			4	6.7	110.11	0	20.549	10549000	11	0	1	0.553525	0.27619	-1.49942	-0.468585	14.768	13.1511	13.8774	13.2342	16.3252	16.7353
+	3.0793	6.25175	Q7L1W4	sp|Q7L1W4|LRC8D_HUMAN	sp|Q7L1W4|LRC8D_HUMAN	sp|Q7L1W4|LRC8D_HUMAN Volume-regulated anion channel subunit LRRC8D OS=Homo sapiens OX=9606 GN=LRRC8D PE=1 SV=1	Color2 [A=255, R=192, G=192, B=192]	9	4			FALSE	+	Elute_Lysate	2	2.9	98.2	0.00029087	5.9631	9944400	12	0	1	3.0793	0	6.25175	2.32206	19.7641	19.9326	18.8646	14.0219	12.0658	13.7184
+	5.16794	6.06429	Q6WRI0	sp|Q6WRI0|IGS10_HUMAN	sp|Q6WRI0|IGS10_HUMAN	sp|Q6WRI0|IGS10_HUMAN Immunoglobulin superfamily member 10 OS=Homo sapiens OX=9606 GN=IGSF10 PE=1 SV=1	Color2 [A=255, R=255, G=0, B=0]	9	8			TRUE	+	Elute_Lysate	16	6.4	290.83	0	47.635	28963000	49	3.11392	1	5.16794	0	6.06429	2.7588	20.503	21.0306	20.4743	14.7656	14.5059	14.5435
+	1.74149	6.04275	P08174	sp|P08174|DAF_HUMAN	sp|P08174|DAF_HUMAN	sp|P08174|DAF_HUMAN Complement decay-accelerating factor OS=Homo sapiens OX=9606 GN=CD55 PE=1 SV=4	Color2 [A=255, R=0, G=170, B=0]	9	8			TRUE	+	Elute_Lysate	16	37.5	41.4	0	266.5	112910000	113	5.11111	1	1.74149	8.90165e-05	6.04275	1.69495	25.1811	25.3673	21.4686	16.2809	19.4292	18.1786
+	4.76828	5.88841	P14543	sp|P14543|NID1_HUMAN	sp|P14543|NID1_HUMAN	sp|P14543|NID1_HUMAN Nidogen-1 OS=Homo sapiens OX=9606 GN=NID1 PE=1 SV=3	Color2 [A=255, R=255, G=0, B=0]	9	8			TRUE	+	Elute_Lysate	2	1	136.38	0.00038685	18.087	3144700	9	3.08571	1	4.76828	0	5.88841	2.62589	19.2414	19.1406	19.8635	13.4742	13.6979	13.4081
	0.456297	0.972534	O00399	sp|O00399|DCTN6_HUMAN	sp|O00399|DCTN6_HUMAN	sp|O00399|DCTN6_HUMAN Dynactin subunit 6 OS=Homo sapiens OX=9606 GN=DCTN6 PE=1 SV=1	Color2 [A=255, R=192, G=192, B=192]	9	4			FALSE			1	5.3	20.747	0.0099683	1.7282	860130	4	0	1	0.456297	0.543862	0.972534	0.333151	13.2124	13.3137	14.0729	13.4841	13.3925	10.8049
+	2.77377	5.87679	P09603	sp|P09603|CSF1_HUMAN	sp|P09603|CSF1_HUMAN	sp|P09603|CSF1_HUMAN Macrophage colony-stimulating factor 1 OS=Homo sapiens OX=9606 GN=CSF1 PE=1 SV=2	Color2 [A=255, R=192, G=192, B=192]	9	4			FALSE	+	Elute_Lysate	3	9	60.179	0.00028043	5.077	10420000	18	0	1	2.77377	0	5.87679	2.11192	20.1129	19.8029	19.5719	15.237	14.0358	12.5846
+	3.7043	5.85285	Q9ULI3	sp|Q9ULI3|HEG1_HUMAN	sp|Q9ULI3|HEG1_HUMAN	sp|Q9ULI3|HEG1_HUMAN Protein HEG homolog 1 OS=Homo sapiens OX=9606 GN=HEG1 PE=1 SV=3	Color2 [A=255, R=255, G=128, B=0]	9	8			TRUE	+	Elute_Lysate	8	6.4	147.46	0	81.634	23262000	26	1.77202	1	3.7043	0	5.85285	2.39121	19.8652	20.6463	19.6632	13.5406	14.5506	14.5249
	1.06545	-1.32384	O00411	sp|O00411|RPOM_HUMAN	sp|O00411|RPOM_HUMAN	sp|O00411|RPOM_HUMAN DNA-directed RNA polymerase, mitochondrial OS=Homo sapiens OX=9606 GN=POLRMT PE=1 SV=2	Color2 [A=255, R=192, G=192, B=192]	9	4			FALSE			2	1.9	138.62	0.0058893	2.1446	4988600	2	0	1	1.06545	0.210616	-1.32384	-0.512332	13.6524	14.1029	14.1923	16.4192	14.852	14.6479
+	2.11946	5.83987	Q8IZP9	sp|Q8IZP9|AGRG2_HUMAN	sp|Q8IZP9|AGRG2_HUMAN	sp|Q8IZP9|AGRG2_HUMAN Adhesion G-protein coupled receptor G2 OS=Homo sapiens OX=9606 GN=ADGRG2 PE=1 SV=2	Color2 [A=255, R=192, G=192, B=192]	9	4			FALSE	+	Elute_Lysate	3	4.7	111.59	0.00038344	17.455	15723000	18	0	1	2.11946	0.000104027	5.83987	1.84074	20.6329	20.744	19.2223	16.4437	13.7035	12.9325
+	2.49793	5.79188	Q6ZMI0	sp|Q6ZMI0|PPR21_HUMAN	sp|Q6ZMI0|PPR21_HUMAN	sp|Q6ZMI0|PPR21_HUMAN Protein phosphatase 1 regulatory subunit 21 OS=Homo sapiens OX=9606 GN=PPP1R21 PE=1 SV=1	Color2 [A=255, R=192, G=192, B=192]	9	4			FALSE	+	Elute_Lysate	2	5.8	88.313	0.0067773	2.0461	150030000	15	0	1	2.49793	0	5.79188	1.9875	19.9444	17.4372	20.3548	13.3784	13.3994	13.5829
+	2.85688	5.77448	O15230	sp|O15230|LAMA5_HUMAN	sp|O15230|LAMA5_HUMAN	sp|O15230|LAMA5_HUMAN Laminin subunit alpha-5 OS=Homo sapiens OX=9606 GN=LAMA5 PE=1 SV=8	Color2 [A=255, R=192, G=192, B=192]	9	4			FALSE	+	Elute_Lysate	47	15.6	399.73	0	169.15	109610000	151	0	1	2.85688	0	5.77448	2.11429	22.0343	23.5745	21.6817	16.8264	15.8162	17.3245
+	2.13862	5.77241	P15941	sp|P15941|MUC1_HUMAN	sp|P15941|MUC1_HUMAN	sp|P15941|MUC1_HUMAN Mucin-1 OS=Homo sapiens OX=9606 GN=MUC1 PE=1 SV=3	Color2 [A=255, R=0, G=170, B=0]	9	8			TRUE	+	Elute_Lysate	7	7	122.1	0	261.2	58195000	46	2.42748	1	2.13862	0.000103679	5.77241	1.83562	24.3699	21.5735	22.4506	15.6382	18.3839	17.0545
+	3.78751	5.7288	Q96KQ4	sp|Q96KQ4|ASPP1_HUMAN	sp|Q96KQ4|ASPP1_HUMAN	sp|Q96KQ4|ASPP1_HUMAN Apoptosis-stimulating of p53 protein 1 OS=Homo sapiens OX=9606 GN=PPP1R13B PE=1 SV=3	Color2 [A=255, R=192, G=192, B=192]	9	4			FALSE	+	Elute_Lysate	2	1.8	119.56	0.0067239	1.9743	3099500	5	0	1	3.78751	0	5.7288	2.36991	20.0882	20.2492	19.7663	14.5987	14.79	13.5288
+	3.32831	5.69979	Q8IZA0	sp|Q8IZA0|K319L_HUMAN	sp|Q8IZA0|K319L_HUMAN	sp|Q8IZA0|K319L_HUMAN Dyslexia-associated protein KIAA0319-like protein OS=Homo sapiens OX=9606 GN=KIAA0319L PE=1 SV=2	Color2 [A=255, R=192, G=192, B=192]	9	4			FALSE	+	Elute_Lysate	4	3.4	115.66	0	46.709	25803000	21	0	1	3.32831	0	5.69979	2.24034	21.8388	21.5722	21.1253	14.808	16.3563	16.2728
+	4.45235	5.64289	Q9Y4I1	sp|Q9Y4I1|MYO5A_HUMAN	sp|Q9Y4I1|MYO5A_HUMAN	sp|Q9Y4I1|MYO5A_HUMAN Unconventional myosin-Va OS=Homo sapiens OX=9606 GN=MYO5A PE=1 SV=2	Color2 [A=255, R=192, G=192, B=192]	9	4			FALSE	+	Elute_Lysate	5	2.3	215.4	0.00032175	9.2527	4739800	14	0	1	4.45235	0	5.64289	2.47601	20.3986	20.2221	20.1383	15.1462	14.322	14.3623
+	2.53071	5.6064	Q9P2E3	sp|Q9P2E3|ZNFX1_HUMAN	sp|Q9P2E3|ZNFX1_HUMAN	sp|Q9P2E3|ZNFX1_HUMAN NFX1-type zinc finger-containing protein 1 OS=Homo sapiens OX=9606 GN=ZNFX1 PE=2 SV=2	Color2 [A=255, R=192, G=192, B=192]	9	4			FALSE	+	Elute_Lysate	2	1.1	220.22	0.0060961	2.1036	16160000	9	0	1	2.53071	0.000118547	5.6064	1.95547	18.2631	19.8313	20.3522	13.526	15.0411	13.0603
	2.39964	-1.91814	O00471	sp|O00471|EXOC5_HUMAN	sp|O00471|EXOC5_HUMAN	sp|O00471|EXOC5_HUMAN Exocyst complex component 5 OS=Homo sapiens OX=9606 GN=EXOC5 PE=1 SV=1	Color2 [A=255, R=192, G=192, B=192]	9	4			FALSE			3	5.8	81.852	0.00033693	10.815	13292000	13	0	1	2.39964	0.0232301	-1.91814	-0.826089	12.6372	13.3838	13.5219	15.4342	14.9173	14.9458
	0.191805	-0.576725	O00479	sp|O00479|HMGN4_HUMAN	sp|O00479|HMGN4_HUMAN	sp|O00479|HMGN4_HUMAN High mobility group nucleosome-binding domain-containing protein 4 OS=Homo sapiens OX=9606 GN=HMGN4 PE=1 SV=3	Color2 [A=255, R=192, G=192, B=192]	9	4			FALSE			2	21.1	9.5388	0	66.194	8349000	18	0	1	0.191805	0.791727	-0.576725	-0.18296	13.4027	13.3832	13.6559	14.2335	15.9532	11.9853
	0.456759	-1.36086	O00483	sp|O00483|NDUA4_HUMAN	sp|O00483|NDUA4_HUMAN	sp|O00483|NDUA4_HUMAN Cytochrome c oxidase subunit NDUFA4 OS=Homo sapiens OX=9606 GN=NDUFA4 PE=1 SV=1	Color2 [A=255, R=192, G=192, B=192]	9	4			FALSE			2	22.2	9.3697	0.00026448	3.9437	12258000	12	0	1	0.456759	0.379857	-1.36086	-0.414252	13.0211	12.9903	15.4267	14.8397	17.0484	13.6325
	0.47971	-1.67211	O00487	sp|O00487|PSDE_HUMAN	sp|O00487|PSDE_HUMAN	sp|O00487|PSDE_HUMAN 26S proteasome non-ATPase regulatory subunit 14 OS=Homo sapiens OX=9606 GN=PSMD14 PE=1 SV=1	Color2 [A=255, R=192, G=192, B=192]	9	4			FALSE			10	45.5	34.577	0	92.294	168960000	112	0	1	0.47971	0.264567	-1.67211	-0.475851	19.6887	17.7269	14.5854	19.4623	18.4729	19.0821
	0.855194	-1.66783	O00488	sp|O00488|ZN593_HUMAN	sp|O00488|ZN593_HUMAN	sp|O00488|ZN593_HUMAN Zinc finger protein 593 OS=Homo sapiens OX=9606 GN=ZNF593 PE=1 SV=2	Color2 [A=255, R=192, G=192, B=192]	9	4			FALSE			6	61.9	15.199	0	19.61	18733000	21	0	1	0.855194	0.135416	-1.66783	-0.573855	14.1026	14.6931	14.5607	16.5891	14.401	17.3697
+	3.05992	5.50306	Q5T1C6	sp|Q5T1C6|THEM4_HUMAN	sp|Q5T1C6|THEM4_HUMAN	sp|Q5T1C6|THEM4_HUMAN Acyl-coenzyme A thioesterase THEM4 OS=Homo sapiens OX=9606 GN=THEM4 PE=1 SV=1	Color2 [A=255, R=192, G=192, B=192]	9	4			FALSE	+	Elute_Lysate	1	6.2	27.129	0.00028835	5.6794	2112400	3	0	1	3.05992	0	5.50306	2.10318	19.8821	18.6638	19.1425	13.5861	14.6619	12.9312
+	2.02198	5.4251	Q8NC54	sp|Q8NC54|KCT2_HUMAN	sp|Q8NC54|KCT2_HUMAN	sp|Q8NC54|KCT2_HUMAN Keratinocyte-associated transmembrane protein 2 OS=Homo sapiens OX=9606 GN=KCT2 PE=1 SV=2	Color2 [A=255, R=255, G=0, B=0]	9	8			TRUE	+	Elute_Lysate	2	9.8	29.234	0.00052274	3.6649	6782300	5	2.30769	1	2.02198	9.13108e-05	5.4251	1.71611	20.5192	21.0876	21.8538	14.1043	15.2681	17.8128
+	1.19747	5.41202	P82914	sp|P82914|RT15_HUMAN	sp|P82914|RT15_HUMAN	sp|P82914|RT15_HUMAN 28S ribosomal protein S15, mitochondrial OS=Homo sapiens OX=9606 GN=MRPS15 PE=1 SV=1	Color2 [A=255, R=192, G=192, B=192]	9	4			FALSE	+	Elute_Lysate	2	10.1	29.842	0.003134	2.4249	6222800	5	0	1	1.19747	0.000583971	5.41202	1.31222	20.6037	21.0807	14.5205	13.6426	12.8745	13.4517
+	1.8652	5.20691	P55268	sp|P55268|LAMB2_HUMAN	sp|P55268|LAMB2_HUMAN	sp|P55268|LAMB2_HUMAN Laminin subunit beta-2 OS=Homo sapiens OX=9606 GN=LAMB2 PE=1 SV=2	Color2 [A=255, R=192, G=192, B=192]	9	4			FALSE	+	Elute_Lysate	9	7.4	195.98	0	21.862	14101000	27	0	1	1.8652	0.000153135	5.20691	1.60795	19.927	19.839	18.871	12.9675	13.3374	16.7114
+	3.46806	5.1633	O43674	sp|O43674|NDUB5_HUMAN	sp|O43674|NDUB5_HUMAN	sp|O43674|NDUB5_HUMAN NADH dehydrogenase [ubiquinone] 1 beta subcomplex subunit 5, mitochondrial OS=Homo sapiens OX=9606 GN=NDUFB5 PE=1 SV=1	Color2 [A=255, R=192, G=192, B=192]	9	4			FALSE	+	Elute_Lysate	4	18.5	21.75	0.00037566	16.185	18368000	19	0	1	3.46806	0	5.1633	2.10419	18.2971	18.8367	19.831	13.8264	13.9358	13.7128
+	2.00878	5.07602	Q8IWT6	sp|Q8IWT6|LRC8A_HUMAN	sp|Q8IWT6|LRC8A_HUMAN	sp|Q8IWT6|LRC8A_HUMAN Volume-regulated anion channel subunit LRRC8A OS=Homo sapiens OX=9606 GN=LRRC8A PE=1 SV=1	Color2 [A=255, R=192, G=192, B=192]	9	4			FALSE	+	Elute_Lysate	4	7.3	94.198	0.00030581	7.4169	12089000	25	0	1	2.00878	0.000158254	5.07602	1.63949	19.0908	19.3347	19.2504	12.0397	15.7052	14.703
	2.01713	-2.16267	O00571	sp|O00571|DDX3X_HUMAN;sp|O15523|DDX3Y_HUMAN;sp|Q9NQI0|DDX4_HUMAN	sp|O00571|DDX3X_HUMAN;sp|O15523|DDX3Y_HUMAN	sp|O00571|DDX3X_HUMAN ATP-dependent RNA helicase DDX3X OS=Homo sapiens OX=9606 GN=DDX3X PE=1 SV=3;sp|O15523|DDX3Y_HUMAN ATP-dependent RNA helicase DDX3Y OS=Homo sapiens OX=9606 GN=DDX3Y PE=1 SV=2	Color2 [A=255, R=192, G=192, B=192]	9	4			FALSE			54	72.2	73.243	0	323.31	2084900000	864	0	3	2.01713	0.0158955	-2.16267	-0.877555	21.3401	20.892	19.9187	23.2115	22.523	22.9043
	1.11269	2.7584	O00592	sp|O00592|PODXL_HUMAN	sp|O00592|PODXL_HUMAN	sp|O00592|PODXL_HUMAN Podocalyxin OS=Homo sapiens OX=9606 GN=PODXL PE=1 SV=2	Color2 [A=255, R=255, G=0, B=0]	9	8			TRUE			16	26.7	58.635	0	323.31	381840000	164	2.48148	1	1.11269	0.0171532	2.7584	0.871317	25.7597	25.436	22.4238	20.9355	21.8095	22.5993
+	1.98721	5.03133	Q969U6	sp|Q969U6|FBXW5_HUMAN	sp|Q969U6|FBXW5_HUMAN	sp|Q969U6|FBXW5_HUMAN F-box/WD repeat-containing protein 5 OS=Homo sapiens OX=9606 GN=FBXW5 PE=1 SV=1	Color2 [A=255, R=192, G=192, B=192]	9	4			FALSE	+	Elute_Lysate	1	3.7	63.922	0.00033535	10.568	3569700	4	0	1	1.98721	0.000155914	5.03133	1.6219	19.7898	19.8581	16.6358	14.0608	13.1489	13.98
+	1.4159	4.87662	P02808	sp|P02808|STAT_HUMAN	sp|P02808|STAT_HUMAN	sp|P02808|STAT_HUMAN Statherin OS=Homo sapiens OX=9606 GN=STATH PE=1 SV=2	Color2 [A=255, R=192, G=192, B=192]	9	4			FALSE	+	Elute_Lysate	1	54.8	7.3044	0.00098522	2.771	2397400	2	0	1	1.4159	0.000538543	4.87662	1.35317	19.1223	14.2585	19.0013	12.501	12.758	12.4933
	0.241598	-0.489331	O00712	sp|O00712|NFIB_HUMAN	sp|O00712|NFIB_HUMAN	sp|O00712|NFIB_HUMAN Nuclear factor 1 B-type OS=Homo sapiens OX=9606 GN=NFIB PE=1 SV=2	Color2 [A=255, R=192, G=192, B=192]	9	4		+	FALSE			2	5	47.441	1	-2	3820900	3	0	1	0.241598	0.801299	-0.489331	-0.174828	12.7419	13.7706	14.6288	13.2206	15.2405	14.1481
	1.48847	-1.87896	O00743	sp|O00743|PPP6_HUMAN	sp|O00743|PPP6_HUMAN	sp|O00743|PPP6_HUMAN Serine/threonine-protein phosphatase 6 catalytic subunit OS=Homo sapiens OX=9606 GN=PPP6C PE=1 SV=1	Color2 [A=255, R=192, G=192, B=192]	9	4			FALSE			3	9.8	35.144	0.0003499	12.601	12802000	9	0	1	1.48847	0.0451937	-1.87896	-0.726964	12.267	13.4183	14.04	14.584	15.4013	15.377
	0.592603	-1.01931	O00754	sp|O00754|MA2B1_HUMAN	sp|O00754|MA2B1_HUMAN	sp|O00754|MA2B1_HUMAN Lysosomal alpha-mannosidase OS=Homo sapiens OX=9606 GN=MAN2B1 PE=1 SV=3	Color2 [A=255, R=192, G=192, B=192]	9	4			FALSE			3	3.5	113.74	0.00028994	5.842	5731900	6	0	1	0.592603	0.474643	-1.01931	-0.368151	13.0162	13.2408	13.7586	15.4492	12.9551	14.6694
+	1.98216	4.82054	P18827	sp|P18827|SDC1_HUMAN	sp|P18827|SDC1_HUMAN	sp|P18827|SDC1_HUMAN Syndecan-1 OS=Homo sapiens OX=9606 GN=SDC1 PE=1 SV=3	Color2 [A=255, R=0, G=170, B=0]	9	8			TRUE	+	Elute_Lysate	5	21.9	32.461	0	61.114	43163000	25	3.55556	1	1.98216	0.000147677	4.82054	1.57559	20.494	21.7773	20.2996	17.032	14.1317	16.9457
+	1.80851	4.7989	Q9BT67	sp|Q9BT67|NFIP1_HUMAN	sp|Q9BT67|NFIP1_HUMAN	sp|Q9BT67|NFIP1_HUMAN NEDD4 family-interacting protein 1 OS=Homo sapiens OX=9606 GN=NDFIP1 PE=1 SV=1	Color2 [A=255, R=192, G=192, B=192]	9	4			FALSE	+	Elute_Lysate	1	7.7	24.899	0.00032394	9.4985	3033200	32	0	1	1.80851	0.000195821	4.7989	1.50605	18.7827	18.253	15.0319	12.4285	12.3217	12.9206
+	3.3465	4.47076	O75976	sp|O75976|CBPD_HUMAN	sp|O75976|CBPD_HUMAN	sp|O75976|CBPD_HUMAN Carboxypeptidase D OS=Homo sapiens OX=9606 GN=CPD PE=1 SV=2	Color2 [A=255, R=192, G=192, B=192]	9	4			FALSE	+	Elute_Lysate	18	18.5	152.93	0	74.203	57378000	75	0	1	3.3465	0.000104907	4.47076	1.84571	22.2355	21.1772	21.96	17.458	16.783	17.7195
+	1.79964	4.32061	Q9BRF8	sp|Q9BRF8|CPPED_HUMAN	sp|Q9BRF8|CPPED_HUMAN	sp|Q9BRF8|CPPED_HUMAN Serine/threonine-protein phosphatase CPPED1 OS=Homo sapiens OX=9606 GN=CPPED1 PE=1 SV=3	Color2 [A=255, R=192, G=192, B=192]	9	4			FALSE	+	Elute_Lysate	3	7.6	35.548	0	50.279	113960000	38	0	1	1.79964	0.000249724	4.32061	1.4052	24.0047	23.8986	22.195	19.5488	17.2959	20.2917
+	1.78477	4.31646	O95490	sp|O95490|AGRL2_HUMAN	sp|O95490|AGRL2_HUMAN	sp|O95490|AGRL2_HUMAN Adhesion G protein-coupled receptor L2 OS=Homo sapiens OX=9606 GN=ADGRL2 PE=1 SV=2	Color2 [A=255, R=192, G=192, B=192]	9	4			FALSE	+	Elute_Lysate	5	5.3	163.35	0.00035386	13.042	5431200	7	0	1	1.78477	0.000249036	4.31646	1.39927	20.1275	18.3227	18.7617	16.5797	13.4606	14.2223
+	3.3077	4.19689	P01282	sp|P01282|VIP_HUMAN	sp|P01282|VIP_HUMAN	sp|P01282|VIP_HUMAN VIP peptides OS=Homo sapiens OX=9606 GN=VIP PE=1 SV=1	Color2 [A=255, R=192, G=192, B=192]	9	4			FALSE	+	Elute_Lysate	1	7.1	19.168	0.003848	2.3853	1721200	9	0	1	3.3077	9.42966e-05	4.19689	1.74463	18.5386	18.4739	19.3356	15.1416	14.1302	14.4857
	0.938854	-1.83481	O14548	sp|O14548|COX7R_HUMAN	sp|O14548|COX7R_HUMAN	sp|O14548|COX7R_HUMAN Cytochrome c oxidase subunit 7A-related protein, mitochondrial OS=Homo sapiens OX=9606 GN=COX7A2L PE=1 SV=2	Color2 [A=255, R=192, G=192, B=192]	9	4			FALSE			5	38.6	12.615	0.000387	18.094	13461000	14	0	1	0.938854	0.089498	-1.83481	-0.629664	13.8317	13.9972	13.6481	16.5906	16.547	13.8439
	0.898481	-2.04022	O14562	sp|O14562|UBFD1_HUMAN	sp|O14562|UBFD1_HUMAN	sp|O14562|UBFD1_HUMAN Ubiquitin domain-containing protein UBFD1 OS=Homo sapiens OX=9606 GN=UBFD1 PE=1 SV=2	Color2 [A=255, R=192, G=192, B=192]	9	4			FALSE			11	57.6	33.382	0	46.353	87902000	22	0	1	0.898481	0.0682083	-2.04022	-0.66694	14.5794	15.3122	12.8255	14.7963	17.3083	16.7332
	0.997819	-2.29211	O14578	sp|O14578|CTRO_HUMAN	sp|O14578|CTRO_HUMAN	sp|O14578|CTRO_HUMAN Citron Rho-interacting kinase OS=Homo sapiens OX=9606 GN=CIT PE=1 SV=2	Color2 [A=255, R=192, G=192, B=192]	9	4			FALSE			8	4.6	231.43	0.00031857	8.9183	6616700	12	0	1	0.997819	0.0398887	-2.29211	-0.744813	12.464	13.2222	14.0256	16.9632	15.9661	13.6588
+	2.69676	4.13952	Q9H3R2	sp|Q9H3R2|MUC13_HUMAN	sp|Q9H3R2|MUC13_HUMAN	sp|Q9H3R2|MUC13_HUMAN Mucin-13 OS=Homo sapiens OX=9606 GN=MUC13 PE=1 SV=3	Color2 [A=255, R=0, G=170, B=0]	9	8		+	TRUE	+	Elute_Lysate	1	2.9	54.603	1	-2	599770	1	2.58065	1	2.69676	0.000152833	4.13952	1.60579	17.2997	16.211	17.0178	13.6456	12.361	12.1034
+	2.36869	4.13623	Q9UBU9	sp|Q9UBU9|NXF1_HUMAN	sp|Q9UBU9|NXF1_HUMAN	sp|Q9UBU9|NXF1_HUMAN Nuclear RNA export factor 1 OS=Homo sapiens OX=9606 GN=NXF1 PE=1 SV=1	Color2 [A=255, R=192, G=192, B=192]	9	4			FALSE	+	Elute_Lysate	14	26	70.182	0	30.883	2225000000	216	0	1	2.36869	0.000202095	4.13623	1.52745	27.3857	28.8029	26.6084	24.0441	23.0629	23.2812
+	0.867027	4.1315	Q9Y289	sp|Q9Y289|SC5A6_HUMAN	sp|Q9Y289|SC5A6_HUMAN	sp|Q9Y289|SC5A6_HUMAN Sodium-dependent multivitamin transporter OS=Homo sapiens OX=9606 GN=SLC5A6 PE=2 SV=2	Color2 [A=255, R=255, G=0, B=0]	9	8			TRUE	+	Elute_Lysate	2	4.7	68.641	0.00052383	3.7112	4948300	3	2.33333	1	0.867027	0.00674687	4.1315	0.979755	20.2986	19.5422	13.708	14.0593	14.8315	12.2635
	1.97676	-2.26597	O14639	sp|O14639|ABLM1_HUMAN	sp|O14639|ABLM1_HUMAN	sp|O14639|ABLM1_HUMAN Actin-binding LIM protein 1 OS=Homo sapiens OX=9606 GN=ABLIM1 PE=1 SV=3	Color2 [A=255, R=192, G=192, B=192]	9	4			FALSE			4	8.5	87.687	0.00035224	12.848	11381000	9	0	1	1.97676	0.013118	-2.26597	-0.906446	13.197	13.1608	14.4967	15.7379	15.5645	16.35
	0.580657	-0.950912	O14641	sp|O14641|DVL2_HUMAN;sp|Q92997|DVL3_HUMAN	sp|O14641|DVL2_HUMAN	sp|O14641|DVL2_HUMAN Segment polarity protein dishevelled homolog DVL-2 OS=Homo sapiens OX=9606 GN=DVL2 PE=1 SV=1	Color2 [A=255, R=192, G=192, B=192]	9	4			FALSE			3	4.5	78.947	0.0097727	1.7595	7321300	5	0.820513	2	0.580657	0.515887	-0.950912	-0.348322	13.4305	13.3066	13.2931	12.9415	15.4401	14.5013
+	4.42452	4.06554	Q9Y520	sp|Q9Y520|PRC2C_HUMAN	sp|Q9Y520|PRC2C_HUMAN	sp|Q9Y520|PRC2C_HUMAN Protein PRRC2C OS=Homo sapiens OX=9606 GN=PRRC2C PE=1 SV=4	Color2 [A=255, R=192, G=192, B=192]	9	4			FALSE	+	Elute_Lysate	61	27	316.91	0	323.31	1352000000	392	0	1	4.42452	0.000104641	4.06554	1.84437	26.04	26.2626	26.4556	21.9058	22.1776	22.4782
	1.64758	-2.24053	O14653	sp|O14653|GOSR2_HUMAN	sp|O14653|GOSR2_HUMAN	sp|O14653|GOSR2_HUMAN Golgi SNAP receptor complex member 2 OS=Homo sapiens OX=9606 GN=GOSR2 PE=1 SV=2	Color2 [A=255, R=192, G=192, B=192]	9	4			FALSE			4	20.3	24.775	0	22.743	19841000	22	0	1	1.64758	0.0189829	-2.24053	-0.855078	13.3144	13.2414	15.0019	16.2224	15.6417	16.4153
	0.430062	-0.894633	O14656	sp|O14656|TOR1A_HUMAN	sp|O14656|TOR1A_HUMAN	sp|O14656|TOR1A_HUMAN Torsin-1A OS=Homo sapiens OX=9606 GN=TOR1A PE=1 SV=1	Color2 [A=255, R=192, G=192, B=192]	9	4			FALSE			2	6.9	37.808	0.001467	2.6476	9457000	3	0	1	0.430062	0.589764	-0.894633	-0.309604	12.6108	13.4009	13.3912	12.3888	15.2378	14.4601
	0.0740594	0.138776	O14662	sp|O14662|STX16_HUMAN	sp|O14662|STX16_HUMAN	sp|O14662|STX16_HUMAN Syntaxin-16 OS=Homo sapiens OX=9606 GN=STX16 PE=1 SV=3	Color2 [A=255, R=192, G=192, B=192]	9	4			FALSE			2	9.2	37.031	0.00029595	6.4552	5831000	9	0	1	0.0740594	0.947419	0.138776	0.0522148	13.2087	13.3935	15.2008	13.9714	13.9592	13.4561
	0.231421	-0.657645	O14684	sp|O14684|PTGES_HUMAN	sp|O14684|PTGES_HUMAN	sp|O14684|PTGES_HUMAN Prostaglandin E synthase OS=Homo sapiens OX=9606 GN=PTGES PE=1 SV=2	Color2 [A=255, R=192, G=192, B=192]	9	4			FALSE			2	7.9	17.102	0.00099701	2.9382	10140000	6	0	1	0.231421	0.751179	-0.657645	-0.211143	13.4826	14.6126	13.5908	16.2787	12.6388	14.7414
	0.956902	-2.34219	O14732	sp|O14732|IMPA2_HUMAN	sp|O14732|IMPA2_HUMAN	sp|O14732|IMPA2_HUMAN Inositol monophosphatase 2 OS=Homo sapiens OX=9606 GN=IMPA2 PE=1 SV=1	Color2 [A=255, R=192, G=192, B=192]	9	4			FALSE			5	18.8	31.321	0.00031786	8.8472	21066000	29	0	1	0.956902	0.0399416	-2.34219	-0.744533	17.5228	14.4505	13.9154	17.3818	17.4507	18.0827
	0.065406	0.0991166	O14735	sp|O14735|CDIPT_HUMAN	sp|O14735|CDIPT_HUMAN	sp|O14735|CDIPT_HUMAN CDP-diacylglycerol--inositol 3-phosphatidyltransferase OS=Homo sapiens OX=9606 GN=CDIPT PE=1 SV=1	Color2 [A=255, R=192, G=192, B=192]	9	4		+	FALSE			1	5.2	23.539	1	-2	1010100	2	0	1	0.065406	0.959821	0.0991166	0.0392102	14.8086	14.0718	14.7616	14.5244	13.5969	15.2234
+	3.34298	4.01672	Q68BL7	sp|Q68BL7|OLM2A_HUMAN	sp|Q68BL7|OLM2A_HUMAN	sp|Q68BL7|OLM2A_HUMAN Olfactomedin-like protein 2A OS=Homo sapiens OX=9606 GN=OLFML2A PE=2 SV=1	Color2 [A=255, R=255, G=0, B=0]	9	8			TRUE	+	Elute_Lysate	2	4.1	73.054	0.00031566	8.5709	6031700	5	3.6	1	3.34298	8.83191e-05	4.01672	1.68759	19.846	18.9253	18.9944	14.8891	15.1321	15.6944
+	1.71605	3.97204	Q15650	sp|Q15650|TRIP4_HUMAN	sp|Q15650|TRIP4_HUMAN	sp|Q15650|TRIP4_HUMAN Activating signal cointegrator 1 OS=Homo sapiens OX=9606 GN=TRIP4 PE=1 SV=4	Color2 [A=255, R=192, G=192, B=192]	9	4			FALSE	+	Elute_Lysate	4	10.2	66.145	0.00027801	4.8596	69954000	14	0	1	1.71605	0.000580122	3.97204	1.30344	22.741	20.4838	23.0541	16.9126	19.204	18.2461
+	1.34512	3.8448	A0A1W2PR19	sp|A0A1W2PR19|GSTT4_HUMAN	sp|A0A1W2PR19|GSTT4_HUMAN	sp|A0A1W2PR19|GSTT4_HUMAN Glutathione S-transferase theta-4 OS=Homo sapiens OX=9606 GN=GSTT4 PE=3 SV=1	Color2 [A=255, R=192, G=192, B=192]	9	4		+	FALSE	+	Elute_Lysate	1	8.7	27.941	1	-2	4618100	1	0	1	1.34512	0.00149162	3.8448	1.1523	17.8587	18.8493	14.9564	14.0234	14.0294	12.0771
+	2.63323	3.76982	Q9BWQ6	sp|Q9BWQ6|YIPF2_HUMAN	sp|Q9BWQ6|YIPF2_HUMAN	sp|Q9BWQ6|YIPF2_HUMAN Protein YIPF2 OS=Homo sapiens OX=9606 GN=YIPF2 PE=1 SV=1	Color2 [A=255, R=192, G=192, B=192]	9	4			FALSE	+	Elute_Lysate	1	9.2	35.151	0.00026896	4.2274	6107300	5	0	1	2.63323	0.000263097	3.76982	1.47999	18.1604	18.5665	18.1265	13.6583	14.4059	15.4797
+	2.44379	3.65707	P16070	sp|P16070|CD44_HUMAN	sp|P16070|CD44_HUMAN	sp|P16070|CD44_HUMAN CD44 antigen OS=Homo sapiens OX=9606 GN=CD44 PE=1 SV=3	Color2 [A=255, R=255, G=0, B=0]	9	8			TRUE	+	Elute_Lysate	19	16.3	81.537	0	323.31	1055900000	307	2.32258	1	2.44379	0.000250416	3.65707	1.40816	25.9281	25.3538	24.0272	21.6502	21.6398	21.0479
+	2.15428	3.5049	Q86VR2	sp|Q86VR2|RETR3_HUMAN	sp|Q86VR2|RETR3_HUMAN	sp|Q86VR2|RETR3_HUMAN Reticulophagy regulator 3 OS=Homo sapiens OX=9606 GN=RETREG3 PE=1 SV=1	Color2 [A=255, R=192, G=192, B=192]	9	4			FALSE	+	Elute_Lysate	3	10.9	51.396	0.00075339	3.0707	3685300	6	0	1	2.15428	0.000580416	3.5049	1.30391	18.1937	19.0903	18.2827	13.8423	15.23	15.9796
	1.15404	-2.89871	O14802	sp|O14802|RPC1_HUMAN	sp|O14802|RPC1_HUMAN	sp|O14802|RPC1_HUMAN DNA-directed RNA polymerase III subunit RPC1 OS=Homo sapiens OX=9606 GN=POLR3A PE=1 SV=2	Color2 [A=255, R=192, G=192, B=192]	9	4			FALSE			6	7	155.64	0.00028571	5.5166	7645700	7	0	1	1.15404	0.0126043	-2.89871	-0.911201	12.6571	13.7284	13.5193	16.6738	17.8858	14.0413
+	1.5742	3.43227	P52799	sp|P52799|EFNB2_HUMAN	sp|P52799|EFNB2_HUMAN	sp|P52799|EFNB2_HUMAN Ephrin-B2 OS=Homo sapiens OX=9606 GN=EFNB2 PE=1 SV=1	Color2 [A=255, R=192, G=192, B=192]	9	4			FALSE	+	Elute_Lysate	1	4.8	36.923	0.0045314	2.282	810190	2	0	1	1.5742	0.00162956	3.43227	1.14329	17.4631	17.5172	14.7017	13.4952	13.51	12.38
	0.5832	-2.00762	O14828	sp|O14828|SCAM3_HUMAN	sp|O14828|SCAM3_HUMAN	sp|O14828|SCAM3_HUMAN Secretory carrier-associated membrane protein 3 OS=Homo sapiens OX=9606 GN=SCAMP3 PE=1 SV=3	Color2 [A=255, R=192, G=192, B=192]	9	4			FALSE			7	28	38.287	0	303.57	291150000	175	0	1	0.5832	0.141892	-2.00762	-0.567873	20.0223	19.5227	15.2163	19.9203	20.3824	20.4815
+	3.04156	3.22192	P59998	sp|P59998|ARPC4_HUMAN	sp|P59998|ARPC4_HUMAN	sp|P59998|ARPC4_HUMAN Actin-related protein 2/3 complex subunit 4 OS=Homo sapiens OX=9606 GN=ARPC4 PE=1 SV=3	Color2 [A=255, R=192, G=192, B=192]	9	4			FALSE	+	Elute_Lysate	10	36.9	19.667	0	79.457	186760000	174	0	1	3.04156	0.000476089	3.22192	1.36235	23.1322	22.2944	22.399	19.5411	18.8931	19.7256
	0.904471	1.99633	O14874	sp|O14874|BCKD_HUMAN	sp|O14874|BCKD_HUMAN	sp|O14874|BCKD_HUMAN [3-methyl-2-oxobutanoate dehydrogenase [lipoamide]] kinase, mitochondrial OS=Homo sapiens OX=9606 GN=BCKDK PE=1 SV=2	Color2 [A=255, R=192, G=192, B=192]	9	4		+	FALSE			1	4.1	46.36	1	-2	1521300	3	0	1	0.904471	0.0714122	1.99633	0.658881	13.3925	13.1409	15.3624	11.2917	11.1422	13.4729
+	2.38386	3.19459	Q14118	sp|Q14118|DAG1_HUMAN	sp|Q14118|DAG1_HUMAN	sp|Q14118|DAG1_HUMAN Dystroglycan OS=Homo sapiens OX=9606 GN=DAG1 PE=1 SV=2	Color2 [A=255, R=0, G=170, B=0]	9	8			TRUE	+	Elute_Lysate	16	15.2	97.44	0	201.13	203510000	186	5.85714	1	2.38386	0.000736172	3.19459	1.25694	24.1728	23.9161	23.4635	19.8448	21.5689	20.5549
	0.168929	0.375627	O14893	sp|O14893|GEMI2_HUMAN	sp|O14893|GEMI2_HUMAN	sp|O14893|GEMI2_HUMAN Gem-associated protein 2 OS=Homo sapiens OX=9606 GN=GEMIN2 PE=1 SV=1	Color2 [A=255, R=192, G=192, B=192]	9	4			FALSE			2	6.8	31.585	0.00027108	4.4119	4646900	17	0	1	0.168929	0.855977	0.375627	0.132282	16.949	14.6679	14.4952	14.9432	14.5342	15.5078
+	2.04187	3.11965	Q9NZ53	sp|Q9NZ53|PDXL2_HUMAN	sp|Q9NZ53|PDXL2_HUMAN	sp|Q9NZ53|PDXL2_HUMAN Podocalyxin-like protein 2 OS=Homo sapiens OX=9606 GN=PODXL2 PE=1 SV=1	Color2 [A=255, R=192, G=192, B=192]	9	4			FALSE	+	Elute_Lysate	5	8.4	65.075	0	62.149	14146000	48	0	1	2.04187	0.0013444	3.11965	1.17321	21.1694	19.2036	19.3626	16.8057	17.1181	16.4529
+	2.7342	3.06636	Q96E11	sp|Q96E11|RRFM_HUMAN	sp|Q96E11|RRFM_HUMAN	sp|Q96E11|RRFM_HUMAN Ribosome-recycling factor, mitochondrial OS=Homo sapiens OX=9606 GN=MRRF PE=1 SV=1	Color2 [A=255, R=192, G=192, B=192]	9	4			FALSE	+	Elute_Lysate	12	36.3	29.277	0	25.854	51014000	51	0	1	2.7342	0.000743083	3.06636	1.26795	20.1313	20.505	20.1977	16.4284	17.4447	17.762
	0.393851	-0.917487	O14925	sp|O14925|TIM23_HUMAN;sp|Q5SRD1|TI23B_HUMAN	sp|O14925|TIM23_HUMAN;sp|Q5SRD1|TI23B_HUMAN	sp|O14925|TIM23_HUMAN Mitochondrial import inner membrane translocase subunit Tim23 OS=Homo sapiens OX=9606 GN=TIMM23 PE=1 SV=1;sp|Q5SRD1|TI23B_HUMAN Putative mitochondrial import inner membrane translocase subunit Tim23B OS=Homo sapiens OX=9606 GN=TIMM23B	Color2 [A=255, R=192, G=192, B=192]	9	4			FALSE			3	12.9	21.943	0	26.882	10006000	16	0	2	0.393851	0.593248	-0.917487	-0.307499	17.2946	14.5539	14.807	17.1869	16.5827	15.6384
+	2.42955	2.93691	P05067	sp|P05067|A4_HUMAN	sp|P05067|A4_HUMAN	sp|P05067|A4_HUMAN Amyloid-beta A4 protein OS=Homo sapiens OX=9606 GN=APP PE=1 SV=3	Color2 [A=255, R=255, G=0, B=0]	9	8			TRUE	+	Elute_Lysate	3	4.9	86.942	0.00027367	4.5628	10631000	14	5.2	1	2.42955	0.00124803	2.93691	1.18244	17.905	18.4079	17.5781	14.206	15.5858	15.2885
+	2.02898	2.72975	Q12913	sp|Q12913|PTPRJ_HUMAN	sp|Q12913|PTPRJ_HUMAN	sp|Q12913|PTPRJ_HUMAN Receptor-type tyrosine-protein phosphatase eta OS=Homo sapiens OX=9606 GN=PTPRJ PE=1 SV=3	Color2 [A=255, R=192, G=192, B=192]	9	4			FALSE	+	Elute_Lysate	5	5.5	145.94	0.00038037	16.883	14387000	10	0	1	2.02898	0.00367545	2.72975	1.05738	17.5169	17.976	18.5017	14.5414	16.2448	15.0191
	0.182117	-0.472261	O14949	sp|O14949|QCR8_HUMAN	sp|O14949|QCR8_HUMAN	sp|O14949|QCR8_HUMAN Cytochrome b-c1 complex subunit 8 OS=Homo sapiens OX=9606 GN=UQCRQ PE=1 SV=4	Color2 [A=255, R=192, G=192, B=192]	9	4			FALSE			5	48.8	9.9062	0	45.739	22930000	36	0	1	0.182117	0.82123	-0.472261	-0.158073	13.827	13.2281	15.9229	15.6111	15.0463	13.7374
+	1.59588	2.65328	Q53H96	sp|Q53H96|P5CR3_HUMAN	sp|Q53H96|P5CR3_HUMAN	sp|Q53H96|P5CR3_HUMAN Pyrroline-5-carboxylate reductase 3 OS=Homo sapiens OX=9606 GN=PYCR3 PE=1 SV=3	Color2 [A=255, R=192, G=192, B=192]	9	4			FALSE	+	Elute_Lysate	7	23.7	28.663	0.00036832	15.09	27695000	33	0	1	1.59588	0.00747071	2.65328	0.960464	19.2061	19.0937	19.8148	17.8018	17.021	15.332
+	2.00009	2.63069	O75569	sp|O75569|PRKRA_HUMAN	sp|O75569|PRKRA_HUMAN	sp|O75569|PRKRA_HUMAN Interferon-inducible double-stranded RNA-dependent protein kinase activator A OS=Homo sapiens OX=9606 GN=PRKRA PE=1 SV=1	Color2 [A=255, R=192, G=192, B=192]	9	4			FALSE	+	Elute_Lysate	4	18.5	34.404	0.00033933	11.062	16315000	7	0	1	2.00009	0.00504493	2.63069	1.02308	15.461	16.5546	14.7	13.324	12.7682	12.7313
	0.998158	-1.59435	O14967	sp|O14967|CLGN_HUMAN	sp|O14967|CLGN_HUMAN	sp|O14967|CLGN_HUMAN Calmegin OS=Homo sapiens OX=9606 GN=CLGN PE=1 SV=1	Color2 [A=255, R=192, G=192, B=192]	9	4			FALSE			5	11.3	70.038	0.00030628	7.4475	16331000	8	0	1	0.998158	0.129999	-1.59435	-0.579934	14.218	12.9798	14.1377	14.3994	16.5618	15.1573
+	2.53441	2.56629	O15511	sp|O15511|ARPC5_HUMAN	sp|O15511|ARPC5_HUMAN	sp|O15511|ARPC5_HUMAN Actin-related protein 2/3 complex subunit 5 OS=Homo sapiens OX=9606 GN=ARPC5 PE=1 SV=3	Color2 [A=255, R=192, G=192, B=192]	9	4			FALSE	+	Elute_Lysate	8	74.2	16.32	0	33.973	58589000	69	0	1	2.53441	0.00326555	2.56629	1.07109	21.0391	21.251	21.2968	19.0535	17.8546	18.9798
+	3.13864	2.54279	Q07954	sp|Q07954|LRP1_HUMAN	sp|Q07954|LRP1_HUMAN	sp|Q07954|LRP1_HUMAN Prolow-density lipoprotein receptor-related protein 1 OS=Homo sapiens OX=9606 GN=LRP1 PE=1 SV=2	Color2 [A=255, R=192, G=192, B=192]	9	4			FALSE	+	Elute_Lysate	26	6.5	504.6	0	62.889	50262000	82	0	1	3.13864	0.00220372	2.54279	1.1193	20.0915	20.6856	20.0825	18.1095	17.6032	17.5185
+	3.85794	2.36751	P35580	sp|P35580|MYH10_HUMAN	sp|P35580|MYH10_HUMAN	sp|P35580|MYH10_HUMAN Myosin-10 OS=Homo sapiens OX=9606 GN=MYH10 PE=1 SV=3	Color2 [A=255, R=192, G=192, B=192]	9	4			FALSE	+	Elute_Lysate	206	70.4	229	0	323.31	2199800000	1915	0	1	3.85794	0.0026771	2.36751	1.09329	26.5223	26.6115	27.0327	24.3268	24.2833	24.4538
+	3.50035	-2.05099	P09758	sp|P09758|TACD2_HUMAN	sp|P09758|TACD2_HUMAN	sp|P09758|TACD2_HUMAN Tumor-associated calcium signal transducer 2 OS=Homo sapiens OX=9606 GN=TACSTD2 PE=1 SV=3	Color2 [A=255, R=192, G=192, B=192]	9	4			FALSE	+	Elute_Lysate	3	10.8	35.709	0.00028153	5.1593	23081000	14	0	1	3.50035	0.00937534	-2.05099	-0.942177	13.9782	14.0135	14.2241	16.3525	16.1996	15.8168
	0.219429	-0.482358	O14981	sp|O14981|BTAF1_HUMAN	sp|O14981|BTAF1_HUMAN	sp|O14981|BTAF1_HUMAN TATA-binding protein-associated factor 172 OS=Homo sapiens OX=9606 GN=BTAF1 PE=1 SV=2	Color2 [A=255, R=192, G=192, B=192]	9	4			FALSE			4	3	206.89	0.00029842	6.719	3627800	6	0	1	0.219429	0.806674	-0.482358	-0.168868	12.5465	14.5628	14.4499	15.3231	13.4113	14.2719
+	4.11187	-2.05338	P06576	sp|P06576|ATPB_HUMAN	sp|P06576|ATPB_HUMAN	sp|P06576|ATPB_HUMAN ATP synthase subunit beta, mitochondrial OS=Homo sapiens OX=9606 GN=ATP5F1B PE=1 SV=3	Color2 [A=255, R=192, G=192, B=192]	9	4			FALSE	+	Elute_Lysate	44	80.7	56.559	0	323.31	9910700000	1522	0	1	4.11187	0.00717694	-2.05338	-0.966861	22.6997	22.8096	22.6331	24.6397	24.6709	24.9919
+	3.15121	-2.1106	Q02878	sp|Q02878|RL6_HUMAN	sp|Q02878|RL6_HUMAN	sp|Q02878|RL6_HUMAN 60S ribosomal protein L6 OS=Homo sapiens OX=9606 GN=RPL6 PE=1 SV=3	Color2 [A=255, R=192, G=192, B=192]	9	4			FALSE	+	Elute_Lysate	27	61.8	32.728	0	323.31	3071900000	922	0	1	3.15121	0.0085502	-2.1106	-0.949057	21.9028	21.8755	21.266	23.6362	23.8195	23.9203
+	3.2759	-2.11483	Q15067	sp|Q15067|ACOX1_HUMAN	sp|Q15067|ACOX1_HUMAN	sp|Q15067|ACOX1_HUMAN Peroxisomal acyl-coenzyme A oxidase 1 OS=Homo sapiens OX=9606 GN=ACOX1 PE=1 SV=3	Color2 [A=255, R=192, G=192, B=192]	9	4			FALSE	+	Elute_Lysate	5	10.8	74.423	0.00098619	2.7789	10223000	6	0	1	3.2759	0.00783141	-2.11483	-0.957679	14.0092	14.3373	13.7143	16.3257	16.1158	15.9638
+	4.26364	-2.17091	P30154	sp|P30154|2AAB_HUMAN	sp|P30154|2AAB_HUMAN	sp|P30154|2AAB_HUMAN Serine/threonine-protein phosphatase 2A 65 kDa regulatory subunit A beta isoform OS=Homo sapiens OX=9606 GN=PPP2R1B PE=1 SV=3	Color2 [A=255, R=192, G=192, B=192]	9	4			FALSE	+	Elute_Lysate	10	20	66.213	0.00028417	5.3797	12429000	6	0	1	4.26364	0.00500208	-2.17091	-1.02412	13.2199	12.9231	13.028	15.3366	15.0662	15.281
+	3.92717	-2.21235	P25705	sp|P25705|ATPA_HUMAN	sp|P25705|ATPA_HUMAN	sp|P25705|ATPA_HUMAN ATP synthase subunit alpha, mitochondrial OS=Homo sapiens OX=9606 GN=ATP5F1A PE=1 SV=1	Color2 [A=255, R=192, G=192, B=192]	9	4			FALSE	+	Elute_Lysate	60	71.2	59.75	0	323.31	7686400000	1704	0	1	3.92717	0.00477457	-2.21235	-1.02971	22.595	23.0826	22.8299	25.0585	24.9618	25.1243
+	2.61071	-2.2808	Q86TU7	sp|Q86TU7|SETD3_HUMAN	sp|Q86TU7|SETD3_HUMAN	sp|Q86TU7|SETD3_HUMAN Histone-lysine N-methyltransferase setd3 OS=Homo sapiens OX=9606 GN=SETD3 PE=1 SV=1	Color2 [A=255, R=192, G=192, B=192]	9	4			FALSE	+	Elute_Lysate	6	14.1	67.256	0	35.761	21822000	15	0	1	2.61071	0.00677679	-2.2808	-0.976502	12.8862	13.9571	13.3798	15.9283	15.6562	15.4811
	1.10959	-1.02327	O15084	sp|O15084|ANR28_HUMAN	sp|O15084|ANR28_HUMAN	sp|O15084|ANR28_HUMAN Serine/threonine-protein phosphatase 6 regulatory ankyrin repeat subunit A OS=Homo sapiens OX=9606 GN=ANKRD28 PE=1 SV=5	Color2 [A=255, R=192, G=192, B=192]	9	4			FALSE			2	4.2	112.96	0.009365	1.8254	2227300	2	0	1	1.10959	0.367227	-1.02327	-0.420463	13.319	13.437	14.2023	15.1948	14.7806	14.0528
	0.572309	0.928477	O15091	sp|O15091|MRPP3_HUMAN	sp|O15091|MRPP3_HUMAN	sp|O15091|MRPP3_HUMAN Mitochondrial ribonuclease P catalytic subunit OS=Homo sapiens OX=9606 GN=KIAA0391 PE=1 SV=2	Color2 [A=255, R=192, G=192, B=192]	9	4			FALSE			2	4.3	67.315	0.00051322	3.3759	1640900	4	0	1	0.572309	0.5295	0.928477	0.341127	12.6568	15.0649	13.4414	12.666	13.0621	12.6497
	0.00555685	0.0125952	O15116	sp|O15116|LSM1_HUMAN	sp|O15116|LSM1_HUMAN	sp|O15116|LSM1_HUMAN U6 snRNA-associated Sm-like protein LSm1 OS=Homo sapiens OX=9606 GN=LSM1 PE=1 SV=1	Color2 [A=255, R=192, G=192, B=192]	9	4			FALSE			3	27.1	15.179	0.00033003	10.103	7444900	13	0	1	0.00555685	0.994387	0.0125952	0.0045918	13.9891	14.602	13.3275	15.095	12.86	13.9257
+	3.1072	-2.29425	Q32P41	sp|Q32P41|TRM5_HUMAN	sp|Q32P41|TRM5_HUMAN	sp|Q32P41|TRM5_HUMAN tRNA (guanine(37)-N1)-methyltransferase OS=Homo sapiens OX=9606 GN=TRMT5 PE=1 SV=2	Color2 [A=255, R=192, G=192, B=192]	9	4			FALSE	+	Elute_Lysate	3	6.7	58.246	0.0056617	2.1618	21140000	5	0	1	3.1072	0.00503445	-2.29425	-1.01973	13.9992	14.3833	14.0098	16.003	16.7124	16.5598
	1.127	-1.60009	O15121	sp|O15121|DEGS1_HUMAN	sp|O15121|DEGS1_HUMAN	sp|O15121|DEGS1_HUMAN Sphingolipid delta(4)-desaturase DES1 OS=Homo sapiens OX=9606 GN=DEGS1 PE=1 SV=1	Color2 [A=255, R=192, G=192, B=192]	9	4			FALSE			1	5	37.866	0.00031133	8.0761	4504700	9	0	1	1.127	0.112995	-1.60009	-0.599802	13.1963	14.5302	14.4299	16.0816	16.2421	14.6329
	1.14178	-1.92828	O15126	sp|O15126|SCAM1_HUMAN	sp|O15126|SCAM1_HUMAN	sp|O15126|SCAM1_HUMAN Secretory carrier-associated membrane protein 1 OS=Homo sapiens OX=9606 GN=SCAMP1 PE=1 SV=2	Color2 [A=255, R=192, G=192, B=192]	9	4			FALSE			6	27.8	37.92	0	64.304	24026000	24	0	1	1.14178	0.0569229	-1.92828	-0.690092	13.7429	14.022	16.215	16.3805	16.8562	16.5281
	0.411107	0.664062	O15127	sp|O15127|SCAM2_HUMAN	sp|O15127|SCAM2_HUMAN	sp|O15127|SCAM2_HUMAN Secretory carrier-associated membrane protein 2 OS=Homo sapiens OX=9606 GN=SCAMP2 PE=1 SV=2	Color2 [A=255, R=192, G=192, B=192]	9	4			FALSE			4	14.6	36.648	0	150.32	95074000	29	0	1	0.411107	0.696809	0.664062	0.247201	17.8661	18.69	19.7233	18.5268	18.5188	17.2416
	0.623439	0.446697	O15143	sp|O15143|ARC1B_HUMAN	sp|O15143|ARC1B_HUMAN	sp|O15143|ARC1B_HUMAN Actin-related protein 2/3 complex subunit 1B OS=Homo sapiens OX=9606 GN=ARPC1B PE=1 SV=3	Color2 [A=255, R=192, G=192, B=192]	9	4			FALSE			6	16.9	40.949	0	65.689	90092000	49	0	1	0.623439	0.778364	0.446697	0.192353	19.4426	20.1995	19.8269	19.1884	19.0936	19.8469
	1.02344	2.85842	O15144	sp|O15144|ARPC2_HUMAN	sp|O15144|ARPC2_HUMAN	sp|O15144|ARPC2_HUMAN Actin-related protein 2/3 complex subunit 2 OS=Homo sapiens OX=9606 GN=ARPC2 PE=1 SV=1	Color2 [A=255, R=192, G=192, B=192]	9	4			FALSE			14	51.7	34.333	0	43.459	65686000	69	0	1	1.02344	0.017874	2.85842	0.863255	21.0643	20.9736	18.8224	15.3349	17.9644	18.9857
	2.07814	1.43326	O15145	sp|O15145|ARPC3_HUMAN	sp|O15145|ARPC3_HUMAN	sp|O15145|ARPC3_HUMAN Actin-related protein 2/3 complex subunit 3 OS=Homo sapiens OX=9606 GN=ARPC3 PE=1 SV=3	Color2 [A=255, R=192, G=192, B=192]	9	4			FALSE			8	34.8	20.546	0	186.03	165310000	156	0	1	2.07814	0.0933447	1.43326	0.624336	21.3837	20.8864	21.3233	19.2639	19.9901	20.0397
	0.488605	-0.982901	O15155	sp|O15155|BET1_HUMAN	sp|O15155|BET1_HUMAN	sp|O15155|BET1_HUMAN BET1 homolog OS=Homo sapiens OX=9606 GN=BET1 PE=1 SV=1	Color2 [A=255, R=192, G=192, B=192]	9	4			FALSE			3	28	13.289	0.00032949	10.039	5651000	8	0	1	0.488605	0.52816	-0.982901	-0.341763	13.5258	15.6319	13.337	16.0887	14.7997	14.5549
+	2.41689	-2.2977	P78347	sp|P78347|GTF2I_HUMAN;sp|Q86UP8|GTD2A_HUMAN;sp|Q6EKJ0|GTD2B_HUMAN	sp|P78347|GTF2I_HUMAN	sp|P78347|GTF2I_HUMAN General transcription factor II-I OS=Homo sapiens OX=9606 GN=GTF2I PE=1 SV=2	Color2 [A=255, R=192, G=192, B=192]	9	4			FALSE	+	Elute_Lysate	71	61.9	112.42	0	323.31	861180000	561	0	3	2.41689	0.007255	-2.2977	-0.964807	20.0852	21.1686	20.5334	22.6511	23.3248	22.7044
	1.16251	-1.22618	O15164	sp|O15164|TIF1A_HUMAN	sp|O15164|TIF1A_HUMAN	sp|O15164|TIF1A_HUMAN Transcription intermediary factor 1-alpha OS=Homo sapiens OX=9606 GN=TRIM24 PE=1 SV=3	Color2 [A=255, R=192, G=192, B=192]	9	4			FALSE			4	7.2	116.83	0	49.455	7229300	13	0	1	1.16251	0.240416	-1.22618	-0.491261	13.8189	13.672	15.208	15.3255	15.447	15.6049
+	2.29178	-2.30893	Q13636	sp|Q13636|RAB31_HUMAN	sp|Q13636|RAB31_HUMAN	sp|Q13636|RAB31_HUMAN Ras-related protein Rab-31 OS=Homo sapiens OX=9606 GN=RAB31 PE=1 SV=1	Color2 [A=255, R=192, G=192, B=192]	9	4			FALSE	+	Elute_Lysate	4	26.8	21.569	0	36.898	10865000	20	0	1	2.29178	0.00803813	-2.30893	-0.956107	13.4515	14.1746	13.0243	16.273	15.8753	15.4288
+	2.70581	-2.3192	Q7L2E3	sp|Q7L2E3|DHX30_HUMAN	sp|Q7L2E3|DHX30_HUMAN	sp|Q7L2E3|DHX30_HUMAN ATP-dependent RNA helicase DHX30 OS=Homo sapiens OX=9606 GN=DHX30 PE=1 SV=1	Color2 [A=255, R=192, G=192, B=192]	9	4			FALSE	+	Elute_Lysate	41	42.8	133.94	0	255.27	303980000	256	0	1	2.70581	0.0057785	-2.3192	-0.998808	18.8439	19.0686	19.037	21.9204	20.8948	21.0919
+	2.28655	-2.3262	Q8ND56	sp|Q8ND56|LS14A_HUMAN	sp|Q8ND56|LS14A_HUMAN	sp|Q8ND56|LS14A_HUMAN Protein LSM14 homolog A OS=Homo sapiens OX=9606 GN=LSM14A PE=1 SV=3	Color2 [A=255, R=192, G=192, B=192]	9	4			FALSE	+	Elute_Lysate	5	13.6	50.529	0	28.795	36592000	17	0	1	2.28655	0.00739051	-2.3262	-0.961469	14.643	14.328	13.9513	16.5746	17.2997	16.0266
+	2.18592	-2.33057	O75380	sp|O75380|NDUS6_HUMAN	sp|O75380|NDUS6_HUMAN	sp|O75380|NDUS6_HUMAN NADH dehydrogenase [ubiquinone] iron-sulfur protein 6, mitochondrial OS=Homo sapiens OX=9606 GN=NDUFS6 PE=1 SV=1	Color2 [A=255, R=192, G=192, B=192]	9	4			FALSE	+	Elute_Lysate	5	61.3	13.711	0.00032595	9.7552	19284000	18	0	1	2.18592	0.00838766	-2.33057	-0.951949	13.2957	14.3727	14.389	16.4887	16.7224	15.8379
+	2.77758	-2.3318	Q96BS2	sp|Q96BS2|CHP3_HUMAN	sp|Q96BS2|CHP3_HUMAN	sp|Q96BS2|CHP3_HUMAN Calcineurin B homologous protein 3 OS=Homo sapiens OX=9606 GN=TESC PE=1 SV=3	Color2 [A=255, R=192, G=192, B=192]	9	4			FALSE	+	Elute_Lysate	4	18.7	24.75	0.00029283	6.1642	7654000	11	0	1	2.77758	0.00554138	-2.3318	-1.00951	14.0059	12.9697	13.258	15.6998	15.7883	15.7409
	0.803715	-1.32306	O15234	sp|O15234|CASC3_HUMAN	sp|O15234|CASC3_HUMAN	sp|O15234|CASC3_HUMAN Protein CASC3 OS=Homo sapiens OX=9606 GN=CASC3 PE=1 SV=2	Color2 [A=255, R=192, G=192, B=192]	9	4			FALSE			4	8.7	76.277	0.0003635	14.253	20645000	10	0	1	0.803715	0.259491	-1.32306	-0.479178	13.623	13.3174	13.4796	13.5669	14.6491	16.1731
+	2.61175	-2.33956	Q9NR33	sp|Q9NR33|DPOE4_HUMAN	sp|Q9NR33|DPOE4_HUMAN	sp|Q9NR33|DPOE4_HUMAN DNA polymerase epsilon subunit 4 OS=Homo sapiens OX=9606 GN=POLE4 PE=1 SV=2	Color2 [A=255, R=192, G=192, B=192]	9	4			FALSE	+	Elute_Lysate	5	62.4	12.209	0	29.557	28627000	25	0	1	2.61175	0.00581536	-2.33956	-0.998058	13.3693	13.5215	14.3425	16.3913	15.8286	16.0321
+	2.20597	-2.34117	Q9UFW8	sp|Q9UFW8|CGBP1_HUMAN	sp|Q9UFW8|CGBP1_HUMAN	sp|Q9UFW8|CGBP1_HUMAN CGG triplet repeat-binding protein 1 OS=Homo sapiens OX=9606 GN=CGGBP1 PE=1 SV=2	Color2 [A=255, R=192, G=192, B=192]	9	4			FALSE	+	Elute_Lysate	3	11.4	18.82	0.00027886	4.9093	21885000	25	0	1	2.20597	0.00779634	-2.34117	-0.957743	13.3598	13.9313	14.7924	16.5182	16.5308	16.058
+	3.27795	-2.36461	Q53SF7	sp|Q53SF7|COBL1_HUMAN	sp|Q53SF7|COBL1_HUMAN	sp|Q53SF7|COBL1_HUMAN Cordon-bleu protein-like 1 OS=Homo sapiens OX=9606 GN=COBLL1 PE=1 SV=2	Color2 [A=255, R=255, G=128, B=0]	9	8			TRUE	+	Elute_Lysate	3	3.6	131.79	0.00034447	11.879	25688000	6	1.57377	1	3.27795	0.00368327	-2.36461	-1.05913	14.0151	13.7493	14.2807	16.2053	16.2043	16.7293
	0.192288	0.312103	O15270	sp|O15270|SPTC2_HUMAN	sp|O15270|SPTC2_HUMAN	sp|O15270|SPTC2_HUMAN Serine palmitoyltransferase 2 OS=Homo sapiens OX=9606 GN=SPTLC2 PE=1 SV=1	Color2 [A=255, R=192, G=192, B=192]	9	4			FALSE			1	3.6	62.924	0.00098985	2.8267	1709100	4	0	1	0.192288	0.871014	0.312103	0.119026	13.6102	12.2212	13.9713	12.4097	12.9386	13.5182
+	2.20187	-2.37454	O75175	sp|O75175|CNOT3_HUMAN	sp|O75175|CNOT3_HUMAN	sp|O75175|CNOT3_HUMAN CCR4-NOT transcription complex subunit 3 OS=Homo sapiens OX=9606 GN=CNOT3 PE=1 SV=1	Color2 [A=255, R=192, G=192, B=192]	9	4			FALSE	+	Elute_Lysate	6	10.1	81.871	0.00028969	5.8265	33043000	14	0	1	2.20187	0.00711182	-2.37454	-0.96841	13.1689	14.6232	14.0676	16.5338	16.4309	16.0185
+	2.26211	-2.37525	Q96C01	sp|Q96C01|F136A_HUMAN	sp|Q96C01|F136A_HUMAN	sp|Q96C01|F136A_HUMAN Protein FAM136A OS=Homo sapiens OX=9606 GN=FAM136A PE=1 SV=1	Color2 [A=255, R=192, G=192, B=192]	9	4			FALSE	+	Elute_Lysate	4	18.1	15.641	0.00034626	12.044	15205000	32	0	1	2.26211	0.00681738	-2.37525	-0.975463	14.1099	14.2874	13.5546	16.913	16.5199	15.6447
	0.135477	-0.390101	O15320	sp|O15320|CTGE5_HUMAN;sp|Q96PC5|MIA2_HUMAN;sp|Q96RT6|CTGE2_HUMAN;sp|A4FU28|CTGE9_HUMAN	sp|O15320|CTGE5_HUMAN;sp|Q96PC5|MIA2_HUMAN	sp|O15320|CTGE5_HUMAN Endoplasmic reticulum export factor CTAGE5 OS=Homo sapiens OX=9606 GN=CTAGE5 PE=1 SV=4;sp|Q96PC5|MIA2_HUMAN Melanoma inhibitory activity protein 2 OS=Homo sapiens OX=9606 GN=MIA2 PE=1 SV=4	Color2 [A=255, R=192, G=192, B=192]	9	4			FALSE			5	6.6	90.995	0.00028877	5.7282	12079000	8	NaN	4	0.135477	0.861535	-0.390101	-0.127395	15.9009	13.3344	16.265	14.5305	15.8625	16.2775
	0.692378	-1.57718	O15321	sp|O15321|TM9S1_HUMAN	sp|O15321|TM9S1_HUMAN	sp|O15321|TM9S1_HUMAN Transmembrane 9 superfamily member 1 OS=Homo sapiens OX=9606 GN=TM9SF1 PE=2 SV=2	Color2 [A=255, R=192, G=192, B=192]	9	4			FALSE			1	1.8	68.86	0.0038388	2.3637	4303600	6	0	1	0.692378	0.201241	-1.57718	-0.519257	13.0492	13.458	14.2624	15.174	13.4761	16.851
+	2.40096	-2.37945	Q96QC0	sp|Q96QC0|PP1RA_HUMAN	sp|Q96QC0|PP1RA_HUMAN	sp|Q96QC0|PP1RA_HUMAN Serine/threonine-protein phosphatase 1 regulatory subunit 10 OS=Homo sapiens OX=9606 GN=PPP1R10 PE=1 SV=1	Color2 [A=255, R=192, G=192, B=192]	9	4			FALSE	+	Elute_Lysate	10	11.7	99.057	0	133.71	61973000	40	0	1	2.40096	0.00619113	-2.37945	-0.991829	14.1897	14.6063	15.3533	17.347	16.6825	17.2583
+	2.02157	-2.37978	Q9C0I1	sp|Q9C0I1|MTMRC_HUMAN	sp|Q9C0I1|MTMRC_HUMAN	sp|Q9C0I1|MTMRC_HUMAN Myotubularin-related protein 12 OS=Homo sapiens OX=9606 GN=MTMR12 PE=1 SV=2	Color2 [A=255, R=192, G=192, B=192]	9	4			FALSE	+	Elute_Lysate	5	9.4	86.147	0.00029197	6.0997	21031000	19	0	1	2.02157	0.00858902	-2.37978	-0.948293	14.8859	13.3946	13.8635	15.916	16.7144	16.653
+	3.59294	-2.39281	P14635	sp|P14635|CCNB1_HUMAN	sp|P14635|CCNB1_HUMAN	sp|P14635|CCNB1_HUMAN G2/mitotic-specific cyclin-B1 OS=Homo sapiens OX=9606 GN=CCNB1 PE=1 SV=1	Color2 [A=255, R=192, G=192, B=192]	9	4			FALSE	+	Elute_Lysate	5	20.8	48.337	0.00035689	13.486	28905000	14	0	1	3.59294	0.00277937	-2.39281	-1.08993	14.4	14.5849	14.6003	16.8972	16.6144	17.2521
+	3.34224	-2.3953	Q96T60	sp|Q96T60|PNKP_HUMAN	sp|Q96T60|PNKP_HUMAN	sp|Q96T60|PNKP_HUMAN Bifunctional polynucleotide phosphatase/kinase OS=Homo sapiens OX=9606 GN=PNKP PE=1 SV=1	Color2 [A=255, R=192, G=192, B=192]	9	4			FALSE	+	Elute_Lysate	5	11.7	57.076	0.00038388	17.496	19751000	10	0	1	3.34224	0.00326976	-2.3953	-1.07567	13.1835	13.1429	13.7717	15.6756	15.6462	15.9622
+	2.01957	-2.39581	Q9BRJ2	sp|Q9BRJ2|RM45_HUMAN	sp|Q9BRJ2|RM45_HUMAN	sp|Q9BRJ2|RM45_HUMAN 39S ribosomal protein L45, mitochondrial OS=Homo sapiens OX=9606 GN=MRPL45 PE=1 SV=2	Color2 [A=255, R=192, G=192, B=192]	9	4			FALSE	+	Elute_Lysate	5	21.2	35.351	0	64.062	55076000	32	0	1	2.01957	0.00820285	-2.39581	-0.953118	14.8959	14.0625	14.176	17.3489	15.9039	17.069
	1.6937	-2.19048	O15381	sp|O15381|NVL_HUMAN	sp|O15381|NVL_HUMAN	sp|O15381|NVL_HUMAN Nuclear valosin-containing protein-like OS=Homo sapiens OX=9606 GN=NVL PE=1 SV=1	Color2 [A=255, R=192, G=192, B=192]	9	4			FALSE			4	6.9	95.05	0	45.554	24597000	18	0	1	1.6937	0.0197689	-2.19048	-0.846796	13.9954	13.5375	15.3442	16.0673	16.5445	16.8366
+	2.62818	-2.39885		sp|P68371|TBB4B_HUMAN	sp|P68371|TBB4B_HUMAN	sp|P68371|TBB4B_HUMAN Tubulin beta-4B chain OS=Homo sapiens OX=9606 GN=TUBB4B PE=1 SV=1	Color2 [A=255, R=192, G=192, B=192]	9	4			FALSE	+	Elute_Lysate	46	86.5	49.83	0	323.31	18268000000	3536	NaN	1	2.62818	0.00504283	-2.39885	-1.0211	23.3859	23.3156	22.6972	26.0675	25.1796	25.3482
	1.93413	-1.89072	O15400	sp|O15400|STX7_HUMAN	sp|O15400|STX7_HUMAN	sp|O15400|STX7_HUMAN Syntaxin-7 OS=Homo sapiens OX=9606 GN=STX7 PE=1 SV=4	Color2 [A=255, R=192, G=192, B=192]	9	4			FALSE			7	34.5	29.815	0	31.848	24805000	29	0	1	1.93413	0.0317263	-1.89072	-0.77835	14.9437	14.6734	15.2	16.8148	16.1423	17.5322
+	2.3339	-2.40389	P53367	sp|P53367|ARFP1_HUMAN	sp|P53367|ARFP1_HUMAN	sp|P53367|ARFP1_HUMAN Arfaptin-1 OS=Homo sapiens OX=9606 GN=ARFIP1 PE=1 SV=2	Color2 [A=255, R=192, G=192, B=192]	9	4			FALSE	+	Elute_Lysate	6	22.8	41.738	0.00033956	11.109	37903000	13	0	1	2.3339	0.00612052	-2.40389	-0.993101	14.327	13.3928	14.4959	16.0286	16.533	16.8658
+	2.31841	-2.40527	Q2TAL8	sp|Q2TAL8|QRIC1_HUMAN	sp|Q2TAL8|QRIC1_HUMAN	sp|Q2TAL8|QRIC1_HUMAN Glutamine-rich protein 1 OS=Homo sapiens OX=9606 GN=QRICH1 PE=1 SV=1	Color2 [A=255, R=192, G=192, B=192]	9	4			FALSE	+	Elute_Lysate	5	6.6	86.435	0	23.952	20261000	12	0	1	2.31841	0.00619365	-2.40527	-0.991871	13.0597	14.4253	14.1128	16.4643	16.2187	16.1306
+	2.18268	-2.41143	Q14141	sp|Q14141|SEPT6_HUMAN	sp|Q14141|SEPT6_HUMAN	sp|Q14141|SEPT6_HUMAN Septin-6 OS=Homo sapiens OX=9606 GN=SEPT6 PE=1 SV=4	Color2 [A=255, R=192, G=192, B=192]	9	4			FALSE	+	Elute_Lysate	12	21.7	49.716	0	28.393	18635000	11	0	1	2.18268	0.00674143	-2.41143	-0.978374	13.9314	12.4811	12.91	15.7718	15.6042	15.1807
+	3.72088	-2.41221	P38919	sp|P38919|IF4A3_HUMAN	sp|P38919|IF4A3_HUMAN	sp|P38919|IF4A3_HUMAN Eukaryotic initiation factor 4A-III OS=Homo sapiens OX=9606 GN=EIF4A3 PE=1 SV=4	Color2 [A=255, R=192, G=192, B=192]	9	4			FALSE	+	Elute_Lysate	29	62.3	46.871	0	254.45	684050000	282	0	1	3.72088	0.00256316	-2.41221	-1.10515	19.3588	18.9943	18.7971	21.6163	21.4193	21.3512
+	2.10458	-2.41644	Q5T653	sp|Q5T653|RM02_HUMAN	sp|Q5T653|RM02_HUMAN	sp|Q5T653|RM02_HUMAN 39S ribosomal protein L2, mitochondrial OS=Homo sapiens OX=9606 GN=MRPL2 PE=1 SV=2	Color2 [A=255, R=192, G=192, B=192]	9	4			FALSE	+	Elute_Lysate	9	35.1	33.3	0	36.552	15097000	23	0	1	2.10458	0.00712324	-2.41644	-0.970488	13.2947	13.7833	14.8171	16.6239	16.5282	15.9924
	0.602024	-1.1863	O15514	sp|O15514|RPB4_HUMAN	sp|O15514|RPB4_HUMAN	sp|O15514|RPB4_HUMAN DNA-directed RNA polymerase II subunit RPB4 OS=Homo sapiens OX=9606 GN=POLR2D PE=1 SV=1	Color2 [A=255, R=192, G=192, B=192]	9	4			FALSE			2	28.9	16.311	0.00030998	7.8786	4349400	11	0	1	0.602024	0.385635	-1.1863	-0.41156	12.981	12.9316	14.3791	15.0876	13.159	15.604
	0.159939	-0.274232	O15533	sp|O15533|TPSN_HUMAN	sp|O15533|TPSN_HUMAN	sp|O15533|TPSN_HUMAN Tapasin OS=Homo sapiens OX=9606 GN=TAPBP PE=1 SV=1	Color2 [A=255, R=192, G=192, B=192]	9	4			FALSE			4	14.5	47.625	0.00032862	9.975	37812000	9	0	1	0.159939	0.889333	-0.274232	-0.103738	13.9568	14.4268	15.774	15.0209	15.5731	14.3864
+	2.52368	-2.42421	Q13642	sp|Q13642|FHL1_HUMAN	sp|Q13642|FHL1_HUMAN	sp|Q13642|FHL1_HUMAN Four and a half LIM domains protein 1 OS=Homo sapiens OX=9606 GN=FHL1 PE=1 SV=4	Color2 [A=255, R=192, G=192, B=192]	9	4			FALSE	+	Elute_Lysate	2	8.7	36.263	0.0002681	4.1539	7205000	5	0	1	2.52368	0.00503864	-2.42421	-1.02006	13.3556	14.071	14.3836	16.7432	15.9748	16.3649
	2.15274	-2.17459	O43148	sp|O43148|MCES_HUMAN	sp|O43148|MCES_HUMAN	sp|O43148|MCES_HUMAN mRNA cap guanine-N7 methyltransferase OS=Homo sapiens OX=9606 GN=RNMT PE=1 SV=1	Color2 [A=255, R=192, G=192, B=192]	9	4			FALSE			4	12.8	54.843	0.00029735	6.6078	14719000	10	0	1	2.15274	0.0141447	-2.17459	-0.895892	13.5875	12.8961	13.7738	14.9276	15.8931	15.9605
	0.528268	-0.951615	O43149	sp|O43149|ZZEF1_HUMAN	sp|O43149|ZZEF1_HUMAN	sp|O43149|ZZEF1_HUMAN Zinc finger ZZ-type and EF-hand domain-containing protein 1 OS=Homo sapiens OX=9606 GN=ZZEF1 PE=1 SV=6	Color2 [A=255, R=192, G=192, B=192]	9	4			FALSE			2	0.8	331.07	0.00030941	7.7823	4231600	5	0	1	0.528268	0.530323	-0.951615	-0.340725	14.3022	12.4607	14.341	13.6904	14.9425	15.3258
+	1.95628	-2.4318	Q7Z4R8	sp|Q7Z4R8|CF120_HUMAN	sp|Q7Z4R8|CF120_HUMAN	sp|Q7Z4R8|CF120_HUMAN UPF0669 protein C6orf120 OS=Homo sapiens OX=9606 GN=C6orf120 PE=1 SV=1	Color2 [A=255, R=192, G=192, B=192]	9	4			FALSE	+	Elute_Lysate	1	14.1	20.772	0.00099975	2.9679	4974500	10	0	1	1.95628	0.00803493	-2.4318	-0.95597	12.6247	13.0704	14.2472	15.3764	16.2173	15.644
+	2.11069	-2.43421	Q16775	sp|Q16775|GLO2_HUMAN	sp|Q16775|GLO2_HUMAN	sp|Q16775|GLO2_HUMAN Hydroxyacylglutathione hydrolase, mitochondrial OS=Homo sapiens OX=9606 GN=HAGH PE=1 SV=2	Color2 [A=255, R=192, G=192, B=192]	9	4			FALSE	+	Elute_Lysate	7	22.7	33.805	0	31.655	39849000	46	0	1	2.11069	0.00673871	-2.43421	-0.976983	12.7818	13.6704	14.1538	15.5855	15.801	16.5221
	1.95435	-2.24138	O43159	sp|O43159|RRP8_HUMAN	sp|O43159|RRP8_HUMAN	sp|O43159|RRP8_HUMAN Ribosomal RNA-processing protein 8 OS=Homo sapiens OX=9606 GN=RRP8 PE=1 SV=2	Color2 [A=255, R=192, G=192, B=192]	9	4			FALSE			2	6.6	50.714	0	39.15	41523000	11	0	1	1.95435	0.0141393	-2.24138	-0.895882	15.183	14.4371	14.2753	17.6929	16.5946	16.332
	1.08257	-1.20608	O43164	sp|O43164|PJA2_HUMAN	sp|O43164|PJA2_HUMAN	sp|O43164|PJA2_HUMAN E3 ubiquitin-protein ligase Praja-2 OS=Homo sapiens OX=9606 GN=PJA2 PE=1 SV=4	Color2 [A=255, R=192, G=192, B=192]	9	4			FALSE			1	2.5	78.213	0.00029833	6.6922	6764700	6	0	1	1.08257	0.261459	-1.20608	-0.477893	13.4045	13.2317	14.7165	15.1966	14.5242	15.2502
	0.351298	-1.75254	O43169	sp|O43169|CYB5B_HUMAN	sp|O43169|CYB5B_HUMAN	sp|O43169|CYB5B_HUMAN Cytochrome b5 type B OS=Homo sapiens OX=9606 GN=CYB5B PE=1 SV=2	Color2 [A=255, R=192, G=192, B=192]	9	4			FALSE			3	40.4	16.332	0	124.59	24478000	29	0	1	0.351298	0.347273	-1.75254	-0.430354	14.6099	13.2014	14.903	18.0601	11.982	17.9299
+	2.27218	-2.44582	O95864	sp|O95864|FADS2_HUMAN	sp|O95864|FADS2_HUMAN	sp|O95864|FADS2_HUMAN Fatty acid desaturase 2 OS=Homo sapiens OX=9606 GN=FADS2 PE=1 SV=1	Color2 [A=255, R=192, G=192, B=192]	9	4			FALSE	+	Elute_Lysate	3	10.6	52.259	0	30.816	15508000	14	0	1	2.27218	0.00570188	-2.44582	-1.00032	13.923	15.03	14.5403	17.1121	16.3444	17.3743
+	1.9648	-2.44998	O14908	sp|O14908|GIPC1_HUMAN	sp|O14908|GIPC1_HUMAN	sp|O14908|GIPC1_HUMAN PDZ domain-containing protein GIPC1 OS=Homo sapiens OX=9606 GN=GIPC1 PE=1 SV=2	Color2 [A=255, R=192, G=192, B=192]	9	4			FALSE	+	Elute_Lysate	9	31.5	36.049	0	96.637	101200000	37	0	1	1.9648	0.00732295	-2.44998	-0.962755	15.9766	14.7633	15.1977	17.0127	17.8363	18.4386
+	1.98055	-2.45591	Q6NUQ4	sp|Q6NUQ4|TM214_HUMAN	sp|Q6NUQ4|TM214_HUMAN	sp|Q6NUQ4|TM214_HUMAN Transmembrane protein 214 OS=Homo sapiens OX=9606 GN=TMEM214 PE=1 SV=2	Color2 [A=255, R=192, G=192, B=192]	9	4			FALSE	+	Elute_Lysate	3	6.8	77.15	0.0003413	11.49	17491000	4	0	1	1.98055	0.00717407	-2.45591	-0.966756	14.2101	14.5276	13.1429	16.9037	15.7582	16.5864
+	1.97256	-2.4615	P42025	sp|P42025|ACTY_HUMAN	sp|P42025|ACTY_HUMAN	sp|P42025|ACTY_HUMAN Beta-centractin OS=Homo sapiens OX=9606 GN=ACTR1B PE=1 SV=1	Color2 [A=255, R=192, G=192, B=192]	9	4			FALSE	+	Elute_Lysate	11	42	42.293	0.00038506	17.697	28607000	19	0	1	1.97256	0.00718269	-2.4615	-0.967386	13.553	12.722	13.9918	16.4265	15.1098	16.115
	2.25773	-2.19	O43251	sp|O43251|RFOX2_HUMAN;sp|A6NFN3|RFOX3_HUMAN;sp|Q9NWB1|RFOX1_HUMAN	sp|O43251|RFOX2_HUMAN;sp|A6NFN3|RFOX3_HUMAN;sp|Q9NWB1|RFOX1_HUMAN	sp|O43251|RFOX2_HUMAN RNA binding protein fox-1 homolog 2 OS=Homo sapiens OX=9606 GN=RBFOX2 PE=1 SV=3;sp|A6NFN3|RFOX3_HUMAN RNA binding protein fox-1 homolog 3 OS=Homo sapiens OX=9606 GN=RBFOX3 PE=2 SV=4;sp|Q9NWB1|RFOX1_HUMAN RNA binding protein fox-1 homo	Color2 [A=255, R=192, G=192, B=192]	9	4			FALSE			3	11	41.373	0.00075472	3.0984	21338000	4	0	3	2.25773	0.0126141	-2.19	-0.911666	12.8977	12.8967	14.0915	15.5691	15.3762	15.5105
+	2.08989	-2.46339	Q7Z4H3	sp|Q7Z4H3|HDDC2_HUMAN	sp|Q7Z4H3|HDDC2_HUMAN	sp|Q7Z4H3|HDDC2_HUMAN HD domain-containing protein 2 OS=Homo sapiens OX=9606 GN=HDDC2 PE=1 SV=1	Color2 [A=255, R=192, G=192, B=192]	9	4			FALSE	+	Elute_Lysate	4	30.4	23.39	0	19.053	17211000	20	0	1	2.08989	0.00652002	-2.46339	-0.98368	13.3755	14.7007	13.4523	16.5267	16.6118	15.7801
	1.37128	-2.5882	O43264	sp|O43264|ZW10_HUMAN	sp|O43264|ZW10_HUMAN	sp|O43264|ZW10_HUMAN Centromere/kinetochore protein zw10 homolog OS=Homo sapiens OX=9606 GN=ZW10 PE=1 SV=3	Color2 [A=255, R=192, G=192, B=192]	9	4			FALSE			6	6.5	88.828	0	38.752	20703000	14	0	1	1.37128	0.0140345	-2.5882	-0.898256	12.6205	13.9644	15.3389	16.0542	16.2797	17.3545
+	2.13057	-2.46705	Q86U38	sp|Q86U38|NOP9_HUMAN	sp|Q86U38|NOP9_HUMAN	sp|Q86U38|NOP9_HUMAN Nucleolar protein 9 OS=Homo sapiens OX=9606 GN=NOP9 PE=1 SV=1	Color2 [A=255, R=192, G=192, B=192]	9	4			FALSE	+	Elute_Lysate	6	12.6	69.437	0.00034843	12.396	20571000	24	0	1	2.13057	0.00632049	-2.46705	-0.990075	13.7206	13.2499	14.2036	15.4674	16.2306	16.8774
+	2.51009	-2.46929	Q96JB2	sp|Q96JB2|COG3_HUMAN	sp|Q96JB2|COG3_HUMAN	sp|Q96JB2|COG3_HUMAN Conserved oligomeric Golgi complex subunit 3 OS=Homo sapiens OX=9606 GN=COG3 PE=1 SV=3	Color2 [A=255, R=192, G=192, B=192]	9	4			FALSE	+	Elute_Lysate	4	4	94.095	0.00031837	8.8976	9615400	16	0	1	2.51009	0.00460092	-2.46929	-1.03456	13.2962	13.383	14.1728	15.973	15.6897	16.5972
	1.3693	0.425709	O43294	sp|O43294|TGFI1_HUMAN	sp|O43294|TGFI1_HUMAN	sp|O43294|TGFI1_HUMAN Transforming growth factor beta-1-induced transcript 1 protein OS=Homo sapiens OX=9606 GN=TGFB1I1 PE=1 SV=2	Color2 [A=255, R=192, G=192, B=192]	9	4			FALSE			2	5.4	49.814	0.00031696	8.6984	3049300	5	0	1	1.3693	0.770871	0.425709	0.198448	14.046	13.9815	13.7761	13.4444	13.7417	13.3404
+	3.61092	-2.47689	Q8IYB8	sp|Q8IYB8|SUV3_HUMAN	sp|Q8IYB8|SUV3_HUMAN	sp|Q8IYB8|SUV3_HUMAN ATP-dependent RNA helicase SUPV3L1, mitochondrial OS=Homo sapiens OX=9606 GN=SUPV3L1 PE=1 SV=1	Color2 [A=255, R=192, G=192, B=192]	9	4			FALSE	+	Elute_Lysate	4	7.6	87.99	0.00033102	10.183	21574000	13	0	1	3.61092	0.00208649	-2.47689	-1.1258	13.1895	12.9604	13.4138	15.8891	15.7288	15.3765
	0.498616	-1.83581	O43324	sp|O43324|MCA3_HUMAN	sp|O43324|MCA3_HUMAN	sp|O43324|MCA3_HUMAN Eukaryotic translation elongation factor 1 epsilon-1 OS=Homo sapiens OX=9606 GN=EEF1E1 PE=1 SV=1	Color2 [A=255, R=192, G=192, B=192]	9	4			FALSE			7	44.3	19.81	0	49.018	105010000	97	0	1	0.498616	0.215033	-1.83581	-0.508846	18.9806	18.5248	13.9474	19.075	18.9263	18.9591
+	1.80122	-2.48181	Q86VS8	sp|Q86VS8|HOOK3_HUMAN	sp|Q86VS8|HOOK3_HUMAN	sp|Q86VS8|HOOK3_HUMAN Protein Hook homolog 3 OS=Homo sapiens OX=9606 GN=HOOK3 PE=1 SV=2	Color2 [A=255, R=192, G=192, B=192]	9	4			FALSE	+	Elute_Lysate	6	12.7	83.125	0	29.069	24414000	16	0	1	1.80122	0.00859242	-2.48181	-0.948462	13.6652	13.4296	14.8771	17.285	16.272	15.8603
+	3.11528	-2.49213	P49585	sp|P49585|PCY1A_HUMAN	sp|P49585|PCY1A_HUMAN	sp|P49585|PCY1A_HUMAN Choline-phosphate cytidylyltransferase A OS=Homo sapiens OX=9606 GN=PCYT1A PE=1 SV=2	Color2 [A=255, R=192, G=192, B=192]	9	4			FALSE	+	Elute_Lysate	9	27.8	41.731	0.00036778	15.013	54917000	17	0	1	3.11528	0.00269231	-2.49213	-1.0978	13.6912	14.246	14.2728	16.7879	16.7192	16.1794
+	1.83559	-2.49358	Q96DH6	sp|Q96DH6|MSI2H_HUMAN	sp|Q96DH6|MSI2H_HUMAN	sp|Q96DH6|MSI2H_HUMAN RNA-binding protein Musashi homolog 2 OS=Homo sapiens OX=9606 GN=MSI2 PE=1 SV=1	Color2 [A=255, R=192, G=192, B=192]	9	4			FALSE	+	Elute_Lysate	2	8.2	35.196	0	26.395	39534000	15	0	1	1.83559	0.00786486	-2.49358	-0.957189	13.6972	12.8603	14.8325	15.9455	16.6345	16.2907
+	1.82009	-2.49587	O75223	sp|O75223|GGCT_HUMAN	sp|O75223|GGCT_HUMAN	sp|O75223|GGCT_HUMAN Gamma-glutamylcyclotransferase OS=Homo sapiens OX=9606 GN=GGCT PE=1 SV=1	Color2 [A=255, R=192, G=192, B=192]	9	4			FALSE	+	Elute_Lysate	10	48.9	21.007	0	52.515	18933000	34	0	1	1.82009	0.00803175	-2.49587	-0.955487	13.0753	14.1589	14.1467	17.0565	15.362	16.4499
	0.33759	-1.00784	O43402	sp|O43402|EMC8_HUMAN	sp|O43402|EMC8_HUMAN	sp|O43402|EMC8_HUMAN ER membrane protein complex subunit 8 OS=Homo sapiens OX=9606 GN=EMC8 PE=1 SV=1	Color2 [A=255, R=192, G=192, B=192]	9	4			FALSE			1	4.3	23.773	0.0014691	2.6732	7120500	7	0	1	0.33759	0.586289	-1.00784	-0.311724	13.1199	12.9523	15.4165	13.1225	16.3732	15.0165
	0.639007	-0.734872	O43427	sp|O43427|FIBP_HUMAN	sp|O43427|FIBP_HUMAN	sp|O43427|FIBP_HUMAN Acidic fibroblast growth factor intracellular-binding protein OS=Homo sapiens OX=9606 GN=FIBP PE=1 SV=3	Color2 [A=255, R=192, G=192, B=192]	9	4			FALSE			3	7.1	41.878	0.0067176	1.9713	4206700	5	0	1	0.639007	0.621779	-0.734872	-0.29175	13.2947	13.2777	14.5559	14.0551	15.0345	14.2433
+	3.71935	-2.50157	Q9Y285	sp|Q9Y285|SYFA_HUMAN	sp|Q9Y285|SYFA_HUMAN	sp|Q9Y285|SYFA_HUMAN Phenylalanine--tRNA ligase alpha subunit OS=Homo sapiens OX=9606 GN=FARSA PE=1 SV=3	Color2 [A=255, R=192, G=192, B=192]	9	4			FALSE	+	Elute_Lysate	17	47.6	57.563	0	323.31	513690000	301	0	1	3.71935	0.0016281	-2.50157	-1.14245	18.6002	18.6557	18.0991	20.8408	20.943	21.076
+	2.39732	-2.5032	Q9UJX3	sp|Q9UJX3|APC7_HUMAN	sp|Q9UJX3|APC7_HUMAN	sp|Q9UJX3|APC7_HUMAN Anaphase-promoting complex subunit 7 OS=Homo sapiens OX=9606 GN=ANAPC7 PE=1 SV=4	Color2 [A=255, R=192, G=192, B=192]	9	4			FALSE	+	Elute_Lysate	5	8.7	66.855	0.00031338	8.3074	22884000	16	0	1	2.39732	0.00459899	-2.5032	-1.03405	13.2193	14.2861	14.0143	15.8566	16.371	16.8016
+	2.59723	-2.50847	P42574	sp|P42574|CASP3_HUMAN	sp|P42574|CASP3_HUMAN	sp|P42574|CASP3_HUMAN Caspase-3 OS=Homo sapiens OX=9606 GN=CASP3 PE=1 SV=2	Color2 [A=255, R=192, G=192, B=192]	9	4			FALSE	+	Elute_Lysate	6	17.7	31.608	0	23.251	23183000	25	0	1	2.59723	0.00367701	-2.50847	-1.05741	14.303	13.1502	14.0612	16.193	16.2546	16.5922
+	2.44645	-2.51117	Q15435	sp|Q15435|PP1R7_HUMAN	sp|Q15435|PP1R7_HUMAN	sp|Q15435|PP1R7_HUMAN Protein phosphatase 1 regulatory subunit 7 OS=Homo sapiens OX=9606 GN=PPP1R7 PE=1 SV=1	Color2 [A=255, R=192, G=192, B=192]	9	4			FALSE	+	Elute_Lysate	8	27.8	41.564	0	102.47	46589000	45	0	1	2.44645	0.00439444	-2.51117	-1.04228	14.0283	14.7151	15.0961	16.6154	17.2544	17.5032
+	2.52165	-2.51437	Q5T200	sp|Q5T200|ZC3HD_HUMAN	sp|Q5T200|ZC3HD_HUMAN	sp|Q5T200|ZC3HD_HUMAN Zinc finger CCCH domain-containing protein 13 OS=Homo sapiens OX=9606 GN=ZC3H13 PE=1 SV=1	Color2 [A=255, R=192, G=192, B=192]	9	4			FALSE	+	Elute_Lysate	8	6	196.63	0.0003574	13.538	24602000	17	0	1	2.52165	0.00389006	-2.51437	-1.05158	15.2332	14.6881	14.845	18.0902	17.3536	16.8657
+	2.89472	-2.51513	Q14155	sp|Q14155|ARHG7_HUMAN	sp|Q14155|ARHG7_HUMAN	sp|Q14155|ARHG7_HUMAN Rho guanine nucleotide exchange factor 7 OS=Homo sapiens OX=9606 GN=ARHGEF7 PE=1 SV=2	Color2 [A=255, R=192, G=192, B=192]	9	4			FALSE	+	Elute_Lysate	4	7.6	90.011	0.00037764	16.397	27956000	7	0	1	2.89472	0.00282821	-2.51513	-1.08821	13.684	13.0539	14.0098	16.3644	15.9306	15.998
+	2.69195	-2.51576	Q86SF2	sp|Q86SF2|GALT7_HUMAN	sp|Q86SF2|GALT7_HUMAN	sp|Q86SF2|GALT7_HUMAN N-acetylgalactosaminyltransferase 7 OS=Homo sapiens OX=9606 GN=GALNT7 PE=1 SV=1	Color2 [A=255, R=192, G=192, B=192]	9	4			FALSE	+	Elute_Lysate	4	6.7	75.388	0.00030184	7.0357	69300000	21	0	1	2.69195	0.00331164	-2.51576	-1.06952	13.9231	14.5386	15.0337	16.73	17.1114	17.2014
	1.73988	-1.9122	O43592	sp|O43592|XPOT_HUMAN	sp|O43592|XPOT_HUMAN	sp|O43592|XPOT_HUMAN Exportin-T OS=Homo sapiens OX=9606 GN=XPOT PE=1 SV=2	Color2 [A=255, R=192, G=192, B=192]	9	4			FALSE			4	3.7	109.96	0.00032701	9.8475	7885100	12	0	1	1.73988	0.0341071	-1.9122	-0.766154	13.8929	13.0845	13.0799	14.4525	15.8251	15.5162
+	1.79823	-2.51658	O95983	sp|O95983|MBD3_HUMAN	sp|O95983|MBD3_HUMAN	sp|O95983|MBD3_HUMAN Methyl-CpG-binding domain protein 3 OS=Homo sapiens OX=9606 GN=MBD3 PE=1 SV=1	Color2 [A=255, R=192, G=192, B=192]	9	4			FALSE	+	Elute_Lysate	5	18.6	32.844	0.00029516	6.3235	10246000	8	0	1	1.79823	0.00775647	-2.51658	-0.958115	13.0352	13.2762	12.9452	14.3649	16.2458	16.1957
+	2.68451	-2.51865	Q5T3I0	sp|Q5T3I0|GPTC4_HUMAN	sp|Q5T3I0|GPTC4_HUMAN	sp|Q5T3I0|GPTC4_HUMAN G patch domain-containing protein 4 OS=Homo sapiens OX=9606 GN=GPATCH4 PE=1 SV=2	Color2 [A=255, R=192, G=192, B=192]	9	4			FALSE	+	Elute_Lysate	5	12.8	50.381	0.00039154	18.634	18925000	8	0	1	2.68451	0.0033159	-2.51865	-1.06983	13.8818	14.4609	13.7061	16.0392	16.5925	16.973
+	2.0846	-2.51955	O14907	sp|O14907|TX1B3_HUMAN	sp|O14907|TX1B3_HUMAN	sp|O14907|TX1B3_HUMAN Tax1-binding protein 3 OS=Homo sapiens OX=9606 GN=TAX1BP3 PE=1 SV=2	Color2 [A=255, R=192, G=192, B=192]	9	4			FALSE	+	Elute_Lysate	3	31.5	13.735	0.00032103	9.1996	12712000	16	0	1	2.0846	0.00570422	-2.51955	-1.00079	13.6467	14.706	14.3113	16.2472	17.5658	16.4097
+	2.53361	-2.52444	Q96GM8	sp|Q96GM8|TOE1_HUMAN	sp|Q96GM8|TOE1_HUMAN	sp|Q96GM8|TOE1_HUMAN Target of EGR1 protein 1 OS=Homo sapiens OX=9606 GN=TOE1 PE=1 SV=1	Color2 [A=255, R=192, G=192, B=192]	9	4			FALSE	+	Elute_Lysate	5	14.7	56.547	0	28.352	28830000	26	0	1	2.53361	0.00367233	-2.52444	-1.05638	14.137	13.2676	14.5721	16.4921	16.4108	16.6471
+	2.27773	-2.53465	Q9UI26	sp|Q9UI26|IPO11_HUMAN	sp|Q9UI26|IPO11_HUMAN	sp|Q9UI26|IPO11_HUMAN Importin-11 OS=Homo sapiens OX=9606 GN=IPO11 PE=1 SV=1	Color2 [A=255, R=192, G=192, B=192]	9	4			FALSE	+	Elute_Lysate	4	7	112.53	0	41.183	19954000	17	0	1	2.27773	0.00477657	-2.53465	-1.03052	14.7029	14.7918	13.7929	17.6131	16.5303	16.7481
	1.45125	-2.07244	O43663	sp|O43663|PRC1_HUMAN	sp|O43663|PRC1_HUMAN	sp|O43663|PRC1_HUMAN Protein regulator of cytokinesis 1 OS=Homo sapiens OX=9606 GN=PRC1 PE=1 SV=2	Color2 [A=255, R=192, G=192, B=192]	9	4			FALSE			6	9.7	71.606	0.00026603	4.0401	14945000	7	0	1	1.45125	0.0317916	-2.07244	-0.778139	12.2156	13.5741	14.4084	15.5897	15.7037	15.122
+	2.17924	-2.54134	Q92508	sp|Q92508|PIEZ1_HUMAN	sp|Q92508|PIEZ1_HUMAN	sp|Q92508|PIEZ1_HUMAN Piezo-type mechanosensitive ion channel component 1 OS=Homo sapiens OX=9606 GN=PIEZO1 PE=1 SV=4	Color2 [A=255, R=192, G=192, B=192]	9	4			FALSE	+	Elute_Lysate	6	3.8	286.79	0.00029206	6.1026	12244000	11	0	1	2.17924	0.00504073	-2.54134	-1.02027	13.2399	13.3603	14.6887	16.5183	15.9921	16.4024
+	1.82381	-2.54144	Q13148	sp|Q13148|TADBP_HUMAN	sp|Q13148|TADBP_HUMAN	sp|Q13148|TADBP_HUMAN TAR DNA-binding protein 43 OS=Homo sapiens OX=9606 GN=TARDBP PE=1 SV=1	Color2 [A=255, R=192, G=192, B=192]	9	4			FALSE	+	Elute_Lysate	13	35.7	44.739	0	323.31	289430000	117	0	1	1.82381	0.00711753	-2.54144	-0.969375	17.9899	16.1353	17.7686	20.0507	19.4172	20.0501
	0.0437752	0.211835	O43676	sp|O43676|NDUB3_HUMAN	sp|O43676|NDUB3_HUMAN	sp|O43676|NDUB3_HUMAN NADH dehydrogenase [ubiquinone] 1 beta subcomplex subunit 3 OS=Homo sapiens OX=9606 GN=NDUFB3 PE=1 SV=3	Color2 [A=255, R=192, G=192, B=192]	9	4			FALSE			2	12.2	11.402	0.00031368	8.3503	8833800	17	0	1	0.0437752	0.939169	0.211835	0.0580158	14.4169	14.0155	14.2913	16.0595	15.2611	10.7677
+	2.21698	-2.54301	Q9NQW6	sp|Q9NQW6|ANLN_HUMAN	sp|Q9NQW6|ANLN_HUMAN	sp|Q9NQW6|ANLN_HUMAN Anillin OS=Homo sapiens OX=9606 GN=ANLN PE=1 SV=2	Color2 [A=255, R=192, G=192, B=192]	9	4			FALSE	+	Elute_Lysate	16	18.1	124.2	0	35.562	44923000	31	0	1	2.21698	0.00495873	-2.54301	-1.02566	13.5198	14.206	14.8226	16.5263	17.3102	16.3409
+	2.62409	-2.54427	Q9Y5B6	sp|Q9Y5B6|PAXB1_HUMAN	sp|Q9Y5B6|PAXB1_HUMAN	sp|Q9Y5B6|PAXB1_HUMAN PAX3- and PAX7-binding protein 1 OS=Homo sapiens OX=9606 GN=PAXBP1 PE=1 SV=2	Color2 [A=255, R=192, G=192, B=192]	9	4			FALSE	+	Elute_Lysate	6	10.5	104.8	0.00035663	13.465	26946000	18	0	1	2.62409	0.00326695	-2.54427	-1.0729	14.5037	13.5203	14.6914	16.6318	16.8906	16.8258
+	1.96766	-2.54459	Q96BR5	sp|Q96BR5|COA7_HUMAN	sp|Q96BR5|COA7_HUMAN	sp|Q96BR5|COA7_HUMAN Cytochrome c oxidase assembly factor 7 OS=Homo sapiens OX=9606 GN=COA7 PE=1 SV=2	Color2 [A=255, R=192, G=192, B=192]	9	4			FALSE	+	Elute_Lysate	5	35.9	25.709	0	22.662	24385000	25	0	1	1.96766	0.00619617	-2.54459	-0.992154	14.4285	13.8148	14.5874	17.8155	16.5464	16.1026
+	2.31518	-2.55065	P18031	sp|P18031|PTN1_HUMAN	sp|P18031|PTN1_HUMAN	sp|P18031|PTN1_HUMAN Tyrosine-protein phosphatase non-receptor type 1 OS=Homo sapiens OX=9606 GN=PTPN1 PE=1 SV=1	Color2 [A=255, R=192, G=192, B=192]	9	4			FALSE	+	Elute_Lysate	6	18.2	49.966	0.00032342	9.4513	15114000	7	0	1	2.31518	0.00448337	-2.55065	-1.04041	13.3113	12.1332	13.4913	15.3832	15.3749	15.8295
+	1.70883	-2.5524	Q4KMP7	sp|Q4KMP7|TB10B_HUMAN	sp|Q4KMP7|TB10B_HUMAN	sp|Q4KMP7|TB10B_HUMAN TBC1 domain family member 10B OS=Homo sapiens OX=9606 GN=TBC1D10B PE=1 SV=3	Color2 [A=255, R=192, G=192, B=192]	9	4			FALSE	+	Elute_Lysate	5	11	87.198	0.00036049	13.906	25312000	14	0	1	1.70883	0.0082061	-2.5524	-0.953645	12.7035	14.3682	14.6677	16.6968	15.8885	16.8113
+	3.13211	-2.55318	Q8IU81	sp|Q8IU81|I2BP1_HUMAN	sp|Q8IU81|I2BP1_HUMAN	sp|Q8IU81|I2BP1_HUMAN Interferon regulatory factor 2-binding protein 1 OS=Homo sapiens OX=9606 GN=IRF2BP1 PE=1 SV=1	Color2 [A=255, R=192, G=192, B=192]	9	4			FALSE	+	Elute_Lysate	8	21.9	61.687	0	69.603	49810000	14	0	1	3.13211	0.00212172	-2.55318	-1.1228	13.9591	13.8894	14.0009	17.0293	16.3592	16.1205
	0.159424	0.432947	O43752	sp|O43752|STX6_HUMAN	sp|O43752|STX6_HUMAN	sp|O43752|STX6_HUMAN Syntaxin-6 OS=Homo sapiens OX=9606 GN=STX6 PE=1 SV=1	Color2 [A=255, R=192, G=192, B=192]	9	4			FALSE			1	4.3	29.176	0.00036724	14.902	3371200	5	0	1	0.159424	0.841926	0.432947	0.143414	12.8999	13.4251	15.4461	13.6154	14.5666	12.2902
+	3.50332	-2.56086	Q9BVQ7	sp|Q9BVQ7|SPA5L_HUMAN	sp|Q9BVQ7|SPA5L_HUMAN	sp|Q9BVQ7|SPA5L_HUMAN Spermatogenesis-associated protein 5-like protein 1 OS=Homo sapiens OX=9606 GN=SPATA5L1 PE=1 SV=2	Color2 [A=255, R=192, G=192, B=192]	9	4			FALSE	+	Elute_Lysate	6	10.5	80.709	0	43.015	19711000	24	0	1	3.50332	0.00149297	-2.56086	-1.15331	13.415	14.006	13.5778	16.4441	15.9872	16.2502
+	2.22488	-2.56271	O75964	sp|O75964|ATP5L_HUMAN	sp|O75964|ATP5L_HUMAN	sp|O75964|ATP5L_HUMAN ATP synthase subunit g, mitochondrial OS=Homo sapiens OX=9606 GN=ATP5MG PE=1 SV=3	Color2 [A=255, R=192, G=192, B=192]	9	4			FALSE	+	Elute_Lysate	6	59.2	11.428	0	38.865	27005000	27	0	1	2.22488	0.00468734	-2.56271	-1.03308	13.6624	13.1524	14.17	15.6643	16.0583	16.9504
+	2.49359	-2.56602	P62263	sp|P62263|RS14_HUMAN	sp|P62263|RS14_HUMAN	sp|P62263|RS14_HUMAN 40S ribosomal protein S14 OS=Homo sapiens OX=9606 GN=RPS14 PE=1 SV=3	Color2 [A=255, R=192, G=192, B=192]	9	4			FALSE	+	Elute_Lysate	15	83.4	16.273	0	323.31	1695900000	622	0	1	2.49359	0.00335754	-2.56602	-1.06646	21.2533	20.758	19.9119	23.303	22.9924	23.3258
+	1.73473	-2.56624	Q15233	sp|Q15233|NONO_HUMAN	sp|Q15233|NONO_HUMAN	sp|Q15233|NONO_HUMAN Non-POU domain-containing octamer-binding protein OS=Homo sapiens OX=9606 GN=NONO PE=1 SV=4	Color2 [A=255, R=192, G=192, B=192]	9	4			FALSE	+	Elute_Lysate	51	79	54.231	0	323.31	3054600000	973	0	1	1.73473	0.00735674	-2.56624	-0.961914	20.6178	22.288	20.1171	23.3932	23.5181	23.8103
+	2.8898	-2.56907	Q96SU4	sp|Q96SU4|OSBL9_HUMAN	sp|Q96SU4|OSBL9_HUMAN	sp|Q96SU4|OSBL9_HUMAN Oxysterol-binding protein-related protein 9 OS=Homo sapiens OX=9606 GN=OSBPL9 PE=1 SV=2	Color2 [A=255, R=192, G=192, B=192]	9	4			FALSE	+	Elute_Lysate	6	8.4	83.184	0.00036245	14.152	22209000	14	0	1	2.8898	0.00251318	-2.56907	-1.1079	13.0581	13.892	13.6723	16.5025	15.8624	15.9648
	0.15405	-0.356453	O43805	sp|O43805|SSNA1_HUMAN	sp|O43805|SSNA1_HUMAN	sp|O43805|SSNA1_HUMAN Sjoegren syndrome nuclear autoantigen 1 OS=Homo sapiens OX=9606 GN=SSNA1 PE=1 SV=2	Color2 [A=255, R=192, G=192, B=192]	9	4			FALSE			2	25.2	13.596	0.00031377	8.3535	3066800	7	0	1	0.15405	0.864909	-0.356453	-0.124421	13.3046	13.9155	15.0957	13.8499	15.8327	13.7026
+	3.89798	-2.57034	P23634	sp|P23634|AT2B4_HUMAN	sp|P23634|AT2B4_HUMAN	sp|P23634|AT2B4_HUMAN Plasma membrane calcium-transporting ATPase 4 OS=Homo sapiens OX=9606 GN=ATP2B4 PE=1 SV=2	Color2 [A=255, R=192, G=192, B=192]	9	4		+	FALSE	+	Elute_Lysate	8	9.5	137.92	1	-2	6834700	4	0	1	3.89798	0.00129134	-2.57034	-1.18149	12.989	13.4506	13.1894	15.8717	15.9146	15.5538
+	1.77843	-2.57111	P51809	sp|P51809|VAMP7_HUMAN	sp|P51809|VAMP7_HUMAN	sp|P51809|VAMP7_HUMAN Vesicle-associated membrane protein 7 OS=Homo sapiens OX=9606 GN=VAMP7 PE=1 SV=3	Color2 [A=255, R=192, G=192, B=192]	9	4			FALSE	+	Elute_Lysate	3	11.4	24.935	0.00099133	2.8514	10091000	15	0	1	1.77843	0.0071261	-2.57111	-0.970592	13.882	13.4426	14.5184	17.415	16.6778	15.4635
	1.39306	-2.23372	O43815	sp|O43815|STRN_HUMAN	sp|O43815|STRN_HUMAN	sp|O43815|STRN_HUMAN Striatin OS=Homo sapiens OX=9606 GN=STRN PE=1 SV=4	Color2 [A=255, R=192, G=192, B=192]	9	4			FALSE			4	7.6	86.131	0	29.685	15719000	15	0	1	1.39306	0.0258615	-2.23372	-0.812921	12.8759	14.6813	15.3763	16.5899	16.6233	16.4215
+	2.77788	-2.57281	Q9Y5X1	sp|Q9Y5X1|SNX9_HUMAN	sp|Q9Y5X1|SNX9_HUMAN	sp|Q9Y5X1|SNX9_HUMAN Sorting nexin-9 OS=Homo sapiens OX=9606 GN=SNX9 PE=1 SV=1	Color2 [A=255, R=192, G=192, B=192]	9	4			FALSE	+	Elute_Lysate	5	15.5	66.591	0	28.449	49352000	14	0	1	2.77788	0.00269466	-2.57281	-1.09865	14.2238	13.9086	14.5861	17.3599	16.4355	16.6415
	1.28801	-2.38183	O43819	sp|O43819|SCO2_HUMAN	sp|O43819|SCO2_HUMAN	sp|O43819|SCO2_HUMAN Protein SCO2 homolog, mitochondrial OS=Homo sapiens OX=9606 GN=SCO2 PE=1 SV=3	Color2 [A=255, R=192, G=192, B=192]	9	4			FALSE			4	13.9	29.81	0.00037908	16.773	43923000	36	0	1	1.28801	0.0223402	-2.38183	-0.830775	16.4347	13.5689	14.2729	17.2938	17.1485	16.9797
+	3.39662	-2.57305	Q9HD42	sp|Q9HD42|CHM1A_HUMAN	sp|Q9HD42|CHM1A_HUMAN	sp|Q9HD42|CHM1A_HUMAN Charged multivesicular body protein 1a OS=Homo sapiens OX=9606 GN=CHMP1A PE=1 SV=1	Color2 [A=255, R=192, G=192, B=192]	9	4			FALSE	+	Elute_Lysate	6	21.4	21.703	0.0003651	14.41	25915000	35	0	1	3.39662	0.00149094	-2.57305	-1.15078	14.9825	14.3598	14.3341	17.1078	17.322	16.9658
+	2.17883	-2.57348	Q92990	sp|Q92990|GLMN_HUMAN	sp|Q92990|GLMN_HUMAN	sp|Q92990|GLMN_HUMAN Glomulin OS=Homo sapiens OX=9606 GN=GLMN PE=1 SV=2	Color2 [A=255, R=192, G=192, B=192]	9	4			FALSE	+	Elute_Lysate	4	5.4	68.207	0.00029922	6.792	16491000	16	0	1	2.17883	0.00477857	-2.57348	-1.03055	13.7528	12.3966	13.61	15.3386	15.983	16.1583
+	2.49223	-2.57425	Q9H6H4	sp|Q9H6H4|REEP4_HUMAN	sp|Q9H6H4|REEP4_HUMAN	sp|Q9H6H4|REEP4_HUMAN Receptor expression-enhancing protein 4 OS=Homo sapiens OX=9606 GN=REEP4 PE=1 SV=1	Color2 [A=255, R=192, G=192, B=192]	9	4			FALSE	+	Elute_Lysate	2	11.7	29.395	0.00036792	15.024	13826000	3	0	1	2.49223	0.00336329	-2.57425	-1.06915	13.2777	13.8575	13.8246	15.9135	15.82	16.9491
+	2.07973	-2.57538	Q7Z3K3	sp|Q7Z3K3|POGZ_HUMAN	sp|Q7Z3K3|POGZ_HUMAN	sp|Q7Z3K3|POGZ_HUMAN Pogo transposable element with ZNF domain OS=Homo sapiens OX=9606 GN=POGZ PE=1 SV=2	Color2 [A=255, R=192, G=192, B=192]	9	4			FALSE	+	Elute_Lysate	5	4.8	155.34	0.00051256	3.3551	6490400	7	0	1	2.07973	0.00502195	-2.57538	-1.01765	13.688	12.7946	13.5256	15.2077	15.7663	16.7603
+	2.44671	-2.58281	Q14687	sp|Q14687|GSE1_HUMAN	sp|Q14687|GSE1_HUMAN	sp|Q14687|GSE1_HUMAN Genetic suppressor element 1 OS=Homo sapiens OX=9606 GN=GSE1 PE=1 SV=3	Color2 [A=255, R=192, G=192, B=192]	9	4			FALSE	+	Elute_Lysate	5	5.8	136.16	0.00031616	8.6179	7378100	14	0	1	2.44671	0.00335897	-2.58281	-1.06688	13.2354	14.1896	14.4854	16.1809	16.7086	16.7693
	1.49595	-2.19002	O43854	sp|O43854|EDIL3_HUMAN	sp|O43854|EDIL3_HUMAN	sp|O43854|EDIL3_HUMAN EGF-like repeat and discoidin I-like domain-containing protein 3 OS=Homo sapiens OX=9606 GN=EDIL3 PE=1 SV=1	Color2 [A=255, R=192, G=192, B=192]	9	4			FALSE			5	12.3	53.764	0.00030817	7.6662	17962000	14	0	1	1.49595	0.0249204	-2.19002	-0.817895	12.5005	13.9068	14.788	16.1411	15.7102	15.9141
+	1.7245	-2.5853	O60547	sp|O60547|GMDS_HUMAN	sp|O60547|GMDS_HUMAN	sp|O60547|GMDS_HUMAN GDP-mannose 4,6 dehydratase OS=Homo sapiens OX=9606 GN=GMDS PE=1 SV=1	Color2 [A=255, R=192, G=192, B=192]	9	4			FALSE	+	Elute_Lysate	4	10.2	41.949	0.0065543	2.061	21753000	11	0	1	1.7245	0.00721951	-2.5853	-0.965509	12.6217	14.0025	13.7331	15.3152	15.7278	17.0701
	1.67253	-1.60821	O43896	sp|O43896|KIF1C_HUMAN;sp|Q12756|KIF1A_HUMAN	sp|O43896|KIF1C_HUMAN	sp|O43896|KIF1C_HUMAN Kinesin-like protein KIF1C OS=Homo sapiens OX=9606 GN=KIF1C PE=1 SV=3	Color2 [A=255, R=192, G=192, B=192]	9	4			FALSE			3	3.4	122.95	0.0082607	1.878	5117100	3	0	2	1.67253	0.0712508	-1.60821	-0.659821	14.1197	13.707	14.0073	15.5514	16.2804	14.8268
	0.712087	-1.36332	O43920	sp|O43920|NDUS5_HUMAN	sp|O43920|NDUS5_HUMAN	sp|O43920|NDUS5_HUMAN NADH dehydrogenase [ubiquinone] iron-sulfur protein 5 OS=Homo sapiens OX=9606 GN=NDUFS5 PE=1 SV=3	Color2 [A=255, R=192, G=192, B=192]	9	4			FALSE			2	21.7	12.517	0.00028852	5.6956	8569200	21	0	1	0.712087	0.267175	-1.36332	-0.474264	12.8412	12.3886	13.7834	15.5739	12.9296	14.5995
+	2.91726	-2.58887	Q9NVM9	sp|Q9NVM9|INT13_HUMAN	sp|Q9NVM9|INT13_HUMAN	sp|Q9NVM9|INT13_HUMAN Integrator complex subunit 13 OS=Homo sapiens OX=9606 GN=INTS13 PE=1 SV=2	Color2 [A=255, R=192, G=192, B=192]	9	4			FALSE	+	Elute_Lysate	4	6.7	80.224	0.00028547	5.5058	27783000	10	0	1	2.91726	0.00220177	-2.58887	-1.1178	13.2262	13.9147	13.9718	16.6792	16.2251	15.975
	1.18452	-1.38258	O60220	sp|O60220|TIM8A_HUMAN	sp|O60220|TIM8A_HUMAN	sp|O60220|TIM8A_HUMAN Mitochondrial import inner membrane translocase subunit Tim8 A OS=Homo sapiens OX=9606 GN=TIMM8A PE=1 SV=1	Color2 [A=255, R=192, G=192, B=192]	9	4			FALSE			2	28.9	10.998	0.00027579	4.7003	13378000	13	0	1	1.18452	0.170862	-1.38258	-0.542458	13.7688	14.3048	15.4684	16.3384	15.632	15.7194
+	2.43268	-2.59056	Q13601	sp|Q13601|KRR1_HUMAN	sp|Q13601|KRR1_HUMAN	sp|Q13601|KRR1_HUMAN KRR1 small subunit processome component homolog OS=Homo sapiens OX=9606 GN=KRR1 PE=1 SV=4	Color2 [A=255, R=192, G=192, B=192]	9	4			FALSE	+	Elute_Lysate	3	11.8	43.664	0.00027233	4.4898	24440000	9	0	1	2.43268	0.00336185	-2.59056	-1.06788	13.3102	14.724	13.8994	16.3796	16.5485	16.7771
+	2.51827	-2.59313	Q9UHI6	sp|Q9UHI6|DDX20_HUMAN	sp|Q9UHI6|DDX20_HUMAN	sp|Q9UHI6|DDX20_HUMAN Probable ATP-dependent RNA helicase DDX20 OS=Homo sapiens OX=9606 GN=DDX20 PE=1 SV=2	Color2 [A=255, R=192, G=192, B=192]	9	4			FALSE	+	Elute_Lysate	6	12.4	92.239	0	20.956	23991000	35	0	1	2.51827	0.00317419	-2.59313	-1.07861	13.6513	14.5847	14.9696	17.0782	17.1124	16.7945
+	2.74297	-2.59494	P53365	sp|P53365|ARFP2_HUMAN	sp|P53365|ARFP2_HUMAN	sp|P53365|ARFP2_HUMAN Arfaptin-2 OS=Homo sapiens OX=9606 GN=ARFIP2 PE=1 SV=1	Color2 [A=255, R=192, G=192, B=192]	9	4			FALSE	+	Elute_Lysate	7	25.5	37.855	0	28.922	55747000	25	0	1	2.74297	0.00260298	-2.59494	-1.10322	14.3855	13.5145	14.5833	16.772	16.9684	16.5278
+	1.80318	-2.5974	O60518	sp|O60518|RNBP6_HUMAN	sp|O60518|RNBP6_HUMAN	sp|O60518|RNBP6_HUMAN Ran-binding protein 6 OS=Homo sapiens OX=9606 GN=RANBP6 PE=1 SV=2	Color2 [A=255, R=192, G=192, B=192]	9	4			FALSE	+	Elute_Lysate	11	12.9	124.71	0	19.629	23433000	22	0	1	1.80318	0.00655192	-2.5974	-0.982184	13.6562	15.2789	14.5948	17.8865	17.0745	16.3611
+	2.21806	-2.59758	Q99653	sp|Q99653|CHP1_HUMAN	sp|Q99653|CHP1_HUMAN	sp|Q99653|CHP1_HUMAN Calcineurin B homologous protein 1 OS=Homo sapiens OX=9606 GN=CHP1 PE=1 SV=3	Color2 [A=255, R=192, G=192, B=192]	9	4			FALSE	+	Elute_Lysate	7	36.9	22.456	0.00036523	14.421	13217000	29	0	1	2.21806	0.00426835	-2.59758	-1.04349	13.946	13.767	14.9009	16.1827	16.8693	17.3546
+	1.71294	-2.59769	Q6YHK3	sp|Q6YHK3|CD109_HUMAN	sp|Q6YHK3|CD109_HUMAN	sp|Q6YHK3|CD109_HUMAN CD109 antigen OS=Homo sapiens OX=9606 GN=CD109 PE=1 SV=2	Color2 [A=255, R=192, G=192, B=192]	9	4			FALSE	+	Elute_Lysate	5	5.8	161.69	0.00027533	4.6862	5446800	7	0	1	1.71294	0.00717982	-2.59769	-0.966952	13.2262	12.7622	14.7137	15.8172	16.8715	15.8065
+	1.81624	-2.5978	Q8TD16	sp|Q8TD16|BICD2_HUMAN	sp|Q8TD16|BICD2_HUMAN	sp|Q8TD16|BICD2_HUMAN Protein bicaudal D homolog 2 OS=Homo sapiens OX=9606 GN=BICD2 PE=1 SV=1	Color2 [A=255, R=192, G=192, B=192]	9	4			FALSE	+	Elute_Lysate	14	19.9	93.532	0	32.778	32909000	40	0	1	1.81624	0.00647511	-2.5978	-0.98445	14.2918	14.7355	14.8464	16.003	17.9842	17.6798
+	2.09568	-2.5978	Q2M1P5	sp|Q2M1P5|KIF7_HUMAN	sp|Q2M1P5|KIF7_HUMAN	sp|Q2M1P5|KIF7_HUMAN Kinesin-like protein KIF7 OS=Homo sapiens OX=9606 GN=KIF7 PE=1 SV=2	Color2 [A=255, R=192, G=192, B=192]	9	4			FALSE	+	Elute_Lysate	2	1.9	150.59	0.0087076	1.8527	8251800	2	0	1	2.09568	0.0049608	-2.5978	-1.02689	13.0452	14.2987	14.4316	15.9461	16.8963	16.7265
	0.664441	-1.16645	O60294	sp|O60294|TYW4_HUMAN	sp|O60294|TYW4_HUMAN	sp|O60294|TYW4_HUMAN tRNA wybutosine-synthesizing protein 4 OS=Homo sapiens OX=9606 GN=LCMT2 PE=1 SV=3	Color2 [A=255, R=192, G=192, B=192]	9	4			FALSE			2	4.1	75.601	0.0045303	2.2775	2529000	5	0	1	0.664441	0.373541	-1.16645	-0.417227	12.1428	13.7753	13.6683	15.0628	13.1766	14.8464
+	2.22128	-2.60168	Q9NPF4	sp|Q9NPF4|OSGEP_HUMAN	sp|Q9NPF4|OSGEP_HUMAN	sp|Q9NPF4|OSGEP_HUMAN Probable tRNA N6-adenosine threonylcarbamoyltransferase OS=Homo sapiens OX=9606 GN=OSGEP PE=1 SV=1	Color2 [A=255, R=192, G=192, B=192]	9	4			FALSE	+	Elute_Lysate	7	21.8	36.426	0.00037636	16.249	20354000	20	0	1	2.22128	0.00412495	-2.60168	-1.04524	14.0072	14.3786	13.7992	16.2245	16.1849	17.5806
+	1.62883	-2.60203	Q8N3C0	sp|Q8N3C0|ASCC3_HUMAN	sp|Q8N3C0|ASCC3_HUMAN	sp|Q8N3C0|ASCC3_HUMAN Activating signal cointegrator 1 complex subunit 3 OS=Homo sapiens OX=9606 GN=ASCC3 PE=1 SV=3	Color2 [A=255, R=192, G=192, B=192]	9	4			FALSE	+	Elute_Lysate	12	6.4	251.46	0.00030534	7.3741	19000000	21	0	1	1.62883	0.0081996	-2.60203	-0.953081	16.0574	13.6246	14.5965	17.7158	17.1104	17.2584
	3.90025	-1.74063	O60318	sp|O60318|GANP_HUMAN	sp|O60318|GANP_HUMAN	sp|O60318|GANP_HUMAN Germinal-center associated nuclear protein OS=Homo sapiens OX=9606 GN=MCM3AP PE=1 SV=2	Color2 [A=255, R=192, G=192, B=192]	9	4			FALSE			2	1.9	218.4	0.00034471	11.892	7051200	3	0	1	3.90025	0.0239956	-1.74063	-0.821556	13.9105	14.281	13.9561	15.7697	15.7662	15.8336
	0.349873	-0.665067	O60333	sp|O60333|KIF1B_HUMAN	sp|O60333|KIF1B_HUMAN	sp|O60333|KIF1B_HUMAN Kinesin-like protein KIF1B OS=Homo sapiens OX=9606 GN=KIF1B PE=1 SV=5	Color2 [A=255, R=192, G=192, B=192]	9	4			FALSE			5	3.7	204.47	0.00027747	4.7923	13598000	9	0	1	0.349873	0.710061	-0.665067	-0.238446	13.5277	14.7295	14.6919	13.629	15.8298	15.4855
+	2.49244	-2.60515	Q8IWB9	sp|Q8IWB9|TEX2_HUMAN	sp|Q8IWB9|TEX2_HUMAN	sp|Q8IWB9|TEX2_HUMAN Testis-expressed protein 2 OS=Homo sapiens OX=9606 GN=TEX2 PE=1 SV=2	Color2 [A=255, R=192, G=192, B=192]	9	4		+	FALSE	+	Elute_Lysate	2	1.6	125.3	1	-2	7121100	5	0.32	1	2.49244	0.00312759	-2.60515	-1.07982	13.173	13.4799	14.2997	16.6111	15.8012	16.3558
	1.06632	-1.00557	O60343	sp|O60343|TBCD4_HUMAN	sp|O60343|TBCD4_HUMAN	sp|O60343|TBCD4_HUMAN TBC1 domain family member 4 OS=Homo sapiens OX=9606 GN=TBC1D4 PE=1 SV=2	Color2 [A=255, R=192, G=192, B=192]	9	4			FALSE			7	7.2	146.56	0	44.893	34746000	51	0	1	1.06632	0.385721	-1.00557	-0.411578	16.5271	17.1337	17.1951	17.223	18.105	18.5446
+	2.7609	-2.60792	Q6IAA8	sp|Q6IAA8|LTOR1_HUMAN	sp|Q6IAA8|LTOR1_HUMAN	sp|Q6IAA8|LTOR1_HUMAN Ragulator complex protein LAMTOR1 OS=Homo sapiens OX=9606 GN=LAMTOR1 PE=1 SV=2	Color2 [A=255, R=192, G=192, B=192]	9	4			FALSE	+	Elute_Lysate	7	59.6	17.745	0	71.697	35670000	40	0	1	2.7609	0.00247602	-2.60792	-1.10973	14.6312	14.7663	14.9521	17.4585	16.7758	17.9391
+	2.135	-2.60973	Q7Z6I8	sp|Q7Z6I8|CE024_HUMAN	sp|Q7Z6I8|CE024_HUMAN	sp|Q7Z6I8|CE024_HUMAN UPF0461 protein C5orf24 OS=Homo sapiens OX=9606 GN=C5orf24 PE=1 SV=1	Color2 [A=255, R=192, G=192, B=192]	9	4			FALSE	+	Elute_Lysate	4	30.3	20.132	0	43.502	17427000	21	0	1	2.135	0.00452225	-2.60973	-1.03613	13.1617	13.7024	14.4181	16.3131	15.7608	17.0376
	2.74574	-2.12092	O60443	sp|O60443|GSDME_HUMAN	sp|O60443|GSDME_HUMAN	sp|O60443|GSDME_HUMAN Gasdermin-E OS=Homo sapiens OX=9606 GN=GSDME PE=1 SV=2	Color2 [A=255, R=192, G=192, B=192]	9	4			FALSE			5	14.3	54.554	0.00035075	12.721	18256000	14	0	1	2.74574	0.0108558	-2.12092	-0.927246	14.1216	13.4212	14.127	16.2172	16.1334	15.682
	0.0609627	0.132239	O60476	sp|O60476|MA1A2_HUMAN	sp|O60476|MA1A2_HUMAN	sp|O60476|MA1A2_HUMAN Mannosyl-oligosaccharide 1,2-alpha-mannosidase IB OS=Homo sapiens OX=9606 GN=MAN1A2 PE=1 SV=1	Color2 [A=255, R=192, G=192, B=192]	9	4			FALSE			2	3.9	73.003	0.0067536	2.0239	2529900	3	0	1	0.0609627	0.951373	0.132239	0.048044	12.8144	13.2355	14.4084	14.4222	12.4194	13.22
+	2.31594	-2.61016	Q96G46	sp|Q96G46|DUS3L_HUMAN	sp|Q96G46|DUS3L_HUMAN	sp|Q96G46|DUS3L_HUMAN tRNA-dihydrouridine(47) synthase [NAD(P)(+)]-like OS=Homo sapiens OX=9606 GN=DUS3L PE=1 SV=2	Color2 [A=255, R=192, G=192, B=192]	9	4			FALSE	+	Elute_Lysate	3	9.8	72.593	0.00037411	15.951	16015000	4	0	1	2.31594	0.00364039	-2.61016	-1.06022	12.4487	13.199	13.1763	16.3273	15.0829	15.2443
	1.5774	-1.57168	O60493	sp|O60493|SNX3_HUMAN	sp|O60493|SNX3_HUMAN	sp|O60493|SNX3_HUMAN Sorting nexin-3 OS=Homo sapiens OX=9606 GN=SNX3 PE=1 SV=3	Color2 [A=255, R=192, G=192, B=192]	9	4			FALSE			11	46.3	18.762	0	26.714	206980000	135	0	1	1.5774	0.0826025	-1.57168	-0.639466	19.1894	18.5911	18.6808	19.5881	20.9935	20.5949
	0.3495	-1.47931	O60499	sp|O60499|STX10_HUMAN	sp|O60499|STX10_HUMAN	sp|O60499|STX10_HUMAN Syntaxin-10 OS=Homo sapiens OX=9606 GN=STX10 PE=1 SV=1	Color2 [A=255, R=192, G=192, B=192]	9	4			FALSE			5	25.7	28.114	0	47.292	13184000	23	0	1	0.3495	0.421059	-1.47931	-0.393753	12.3828	15.0462	14.5192	12.3485	17.0462	16.9914
+	2.49066	-2.61392	P08962	sp|P08962|CD63_HUMAN	sp|P08962|CD63_HUMAN	sp|P08962|CD63_HUMAN CD63 antigen OS=Homo sapiens OX=9606 GN=CD63 PE=1 SV=2	Color2 [A=255, R=192, G=192, B=192]	9	4			FALSE	+	Elute_Lysate	2	7.6	25.636	0.00030139	6.9809	36908000	13	0	1	2.49066	0.003038	-2.61392	-1.08262	14.4744	13.4316	14.5838	17.0819	16.422	16.8276
	0.867392	-1.26618	O60504	sp|O60504|VINEX_HUMAN	sp|O60504|VINEX_HUMAN	sp|O60504|VINEX_HUMAN Vinexin OS=Homo sapiens OX=9606 GN=SORBS3 PE=1 SV=2	Color2 [A=255, R=192, G=192, B=192]	9	4			FALSE			3	8.3	75.34	0	37.561	31978000	7	0.944444	1	0.867392	0.269566	-1.26618	-0.472608	15.1866	13.2032	13.7463	14.8845	15.9682	15.0819
+	2.36432	-2.61443	O95295	sp|O95295|SNAPN_HUMAN	sp|O95295|SNAPN_HUMAN	sp|O95295|SNAPN_HUMAN SNARE-associated protein Snapin OS=Homo sapiens OX=9606 GN=SNAPIN PE=1 SV=1	Color2 [A=255, R=192, G=192, B=192]	9	4			FALSE	+	Elute_Lysate	5	45.6	14.874	0	128.2	18042000	33	0	1	2.36432	0.00336041	-2.61443	-1.06768	14.8687	13.8766	14.3726	16.3745	17.57	17.0167
	0.0209456	0.0421588	O60508	sp|O60508|PRP17_HUMAN	sp|O60508|PRP17_HUMAN	sp|O60508|PRP17_HUMAN Pre-mRNA-processing factor 17 OS=Homo sapiens OX=9606 GN=CDC40 PE=1 SV=1	Color2 [A=255, R=192, G=192, B=192]	9	4			FALSE			1	2.4	65.521	0.0056684	2.1729	2105900	1	0	1	0.0209456	0.983255	0.0421588	0.015784	13.3472	13.5115	14.4165	12.6198	14.6072	13.9217
+	3.49181	-2.6147	O14976	sp|O14976|GAK_HUMAN	sp|O14976|GAK_HUMAN	sp|O14976|GAK_HUMAN Cyclin-G-associated kinase OS=Homo sapiens OX=9606 GN=GAK PE=1 SV=2	Color2 [A=255, R=192, G=192, B=192]	9	4			FALSE	+	Elute_Lysate	2	3	143.19	0	24.975	8489300	36	0	1	3.49181	0.00134564	-2.6147	-1.17429	14.053	14.0722	14.3778	16.5968	17.1834	16.5669
+	2.98848	-2.61482	Q6NVY1	sp|Q6NVY1|HIBCH_HUMAN	sp|Q6NVY1|HIBCH_HUMAN	sp|Q6NVY1|HIBCH_HUMAN 3-hydroxyisobutyryl-CoA hydrolase, mitochondrial OS=Homo sapiens OX=9606 GN=HIBCH PE=1 SV=2	Color2 [A=255, R=192, G=192, B=192]	9	4			FALSE	+	Elute_Lysate	6	17.6	43.482	0.00038447	17.591	96472000	30	0	1	2.98848	0.00171812	-2.61482	-1.13402	14.0686	14.6493	14.9417	16.8795	17.4558	17.1688
+	2.5834	-2.61497	O94856	sp|O94856|NFASC_HUMAN	sp|O94856|NFASC_HUMAN	sp|O94856|NFASC_HUMAN Neurofascin OS=Homo sapiens OX=9606 GN=NFASC PE=1 SV=4	Color2 [A=255, R=255, G=0, B=0]	9	8		+	TRUE	+	Elute_Lysate	2	1.8	150.02	1	-2	10458000	2	9.6	1	2.5834	0.00267826	-2.61497	-1.09348	13.0638	14.039	14.3637	16.4497	16.3891	16.4727
	1.06787	-2.25342	O60563	sp|O60563|CCNT1_HUMAN	sp|O60563|CCNT1_HUMAN	sp|O60563|CCNT1_HUMAN Cyclin-T1 OS=Homo sapiens OX=9606 GN=CCNT1 PE=1 SV=1	Color2 [A=255, R=192, G=192, B=192]	9	4			FALSE			3	7.7	80.684	0.00029155	6.0692	5416100	3	0	1	1.06787	0.0378209	-2.25342	-0.753201	12.5076	15.7995	14.0379	16.2933	16.8888	15.9232
+	2.07139	-2.61657	P62701	sp|P62701|RS4X_HUMAN;sp|P22090|RS4Y1_HUMAN;sp|Q8TD47|RS4Y2_HUMAN	sp|P62701|RS4X_HUMAN	sp|P62701|RS4X_HUMAN 40S ribosomal protein S4, X isoform OS=Homo sapiens OX=9606 GN=RPS4X PE=1 SV=2	Color2 [A=255, R=192, G=192, B=192]	9	4			FALSE	+	Elute_Lysate	36	78.7	29.597	0	323.31	1594100000	799	0	3	2.07139	0.00487422	-2.61657	-1.02927	21.2889	21.1992	19.7558	22.9436	23.4823	23.6677
+	1.9875	-2.6172	Q96RN5	sp|Q96RN5|MED15_HUMAN	sp|Q96RN5|MED15_HUMAN	sp|Q96RN5|MED15_HUMAN Mediator of RNA polymerase II transcription subunit 15 OS=Homo sapiens OX=9606 GN=MED15 PE=1 SV=2	Color2 [A=255, R=192, G=192, B=192]	9	4			FALSE	+	Elute_Lysate	3	4.4	86.753	0	79.524	42302000	17	0	1	1.9875	0.00501987	-2.6172	-1.0171	12.6511	12.7862	14.2289	15.3564	15.8665	16.295
	1.33063	-2.16233	O60573	sp|O60573|IF4E2_HUMAN	sp|O60573|IF4E2_HUMAN	sp|O60573|IF4E2_HUMAN Eukaryotic translation initiation factor 4E type 2 OS=Homo sapiens OX=9606 GN=EIF4E2 PE=1 SV=1	Color2 [A=255, R=192, G=192, B=192]	9	4			FALSE			4	19.6	28.362	0.00036219	14.095	9441000	18	0	1	1.33063	0.0307244	-2.16233	-0.783321	13.0909	14.663	12.7622	14.7194	16.3103	15.9735
+	2.11684	-2.62167	Q96DA6	sp|Q96DA6|TIM14_HUMAN	sp|Q96DA6|TIM14_HUMAN	sp|Q96DA6|TIM14_HUMAN Mitochondrial import inner membrane translocase subunit TIM14 OS=Homo sapiens OX=9606 GN=DNAJC19 PE=1 SV=3	Color2 [A=255, R=192, G=192, B=192]	9	4			FALSE	+	Elute_Lysate	8	72.4	12.498	0	44.001	27413000	33	0	1	2.11684	0.00452605	-2.62167	-1.03734	13.3148	14.5156	14.419	16.6457	17.356	16.1127
	1.4677	-1.51718	O60645	sp|O60645|EXOC3_HUMAN	sp|O60645|EXOC3_HUMAN	sp|O60645|EXOC3_HUMAN Exocyst complex component 3 OS=Homo sapiens OX=9606 GN=EXOC3 PE=1 SV=2	Color2 [A=255, R=192, G=192, B=192]	9	4			FALSE			5	6.2	86.844	0.0058865	2.1396	10906000	9	0	1	1.4677	0.102948	-1.51718	-0.611874	14.457	13.1654	14.0388	15.7749	14.8283	15.6097
+	2.50794	-2.62627	Q969U7	sp|Q969U7|PSMG2_HUMAN	sp|Q969U7|PSMG2_HUMAN	sp|Q969U7|PSMG2_HUMAN Proteasome assembly chaperone 2 OS=Homo sapiens OX=9606 GN=PSMG2 PE=1 SV=1	Color2 [A=255, R=192, G=192, B=192]	9	4			FALSE	+	Elute_Lysate	5	18.6	29.396	0.00035881	13.758	17581000	46	0	1	2.50794	0.00283066	-2.62627	-1.08886	14.5813	14.1558	14.6647	16.9015	16.5517	17.8275
	0.230132	-0.787145	O60669	sp|O60669|MOT2_HUMAN	sp|O60669|MOT2_HUMAN	sp|O60669|MOT2_HUMAN Monocarboxylate transporter 2 OS=Homo sapiens OX=9606 GN=SLC16A7 PE=1 SV=2	Color2 [A=255, R=192, G=192, B=192]	9	4			FALSE			1	3.1	52.2	0.00029647	6.4934	8681200	9	0	1	0.230132	0.714387	-0.787145	-0.235623	15.5144	13.8267	13.4378	16.2952	12.6891	16.156
+	1.74959	-2.63203	Q9Y676	sp|Q9Y676|RT18B_HUMAN	sp|Q9Y676|RT18B_HUMAN	sp|Q9Y676|RT18B_HUMAN 28S ribosomal protein S18b, mitochondrial OS=Homo sapiens OX=9606 GN=MRPS18B PE=1 SV=1	Color2 [A=255, R=192, G=192, B=192]	9	4			FALSE	+	Elute_Lysate	3	17.1	29.395	0.00031104	8.0408	13784000	13	0	1	1.74959	0.00651738	-2.63203	-0.98288	14.1755	12.409	13.9205	15.4361	16.1634	16.8016
	0.804513	-3.84582	O60684	sp|O60684|IMA7_HUMAN	sp|O60684|IMA7_HUMAN	sp|O60684|IMA7_HUMAN Importin subunit alpha-7 OS=Homo sapiens OX=9606 GN=KPNA6 PE=1 SV=1	Color2 [A=255, R=192, G=192, B=192]	9	4			FALSE			17	41.8	60.029	0	87.356	121700000	66	0	1	0.804513	0.0124868	-3.84582	-0.913425	13.7146	11.5027	18.9418	18.2914	18.7911	18.614
+	2.92576	-2.64026	Q13616	sp|Q13616|CUL1_HUMAN	sp|Q13616|CUL1_HUMAN	sp|Q13616|CUL1_HUMAN Cullin-1 OS=Homo sapiens OX=9606 GN=CUL1 PE=1 SV=2	Color2 [A=255, R=192, G=192, B=192]	9	4			FALSE	+	Elute_Lysate	5	7.9	89.677	0.00038551	17.747	16834000	9	0	1	2.92576	0.00166682	-2.64026	-1.13771	12.6165	13.6331	13.1401	15.8214	15.9638	15.5252
+	1.84947	-2.64082	Q8N4C8	sp|Q8N4C8|MINK1_HUMAN	sp|Q8N4C8|MINK1_HUMAN	sp|Q8N4C8|MINK1_HUMAN Misshapen-like kinase 1 OS=Homo sapiens OX=9606 GN=MINK1 PE=1 SV=2	Color2 [A=255, R=192, G=192, B=192]	9	4			FALSE	+	Elute_Lysate	5	6	149.82	0	42.595	11288000	16	0	1	1.84947	0.00566038	-2.64082	-1.00229	14.6605	13.4269	12.9579	16.4265	16.9243	15.6169
	0.0590907	0.178311	O60739	sp|O60739|EIF1B_HUMAN	sp|O60739|EIF1B_HUMAN	sp|O60739|EIF1B_HUMAN Eukaryotic translation initiation factor 1b OS=Homo sapiens OX=9606 GN=EIF1B PE=1 SV=2	Color2 [A=255, R=192, G=192, B=192]	9	4			FALSE			2	43.4	12.823	0.00027465	4.6234	3790800	2	0	1	0.0590907	0.938773	0.178311	0.0585597	13.9527	12.4957	15.2201	14.3031	12.3408	14.4897
+	1.74466	-2.64871	Q96A57	sp|Q96A57|TM230_HUMAN	sp|Q96A57|TM230_HUMAN	sp|Q96A57|TM230_HUMAN Transmembrane protein 230 OS=Homo sapiens OX=9606 GN=TMEM230 PE=1 SV=1	Color2 [A=255, R=192, G=192, B=192]	9	4			FALSE	+	Elute_Lysate	3	21.7	13.188	0.0002986	6.7307	11203000	16	0	1	1.74466	0.00648298	-2.64871	-0.986657	12.9189	13.8089	14.7307	15.5999	17.0423	16.7624
+	2.15901	-2.65231	P54725	sp|P54725|RD23A_HUMAN	sp|P54725|RD23A_HUMAN	sp|P54725|RD23A_HUMAN UV excision repair protein RAD23 homolog A OS=Homo sapiens OX=9606 GN=RAD23A PE=1 SV=1	Color2 [A=255, R=192, G=192, B=192]	9	4			FALSE	+	Elute_Lysate	9	26.2	39.609	0	43.568	39352000	19	0	1	2.15901	0.0038067	-2.65231	-1.0529	13.8713	13.6898	14.2531	17.2675	16.8697	15.634
+	2.11633	-2.65579	Q9P032	sp|Q9P032|NDUF4_HUMAN	sp|Q9P032|NDUF4_HUMAN	sp|Q9P032|NDUF4_HUMAN NADH dehydrogenase [ubiquinone] 1 alpha subcomplex assembly factor 4 OS=Homo sapiens OX=9606 GN=NDUFAF4 PE=1 SV=1	Color2 [A=255, R=192, G=192, B=192]	9	4			FALSE	+	Elute_Lysate	6	38.3	20.266	0.00030989	7.8768	15023000	21	0	1	2.11633	0.00403547	-2.65579	-1.04792	15.0733	13.6055	14.1016	17.0126	17.408	16.3272
	0.534915	-1.04577	O60783	sp|O60783|RT14_HUMAN	sp|O60783|RT14_HUMAN	sp|O60783|RT14_HUMAN 28S ribosomal protein S14, mitochondrial OS=Homo sapiens OX=9606 GN=MRPS14 PE=1 SV=1	Color2 [A=255, R=192, G=192, B=192]	9	4			FALSE			2	21.9	15.139	0	20.515	3383000	12	0	1	0.534915	0.48124	-1.04577	-0.365398	11.7758	13.4693	13.6911	14.5406	12.8011	14.7317
	0.918371	-2.52074	O60784	sp|O60784|TOM1_HUMAN	sp|O60784|TOM1_HUMAN	sp|O60784|TOM1_HUMAN Target of Myb protein 1 OS=Homo sapiens OX=9606 GN=TOM1 PE=1 SV=2	Color2 [A=255, R=192, G=192, B=192]	9	4			FALSE			9	23.8	53.818	0	38.295	52092000	53	0	1	0.918371	0.033615	-2.52074	-0.768058	14.6324	12.8808	17.2641	17.2659	17.3418	17.7318
+	2.1403	-2.65934	P07305	sp|P07305|H10_HUMAN	sp|P07305|H10_HUMAN	sp|P07305|H10_HUMAN Histone H1.0 OS=Homo sapiens OX=9606 GN=H1F0 PE=1 SV=3	Color2 [A=255, R=192, G=192, B=192]	9	4			FALSE	+	Elute_Lysate	6	27.8	20.863	0.00036088	13.926	15873000	25	0	1	2.1403	0.00380347	-2.65934	-1.05246	13.0288	13.5285	14.3138	16.9328	16.2683	15.648
+	1.77999	-2.66061	Q7Z7K0	sp|Q7Z7K0|COXM1_HUMAN	sp|Q7Z7K0|COXM1_HUMAN	sp|Q7Z7K0|COXM1_HUMAN COX assembly mitochondrial protein homolog OS=Homo sapiens OX=9606 GN=CMC1 PE=1 SV=1	Color2 [A=255, R=192, G=192, B=192]	9	4			FALSE	+	Elute_Lysate	3	26.4	12.49	0.00030731	7.5142	26185000	26	0	1	1.77999	0.00600163	-2.66061	-0.996154	13.6483	15.5355	14.298	16.865	17.9062	16.6925
+	1.87077	-2.66542	O60936	sp|O60936|NOL3_HUMAN	sp|O60936|NOL3_HUMAN	sp|O60936|NOL3_HUMAN Nucleolar protein 3 OS=Homo sapiens OX=9606 GN=NOL3 PE=1 SV=2	Color2 [A=255, R=192, G=192, B=192]	9	4			FALSE	+	Elute_Lysate	4	22.6	22.629	0	47.025	12532000	33	0	1	1.87077	0.00527288	-2.66542	-1.01291	13.172	13.476	15.0808	16.1673	16.9191	16.6388
	1.75896	-2.23781	O60831	sp|O60831|PRAF2_HUMAN	sp|O60831|PRAF2_HUMAN	sp|O60831|PRAF2_HUMAN PRA1 family protein 2 OS=Homo sapiens OX=9606 GN=PRAF2 PE=1 SV=1	Color2 [A=255, R=192, G=192, B=192]	9	4			FALSE			7	32	19.258	0	28.917	52240000	79	0	1	1.75896	0.0173936	-2.23781	-0.869868	16.6132	14.9269	15.459	18.1525	17.3394	18.2207
+	2.71224	-2.66791	Q01469	sp|Q01469|FABP5_HUMAN;sp|A8MUU1|FB5L3_HUMAN	sp|Q01469|FABP5_HUMAN	sp|Q01469|FABP5_HUMAN Fatty acid-binding protein 5 OS=Homo sapiens OX=9606 GN=FABP5 PE=1 SV=3	Color2 [A=255, R=192, G=192, B=192]	9	4			FALSE	+	Elute_Lysate	13	70.4	15.164	0	151.69	219300000	109	0	2	2.71224	0.00208742	-2.66791	-1.12621	17.7059	18.3798	17.5227	20.6016	20.9541	20.0564
+	2.5336	-2.66805	O00401	sp|O00401|WASL_HUMAN	sp|O00401|WASL_HUMAN	sp|O00401|WASL_HUMAN Neural Wiskott-Aldrich syndrome protein OS=Homo sapiens OX=9606 GN=WASL PE=1 SV=2	Color2 [A=255, R=192, G=192, B=192]	9	4			FALSE	+	Elute_Lysate	5	12.1	54.826	0.00032992	10.095	45448000	8	0	1	2.5336	0.00256541	-2.66805	-1.10622	13.844	14.811	13.8389	16.3409	16.9595	17.1977
+	2.85945	-2.67095	P31040	sp|P31040|SDHA_HUMAN	sp|P31040|SDHA_HUMAN	sp|P31040|SDHA_HUMAN Succinate dehydrogenase [ubiquinone] flavoprotein subunit, mitochondrial OS=Homo sapiens OX=9606 GN=SDHA PE=1 SV=2	Color2 [A=255, R=192, G=192, B=192]	9	4			FALSE	+	Elute_Lysate	35	59.8	72.691	0	323.31	1501000000	494	0	1	2.85945	0.00162883	-2.67095	-1.14257	19.0381	19.1297	18.0978	21.2965	21.4338	21.5481
+	2.78343	-2.67178	P60983	sp|P60983|GMFB_HUMAN	sp|P60983|GMFB_HUMAN	sp|P60983|GMFB_HUMAN Glia maturation factor beta OS=Homo sapiens OX=9606 GN=GMFB PE=1 SV=2	Color2 [A=255, R=192, G=192, B=192]	9	4			FALSE	+	Elute_Lysate	7	55.6	16.713	0	41.241	16758000	22	0	1	2.78343	0.00171966	-2.67178	-1.13512	13.865	14.5503	13.5228	16.9325	16.7161	16.3048
+	1.7006	-2.6749	Q9NX46	sp|Q9NX46|ARHL2_HUMAN	sp|Q9NX46|ARHL2_HUMAN	sp|Q9NX46|ARHL2_HUMAN Poly(ADP-ribose) glycohydrolase ARH3 OS=Homo sapiens OX=9606 GN=ADPRHL2 PE=1 SV=1	Color2 [A=255, R=192, G=192, B=192]	9	4			FALSE	+	Elute_Lysate	5	18.7	38.946	0	20.473	21713000	13	0	1	1.7006	0.00648036	-2.6749	-0.985934	12.5726	13.375	13.5497	15.8078	14.7376	16.9765
+	1.63241	-2.67695	Q0ZGT2	sp|Q0ZGT2|NEXN_HUMAN	sp|Q0ZGT2|NEXN_HUMAN	sp|Q0ZGT2|NEXN_HUMAN Nexilin OS=Homo sapiens OX=9606 GN=NEXN PE=1 SV=1	Color2 [A=255, R=192, G=192, B=192]	9	4			FALSE	+	Elute_Lysate	7	12.6	80.657	0.00034734	12.302	43237000	23	0	1	1.63241	0.00695016	-2.67695	-0.973715	15.3209	12.9719	14.176	17.1572	16.1964	17.1461
+	1.49647	-2.68061	P20073	sp|P20073|ANXA7_HUMAN	sp|P20073|ANXA7_HUMAN	sp|P20073|ANXA7_HUMAN Annexin A7 OS=Homo sapiens OX=9606 GN=ANXA7 PE=1 SV=3	Color2 [A=255, R=192, G=192, B=192]	9	4			FALSE	+	Elute_Lysate	15	36.7	52.739	0	92.64	262250000	74	0	1	1.49647	0.00862145	-2.68061	-0.947512	17.5814	17.7008	15.2633	19.4057	19.1876	19.994
+	1.85669	-2.68464	Q8WVM0	sp|Q8WVM0|TFB1M_HUMAN	sp|Q8WVM0|TFB1M_HUMAN	sp|Q8WVM0|TFB1M_HUMAN Dimethyladenosine transferase 1, mitochondrial OS=Homo sapiens OX=9606 GN=TFB1M PE=1 SV=1	Color2 [A=255, R=192, G=192, B=192]	9	4			FALSE	+	Elute_Lysate	2	6.9	39.542	0.00026788	4.1296	38771000	17	0	1	1.85669	0.0051575	-2.68464	-1.01609	13.295	14.1893	13.0755	15.1822	17.0399	16.3916
	0.673642	-1.05241	O60930	sp|O60930|RNH1_HUMAN	sp|O60930|RNH1_HUMAN	sp|O60930|RNH1_HUMAN Ribonuclease H1 OS=Homo sapiens OX=9606 GN=RNASEH1 PE=1 SV=2	Color2 [A=255, R=192, G=192, B=192]	9	4			FALSE			2	10.8	32.064	0.00026596	4.0365	2919800	4	0	1	0.673642	0.43226	-1.05241	-0.388451	12.4267	13.6542	13.3305	14.2332	15.2179	13.1175
+	1.95694	-2.68756	O75151	sp|O75151|PHF2_HUMAN;sp|Q9UPP1|PHF8_HUMAN	sp|O75151|PHF2_HUMAN	sp|O75151|PHF2_HUMAN Lysine-specific demethylase PHF2 OS=Homo sapiens OX=9606 GN=PHF2 PE=1 SV=4	Color2 [A=255, R=192, G=192, B=192]	9	4			FALSE	+	Elute_Lysate	3	3.1	120.77	0.0093522	1.8137	15960000	9	0	2	1.95694	0.00468931	-2.68756	-1.03339	14.5374	14.3481	13.7577	18.0077	16.3325	16.3656
	1.329	-1.91052	O75027	sp|O75027|ABCB7_HUMAN	sp|O75027|ABCB7_HUMAN	sp|O75027|ABCB7_HUMAN ATP-binding cassette sub-family B member 7, mitochondrial OS=Homo sapiens OX=9606 GN=ABCB7 PE=1 SV=2	Color2 [A=255, R=192, G=192, B=192]	9	4			FALSE			3	4.3	82.64	0.00027632	4.7213	4782000	7	0	1	1.329	0.048725	-1.91052	-0.714805	14.076	12.5576	14.5686	16.1949	15.5487	15.1902
	3.1079	-1.8588	O75044	sp|O75044|SRGP2_HUMAN;sp|P0DMP2|SRG2B_HUMAN;sp|P0DJJ0|SRG2C_HUMAN;sp|Q7Z6B7|SRGP1_HUMAN	sp|O75044|SRGP2_HUMAN	sp|O75044|SRGP2_HUMAN SLIT-ROBO Rho GTPase-activating protein 2 OS=Homo sapiens OX=9606 GN=SRGAP2 PE=1 SV=3	Color2 [A=255, R=192, G=192, B=192]	9	4			FALSE			5	5.5	120.87	0	20.499	4670100	10	0	4	3.1079	0.0202381	-1.8588	-0.844008	13.6951	13.6479	13.7523	15.8727	15.6127	15.1863
+	1.58756	-2.69522	Q96GM5	sp|Q96GM5|SMRD1_HUMAN;sp|Q6STE5|SMRD3_HUMAN	sp|Q96GM5|SMRD1_HUMAN	sp|Q96GM5|SMRD1_HUMAN SWI/SNF-related matrix-associated actin-dependent regulator of chromatin subfamily D member 1 OS=Homo sapiens OX=9606 GN=SMARCD1 PE=1 SV=2	Color2 [A=255, R=192, G=192, B=192]	9	4			FALSE	+	Elute_Lysate	4	12	58.232	0	24.155	26874000	13	0	2	1.58756	0.00712039	-2.69522	-0.96976	13.3164	12.1775	14.7619	16.1743	16.4597	15.7075
	0.707262	1.35883	O75096	sp|O75096|LRP4_HUMAN	sp|O75096|LRP4_HUMAN	sp|O75096|LRP4_HUMAN Low-density lipoprotein receptor-related protein 4 OS=Homo sapiens OX=9606 GN=LRP4 PE=1 SV=4	Color2 [A=255, R=255, G=255, B=0]	9	8			TRUE			2	1.5	212.04	0.00050787	3.2236	1128000	4	1.24138	1	0.707262	0.269991	1.35883	0.472307	15.0751	16.8766	15.3066	13.6638	13.7859	15.7322
	0.939161	-1.51026	O75110	sp|O75110|ATP9A_HUMAN	sp|O75110|ATP9A_HUMAN	sp|O75110|ATP9A_HUMAN Probable phospholipid-transporting ATPase IIA OS=Homo sapiens OX=9606 GN=ATP9A PE=1 SV=3	Color2 [A=255, R=192, G=192, B=192]	9	4			FALSE			2	3.1	118.58	0.0014666	2.6471	3083400	7	0	1	0.939161	0.163498	-1.51026	-0.548776	12.9116	15.1287	13.4183	15.8513	15.4474	14.6907
+	1.7638	-2.69726	Q9H840	sp|Q9H840|GEMI7_HUMAN	sp|Q9H840|GEMI7_HUMAN	sp|Q9H840|GEMI7_HUMAN Gem-associated protein 7 OS=Homo sapiens OX=9606 GN=GEMIN7 PE=1 SV=1	Color2 [A=255, R=192, G=192, B=192]	9	4			FALSE	+	Elute_Lysate	5	22.9	14.536	0.0003252	9.7021	12871000	25	0	1	1.7638	0.00566502	-2.69726	-1.00351	13.7902	13.099	14.0488	15.9166	17.5772	15.5359
+	3.31163	-2.69727	Q8TED0	sp|Q8TED0|UTP15_HUMAN	sp|Q8TED0|UTP15_HUMAN	sp|Q8TED0|UTP15_HUMAN U3 small nucleolar RNA-associated protein 15 homolog OS=Homo sapiens OX=9606 GN=UTP15 PE=1 SV=3	Color2 [A=255, R=192, G=192, B=192]	9	4			FALSE	+	Elute_Lysate	4	13.5	58.414	0.00028918	5.767	7293700	12	0	1	3.31163	0.00114179	-2.69727	-1.19344	13.5672	14.3874	14.031	16.8627	16.7171	16.4977
+	2.90318	-2.69818	Q9UHL9	sp|Q9UHL9|GT2D1_HUMAN	sp|Q9UHL9|GT2D1_HUMAN	sp|Q9UHL9|GT2D1_HUMAN General transcription factor II-I repeat domain-containing protein 1 OS=Homo sapiens OX=9606 GN=GTF2IRD1 PE=1 SV=1	Color2 [A=255, R=192, G=192, B=192]	9	4			FALSE	+	Elute_Lysate	2	2.8	106.06	0.0093714	1.8302	44284000	6	0	1	2.90318	0.0013856	-2.69818	-1.15692	14.4817	14.1564	14.9011	17.4308	16.7071	17.4958
+	2.05482	-2.69976	Q9NXV6	sp|Q9NXV6|CARF_HUMAN	sp|Q9NXV6|CARF_HUMAN	sp|Q9NXV6|CARF_HUMAN CDKN2A-interacting protein OS=Homo sapiens OX=9606 GN=CDKN2AIP PE=1 SV=3	Color2 [A=255, R=192, G=192, B=192]	9	4			FALSE	+	Elute_Lysate	12	26.6	61.124	0	63.948	64759000	37	0	1	2.05482	0.00380186	-2.69976	-1.05233	13.7848	13.3949	14.5364	15.6949	17.0232	17.0972
	1.14507	-1.69544	O75146	sp|O75146|HIP1R_HUMAN	sp|O75146|HIP1R_HUMAN	sp|O75146|HIP1R_HUMAN Huntingtin-interacting protein 1-related protein OS=Homo sapiens OX=9606 GN=HIP1R PE=1 SV=2	Color2 [A=255, R=192, G=192, B=192]	9	4			FALSE			3	3.5	119.39	0.00031289	8.2891	5588200	10	0	1	1.14507	0.0899003	-1.69544	-0.6288	13.0464	13.2135	15.2088	15.5457	15.4243	15.5851
+	3.34951	-2.70353	P37268	sp|P37268|FDFT_HUMAN	sp|P37268|FDFT_HUMAN	sp|P37268|FDFT_HUMAN Squalene synthase OS=Homo sapiens OX=9606 GN=FDFT1 PE=1 SV=1	Color2 [A=255, R=192, G=192, B=192]	9	4			FALSE	+	Elute_Lysate	8	19.9	48.115	0.00038241	17.264	53226000	23	0	1	3.34951	0.00110494	-2.70353	-1.19897	13.7139	14.4995	14.0314	16.5617	16.861	16.9327
+	1.74214	-2.70406	O60814	sp|O60814|H2B1K_HUMAN	sp|O60814|H2B1K_HUMAN	sp|O60814|H2B1K_HUMAN Histone H2B type 1-K OS=Homo sapiens OX=9606 GN=HIST1H2BK PE=1 SV=3	Color2 [A=255, R=192, G=192, B=192]	9	4			FALSE	+	Elute_Lysate	27	83.3	13.89	0	323.31	17468000000	1028	0	1	1.74214	0.00570656	-2.70406	-1.00148	23.3526	23.353	21.9727	26.6344	24.9106	25.2455
+	3.52845	-2.71067	P63096	sp|P63096|GNAI1_HUMAN	sp|P63096|GNAI1_HUMAN	sp|P63096|GNAI1_HUMAN Guanine nucleotide-binding protein G(i) subunit alpha-1 OS=Homo sapiens OX=9606 GN=GNAI1 PE=1 SV=2	Color2 [A=255, R=192, G=192, B=192]	9	4			FALSE	+	Elute_Lysate	9	25.4	40.361	0.00033591	10.708	29045000	19	0	1	3.52845	0.00105653	-2.71067	-1.21559	14.0697	14.6533	14.6745	17.3286	17.2535	16.9474
+	1.5964	-2.71234	P55039	sp|P55039|DRG2_HUMAN	sp|P55039|DRG2_HUMAN	sp|P55039|DRG2_HUMAN Developmentally-regulated GTP-binding protein 2 OS=Homo sapiens OX=9606 GN=DRG2 PE=1 SV=1	Color2 [A=255, R=192, G=192, B=192]	9	4			FALSE	+	Elute_Lysate	6	17	40.746	0.00037779	16.44	27528000	21	0	1	1.5964	0.00682287	-2.71234	-0.975952	15.486	13.0088	13.6996	17.2767	16.5238	16.5309
+	1.48253	-2.71383	Q96AT1	sp|Q96AT1|K1143_HUMAN	sp|Q96AT1|K1143_HUMAN	sp|Q96AT1|K1143_HUMAN Uncharacterized protein KIAA1143 OS=Homo sapiens OX=9606 GN=KIAA1143 PE=1 SV=2	Color2 [A=255, R=192, G=192, B=192]	9	4			FALSE	+	Elute_Lysate	2	17.5	17.465	0.0045335	2.2845	12966000	8	0	1	1.48253	0.00824545	-2.71383	-0.95281	12.6297	12.8551	15.1761	16.3497	15.8184	16.6342
+	2.3122	-2.71553	Q9Y2Z4	sp|Q9Y2Z4|SYYM_HUMAN	sp|Q9Y2Z4|SYYM_HUMAN	sp|Q9Y2Z4|SYYM_HUMAN Tyrosine--tRNA ligase, mitochondrial OS=Homo sapiens OX=9606 GN=YARS2 PE=1 SV=2	Color2 [A=255, R=192, G=192, B=192]	9	4			FALSE	+	Elute_Lysate	6	17.8	53.198	0	37.861	31021000	14	0	1	2.3122	0.00268293	-2.71553	-1.09422	13.0811	14.1854	14.5994	16.9717	16.6303	16.4104
+	2.72881	-2.71702	Q8WVC6	sp|Q8WVC6|DCAKD_HUMAN	sp|Q8WVC6|DCAKD_HUMAN	sp|Q8WVC6|DCAKD_HUMAN Dephospho-CoA kinase domain-containing protein OS=Homo sapiens OX=9606 GN=DCAKD PE=1 SV=1	Color2 [A=255, R=192, G=192, B=192]	9	4			FALSE	+	Elute_Lysate	3	19	26.55	0.00027871	4.9084	11508000	7	0	1	2.72881	0.00158446	-2.71702	-1.14549	14.5476	13.8276	13.5948	17.0906	16.7558	16.2746
+	1.93779	-2.71889	O00330	sp|O00330|ODPX_HUMAN	sp|O00330|ODPX_HUMAN	sp|O00330|ODPX_HUMAN Pyruvate dehydrogenase protein X component, mitochondrial OS=Homo sapiens OX=9606 GN=PDHX PE=1 SV=3	Color2 [A=255, R=192, G=192, B=192]	9	4			FALSE	+	Elute_Lysate	7	15.8	54.122	0.00033456	10.527	30933000	13	0	1	1.93779	0.0044796	-2.71889	-1.0395	13.7956	12.8768	13.6785	17.2172	15.8961	15.3943
+	2.29911	-2.7209	Q7L7X3	sp|Q7L7X3|TAOK1_HUMAN	sp|Q7L7X3|TAOK1_HUMAN	sp|Q7L7X3|TAOK1_HUMAN Serine/threonine-protein kinase TAO1 OS=Homo sapiens OX=9606 GN=TAOK1 PE=1 SV=1	Color2 [A=255, R=192, G=192, B=192]	9	4			FALSE	+	Elute_Lysate	7	10.1	116.07	0.00034868	12.417	15507000	15	0.83871	1	2.29911	0.00268176	-2.7209	-1.09419	13.3061	13.0423	13.5032	16.2994	16.6269	15.088
	0.569833	-0.736127	O75251	sp|O75251|NDUS7_HUMAN	sp|O75251|NDUS7_HUMAN	sp|O75251|NDUS7_HUMAN NADH dehydrogenase [ubiquinone] iron-sulfur protein 7, mitochondrial OS=Homo sapiens OX=9606 GN=NDUFS7 PE=1 SV=3	Color2 [A=255, R=192, G=192, B=192]	9	4			FALSE			3	8.9	23.563	0.00026337	3.8523	3563100	8	0	1	0.569833	0.632331	-0.736127	-0.285939	13.5979	13.4174	14.0708	15.1632	13.3768	14.7544
+	2.78854	-2.72172	Q16563	sp|Q16563|SYPL1_HUMAN	sp|Q16563|SYPL1_HUMAN	sp|Q16563|SYPL1_HUMAN Synaptophysin-like protein 1 OS=Homo sapiens OX=9606 GN=SYPL1 PE=1 SV=1	Color2 [A=255, R=192, G=192, B=192]	9	4			FALSE	+	Elute_Lysate	1	4.2	28.565	0.00051921	3.5445	34888000	24	0	1	2.78854	0.00149433	-2.72172	-1.15364	13.8678	14.0541	14.4723	16.5418	17.4764	16.5412
	1.10339	2.02187	O75312	sp|O75312|ZPR1_HUMAN	sp|O75312|ZPR1_HUMAN	sp|O75312|ZPR1_HUMAN Zinc finger protein ZPR1 OS=Homo sapiens OX=9606 GN=ZPR1 PE=1 SV=1	Color2 [A=255, R=192, G=192, B=192]	9	4			FALSE			5	13.3	50.925	0.00028868	5.7218	31688000	12	0	1	1.10339	0.0515465	2.02187	0.706539	20.1138	18.2962	17.728	16.6615	17.5262	15.8847
	0.28651	0.124169	O75323	sp|O75323|NIPS2_HUMAN	sp|O75323|NIPS2_HUMAN	sp|O75323|NIPS2_HUMAN Protein NipSnap homolog 2 OS=Homo sapiens OX=9606 GN=NIPSNAP2 PE=1 SV=1	Color2 [A=255, R=192, G=192, B=192]	9	4			FALSE			7	20.3	33.742	0	61.637	57768000	50	0	1	0.28651	0.940318	0.124169	0.0570911	18.1488	18.1454	17.7256	18.0057	17.9663	17.6753
+	1.50683	-2.72261	Q8N1B4	sp|Q8N1B4|VPS52_HUMAN	sp|Q8N1B4|VPS52_HUMAN	sp|Q8N1B4|VPS52_HUMAN Vacuolar protein sorting-associated protein 52 homolog OS=Homo sapiens OX=9606 GN=VPS52 PE=1 SV=1	Color2 [A=255, R=192, G=192, B=192]	9	4			FALSE	+	Elute_Lysate	5	10.8	82.22	0.00031736	8.7477	26923000	9	0	1	1.50683	0.00746773	-2.72261	-0.96016	14.1754	14.2798	14.1672	15.4577	18.348	16.9844
+	1.43564	-2.72883	P07203	sp|P07203|GPX1_HUMAN	sp|P07203|GPX1_HUMAN	sp|P07203|GPX1_HUMAN Glutathione peroxidase 1 OS=Homo sapiens OX=9606 GN=GPX1 PE=1 SV=4	Color2 [A=255, R=192, G=192, B=192]	9	4			FALSE	+	Elute_Lysate	6	48.8	22.088	0.00037467	16.058	30872000	32	0	1	1.43564	0.00878991	-2.72883	-0.946222	14.0354	15.5464	14.8613	17.0598	19.0484	16.5215
+	2.04757	-2.73089	Q9NQT4	sp|Q9NQT4|EXOS5_HUMAN	sp|Q9NQT4|EXOS5_HUMAN	sp|Q9NQT4|EXOS5_HUMAN Exosome complex component RRP46 OS=Homo sapiens OX=9606 GN=EXOSC5 PE=1 SV=1	Color2 [A=255, R=192, G=192, B=192]	9	4			FALSE	+	Elute_Lysate	3	9.4	25.249	0.00030553	7.3956	14980000	24	0	1	2.04757	0.00358909	-2.73089	-1.06063	14.5265	12.7381	14.0061	16.3894	16.1659	16.9079
+	1.79722	-2.73099	O75616	sp|O75616|ERAL1_HUMAN	sp|O75616|ERAL1_HUMAN	sp|O75616|ERAL1_HUMAN GTPase Era, mitochondrial OS=Homo sapiens OX=9606 GN=ERAL1 PE=1 SV=2	Color2 [A=255, R=192, G=192, B=192]	9	4			FALSE	+	Elute_Lysate	4	9.4	48.349	0.00035249	12.878	33597000	10	0	1	1.79722	0.00502611	-2.73099	-1.01885	14.1563	12.6951	14.562	15.8531	17.1518	16.6014
	2.5998	-1.23446	O75352	sp|O75352|MPU1_HUMAN	sp|O75352|MPU1_HUMAN	sp|O75352|MPU1_HUMAN Mannose-P-dolichol utilization defect 1 protein OS=Homo sapiens OX=9606 GN=MPDU1 PE=1 SV=2	Color2 [A=255, R=192, G=192, B=192]	9	4			FALSE			2	8.1	26.638	0.00051427	3.3913	84786000	36	0	1	2.5998	0.144372	-1.23446	-0.565511	18.0971	17.7614	17.9236	19.4625	18.9452	19.0778
+	2.3606	-2.73131	O00443	sp|O00443|P3C2A_HUMAN	sp|O00443|P3C2A_HUMAN	sp|O00443|P3C2A_HUMAN Phosphatidylinositol 4-phosphate 3-kinase C2 domain-containing subunit alpha OS=Homo sapiens OX=9606 GN=PIK3C2A PE=1 SV=2	Color2 [A=255, R=192, G=192, B=192]	9	4			FALSE	+	Elute_Lysate	3	2.8	190.68	0.008274	1.8912	14898000	16	0	1	2.3606	0.00256428	-2.73131	-1.10585	13.9011	13.8561	13.9896	15.9167	16.5043	17.5198
+	2.28363	-2.73178	P32456	sp|P32456|GBP2_HUMAN	sp|P32456|GBP2_HUMAN	sp|P32456|GBP2_HUMAN Guanylate-binding protein 2 OS=Homo sapiens OX=9606 GN=GBP2 PE=1 SV=3	Color2 [A=255, R=192, G=192, B=192]	9	4			FALSE	+	Elute_Lysate	8	19.5	67.208	0	33.503	29715000	7	0	1	2.28363	0.00268644	-2.73178	-1.09558	12.8276	13.3918	14.4463	16.0187	16.3833	16.459
+	1.55628	-2.7321	Q9H0U9	sp|Q9H0U9|TSYL1_HUMAN	sp|Q9H0U9|TSYL1_HUMAN	sp|Q9H0U9|TSYL1_HUMAN Testis-specific Y-encoded-like protein 1 OS=Homo sapiens OX=9606 GN=TSPYL1 PE=1 SV=3	Color2 [A=255, R=192, G=192, B=192]	9	4			FALSE	+	Elute_Lysate	3	15.1	49.192	0	21.65	28202000	10	0	1	1.55628	0.00704701	-2.7321	-0.972881	12.223	13.8224	14.824	16.7505	16.5062	15.8089
+	1.63896	-2.73293	Q01831	sp|Q01831|XPC_HUMAN	sp|Q01831|XPC_HUMAN	sp|Q01831|XPC_HUMAN DNA repair protein complementing XP-C cells OS=Homo sapiens OX=9606 GN=XPC PE=1 SV=4	Color2 [A=255, R=192, G=192, B=192]	9	4			FALSE	+	Elute_Lysate	3	5.7	105.95	0	60.216	21147000	10	0	1	1.63896	0.00631792	-2.73293	-0.989734	13.9978	12.431	14.9613	16.9068	16.3097	16.3724
+	3.46855	-2.73943	O60488	sp|O60488|ACSL4_HUMAN	sp|O60488|ACSL4_HUMAN	sp|O60488|ACSL4_HUMAN Long-chain-fatty-acid--CoA ligase 4 OS=Homo sapiens OX=9606 GN=ACSL4 PE=1 SV=2	Color2 [A=255, R=192, G=192, B=192]	9	4			FALSE	+	Elute_Lysate	11	19.3	79.187	0.0003775	16.387	43198000	27	0	1	3.46855	0.000943649	-2.73943	-1.22257	14.6245	13.983	14.5039	17.3759	16.9098	17.0439
	0.764777	-1.20949	O75381	sp|O75381|PEX14_HUMAN	sp|O75381|PEX14_HUMAN	sp|O75381|PEX14_HUMAN Peroxisomal membrane protein PEX14 OS=Homo sapiens OX=9606 GN=PEX14 PE=1 SV=1	Color2 [A=255, R=192, G=192, B=192]	9	4			FALSE			2	11.9	41.236	0.00032648	9.8039	9808700	11	0	1	0.764777	0.321613	-1.20949	-0.443394	13.3308	12.9011	15.0624	15.0355	14.4171	15.4701
+	2.65824	-2.73945	P14384	sp|P14384|CBPM_HUMAN	sp|P14384|CBPM_HUMAN	sp|P14384|CBPM_HUMAN Carboxypeptidase M OS=Homo sapiens OX=9606 GN=CPM PE=1 SV=2	Color2 [A=255, R=192, G=192, B=192]	9	4			FALSE	+	Elute_Lysate	6	14.9	50.513	0	22.689	40904000	21	0	1	2.65824	0.00158375	-2.73945	-1.14546	13.6778	14.9546	14.2137	16.7663	17.1545	17.1437
+	1.66861	-2.74186	Q96F86	sp|Q96F86|EDC3_HUMAN	sp|Q96F86|EDC3_HUMAN	sp|Q96F86|EDC3_HUMAN Enhancer of mRNA-decapping protein 3 OS=Homo sapiens OX=9606 GN=EDC3 PE=1 SV=1	Color2 [A=255, R=192, G=192, B=192]	9	4			FALSE	+	Elute_Lysate	7	16.3	56.077	0.00035162	12.794	31639000	15	0	1	1.66861	0.00581298	-2.74186	-0.997867	12.737	13.5952	15.267	16.4876	16.7733	16.5638
+	1.76024	-2.74228	Q9UIF9	sp|Q9UIF9|BAZ2A_HUMAN	sp|Q9UIF9|BAZ2A_HUMAN	sp|Q9UIF9|BAZ2A_HUMAN Bromodomain adjacent to zinc finger domain protein 2A OS=Homo sapiens OX=9606 GN=BAZ2A PE=1 SV=4	Color2 [A=255, R=192, G=192, B=192]	9	4			FALSE	+	Elute_Lysate	4	1.4	211.2	0.0003023	7.0782	6896500	4	0	1	1.76024	0.00515324	-2.74228	-1.01527	13.1542	12.2483	14.4831	16.4042	16.1858	15.5224
+	1.62614	-2.74893	Q7Z4V5	sp|Q7Z4V5|HDGR2_HUMAN	sp|Q7Z4V5|HDGR2_HUMAN	sp|Q7Z4V5|HDGR2_HUMAN Hepatoma-derived growth factor-related protein 2 OS=Homo sapiens OX=9606 GN=HDGFL2 PE=1 SV=1	Color2 [A=255, R=192, G=192, B=192]	9	4			FALSE	+	Elute_Lysate	9	11.9	74.316	0	19.403	34610000	19	0	1	1.62614	0.00623902	-2.74893	-0.991376	14.293	14.118	13.0989	17.9059	16.1873	15.6635
	0.555172	-1.30352	O75410	sp|O75410|TACC1_HUMAN	sp|O75410|TACC1_HUMAN	sp|O75410|TACC1_HUMAN Transforming acidic coiled-coil-containing protein 1 OS=Homo sapiens OX=9606 GN=TACC1 PE=1 SV=2	Color2 [A=255, R=192, G=192, B=192]	9	4			FALSE			3	6.8	87.793	0	28.606	8851500	7	0	1	0.555172	0.350469	-1.30352	-0.428727	12.5682	14.1266	14.023	15.7791	13.0547	15.7946
	1.23381	-1.39397	O75414	sp|O75414|NDK6_HUMAN	sp|O75414|NDK6_HUMAN	sp|O75414|NDK6_HUMAN Nucleoside diphosphate kinase 6 OS=Homo sapiens OX=9606 GN=NME6 PE=1 SV=3	Color2 [A=255, R=192, G=192, B=192]	9	4			FALSE			3	17.2	21.142	0.00028523	5.4876	3147900	6	0	1	1.23381	0.161226	-1.39397	-0.550837	13.225	14.1096	13.8899	15.4337	15.7386	14.2341
	1.38913	-1.76542	O75420	sp|O75420|GGYF1_HUMAN	sp|O75420|GGYF1_HUMAN	sp|O75420|GGYF1_HUMAN GRB10-interacting GYF protein 1 OS=Homo sapiens OX=9606 GN=GIGYF1 PE=1 SV=2	Color2 [A=255, R=192, G=192, B=192]	9	4			FALSE			2	2.8	114.6	0.00032658	9.8056	5428500	6	0	1	1.38913	0.0613123	-1.76542	-0.680887	13.8811	12.3301	14.2563	15.152	15.3659	15.2458
	2.38898	-2.15855	O75431	sp|O75431|MTX2_HUMAN	sp|O75431|MTX2_HUMAN	sp|O75431|MTX2_HUMAN Metaxin-2 OS=Homo sapiens OX=9606 GN=MTX2 PE=1 SV=1	Color2 [A=255, R=192, G=192, B=192]	9	4			FALSE			2	19	29.763	0.00033047	10.122	5071100	12	0	1	2.38898	0.0125562	-2.15855	-0.912805	12.7818	13.4342	13.9906	15.3623	15.6007	15.7192
+	3.02618	-2.75119	Q9NSK0	sp|Q9NSK0|KLC4_HUMAN	sp|Q9NSK0|KLC4_HUMAN	sp|Q9NSK0|KLC4_HUMAN Kinesin light chain 4 OS=Homo sapiens OX=9606 GN=KLC4 PE=1 SV=3	Color2 [A=255, R=192, G=192, B=192]	9	4			FALSE	+	Elute_Lysate	12	21.5	68.639	0	74.599	33652000	28	0	1	3.02618	0.00113647	-2.75119	-1.18866	14.1175	13.9605	14.5009	16.8307	16.5428	17.459
+	3.85692	-2.75172	Q9BUT1	sp|Q9BUT1|BDH2_HUMAN	sp|Q9BUT1|BDH2_HUMAN	sp|Q9BUT1|BDH2_HUMAN 3-hydroxybutyrate dehydrogenase type 2 OS=Homo sapiens OX=9606 GN=BDH2 PE=1 SV=2	Color2 [A=255, R=192, G=192, B=192]	9	4			FALSE	+	Elute_Lysate	6	31.4	26.724	0	30.419	21868000	26	0	1	3.85692	0.000782014	-2.75172	-1.25508	14.2191	13.8059	14.4259	16.9102	17.0049	16.7909
	0.0825775	-0.197466	O75448	sp|O75448|MED24_HUMAN	sp|O75448|MED24_HUMAN	sp|O75448|MED24_HUMAN Mediator of RNA polymerase II transcription subunit 24 OS=Homo sapiens OX=9606 GN=MED24 PE=1 SV=1	Color2 [A=255, R=192, G=192, B=192]	9	4			FALSE			1	1.4	110.3	0.00051935	3.5448	1799400	5	0	1	0.0825775	0.927551	-0.197466	-0.0693907	13.4084	12.7594	15.5051	13.7762	14.1297	14.3593
+	2.10553	-2.75241	Q9NV70	sp|Q9NV70|EXOC1_HUMAN	sp|Q9NV70|EXOC1_HUMAN	sp|Q9NV70|EXOC1_HUMAN Exocyst complex component 1 OS=Homo sapiens OX=9606 GN=EXOC1 PE=1 SV=4	Color2 [A=255, R=192, G=192, B=192]	9	4			FALSE	+	Elute_Lysate	5	6.5	101.98	0.00034412	11.863	8183800	11	0	1	2.10553	0.00327116	-2.75241	-1.07613	12.9547	13.0632	14.3879	16.6957	16.3404	15.6269
	0.538756	-0.40851	O75477	sp|O75477|ERLN1_HUMAN	sp|O75477|ERLN1_HUMAN	sp|O75477|ERLN1_HUMAN Erlin-1 OS=Homo sapiens OX=9606 GN=ERLIN1 PE=1 SV=1	Color2 [A=255, R=192, G=192, B=192]	9	4			FALSE			6	16.2	38.925	0.00038595	17.87	13179000	13	0	1	0.538756	0.801515	-0.40851	-0.174977	14.6423	14.8371	15.0833	15.3908	15.723	14.6745
+	1.73431	-2.75655	Q92733	sp|Q92733|PRCC_HUMAN	sp|Q92733|PRCC_HUMAN	sp|Q92733|PRCC_HUMAN Proline-rich protein PRCC OS=Homo sapiens OX=9606 GN=PRCC PE=1 SV=1	Color2 [A=255, R=192, G=192, B=192]	9	4			FALSE	+	Elute_Lysate	4	14.9	52.417	0	56.366	46161000	35	0	1	1.73431	0.00518861	-2.75655	-1.01434	13.9113	12.7742	15.225	16.7798	16.5039	16.8964
+	1.50531	-2.7581	Q14562	sp|Q14562|DHX8_HUMAN	sp|Q14562|DHX8_HUMAN	sp|Q14562|DHX8_HUMAN ATP-dependent RNA helicase DHX8 OS=Homo sapiens OX=9606 GN=DHX8 PE=1 SV=1	Color2 [A=255, R=192, G=192, B=192]	9	4			FALSE	+	Elute_Lysate	5	6	139.31	0.00026767	4.1138	9505100	10	0	1	1.50531	0.00711468	-2.7581	-0.968628	11.6656	14.5407	13.1499	16.1342	15.5545	15.9418
	0.132015	0.162083	O75521	sp|O75521|ECI2_HUMAN	sp|O75521|ECI2_HUMAN	sp|O75521|ECI2_HUMAN Enoyl-CoA delta isomerase 2, mitochondrial OS=Homo sapiens OX=9606 GN=ECI2 PE=1 SV=4	Color2 [A=255, R=192, G=192, B=192]	9	4			FALSE			8	24.9	43.585	0	51.845	10054000	9	0	1	0.132015	0.931694	0.162083	0.0661095	13.414	14.0213	14.763	14.1807	14.0792	13.4521
+	1.94439	-2.75963	Q8IXM3	sp|Q8IXM3|RM41_HUMAN	sp|Q8IXM3|RM41_HUMAN	sp|Q8IXM3|RM41_HUMAN 39S ribosomal protein L41, mitochondrial OS=Homo sapiens OX=9606 GN=MRPL41 PE=1 SV=1	Color2 [A=255, R=192, G=192, B=192]	9	4			FALSE	+	Elute_Lysate	6	34.3	15.383	0.00032457	9.5951	14724000	20	0	1	1.94439	0.00380508	-2.75963	-1.05247	12.6797	13.0927	14.2161	16.8639	15.982	15.4215
+	2.22127	-2.76235	P61966	sp|P61966|AP1S1_HUMAN	sp|P61966|AP1S1_HUMAN	sp|P61966|AP1S1_HUMAN AP-1 complex subunit sigma-1A OS=Homo sapiens OX=9606 GN=AP1S1 PE=1 SV=1	Color2 [A=255, R=192, G=192, B=192]	9	4			FALSE	+	Elute_Lysate	1	10.1	18.733	0	18.884	7190800	17	0	1	2.22127	0.00268878	-2.76235	-1.09648	13.2201	14.1269	13.9712	15.8412	16.4207	17.3433
+	2.63823	-2.76864	Q06787	sp|Q06787|FMR1_HUMAN	sp|Q06787|FMR1_HUMAN	sp|Q06787|FMR1_HUMAN Synaptic functional regulator FMR1 OS=Homo sapiens OX=9606 GN=FMR1 PE=1 SV=1	Color2 [A=255, R=192, G=192, B=192]	9	4			FALSE	+	Elute_Lysate	9	17.4	71.174	0	146.28	37612000	60	0	1	2.63823	0.00149229	-2.76864	-1.15329	14.8284	13.6918	13.9173	17.2685	16.8969	16.578
	3.29345	-2.05408	O75592	sp|O75592|MYCB2_HUMAN	sp|O75592|MYCB2_HUMAN	sp|O75592|MYCB2_HUMAN E3 ubiquitin-protein ligase MYCBP2 OS=Homo sapiens OX=9606 GN=MYCBP2 PE=1 SV=4	Color2 [A=255, R=192, G=192, B=192]	9	4			FALSE			4	1.5	513.63	0.0003861	18.011	14883000	14	0	1	3.29345	0.0101837	-2.05408	-0.933585	14.0858	13.9299	13.7845	15.7881	15.827	16.3474
+	1.46586	-2.7727	Q13416	sp|Q13416|ORC2_HUMAN	sp|Q13416|ORC2_HUMAN	sp|Q13416|ORC2_HUMAN Origin recognition complex subunit 2 OS=Homo sapiens OX=9606 GN=ORC2 PE=1 SV=2	Color2 [A=255, R=192, G=192, B=192]	9	4			FALSE	+	Elute_Lysate	6	12.8	65.971	0	34.337	33121000	12	0	1	1.46586	0.00732588	-2.7727	-0.963531	12.3114	14.6481	13.9382	17.485	15.8301	15.9006
+	2.84589	-2.77555	P31943	sp|P31943|HNRH1_HUMAN	sp|P31943|HNRH1_HUMAN	sp|P31943|HNRH1_HUMAN Heterogeneous nuclear ribonucleoprotein H OS=Homo sapiens OX=9606 GN=HNRNPH1 PE=1 SV=4	Color2 [A=255, R=192, G=192, B=192]	9	4			FALSE	+	Elute_Lysate	30	65.7	49.229	0	323.31	1960800000	471	0	1	2.84589	0.00134938	-2.77555	-1.17918	18.8373	19.8822	19.8918	22.3377	22.388	22.2123
+	2.58655	-2.77627	P58546	sp|P58546|MTPN_HUMAN	sp|P58546|MTPN_HUMAN	sp|P58546|MTPN_HUMAN Myotrophin OS=Homo sapiens OX=9606 GN=MTPN PE=1 SV=2	Color2 [A=255, R=192, G=192, B=192]	9	4			FALSE	+	Elute_Lysate	6	48.3	12.895	0	323.31	49342000	42	0	1	2.58655	0.0015457	-2.77627	-1.14971	13.9582	14.2618	14.1616	17.5522	16.9992	16.159
	0.877672	-2.88164	O75629	sp|O75629|CREG1_HUMAN	sp|O75629|CREG1_HUMAN	sp|O75629|CREG1_HUMAN Protein CREG1 OS=Homo sapiens OX=9606 GN=CREG1 PE=1 SV=1	Color2 [A=255, R=192, G=192, B=192]	9	4			FALSE			2	15	24.074	0.00028145	5.1531	12424000	7	0	1	0.877672	0.025189	-2.88164	-0.816599	12.6833	12.0971	16.1709	14.9502	16.7893	17.8567
+	1.47088	-2.7786	P46777	sp|P46777|RL5_HUMAN	sp|P46777|RL5_HUMAN	sp|P46777|RL5_HUMAN 60S ribosomal protein L5 OS=Homo sapiens OX=9606 GN=RPL5 PE=1 SV=3	Color2 [A=255, R=192, G=192, B=192]	9	4			FALSE	+	Elute_Lysate	29	60.3	34.362	0	323.31	1842900000	936	0	1	1.47088	0.0071712	-2.7786	-0.966076	19.6436	19.0726	21.9041	22.7405	23.2336	22.9821
+	2.25574	-2.77889	Q9NZL4	sp|Q9NZL4|HPBP1_HUMAN	sp|Q9NZL4|HPBP1_HUMAN	sp|Q9NZL4|HPBP1_HUMAN Hsp70-binding protein 1 OS=Homo sapiens OX=9606 GN=HSPBP1 PE=1 SV=2	Color2 [A=255, R=192, G=192, B=192]	9	4			FALSE	+	Elute_Lysate	3	10	39.302	0	19.963	38502000	19	0	1	2.25574	0.00256653	-2.77889	-1.10669	13.6473	14.3453	14.8541	17.2007	17.625	16.3575
+	2.66262	-2.7802	Q96EY7	sp|Q96EY7|PTCD3_HUMAN	sp|Q96EY7|PTCD3_HUMAN	sp|Q96EY7|PTCD3_HUMAN Pentatricopeptide repeat domain-containing protein 3, mitochondrial OS=Homo sapiens OX=9606 GN=PTCD3 PE=1 SV=3	Color2 [A=255, R=192, G=192, B=192]	9	4			FALSE	+	Elute_Lysate	11	21	78.549	0	67.213	57182000	22	0	1	2.66262	0.00138813	-2.7802	-1.16019	14.0981	14.5532	14.0772	17.7422	16.5586	16.7684
+	2.46783	-2.78138	Q9H078	sp|Q9H078|CLPB_HUMAN	sp|Q9H078|CLPB_HUMAN	sp|Q9H078|CLPB_HUMAN Caseinolytic peptidase B protein homolog OS=Homo sapiens OX=9606 GN=CLPB PE=1 SV=1	Color2 [A=255, R=192, G=192, B=192]	9	4			FALSE	+	Elute_Lysate	4	5.4	78.728	0.00032798	9.908	33477000	9	0	1	2.46783	0.00172197	-2.78138	-1.1365	13.8643	13.4635	14.9594	16.8992	16.8488	16.8833
	1.70003	-2.1237	O75695	sp|O75695|XRP2_HUMAN	sp|O75695|XRP2_HUMAN	sp|O75695|XRP2_HUMAN Protein XRP2 OS=Homo sapiens OX=9606 GN=RP2 PE=1 SV=4	Color2 [A=255, R=192, G=192, B=192]	9	4			FALSE			2	4.3	39.641	0.006752	2.0236	21586000	8	0	1	1.70003	0.0229517	-2.1237	-0.827517	13.2049	13.9294	13.624	15.6924	14.8076	16.6294
+	1.89386	-2.78197	P55263	sp|P55263|ADK_HUMAN	sp|P55263|ADK_HUMAN	sp|P55263|ADK_HUMAN Adenosine kinase OS=Homo sapiens OX=9606 GN=ADK PE=1 SV=2	Color2 [A=255, R=192, G=192, B=192]	9	4			FALSE	+	Elute_Lysate	13	40.9	40.545	0	76.992	131000000	63	0	1	1.89386	0.00394083	-2.78197	-1.05027	14.0152	13.9769	15.1976	16.3285	17.1143	18.0928
+	1.72287	-2.78344	P49821	sp|P49821|NDUV1_HUMAN	sp|P49821|NDUV1_HUMAN	sp|P49821|NDUV1_HUMAN NADH dehydrogenase [ubiquinone] flavoprotein 1, mitochondrial OS=Homo sapiens OX=9606 GN=NDUFV1 PE=1 SV=4	Color2 [A=255, R=192, G=192, B=192]	9	4			FALSE	+	Elute_Lysate	7	19	50.817	0.00033887	11.024	43895000	15	0	1	1.72287	0.00503237	-2.78344	-1.01941	12.9034	14.1236	15.0091	17.574	16.2381	16.5742
+	1.64999	-2.78459	P08572	sp|P08572|CO4A2_HUMAN	sp|P08572|CO4A2_HUMAN	sp|P08572|CO4A2_HUMAN Collagen alpha-2(IV) chain OS=Homo sapiens OX=9606 GN=COL4A2 PE=1 SV=4	Color2 [A=255, R=192, G=192, B=192]	9	4			FALSE	+	Elute_Lysate	3	2	167.55	0.00029994	6.8517	17640000	13	0	1	1.64999	0.00567668	-2.78459	-1.00543	14.3705	13.256	15.2816	18.0853	16.5703	16.6061
+	3.04742	-2.78527	Q13586	sp|Q13586|STIM1_HUMAN	sp|Q13586|STIM1_HUMAN	sp|Q13586|STIM1_HUMAN Stromal interaction molecule 1 OS=Homo sapiens OX=9606 GN=STIM1 PE=1 SV=3	Color2 [A=255, R=192, G=192, B=192]	9	4			FALSE	+	Elute_Lysate	2	3.6	77.422	0.00033852	10.945	12878000	14	0	1	3.04742	0.0011065	-2.78527	-1.20345	12.6845	13.1156	13.693	15.7349	15.9801	16.1338
+	1.54352	-2.78858	Q96Q15	sp|Q96Q15|SMG1_HUMAN	sp|Q96Q15|SMG1_HUMAN	sp|Q96Q15|SMG1_HUMAN Serine/threonine-protein kinase SMG1 OS=Homo sapiens OX=9606 GN=SMG1 PE=1 SV=3	Color2 [A=255, R=192, G=192, B=192]	9	4			FALSE	+	Elute_Lysate	5	1.7	410.5	0.00030395	7.212	9723200	6	0	1	1.54352	0.00647249	-2.78858	-0.984398	12.3137	13.2758	14.4907	17.1381	16.049	15.2588
+	2.8343	-2.79325	P67812	sp|P67812|SC11A_HUMAN;sp|P0C7V7|SC11B_HUMAN	sp|P67812|SC11A_HUMAN;sp|P0C7V7|SC11B_HUMAN	sp|P67812|SC11A_HUMAN Signal peptidase complex catalytic subunit SEC11A OS=Homo sapiens OX=9606 GN=SEC11A PE=1 SV=1;sp|P0C7V7|SC11B_HUMAN Putative signal peptidase complex catalytic subunit SEC11B OS=Homo sapiens OX=9606 GN=SEC11B PE=5 SV=1	Color2 [A=255, R=192, G=192, B=192]	9	4			FALSE	+	Elute_Lysate	6	20.7	20.625	0.00037341	15.82	29944000	40	0	2	2.8343	0.00125093	-2.79325	-1.1843	14.6442	13.7317	13.4639	16.6791	16.7733	16.7672
+	1.42844	-2.79645	Q9Y657	sp|Q9Y657|SPIN1_HUMAN	sp|Q9Y657|SPIN1_HUMAN	sp|Q9Y657|SPIN1_HUMAN Spindlin-1 OS=Homo sapiens OX=9606 GN=SPIN1 PE=1 SV=3	Color2 [A=255, R=192, G=192, B=192]	9	4			FALSE	+	Elute_Lysate	4	15.6	29.6	0.00032499	9.6963	23258000	20	0	1	1.42844	0.00747368	-2.79645	-0.9607	13.2163	12.4688	14.9092	15.2388	16.6824	17.0624
+	2.33813	-2.79746	Q9UJV9	sp|Q9UJV9|DDX41_HUMAN	sp|Q9UJV9|DDX41_HUMAN	sp|Q9UJV9|DDX41_HUMAN Probable ATP-dependent RNA helicase DDX41 OS=Homo sapiens OX=9606 GN=DDX41 PE=1 SV=2	Color2 [A=255, R=192, G=192, B=192]	9	4			FALSE	+	Elute_Lysate	5	11.4	69.837	0	20.141	29198000	8	0	1	2.33813	0.0021255	-2.79746	-1.12432	12.5166	14.1606	13.5103	16.3415	16.0058	16.2326
+	2.59135	-2.80179	Q9NVU7	sp|Q9NVU7|SDA1_HUMAN	sp|Q9NVU7|SDA1_HUMAN	sp|Q9NVU7|SDA1_HUMAN Protein SDA1 homolog OS=Homo sapiens OX=9606 GN=SDAD1 PE=1 SV=3	Color2 [A=255, R=192, G=192, B=192]	9	4			FALSE	+	Elute_Lysate	6	8	79.87	0.00035945	13.79	40090000	21	0	1	2.59135	0.00138749	-2.80179	-1.15905	13.5629	14.842	13.6937	16.6538	16.9769	16.8733
+	1.80603	-2.81119	O75794	sp|O75794|CD123_HUMAN	sp|O75794|CD123_HUMAN	sp|O75794|CD123_HUMAN Cell division cycle protein 123 homolog OS=Homo sapiens OX=9606 GN=CDC123 PE=1 SV=1	Color2 [A=255, R=192, G=192, B=192]	9	4			FALSE	+	Elute_Lysate	7	20.5	39.134	0.00037272	15.73	29213000	18	0	1	1.80603	0.00434416	-2.81119	-1.04265	12.1284	14.4966	13.6032	16.1044	16.1615	16.3958
+	2.27678	-2.8123	P56945	sp|P56945|BCAR1_HUMAN	sp|P56945|BCAR1_HUMAN	sp|P56945|BCAR1_HUMAN Breast cancer anti-estrogen resistance protein 1 OS=Homo sapiens OX=9606 GN=BCAR1 PE=1 SV=2	Color2 [A=255, R=192, G=192, B=192]	9	4			FALSE	+	Elute_Lysate	5	9.8	93.371	0	21.945	11327000	12	0	1	2.27678	0.00220567	-2.8123	-1.12033	12.6338	13.7118	14.2454	16.576	15.9687	16.4832
+	2.85322	-2.81336	Q9NYK5	sp|Q9NYK5|RM39_HUMAN	sp|Q9NYK5|RM39_HUMAN	sp|Q9NYK5|RM39_HUMAN 39S ribosomal protein L39, mitochondrial OS=Homo sapiens OX=9606 GN=MRPL39 PE=1 SV=3	Color2 [A=255, R=192, G=192, B=192]	9	4			FALSE	+	Elute_Lysate	7	18.3	38.711	0	43.383	50662000	25	0	1	2.85322	0.00114232	-2.81336	-1.19361	13.6567	13.9118	14.6403	17.1233	17.043	16.4826
+	2.30065	-2.81779	Q9Y3B3	sp|Q9Y3B3|TMED7_HUMAN	sp|Q9Y3B3|TMED7_HUMAN	sp|Q9Y3B3|TMED7_HUMAN Transmembrane emp24 domain-containing protein 7 OS=Homo sapiens OX=9606 GN=TMED7 PE=1 SV=2	Color2 [A=255, R=192, G=192, B=192]	9	4			FALSE	+	Elute_Lysate	1	4.5	25.171	0.00034831	12.38	14260000	21	0	1	2.30065	0.00212834	-2.81779	-1.12553	13.8806	13.3494	14.8921	16.7778	17.2749	16.5228
+	1.71214	-2.82	Q8N3X1	sp|Q8N3X1|FNBP4_HUMAN	sp|Q8N3X1|FNBP4_HUMAN	sp|Q8N3X1|FNBP4_HUMAN Formin-binding protein 4 OS=Homo sapiens OX=9606 GN=FNBP4 PE=1 SV=3	Color2 [A=255, R=192, G=192, B=192]	9	4			FALSE	+	Elute_Lysate	7	6.6	110.26	0.00037175	15.557	24764000	21	0	1	1.71214	0.00496287	-2.82	-1.02708	13.0698	14.6047	13.9889	15.5262	17.143	17.4542
	2.92665	-1.41986	O75886	sp|O75886|STAM2_HUMAN	sp|O75886|STAM2_HUMAN	sp|O75886|STAM2_HUMAN Signal transducing adapter molecule 2 OS=Homo sapiens OX=9606 GN=STAM2 PE=1 SV=1	Color2 [A=255, R=192, G=192, B=192]	9	4			FALSE			3	9	58.164	0	22.193	14000000	11	0	1	2.92665	0.0743092	-1.41986	-0.653603	13.9095	14.154	13.6874	15.281	15.185	15.5445
	0.442383	-0.606682	O75909	sp|O75909|CCNK_HUMAN	sp|O75909|CCNK_HUMAN	sp|O75909|CCNK_HUMAN Cyclin-K OS=Homo sapiens OX=9606 GN=CCNK PE=1 SV=2	Color2 [A=255, R=192, G=192, B=192]	9	4			FALSE			4	11.6	64.239	0.00029718	6.6019	10960000	6	0	1	0.442383	0.716655	-0.606682	-0.234345	14.4525	13.8373	14.6179	15.9835	14.2981	14.4461
+	3.25058	-2.82135	Q86XZ4	sp|Q86XZ4|SPAS2_HUMAN	sp|Q86XZ4|SPAS2_HUMAN	sp|Q86XZ4|SPAS2_HUMAN Spermatogenesis-associated serine-rich protein 2 OS=Homo sapiens OX=9606 GN=SPATS2 PE=1 SV=1	Color2 [A=255, R=192, G=192, B=192]	9	4			FALSE	+	Elute_Lysate	6	17.4	59.544	0.00034941	12.521	38888000	20	0	1	3.25058	0.000893822	-2.82135	-1.23631	13.8177	13.2483	14.1596	16.6254	16.3776	16.6866
+	1.57451	-2.82303	Q9BZF1	sp|Q9BZF1|OSBL8_HUMAN	sp|Q9BZF1|OSBL8_HUMAN	sp|Q9BZF1|OSBL8_HUMAN Oxysterol-binding protein-related protein 8 OS=Homo sapiens OX=9606 GN=OSBPL8 PE=1 SV=3	Color2 [A=255, R=192, G=192, B=192]	9	4			FALSE	+	Elute_Lysate	4	7.9	101.19	0.00038476	17.604	10187000	15	0	1	1.57451	0.00573486	-2.82303	-0.999641	12.0441	13.4486	14.6625	16.8384	16.0418	15.7441
+	2.31542	-2.82305	Q99570	sp|Q99570|PI3R4_HUMAN	sp|Q99570|PI3R4_HUMAN	sp|Q99570|PI3R4_HUMAN Phosphoinositide 3-kinase regulatory subunit 4 OS=Homo sapiens OX=9606 GN=PIK3R4 PE=1 SV=3	Color2 [A=255, R=192, G=192, B=192]	9	4			FALSE	+	Elute_Lysate	2	1.8	153.1	0.0052257	2.2425	7719000	8	0	1	2.31542	0.00185261	-2.82305	-1.12934	13.436	13.4967	14.4663	17.2713	15.9829	16.614
+	2.04657	-2.82524	P42695	sp|P42695|CNDD3_HUMAN	sp|P42695|CNDD3_HUMAN	sp|P42695|CNDD3_HUMAN Condensin-2 complex subunit D3 OS=Homo sapiens OX=9606 GN=NCAPD3 PE=1 SV=2	Color2 [A=255, R=192, G=192, B=192]	9	4			FALSE	+	Elute_Lysate	4	2.9	168.89	0.00035984	13.836	15499000	17	0	1	2.04657	0.00282944	-2.82524	-1.08872	13.6965	13.9642	15.1131	17.7572	16.3525	17.1398
	0.513622	-1.74224	O75940	sp|O75940|SPF30_HUMAN	sp|O75940|SPF30_HUMAN	sp|O75940|SPF30_HUMAN Survival of motor neuron-related-splicing factor 30 OS=Homo sapiens OX=9606 GN=SMNDC1 PE=1 SV=1	Color2 [A=255, R=192, G=192, B=192]	9	4			FALSE			2	15.5	26.711	0.00026399	3.9152	20900000	13	0	1	0.513622	0.22797	-1.74224	-0.499589	13.5631	16.4445	12.6625	14.0565	16.9286	16.9118
+	2.71645	-2.82553	Q14814	sp|Q14814|MEF2D_HUMAN;sp|Q06413|MEF2C_HUMAN;sp|Q02078|MEF2A_HUMAN	sp|Q14814|MEF2D_HUMAN;sp|Q06413|MEF2C_HUMAN;sp|Q02078|MEF2A_HUMAN	sp|Q14814|MEF2D_HUMAN Myocyte-specific enhancer factor 2D OS=Homo sapiens OX=9606 GN=MEF2D PE=1 SV=1;sp|Q06413|MEF2C_HUMAN Myocyte-specific enhancer factor 2C OS=Homo sapiens OX=9606 GN=MEF2C PE=1 SV=1;sp|Q02078|MEF2A_HUMAN Myocyte-specific enhancer factor	Color2 [A=255, R=192, G=192, B=192]	9	4			FALSE	+	Elute_Lysate	3	6.3	55.937	0.00027793	4.8459	43511000	8	0	3	2.71645	0.00124745	-2.82553	-1.18238	12.9494	14.0829	14.0153	16.7534	16.464	16.3068
	0.151864	-0.35214	O75955	sp|O75955|FLOT1_HUMAN	sp|O75955|FLOT1_HUMAN	sp|O75955|FLOT1_HUMAN Flotillin-1 OS=Homo sapiens OX=9606 GN=FLOT1 PE=1 SV=3	Color2 [A=255, R=192, G=192, B=192]	9	4			FALSE			3	7.5	47.355	0.00038625	18.02	14853000	10	0	1	0.151864	0.865908	-0.35214	-0.122893	16.4148	16.4785	13.8799	15.8976	15.7463	16.1858
+	2.79929	-2.82665	Q15054	sp|Q15054|DPOD3_HUMAN	sp|Q15054|DPOD3_HUMAN	sp|Q15054|DPOD3_HUMAN DNA polymerase delta subunit 3 OS=Homo sapiens OX=9606 GN=POLD3 PE=1 SV=2	Color2 [A=255, R=192, G=192, B=192]	9	4			FALSE	+	Elute_Lysate	5	15	51.4	0	22.314	31738000	16	0	1	2.79929	0.00114072	-2.82665	-1.19235	14.6959	13.5955	13.733	16.8905	16.5825	17.0313
+	2.63868	-2.83312	Q06265	sp|Q06265|EXOS9_HUMAN	sp|Q06265|EXOS9_HUMAN	sp|Q06265|EXOS9_HUMAN Exosome complex component RRP45 OS=Homo sapiens OX=9606 GN=EXOSC9 PE=1 SV=3	Color2 [A=255, R=192, G=192, B=192]	9	4			FALSE	+	Elute_Lysate	4	8.7	48.948	0.00034953	12.539	31810000	24	0	1	2.63868	0.00134813	-2.83312	-1.17564	14.5854	14.4146	13.9075	17.8193	16.9641	16.6234
	0.17616	-0.587665	O75970	sp|O75970|MPDZ_HUMAN	sp|O75970|MPDZ_HUMAN	sp|O75970|MPDZ_HUMAN Multiple PDZ domain protein OS=Homo sapiens OX=9606 GN=MPDZ PE=1 SV=2	Color2 [A=255, R=192, G=192, B=192]	9	4			TRUE			2	1.7	221.62	0.0014634	2.6196	7147800	3	1.10526	1	0.17616	0.794917	-0.587665	-0.179954	15.2167	14.4369	14.0286	16.7782	15.8984	12.7686
+	2.06131	-2.83323	Q7Z5K2	sp|Q7Z5K2|WAPL_HUMAN	sp|Q7Z5K2|WAPL_HUMAN	sp|Q7Z5K2|WAPL_HUMAN Wings apart-like protein homolog OS=Homo sapiens OX=9606 GN=WAPL PE=1 SV=1	Color2 [A=255, R=192, G=192, B=192]	9	4			FALSE	+	Elute_Lysate	5	6.5	132.94	0.0003663	14.678	4664600	16	0	1	2.06131	0.00267943	-2.83323	-1.09351	12.6838	12.9972	14.5869	16.1662	16.3189	16.2825
+	2.54828	-2.83346	Q13308	sp|Q13308|PTK7_HUMAN	sp|Q13308|PTK7_HUMAN	sp|Q13308|PTK7_HUMAN Inactive tyrosine-protein kinase 7 OS=Homo sapiens OX=9606 GN=PTK7 PE=1 SV=2	Color2 [A=255, R=192, G=192, B=192]	9	4			FALSE	+	Elute_Lysate	4	5.5	118.39	0.00050904	3.2797	9670600	5	0	1	2.54828	0.0013913	-2.83346	-1.16438	12.9501	13.2069	13.4925	15.4768	15.843	16.8301
+	2.65536	-2.83473	P37198	sp|P37198|NUP62_HUMAN	sp|P37198|NUP62_HUMAN	sp|P37198|NUP62_HUMAN Nuclear pore glycoprotein p62 OS=Homo sapiens OX=9606 GN=NUP62 PE=1 SV=3	Color2 [A=255, R=192, G=192, B=192]	9	4			FALSE	+	Elute_Lysate	4	14.8	53.254	0	32.043	47988000	24	0	1	2.65536	0.00134875	-2.83473	-1.17824	13.8572	14.2977	15.0237	17.0738	16.9446	17.6644
+	1.82078	-2.83486	Q9Y6A9	sp|Q9Y6A9|SPCS1_HUMAN	sp|Q9Y6A9|SPCS1_HUMAN	sp|Q9Y6A9|SPCS1_HUMAN Signal peptidase complex subunit 1 OS=Homo sapiens OX=9606 GN=SPCS1 PE=1 SV=4	Color2 [A=255, R=192, G=192, B=192]	9	4			FALSE	+	Elute_Lysate	2	34.3	11.805	0.00030647	7.4512	16045000	4	0	1	1.82078	0.00380025	-2.83486	-1.05191	14.1862	13.012	14.9076	17.6391	16.1856	16.7857
+	2.68444	-2.84029	Q9H3P2	sp|Q9H3P2|NELFA_HUMAN	sp|Q9H3P2|NELFA_HUMAN	sp|Q9H3P2|NELFA_HUMAN Negative elongation factor A OS=Homo sapiens OX=9606 GN=NELFA PE=1 SV=3	Color2 [A=255, R=192, G=192, B=192]	9	4			FALSE	+	Elute_Lysate	5	18.2	57.276	0	22.495	46787000	16	0	1	2.68444	0.00125035	-2.84029	-1.1837	14.5179	13.1536	13.7467	16.6472	16.5418	16.75
+	1.33695	-2.84178	Q96S55	sp|Q96S55|WRIP1_HUMAN	sp|Q96S55|WRIP1_HUMAN	sp|Q96S55|WRIP1_HUMAN ATPase WRNIP1 OS=Homo sapiens OX=9606 GN=WRNIP1 PE=1 SV=2	Color2 [A=255, R=192, G=192, B=192]	9	4			FALSE	+	Elute_Lysate	4	6.9	72.132	0.0014695	2.6741	23383000	5	0	1	1.33695	0.00854682	-2.84178	-0.949034	14.2586	12.7803	15.658	17.3908	16.0099	17.8215
+	1.59749	-2.84314	Q14249	sp|Q14249|NUCG_HUMAN	sp|Q14249|NUCG_HUMAN	sp|Q14249|NUCG_HUMAN Endonuclease G, mitochondrial OS=Homo sapiens OX=9606 GN=ENDOG PE=1 SV=4	Color2 [A=255, R=192, G=192, B=192]	9	4			FALSE	+	Elute_Lysate	5	20.5	32.62	0.00028703	5.5843	11485000	28	0	1	1.59749	0.00554366	-2.84314	-1.0096	13.5593	11.8857	14.614	15.9697	16.568	16.0507
	0.219146	-0.593131	O94766	sp|O94766|B3GA3_HUMAN	sp|O94766|B3GA3_HUMAN	sp|O94766|B3GA3_HUMAN Galactosylgalactosylxylosylprotein 3-beta-glucuronosyltransferase 3 OS=Homo sapiens OX=9606 GN=B3GAT3 PE=1 SV=2	Color2 [A=255, R=192, G=192, B=192]	9	4			FALSE			4	14.3	37.121	0.00030367	7.1951	12329000	6	0	1	0.219146	0.77605	-0.593131	-0.194197	13.3228	13.6987	16.0588	13.7441	15.7539	15.3617
	0.663542	-0.602875	O94776	sp|O94776|MTA2_HUMAN	sp|O94776|MTA2_HUMAN	sp|O94776|MTA2_HUMAN Metastasis-associated protein MTA2 OS=Homo sapiens OX=9606 GN=MTA2 PE=1 SV=1	Color2 [A=255, R=192, G=192, B=192]	9	4			FALSE			27	43.9	75.022	0	146.89	265290000	103	0	1	0.663542	0.693035	-0.602875	-0.249974	19.4267	18.7637	18.6208	20.1739	19.0736	19.3723
	0.935608	-2.61394	O94782	sp|O94782|UBP1_HUMAN	sp|O94782|UBP1_HUMAN	sp|O94782|UBP1_HUMAN Ubiquitin carboxyl-terminal hydrolase 1 OS=Homo sapiens OX=9606 GN=USP1 PE=1 SV=1	Color2 [A=255, R=192, G=192, B=192]	9	4			FALSE			2	3.4	88.206	0.0093671	1.8255	8671400	5	0	1	0.935608	0.0299537	-2.61394	-0.790592	12.499	13.2765	14.3532	17.2931	17.0648	13.6127
+	2.05004	-2.8504	O14530	sp|O14530|TXND9_HUMAN	sp|O14530|TXND9_HUMAN	sp|O14530|TXND9_HUMAN Thioredoxin domain-containing protein 9 OS=Homo sapiens OX=9606 GN=TXNDC9 PE=1 SV=2	Color2 [A=255, R=192, G=192, B=192]	9	4			FALSE	+	Elute_Lysate	5	27.9	26.534	0.00036928	15.199	20363000	24	0	1	2.05004	0.00268996	-2.8504	-1.09675	13.7606	13.6479	14.2078	15.6824	16.8216	17.6634
+	1.49942	-2.85568	Q9BZX2	sp|Q9BZX2|UCK2_HUMAN;sp|Q9HA47|UCK1_HUMAN	sp|Q9BZX2|UCK2_HUMAN	sp|Q9BZX2|UCK2_HUMAN Uridine-cytidine kinase 2 OS=Homo sapiens OX=9606 GN=UCK2 PE=1 SV=1	Color2 [A=255, R=192, G=192, B=192]	9	4			FALSE	+	Elute_Lysate	8	50.2	29.299	0	37.21	28068000	30	0	2	1.49942	0.00623649	-2.85568	-0.991109	16.4569	13.6974	14.2704	17.1615	17.7735	18.0568
	1.36628	-2.21578	O94842	sp|O94842|TOX4_HUMAN;sp|O94900|TOX_HUMAN;sp|O15405|TOX3_HUMAN	sp|O94842|TOX4_HUMAN;sp|O94900|TOX_HUMAN;sp|O15405|TOX3_HUMAN	sp|O94842|TOX4_HUMAN TOX high mobility group box family member 4 OS=Homo sapiens OX=9606 GN=TOX4 PE=1 SV=1;sp|O94900|TOX_HUMAN Thymocyte selection-associated high mobility group box protein TOX OS=Homo sapiens OX=9606 GN=TOX PE=2 SV=3;sp|O15405|TOX3_HUMAN	Color2 [A=255, R=192, G=192, B=192]	9	4			FALSE			4	9	66.194	0	40.429	27005000	20	0	3	1.36628	0.0275364	-2.21578	-0.803542	13.4491	13.6966	15.6972	15.9868	16.8342	16.6693
	0.654076	-1.96843	O94855	sp|O94855|SC24D_HUMAN	sp|O94855|SC24D_HUMAN	sp|O94855|SC24D_HUMAN Protein transport protein Sec24D OS=Homo sapiens OX=9606 GN=SEC24D PE=1 SV=2	Color2 [A=255, R=192, G=192, B=192]	9	4			FALSE			6	5	113.01	0.00036697	14.876	9742800	8	0	1	0.654076	0.125349	-1.96843	-0.585572	11.6096	12.8674	15.3832	16.8285	14.583	14.3541
+	3.54502	-2.8568	O94880	sp|O94880|PHF14_HUMAN	sp|O94880|PHF14_HUMAN	sp|O94880|PHF14_HUMAN PHD finger protein 14 OS=Homo sapiens OX=9606 GN=PHF14 PE=1 SV=2	Color2 [A=255, R=192, G=192, B=192]	9	4			FALSE	+	Elute_Lysate	7	8.8	100.05	0.00037064	15.388	18306000	15	0	1	3.54502	0.000683217	-2.8568	-1.27538	13.1965	13.035	13.2926	15.7601	15.85	16.4843
+	1.62052	-2.86099	Q13952	sp|Q13952|NFYC_HUMAN	sp|Q13952|NFYC_HUMAN	sp|Q13952|NFYC_HUMAN Nuclear transcription factor Y subunit gamma OS=Homo sapiens OX=9606 GN=NFYC PE=1 SV=3	Color2 [A=255, R=192, G=192, B=192]	9	4			FALSE	+	Elute_Lysate	4	9.8	50.302	0.00027917	4.9438	30346000	9	0	1	1.62052	0.00502819	-2.86099	-1.01901	13.1303	12.2678	14.1685	15.0147	16.0701	17.0648
+	2.0363	-2.86133	Q9BRT9	sp|Q9BRT9|SLD5_HUMAN	sp|Q9BRT9|SLD5_HUMAN	sp|Q9BRT9|SLD5_HUMAN DNA replication complex GINS protein SLD5 OS=Homo sapiens OX=9606 GN=GINS4 PE=1 SV=1	Color2 [A=255, R=192, G=192, B=192]	9	4			FALSE	+	Elute_Lysate	6	30.9	26.047	0	30.242	32767000	52	0	1	2.0363	0.00269113	-2.86133	-1.09768	13.4369	15.4013	14.9746	17.2511	17.5253	17.6204
+	2.12693	-2.86244	Q9Y5Y0	sp|Q9Y5Y0|FLVC1_HUMAN	sp|Q9Y5Y0|FLVC1_HUMAN	sp|Q9Y5Y0|FLVC1_HUMAN Feline leukemia virus subgroup C receptor-related protein 1 OS=Homo sapiens OX=9606 GN=FLVCR1 PE=1 SV=1	Color2 [A=255, R=192, G=192, B=192]	9	4			FALSE	+	Elute_Lysate	3	7	59.862	0.000293	6.1831	20681000	32	0	1	2.12693	0.00229528	-2.86244	-1.11294	13.3353	13.2467	14.5591	16.788	15.8301	17.1102
	1.23637	-1.94155	O94888	sp|O94888|UBXN7_HUMAN	sp|O94888|UBXN7_HUMAN	sp|O94888|UBXN7_HUMAN UBX domain-containing protein 7 OS=Homo sapiens OX=9606 GN=UBXN7 PE=1 SV=2	Color2 [A=255, R=192, G=192, B=192]	9	4			FALSE			3	8.4	54.862	0.00029931	6.792	18742000	11	0	1	1.23637	0.0505666	-1.94155	-0.709242	12.8119	13.3756	14.2988	14.2589	16.1916	15.8605
+	1.72201	-2.86254	Q6UX04	sp|Q6UX04|CWC27_HUMAN	sp|Q6UX04|CWC27_HUMAN	sp|Q6UX04|CWC27_HUMAN Spliceosome-associated protein CWC27 homolog OS=Homo sapiens OX=9606 GN=CWC27 PE=1 SV=1	Color2 [A=255, R=192, G=192, B=192]	9	4			FALSE	+	Elute_Lysate	4	17.6	53.846	0.00036284	14.176	30354000	8	0	1	1.72201	0.00448148	-2.86254	-1.0403	13.0115	13.2611	15.2042	16.2881	17.2541	16.5222
+	1.92357	-2.86513	Q96IZ0	sp|Q96IZ0|PAWR_HUMAN	sp|Q96IZ0|PAWR_HUMAN	sp|Q96IZ0|PAWR_HUMAN PRKC apoptosis WT1 regulator protein OS=Homo sapiens OX=9606 GN=PAWR PE=1 SV=1	Color2 [A=255, R=192, G=192, B=192]	9	4			FALSE	+	Elute_Lysate	6	24.1	36.567	0	65.571	60838000	17	0	1	1.92357	0.00312355	-2.86513	-1.07917	13.0358	14.1595	13.9909	16.5186	15.6748	17.5882
+	1.67632	-2.86561	Q9H1I8	sp|Q9H1I8|ASCC2_HUMAN	sp|Q9H1I8|ASCC2_HUMAN	sp|Q9H1I8|ASCC2_HUMAN Activating signal cointegrator 1 complex subunit 2 OS=Homo sapiens OX=9606 GN=ASCC2 PE=1 SV=3	Color2 [A=255, R=192, G=192, B=192]	9	4			FALSE	+	Elute_Lysate	6	11.5	86.359	0.00038971	18.38	23725000	24	0	1	1.67632	0.00478057	-2.86561	-1.03184	12.9757	13.4062	15.3168	16.3307	16.6392	17.3256
+	1.87012	-2.86625	P82933	sp|P82933|RT09_HUMAN	sp|P82933|RT09_HUMAN	sp|P82933|RT09_HUMAN 28S ribosomal protein S9, mitochondrial OS=Homo sapiens OX=9606 GN=MRPS9 PE=1 SV=2	Color2 [A=255, R=192, G=192, B=192]	9	4			FALSE	+	Elute_Lysate	6	14.1	45.834	0.0003712	15.479	34701000	16	0	1	1.87012	0.00331448	-2.86625	-1.06976	13.5051	13.6507	15.5266	16.8613	16.9401	17.4798
+	3.33678	-2.86674	Q9BXW9	sp|Q9BXW9|FACD2_HUMAN	sp|Q9BXW9|FACD2_HUMAN	sp|Q9BXW9|FACD2_HUMAN Fanconi anemia group D2 protein OS=Homo sapiens OX=9606 GN=FANCD2 PE=1 SV=2	Color2 [A=255, R=192, G=192, B=192]	9	4			FALSE	+	Elute_Lysate	6	4.8	164.13	0.00027739	4.7908	12493000	11	0	1	3.33678	0.000738703	-2.86674	-1.26159	13.7102	13.9451	14.1037	17.1327	16.3077	16.9187
	0.330457	-0.675406	O94919	sp|O94919|ENDD1_HUMAN	sp|O94919|ENDD1_HUMAN	sp|O94919|ENDD1_HUMAN Endonuclease domain-containing 1 protein OS=Homo sapiens OX=9606 GN=ENDOD1 PE=1 SV=2	Color2 [A=255, R=192, G=192, B=192]	9	4			FALSE			2	4.4	55.016	0.0052083	2.2029	7344400	2	0	1	0.330457	0.711505	-0.675406	-0.237681	14.4176	12.5667	14.973	14.9837	15.178	13.8219
+	1.52313	-2.86919	P00846	sp|P00846|ATP6_HUMAN	sp|P00846|ATP6_HUMAN	sp|P00846|ATP6_HUMAN ATP synthase subunit a OS=Homo sapiens OX=9606 GN=MT-ATP6 PE=1 SV=1	Color2 [A=255, R=192, G=192, B=192]	9	4			FALSE	+	Elute_Lysate	1	4.4	24.817	0.0038425	2.3687	5566300	12	0	1	1.52313	0.00573721	-2.86919	-0.999749	12.6445	13.2481	15.3327	17.2123	16.4084	16.2121
	1.64212	-1.81661	O94927	sp|O94927|HAUS5_HUMAN	sp|O94927|HAUS5_HUMAN	sp|O94927|HAUS5_HUMAN HAUS augmin-like complex subunit 5 OS=Homo sapiens OX=9606 GN=HAUS5 PE=1 SV=2	Color2 [A=255, R=192, G=192, B=192]	9	4			FALSE			2	3.6	71.682	0.0091596	1.8464	5861900	3	0	1	1.64212	0.0454861	-1.81661	-0.725225	13.923	13.2275	13.9287	15.9247	14.6145	15.9899
+	1.98093	-2.86975	Q8N2U0	sp|Q8N2U0|TM256_HUMAN	sp|Q8N2U0|TM256_HUMAN	sp|Q8N2U0|TM256_HUMAN Transmembrane protein 256 OS=Homo sapiens OX=9606 GN=TMEM256 PE=3 SV=1	Color2 [A=255, R=192, G=192, B=192]	9	4			FALSE	+	Elute_Lysate	2	8	11.741	0.00029586	6.4293	16841000	14	0	1	1.98093	0.00278299	-2.86975	-1.09064	13.0473	13.7557	14.1622	16.7338	17.3392	15.5014
+	1.99101	-2.87199	Q92890	sp|Q92890|UFD1_HUMAN	sp|Q92890|UFD1_HUMAN	sp|Q92890|UFD1_HUMAN Ubiquitin recognition factor in ER-associated degradation protein 1 OS=Homo sapiens OX=9606 GN=UFD1 PE=1 SV=3	Color2 [A=255, R=192, G=192, B=192]	9	4			FALSE	+	Elute_Lysate	10	39.7	34.5	0	21.984	139530000	59	0	1	1.99101	0.00267593	-2.87199	-1.09304	16.6147	15.4375	14.4857	18.1436	18.4847	18.5255
+	2.39264	-2.87395	P30508	sp|P30508|1C12_HUMAN;sp|P30510|1C14_HUMAN;sp|Q29960|1C16_HUMAN;sp|P30505|1C08_HUMAN;sp|Q95604|1C17_HUMAN;sp|Q9TNN7|1C05_HUMAN;sp|P30501|1C02_HUMAN	sp|P30508|1C12_HUMAN;sp|P30510|1C14_HUMAN;sp|Q29960|1C16_HUMAN;sp|P30505|1C08_HUMAN;sp|Q95604|1C17_HUMAN;sp|Q9TNN7|1C05_HUMAN	sp|P30508|1C12_HUMAN HLA class I histocompatibility antigen, Cw-12 alpha chain OS=Homo sapiens OX=9606 GN=HLA-C PE=1 SV=2;sp|P30510|1C14_HUMAN HLA class I histocompatibility antigen, Cw-14 alpha chain OS=Homo sapiens OX=9606 GN=HLA-C PE=1 SV=2;sp|Q29960|1C	Color2 [A=255, R=192, G=192, B=192]	9	4			FALSE	+	Elute_Lysate	23	59.8	40.885	0	323.31	398120000	127	0	7	2.39264	0.00138497	-2.87395	-1.15674	17.0723	16.109	15.8638	18.6229	19.3587	19.6854
	1.62252	-1.89411	O94992	sp|O94992|HEXI1_HUMAN;sp|Q96MH2|HEXI2_HUMAN	sp|O94992|HEXI1_HUMAN	sp|O94992|HEXI1_HUMAN Protein HEXIM1 OS=Homo sapiens OX=9606 GN=HEXIM1 PE=1 SV=1	Color2 [A=255, R=192, G=192, B=192]	9	4			FALSE			3	9.7	40.623	0.00026882	4.1972	17852000	5	0	2	1.62252	0.0391819	-1.89411	-0.747506	13.967	14.2196	12.9832	15.5948	16.283	14.9744
+	1.92569	-2.87457	O00159	sp|O00159|MYO1C_HUMAN	sp|O00159|MYO1C_HUMAN	sp|O00159|MYO1C_HUMAN Unconventional myosin-Ic OS=Homo sapiens OX=9606 GN=MYO1C PE=1 SV=4	Color2 [A=255, R=192, G=192, B=192]	9	4			FALSE	+	Elute_Lysate	36	39.5	121.68	0	209.42	364450000	205	0	1	1.92569	0.00303538	-2.87457	-1.08223	19.7603	18.613	17.5452	21.7247	21.5849	21.2325
+	1.55764	-2.87617	P22694	sp|P22694|KAPCB_HUMAN	sp|P22694|KAPCB_HUMAN	sp|P22694|KAPCB_HUMAN cAMP-dependent protein kinase catalytic subunit beta OS=Homo sapiens OX=9606 GN=PRKACB PE=1 SV=2	Color2 [A=255, R=192, G=192, B=192]	9	4			FALSE	+	Elute_Lysate	7	18.8	40.622	0.00028563	5.5142	15324000	5	0	1	1.55764	0.00553909	-2.87617	-1.00917	13.349	12.5436	15.2084	17.1672	16.4763	16.0861
	0.149315	-0.31674	O95140	sp|O95140|MFN2_HUMAN	sp|O95140|MFN2_HUMAN	sp|O95140|MFN2_HUMAN Mitofusin-2 OS=Homo sapiens OX=9606 GN=MFN2 PE=1 SV=3	Color2 [A=255, R=192, G=192, B=192]	9	4			FALSE			3	7.3	86.401	0.00026546	4.0213	4330700	5	0	1	0.149315	0.878163	-0.31674	-0.113515	14.0113	14.4781	14.6781	16.0686	13.4213	14.6279
+	2.63594	-2.87642	Q9UPN7	sp|Q9UPN7|PP6R1_HUMAN	sp|Q9UPN7|PP6R1_HUMAN	sp|Q9UPN7|PP6R1_HUMAN Serine/threonine-protein phosphatase 6 regulatory subunit 1 OS=Homo sapiens OX=9606 GN=PPP6R1 PE=1 SV=5	Color2 [A=255, R=192, G=192, B=192]	9	4			FALSE	+	Elute_Lysate	10	21.3	96.723	0	114.07	46039000	28	0	1	2.63594	0.00113806	-2.87642	-1.19017	14.1555	15.3946	14.8029	17.7563	17.252	17.9739
	1.14686	-2.3454	O95159	sp|O95159|ZFPL1_HUMAN	sp|O95159|ZFPL1_HUMAN	sp|O95159|ZFPL1_HUMAN Zinc finger protein-like 1 OS=Homo sapiens OX=9606 GN=ZFPL1 PE=1 SV=2	Color2 [A=255, R=192, G=192, B=192]	9	4			FALSE			4	17.4	34.114	0.00033636	10.741	30844000	8	0	1	1.14686	0.0298501	-2.3454	-0.791899	14.3027	12.4711	13.8872	14.331	16.7751	16.5912
+	3.0066	-2.87657	Q8WXA9	sp|Q8WXA9|SREK1_HUMAN	sp|Q8WXA9|SREK1_HUMAN	sp|Q8WXA9|SREK1_HUMAN Splicing regulatory glutamine/lysine-rich protein 1 OS=Homo sapiens OX=9606 GN=SREK1 PE=1 SV=1	Color2 [A=255, R=192, G=192, B=192]	9	4			FALSE	+	Elute_Lysate	3	8.9	59.38	0.00031496	8.4968	17052000	16	0	1	3.0066	0.000890813	-2.87657	-1.23312	13.2528	14.0223	14.0742	16.4217	16.4991	17.0581
	0.602997	-1.65551	O95166	sp|O95166|GBRAP_HUMAN	sp|O95166|GBRAP_HUMAN	sp|O95166|GBRAP_HUMAN Gamma-aminobutyric acid receptor-associated protein OS=Homo sapiens OX=9606 GN=GABARAP PE=1 SV=1	Color2 [A=255, R=192, G=192, B=192]	9	4			FALSE			4	36.8	13.918	0.00030979	7.8328	15741000	18	0	1	0.602997	0.210423	-1.65551	-0.512582	12.9598	13.8887	14.1986	17.2465	13.205	15.5622
+	1.96625	-2.87661	O14545	sp|O14545|TRAD1_HUMAN	sp|O14545|TRAD1_HUMAN	sp|O14545|TRAD1_HUMAN TRAF-type zinc finger domain-containing protein 1 OS=Homo sapiens OX=9606 GN=TRAFD1 PE=1 SV=1	Color2 [A=255, R=192, G=192, B=192]	9	4			FALSE	+	Elute_Lysate	3	6.7	64.84	0	47.881	15466000	9	0	1	1.96625	0.00278057	-2.87661	-1.09004	12.1913	12.0464	13.9372	15.2313	15.6651	15.9083
	1.59222	-2.30896	O95169	sp|O95169|NDUB8_HUMAN	sp|O95169|NDUB8_HUMAN	sp|O95169|NDUB8_HUMAN NADH dehydrogenase [ubiquinone] 1 beta subcomplex subunit 8, mitochondrial OS=Homo sapiens OX=9606 GN=NDUFB8 PE=1 SV=1	Color2 [A=255, R=192, G=192, B=192]	9	4			FALSE			4	28.5	21.766	0.00030285	7.1079	16415000	18	0	1	1.59222	0.0176336	-2.30896	-0.866299	12.9148	14.0144	14.8279	16.9478	16.0008	15.7355
+	1.66771	-2.87696	O00418	sp|O00418|EF2K_HUMAN	sp|O00418|EF2K_HUMAN	sp|O00418|EF2K_HUMAN Eukaryotic elongation factor 2 kinase OS=Homo sapiens OX=9606 GN=EEF2K PE=1 SV=2	Color2 [A=255, R=192, G=192, B=192]	9	4			FALSE	+	Elute_Lysate	6	9.9	82.143	0	25.084	44415000	19	0	1	1.66771	0.00468538	-2.87696	-1.033	14.4066	12.7274	15.2849	17.002	17.4241	16.6237
+	2.04447	-2.87745	Q9BXR0	sp|Q9BXR0|TGT_HUMAN	sp|Q9BXR0|TGT_HUMAN	sp|Q9BXR0|TGT_HUMAN Queuine tRNA-ribosyltransferase catalytic subunit 1 OS=Homo sapiens OX=9606 GN=QTRT1 PE=1 SV=3	Color2 [A=255, R=192, G=192, B=192]	9	4			FALSE	+	Elute_Lysate	7	24.6	44.047	0	102.16	56912000	27	0	1	2.04447	0.00260412	-2.87745	-1.1038	13.086	14.3972	14.0206	15.7818	17.1785	17.1758
	0.856002	-3.79379	O95202	sp|O95202|LETM1_HUMAN	sp|O95202|LETM1_HUMAN	sp|O95202|LETM1_HUMAN Mitochondrial proton/calcium exchanger protein OS=Homo sapiens OX=9606 GN=LETM1 PE=1 SV=1	Color2 [A=255, R=192, G=192, B=192]	9	4			FALSE			24	36.4	83.353	0	224.05	556560000	175	0	1	0.856002	0.010154	-3.79379	-0.934459	17.5177	19.3745	12.553	20.6762	20.4887	19.6618
	0.882291	-1.28789	O95219	sp|O95219|SNX4_HUMAN	sp|O95219|SNX4_HUMAN	sp|O95219|SNX4_HUMAN Sorting nexin-4 OS=Homo sapiens OX=9606 GN=SNX4 PE=1 SV=1	Color2 [A=255, R=192, G=192, B=192]	9	4			FALSE			5	11.8	51.908	0.00029146	6.0688	9033900	11	0	1	0.882291	0.257497	-1.28789	-0.480563	12.5327	13.582	14.8563	14.8485	15.1547	14.8315
	1.66483	-1.72543	O95229	sp|O95229|ZWINT_HUMAN	sp|O95229|ZWINT_HUMAN	sp|O95229|ZWINT_HUMAN ZW10 interactor OS=Homo sapiens OX=9606 GN=ZWINT PE=1 SV=2	Color2 [A=255, R=192, G=192, B=192]	9	4			FALSE			5	20.9	31.293	0	19.536	28338000	24	0	1	1.66483	0.0543217	-1.72543	-0.698045	14.6858	13.3666	14.6216	16.3291	15.678	15.8433
+	1.5308	-2.87962	P40429	sp|P40429|RL13A_HUMAN;sp|Q6NVV1|R13P3_HUMAN	sp|P40429|RL13A_HUMAN	sp|P40429|RL13A_HUMAN 60S ribosomal protein L13a OS=Homo sapiens OX=9606 GN=RPL13A PE=1 SV=2	Color2 [A=255, R=192, G=192, B=192]	9	4			FALSE	+	Elute_Lysate	23	68.5	23.577	0	130.61	918970000	625	0	2	1.5308	0.00566968	-2.87962	-1.00401	20.2936	20.8936	18.0749	22.6182	22.4046	22.8782
	1.27187	-2.88025	Q96EV2	sp|Q96EV2|RBM33_HUMAN	sp|Q96EV2|RBM33_HUMAN	sp|Q96EV2|RBM33_HUMAN RNA-binding protein 33 OS=Homo sapiens OX=9606 GN=RBM33 PE=1 SV=3	Color2 [A=255, R=192, G=192, B=192]	9	4			FALSE	+	Elute_Lysate	6	8.2	129.98	0	56.545	29685000	15	0	1	1.27187	0.0097316	-2.88025	-0.940531	13.7388	13.9685	14.2714	14.7753	18.039	17.8052
+	2.3551	-2.88061		sp|P14618|KPYM_HUMAN;sp|P30613|KPYR_HUMAN	sp|P14618|KPYM_HUMAN	sp|P14618|KPYM_HUMAN Pyruvate kinase PKM OS=Homo sapiens OX=9606 GN=PKM PE=1 SV=4	Color2 [A=255, R=192, G=192, B=192]	9	4			FALSE	+	Elute_Lysate	70	91.7	57.936	0	323.31	28737000000	4781	NaN	2	2.3551	0.00149365	-2.88061	-1.1535	24.1517	24.8242	23.1332	26.7675	26.9743	27.0091
	1.48998	-1.68436	O95248	sp|O95248|MTMR5_HUMAN	sp|O95248|MTMR5_HUMAN	sp|O95248|MTMR5_HUMAN Myotubularin-related protein 5 OS=Homo sapiens OX=9606 GN=SBF1 PE=1 SV=4	Color2 [A=255, R=192, G=192, B=192]	9	4			TRUE			3	2.5	208.44	0.00037509	16.093	7163500	9	1.125	1	1.48998	0.0679933	-1.68436	-0.667464	13.3489	14.5657	15.0655	16.0176	16.2143	15.8014
+	1.63524	-2.88379	Q0VDF9	sp|Q0VDF9|HSP7E_HUMAN	sp|Q0VDF9|HSP7E_HUMAN	sp|Q0VDF9|HSP7E_HUMAN Heat shock 70 kDa protein 14 OS=Homo sapiens OX=9606 GN=HSPA14 PE=1 SV=1	Color2 [A=255, R=192, G=192, B=192]	9	4			FALSE	+	Elute_Lysate	6	16.1	54.794	0	19.223	49315000	23	0	1	1.63524	0.00491729	-2.88379	-1.02792	13.0573	15.7053	14.0355	17.0306	17.5872	16.8317
	1.06193	-0.854813	O95251	sp|O95251|KAT7_HUMAN	sp|O95251|KAT7_HUMAN	sp|O95251|KAT7_HUMAN Histone acetyltransferase KAT7 OS=Homo sapiens OX=9606 GN=KAT7 PE=1 SV=1	Color2 [A=255, R=192, G=192, B=192]	9	4			FALSE			3	5.7	70.642	0.00032268	9.391	14598000	9	0	1	1.06193	0.493363	-0.854813	-0.359424	13.0027	13.4462	13.9225	14.7098	13.7984	14.4276
	1.38996	-2.00306	O95260	sp|O95260|ATE1_HUMAN	sp|O95260|ATE1_HUMAN	sp|O95260|ATE1_HUMAN Arginyl-tRNA--protein transferase 1 OS=Homo sapiens OX=9606 GN=ATE1 PE=1 SV=2	Color2 [A=255, R=192, G=192, B=192]	9	4			FALSE			2	6.2	59.09	0.00028694	5.5823	10974000	8	0	1	1.38996	0.0387616	-2.00306	-0.749597	14.5	13.6978	15.534	15.8796	17.3046	16.5568
+	1.40409	-2.88482	A6NKT7	sp|A6NKT7|RGPD3_HUMAN;sp|Q7Z3J3|RGPD4_HUMAN	sp|A6NKT7|RGPD3_HUMAN;sp|Q7Z3J3|RGPD4_HUMAN	sp|A6NKT7|RGPD3_HUMAN RanBP2-like and GRIP domain-containing protein 3 OS=Homo sapiens OX=9606 GN=RGPD3 PE=3 SV=2;sp|Q7Z3J3|RGPD4_HUMAN RanBP2-like and GRIP domain-containing protein 4 OS=Homo sapiens OX=9606 GN=RGPD4 PE=2 SV=3	Color2 [A=255, R=192, G=192, B=192]	9	4			FALSE	+	Elute_Lysate	24	17.4	197.48	0.00032552	9.7276	27443000	15	0	2	1.40409	0.00681464	-2.88482	-0.975428	13.2733	14.4746	15.8946	18.3525	17.5997	16.3448
+	2.91897	-2.88621	Q8WX92	sp|Q8WX92|NELFB_HUMAN	sp|Q8WX92|NELFB_HUMAN	sp|Q8WX92|NELFB_HUMAN Negative elongation factor B OS=Homo sapiens OX=9606 GN=NELFB PE=1 SV=1	Color2 [A=255, R=192, G=192, B=192]	9	4			FALSE	+	Elute_Lysate	13	27.6	65.697	0	47.171	37906000	29	0	1	2.91897	0.000945907	-2.88621	-1.22714	13.448	14.3575	14.5527	16.8438	17.1528	17.0202
	1.91168	-2.36677	O95297	sp|O95297|MPZL1_HUMAN	sp|O95297|MPZL1_HUMAN	sp|O95297|MPZL1_HUMAN Myelin protein zero-like protein 1 OS=Homo sapiens OX=9606 GN=MPZL1 PE=1 SV=1	Color2 [A=255, R=192, G=192, B=192]	9	4			FALSE			2	7.8	29.082	0.00075207	3.0423	27085000	12	0	1	1.91168	0.0105973	-2.36677	-0.929834	14.4755	13.0314	13.4427	16.5813	16.0499	15.4187
+	2.11224	-2.89276	Q8IWT0	sp|Q8IWT0|ARCH_HUMAN	sp|Q8IWT0|ARCH_HUMAN	sp|Q8IWT0|ARCH_HUMAN Protein archease OS=Homo sapiens OX=9606 GN=ZBTB8OS PE=1 SV=2	Color2 [A=255, R=192, G=192, B=192]	9	4			FALSE	+	Elute_Lysate	4	21	19.491	0	23.998	16914000	16	NaN	1	2.11224	0.0022047	-2.89276	-1.11968	14.4899	13.8678	14.4068	17.171	18.0884	16.1834
	0.166223	-0.570495	O95299	sp|O95299|NDUAA_HUMAN	sp|O95299|NDUAA_HUMAN	sp|O95299|NDUAA_HUMAN NADH dehydrogenase [ubiquinone] 1 alpha subcomplex subunit 10, mitochondrial OS=Homo sapiens OX=9606 GN=NDUFA10 PE=1 SV=1	Color2 [A=255, R=192, G=192, B=192]	9	4			FALSE			3	17.5	40.75	0.00036023	13.887	11226000	12	0	1	0.166223	0.802998	-0.570495	-0.173214	12.7979	15.4669	14.7088	12.8816	15.6047	16.1987
+	2.08914	-2.89314	A8CG34	sp|A8CG34|P121C_HUMAN;sp|Q96HA1|P121A_HUMAN;sp|Q6PJE2|POZP3_HUMAN;sp|A6NF01|P121B_HUMAN	sp|A8CG34|P121C_HUMAN;sp|Q96HA1|P121A_HUMAN	sp|A8CG34|P121C_HUMAN Nuclear envelope pore membrane protein POM 121C OS=Homo sapiens OX=9606 GN=POM121C PE=1 SV=3;sp|Q96HA1|P121A_HUMAN Nuclear envelope pore membrane protein POM 121 OS=Homo sapiens OX=9606 GN=POM121 PE=1 SV=2	Color2 [A=255, R=255, G=128, B=0]	9	8			TRUE	+	Elute_Lysate	7	6.3	125.09	0	35.973	20568000	17	1.69466	4	2.08914	0.00219885	-2.89314	-1.11596	14.1902	13.3948	15.0867	16.9197	16.6611	17.7703
+	2.01063	-2.89442	Q12800	sp|Q12800|TFCP2_HUMAN	sp|Q12800|TFCP2_HUMAN	sp|Q12800|TFCP2_HUMAN Alpha-globin transcription factor CP2 OS=Homo sapiens OX=9606 GN=TFCP2 PE=1 SV=2	Color2 [A=255, R=192, G=192, B=192]	9	4			FALSE	+	Elute_Lysate	2	6	57.255	0	34.138	22844000	15	0	1	2.01063	0.0026007	-2.89442	-1.10295	13.9056	12.0654	13.8022	16.3108	16.3577	15.7879
	1.29405	-2.79173	O95340	sp|O95340|PAPS2_HUMAN	sp|O95340|PAPS2_HUMAN	sp|O95340|PAPS2_HUMAN Bifunctional 3-phosphoadenosine 5-phosphosulfate synthase 2 OS=Homo sapiens OX=9606 GN=PAPSS2 PE=1 SV=2	Color2 [A=255, R=192, G=192, B=192]	9	4			FALSE			5	11.7	69.5	0.00030912	7.7571	18764000	6	0	1	1.29405	0.0108516	-2.79173	-0.927109	12.408	12.5185	15.2853	16.9334	15.7859	15.8676
+	2.47211	-2.89481	Q9BXW7	sp|Q9BXW7|HDHD5_HUMAN	sp|Q9BXW7|HDHD5_HUMAN	sp|Q9BXW7|HDHD5_HUMAN Haloacid dehalogenase-like hydrolase domain-containing 5 OS=Homo sapiens OX=9606 GN=HDHD5 PE=1 SV=1	Color2 [A=255, R=192, G=192, B=192]	9	4			FALSE	+	Elute_Lysate	9	27.2	46.321	0	29.252	76019000	27	0	1	2.47211	0.00134626	-2.89481	-1.17469	13.6829	14.6204	14.4503	16.4196	17.4685	17.5498
	0.86718	-3.52629	O95361	sp|O95361|TRI16_HUMAN;sp|Q309B1|TR16L_HUMAN	sp|O95361|TRI16_HUMAN	sp|O95361|TRI16_HUMAN Tripartite motif-containing protein 16 OS=Homo sapiens OX=9606 GN=TRIM16 PE=1 SV=3	Color2 [A=255, R=192, G=192, B=192]	9	4			FALSE			11	25.5	63.954	0	73.755	167290000	136	0	2	0.86718	0.0131484	-3.52629	-0.906078	12.3322	17.5049	18.3728	19.8962	19.4994	19.3932
	1.08842	-2.12038	O95363	sp|O95363|SYFM_HUMAN	sp|O95363|SYFM_HUMAN	sp|O95363|SYFM_HUMAN Phenylalanine--tRNA ligase, mitochondrial OS=Homo sapiens OX=9606 GN=FARS2 PE=1 SV=1	Color2 [A=255, R=192, G=192, B=192]	9	4			FALSE			1	2.4	52.356	0.0056671	2.1725	6850000	1	0	1	1.08842	0.0451761	-2.12038	-0.727174	11.9724	12.9776	13.4834	14.309	13.9643	16.5213
+	2.32806	-2.89582	Q9UQN3	sp|Q9UQN3|CHM2B_HUMAN	sp|Q9UQN3|CHM2B_HUMAN	sp|Q9UQN3|CHM2B_HUMAN Charged multivesicular body protein 2b OS=Homo sapiens OX=9606 GN=CHMP2B PE=1 SV=1	Color2 [A=255, R=192, G=192, B=192]	9	4			FALSE	+	Elute_Lysate	5	20.2	23.906	0.00038521	17.737	20583000	23	0	1	2.32806	0.00149568	-2.89582	-1.15439	13.5728	13.8681	15.0854	17.0648	16.7099	17.4391
+	3.46636	-2.89742	Q6ZRP7	sp|Q6ZRP7|QSOX2_HUMAN	sp|Q6ZRP7|QSOX2_HUMAN	sp|Q6ZRP7|QSOX2_HUMAN Sulfhydryl oxidase 2 OS=Homo sapiens OX=9606 GN=QSOX2 PE=1 SV=3	Color2 [A=255, R=192, G=192, B=192]	9	4			FALSE	+	Elute_Lysate	6	13	77.528	0.00035587	13.385	19893000	15	0	1	3.46636	0.000634	-2.89742	-1.28493	13.5979	13.5852	13.8714	16.108	16.8088	16.83
	1.94829	-1.40738	O95376	sp|O95376|ARI2_HUMAN	sp|O95376|ARI2_HUMAN	sp|O95376|ARI2_HUMAN E3 ubiquitin-protein ligase ARIH2 OS=Homo sapiens OX=9606 GN=ARIH2 PE=1 SV=1	Color2 [A=255, R=192, G=192, B=192]	9	4			FALSE			2	5.3	57.818	0.00027778	4.8314	14203000	9	0	1	1.94829	0.10636	-1.40738	-0.607569	14.1792	13.4033	14.3212	15.1902	15.6425	15.2932
	1.53571	-1.49544	O95379	sp|O95379|TFIP8_HUMAN	sp|O95379|TFIP8_HUMAN	sp|O95379|TFIP8_HUMAN Tumor necrosis factor alpha-induced protein 8 OS=Homo sapiens OX=9606 GN=TNFAIP8 PE=1 SV=1	Color2 [A=255, R=192, G=192, B=192]	9	4			FALSE			3	23.2	23.003	0.0005148	3.4148	5120500	6	0	1	1.53571	0.103832	-1.49544	-0.610588	13.0868	13.1629	12.9698	14.4761	13.8472	15.3826
	1.88647	-1.5297	O95391	sp|O95391|SLU7_HUMAN	sp|O95391|SLU7_HUMAN	sp|O95391|SLU7_HUMAN Pre-mRNA-splicing factor SLU7 OS=Homo sapiens OX=9606 GN=SLU7 PE=1 SV=2	Color2 [A=255, R=192, G=192, B=192]	9	4			FALSE			4	11.4	68.386	0.00033761	10.848	9426900	6	0	1	1.88647	0.0768561	-1.5297	-0.648578	13.702	14.5502	14.5093	15.7628	16.1896	15.3982
+	3.68012	-2.89763	P48506	sp|P48506|GSH1_HUMAN	sp|P48506|GSH1_HUMAN	sp|P48506|GSH1_HUMAN Glutamate--cysteine ligase catalytic subunit OS=Homo sapiens OX=9606 GN=GCLC PE=1 SV=2	Color2 [A=255, R=192, G=192, B=192]	9	4			FALSE	+	Elute_Lysate	6	12.4	72.765	0.00036179	14.027	56507000	15	0	1	3.68012	0.000578947	-2.89763	-1.30243	14.5192	13.8276	14.0739	17.2203	16.8854	17.0079
	0.751085	-0.647274	O95396	sp|O95396|MOCS3_HUMAN	sp|O95396|MOCS3_HUMAN	sp|O95396|MOCS3_HUMAN Adenylyltransferase and sulfurtransferase MOCS3 OS=Homo sapiens OX=9606 GN=MOCS3 PE=1 SV=1	Color2 [A=255, R=192, G=192, B=192]	9	4			FALSE			1	3.3	49.669	0	29.433	7118000	2	0	1	0.751085	0.659315	-0.647274	-0.270161	13.6439	14.6979	13.9598	14.2632	15.0278	14.9525
+	2.73719	-2.89851	Q9UID3	sp|Q9UID3|VPS51_HUMAN	sp|Q9UID3|VPS51_HUMAN	sp|Q9UID3|VPS51_HUMAN Vacuolar protein sorting-associated protein 51 homolog OS=Homo sapiens OX=9606 GN=VPS51 PE=1 SV=2	Color2 [A=255, R=192, G=192, B=192]	9	4			FALSE	+	Elute_Lysate	8	16.4	86.041	0	18.905	16419000	16	0	1	2.73719	0.00105104	-2.89851	-1.21037	13.4375	14.3342	13.7058	17.2219	16.2111	16.74
	0.76916	-2.53861	O95400	sp|O95400|CD2B2_HUMAN	sp|O95400|CD2B2_HUMAN	sp|O95400|CD2B2_HUMAN CD2 antigen cytoplasmic tail-binding protein 2 OS=Homo sapiens OX=9606 GN=CD2BP2 PE=1 SV=1	Color2 [A=255, R=192, G=192, B=192]	9	4			FALSE			9	32	37.646	0	23.902	97873000	46	0	1	0.76916	0.0466854	-2.53861	-0.721253	13.3884	18.3734	14.4379	17.9849	18.0585	17.7721
	2.16177	-2.20883	O95425	sp|O95425|SVIL_HUMAN	sp|O95425|SVIL_HUMAN	sp|O95425|SVIL_HUMAN Supervillin OS=Homo sapiens OX=9606 GN=SVIL PE=1 SV=2	Color2 [A=255, R=192, G=192, B=192]	9	4			FALSE			4	2	247.74	0.00035932	13.78	13235000	17	0	1	2.16177	0.0128068	-2.20883	-0.908429	14.1796	15.1017	14.3145	17.3836	16.4428	16.3959
+	1.50902	-2.89887	P10301	sp|P10301|RRAS_HUMAN;sp|P62070|RRAS2_HUMAN	sp|P10301|RRAS_HUMAN	sp|P10301|RRAS_HUMAN Ras-related protein R-Ras OS=Homo sapiens OX=9606 GN=RRAS PE=1 SV=1	Color2 [A=255, R=192, G=192, B=192]	9	4			FALSE	+	Elute_Lysate	5	23.9	23.48	0.00031017	7.9341	27073000	19	0	2	1.50902	0.00566735	-2.89887	-1.00369	12.9984	15.0505	15.7767	17.5135	18.0433	16.9653
	0.845885	-1.01992	O95453	sp|O95453|PARN_HUMAN	sp|O95453|PARN_HUMAN	sp|O95453|PARN_HUMAN Poly(A)-specific ribonuclease PARN OS=Homo sapiens OX=9606 GN=PARN PE=1 SV=1	Color2 [A=255, R=192, G=192, B=192]	9	4			FALSE			7	18.3	73.45	0.00037722	16.354	29806000	17	0	1	0.845885	0.411654	-1.01992	-0.398425	14.8558	14.1185	15.2483	16.3018	14.8643	16.1163
	1.25408	-2.55264	O95456	sp|O95456|PSMG1_HUMAN	sp|O95456|PSMG1_HUMAN	sp|O95456|PSMG1_HUMAN Proteasome assembly chaperone 1 OS=Homo sapiens OX=9606 GN=PSMG1 PE=1 SV=1	Color2 [A=255, R=192, G=192, B=192]	9	4			FALSE			7	25	32.854	0	59.402	65068000	100	0	1	1.25408	0.0178341	-2.55264	-0.863709	17.4809	14.2593	15.5351	18.1254	18.1196	18.6882
+	2.61652	-2.90169	Q01081	sp|Q01081|U2AF1_HUMAN;sp|P0DN76|U2AF5_HUMAN;sp|Q8WU68|U2AF4_HUMAN	sp|Q01081|U2AF1_HUMAN;sp|P0DN76|U2AF5_HUMAN	sp|Q01081|U2AF1_HUMAN Splicing factor U2AF 35 kDa subunit OS=Homo sapiens OX=9606 GN=U2AF1 PE=1 SV=3;sp|P0DN76|U2AF5_HUMAN Splicing factor U2AF 35 kDa subunit-like protein OS=Homo sapiens OX=9606 GN=U2AF1L5 PE=1 SV=1	Color2 [A=255, R=192, G=192, B=192]	9	4			FALSE	+	Elute_Lysate	7	31.7	27.872	0.00035855	13.736	18682000	28	NaN	3	2.61652	0.00114554	-2.90169	-1.19631	13.8362	13.733	12.5595	16.2223	16.111	16.5005
+	2.07385	-2.90174	Q9NRP0	sp|Q9NRP0|OSTC_HUMAN	sp|Q9NRP0|OSTC_HUMAN	sp|Q9NRP0|OSTC_HUMAN Oligosaccharyltransferase complex subunit OSTC OS=Homo sapiens OX=9606 GN=OSTC PE=1 SV=1	Color2 [A=255, R=192, G=192, B=192]	9	4			FALSE	+	Elute_Lysate	2	12.1	16.829	0.00029248	6.142	7746000	21	0	1	2.07385	0.00219788	-2.90174	-1.11594	12.7551	14.5575	13.1191	15.9334	16.7559	16.4476
	1.33278	-2.54863	O95487	sp|O95487|SC24B_HUMAN	sp|O95487|SC24B_HUMAN	sp|O95487|SC24B_HUMAN Protein transport protein Sec24B OS=Homo sapiens OX=9606 GN=SEC24B PE=1 SV=2	Color2 [A=255, R=192, G=192, B=192]	9	4			FALSE			5	6.4	137.42	0	70.084	15026000	13	0	1	1.33278	0.0158256	-2.54863	-0.880421	11.6261	12.5516	14.3423	16.1484	14.7593	15.2582
+	1.68075	-2.90179	Q92747	sp|Q92747|ARC1A_HUMAN	sp|Q92747|ARC1A_HUMAN	sp|Q92747|ARC1A_HUMAN Actin-related protein 2/3 complex subunit 1A OS=Homo sapiens OX=9606 GN=ARPC1A PE=2 SV=2	Color2 [A=255, R=192, G=192, B=192]	9	4			FALSE	+	Elute_Lysate	5	18.1	41.569	0.00032	9.0986	9703700	6	0	1	1.68075	0.00439259	-2.90179	-1.04212	14.113	12.5222	15.028	16.2553	16.8999	17.2133
	1.25539	2.07244	O95562	sp|O95562|SFT2B_HUMAN	sp|O95562|SFT2B_HUMAN	sp|O95562|SFT2B_HUMAN Vesicle transport protein SFT2B OS=Homo sapiens OX=9606 GN=SFT2D2 PE=1 SV=1	Color2 [A=255, R=192, G=192, B=192]	9	4			FALSE			1	6.2	17.779	0.00099825	2.9507	1634300	3	0	1	1.25539	0.039337	2.07244	0.746861	13.6747	14.1182	13.9267	11.3589	10.8138	13.3297
	1.24078	-2.02383	O95563	sp|O95563|MPC2_HUMAN	sp|O95563|MPC2_HUMAN	sp|O95563|MPC2_HUMAN Mitochondrial pyruvate carrier 2 OS=Homo sapiens OX=9606 GN=MPC2 PE=1 SV=1	Color2 [A=255, R=192, G=192, B=192]	9	4			FALSE			3	26.8	14.279	0.00029709	6.5469	3995300	4	0	1	1.24078	0.0439654	-2.02383	-0.7317	13.1112	12.5688	13.941	13.97	15.5613	16.1613
+	2.44125	-2.90289	Q86X76	sp|Q86X76|NIT1_HUMAN	sp|Q86X76|NIT1_HUMAN	sp|Q86X76|NIT1_HUMAN Deaminated glutathione amidase OS=Homo sapiens OX=9606 GN=NIT1 PE=1 SV=2	Color2 [A=255, R=192, G=192, B=192]	9	4			FALSE	+	Elute_Lysate	4	11.6	35.896	0.00029744	6.6112	8488400	20	0	1	2.44125	0.00134378	-2.90289	-1.17303	12.403	12.5613	13.5516	15.5279	16.3526	15.3442
+	4.59149	-2.90375	Q9GZT8	sp|Q9GZT8|NIF3L_HUMAN	sp|Q9GZT8|NIF3L_HUMAN	sp|Q9GZT8|NIF3L_HUMAN NIF3-like protein 1 OS=Homo sapiens OX=9606 GN=NIF3L1 PE=1 SV=2	Color2 [A=255, R=192, G=192, B=192]	9	4			FALSE	+	Elute_Lysate	6	21.5	41.968	0	19.717	49773000	21	0	1	4.59149	0.000475584	-2.90375	-1.3617	14.3488	14.4366	14.2879	17.0507	17.484	17.2498
	0.411624	-1.96103	O95602	sp|O95602|RPA1_HUMAN	sp|O95602|RPA1_HUMAN	sp|O95602|RPA1_HUMAN DNA-directed RNA polymerase I subunit RPA1 OS=Homo sapiens OX=9606 GN=POLR1A PE=1 SV=2	Color2 [A=255, R=192, G=192, B=192]	9	4			FALSE			13	11.5	194.81	0	39.952	55054000	55	0	1	0.411624	0.246747	-1.96103	-0.487261	16.2195	20.0729	13.4348	19.7555	18.1956	17.6593
	1.44143	-1.1416	O95619	sp|O95619|YETS4_HUMAN	sp|O95619|YETS4_HUMAN	sp|O95619|YETS4_HUMAN YEATS domain-containing protein 4 OS=Homo sapiens OX=9606 GN=YEATS4 PE=1 SV=1	Color2 [A=255, R=192, G=192, B=192]	9	4			FALSE			4	22	26.499	0.00031526	8.5369	11269000	18	0	1	1.44143	0.254815	-1.1416	-0.482065	14.3048	13.5385	14.5788	15.0305	15.6695	15.147
	0.989767	-1.26936	O95684	sp|O95684|FR1OP_HUMAN	sp|O95684|FR1OP_HUMAN	sp|O95684|FR1OP_HUMAN FGFR1 oncogene partner OS=Homo sapiens OX=9606 GN=FGFR1OP PE=1 SV=1	Color2 [A=255, R=192, G=192, B=192]	9	4			FALSE			2	13.3	43.064	0	96.327	6341300	7	0	1	0.989767	0.245712	-1.26936	-0.487966	13.7303	12.5506	14.0972	13.97	15.1071	15.109
+	3.23741	-2.90393	Q99961	sp|Q99961|SH3G1_HUMAN;sp|Q99963|SH3G3_HUMAN	sp|Q99961|SH3G1_HUMAN	sp|Q99961|SH3G1_HUMAN Endophilin-A2 OS=Homo sapiens OX=9606 GN=SH3GL1 PE=1 SV=1	Color2 [A=255, R=192, G=192, B=192]	9	4			FALSE	+	Elute_Lysate	10	23.1	41.489	0	35.808	243170000	84	0	2	3.23741	0.000742349	-2.90393	-1.26664	16.4188	16.4185	17.2843	19.5255	19.694	19.6139
+	2.98162	-2.90454	P57105	sp|P57105|SYJ2B_HUMAN	sp|P57105|SYJ2B_HUMAN	sp|P57105|SYJ2B_HUMAN Synaptojanin-2-binding protein OS=Homo sapiens OX=9606 GN=SYNJ2BP PE=1 SV=2	Color2 [A=255, R=192, G=192, B=192]	9	4			FALSE	+	Elute_Lysate	7	70.3	15.928	0	20.154	12586000	12	0	1	2.98162	0.000895985	-2.90454	-1.24068	13.0876	14.038	13.7958	16.4217	16.9127	16.3006
+	1.65659	-2.90548	Q5SW79	sp|Q5SW79|CE170_HUMAN;sp|Q96L14|C170L_HUMAN	sp|Q5SW79|CE170_HUMAN	sp|Q5SW79|CE170_HUMAN Centrosomal protein of 170 kDa OS=Homo sapiens OX=9606 GN=CEP170 PE=1 SV=1	Color2 [A=255, R=192, G=192, B=192]	9	4			FALSE	+	Elute_Lysate	10	10	175.29	0	32.288	39373000	42	0	2	1.65659	0.00452795	-2.90548	-1.03798	13.454	14.9307	16.1211	18.1585	17.5366	17.5272
	0.22621	0.516772	O95758	sp|O95758|PTBP3_HUMAN	sp|O95758|PTBP3_HUMAN	sp|O95758|PTBP3_HUMAN Polypyrimidine tract-binding protein 3 OS=Homo sapiens OX=9606 GN=PTBP3 PE=1 SV=2	Color2 [A=255, R=192, G=192, B=192]	9	4			FALSE			6	11.4	59.689	0.0093543	1.8163	1187600	3	0	1	0.22621	0.797128	0.516772	0.178599	14.919	12.7004	14.9817	14.1384	12.7137	14.1987
	0.129545	-0.550734	O95777	sp|O95777|LSM8_HUMAN	sp|O95777|LSM8_HUMAN	sp|O95777|LSM8_HUMAN U6 snRNA-associated Sm-like protein LSm8 OS=Homo sapiens OX=9606 GN=LSM8 PE=1 SV=3	Color2 [A=255, R=192, G=192, B=192]	9	4			FALSE			4	46.9	10.403	0.00052219	3.6492	8423500	9	0	1	0.129545	0.826549	-0.550734	-0.154644	15.0598	13.3215	14.8071	14.6782	17.6065	12.556
+	1.47066	-2.90581	Q5F1R6	sp|Q5F1R6|DJC21_HUMAN	sp|Q5F1R6|DJC21_HUMAN	sp|Q5F1R6|DJC21_HUMAN DnaJ homolog subfamily C member 21 OS=Homo sapiens OX=9606 GN=DNAJC21 PE=1 SV=2	Color2 [A=255, R=192, G=192, B=192]	9	4			FALSE	+	Elute_Lysate	9	17.5	62.027	0	98.127	69803000	36	0	1	1.47066	0.00590942	-2.90581	-0.996356	12.8889	13.8739	15.9317	16.9916	16.9051	17.5153
+	3.36433	-2.90875	Q9BTE3	sp|Q9BTE3|MCMBP_HUMAN	sp|Q9BTE3|MCMBP_HUMAN	sp|Q9BTE3|MCMBP_HUMAN Mini-chromosome maintenance complex-binding protein OS=Homo sapiens OX=9606 GN=MCMBP PE=1 SV=2	Color2 [A=255, R=192, G=192, B=192]	9	4			FALSE	+	Elute_Lysate	9	17.3	72.979	0	46.816	73305000	56	0	1	3.36433	0.000632419	-2.90875	-1.28035	14.0975	14.3812	13.9689	16.5845	17.1994	17.3899
+	1.48027	-2.90878	Q13439	sp|Q13439|GOGA4_HUMAN	sp|Q13439|GOGA4_HUMAN	sp|Q13439|GOGA4_HUMAN Golgin subfamily A member 4 OS=Homo sapiens OX=9606 GN=GOLGA4 PE=1 SV=1	Color2 [A=255, R=192, G=192, B=192]	9	4			FALSE	+	Elute_Lysate	19	11.7	261.14	0	34.719	47485000	31	0	1	1.48027	0.00578323	-2.90878	-0.999331	16.2151	16.7585	13.9947	18.3025	18.1552	19.2371
	0.815509	-1.32243	O95807	sp|O95807|TM50A_HUMAN	sp|O95807|TM50A_HUMAN	sp|O95807|TM50A_HUMAN Transmembrane protein 50A OS=Homo sapiens OX=9606 GN=TMEM50A PE=1 SV=1	Color2 [A=255, R=192, G=192, B=192]	9	4			FALSE			1	5.1	17.4	0.0067599	2.0304	4370400	20	0	1	0.815509	0.257273	-1.32243	-0.480763	12.6414	13.7122	14.2746	15.8519	13.8503	14.8933
+	2.13376	-2.91286	Q9Y4W2	sp|Q9Y4W2|LAS1L_HUMAN	sp|Q9Y4W2|LAS1L_HUMAN	sp|Q9Y4W2|LAS1L_HUMAN Ribosomal biogenesis protein LAS1L OS=Homo sapiens OX=9606 GN=LAS1L PE=1 SV=2	Color2 [A=255, R=192, G=192, B=192]	9	4			FALSE	+	Elute_Lysate	5	7.6	83.064	0.00032563	9.732	30587000	18	0	1	2.13376	0.00185096	-2.91286	-1.12926	12.8508	14.0938	14.6342	17.2475	16.5763	16.4936
+	2.38454	-2.91304	Q92882	sp|Q92882|OSTF1_HUMAN	sp|Q92882|OSTF1_HUMAN	sp|Q92882|OSTF1_HUMAN Osteoclast-stimulating factor 1 OS=Homo sapiens OX=9606 GN=OSTF1 PE=1 SV=2	Color2 [A=255, R=192, G=192, B=192]	9	4			FALSE	+	Elute_Lysate	4	21.5	23.787	0	37.94	19542000	35	0	1	2.38454	0.00139578	-2.91304	-1.1682	13.177	14.0669	14.353	16.3214	16.5623	17.4523
+	2.50573	-2.91411	Q9BYD3	sp|Q9BYD3|RM04_HUMAN	sp|Q9BYD3|RM04_HUMAN	sp|Q9BYD3|RM04_HUMAN 39S ribosomal protein L4, mitochondrial OS=Homo sapiens OX=9606 GN=MRPL4 PE=1 SV=1	Color2 [A=255, R=192, G=192, B=192]	9	4			FALSE	+	Elute_Lysate	2	11.3	34.919	0	47.043	30319000	20	0	1	2.50573	0.00125209	-2.91411	-1.1857	12.791	13.4581	13.8106	16.401	16.7895	15.6114
	1.47508	-0.632922	O95833	sp|O95833|CLIC3_HUMAN	sp|O95833|CLIC3_HUMAN	sp|O95833|CLIC3_HUMAN Chloride intracellular channel protein 3 OS=Homo sapiens OX=9606 GN=CLIC3 PE=1 SV=2	Color2 [A=255, R=192, G=192, B=192]	9	4			FALSE			3	17.8	26.648	0.00051573	3.4394	2499600	7	0	1	1.47508	0.629866	-0.632922	-0.28783	13.5419	13.3676	13.9125	14.0865	14.4707	14.1636
	0.566329	-1.16186	O95834	sp|O95834|EMAL2_HUMAN	sp|O95834|EMAL2_HUMAN	sp|O95834|EMAL2_HUMAN Echinoderm microtubule-associated protein-like 2 OS=Homo sapiens OX=9606 GN=EML2 PE=1 SV=1	Color2 [A=255, R=192, G=192, B=192]	9	4			FALSE			2	4.6	70.678	0.00027137	4.4172	6486800	10	0	1	0.566329	0.410425	-1.16186	-0.399059	13.7744	13.552	14.2459	15.8496	15.9643	13.244
+	2.0078	-2.91508	Q9BQE5	sp|Q9BQE5|APOL2_HUMAN	sp|Q9BQE5|APOL2_HUMAN	sp|Q9BQE5|APOL2_HUMAN Apolipoprotein L2 OS=Homo sapiens OX=9606 GN=APOL2 PE=1 SV=1	Color2 [A=255, R=192, G=192, B=192]	9	4			FALSE	+	Elute_Lysate	6	24	37.092	0	62.247	74674000	44	0	1	2.0078	0.00251429	-2.91508	-1.10845	14.4896	13.586	13.4372	17.6323	15.7785	16.8473
+	1.2716	-2.91625	O60427	sp|O60427|FADS1_HUMAN	sp|O60427|FADS1_HUMAN	sp|O60427|FADS1_HUMAN Fatty acid desaturase 1 OS=Homo sapiens OX=9606 GN=FADS1 PE=1 SV=3	Color2 [A=255, R=192, G=192, B=192]	9	4			FALSE	+	Elute_Lysate	6	13.3	51.964	0	87.368	52436000	55	0	1	1.2716	0.00858564	-2.91625	-0.948103	17.9965	14.8689	14.6939	18.9172	18.6421	18.7487
+	1.89778	-2.91819	Q6P1M0	sp|Q6P1M0|S27A4_HUMAN	sp|Q6P1M0|S27A4_HUMAN	sp|Q6P1M0|S27A4_HUMAN Long-chain fatty acid transport protein 4 OS=Homo sapiens OX=9606 GN=SLC27A4 PE=1 SV=1	Color2 [A=255, R=192, G=192, B=192]	9	4			FALSE	+	Elute_Lysate	4	9.2	72.063	0.00034294	11.696	13288000	19	0	1	1.89778	0.00277816	-2.91819	-1.08937	14.2046	13.2484	14.7821	17.9951	16.3117	16.6829
+	3.90783	-2.91933	Q13501	sp|Q13501|SQSTM_HUMAN	sp|Q13501|SQSTM_HUMAN	sp|Q13501|SQSTM_HUMAN Sequestosome-1 OS=Homo sapiens OX=9606 GN=SQSTM1 PE=1 SV=1	Color2 [A=255, R=192, G=192, B=192]	9	4			FALSE	+	Elute_Lysate	13	39.5	47.687	0	272.04	457840000	196	0	1	3.90783	0.000593361	-2.91933	-1.32806	17.6778	18.1504	18.0608	20.6169	20.97	21.0599
	0.418969	-0.503072	O95905	sp|O95905|ECD_HUMAN	sp|O95905|ECD_HUMAN	sp|O95905|ECD_HUMAN Protein ecdysoneless homolog OS=Homo sapiens OX=9606 GN=ECD PE=1 SV=1	Color2 [A=255, R=192, G=192, B=192]	9	4			FALSE			4	10.2	72.757	0.00033014	10.112	7862300	14	0	1	0.418969	0.767428	-0.503072	-0.200302	14.1722	13.9686	13.6923	15.3365	13.6365	14.3692
	0.764608	-1.33176	O95926	sp|O95926|SYF2_HUMAN	sp|O95926|SYF2_HUMAN	sp|O95926|SYF2_HUMAN Pre-mRNA-splicing factor SYF2 OS=Homo sapiens OX=9606 GN=SYF2 PE=1 SV=1	Color2 [A=255, R=192, G=192, B=192]	9	4			FALSE			3	18.5	28.722	0	98.351	7026700	21	0	1	0.764608	0.265324	-1.33176	-0.475367	12.688	13.2483	14.7008	15.2458	13.8293	15.5573
+	1.44715	-2.92231	Q9H2H8	sp|Q9H2H8|PPIL3_HUMAN	sp|Q9H2H8|PPIL3_HUMAN	sp|Q9H2H8|PPIL3_HUMAN Peptidyl-prolyl cis-trans isomerase-like 3 OS=Homo sapiens OX=9606 GN=PPIL3 PE=1 SV=1	Color2 [A=255, R=192, G=192, B=192]	9	4			FALSE	+	Elute_Lysate	7	48.4	18.154	0	47.817	19217000	27	0	1	1.44715	0.00599674	-2.92231	-0.994564	14.4257	12.806	14.8438	15.623	18.0183	17.2011
	0.491595	-1.02718	O95999	sp|O95999|BCL10_HUMAN	sp|O95999|BCL10_HUMAN	sp|O95999|BCL10_HUMAN B-cell lymphoma/leukemia 10 OS=Homo sapiens OX=9606 GN=BCL10 PE=1 SV=1	Color2 [A=255, R=192, G=192, B=192]	9	4			FALSE			4	18	26.251	0.00031466	8.4745	9665400	7	0	1	0.491595	0.506196	-1.02718	-0.352905	13.1272	13.1116	15.3229	13.8254	15.5921	15.2257
+	2.11924	-2.92833	Q9GZL7	sp|Q9GZL7|WDR12_HUMAN	sp|Q9GZL7|WDR12_HUMAN	sp|Q9GZL7|WDR12_HUMAN Ribosome biogenesis protein WDR12 OS=Homo sapiens OX=9606 GN=WDR12 PE=1 SV=2	Color2 [A=255, R=192, G=192, B=192]	9	4			FALSE	+	Elute_Lysate	6	18.9	47.707	0	30.264	46695000	18	0	1	2.11924	0.00181233	-2.92833	-1.13148	13.2218	15.0871	14.0311	17.4591	16.6544	17.0116
+	2.18	-2.92876	Q9BVT8	sp|Q9BVT8|TMUB1_HUMAN	sp|Q9BVT8|TMUB1_HUMAN	sp|Q9BVT8|TMUB1_HUMAN Transmembrane and ubiquitin-like domain-containing protein 1 OS=Homo sapiens OX=9606 GN=TMUB1 PE=1 SV=1	Color2 [A=255, R=192, G=192, B=192]	9	4			FALSE	+	Elute_Lysate	7	31.7	26.261	0	46.701	39455000	30	0	1	2.18	0.00162736	-2.92876	-1.14163	13.9006	13.588	15.151	17.2417	17.6094	16.5748
+	2.67031	-2.93113	Q9Y2V2	sp|Q9Y2V2|CHSP1_HUMAN	sp|Q9Y2V2|CHSP1_HUMAN	sp|Q9Y2V2|CHSP1_HUMAN Calcium-regulated heat-stable protein 1 OS=Homo sapiens OX=9606 GN=CARHSP1 PE=1 SV=2	Color2 [A=255, R=192, G=192, B=192]	9	4			FALSE	+	Elute_Lysate	4	34.7	15.892	0	39.937	32000000	46	0	1	2.67031	0.00105403	-2.93113	-1.21328	13.8862	14.471	14.6586	16.6896	17.2372	17.8824
+	2.27582	-2.93365	P49914	sp|P49914|MTHFS_HUMAN	sp|P49914|MTHFS_HUMAN	sp|P49914|MTHFS_HUMAN 5-formyltetrahydrofolate cyclo-ligase OS=Homo sapiens OX=9606 GN=MTHFS PE=1 SV=2	Color2 [A=255, R=192, G=192, B=192]	9	4			FALSE	+	Elute_Lysate	4	15.8	23.255	0.00032051	9.1498	16960000	15	0	1	2.27582	0.00138623	-2.93365	-1.15836	14.5505	13.1838	13.9681	16.1785	16.9218	17.4029
	0.600735	-0.805454	O96028	sp|O96028|NSD2_HUMAN	sp|O96028|NSD2_HUMAN	sp|O96028|NSD2_HUMAN Histone-lysine N-methyltransferase NSD2 OS=Homo sapiens OX=9606 GN=NSD2 PE=1 SV=1	Color2 [A=255, R=192, G=192, B=192]	9	4			FALSE			3	3.5	152.26	0.00033829	10.892	7441800	7	0	1	0.600735	0.589538	-0.805454	-0.309757	13.2532	13.4283	14.3841	13.5212	14.955	15.0058
	0.561622	-2.22267	P00167	sp|P00167|CYB5_HUMAN	sp|P00167|CYB5_HUMAN	sp|P00167|CYB5_HUMAN Cytochrome b5 OS=Homo sapiens OX=9606 GN=CYB5A PE=1 SV=2	Color2 [A=255, R=192, G=192, B=192]	9	4			FALSE			7	59.7	15.33	0	43.009	29579000	37	0	1	0.561622	0.11997	-2.22267	-0.591703	12.3995	14.7131	14.4046	17.857	12.8707	17.4576
+	1.78803	-2.94007	Q5T5Y3	sp|Q5T5Y3|CAMP1_HUMAN	sp|Q5T5Y3|CAMP1_HUMAN	sp|Q5T5Y3|CAMP1_HUMAN Calmodulin-regulated spectrin-associated protein 1 OS=Homo sapiens OX=9606 GN=CAMSAP1 PE=1 SV=2	Color2 [A=255, R=192, G=192, B=192]	9	4			FALSE	+	Elute_Lysate	5	3.9	177.97	0.00027226	4.4888	9442000	8	0	1	1.78803	0.00326836	-2.94007	-1.0741	12.8146	12.8779	13.7572	17.3556	15.8464	15.0679
+	2.1992	-2.94049	O95235	sp|O95235|KI20A_HUMAN	sp|O95235|KI20A_HUMAN	sp|O95235|KI20A_HUMAN Kinesin-like protein KIF20A OS=Homo sapiens OX=9606 GN=KIF20A PE=1 SV=1	Color2 [A=255, R=192, G=192, B=192]	9	4			FALSE	+	Elute_Lysate	7	9.1	100.28	0	46.464	24382000	24	0	1	2.1992	0.0015443	-2.94049	-1.14832	12.7865	13.8358	14.5286	16.4086	17.1387	16.4251
+	1.35589	-2.94331	P0DI83	sp|P0DI83|NARR_HUMAN	sp|P0DI83|NARR_HUMAN	sp|P0DI83|NARR_HUMAN Ras-related protein Rab-34, isoform NARR OS=Homo sapiens OX=9606 GN=RAB34 PE=1 SV=1	Color2 [A=255, R=192, G=192, B=192]	9	4			FALSE	+	Elute_Lysate	3	27.3	21.118	0.00030931	7.7791	11729000	18	0	1	1.35589	0.00677406	-2.94331	-0.976375	13.2765	11.2683	14.2495	15.9398	14.9627	16.7217
+	1.519	-2.94392	Q13459	sp|Q13459|MYO9B_HUMAN	sp|Q13459|MYO9B_HUMAN	sp|Q13459|MYO9B_HUMAN Unconventional myosin-IXb OS=Homo sapiens OX=9606 GN=MYO9B PE=1 SV=3	Color2 [A=255, R=192, G=192, B=192]	9	4			FALSE	+	Elute_Lysate	5	3.3	243.4	0.00027988	5.0023	48138000	11	0	1	1.519	0.00512205	-2.94392	-1.01678	13.3317	14.6652	14.7559	17.8512	15.6643	18.0692
+	1.97977	-2.94404	Q8IWJ2	sp|Q8IWJ2|GCC2_HUMAN	sp|Q8IWJ2|GCC2_HUMAN	sp|Q8IWJ2|GCC2_HUMAN GRIP and coiled-coil domain-containing protein 2 OS=Homo sapiens OX=9606 GN=GCC2 PE=1 SV=4	Color2 [A=255, R=192, G=192, B=192]	9	4			FALSE	+	Elute_Lysate	3	2.6	195.91	0.00052178	3.6377	25677000	14	0	1	1.97977	0.00234185	-2.94404	-1.11175	13.1812	12.884	14.8005	17.0676	16.4015	16.2288
+	2.31366	-2.94605	Q8N357	sp|Q8N357|S35F6_HUMAN	sp|Q8N357|S35F6_HUMAN	sp|Q8N357|S35F6_HUMAN Solute carrier family 35 member F6 OS=Homo sapiens OX=9606 GN=SLC35F6 PE=1 SV=1	Color2 [A=255, R=192, G=192, B=192]	9	4			FALSE	+	Elute_Lysate	2	6.7	40.214	0.00028539	5.4963	18777000	12	0	1	2.31366	0.00139514	-2.94605	-1.16809	13.2699	14.1088	13.5645	17.2579	16.8147	15.7087
+	1.61126	-2.94967	Q12824	sp|Q12824|SNF5_HUMAN	sp|Q12824|SNF5_HUMAN	sp|Q12824|SNF5_HUMAN SWI/SNF-related matrix-associated actin-dependent regulator of chromatin subfamily B member 1 OS=Homo sapiens OX=9606 GN=SMARCB1 PE=1 SV=2	Color2 [A=255, R=192, G=192, B=192]	9	4			FALSE	+	Elute_Lysate	4	12.7	44.141	0.00032468	9.658	38729000	11	0	1	1.61126	0.00447771	-2.94967	-1.03926	12.4872	13.9373	14.9541	15.9025	16.9584	17.3667
+	2.66491	-2.95043	Q6RFH5	sp|Q6RFH5|WDR74_HUMAN	sp|Q6RFH5|WDR74_HUMAN	sp|Q6RFH5|WDR74_HUMAN WD repeat-containing protein 74 OS=Homo sapiens OX=9606 GN=WDR74 PE=1 SV=1	Color2 [A=255, R=192, G=192, B=192]	9	4			FALSE	+	Elute_Lysate	4	12.2	42.441	0	19.162	33857000	14	0	1	2.66491	0.00105804	-2.95043	-1.21919	13.0453	12.4543	13.8884	16.0416	16.006	16.1917
+	3.64615	-2.95262	Q92783	sp|Q92783|STAM1_HUMAN	sp|Q92783|STAM1_HUMAN	sp|Q92783|STAM1_HUMAN Signal transducing adapter molecule 1 OS=Homo sapiens OX=9606 GN=STAM PE=1 SV=3	Color2 [A=255, R=192, G=192, B=192]	9	4			FALSE	+	Elute_Lysate	5	13.1	59.179	0	95.094	48227000	24	0	1	3.64615	0.000589995	-2.95262	-1.32187	14.1514	14.2194	14.3872	16.8287	17.1869	17.6003
+	1.88095	-2.95294	O43156	sp|O43156|TTI1_HUMAN	sp|O43156|TTI1_HUMAN	sp|O43156|TTI1_HUMAN TELO2-interacting protein 1 homolog OS=Homo sapiens OX=9606 GN=TTI1 PE=1 SV=3	Color2 [A=255, R=192, G=192, B=192]	9	4			FALSE	+	Elute_Lysate	6	7.8	122.07	0	52.612	9538300	15	0	1	1.88095	0.00268761	-2.95294	-1.09582	13.3683	12.3153	14.0927	17.139	15.683	15.8131
+	2.59181	-2.95301	Q86UU0	sp|Q86UU0|BCL9L_HUMAN	sp|Q86UU0|BCL9L_HUMAN	sp|Q86UU0|BCL9L_HUMAN B-cell CLL/lymphoma 9-like protein OS=Homo sapiens OX=9606 GN=BCL9L PE=1 SV=1	Color2 [A=255, R=192, G=192, B=192]	9	4			FALSE	+	Elute_Lysate	8	7.1	157.13	0.00035211	12.845	19236000	14	0	1	2.59181	0.00105154	-2.95301	-1.21039	14.3721	13.4419	14.8278	17.4762	16.9154	17.1091
+	2.55073	-2.95568	O60678	sp|O60678|ANM3_HUMAN	sp|O60678|ANM3_HUMAN	sp|O60678|ANM3_HUMAN Protein arginine N-methyltransferase 3 OS=Homo sapiens OX=9606 GN=PRMT3 PE=1 SV=4	Color2 [A=255, R=192, G=192, B=192]	9	4			FALSE	+	Elute_Lysate	2	4.5	59.902	0.00028818	5.6435	27015000	13	0	1	2.55073	0.00104955	-2.95568	-1.20569	13.1652	13.2799	14.501	16.3308	16.8263	16.6561
+	2.89535	-2.96046	O14841	sp|O14841|OPLA_HUMAN	sp|O14841|OPLA_HUMAN	sp|O14841|OPLA_HUMAN 5-oxoprolinase OS=Homo sapiens OX=9606 GN=OPLAH PE=1 SV=3	Color2 [A=255, R=192, G=192, B=192]	9	4			FALSE	+	Elute_Lysate	7	6.4	137.46	0.00037189	15.564	18786000	16	0	1	2.89535	0.000840566	-2.96046	-1.25113	13.4372	13.4982	14.3736	16.7597	16.3587	17.072
+	1.47336	-2.96227	Q6ZSR9	sp|Q6ZSR9|YJ005_HUMAN	sp|Q6ZSR9|YJ005_HUMAN	sp|Q6ZSR9|YJ005_HUMAN Uncharacterized protein FLJ45252 OS=Homo sapiens OX=9606 PE=2 SV=2	Color2 [A=255, R=192, G=192, B=192]	9	4			FALSE	+	Elute_Lysate	5	21.1	37.976	0.00027847	4.8937	11437000	13	0	1	1.47336	0.0054108	-2.96227	-1.01021	12.199	12.6557	15.1279	16.1562	16.0231	16.6902
+	2.19296	-2.96785	Q13206	sp|Q13206|DDX10_HUMAN	sp|Q13206|DDX10_HUMAN	sp|Q13206|DDX10_HUMAN Probable ATP-dependent RNA helicase DDX10 OS=Homo sapiens OX=9606 GN=DDX10 PE=1 SV=2	Color2 [A=255, R=192, G=192, B=192]	9	4			FALSE	+	Elute_Lysate	6	9.6	100.89	0	39.278	67506000	24	0	1	2.19296	0.00144131	-2.96785	-1.15562	13.926	14.8536	13.6333	17.7404	17.2982	16.2778
+	1.47931	-2.96891	Q92544	sp|Q92544|TM9S4_HUMAN	sp|Q92544|TM9S4_HUMAN	sp|Q92544|TM9S4_HUMAN Transmembrane 9 superfamily member 4 OS=Homo sapiens OX=9606 GN=TM9SF4 PE=1 SV=2	Color2 [A=255, R=192, G=192, B=192]	9	4			FALSE	+	Elute_Lysate	4	7	74.518	0	22.031	11023000	15	0	1	1.47931	0.00527505	-2.96891	-1.0132	14.0278	15.3599	12.6807	17.6901	17.3025	15.9825
+	1.50485	-2.97153	Q96EK9	sp|Q96EK9|KTI12_HUMAN	sp|Q96EK9|KTI12_HUMAN	sp|Q96EK9|KTI12_HUMAN Protein KTI12 homolog OS=Homo sapiens OX=9606 GN=KTI12 PE=1 SV=1	Color2 [A=255, R=192, G=192, B=192]	9	4			FALSE	+	Elute_Lysate	6	25.4	38.615	0.00033979	11.186	37491000	17	0	1	1.50485	0.00503654	-2.97153	-1.01998	12.3505	13.4079	14.3028	16.3224	17.5707	15.0828
	1.76802	-1.87161	P01034	sp|P01034|CYTC_HUMAN	sp|P01034|CYTC_HUMAN	sp|P01034|CYTC_HUMAN Cystatin-C OS=Homo sapiens OX=9606 GN=CST3 PE=1 SV=1	Color2 [A=255, R=192, G=192, B=192]	9	4			FALSE			2	19.2	15.799	0.00075777	3.1573	4753500	8	0	1	1.76802	0.0370603	-1.87161	-0.75594	13.1158	12.6096	13.3941	15.2704	14.0804	15.3836
	1.43527	-1.5416	P01111	sp|P01111|RASN_HUMAN	sp|P01111|RASN_HUMAN	sp|P01111|RASN_HUMAN GTPase NRas OS=Homo sapiens OX=9606 GN=NRAS PE=1 SV=1	Color2 [A=255, R=192, G=192, B=192]	9	4			FALSE			7	40.7	21.229	0.000271	4.4094	5485300	13	0	1	1.43527	0.0988253	-1.5416	-0.616764	13.4985	14.2527	13.6108	15.8404	14.4513	15.695
+	1.86704	-2.97236	Q9Y6K5	sp|Q9Y6K5|OAS3_HUMAN	sp|Q9Y6K5|OAS3_HUMAN	sp|Q9Y6K5|OAS3_HUMAN 2-5-oligoadenylate synthase 3 OS=Homo sapiens OX=9606 GN=OAS3 PE=1 SV=3	Color2 [A=255, R=192, G=192, B=192]	9	4			FALSE	+	Elute_Lysate	4	3.7	121.17	0.00026925	4.2471	16759000	10	0	1	1.86704	0.00269348	-2.97236	-1.09845	14.0039	12.7583	13.4236	17.2202	15.192	16.6907
+	1.84554	-2.97322	P14927	sp|P14927|QCR7_HUMAN	sp|P14927|QCR7_HUMAN	sp|P14927|QCR7_HUMAN Cytochrome b-c1 complex subunit 7 OS=Homo sapiens OX=9606 GN=UQCRB PE=1 SV=2	Color2 [A=255, R=192, G=192, B=192]	9	4			FALSE	+	Elute_Lysate	8	67.6	13.53	0	39.883	36501000	42	0	1	1.84554	0.0026841	-2.97322	-1.09446	14.1123	15.4773	15.3041	18.4769	18.5459	16.7906
+	2.4978	-2.97332	P35555	sp|P35555|FBN1_HUMAN;sp|P35556|FBN2_HUMAN	sp|P35555|FBN1_HUMAN	sp|P35555|FBN1_HUMAN Fibrillin-1 OS=Homo sapiens OX=9606 GN=FBN1 PE=1 SV=3	Color2 [A=255, R=192, G=192, B=192]	9	4			FALSE	+	Elute_Lysate	4	1.6	312.24	0.00032755	9.8733	9873900	17	0	2	2.4978	0.00104906	-2.97332	-1.2041	14.6684	13.0925	14.1826	17.0035	17.0178	16.8421
+	2.22328	-2.97336	Q96AB3	sp|Q96AB3|ISOC2_HUMAN	sp|Q96AB3|ISOC2_HUMAN	sp|Q96AB3|ISOC2_HUMAN Isochorismatase domain-containing protein 2 OS=Homo sapiens OX=9606 GN=ISOC2 PE=1 SV=1	Color2 [A=255, R=192, G=192, B=192]	9	4			FALSE	+	Elute_Lysate	2	15.6	22.337	0.00037864	16.543	23833000	15	0	1	2.22328	0.00139003	-2.97336	-1.16226	12.8689	14.3879	13.9553	17.3562	16.4876	16.2884
	0.427933	-0.650429	Q5Y7A7	sp|Q5Y7A7|2B1D_HUMAN;sp|P01912|2B13_HUMAN;sp|P01911|2B1F_HUMAN;sp|P04440|DPB1_HUMAN;sp|Q30167|2B1A_HUMAN;sp|Q30154|DRB5_HUMAN;sp|Q29974|2B1G_HUMAN;sp|P13760|2B14_HUMAN;sp|P04229|2B11_HUMAN;sp|Q95IE3|2B1C_HUMAN;sp|P20039|2B1B_HUMAN	sp|Q5Y7A7|2B1D_HUMAN;sp|P01912|2B13_HUMAN;sp|P01911|2B1F_HUMAN;sp|P04440|DPB1_HUMAN;sp|Q30167|2B1A_HUMAN;sp|Q30154|DRB5_HUMAN;sp|Q29974|2B1G_HUMAN;sp|P13760|2B14_HUMAN;sp|P04229|2B11_HUMAN;sp|Q95IE3|2B1C_HUMAN;sp|P20039|2B1B_HUMAN	sp|Q5Y7A7|2B1D_HUMAN HLA class II histocompatibility antigen, DRB1-13 beta chain OS=Homo sapiens OX=9606 GN=HLA-DRB1 PE=1 SV=1;sp|P01912|2B13_HUMAN HLA class II histocompatibility antigen, DRB1-3 chain OS=Homo sapiens OX=9606 GN=HLA-DRB1 PE=1 SV=2;sp|P0191	Color2 [A=255, R=192, G=192, B=192]	9	4			FALSE			2	9.8	30.008	0.0026615	2.4819	4084200	6	0	11	0.427933	0.699488	-0.650429	-0.245488	15.2103	14.4135	13.9455	14.632	14.6463	16.2423
+	2.13313	-2.98029	O43516	sp|O43516|WIPF1_HUMAN	sp|O43516|WIPF1_HUMAN	sp|O43516|WIPF1_HUMAN WAS/WASL-interacting protein family member 1 OS=Homo sapiens OX=9606 GN=WIPF1 PE=1 SV=3	Color2 [A=255, R=192, G=192, B=192]	9	4			FALSE	+	Elute_Lysate	8	22.1	51.258	0.00031027	7.9504	44644000	19	0	1	2.13313	0.001545	-2.98029	-1.14931	11.8904	12.829	13.9286	15.7323	15.9697	15.8869
+	3.71603	-2.98247	Q69YN4	sp|Q69YN4|VIR_HUMAN	sp|Q69YN4|VIR_HUMAN	sp|Q69YN4|VIR_HUMAN Protein virilizer homolog OS=Homo sapiens OX=9606 GN=VIRMA PE=1 SV=2	Color2 [A=255, R=192, G=192, B=192]	9	4			FALSE	+	Elute_Lysate	3	2.4	202.02	0.00033091	10.183	7029700	9	0	1	3.71603	0.000598326	-2.98247	-1.33951	14.0163	13.9042	13.4861	17.064	16.7767	16.5132
	0.206351	-0.796603	P02549	sp|P02549|SPTA1_HUMAN	sp|P02549|SPTA1_HUMAN	sp|P02549|SPTA1_HUMAN Spectrin alpha chain, erythrocytic 1 OS=Homo sapiens OX=9606 GN=SPTA1 PE=1 SV=5	Color2 [A=255, R=192, G=192, B=192]	9	4			FALSE			4	2.4	280.01	0.00052097	3.6225	64660000	10	0	1	0.206351	0.72575	-0.796603	-0.228092	13.4806	14.9117	15.1308	14.9554	17.8845	13.0729
+	2.60303	-2.98397	Q9Y248	sp|Q9Y248|PSF2_HUMAN	sp|Q9Y248|PSF2_HUMAN	sp|Q9Y248|PSF2_HUMAN DNA replication complex GINS protein PSF2 OS=Homo sapiens OX=9606 GN=GINS2 PE=1 SV=1	Color2 [A=255, R=192, G=192, B=192]	9	4			FALSE	+	Elute_Lysate	2	16.8	21.427	0.00038329	17.451	15134000	17	0	1	2.60303	0.000943198	-2.98397	-1.2223	12.6896	13.7993	14.0865	16.7349	16.3546	16.4379
+	2.67403	-2.98602	Q00613	sp|Q00613|HSF1_HUMAN	sp|Q00613|HSF1_HUMAN	sp|Q00613|HSF1_HUMAN Heat shock factor protein 1 OS=Homo sapiens OX=9606 GN=HSF1 PE=1 SV=1	Color2 [A=255, R=192, G=192, B=192]	9	4			FALSE	+	Elute_Lysate	4	12.3	57.26	0	23.4	40447000	14	0	1	2.67403	0.000889529	-2.98602	-1.23252	13.2768	13.2096	14.1147	16.9012	15.9136	16.7444
	2.1776	-1.61745	P02794	sp|P02794|FRIH_HUMAN	sp|P02794|FRIH_HUMAN	sp|P02794|FRIH_HUMAN Ferritin heavy chain OS=Homo sapiens OX=9606 GN=FTH1 PE=1 SV=2	Color2 [A=255, R=192, G=192, B=192]	9	4			FALSE			11	64.5	21.225	0	42.367	176810000	143	0	1	2.1776	0.0540339	-1.61745	-0.699366	18.115	18.0179	18.4824	20.1751	19.2719	20.0207
+	1.39126	-2.98604	Q96AQ6	sp|Q96AQ6|PBIP1_HUMAN	sp|Q96AQ6|PBIP1_HUMAN	sp|Q96AQ6|PBIP1_HUMAN Pre-B-cell leukemia transcription factor-interacting protein 1 OS=Homo sapiens OX=9606 GN=PBXIP1 PE=1 SV=1	Color2 [A=255, R=192, G=192, B=192]	9	4			FALSE	+	Elute_Lysate	6	9	80.642	0	28.691	55510000	29	0	1	1.39126	0.00599918	-2.98604	-0.995003	13.343	16.1529	14.1454	16.4318	18.1243	18.0433
+	2.0894	-2.98764	O75787	sp|O75787|RENR_HUMAN	sp|O75787|RENR_HUMAN	sp|O75787|RENR_HUMAN Renin receptor OS=Homo sapiens OX=9606 GN=ATP6AP2 PE=1 SV=2	Color2 [A=255, R=192, G=192, B=192]	9	4			FALSE	+	Elute_Lysate	6	19.1	39.008	0.00035125	12.783	29245000	15	0	1	2.0894	0.00158161	-2.98764	-1.14391	12.6271	14.0869	14.2732	16.1814	17.2658	16.5029
	0.738987	-1.78605	P04062	sp|P04062|GLCM_HUMAN	sp|P04062|GLCM_HUMAN	sp|P04062|GLCM_HUMAN Glucosylceramidase OS=Homo sapiens OX=9606 GN=GBA PE=1 SV=3	Color2 [A=255, R=192, G=192, B=192]	9	4			FALSE			10	29.1	59.716	0	26.165	91183000	34	0	1	0.738987	0.134773	-1.78605	-0.574584	13.948	17.1923	17.2825	17.861	17.6884	18.2315
+	1.62256	-2.98979	Q92785	sp|Q92785|REQU_HUMAN	sp|Q92785|REQU_HUMAN	sp|Q92785|REQU_HUMAN Zinc finger protein ubi-d4 OS=Homo sapiens OX=9606 GN=DPF2 PE=1 SV=2	Color2 [A=255, R=192, G=192, B=192]	9	4			FALSE	+	Elute_Lysate	4	16.4	44.155	0.00032938	10.028	27447000	17	0	1	1.62256	0.00389171	-2.98979	-1.05173	12.0638	13.4688	14.6805	15.7835	16.3308	17.0683
+	1.61298	-2.99077	Q9Y6N5	sp|Q9Y6N5|SQOR_HUMAN	sp|Q9Y6N5|SQOR_HUMAN	sp|Q9Y6N5|SQOR_HUMAN Sulfide:quinone oxidoreductase, mitochondrial OS=Homo sapiens OX=9606 GN=SQOR PE=1 SV=1	Color2 [A=255, R=192, G=192, B=192]	9	4			FALSE	+	Elute_Lysate	1	3.1	49.96	0.00030386	7.2092	72515000	7	0	1	1.61298	0.00393916	-2.99077	-1.04981	14.568	13.8583	14.136	18.7679	16.7554	16.0113
+	4.29674	-2.99796	P42858	sp|P42858|HD_HUMAN	sp|P42858|HD_HUMAN	sp|P42858|HD_HUMAN Huntingtin OS=Homo sapiens OX=9606 GN=HTT PE=1 SV=2	Color2 [A=255, R=192, G=192, B=192]	9	4			FALSE	+	Elute_Lysate	3	1.4	347.6	0.00029308	6.1878	8145800	3	0	1	4.29674	0.000297826	-2.99796	-1.38649	14.191	13.7196	14.0833	16.9546	17.1457	16.8875
+	2.64732	-2.99813	Q96JP5	sp|Q96JP5|ZFP91_HUMAN	sp|Q96JP5|ZFP91_HUMAN	sp|Q96JP5|ZFP91_HUMAN E3 ubiquitin-protein ligase ZFP91 OS=Homo sapiens OX=9606 GN=ZFP91 PE=1 SV=1	Color2 [A=255, R=192, G=192, B=192]	9	4			FALSE	+	Elute_Lysate	3	10.4	63.444	0	86.877	39432000	23	0	1	2.64732	0.000890385	-2.99813	-1.23308	13.5137	14.1688	14.5359	16.53	17.6075	17.0752
+	2.20775	-2.9999	Q9NRG9	sp|Q9NRG9|AAAS_HUMAN	sp|Q9NRG9|AAAS_HUMAN	sp|Q9NRG9|AAAS_HUMAN Aladin OS=Homo sapiens OX=9606 GN=AAAS PE=1 SV=1	Color2 [A=255, R=192, G=192, B=192]	9	4			FALSE	+	Elute_Lysate	4	9.3	59.573	0.00035958	13.802	36863000	28	0	1	2.20775	0.0013945	-2.9999	-1.16778	13.1573	14.7717	14.6981	17.4562	16.7785	17.392
+	2.28015	-3.00194	Q9H0W9	sp|Q9H0W9|CK054_HUMAN	sp|Q9H0W9|CK054_HUMAN	sp|Q9H0W9|CK054_HUMAN Ester hydrolase C11orf54 OS=Homo sapiens OX=9606 GN=C11orf54 PE=1 SV=1	Color2 [A=255, R=192, G=192, B=192]	9	4			FALSE	+	Elute_Lysate	6	17.8	35.117	0	36.758	46863000	42	0	1	2.28015	0.00135	-3.00194	-1.18025	13.3284	14.3761	14.7849	17.4568	16.5114	17.527
+	2.20245	-3.00259	O75817	sp|O75817|POP7_HUMAN	sp|O75817|POP7_HUMAN	sp|O75817|POP7_HUMAN Ribonuclease P protein subunit p20 OS=Homo sapiens OX=9606 GN=POP7 PE=1 SV=2	Color2 [A=255, R=192, G=192, B=192]	9	4			FALSE	+	Elute_Lysate	5	31.4	15.651	0	32.8	22041000	47	0	1	2.20245	0.00139386	-3.00259	-1.16772	12.5104	13.9723	14.3351	16.854	16.4534	16.5182
+	1.32035	-3.00303	Q969V3	sp|Q969V3|NCLN_HUMAN	sp|Q969V3|NCLN_HUMAN	sp|Q969V3|NCLN_HUMAN Nicalin OS=Homo sapiens OX=9606 GN=NCLN PE=1 SV=2	Color2 [A=255, R=192, G=192, B=192]	9	4			FALSE	+	Elute_Lysate	9	21.1	62.974	0	107.3	92903000	51	0	1	1.32035	0.0067496	-3.00303	-0.979822	17.0924	13.6862	14.6119	18.6454	18.1983	17.5559
+	1.40665	-3.00369	Q16270	sp|Q16270|IBP7_HUMAN	sp|Q16270|IBP7_HUMAN	sp|Q16270|IBP7_HUMAN Insulin-like growth factor-binding protein 7 OS=Homo sapiens OX=9606 GN=IGFBP7 PE=1 SV=1	Color2 [A=255, R=192, G=192, B=192]	9	4			FALSE	+	Elute_Lysate	3	19.9	29.13	0.00035311	12.983	47662000	22	0	1	1.40665	0.0056627	-3.00369	-1.00291	13.3355	13.3963	14.4861	15.0437	18.2131	16.9721
	1.97872	-1.30686	P04792	sp|P04792|HSPB1_HUMAN	sp|P04792|HSPB1_HUMAN	sp|P04792|HSPB1_HUMAN Heat shock protein beta-1 OS=Homo sapiens OX=9606 GN=HSPB1 PE=1 SV=2	Color2 [A=255, R=192, G=192, B=192]	9	4			FALSE			29	97.6	22.782	0	323.31	5989700000	1038	0	1	1.97872	0.138123	-1.30686	-0.571208	24.1294	23.3644	24.1803	24.9897	25.2179	25.387
+	1.91908	-3.00376	Q12802	sp|Q12802|AKP13_HUMAN	sp|Q12802|AKP13_HUMAN	sp|Q12802|AKP13_HUMAN A-kinase anchor protein 13 OS=Homo sapiens OX=9606 GN=AKAP13 PE=1 SV=2	Color2 [A=255, R=192, G=192, B=192]	9	4			FALSE	+	Elute_Lysate	3	1.3	307.55	0.0002764	4.7222	9249800	7	0	1	1.91908	0.00219982	-3.00376	-1.11718	13.0086	13.253	15.1266	17.1013	16.5393	16.7588
+	1.61661	-3.00921	P19387	sp|P19387|RPB3_HUMAN	sp|P19387|RPB3_HUMAN	sp|P19387|RPB3_HUMAN DNA-directed RNA polymerase II subunit RPB3 OS=Homo sapiens OX=9606 GN=POLR2C PE=1 SV=2	Color2 [A=255, R=192, G=192, B=192]	9	4			FALSE	+	Elute_Lysate	7	32	31.441	0.0003406	11.235	52172000	25	0	1	1.61661	0.00371659	-3.00921	-1.05517	12.2943	14.2487	15.0679	16.5041	16.8653	17.2691
+	1.2166	-3.01161	P61009	sp|P61009|SPCS3_HUMAN	sp|P61009|SPCS3_HUMAN	sp|P61009|SPCS3_HUMAN Signal peptidase complex subunit 3 OS=Homo sapiens OX=9606 GN=SPCS3 PE=1 SV=1	Color2 [A=255, R=192, G=192, B=192]	9	4			FALSE	+	Elute_Lysate	6	24.4	20.313	0.00032031	9.1424	33098000	30	0	1	1.2166	0.00834032	-3.01161	-0.952108	12.6622	16.542	14.0804	17.761	17.6357	16.9227
	0.26322	-1.17758	P04899	sp|P04899|GNAI2_HUMAN;sp|P11488|GNAT1_HUMAN;sp|P19087|GNAT2_HUMAN;sp|A8MTJ3|GNAT3_HUMAN;sp|P09471|GNAO_HUMAN	sp|P04899|GNAI2_HUMAN	sp|P04899|GNAI2_HUMAN Guanine nucleotide-binding protein G(i) subunit alpha-2 OS=Homo sapiens OX=9606 GN=GNAI2 PE=1 SV=3	Color2 [A=255, R=192, G=192, B=192]	9	4			FALSE			10	28.2	40.45	0	30.984	55957000	46	0	5	0.26322	0.586939	-1.17758	-0.311121	13.0234	16.5705	18.7941	18.4029	16.3277	17.1901
+	2.05675	-3.0123	Q9BY42	sp|Q9BY42|RTF2_HUMAN	sp|Q9BY42|RTF2_HUMAN	sp|Q9BY42|RTF2_HUMAN Protein RTF2 homolog OS=Homo sapiens OX=9606 GN=RTFDC1 PE=1 SV=3	Color2 [A=255, R=192, G=192, B=192]	9	4			FALSE	+	Elute_Lysate	5	17.3	33.886	0	79.138	70893000	36	0	1	2.05675	0.00158303	-3.0123	-1.14528	14.4019	13.4929	13.903	16.6187	16.1571	18.059
+	1.77579	-3.01277	O95182	sp|O95182|NDUA7_HUMAN	sp|O95182|NDUA7_HUMAN	sp|O95182|NDUA7_HUMAN NADH dehydrogenase [ubiquinone] 1 alpha subcomplex subunit 7 OS=Homo sapiens OX=9606 GN=NDUFA7 PE=1 SV=3	Color2 [A=255, R=192, G=192, B=192]	9	4			FALSE	+	Elute_Lysate	4	33.6	12.551	0.00035765	13.606	24368000	22	0	1	1.77579	0.00278419	-3.01277	-1.09083	14.7577	13.6191	14.5237	16.2004	18.5412	17.1972
+	1.86628	-3.0174	Q15269	sp|Q15269|PWP2_HUMAN	sp|Q15269|PWP2_HUMAN	sp|Q15269|PWP2_HUMAN Periodic tryptophan protein 2 homolog OS=Homo sapiens OX=9606 GN=PWP2 PE=2 SV=2	Color2 [A=255, R=192, G=192, B=192]	9	4			FALSE	+	Elute_Lysate	11	15.2	102.45	0	109.46	34490000	44	0	1	1.86628	0.00238204	-3.0174	-1.11055	16.6415	14.264	15.547	18.4602	18.1686	18.8759
+	3.29958	-3.01773	P49590	sp|P49590|SYHM_HUMAN	sp|P49590|SYHM_HUMAN	sp|P49590|SYHM_HUMAN Probable histidine--tRNA ligase, mitochondrial OS=Homo sapiens OX=9606 GN=HARS2 PE=1 SV=1	Color2 [A=255, R=192, G=192, B=192]	9	4			FALSE	+	Elute_Lysate	11	19.4	56.888	0	42.559	33013000	11	0	1	3.29958	0.000586066	-3.01773	-1.31603	13.0321	13.479	13.9667	16.73	16.4549	16.3461
+	1.97338	-3.01852	O60749	sp|O60749|SNX2_HUMAN	sp|O60749|SNX2_HUMAN	sp|O60749|SNX2_HUMAN Sorting nexin-2 OS=Homo sapiens OX=9606 GN=SNX2 PE=1 SV=2	Color2 [A=255, R=192, G=192, B=192]	9	4			FALSE	+	Elute_Lysate	14	28.3	58.47	0	198.39	261280000	65	0	1	1.97338	0.00181314	-3.01852	-1.13166	16.084	16.5223	14.7255	19.5355	18.2071	18.6448
	0.394147	-1.24335	P05109	sp|P05109|S10A8_HUMAN	sp|P05109|S10A8_HUMAN	sp|P05109|S10A8_HUMAN Protein S100-A8 OS=Homo sapiens OX=9606 GN=S100A8 PE=1 SV=1	Color2 [A=255, R=192, G=192, B=192]	9	4			FALSE			2	23.7	10.834	0.00030722	7.5054	9204900	5	0	1	0.394147	0.464448	-1.24335	-0.373127	14.9817	12.4683	14.0812	15.9075	16.4652	12.8885
+	1.47822	-3.02018	Q8TDP1	sp|Q8TDP1|RNH2C_HUMAN	sp|Q8TDP1|RNH2C_HUMAN	sp|Q8TDP1|RNH2C_HUMAN Ribonuclease H2 subunit C OS=Homo sapiens OX=9606 GN=RNASEH2C PE=1 SV=1	Color2 [A=255, R=192, G=192, B=192]	9	4			FALSE	+	Elute_Lysate	5	33.5	17.84	0.00026589	4.0326	10041000	14	0	1	1.47822	0.00495254	-3.02018	-1.02481	13.5314	12.1368	14.1808	15.0158	17.5445	16.3492
+	2.73468	-3.02462	Q9H2W6	sp|Q9H2W6|RM46_HUMAN	sp|Q9H2W6|RM46_HUMAN	sp|Q9H2W6|RM46_HUMAN 39S ribosomal protein L46, mitochondrial OS=Homo sapiens OX=9606 GN=MRPL46 PE=1 SV=1	Color2 [A=255, R=192, G=192, B=192]	9	4			FALSE	+	Elute_Lysate	9	35.5	31.705	0	52.196	51529000	50	0	1	2.73468	0.000780869	-3.02462	-1.2537	15.0962	13.7915	14.3864	17.1383	17.7115	17.4981
	0.247323	-0.288326	P05166	sp|P05166|PCCB_HUMAN	sp|P05166|PCCB_HUMAN	sp|P05166|PCCB_HUMAN Propionyl-CoA carboxylase beta chain, mitochondrial OS=Homo sapiens OX=9606 GN=PCCB PE=1 SV=3	Color2 [A=255, R=192, G=192, B=192]	9	4			FALSE			1	3	58.215	0.00051546	3.4314	3936400	1	0	1	0.247323	0.873589	-0.288326	-0.117145	13.2876	14.2106	14.1337	14.4065	13.4686	14.6218
+	1.35345	-3.02736	Q8TD19	sp|Q8TD19|NEK9_HUMAN	sp|Q8TD19|NEK9_HUMAN	sp|Q8TD19|NEK9_HUMAN Serine/threonine-protein kinase Nek9 OS=Homo sapiens OX=9606 GN=NEK9 PE=1 SV=2	Color2 [A=255, R=192, G=192, B=192]	9	4			FALSE	+	Elute_Lysate	4	5.1	107.17	0	40.895	35018000	18	0	1	1.35345	0.00608391	-3.02736	-0.994037	13.7641	17.1019	14.2439	18.1931	17.8978	18.101
+	2.66937	-3.02807	Q9Y6W5	sp|Q9Y6W5|WASF2_HUMAN;sp|Q9UPY6|WASF3_HUMAN	sp|Q9Y6W5|WASF2_HUMAN	sp|Q9Y6W5|WASF2_HUMAN Wiskott-Aldrich syndrome protein family member 2 OS=Homo sapiens OX=9606 GN=WASF2 PE=1 SV=3	Color2 [A=255, R=192, G=192, B=192]	9	4			FALSE	+	Elute_Lysate	6	15.9	54.283	0	102.43	59496000	19	0	2	2.66937	0.000836893	-3.02807	-1.24619	14.5479	13.3661	14.2616	17.5678	16.8718	16.8203
	0.692253	-1.9813	P05204	sp|P05204|HMGN2_HUMAN;sp|Q15651|HMGN3_HUMAN	sp|P05204|HMGN2_HUMAN	sp|P05204|HMGN2_HUMAN Non-histone chromosomal protein HMG-17 OS=Homo sapiens OX=9606 GN=HMGN2 PE=1 SV=3	Color2 [A=255, R=192, G=192, B=192]	9	4			FALSE			3	48.9	9.3926	0	116.26	4992800	7	0	2	0.692253	0.112959	-1.9813	-0.599777	13.1112	13.6999	13.2748	12.7614	16.5664	16.7021
+	1.47137	-3.02877	Q9P0J0	sp|Q9P0J0|NDUAD_HUMAN	sp|Q9P0J0|NDUAD_HUMAN	sp|Q9P0J0|NDUAD_HUMAN NADH dehydrogenase [ubiquinone] 1 alpha subcomplex subunit 13 OS=Homo sapiens OX=9606 GN=NDUFA13 PE=1 SV=3	Color2 [A=255, R=192, G=192, B=192]	9	4			FALSE	+	Elute_Lysate	7	56.2	16.698	0	44.987	40246000	38	0	1	1.47137	0.00495667	-3.02877	-1.02507	14.3821	13.8323	15.1793	18.3359	15.7517	18.3923
+	1.4812	-3.02955	P20339	sp|P20339|RAB5A_HUMAN	sp|P20339|RAB5A_HUMAN	sp|P20339|RAB5A_HUMAN Ras-related protein Rab-5A OS=Homo sapiens OX=9606 GN=RAB5A PE=1 SV=2	Color2 [A=255, R=192, G=192, B=192]	9	4			FALSE	+	Elute_Lysate	10	57.7	23.658	0	30.874	36812000	49	0	1	1.4812	0.00491524	-3.02955	-1.02771	16.5593	13.8401	13.6891	18.064	17.533	17.5802
+	1.63928	-3.03088	Q9H0H5	sp|Q9H0H5|RGAP1_HUMAN	sp|Q9H0H5|RGAP1_HUMAN	sp|Q9H0H5|RGAP1_HUMAN Rac GTPase-activating protein 1 OS=Homo sapiens OX=9606 GN=RACGAP1 PE=1 SV=1	Color2 [A=255, R=192, G=192, B=192]	9	4			FALSE	+	Elute_Lysate	3	5.1	71.026	0.00037327	15.807	34374000	17	0	1	1.63928	0.00335611	-3.03088	-1.06568	11.7971	13.9036	14.1592	16.5358	16.8574	15.5593
+	2.54452	-3.03127	Q14139	sp|Q14139|UBE4A_HUMAN	sp|Q14139|UBE4A_HUMAN	sp|Q14139|UBE4A_HUMAN Ubiquitin conjugation factor E4 A OS=Homo sapiens OX=9606 GN=UBE4A PE=1 SV=2	Color2 [A=255, R=192, G=192, B=192]	9	4			FALSE	+	Elute_Lysate	7	9.2	122.56	0.00031666	8.672	20496000	21	0	1	2.54452	0.000948177	-3.03127	-1.22983	14.4554	13.255	13.915	17.4003	16.9814	16.3374
+	1.68896	-3.03137	P49454	sp|P49454|CENPF_HUMAN	sp|P49454|CENPF_HUMAN	sp|P49454|CENPF_HUMAN Centromere protein F OS=Homo sapiens OX=9606 GN=CENPF PE=1 SV=2	Color2 [A=255, R=192, G=192, B=192]	9	4			FALSE	+	Elute_Lysate	25	11.2	367.76	0	39.195	66960000	48	0	1	1.68896	0.00317283	-3.03137	-1.07694	15.1197	13.8795	16.0957	17.0786	18.7317	18.3787
	0.953558	-0.732441	P05783	sp|P05783|K1C18_HUMAN;CON__H-INV:HIT000015463	sp|P05783|K1C18_HUMAN	sp|P05783|K1C18_HUMAN Keratin, type I cytoskeletal 18 OS=Homo sapiens OX=9606 GN=KRT18 PE=1 SV=2	Color2 [A=255, R=192, G=192, B=192]	9	4			FALSE			64	87.2	48.057	0	323.31	9223300000	1213	0	2	0.953558	0.588215	-0.732441	-0.31042	24.1154	24.3613	23.4936	24.801	24.2553	25.1113
	0.676699	-1.01232	P05976	sp|P05976|MYL1_HUMAN;sp|P08590|MYL3_HUMAN	sp|P05976|MYL1_HUMAN;sp|P08590|MYL3_HUMAN	sp|P05976|MYL1_HUMAN Myosin light chain 1/3, skeletal muscle isoform OS=Homo sapiens OX=9606 GN=MYL1 PE=2 SV=3;sp|P08590|MYL3_HUMAN Myosin light chain 3 OS=Homo sapiens OX=9606 GN=MYL3 PE=1 SV=3	Color2 [A=255, R=192, G=192, B=192]	9	4			FALSE			1	8.2	21.145	0.00099083	2.8477	3603900	4	0	2	0.676699	0.454311	-1.01232	-0.377802	13.715	13.5817	14.2186	14.3779	14.0362	16.1382
+	1.83108	-3.03782	Q969V6	sp|Q969V6|MRTFA_HUMAN	sp|Q969V6|MRTFA_HUMAN	sp|Q969V6|MRTFA_HUMAN Myocardin-related transcription factor A OS=Homo sapiens OX=9606 GN=MRTFA PE=1 SV=1	Color2 [A=255, R=192, G=192, B=192]	9	4			FALSE	+	Elute_Lysate	12	16.3	98.918	0	43.372	44839000	24	0	1	1.83108	0.00251539	-3.03782	-1.10891	13.549	12.9891	15.1502	16.2704	17.4943	17.037
+	3.7566	-3.03805	O95801	sp|O95801|TTC4_HUMAN	sp|O95801|TTC4_HUMAN	sp|O95801|TTC4_HUMAN Tetratricopeptide repeat protein 4 OS=Homo sapiens OX=9606 GN=TTC4 PE=1 SV=3	Color2 [A=255, R=192, G=192, B=192]	9	4			FALSE	+	Elute_Lysate	6	15.2	44.678	0.00035829	13.707	29149000	15	0	1	3.7566	0.000478888	-3.03805	-1.3652	13.4949	13.2004	13.1689	16.2215	16.044	16.7128
+	1.62988	-3.03821	P63173	sp|P63173|RL38_HUMAN	sp|P63173|RL38_HUMAN	sp|P63173|RL38_HUMAN 60S ribosomal protein L38 OS=Homo sapiens OX=9606 GN=RPL38 PE=1 SV=2	Color2 [A=255, R=192, G=192, B=192]	9	4			FALSE	+	Elute_Lysate	5	40	8.2178	0	36.659	75996000	57	0	1	1.62988	0.00339394	-3.03821	-1.06534	13.217	13.9307	15.6488	17.0818	18.1747	16.6547
+	3.03989	-3.03828	P00966	sp|P00966|ASSY_HUMAN	sp|P00966|ASSY_HUMAN	sp|P00966|ASSY_HUMAN Argininosuccinate synthase OS=Homo sapiens OX=9606 GN=ASS1 PE=1 SV=2	Color2 [A=255, R=192, G=192, B=192]	9	4			FALSE	+	Elute_Lysate	4	10.2	46.53	0.00098717	2.7893	39050000	9	0	1	3.03989	0.000576322	-3.03828	-1.29591	14.0787	13.1671	14.1392	16.8473	16.5827	17.0698
+	1.74206	-3.03829	Q6PI48	sp|Q6PI48|SYDM_HUMAN	sp|Q6PI48|SYDM_HUMAN	sp|Q6PI48|SYDM_HUMAN Aspartate--tRNA ligase, mitochondrial OS=Homo sapiens OX=9606 GN=DARS2 PE=1 SV=1	Color2 [A=255, R=192, G=192, B=192]	9	4			FALSE	+	Elute_Lysate	6	14.9	73.562	0	24.212	29065000	32	0	1	1.74206	0.00278178	-3.03829	-1.0903	15.0795	13.4197	12.5799	17.2746	16.3293	16.59
+	2.40699	-3.0395	Q9UI12	sp|Q9UI12|VATH_HUMAN	sp|Q9UI12|VATH_HUMAN	sp|Q9UI12|VATH_HUMAN V-type proton ATPase subunit H OS=Homo sapiens OX=9606 GN=ATP6V1H PE=1 SV=1	Color2 [A=255, R=192, G=192, B=192]	9	4			FALSE	+	Elute_Lysate	4	12.2	55.882	0.00032165	9.2486	27816000	16	0	1	2.40699	0.00105353	-3.0395	-1.21201	13.8818	13.1204	14.6922	16.6687	16.7534	17.3908
+	1.75284	-3.04198	Q99447	sp|Q99447|PCY2_HUMAN	sp|Q99447|PCY2_HUMAN	sp|Q99447|PCY2_HUMAN Ethanolamine-phosphate cytidylyltransferase OS=Homo sapiens OX=9606 GN=PCYT2 PE=1 SV=1	Color2 [A=255, R=192, G=192, B=192]	9	4			FALSE	+	Elute_Lysate	6	17.5	43.835	0.00033818	10.884	37331000	9	0	1	1.75284	0.00268059	-3.04198	-1.09358	12.1023	14.2319	14.1922	16.1283	17.2259	16.2981
+	2.11619	-3.04241	Q92805	sp|Q92805|GOGA1_HUMAN	sp|Q92805|GOGA1_HUMAN	sp|Q92805|GOGA1_HUMAN Golgin subfamily A member 1 OS=Homo sapiens OX=9606 GN=GOLGA1 PE=1 SV=3	Color2 [A=255, R=192, G=192, B=192]	9	4			FALSE	+	Elute_Lysate	17	30.8	88.183	0	41.271	75714000	40	0	1	2.11619	0.00139194	-3.04241	-1.1647	13.3196	13.4839	14.3424	17.64	16.8052	15.8279
	0.649198	-3.54247	P06737	sp|P06737|PYGL_HUMAN	sp|P06737|PYGL_HUMAN	sp|P06737|PYGL_HUMAN Glycogen phosphorylase, liver form OS=Homo sapiens OX=9606 GN=PYGL PE=1 SV=4	Color2 [A=255, R=192, G=192, B=192]	9	4			FALSE			43	45.9	97.147	0	323.31	537300000	326	0	1	0.649198	0.0295122	-3.54247	-0.793117	21.1318	19.5162	13.0679	21.4832	21.6479	21.2123
+	1.87092	-3.04333	Q96EY8	sp|Q96EY8|MMAB_HUMAN	sp|Q96EY8|MMAB_HUMAN	sp|Q96EY8|MMAB_HUMAN Cob(I)yrinic acid a,c-diamide adenosyltransferase, mitochondrial OS=Homo sapiens OX=9606 GN=MMAB PE=1 SV=1	Color2 [A=255, R=192, G=192, B=192]	9	4			FALSE	+	Elute_Lysate	6	29.2	27.388	0	87.625	44629000	56	0	1	1.87092	0.00220274	-3.04333	-1.1185	13.4132	14.197	15.6897	17.9453	17.0037	17.4808
+	2.15847	-3.04736	Q9NX20	sp|Q9NX20|RM16_HUMAN	sp|Q9NX20|RM16_HUMAN	sp|Q9NX20|RM16_HUMAN 39S ribosomal protein L16, mitochondrial OS=Homo sapiens OX=9606 GN=MRPL16 PE=1 SV=1	Color2 [A=255, R=192, G=192, B=192]	9	4			FALSE	+	Elute_Lysate	7	31.1	28.449	0.00037051	15.378	20818000	31	0	1	2.15847	0.00134502	-3.04736	-1.17362	14.4292	12.8508	14.7802	17.0306	17.1881	16.9836
+	3.92893	-3.04977	Q13443	sp|Q13443|ADAM9_HUMAN	sp|Q13443|ADAM9_HUMAN	sp|Q13443|ADAM9_HUMAN Disintegrin and metalloproteinase domain-containing protein 9 OS=Homo sapiens OX=9606 GN=ADAM9 PE=1 SV=1	Color2 [A=255, R=192, G=192, B=192]	9	4			FALSE	+	Elute_Lysate	5	10.6	90.555	0.00030257	7.0905	41437000	24	0	1	3.92893	0.000364425	-3.04977	-1.38342	13.6758	13.6807	14.0658	16.9089	16.5604	17.1023
+	1.56892	-3.05028	Q9UP95	sp|Q9UP95|S12A4_HUMAN	sp|Q9UP95|S12A4_HUMAN	sp|Q9UP95|S12A4_HUMAN Solute carrier family 12 member 4 OS=Homo sapiens OX=9606 GN=SLC12A4 PE=1 SV=2	Color2 [A=255, R=192, G=192, B=192]	9	4			FALSE	+	Elute_Lysate	3	4.1	120.65	0.0012294	2.7472	13694000	10	0	1	1.56892	0.00380831	-3.05028	-1.05399	12.2429	14.6392	15.0902	17.3111	16.9372	16.8748
	0.869937	-2.72373	P06858	sp|P06858|LIPL_HUMAN	sp|P06858|LIPL_HUMAN	sp|P06858|LIPL_HUMAN Lipoprotein lipase OS=Homo sapiens OX=9606 GN=LPL PE=1 SV=1	Color2 [A=255, R=192, G=192, B=192]	9	4			FALSE			7	15.8	53.162	0	51.239	60589000	53	0	1	0.869937	0.0302827	-2.72373	-0.787896	18.67	13.9684	14.856	18.5184	18.2167	18.9304
+	1.67225	-3.05302	Q5T447	sp|Q5T447|HECD3_HUMAN	sp|Q5T447|HECD3_HUMAN	sp|Q5T447|HECD3_HUMAN E3 ubiquitin-protein ligase HECTD3 OS=Homo sapiens OX=9606 GN=HECTD3 PE=1 SV=1	Color2 [A=255, R=192, G=192, B=192]	9	4			FALSE	+	Elute_Lysate	7	10.9	97.112	0.00035613	13.434	54199000	24	0	1	1.67225	0.00317556	-3.05302	-1.07865	14.0017	13.4538	16.1436	17.5336	17.3974	17.8271
+	2.57271	-3.05361	Q9H1H9	sp|Q9H1H9|KI13A_HUMAN	sp|Q9H1H9|KI13A_HUMAN	sp|Q9H1H9|KI13A_HUMAN Kinesin-like protein KIF13A OS=Homo sapiens OX=9606 GN=KIF13A PE=1 SV=2	Color2 [A=255, R=192, G=192, B=192]	9	4			FALSE	+	Elute_Lysate	6	4.7	202.31	0.00032884	9.9802	5970800	11	0	1	2.57271	0.000896418	-3.05361	-1.24125	12.5883	13.7797	13.6396	16.7369	16.5629	15.8687
+	1.88967	-3.05518	Q9NZ45	sp|Q9NZ45|CISD1_HUMAN	sp|Q9NZ45|CISD1_HUMAN	sp|Q9NZ45|CISD1_HUMAN CDGSH iron-sulfur domain-containing protein 1 OS=Homo sapiens OX=9606 GN=CISD1 PE=1 SV=1	Color2 [A=255, R=192, G=192, B=192]	9	4			FALSE	+	Elute_Lysate	8	62	12.199	0	106.27	30244000	38	0	1	1.88967	0.00212739	-3.05518	-1.12548	14.2102	13.7928	14.513	18.1253	15.8859	17.6704
+	1.92435	-3.06022	P36873	sp|P36873|PP1G_HUMAN	sp|P36873|PP1G_HUMAN	sp|P36873|PP1G_HUMAN Serine/threonine-protein phosphatase PP1-gamma catalytic subunit OS=Homo sapiens OX=9606 GN=PPP1CC PE=1 SV=1	Color2 [A=255, R=192, G=192, B=192]	9	4			FALSE	+	Elute_Lysate	11	33.7	36.983	0	55.14	49207000	40	0	1	1.92435	0.00171735	-3.06022	-1.13377	14.2719	13.5316	15.5449	18.2649	17.0906	17.1736
	1.11235	-0.9747	P07199	sp|P07199|CENPB_HUMAN	sp|P07199|CENPB_HUMAN	sp|P07199|CENPB_HUMAN Major centromere autoantigen B OS=Homo sapiens OX=9606 GN=CENPB PE=1 SV=2	Color2 [A=255, R=192, G=192, B=192]	9	4			FALSE			1	2	65.171	0.0002686	4.1897	4862300	4	0	1	1.11235	0.400019	-0.9747	-0.404094	14.0524	13.9401	15.1476	15.1614	15.2608	15.6421
+	2.23847	-3.06267	Q96T17	sp|Q96T17|MA7D2_HUMAN	sp|Q96T17|MA7D2_HUMAN	sp|Q96T17|MA7D2_HUMAN MAP7 domain-containing protein 2 OS=Homo sapiens OX=9606 GN=MAP7D2 PE=1 SV=2	Color2 [A=255, R=192, G=192, B=192]	9	4			FALSE	+	Elute_Lysate	3	7.2	81.964	0	159.92	23724000	11	0	1	2.23847	0.00114019	-3.06267	-1.19196	13.1235	13.1724	14.4755	15.9383	17.0484	16.9729
	0.674457	-1.45309	P07205	sp|P07205|PGK2_HUMAN	sp|P07205|PGK2_HUMAN	sp|P07205|PGK2_HUMAN Phosphoglycerate kinase 2 OS=Homo sapiens OX=9606 GN=PGK2 PE=1 SV=3	Color2 [A=255, R=192, G=192, B=192]	9	4			FALSE			9	20.9	44.796	0.0099525	1.7083	14163000	3	0	1	0.674457	0.245783	-1.45309	-0.487904	12.5323	15.2316	14.06	15.2268	16.487	14.4694
+	2.23629	-3.06575	Q5JTV8	sp|Q5JTV8|TOIP1_HUMAN	sp|Q5JTV8|TOIP1_HUMAN	sp|Q5JTV8|TOIP1_HUMAN Torsin-1A-interacting protein 1 OS=Homo sapiens OX=9606 GN=TOR1AIP1 PE=1 SV=2	Color2 [A=255, R=192, G=192, B=192]	9	4			FALSE	+	Elute_Lysate	15	32.1	66.248	0	57.418	167540000	77	0	1	2.23629	0.00114125	-3.06575	-1.19253	16.2192	15.8495	14.4223	18.2484	18.6656	18.7743
+	3.41988	-3.07056	Q9Y512	sp|Q9Y512|SAM50_HUMAN	sp|Q9Y512|SAM50_HUMAN	sp|Q9Y512|SAM50_HUMAN Sorting and assembly machinery component 50 homolog OS=Homo sapiens OX=9606 GN=SAMM50 PE=1 SV=3	Color2 [A=255, R=192, G=192, B=192]	9	4			FALSE	+	Elute_Lysate	8	18.1	51.976	0.00029533	6.335	49865000	21	0	1	3.41988	0.00060274	-3.07056	-1.34811	13.89	14.1345	14.7388	17.5462	17.2755	17.1533
+	2.24167	-3.07236	Q6UWE0	sp|Q6UWE0|LRSM1_HUMAN	sp|Q6UWE0|LRSM1_HUMAN	sp|Q6UWE0|LRSM1_HUMAN E3 ubiquitin-protein ligase LRSAM1 OS=Homo sapiens OX=9606 GN=LRSAM1 PE=1 SV=1	Color2 [A=255, R=192, G=192, B=192]	9	4			FALSE	+	Elute_Lysate	9	16.6	83.593	0	44.757	53801000	27	0	1	2.24167	0.00114447	-3.07236	-1.19544	13.2727	14.5131	15.1285	17.0851	17.391	17.6553
+	1.88427	-3.07339	Q9ULG6	sp|Q9ULG6|CCPG1_HUMAN	sp|Q9ULG6|CCPG1_HUMAN	sp|Q9ULG6|CCPG1_HUMAN Cell cycle progression protein 1 OS=Homo sapiens OX=9606 GN=CCPG1 PE=1 SV=3	Color2 [A=255, R=192, G=192, B=192]	9	4			FALSE	+	Elute_Lysate	8	12.7	87.339	0.0003659	14.599	22946000	12	0	1	1.88427	0.00185179	-3.07339	-1.12932	12.9286	14.557	14.8953	16.6491	16.9987	17.9534
+	1.44503	-3.0773	Q9UEU0	sp|Q9UEU0|VTI1B_HUMAN	sp|Q9UEU0|VTI1B_HUMAN	sp|Q9UEU0|VTI1B_HUMAN Vesicle transport through interaction with t-SNAREs homolog 1B OS=Homo sapiens OX=9606 GN=VTI1B PE=1 SV=3	Color2 [A=255, R=192, G=192, B=192]	9	4			FALSE	+	Elute_Lysate	5	28	26.688	0.00036955	15.236	11674000	29	0	1	1.44503	0.00482441	-3.0773	-1.02932	14.0648	11.0495	13.9507	15.9565	16.2221	16.1183
	1.52925	-1.20785		sp|P07437|TBB5_HUMAN;sp|A6NNZ2|TBB8L_HUMAN;sp|Q9H4B7|TBB1_HUMAN;CON__ENSEMBL:ENSBTAP00000025008	sp|P07437|TBB5_HUMAN	sp|P07437|TBB5_HUMAN Tubulin beta chain OS=Homo sapiens OX=9606 GN=TUBB PE=1 SV=2	Color2 [A=255, R=192, G=192, B=192]	9	4			FALSE			46	82.4	49.67	0	323.31	6077200000	853	NaN	4	1.52925	0.2124	-1.20785	-0.510815	23.2795	22.9411	22.3099	24.5026	23.7643	23.8872
	0.505295	-0.555235	P07602	sp|P07602|SAP_HUMAN	sp|P07602|SAP_HUMAN	sp|P07602|SAP_HUMAN Prosaposin OS=Homo sapiens OX=9606 GN=PSAP PE=1 SV=2	Color2 [A=255, R=192, G=192, B=192]	9	4			FALSE			1	2.7	58.112	0.00026631	4.056	12409000	9	0	1	0.505295	0.732208	-0.555235	-0.223819	13.4992	14.8678	14.5633	14.5231	15.335	14.7379
+	1.80155	-3.07831	O60232	sp|O60232|SSA27_HUMAN	sp|O60232|SSA27_HUMAN	sp|O60232|SSA27_HUMAN Sjoegren syndrome/scleroderma autoantigen 1 OS=Homo sapiens OX=9606 GN=SSSCA1 PE=1 SV=1	Color2 [A=255, R=192, G=192, B=192]	9	4			FALSE	+	Elute_Lysate	4	25.6	21.474	0.00034072	11.238	21396000	19	0	1	1.80155	0.00229731	-3.07831	-1.11343	13.8426	12.0684	14.5484	16.9536	16.2797	16.461
	0.55299	-1.15897	P07711	sp|P07711|CATL1_HUMAN	sp|P07711|CATL1_HUMAN	sp|P07711|CATL1_HUMAN Cathepsin L1 OS=Homo sapiens OX=9606 GN=CTSL PE=1 SV=2	Color2 [A=255, R=192, G=192, B=192]	9	4			FALSE			2	7.8	37.564	0.0005102	3.2996	15731000	7	0	1	0.55299	0.417616	-1.15897	-0.395793	12.7011	14.3881	14.9072	13.9669	16.19	15.3164
+	2.86433	-3.07972	Q92879	sp|Q92879|CELF1_HUMAN;sp|O95319|CELF2_HUMAN	sp|Q92879|CELF1_HUMAN	sp|Q92879|CELF1_HUMAN CUGBP Elav-like family member 1 OS=Homo sapiens OX=9606 GN=CELF1 PE=1 SV=2	Color2 [A=255, R=192, G=192, B=192]	9	4			FALSE	+	Elute_Lysate	8	19.3	52.063	0.00035398	13.066	39740000	19	0	2	2.86433	0.000573146	-3.07972	-1.28956	13.1427	13.3449	13.8049	16.4017	17.1377	15.9922
	0.275914	-0.472806	P07738	sp|P07738|PMGE_HUMAN	sp|P07738|PMGE_HUMAN	sp|P07738|PMGE_HUMAN Bisphosphoglycerate mutase OS=Homo sapiens OX=9606 GN=BPGM PE=1 SV=2	Color2 [A=255, R=192, G=192, B=192]	9	4			FALSE			1	7.3	30.005	0.00026911	4.2396	2190200	3	0	1	0.275914	0.800612	-0.472806	-0.175889	13.0202	13.1925	14.6533	14.4264	14.659	13.1991
	2.9822	-1.37381	P07741	sp|P07741|APT_HUMAN	sp|P07741|APT_HUMAN	sp|P07741|APT_HUMAN Adenine phosphoribosyltransferase OS=Homo sapiens OX=9606 GN=APRT PE=1 SV=2	Color2 [A=255, R=192, G=192, B=192]	9	4			FALSE			12	47.8	19.608	0	204.91	274120000	281	0	1	2.9822	0.0853781	-1.37381	-0.635648	19.5841	19.8175	19.7913	20.9884	20.936	21.3899
+	2.47088	-3.08022	O94966	sp|O94966|UBP19_HUMAN	sp|O94966|UBP19_HUMAN	sp|O94966|UBP19_HUMAN Ubiquitin carboxyl-terminal hydrolase 19 OS=Homo sapiens OX=9606 GN=USP19 PE=1 SV=2	Color2 [A=255, R=192, G=192, B=192]	9	4			FALSE	+	Elute_Lysate	6	9.6	145.65	0.00037693	16.309	19755000	26	0	1	2.47088	0.000891671	-3.08022	-1.23484	13.5169	14.27	15.1162	17.7101	17.3272	17.1065
+	2.58129	-3.08252	Q86V21	sp|Q86V21|AACS_HUMAN	sp|Q86V21|AACS_HUMAN	sp|Q86V21|AACS_HUMAN Acetoacetyl-CoA synthetase OS=Homo sapiens OX=9606 GN=AACS PE=1 SV=1	Color2 [A=255, R=192, G=192, B=192]	9	4			FALSE	+	Elute_Lysate	7	11.6	75.143	0.00033704	10.818	48452000	18	0	1	2.58129	0.000840976	-3.08252	-1.25204	13.2065	14.2042	14.1491	17.5235	16.9003	16.3836
+	1.21158	-3.08281	Q7Z2Z2	sp|Q7Z2Z2|EFL1_HUMAN	sp|Q7Z2Z2|EFL1_HUMAN	sp|Q7Z2Z2|EFL1_HUMAN Elongation factor-like GTPase 1 OS=Homo sapiens OX=9606 GN=EFL1 PE=1 SV=2	Color2 [A=255, R=192, G=192, B=192]	9	4			FALSE	+	Elute_Lysate	12	13.5	125.43	0	65.85	31387000	45	0	1	1.21158	0.0072521	-3.08281	-0.964687	12.8981	14.2554	16.9648	17.7388	17.8265	17.8015
	0.119865	0.395404	P07919	sp|P07919|QCR6_HUMAN	sp|P07919|QCR6_HUMAN	sp|P07919|QCR6_HUMAN Cytochrome b-c1 complex subunit 6, mitochondrial OS=Homo sapiens OX=9606 GN=UQCRH PE=1 SV=2	Color2 [A=255, R=192, G=192, B=192]	9	4			FALSE			2	14.3	10.739	0.0026609	2.4806	3265100	3	0	1	0.119865	0.86541	0.395404	0.123462	12.0142	15.5217	15.4243	13.5247	14.6032	13.6461
	1.18986	2.36438	P07942	sp|P07942|LAMB1_HUMAN	sp|P07942|LAMB1_HUMAN	sp|P07942|LAMB1_HUMAN Laminin subunit beta-1 OS=Homo sapiens OX=9606 GN=LAMB1 PE=1 SV=2	Color2 [A=255, R=192, G=192, B=192]	9	4			FALSE			13	9.4	198.04	0	39.881	25791000	48	0	1	1.18986	0.0270206	2.36438	0.805824	19.5808	19.9904	17.6954	17.1448	15.5209	17.5078
	1.2327	1.59079	P07951	sp|P07951|TPM2_HUMAN	sp|P07951|TPM2_HUMAN	sp|P07951|TPM2_HUMAN Tropomyosin beta chain OS=Homo sapiens OX=9606 GN=TPM2 PE=1 SV=1	Color2 [A=255, R=192, G=192, B=192]	9	4		+	FALSE			32	68	32.85	1	-2	806180	2	0	1	1.2327	0.104231	1.59079	0.610406	13.4716	13.8978	14.6747	12.6572	13.1374	11.4771
+	1.19194	-3.08423	Q8NDV3	sp|Q8NDV3|SMC1B_HUMAN	sp|Q8NDV3|SMC1B_HUMAN	sp|Q8NDV3|SMC1B_HUMAN Structural maintenance of chromosomes protein 1B OS=Homo sapiens OX=9606 GN=SMC1B PE=2 SV=2	Color2 [A=255, R=192, G=192, B=192]	9	4			FALSE	+	Elute_Lysate	2	0.6	143.91	0.0058713	2.1115	13291000	8	0	1	1.19194	0.00767357	-3.08423	-0.958924	12.7575	12.2361	15.0398	14.7102	17.2913	17.2846
+	3.35959	-3.0853	Q02127	sp|Q02127|PYRD_HUMAN	sp|Q02127|PYRD_HUMAN	sp|Q02127|PYRD_HUMAN Dihydroorotate dehydrogenase (quinone), mitochondrial OS=Homo sapiens OX=9606 GN=DHODH PE=1 SV=3	Color2 [A=255, R=192, G=192, B=192]	9	4			FALSE	+	Elute_Lysate	10	35.7	42.867	0	28.536	46334000	24	0	1	3.35959	0.000602422	-3.0853	-1.3478	13.9311	14.0168	13.604	17.0927	17.2875	16.4275
	1.57572	-2.10134	P08047	sp|P08047|SP1_HUMAN	sp|P08047|SP1_HUMAN	sp|P08047|SP1_HUMAN Transcription factor Sp1 OS=Homo sapiens OX=9606 GN=SP1 PE=1 SV=3	Color2 [A=255, R=192, G=192, B=192]	9	4			FALSE			2	4.7	80.692	0	25.303	11803000	5	0	1	1.57572	0.0271545	-2.10134	-0.804238	13.1416	14.1416	15.2633	16.2944	16.2815	16.2747
+	2.22492	-3.08583	P78362	sp|P78362|SRPK2_HUMAN;sp|Q9UPE1|SRPK3_HUMAN	sp|P78362|SRPK2_HUMAN	sp|P78362|SRPK2_HUMAN SRSF protein kinase 2 OS=Homo sapiens OX=9606 GN=SRPK2 PE=1 SV=3	Color2 [A=255, R=192, G=192, B=192]	9	4			FALSE	+	Elute_Lysate	6	11.9	77.526	0.00027027	4.3355	35370000	11	0	2	2.22492	0.00114662	-3.08583	-1.19664	12.4985	14.1947	13.3566	15.8753	16.4928	16.9393
	0.423847	-1.2035	P08134	sp|P08134|RHOC_HUMAN	sp|P08134|RHOC_HUMAN	sp|P08134|RHOC_HUMAN Rho-related GTP-binding protein RhoC OS=Homo sapiens OX=9606 GN=RHOC PE=1 SV=1	Color2 [A=255, R=192, G=192, B=192]	9	4			FALSE			7	30.6	22.006	0.00029438	6.2738	11646000	17	0	1	0.423847	0.461214	-1.2035	-0.374717	13.7258	14.209	14.8345	16.5841	13.1235	16.6722
+	2.93356	-3.09213	O43286	sp|O43286|B4GT5_HUMAN	sp|O43286|B4GT5_HUMAN	sp|O43286|B4GT5_HUMAN Beta-1,4-galactosyltransferase 5 OS=Homo sapiens OX=9606 GN=B4GALT5 PE=2 SV=1	Color2 [A=255, R=192, G=192, B=192]	9	4			FALSE	+	Elute_Lysate	1	2.1	45.118	0.0052331	2.2526	39750000	23	0	1	2.93356	0.000579534	-3.09213	-1.30261	13.764	13.6648	14.2484	17.5302	17.0251	16.3982
+	1.39326	-3.09394	P49023	sp|P49023|PAXI_HUMAN	sp|P49023|PAXI_HUMAN	sp|P49023|PAXI_HUMAN Paxillin OS=Homo sapiens OX=9606 GN=PXN PE=1 SV=3	Color2 [A=255, R=192, G=192, B=192]	9	4			FALSE	+	Elute_Lysate	5	13.2	64.505	0	26.662	32586000	27	0	1	1.39326	0.00503028	-3.09394	-1.01922	11.3199	14.319	14.3271	15.9987	16.3411	16.9081
+	1.55066	-3.09783	Q9BRK5	sp|Q9BRK5|CAB45_HUMAN	sp|Q9BRK5|CAB45_HUMAN	sp|Q9BRK5|CAB45_HUMAN 45 kDa calcium-binding protein OS=Homo sapiens OX=9606 GN=SDF4 PE=1 SV=1	Color2 [A=255, R=192, G=192, B=192]	9	4			FALSE	+	Elute_Lysate	8	30.7	41.806	0	37.475	51876000	34	0	1	1.55066	0.00359062	-3.09783	-1.06081	12.5515	15.6193	14.65	17.047	17.4819	17.5854
+	1.69311	-3.10025	Q8IUD2	sp|Q8IUD2|RB6I2_HUMAN;sp|O15083|ERC2_HUMAN	sp|Q8IUD2|RB6I2_HUMAN	sp|Q8IUD2|RB6I2_HUMAN ELKS/Rab6-interacting/CAST family member 1 OS=Homo sapiens OX=9606 GN=ERC1 PE=1 SV=1	Color2 [A=255, R=192, G=192, B=192]	9	4			FALSE	+	Elute_Lysate	11	13.4	128.08	0	102.61	59789000	58	0	2	1.69311	0.00268527	-3.10025	-1.09517	14.4172	15.5052	17.1632	18.3952	18.799	19.1922
+	2.74869	-3.10063	Q9H1A4	sp|Q9H1A4|APC1_HUMAN	sp|Q9H1A4|APC1_HUMAN	sp|Q9H1A4|APC1_HUMAN Anaphase-promoting complex subunit 1 OS=Homo sapiens OX=9606 GN=ANAPC1 PE=1 SV=1	Color2 [A=255, R=192, G=192, B=192]	9	4			FALSE	+	Elute_Lysate	6	4.9	216.5	0.00034141	11.491	19150000	22	0	1	2.74869	0.000632735	-3.10063	-1.28162	14.0348	14.0083	15.2465	17.6026	17.647	17.342
+	2.05219	-3.10078	P02511	sp|P02511|CRYAB_HUMAN	sp|P02511|CRYAB_HUMAN	sp|P02511|CRYAB_HUMAN Alpha-crystallin B chain OS=Homo sapiens OX=9606 GN=CRYAB PE=1 SV=2	Color2 [A=255, R=192, G=192, B=192]	9	4			FALSE	+	Elute_Lysate	7	46.3	20.159	0.00030276	7.1077	20796000	18	0	1	2.05219	0.00139899	-3.10078	-1.16982	14.1015	13.7798	13.5436	17.0152	17.9437	15.7683
+	1.80639	-3.10345	Q9Y679	sp|Q9Y679|AUP1_HUMAN	sp|Q9Y679|AUP1_HUMAN	sp|Q9Y679|AUP1_HUMAN Ancient ubiquitous protein 1 OS=Homo sapiens OX=9606 GN=AUP1 PE=1 SV=2	Color2 [A=255, R=192, G=192, B=192]	9	4			FALSE	+	Elute_Lysate	5	19.5	45.786	0	21.907	25912000	15	0	1	1.80639	0.0021189	-3.10345	-1.12103	13.6804	11.9096	14.4797	16.3575	16.3286	16.6938
+	4.48903	-3.10531	P11216	sp|P11216|PYGB_HUMAN	sp|P11216|PYGB_HUMAN	sp|P11216|PYGB_HUMAN Glycogen phosphorylase, brain form OS=Homo sapiens OX=9606 GN=PYGB PE=1 SV=5	Color2 [A=255, R=192, G=192, B=192]	9	4			FALSE	+	Elute_Lysate	19	19.2	96.695	0.00035676	13.478	27496000	19	0	1	4.48903	0.000255367	-3.10531	-1.44412	13.0742	13.5225	13.1896	16.3036	16.2966	16.5021
+	2.02492	-3.11154	Q6NXS1	sp|Q6NXS1|IPP2B_HUMAN;sp|P41236|IPP2_HUMAN	sp|Q6NXS1|IPP2B_HUMAN;sp|P41236|IPP2_HUMAN	sp|Q6NXS1|IPP2B_HUMAN Protein phosphatase inhibitor 2 family member B OS=Homo sapiens OX=9606 GN=PPP1R2B PE=1 SV=2;sp|P41236|IPP2_HUMAN Protein phosphatase inhibitor 2 OS=Homo sapiens OX=9606 GN=PPP1R2 PE=1 SV=2	Color2 [A=255, R=192, G=192, B=192]	9	4			FALSE	+	Elute_Lysate	6	23.4	23.106	0.00027352	4.5535	34312000	14	0	2	2.02492	0.00139322	-3.11154	-1.16767	13.2768	13.9298	13.9614	17.0643	15.653	17.7853
+	2.31489	-3.1123	Q9NPD8	sp|Q9NPD8|UBE2T_HUMAN	sp|Q9NPD8|UBE2T_HUMAN	sp|Q9NPD8|UBE2T_HUMAN Ubiquitin-conjugating enzyme E2 T OS=Homo sapiens OX=9606 GN=UBE2T PE=1 SV=1	Color2 [A=255, R=192, G=192, B=192]	9	4			FALSE	+	Elute_Lysate	7	26.4	22.521	0.00028401	5.3588	17753000	15	0	1	2.31489	0.001	-3.1123	-1.21997	13.8052	13.3526	14.5932	16.4248	16.8385	17.8245
+	2.8491	-3.11677	Q92793	sp|Q92793|CBP_HUMAN	sp|Q92793|CBP_HUMAN	sp|Q92793|CBP_HUMAN CREB-binding protein OS=Homo sapiens OX=9606 GN=CREBBP PE=1 SV=3	Color2 [A=255, R=192, G=192, B=192]	9	4			FALSE	+	Elute_Lysate	8	3.8	265.35	0.00034235	11.615	7798800	12	0	1	2.8491	0.00057807	-3.11677	-1.30054	13.6059	13.5479	14.465	17.0045	16.5265	17.4382
	0.653649	-0.555957	P08581	sp|P08581|MET_HUMAN;sp|Q9H3Y6|SRMS_HUMAN;sp|P42685|FRK_HUMAN	sp|P08581|MET_HUMAN	sp|P08581|MET_HUMAN Hepatocyte growth factor receptor OS=Homo sapiens OX=9606 GN=MET PE=1 SV=4	Color2 [A=255, R=192, G=192, B=192]	9	4			FALSE			7	7.1	155.54	0.0003811	17.002	18630000	15	0	3	0.653649	0.718561	-0.555957	-0.233128	15.2331	16.3458	16.2163	16.6006	16.6848	16.1775
+	1.77269	-3.11819	Q14573	sp|Q14573|ITPR3_HUMAN	sp|Q14573|ITPR3_HUMAN	sp|Q14573|ITPR3_HUMAN Inositol 1,4,5-trisphosphate receptor type 3 OS=Homo sapiens OX=9606 GN=ITPR3 PE=1 SV=2	Color2 [A=255, R=192, G=192, B=192]	9	4			FALSE	+	Elute_Lysate	20	9.2	304.1	0	22.814	27129000	44	0	1	1.77269	0.0022008	-3.11819	-1.11753	16.5885	15.9705	13.9704	18.6033	18.6564	18.6242
+	2.61772	-3.11985	Q9H9A6	sp|Q9H9A6|LRC40_HUMAN	sp|Q9H9A6|LRC40_HUMAN	sp|Q9H9A6|LRC40_HUMAN Leucine-rich repeat-containing protein 40 OS=Homo sapiens OX=9606 GN=LRRC40 PE=1 SV=1	Color2 [A=255, R=192, G=192, B=192]	9	4			FALSE	+	Elute_Lysate	11	20.6	68.249	0	26.046	52041000	37	0	1	2.61772	0.000743818	-3.11985	-1.26968	13.3943	14.8007	14.7021	17.5357	17.3367	17.3841
	1.86095	-2.34332	P08651	sp|P08651|NFIC_HUMAN	sp|P08651|NFIC_HUMAN	sp|P08651|NFIC_HUMAN Nuclear factor 1 C-type OS=Homo sapiens OX=9606 GN=NFIC PE=1 SV=2	Color2 [A=255, R=192, G=192, B=192]	9	4			FALSE			6	15.7	55.674	0	22.544	48603000	14	0	1	1.86095	0.012	-2.34332	-0.915764	15.8693	14.1039	14.3481	16.9826	17.2759	17.0929
	1.29079	-0.575216	P08670	sp|P08670|VIME_HUMAN;sp|P41219|PERI_HUMAN;sp|P07196|NFL_HUMAN	sp|P08670|VIME_HUMAN	sp|P08670|VIME_HUMAN Vimentin OS=Homo sapiens OX=9606 GN=VIM PE=1 SV=4	Color2 [A=255, R=192, G=192, B=192]	9	4			FALSE			83	94.8	53.651	0	323.31	13852000000	2058	0	3	1.29079	0.676347	-0.575216	-0.260407	24.7538	25.0918	24.5085	25.1928	25.288	25.599
+	1.64204	-3.11996	Q7L0Y3	sp|Q7L0Y3|TM10C_HUMAN	sp|Q7L0Y3|TM10C_HUMAN	sp|Q7L0Y3|TM10C_HUMAN tRNA methyltransferase 10 homolog C OS=Homo sapiens OX=9606 GN=TRMT10C PE=1 SV=2	Color2 [A=255, R=192, G=192, B=192]	9	4			FALSE	+	Elute_Lysate	4	14.9	47.346	0.00032841	9.9539	46475000	14	0	1	1.64204	0.00282699	-3.11996	-1.08817	12.1384	13.7932	15.1066	16.5879	17.0058	16.8044
+	1.22715	-3.12017	O14579	sp|O14579|COPE_HUMAN	sp|O14579|COPE_HUMAN	sp|O14579|COPE_HUMAN Coatomer subunit epsilon OS=Homo sapiens OX=9606 GN=COPE PE=1 SV=3	Color2 [A=255, R=192, G=192, B=192]	9	4			FALSE	+	Elute_Lysate	11	46.1	34.482	0	56.653	120680000	52	0	1	1.22715	0.00673599	-3.12017	-0.976768	12.3438	15.4405	13.7089	15.497	17.1445	18.2122
+	2.2446	-3.12138	Q99549	sp|Q99549|MPP8_HUMAN	sp|Q99549|MPP8_HUMAN	sp|Q99549|MPP8_HUMAN M-phase phosphoprotein 8 OS=Homo sapiens OX=9606 GN=MPHOSPH8 PE=1 SV=2	Color2 [A=255, R=192, G=192, B=192]	9	4			FALSE	+	Elute_Lysate	8	13.7	97.181	0	20.679	23059000	20	0	1	2.2446	0.00105203	-3.12138	-1.21074	13.5051	14.2832	12.7196	17.3441	16.3125	16.2154
+	2.39427	-3.12171	Q96IJ6	sp|Q96IJ6|GMPPA_HUMAN	sp|Q96IJ6|GMPPA_HUMAN	sp|Q96IJ6|GMPPA_HUMAN Mannose-1-phosphate guanyltransferase alpha OS=Homo sapiens OX=9606 GN=GMPPA PE=1 SV=1	Color2 [A=255, R=192, G=192, B=192]	9	4			FALSE	+	Elute_Lysate	8	20	46.291	0	27.623	44106000	28	0	1	2.39427	0.00089296	-3.12171	-1.23595	13.018	14.4148	14.3534	17.2582	16.5296	17.3636
	0.0204524	-0.0463076	P08913	sp|P08913|ADA2A_HUMAN	sp|P08913|ADA2A_HUMAN	sp|P08913|ADA2A_HUMAN Alpha-2A adrenergic receptor OS=Homo sapiens OX=9606 GN=ADRA2A PE=1 SV=3	Color2 [A=255, R=192, G=192, B=192]	9	4			FALSE			1	4.2	48.956	0.00026309	3.8336	4298800	6	0	1	0.0204524	0.982601	-0.0463076	-0.0168123	13.9192	13.1086	13.6153	13.5996	12.3504	14.832
+	2.87788	-3.12229	P35232	sp|P35232|PHB_HUMAN	sp|P35232|PHB_HUMAN	sp|P35232|PHB_HUMAN Prohibitin OS=Homo sapiens OX=9606 GN=PHB PE=1 SV=1	Color2 [A=255, R=192, G=192, B=192]	9	4			FALSE	+	Elute_Lysate	32	94.9	29.804	0	323.31	1460700000	722	0	1	2.87788	0.000581596	-3.12229	-1.30621	19.6109	20.7205	19.5341	23.0453	23.2184	22.9688
	1.11095	-3.12618	P20340	sp|P20340|RAB6A_HUMAN;sp|Q9NRW1|RAB6B_HUMAN	sp|P20340|RAB6A_HUMAN;sp|Q9NRW1|RAB6B_HUMAN	sp|P20340|RAB6A_HUMAN Ras-related protein Rab-6A OS=Homo sapiens OX=9606 GN=RAB6A PE=1 SV=3;sp|Q9NRW1|RAB6B_HUMAN Ras-related protein Rab-6B OS=Homo sapiens OX=9606 GN=RAB6B PE=1 SV=1	Color2 [A=255, R=192, G=192, B=192]	9	4			FALSE	+	Elute_Lysate	15	55.8	23.593	0	151.31	192250000	157	0	2	1.11095	0.00964409	-3.12618	-0.940692	18.5229	17.8714	14.2747	20.1589	19.8863	20.0022
	0.522517	-0.680857	P09038	sp|P09038|FGF2_HUMAN	sp|P09038|FGF2_HUMAN	sp|P09038|FGF2_HUMAN Fibroblast growth factor 2 OS=Homo sapiens OX=9606 GN=FGF2 PE=1 SV=3	Color2 [A=255, R=192, G=192, B=192]	9	4			FALSE			3	6.6	30.77	0.00051746	3.48	9494700	19	0	1	0.522517	0.66917	-0.680857	-0.264647	16.1822	16.0023	14.4256	16.4607	16.021	16.1711
+	2.79148	-3.13043	Q8N392	sp|Q8N392|RHG18_HUMAN	sp|Q8N392|RHG18_HUMAN	sp|Q8N392|RHG18_HUMAN Rho GTPase-activating protein 18 OS=Homo sapiens OX=9606 GN=ARHGAP18 PE=1 SV=3	Color2 [A=255, R=192, G=192, B=192]	9	4			FALSE	+	Elute_Lysate	4	7.1	74.976	0.00028935	5.7915	24054000	4	0	1	2.79148	0.000576904	-3.13043	-1.29762	13.6202	12.6375	14.0068	16.6747	16.5171	16.464
+	2.29002	-3.13243	Q9BXS5	sp|Q9BXS5|AP1M1_HUMAN;sp|Q9Y6Q5|AP1M2_HUMAN	sp|Q9BXS5|AP1M1_HUMAN	sp|Q9BXS5|AP1M1_HUMAN AP-1 complex subunit mu-1 OS=Homo sapiens OX=9606 GN=AP1M1 PE=1 SV=3	Color2 [A=255, R=192, G=192, B=192]	9	4			FALSE	+	Elute_Lysate	7	22	48.586	0	25.906	18549000	15	0	2	2.29002	0.000942748	-3.13243	-1.22192	14.4747	13.0763	14.7931	16.8965	17.2599	17.585
	0.428937	-1.51995	P09132	sp|P09132|SRP19_HUMAN	sp|P09132|SRP19_HUMAN	sp|P09132|SRP19_HUMAN Signal recognition particle 19 kDa protein OS=Homo sapiens OX=9606 GN=SRP19 PE=1 SV=3	Color2 [A=255, R=192, G=192, B=192]	9	4			FALSE			7	56.9	16.156	0	129.56	17991000	29	0	1	0.428937	0.342712	-1.51995	-0.432441	14.0859	14.2278	14.5868	16.192	18.2252	13.0431
+	2.11163	-3.13415	Q6P1Q9	sp|Q6P1Q9|MET2B_HUMAN	sp|Q6P1Q9|MET2B_HUMAN	sp|Q6P1Q9|MET2B_HUMAN Methyltransferase-like protein 2B OS=Homo sapiens OX=9606 GN=METTL2B PE=1 SV=3	Color2 [A=255, R=192, G=192, B=192]	9	4			FALSE	+	Elute_Lysate	4	10.6	43.426	0	35.085	39693000	21	0	1	2.11163	0.00113912	-3.13415	-1.19055	14.7624	13.0612	14.0852	17.6721	16.3458	17.2934
+	1.50657	-3.13745	Q8IYI6	sp|Q8IYI6|EXOC8_HUMAN	sp|Q8IYI6|EXOC8_HUMAN	sp|Q8IYI6|EXOC8_HUMAN Exocyst complex component 8 OS=Homo sapiens OX=9606 GN=EXOC8 PE=1 SV=2	Color2 [A=255, R=192, G=192, B=192]	9	4			FALSE	+	Elute_Lysate	8	13.8	81.798	0.00033356	10.44	61868000	16	0	1	1.50657	0.0036817	-3.13745	-1.05885	13.6006	15.103	13.4905	18.6453	17.1201	15.841
+	2.34202	-3.13839	Q9Y6M9	sp|Q9Y6M9|NDUB9_HUMAN	sp|Q9Y6M9|NDUB9_HUMAN	sp|Q9Y6M9|NDUB9_HUMAN NADH dehydrogenase [ubiquinone] 1 beta subcomplex subunit 9 OS=Homo sapiens OX=9606 GN=NDUFB9 PE=1 SV=3	Color2 [A=255, R=192, G=192, B=192]	9	4			FALSE	+	Elute_Lysate	7	49.2	21.831	0	27.709	19376000	30	0	1	2.34202	0.000889957	-3.13839	-1.23254	14.3398	13.0579	14.6151	17.4673	17.3346	16.626
+	2.06598	-3.13943	Q15428	sp|Q15428|SF3A2_HUMAN	sp|Q15428|SF3A2_HUMAN	sp|Q15428|SF3A2_HUMAN Splicing factor 3A subunit 2 OS=Homo sapiens OX=9606 GN=SF3A2 PE=1 SV=2	Color2 [A=255, R=192, G=192, B=192]	9	4			FALSE	+	Elute_Lysate	8	23.3	49.255	0	21.653	62629000	29	0	1	2.06598	0.00124977	-3.13943	-1.18344	13.2216	13.0121	14.902	16.3293	17.084	17.1407
+	2.59491	-3.15089	Q9BQ61	sp|Q9BQ61|TRIR_HUMAN	sp|Q9BQ61|TRIR_HUMAN	sp|Q9BQ61|TRIR_HUMAN Telomerase RNA component interacting RNase OS=Homo sapiens OX=9606 GN=TRIR PE=1 SV=1	Color2 [A=255, R=192, G=192, B=192]	9	4			FALSE	+	Elute_Lysate	4	23.3	18.419	0	31.881	16528000	17	0	1	2.59491	0.000630219	-3.15089	-1.27655	14.3109	13.4739	13.9063	16.311	17.691	17.1418
	0.872138	2.5068	P09493	sp|P09493|TPM1_HUMAN	sp|P09493|TPM1_HUMAN	sp|P09493|TPM1_HUMAN Tropomyosin alpha-1 chain OS=Homo sapiens OX=9606 GN=TPM1 PE=1 SV=2	Color2 [A=255, R=192, G=192, B=192]	9	4			FALSE			23	51.8	32.708	0	207.29	534430000	131	0	1	0.872138	0.0385502	2.5068	0.751037	22.2774	23.8409	22.0508	17.8168	21.7342	21.0976
+	4.86646	-3.15632	Q15637	sp|Q15637|SF01_HUMAN	sp|Q15637|SF01_HUMAN	sp|Q15637|SF01_HUMAN Splicing factor 1 OS=Homo sapiens OX=9606 GN=SF1 PE=1 SV=4	Color2 [A=255, R=192, G=192, B=192]	9	4			FALSE	+	Elute_Lysate	24	36.9	68.329	0	323.31	751410000	213	0	1	4.86646	0.000264173	-3.15632	-1.48688	16.4188	16.6141	16.7684	19.8793	19.7525	19.6384
+	1.29579	-3.15677	P22087	sp|P22087|FBRL_HUMAN	sp|P22087|FBRL_HUMAN	sp|P22087|FBRL_HUMAN rRNA 2-O-methyltransferase fibrillarin OS=Homo sapiens OX=9606 GN=FBL PE=1 SV=2	Color2 [A=255, R=192, G=192, B=192]	9	4			FALSE	+	Elute_Lysate	10	38.6	33.784	0	58.286	255250000	102	0	1	1.29579	0.00567434	-3.15677	-1.00476	15.4974	18.0235	14.7081	18.1386	19.664	19.8967
+	2.24527	-3.1568	Q8WY22	sp|Q8WY22|BRI3B_HUMAN;REV__sp|Q96PE2|ARHGH_HUMAN	sp|Q8WY22|BRI3B_HUMAN	sp|Q8WY22|BRI3B_HUMAN BRI3-binding protein OS=Homo sapiens OX=9606 GN=BRI3BP PE=1 SV=1	Color2 [A=255, R=192, G=192, B=192]	9	4			FALSE	+	Elute_Lysate	4	16.7	27.835	0.00027678	4.7468	11888000	11	0	2	2.24527	0.000941849	-3.1568	-1.22149	13.9618	12.6579	13.8834	15.8496	17.0617	17.062
+	3.09891	-3.15686	O14773	sp|O14773|TPP1_HUMAN	sp|O14773|TPP1_HUMAN	sp|O14773|TPP1_HUMAN Tripeptidyl-peptidase 1 OS=Homo sapiens OX=9606 GN=TPP1 PE=1 SV=2	Color2 [A=255, R=192, G=192, B=192]	9	4			FALSE	+	Elute_Lysate	5	14	61.247	0	19.057	77524000	14	0	1	3.09891	0.000601156	-3.15686	-1.34591	14.4336	13.7895	14.7245	17.1593	17.865	17.3938
+	2.1255	-3.15839	P11234	sp|P11234|RALB_HUMAN	sp|P11234|RALB_HUMAN	sp|P11234|RALB_HUMAN Ras-related protein Ral-B OS=Homo sapiens OX=9606 GN=RALB PE=1 SV=1	Color2 [A=255, R=192, G=192, B=192]	9	4			FALSE	+	Elute_Lysate	6	32	23.408	0.00028927	5.7755	11079000	14	0	1	2.1255	0.00110546	-3.15839	-1.20014	13.2742	12.3646	13.7278	17.2412	15.9525	15.6481
+	3.20695	-3.15935	O60256	sp|O60256|KPRB_HUMAN	sp|O60256|KPRB_HUMAN	sp|O60256|KPRB_HUMAN Phosphoribosyl pyrophosphate synthase-associated protein 2 OS=Homo sapiens OX=9606 GN=PRPSAP2 PE=1 SV=1	Color2 [A=255, R=192, G=192, B=192]	9	4			FALSE	+	Elute_Lysate	10	36.3	40.925	0	61.682	53748000	29	0	1	3.20695	0.000474828	-3.15935	-1.35934	14.2425	13.6396	13.5792	17.4707	16.7382	16.7304
+	3.7236	-3.15998	Q9H4G4	sp|Q9H4G4|GAPR1_HUMAN	sp|Q9H4G4|GAPR1_HUMAN	sp|Q9H4G4|GAPR1_HUMAN Golgi-associated plant pathogenesis-related protein 1 OS=Homo sapiens OX=9606 GN=GLIPR2 PE=1 SV=3	Color2 [A=255, R=192, G=192, B=192]	9	4			FALSE	+	Elute_Lysate	4	33.8	17.218	0	57.975	25564000	47	0	1	3.7236	0.000250693	-3.15998	-1.41135	14.7075	14.5063	14.3497	17.3645	18.0924	17.5865
+	2.09373	-3.16173	Q86TG7	sp|Q86TG7|PEG10_HUMAN	sp|Q86TG7|PEG10_HUMAN	sp|Q86TG7|PEG10_HUMAN Retrotransposon-derived protein PEG10 OS=Homo sapiens OX=9606 GN=PEG10 PE=1 SV=2	Color2 [A=255, R=192, G=192, B=192]	9	4			FALSE	+	Elute_Lysate	10	18.1	80.172	0	92.116	58906000	46	0	1	2.09373	0.00114393	-3.16173	-1.1951	13.6995	14.2597	15.2723	16.6976	18.2126	17.8064
+	2.68765	-3.16221	Q9NPJ3	sp|Q9NPJ3|ACO13_HUMAN	sp|Q9NPJ3|ACO13_HUMAN	sp|Q9NPJ3|ACO13_HUMAN Acyl-coenzyme A thioesterase 13 OS=Homo sapiens OX=9606 GN=ACOT13 PE=1 SV=1	Color2 [A=255, R=192, G=192, B=192]	9	4			FALSE	+	Elute_Lysate	5	27.1	14.96	0.00033234	10.338	19074000	19	0	1	2.68765	0.000575453	-3.16221	-1.29392	13.8977	14.1099	13.8398	16.4361	17.9275	16.9704
+	2.47049	-3.16423	Q00577	sp|Q00577|PURA_HUMAN	sp|Q00577|PURA_HUMAN	sp|Q00577|PURA_HUMAN Transcriptional activator protein Pur-alpha OS=Homo sapiens OX=9606 GN=PURA PE=1 SV=2	Color2 [A=255, R=192, G=192, B=192]	9	4			FALSE	+	Elute_Lysate	4	18.3	34.91	0	173.17	56063000	20	0	1	2.47049	0.000739066	-3.16423	-1.26163	13.5368	13.1495	14.6367	16.8687	17.3923	16.5547
	0.712675	-2.70233	P09669	sp|P09669|COX6C_HUMAN	sp|P09669|COX6C_HUMAN	sp|P09669|COX6C_HUMAN Cytochrome c oxidase subunit 6C OS=Homo sapiens OX=9606 GN=COX6C PE=1 SV=2	Color2 [A=255, R=192, G=192, B=192]	9	4			FALSE			7	50.7	8.7813	0.00035149	12.793	84363000	70	0	1	0.712675	0.0457802	-2.70233	-0.724034	12.2796	14.4774	13.5408	16.69	18.6061	13.1087
+	1.90648	-3.16527	P14174	sp|P14174|MIF_HUMAN	sp|P14174|MIF_HUMAN	sp|P14174|MIF_HUMAN Macrophage migration inhibitory factor OS=Homo sapiens OX=9606 GN=MIF PE=1 SV=4	Color2 [A=255, R=192, G=192, B=192]	9	4			FALSE	+	Elute_Lysate	8	93.9	12.476	0	210.59	94217000	60	0	1	1.90648	0.00138686	-3.16527	-1.15862	14.1055	14.1473	13.818	18.6327	16.5744	16.3596
+	1.24211	-3.16554	Q04206	sp|Q04206|TF65_HUMAN	sp|Q04206|TF65_HUMAN	sp|Q04206|TF65_HUMAN Transcription factor p65 OS=Homo sapiens OX=9606 GN=RELA PE=1 SV=2	Color2 [A=255, R=192, G=192, B=192]	9	4			FALSE	+	Elute_Lysate	8	20.5	60.218	0	23.095	62329000	37	0	1	1.24211	0.00632305	-3.16554	-0.990256	13.463	12.8834	16.5728	17.3165	16.9652	18.1342
+	2.67742	-3.16775	Q96DV4	sp|Q96DV4|RM38_HUMAN	sp|Q96DV4|RM38_HUMAN	sp|Q96DV4|RM38_HUMAN 39S ribosomal protein L38, mitochondrial OS=Homo sapiens OX=9606 GN=MRPL38 PE=1 SV=2	Color2 [A=255, R=192, G=192, B=192]	9	4			FALSE	+	Elute_Lysate	9	23.2	44.596	0	28.248	55122000	27	0	1	2.67742	0.000576032	-3.16775	-1.29429	13.8765	14.4039	13.5082	17.7062	17.1392	16.4465
+	2.88521	-3.17093	Q96B36	sp|Q96B36|AKTS1_HUMAN	sp|Q96B36|AKTS1_HUMAN	sp|Q96B36|AKTS1_HUMAN Proline-rich AKT1 substrate 1 OS=Homo sapiens OX=9606 GN=AKT1S1 PE=1 SV=1	Color2 [A=255, R=192, G=192, B=192]	9	4			FALSE	+	Elute_Lysate	8	27.7	27.383	0	93.343	70794000	37	0	1	2.88521	0.000591826	-3.17093	-1.32416	14.8503	13.5248	14.1176	17.5115	17.1908	17.3031
+	1.35408	-3.17177	Q8N8S7	sp|Q8N8S7|ENAH_HUMAN	sp|Q8N8S7|ENAH_HUMAN	sp|Q8N8S7|ENAH_HUMAN Protein enabled homolog OS=Homo sapiens OX=9606 GN=ENAH PE=1 SV=2	Color2 [A=255, R=192, G=192, B=192]	9	4			FALSE	+	Elute_Lysate	13	31.3	66.509	0	229.14	175370000	72	0	1	1.35408	0.0049546	-3.17177	-1.02486	14.4811	17.895	14.8662	18.6481	18.8433	19.2663
+	2.07384	-3.1731	Q5VT79	sp|Q5VT79|AXA81_HUMAN;sp|P13928|ANXA8_HUMAN	sp|Q5VT79|AXA81_HUMAN;sp|P13928|ANXA8_HUMAN	sp|Q5VT79|AXA81_HUMAN Annexin A8-like protein 1 OS=Homo sapiens OX=9606 GN=ANXA8L1 PE=2 SV=2;sp|P13928|ANXA8_HUMAN Annexin A8 OS=Homo sapiens OX=9606 GN=ANXA8 PE=1 SV=3	Color2 [A=255, R=192, G=192, B=192]	9	4			FALSE	+	Elute_Lysate	7	20.8	36.879	0	46.309	58689000	40	0	2	2.07384	0.00114286	-3.1731	-1.19451	13.3636	13.6778	15.0202	16.4183	17.8413	17.3213
	0.0540482	0.0657174	P0CG30	sp|P0CG30|GSTT2_HUMAN;sp|P0CG29|GST2_HUMAN	sp|P0CG30|GSTT2_HUMAN;sp|P0CG29|GST2_HUMAN	sp|P0CG30|GSTT2_HUMAN Glutathione S-transferase theta-2B OS=Homo sapiens OX=9606 GN=GSTT2B PE=1 SV=1;sp|P0CG29|GST2_HUMAN Glutathione S-transferase theta-2 OS=Homo sapiens OX=9606 GN=GSTT2 PE=1 SV=1	Color2 [A=255, R=192, G=192, B=192]	9	4			FALSE			2	9.4	27.507	0.0014656	2.6403	1138500	4	0	2	0.0540482	0.972377	0.0657174	0.0271665	13.4375	13.1359	12.3326	12.398	13.2526	13.0583
+	3.23333	-3.17908	O94901	sp|O94901|SUN1_HUMAN	sp|O94901|SUN1_HUMAN	sp|O94901|SUN1_HUMAN SUN domain-containing protein 1 OS=Homo sapiens OX=9606 GN=SUN1 PE=1 SV=3	Color2 [A=255, R=192, G=192, B=192]	9	4			FALSE	+	Elute_Lysate	5	9.2	90.063	0.00037106	15.456	18308000	22	0	1	3.23333	0.000430339	-3.17908	-1.36963	13.3334	13.5962	14.1045	17.0486	16.4033	17.1195
+	2.61938	-3.18281	P37235	sp|P37235|HPCL1_HUMAN;sp|P84074|HPCA_HUMAN;sp|P61601|NCALD_HUMAN	sp|P37235|HPCL1_HUMAN;sp|P84074|HPCA_HUMAN	sp|P37235|HPCL1_HUMAN Hippocalcin-like protein 1 OS=Homo sapiens OX=9606 GN=HPCAL1 PE=1 SV=3;sp|P84074|HPCA_HUMAN Neuron-specific calcium-binding protein hippocalcin OS=Homo sapiens OX=9606 GN=HPCA PE=1 SV=2	Color2 [A=255, R=192, G=192, B=192]	9	4			FALSE	+	Elute_Lysate	5	23.8	22.313	0	29.831	21890000	30	0	3	2.61938	0.000573721	-3.18281	-1.29071	13.1087	14.3818	14.4357	16.8433	17.4289	17.2025
+	1.96004	-3.18443	Q969Q0	sp|Q969Q0|RL36L_HUMAN	sp|Q969Q0|RL36L_HUMAN	sp|Q969Q0|RL36L_HUMAN 60S ribosomal protein L36a-like OS=Homo sapiens OX=9606 GN=RPL36AL PE=1 SV=3	Color2 [A=255, R=192, G=192, B=192]	9	4			FALSE	+	Elute_Lysate	6	40.6	12.469	0.00034542	12.005	158120000	63	0	1	1.96004	0.00134688	-3.18443	-1.17493	16.2279	14.013	15.3031	18.9676	17.9985	18.1311
+	2.80161	-3.18654	P49841	sp|P49841|GSK3B_HUMAN	sp|P49841|GSK3B_HUMAN	sp|P49841|GSK3B_HUMAN Glycogen synthase kinase-3 beta OS=Homo sapiens OX=9606 GN=GSK3B PE=1 SV=2	Color2 [A=255, R=192, G=192, B=192]	9	4			FALSE	+	Elute_Lysate	3	14.8	46.744	0.00038835	18.254	28809000	13	0	1	2.80161	0.000587571	-3.18654	-1.31825	12.2803	13.6401	13.2896	16.2519	16.4131	16.1046
+	2.81405	-3.18967	P80303	sp|P80303|NUCB2_HUMAN	sp|P80303|NUCB2_HUMAN	sp|P80303|NUCB2_HUMAN Nucleobindin-2 OS=Homo sapiens OX=9606 GN=NUCB2 PE=1 SV=3	Color2 [A=255, R=192, G=192, B=192]	9	4			FALSE	+	Elute_Lysate	7	17.1	50.222	0	24.707	35337000	20	0	1	2.81405	0.000589691	-3.18967	-1.32104	13.7611	13.0628	14.4715	16.9742	16.807	17.0832
	1.27548	-2.69353	P0DPB6	sp|P0DPB6|RPAC2_HUMAN;sp|P0DPB5|RPC22_HUMAN	sp|P0DPB6|RPAC2_HUMAN;sp|P0DPB5|RPC22_HUMAN	sp|P0DPB6|RPAC2_HUMAN DNA-directed RNA polymerases I and III subunit RPAC2 OS=Homo sapiens OX=9606 GN=POLR1D PE=1 SV=1;sp|P0DPB5|RPC22_HUMAN Protein POLR1D, isoform 2 OS=Homo sapiens OX=9606 GN=POLR1D PE=1 SV=1	Color2 [A=255, R=192, G=192, B=192]	9	4			FALSE			3	15.8	15.237	0.00031706	8.7022	15894000	30	0	2	1.27548	0.0136691	-2.69353	-0.900681	12.355	13.1401	14.5638	15.7331	17.4745	14.9319
	0.569841	-1.40622	P10109	sp|P10109|ADX_HUMAN	sp|P10109|ADX_HUMAN	sp|P10109|ADX_HUMAN Adrenodoxin, mitochondrial OS=Homo sapiens OX=9606 GN=FDX1 PE=1 SV=1	Color2 [A=255, R=192, G=192, B=192]	9	4			FALSE			2	16.8	19.393	0.00027563	4.6941	3536000	6	0	1	0.569841	0.301371	-1.40622	-0.454015	11.8865	13.0802	13.8185	13.4721	16.2163	13.3154
+	2.19063	-3.19528	P49406	sp|P49406|RM19_HUMAN	sp|P49406|RM19_HUMAN	sp|P49406|RM19_HUMAN 39S ribosomal protein L19, mitochondrial OS=Homo sapiens OX=9606 GN=MRPL19 PE=1 SV=2	Color2 [A=255, R=192, G=192, B=192]	9	4			FALSE	+	Elute_Lysate	8	25.3	33.535	0	24.702	52020000	54	0	1	2.19063	0.000944099	-3.19528	-1.223	13.7809	15.5187	14.2795	17.2007	18.3311	17.6331
+	1.11775	-3.19528	P48444	sp|P48444|COPD_HUMAN	sp|P48444|COPD_HUMAN	sp|P48444|COPD_HUMAN Coatomer subunit delta OS=Homo sapiens OX=9606 GN=ARCN1 PE=1 SV=1	Color2 [A=255, R=192, G=192, B=192]	9	4			FALSE	+	Elute_Lysate	20	42.3	57.21	0	71.195	258250000	125	0	1	1.11775	0.00802856	-3.19528	-0.955427	13.9625	17.6949	18.2147	19.7259	20.0528	19.6793
+	2.26036	-3.20229	Q8IXH7	sp|Q8IXH7|NELFD_HUMAN	sp|Q8IXH7|NELFD_HUMAN	sp|Q8IXH7|NELFD_HUMAN Negative elongation factor C/D OS=Homo sapiens OX=9606 GN=NELFCD PE=1 SV=2	Color2 [A=255, R=192, G=192, B=192]	9	4			FALSE	+	Elute_Lysate	5	10.7	66.246	0.00033944	11.073	31657000	26	0	1	2.26036	0.000894686	-3.20229	-1.23779	14.2233	13.962	12.489	16.3323	17.1241	16.8248
+	2.21258	-3.20381	Q9Y5X4	sp|Q9Y5X4|NR2E3_HUMAN	sp|Q9Y5X4|NR2E3_HUMAN	sp|Q9Y5X4|NR2E3_HUMAN Photoreceptor-specific nuclear receptor OS=Homo sapiens OX=9606 GN=NR2E3 PE=1 SV=1	Color2 [A=255, R=192, G=192, B=192]	9	4		+	FALSE	+	Elute_Lysate	1	4.1	44.692	1	-2	15616000	2	0	1	2.21258	0.000947722	-3.20381	-1.22956	12.3352	13.3983	13.5367	16.6848	15.3543	16.8425
	1.36981	-0.876422	P10321	sp|P10321|1C07_HUMAN	sp|P10321|1C07_HUMAN	sp|P10321|1C07_HUMAN HLA class I histocompatibility antigen, Cw-7 alpha chain OS=Homo sapiens OX=9606 GN=HLA-C PE=1 SV=3	Color2 [A=255, R=192, G=192, B=192]	9	4			FALSE			17	42.6	40.648	0	115.46	65742000	9	0	1	1.36981	0.447063	-0.876422	-0.381253	13.5573	14.2704	14.3313	15.1832	14.6174	14.9878
+	4.38109	-3.20546	Q96GG9	sp|Q96GG9|DCNL1_HUMAN	sp|Q96GG9|DCNL1_HUMAN	sp|Q96GG9|DCNL1_HUMAN DCN1-like protein 1 OS=Homo sapiens OX=9606 GN=DCUN1D1 PE=1 SV=1	Color2 [A=255, R=192, G=192, B=192]	9	4			FALSE	+	Elute_Lysate	4	15.1	30.124	0.00034211	11.603	13123000	11	0	1	4.38109	0.00026325	-3.20546	-1.48045	13.5031	13.2432	13.2834	16.3943	16.8366	16.4151
+	2.51306	-3.20951	Q9Y5J1	sp|Q9Y5J1|UTP18_HUMAN	sp|Q9Y5J1|UTP18_HUMAN	sp|Q9Y5J1|UTP18_HUMAN U3 small nucleolar RNA-associated protein 18 homolog OS=Homo sapiens OX=9606 GN=UTP18 PE=1 SV=3	Color2 [A=255, R=192, G=192, B=192]	9	4			FALSE	+	Elute_Lysate	5	12.8	62.003	0.0003465	12.116	35288000	12	0	1	2.51306	0.00063305	-3.20951	-1.28287	13.461	13.3793	13.6839	15.8646	16.714	17.5742
+	2.40094	-3.21509	Q9UHL4	sp|Q9UHL4|DPP2_HUMAN	sp|Q9UHL4|DPP2_HUMAN	sp|Q9UHL4|DPP2_HUMAN Dipeptidyl peptidase 2 OS=Homo sapiens OX=9606 GN=DPP7 PE=1 SV=3	Color2 [A=255, R=192, G=192, B=192]	9	4			FALSE	+	Elute_Lysate	8	21.1	54.341	0	48.912	55937000	49	0	1	2.40094	0.000741983	-3.21509	-1.26618	14.2598	13.6646	15.3874	17.3039	17.702	17.9511
+	5.10563	-3.21742	O95249	sp|O95249|GOSR1_HUMAN	sp|O95249|GOSR1_HUMAN	sp|O95249|GOSR1_HUMAN Golgi SNAP receptor complex member 1 OS=Homo sapiens OX=9606 GN=GOSR1 PE=1 SV=1	Color2 [A=255, R=192, G=192, B=192]	9	4			FALSE	+	Elute_Lysate	4	16	28.612	0	36.613	19983000	23	0	1	5.10563	0.000201104	-3.21742	-1.52557	13.8049	13.6471	13.9616	17.1099	16.9064	17.0495
+	2.39028	-3.21861	P06280	sp|P06280|AGAL_HUMAN	sp|P06280|AGAL_HUMAN	sp|P06280|AGAL_HUMAN Alpha-galactosidase A OS=Homo sapiens OX=9606 GN=GLA PE=1 SV=1	Color2 [A=255, R=192, G=192, B=192]	9	4			FALSE	+	Elute_Lysate	3	10	48.766	0.00034554	12.009	39287000	14	0	1	2.39028	0.000741252	-3.21861	-1.26546	12.5295	13.8887	14.1221	16.8493	17.0421	16.3047
	0.408063	-0.960277	P10620	sp|P10620|MGST1_HUMAN	sp|P10620|MGST1_HUMAN	sp|P10620|MGST1_HUMAN Microsomal glutathione S-transferase 1 OS=Homo sapiens OX=9606 GN=MGST1 PE=1 SV=1	Color2 [A=255, R=192, G=192, B=192]	9	4			FALSE			6	37.4	17.598	0	23.863	32770000	31	0	1	0.408063	0.569781	-0.960277	-0.32022	16.9055	17.1536	14.1592	16.5524	17.5139	17.0328
+	1.10931	-3.21887	P31350	sp|P31350|RIR2_HUMAN;sp|Q7LG56|RIR2B_HUMAN	sp|P31350|RIR2_HUMAN	sp|P31350|RIR2_HUMAN Ribonucleoside-diphosphate reductase subunit M2 OS=Homo sapiens OX=9606 GN=RRM2 PE=1 SV=1	Color2 [A=255, R=192, G=192, B=192]	9	4			FALSE	+	Elute_Lysate	14	38.3	44.877	0	50.714	144800000	44	0	2	1.10931	0.00795391	-3.21887	-0.956713	13.0684	17.7075	14.6319	18.2326	18.3553	18.4764
	0.573653	0.640098	P10646	sp|P10646|TFPI1_HUMAN	sp|P10646|TFPI1_HUMAN	sp|P10646|TFPI1_HUMAN Tissue factor pathway inhibitor OS=Homo sapiens OX=9606 GN=TFPI PE=1 SV=1	Color2 [A=255, R=192, G=192, B=192]	9	4			FALSE			2	11.2	35.015	0.0093757	1.8328	3303400	7	0	1	0.573653	0.682982	0.640098	0.256389	13.0243	12.6332	14.138	12.2843	12.5878	13.003
+	2.75241	-3.21937	Q9HC35	sp|Q9HC35|EMAL4_HUMAN	sp|Q9HC35|EMAL4_HUMAN	sp|Q9HC35|EMAL4_HUMAN Echinoderm microtubule-associated protein-like 4 OS=Homo sapiens OX=9606 GN=EML4 PE=1 SV=3	Color2 [A=255, R=192, G=192, B=192]	9	4			FALSE	+	Elute_Lysate	9	10	108.91	0	31.268	35853000	29	0	1	2.75241	0.000590604	-3.21937	-1.32246	14.6674	14.6972	13.8185	18.167	17.0412	17.633
+	2.42896	-3.21937	Q9NWV8	sp|Q9NWV8|BABA1_HUMAN	sp|Q9NWV8|BABA1_HUMAN	sp|Q9NWV8|BABA1_HUMAN BRISC and BRCA1-A complex member 1 OS=Homo sapiens OX=9606 GN=BABAM1 PE=1 SV=1	Color2 [A=255, R=192, G=192, B=192]	9	4			FALSE	+	Elute_Lysate	5	23.7	36.56	0	83.869	52652000	23	0	1	2.42896	0.000745662	-3.21937	-1.27222	12.8274	14.1717	14.515	16.9473	16.9132	17.3117
+	2.63623	-3.21947	O60524	sp|O60524|NEMF_HUMAN	sp|O60524|NEMF_HUMAN	sp|O60524|NEMF_HUMAN Nuclear export mediator factor NEMF OS=Homo sapiens OX=9606 GN=NEMF PE=1 SV=4	Color2 [A=255, R=192, G=192, B=192]	9	4			FALSE	+	Elute_Lysate	5	5.2	122.95	0.005663	2.1657	14083000	9	0	1	2.63623	0.000581006	-3.21947	-1.3053	13.5669	13.6454	13.6347	16.5591	16.2026	17.7437
+	2.69061	-3.22075	P40938	sp|P40938|RFC3_HUMAN	sp|P40938|RFC3_HUMAN	sp|P40938|RFC3_HUMAN Replication factor C subunit 3 OS=Homo sapiens OX=9606 GN=RFC3 PE=1 SV=2	Color2 [A=255, R=192, G=192, B=192]	9	4			FALSE	+	Elute_Lysate	6	19.4	40.556	0	119.97	28661000	38	0	1	2.69061	0.00058427	-3.22075	-1.31389	13.6157	13.422	14.8126	16.9457	17.2082	17.3587
	0.748761	0.65517	P11047	sp|P11047|LAMC1_HUMAN	sp|P11047|LAMC1_HUMAN	sp|P11047|LAMC1_HUMAN Laminin subunit gamma-1 OS=Homo sapiens OX=9606 GN=LAMC1 PE=1 SV=3	Color2 [A=255, R=192, G=192, B=192]	9	4			FALSE			20	14.4	177.6	0	120.84	54420000	72	0	1	0.748761	0.655171	0.65517	0.27278	19.8272	20.4087	19.4522	19.7771	19.1636	18.7818
+	2.97662	-3.22175	Q01581	sp|Q01581|HMCS1_HUMAN	sp|Q01581|HMCS1_HUMAN	sp|Q01581|HMCS1_HUMAN Hydroxymethylglutaryl-CoA synthase, cytoplasmic OS=Homo sapiens OX=9606 GN=HMGCS1 PE=1 SV=2	Color2 [A=255, R=192, G=192, B=192]	9	4			FALSE	+	Elute_Lysate	5	16	57.293	0	228.01	55702000	30	0	1	2.97662	0.000538827	-3.22175	-1.35397	13.4231	14.177	14.7141	17.2552	17.4494	17.2749
+	2.0812	-3.22188	Q15006	sp|Q15006|EMC2_HUMAN	sp|Q15006|EMC2_HUMAN	sp|Q15006|EMC2_HUMAN ER membrane protein complex subunit 2 OS=Homo sapiens OX=9606 GN=EMC2 PE=1 SV=1	Color2 [A=255, R=192, G=192, B=192]	9	4			FALSE	+	Elute_Lysate	5	22.2	34.833	0	22.249	48442000	26	0	1	2.0812	0.00105054	-3.22188	-1.20974	14.4263	13.8518	15.1474	18.4207	16.6241	18.0462
+	1.94487	-3.22388	P07996	sp|P07996|TSP1_HUMAN	sp|P07996|TSP1_HUMAN	sp|P07996|TSP1_HUMAN Thrombospondin-1 OS=Homo sapiens OX=9606 GN=THBS1 PE=1 SV=2	Color2 [A=255, R=192, G=192, B=192]	9	4			FALSE	+	Elute_Lysate	18	17.5	129.38	0	92.833	65410000	86	0	1	1.94487	0.00124861	-3.22388	-1.18244	15.8197	14.4587	16.4681	19.5987	18.1639	18.6556
	0.18035	-0.641109	P11171	sp|P11171|41_HUMAN	sp|P11171|41_HUMAN	sp|P11171|41_HUMAN Protein 4.1 OS=Homo sapiens OX=9606 GN=EPB41 PE=1 SV=4	Color2 [A=255, R=192, G=192, B=192]	9	4			FALSE			4	5.2	97.016	0.00031037	7.9576	28909000	33	0	1	0.18035	0.779712	-0.641109	-0.191243	17.9724	13.6388	16.5386	16.9605	17.3031	15.8095
+	2.40991	-3.22649	Q8N129	sp|Q8N129|CNPY4_HUMAN	sp|Q8N129|CNPY4_HUMAN	sp|Q8N129|CNPY4_HUMAN Protein canopy homolog 4 OS=Homo sapiens OX=9606 GN=CNPY4 PE=2 SV=1	Color2 [A=255, R=192, G=192, B=192]	9	4			FALSE	+	Elute_Lysate	3	13.7	28.309	0.00030175	7.021	14846000	16	0	1	2.40991	0.000744923	-3.22649	-1.27123	12.1716	13.5376	12.9014	16.3721	16.546	15.372
+	1.67052	-3.22994	O43824	sp|O43824|GTPB6_HUMAN	sp|O43824|GTPB6_HUMAN	sp|O43824|GTPB6_HUMAN Putative GTP-binding protein 6 OS=Homo sapiens OX=9606 GN=GTPBP6 PE=2 SV=4	Color2 [A=255, R=192, G=192, B=192]	9	4			FALSE	+	Elute_Lysate	3	6	56.897	0.0082854	1.9025	48107000	12	0	1	1.67052	0.00211984	-3.22994	-1.12165	14.707	13.4598	14.4376	16.6378	16.6374	19.019
	1.41674	-2.4685	P11182	sp|P11182|ODB2_HUMAN	sp|P11182|ODB2_HUMAN	sp|P11182|ODB2_HUMAN Lipoamide acyltransferase component of branched-chain alpha-keto acid dehydrogenase complex, mitochondrial OS=Homo sapiens OX=9606 GN=DBT PE=1 SV=3	Color2 [A=255, R=192, G=192, B=192]	9	4			FALSE			4	9.8	53.486	0	28.313	32438000	18	0	1	1.41674	0.0159015	-2.4685	-0.878058	12.9049	12.5269	14.9928	16.4426	15.8491	15.5385
+	2.93985	-3.23254	Q9Y2X7	sp|Q9Y2X7|GIT1_HUMAN	sp|Q9Y2X7|GIT1_HUMAN	sp|Q9Y2X7|GIT1_HUMAN ARF GTPase-activating protein GIT1 OS=Homo sapiens OX=9606 GN=GIT1 PE=1 SV=2	Color2 [A=255, R=192, G=192, B=192]	9	4			FALSE	+	Elute_Lysate	4	9.1	84.34	0.00036914	15.169	31067000	23	0	1	2.93985	0.000538259	-3.23254	-1.35294	14.1699	13.1806	14.1873	16.7663	17.0123	17.4568
	0.342349	2.63625	P11217	sp|P11217|PYGM_HUMAN	sp|P11217|PYGM_HUMAN	sp|P11217|PYGM_HUMAN Glycogen phosphorylase, muscle form OS=Homo sapiens OX=9606 GN=PYGM PE=1 SV=6	Color2 [A=255, R=192, G=192, B=192]	9	4			FALSE			17	13.1	97.091	0	34.66	50009000	53	0	1	0.342349	0.215792	2.63625	0.508242	23.1269	19.437	14.1861	19.8685	15.2787	13.694
+	1.72377	-3.2327	O43617	sp|O43617|TPPC3_HUMAN	sp|O43617|TPPC3_HUMAN	sp|O43617|TPPC3_HUMAN Trafficking protein particle complex subunit 3 OS=Homo sapiens OX=9606 GN=TRAPPC3 PE=1 SV=1	Color2 [A=255, R=192, G=192, B=192]	9	4			FALSE	+	Elute_Lysate	6	30.6	20.274	0	32.843	44117000	58	0	1	1.72377	0.00172043	-3.2327	-1.13516	16.4964	13.7411	14.4563	18.4901	18.0737	17.8281
+	1.72199	-3.23338	Q99707	sp|Q99707|METH_HUMAN	sp|Q99707|METH_HUMAN	sp|Q99707|METH_HUMAN Methionine synthase OS=Homo sapiens OX=9606 GN=MTR PE=1 SV=2	Color2 [A=255, R=192, G=192, B=192]	9	4			FALSE	+	Elute_Lysate	18	15.3	140.53	0	30.016	64424000	50	0	1	1.72199	0.00171889	-3.23338	-1.1349	16.9357	14.4049	14.467	18.7123	18.184	18.6115
+	3.07086	-3.23678	Q96DB5	sp|Q96DB5|RMD1_HUMAN	sp|Q96DB5|RMD1_HUMAN	sp|Q96DB5|RMD1_HUMAN Regulator of microtubule dynamics protein 1 OS=Homo sapiens OX=9606 GN=RMDN1 PE=1 SV=1	Color2 [A=255, R=192, G=192, B=192]	9	4			FALSE	+	Elute_Lysate	6	16.6	35.808	0.00032185	9.2655	19159000	27	0	1	3.07086	0.000431267	-3.23678	-1.37136	13.6946	13.7665	14.7472	17.5433	17.15	17.2253
+	2.29572	-3.23832	O95466	sp|O95466|FMNL1_HUMAN;sp|Q96PY5|FMNL2_HUMAN	sp|O95466|FMNL1_HUMAN	sp|O95466|FMNL1_HUMAN Formin-like protein 1 OS=Homo sapiens OX=9606 GN=FMNL1 PE=1 SV=3	Color2 [A=255, R=192, G=192, B=192]	9	4			FALSE	+	Elute_Lysate	7	6.5	121.85	0.00026504	3.9751	12590000	12	0	2	2.29572	0.000781632	-3.23832	-1.25493	12.9095	13.5077	14.7088	16.6351	16.7895	17.4163
+	3.82361	-3.24146	P06865	sp|P06865|HEXA_HUMAN	sp|P06865|HEXA_HUMAN	sp|P06865|HEXA_HUMAN Beta-hexosaminidase subunit alpha OS=Homo sapiens OX=9606 GN=HEXA PE=1 SV=2	Color2 [A=255, R=192, G=192, B=192]	9	4			FALSE	+	Elute_Lysate	6	10.2	60.702	0.00030703	7.5007	56796000	16	0	1	3.82361	0.000256672	-3.24146	-1.4528	14.5892	14.3819	13.8788	17.3515	17.5453	17.6774
+	2.59691	-3.24471	Q86XL3	sp|Q86XL3|ANKL2_HUMAN	sp|Q86XL3|ANKL2_HUMAN	sp|Q86XL3|ANKL2_HUMAN Ankyrin repeat and LEM domain-containing protein 2 OS=Homo sapiens OX=9606 GN=ANKLE2 PE=1 SV=4	Color2 [A=255, R=192, G=192, B=192]	9	4			FALSE	+	Elute_Lysate	10	18.2	104.11	0	24.763	35156000	17	0	1	2.59691	0.000582188	-3.24471	-1.30748	13.1528	13.7213	14.6779	17.457	16.9759	16.8532
+	1.71713	-3.2463	Q9UNP9	sp|Q9UNP9|PPIE_HUMAN	sp|Q9UNP9|PPIE_HUMAN	sp|Q9UNP9|PPIE_HUMAN Peptidyl-prolyl cis-trans isomerase E OS=Homo sapiens OX=9606 GN=PPIE PE=1 SV=1	Color2 [A=255, R=192, G=192, B=192]	9	4			FALSE	+	Elute_Lysate	6	22.9	33.43	0	86.228	36839000	23	0	1	1.71713	0.00172352	-3.2463	-1.13692	13.074	12.0909	14.306	16.7814	15.2892	17.1393
+	1.05845	-3.24801	P06753	sp|P06753|TPM3_HUMAN	sp|P06753|TPM3_HUMAN	sp|P06753|TPM3_HUMAN Tropomyosin alpha-3 chain OS=Homo sapiens OX=9606 GN=TPM3 PE=1 SV=2	Color2 [A=255, R=192, G=192, B=192]	9	4			FALSE	+	Elute_Lysate	23	46.7	32.95	0	323.31	423070000	156	0	1	1.05845	0.009171	-3.24801	-0.943642	18.9966	15.8234	17.2119	18.3953	21.9881	21.3925
+	2.63161	-3.2523	Q96RT1	sp|Q96RT1|ERBIN_HUMAN	sp|Q96RT1|ERBIN_HUMAN	sp|Q96RT1|ERBIN_HUMAN Erbin OS=Homo sapiens OX=9606 GN=ERBIN PE=1 SV=2	Color2 [A=255, R=192, G=192, B=192]	9	4			FALSE	+	Elute_Lysate	8	8.9	158.3	0.00039002	18.462	26952000	30	0	1	2.63161	0.000585166	-3.2523	-1.31536	14.2071	14.6011	14.5824	16.8349	17.9599	18.3526
	0.128712	-0.326784	P11532	sp|P11532|DMD_HUMAN	sp|P11532|DMD_HUMAN	sp|P11532|DMD_HUMAN Dystrophin OS=Homo sapiens OX=9606 GN=DMD PE=1 SV=3	Color2 [A=255, R=255, G=0, B=0]	9	8			TRUE			3	1.2	426.74	0.00026624	4.0526	35638000	6	2.65714	1	0.128712	0.880778	-0.326784	-0.111461	16.9425	17.2101	14.2929	16.5495	16.4609	16.4155
+	2.27981	-3.25634	Q96JH7	sp|Q96JH7|VCIP1_HUMAN	sp|Q96JH7|VCIP1_HUMAN	sp|Q96JH7|VCIP1_HUMAN Deubiquitinating protein VCIP135 OS=Homo sapiens OX=9606 GN=VCPIP1 PE=1 SV=2	Color2 [A=255, R=192, G=192, B=192]	9	4			FALSE	+	Elute_Lysate	8	9.8	134.32	0	45.258	25966000	27	0	1	2.27981	0.000736533	-3.25634	-1.25744	13.9487	13.0819	15.0606	17.0334	17.308	17.5189
+	3.09208	-3.25788	Q92620	sp|Q92620|PRP16_HUMAN	sp|Q92620|PRP16_HUMAN	sp|Q92620|PRP16_HUMAN Pre-mRNA-splicing factor ATP-dependent RNA helicase PRP16 OS=Homo sapiens OX=9606 GN=DHX38 PE=1 SV=2	Color2 [A=255, R=192, G=192, B=192]	9	4			FALSE	+	Elute_Lysate	9	10.3	140.5	0	21.854	15678000	31	0	1	3.09208	0.00036403	-3.25788	-1.38161	13.7692	12.9329	14.121	16.9924	16.8081	16.7961
+	2.53491	-3.25947	P55081	sp|P55081|MFAP1_HUMAN	sp|P55081|MFAP1_HUMAN	sp|P55081|MFAP1_HUMAN Microfibrillar-associated protein 1 OS=Homo sapiens OX=9606 GN=MFAP1 PE=1 SV=2	Color2 [A=255, R=192, G=192, B=192]	9	4			FALSE	+	Elute_Lysate	6	14.1	51.958	0	68.165	64962000	25	0	1	2.53491	0.000578655	-3.25947	-1.30235	14.4675	13.1526	14.773	17.4432	17.486	17.2423
	0.633336	-1.56718	P11802	sp|P11802|CDK4_HUMAN	sp|P11802|CDK4_HUMAN	sp|P11802|CDK4_HUMAN Cyclin-dependent kinase 4 OS=Homo sapiens OX=9606 GN=CDK4 PE=1 SV=2	Color2 [A=255, R=192, G=192, B=192]	9	4			FALSE			7	32.3	33.729	0	20.86	90641000	21	0	1	0.633336	0.222543	-1.56718	-0.503082	14.5162	14.9994	13.802	13.9557	17.4944	16.5691
	0.896504	-2.3791	P11908	sp|P11908|PRPS2_HUMAN	sp|P11908|PRPS2_HUMAN	sp|P11908|PRPS2_HUMAN Ribose-phosphate pyrophosphokinase 2 OS=Homo sapiens OX=9606 GN=PRPS2 PE=1 SV=2	Color2 [A=255, R=192, G=192, B=192]	9	4			FALSE			12	38.4	34.769	0.00035638	13.446	57786000	20	0	1	0.896504	0.0430187	-2.3791	-0.734853	14.6646	13.8226	14.0422	14.2027	18.2337	17.2302
+	3.58534	-3.25951	O43760	sp|O43760|SNG2_HUMAN	sp|O43760|SNG2_HUMAN	sp|O43760|SNG2_HUMAN Synaptogyrin-2 OS=Homo sapiens OX=9606 GN=SYNGR2 PE=1 SV=1	Color2 [A=255, R=192, G=192, B=192]	9	4			FALSE	+	Elute_Lysate	6	17.4	24.81	0.00032436	9.5509	35745000	40	0	1	3.58534	0.000254361	-3.25951	-1.43758	14.058	13.2618	13.4173	16.696	16.7645	17.0552
+	4.57468	-3.26183	Q01650	sp|Q01650|LAT1_HUMAN;sp|Q9UM01|YLAT1_HUMAN	sp|Q01650|LAT1_HUMAN	sp|Q01650|LAT1_HUMAN Large neutral amino acids transporter small subunit 1 OS=Homo sapiens OX=9606 GN=SLC7A5 PE=1 SV=2	Color2 [A=255, R=192, G=192, B=192]	9	4			FALSE	+	Elute_Lysate	7	12.6	55.01	0	323.31	3144600000	543	0	2	4.57468	0.000199878	-3.26183	-1.51696	20.5206	20.3777	20.5605	24.0268	23.5941	23.6233
	0.749742	-2.57683	P12036	sp|P12036|NFH_HUMAN	sp|P12036|NFH_HUMAN	sp|P12036|NFH_HUMAN Neurofilament heavy polypeptide OS=Homo sapiens OX=9606 GN=NEFH PE=1 SV=4	Color2 [A=255, R=192, G=192, B=192]	9	4			FALSE			6	7.2	112.48	0.00027255	4.5066	15402000	9	0	1	0.749742	0.0472639	-2.57683	-0.720074	12.0957	12.1504	13.961	12.4241	16.454	17.0594
+	1.0622	-3.26592	Q13418	sp|Q13418|ILK_HUMAN	sp|Q13418|ILK_HUMAN	sp|Q13418|ILK_HUMAN Integrin-linked protein kinase OS=Homo sapiens OX=9606 GN=ILK PE=1 SV=2	Color2 [A=255, R=192, G=192, B=192]	9	4			FALSE	+	Elute_Lysate	15	33.2	51.419	0	36.458	111260000	74	0	1	1.0622	0.00858225	-3.26592	-0.948035	17.1619	12.3768	14.1142	18.5175	17.2989	17.6345
	1.60074	-1.48226	P12235	sp|P12235|ADT1_HUMAN	sp|P12235|ADT1_HUMAN	sp|P12235|ADT1_HUMAN ADP/ATP translocase 1 OS=Homo sapiens OX=9606 GN=SLC25A4 PE=1 SV=4	Color2 [A=255, R=192, G=192, B=192]	9	4			FALSE			19	52.3	33.064	0.00033568	10.673	3314300	7	0	1	1.60074	0.103227	-1.48226	-0.611376	13.7676	13.4618	14.039	15.6401	15.6172	14.4578
+	2.56293	-3.26649	Q96M27	sp|Q96M27|PRRC1_HUMAN	sp|Q96M27|PRRC1_HUMAN	sp|Q96M27|PRRC1_HUMAN Protein PRRC1 OS=Homo sapiens OX=9606 GN=PRRC1 PE=1 SV=1	Color2 [A=255, R=192, G=192, B=192]	9	4			FALSE	+	Elute_Lysate	6	21.1	46.701	0	76.824	60229000	37	0	1	2.56293	0.000582781	-3.26649	-1.30913	15.4486	13.9244	14.5691	17.8931	18.3113	17.5372
+	1.59482	-3.26794	Q8TB61	sp|Q8TB61|S35B2_HUMAN	sp|Q8TB61|S35B2_HUMAN	sp|Q8TB61|S35B2_HUMAN Adenosine 3-phospho 5-phosphosulfate transporter 1 OS=Homo sapiens OX=9606 GN=SLC35B2 PE=1 SV=1	Color2 [A=255, R=192, G=192, B=192]	9	4			FALSE	+	Elute_Lysate	3	7.6	47.514	0.00029771	6.6278	34738000	31	0	1	1.59482	0.00234082	-3.26794	-1.11159	12.6257	14.9284	14.4051	16.7554	16.5007	18.5069
+	1.423	-3.26939	P63151	sp|P63151|2ABA_HUMAN;sp|Q66LE6|2ABD_HUMAN;sp|Q00005|2ABB_HUMAN;sp|Q9Y2T4|2ABG_HUMAN	sp|P63151|2ABA_HUMAN	sp|P63151|2ABA_HUMAN Serine/threonine-protein phosphatase 2A 55 kDa regulatory subunit B alpha isoform OS=Homo sapiens OX=9606 GN=PPP2R2A PE=1 SV=1	Color2 [A=255, R=192, G=192, B=192]	9	4			FALSE	+	Elute_Lysate	16	48.3	51.691	0	110.73	201730000	76	0	4	1.423	0.00339249	-3.26939	-1.06517	14.3253	17.8578	15.3764	19.5555	18.9083	18.904
+	2.66931	-3.27037	Q9NQ88	sp|Q9NQ88|TIGAR_HUMAN	sp|Q9NQ88|TIGAR_HUMAN	sp|Q9NQ88|TIGAR_HUMAN Fructose-2,6-bisphosphatase TIGAR OS=Homo sapiens OX=9606 GN=TIGAR PE=1 SV=1	Color2 [A=255, R=192, G=192, B=192]	9	4			FALSE	+	Elute_Lysate	4	20.7	30.062	0	41.78	15977000	22	0	1	2.66931	0.000593053	-3.27037	-1.32711	13.2676	14.7646	13.9362	16.9347	17.4929	17.352
+	1.4927	-3.27097	O75663	sp|O75663|TIPRL_HUMAN	sp|O75663|TIPRL_HUMAN	sp|O75663|TIPRL_HUMAN TIP41-like protein OS=Homo sapiens OX=9606 GN=TIPRL PE=1 SV=2	Color2 [A=255, R=192, G=192, B=192]	9	4			FALSE	+	Elute_Lysate	7	23.5	31.444	0.00037202	15.582	22154000	22	0	1	1.4927	0.00293172	-3.27097	-1.08505	12.0442	13.4076	15.1644	15.8902	17.3538	17.185
+	1.92164	-3.27106	Q15050	sp|Q15050|RRS1_HUMAN	sp|Q15050|RRS1_HUMAN	sp|Q15050|RRS1_HUMAN Ribosome biogenesis regulatory protein homolog OS=Homo sapiens OX=9606 GN=RRS1 PE=1 SV=2	Color2 [A=255, R=192, G=192, B=192]	9	4			FALSE	+	Elute_Lysate	7	21.4	41.193	0.00036403	14.334	29442000	19	0	1	1.92164	0.00113753	-3.27106	-1.19004	11.6801	13.2072	14.2584	16.3118	16.351	16.2961
+	1.62579	-3.27154	P08243	sp|P08243|ASNS_HUMAN	sp|P08243|ASNS_HUMAN	sp|P08243|ASNS_HUMAN Asparagine synthetase [glutamine-hydrolyzing] OS=Homo sapiens OX=9606 GN=ASNS PE=1 SV=4	Color2 [A=255, R=192, G=192, B=192]	9	4			FALSE	+	Elute_Lysate	13	27.3	64.369	0	40.125	88239000	74	0	1	1.62579	0.00220665	-3.27154	-1.12039	15.1293	14.2079	17.206	19.2355	18.7323	18.3901
+	1.9191	-3.27203	Q9NPQ8	sp|Q9NPQ8|RIC8A_HUMAN;sp|Q9NVN3|RIC8B_HUMAN	sp|Q9NPQ8|RIC8A_HUMAN	sp|Q9NPQ8|RIC8A_HUMAN Synembryn-A OS=Homo sapiens OX=9606 GN=RIC8A PE=1 SV=3	Color2 [A=255, R=192, G=192, B=192]	9	4			FALSE	+	Elute_Lysate	7	16.4	59.709	0	40.331	36776000	36	0	2	1.9191	0.001137	-3.27203	-1.18974	14.6322	12.4479	14.6492	16.874	17.4561	17.2153
+	3.19154	-3.27263	Q9BRX2	sp|Q9BRX2|PELO_HUMAN	sp|Q9BRX2|PELO_HUMAN	sp|Q9BRX2|PELO_HUMAN Protein pelota homolog OS=Homo sapiens OX=9606 GN=PELO PE=1 SV=2	Color2 [A=255, R=192, G=192, B=192]	9	4			FALSE	+	Elute_Lysate	9	26.2	43.359	0.00038226	17.252	56656000	20	0	1	3.19154	0.000248899	-3.27263	-1.39921	14.1763	13.9515	14.0606	17.9904	17.1089	16.907
+	2.24759	-3.28141	Q92541	sp|Q92541|RTF1_HUMAN	sp|Q92541|RTF1_HUMAN	sp|Q92541|RTF1_HUMAN RNA polymerase-associated protein RTF1 homolog OS=Homo sapiens OX=9606 GN=RTF1 PE=1 SV=4	Color2 [A=255, R=192, G=192, B=192]	9	4			FALSE	+	Elute_Lysate	10	16.8	80.313	0.00031797	8.8509	33688000	12	0	1	2.24759	0.000737255	-3.28141	-1.25891	14.601	12.6356	13.879	17.2093	17.1549	16.5956
+	2.89829	-3.28253	Q9NP81	sp|Q9NP81|SYSM_HUMAN	sp|Q9NP81|SYSM_HUMAN	sp|Q9NP81|SYSM_HUMAN Serine--tRNA ligase, mitochondrial OS=Homo sapiens OX=9606 GN=SARS2 PE=1 SV=1	Color2 [A=255, R=192, G=192, B=192]	9	4			FALSE	+	Elute_Lysate	13	32	58.282	0	100.21	56379000	30	0	1	2.89829	0.000478377	-3.28253	-1.36468	13.8043	14.5499	14.9508	17.272	17.8657	18.0149
+	2.02717	-3.28403	O75208	sp|O75208|COQ9_HUMAN	sp|O75208|COQ9_HUMAN	sp|O75208|COQ9_HUMAN Ubiquinone biosynthesis protein COQ9, mitochondrial OS=Homo sapiens OX=9606 GN=COQ9 PE=1 SV=1	Color2 [A=255, R=192, G=192, B=192]	9	4			FALSE	+	Elute_Lysate	5	21.1	35.509	0	128.21	37847000	25	0	1	2.02717	0.00105754	-3.28403	-1.21606	12.8034	14.3315	14.3083	16.13	17.5351	17.6301
+	1.69584	-3.28435	Q71DI3	sp|Q71DI3|H32_HUMAN	sp|Q71DI3|H32_HUMAN	sp|Q71DI3|H32_HUMAN Histone H3.2 OS=Homo sapiens OX=9606 GN=HIST2H3A PE=1 SV=3	Color2 [A=255, R=192, G=192, B=192]	9	4			FALSE	+	Elute_Lysate	20	65.4	15.388	0	104.7	51203000	54	0	1	1.69584	0.00162663	-3.28435	-1.141	13.0223	14.1745	14.9151	18.6902	16.6633	16.6114
+	2.86648	-3.28628	Q15436	sp|Q15436|SC23A_HUMAN	sp|Q15436|SC23A_HUMAN	sp|Q15436|SC23A_HUMAN Protein transport protein Sec23A OS=Homo sapiens OX=9606 GN=SEC23A PE=1 SV=2	Color2 [A=255, R=192, G=192, B=192]	9	4			FALSE	+	Elute_Lysate	21	32.4	86.16	0	227.84	304310000	221	0	1	2.86648	0.000475332	-3.28628	-1.36151	16.5307	17.2135	17.531	20.0634	20.1135	20.9571
+	2.07174	-3.2889	P22307	sp|P22307|NLTP_HUMAN	sp|P22307|NLTP_HUMAN	sp|P22307|NLTP_HUMAN Non-specific lipid-transfer protein OS=Homo sapiens OX=9606 GN=SCP2 PE=1 SV=2	Color2 [A=255, R=192, G=192, B=192]	9	4			FALSE	+	Elute_Lysate	9	13.3	58.993	0	70.098	36574000	42	0	1	2.07174	0.000945455	-3.2889	-1.22661	13.6323	13.9017	14.5767	18.3526	17.4167	16.2081
	0.649518	-2.98192	P13674	sp|P13674|P4HA1_HUMAN	sp|P13674|P4HA1_HUMAN	sp|P13674|P4HA1_HUMAN Prolyl 4-hydroxylase subunit alpha-1 OS=Homo sapiens OX=9606 GN=P4HA1 PE=1 SV=2	Color2 [A=255, R=192, G=192, B=192]	9	4			FALSE			13	32.8	61.049	0	137.27	178320000	57	0	1	0.649518	0.0439806	-2.98192	-0.731702	12.7755	19.8196	15.422	18.399	19.2589	19.3049
+	1.92752	-3.28967	Q9NZ63	sp|Q9NZ63|TLS1_HUMAN	sp|Q9NZ63|TLS1_HUMAN	sp|Q9NZ63|TLS1_HUMAN Telomere length and silencing protein 1 homolog OS=Homo sapiens OX=9606 GN=C9orf78 PE=1 SV=1	Color2 [A=255, R=192, G=192, B=192]	9	4			FALSE	+	Elute_Lysate	8	23.9	33.688	0	26.801	107340000	33	0	1	1.92752	0.001145	-3.28967	-1.19625	14.1141	15.1662	13.8822	18.9183	16.8037	17.3095
+	1.74334	-3.2927	Q5T280	sp|Q5T280|CI114_HUMAN	sp|Q5T280|CI114_HUMAN	sp|Q5T280|CI114_HUMAN Putative methyltransferase C9orf114 OS=Homo sapiens OX=9606 GN=SPOUT1 PE=1 SV=3	Color2 [A=255, R=192, G=192, B=192]	9	4			FALSE	+	Elute_Lysate	3	9.8	42.008	0.00031397	8.3667	36743000	11	0	1	1.74334	0.00149636	-3.2927	-1.15463	12.2974	13.5444	15.1084	16.5668	17.425	16.8365
+	3.82524	-3.29822	O75396	sp|O75396|SC22B_HUMAN	sp|O75396|SC22B_HUMAN	sp|O75396|SC22B_HUMAN Vesicle-trafficking protein SEC22b OS=Homo sapiens OX=9606 GN=SEC22B PE=1 SV=4	Color2 [A=255, R=192, G=192, B=192]	9	4			FALSE	+	Elute_Lysate	16	50.7	24.593	0	323.31	538050000	333	0	1	3.82524	0.000261272	-3.29822	-1.47571	18.2314	17.7416	18.3475	21.691	21.2928	21.2313
+	1.42059	-3.29979	Q9Y237	sp|Q9Y237|PIN4_HUMAN	sp|Q9Y237|PIN4_HUMAN	sp|Q9Y237|PIN4_HUMAN Peptidyl-prolyl cis-trans isomerase NIMA-interacting 4 OS=Homo sapiens OX=9606 GN=PIN4 PE=1 SV=1	Color2 [A=255, R=192, G=192, B=192]	9	4			FALSE	+	Elute_Lysate	6	53.4	13.81	0	50.262	48301000	51	0	1	1.42059	0.00326415	-3.29979	-1.0709	12.5337	15.1802	16.1415	17.9263	18.0443	17.7842
	0.583161	-1.08849	P13807	sp|P13807|GYS1_HUMAN	sp|P13807|GYS1_HUMAN	sp|P13807|GYS1_HUMAN Glycogen [starch] synthase, muscle OS=Homo sapiens OX=9606 GN=GYS1 PE=1 SV=2	Color2 [A=255, R=192, G=192, B=192]	9	4			FALSE			1	2	83.785	0.00051295	3.3679	15269000	4	0	1	0.583161	0.440176	-1.08849	-0.38429	15.0844	13.3302	13.5144	15.703	15.6646	13.8269
+	1.44891	-3.30081	Q99567	sp|Q99567|NUP88_HUMAN	sp|Q99567|NUP88_HUMAN	sp|Q99567|NUP88_HUMAN Nuclear pore complex protein Nup88 OS=Homo sapiens OX=9606 GN=NUP88 PE=1 SV=2	Color2 [A=255, R=192, G=192, B=192]	9	4			FALSE	+	Elute_Lysate	13	30.8	83.541	0	72.63	116080000	57	0	1	1.44891	0.00312489	-3.30081	-1.07927	13.6245	13.9954	16.8809	18.5497	17.6964	18.1571
+	1.69421	-3.30267	P51397	sp|P51397|DAP1_HUMAN	sp|P51397|DAP1_HUMAN	sp|P51397|DAP1_HUMAN Death-associated protein 1 OS=Homo sapiens OX=9606 GN=DAP PE=1 SV=3	Color2 [A=255, R=192, G=192, B=192]	9	4			FALSE	+	Elute_Lysate	1	10.8	11.164	0.0003358	10.697	14712000	19	0	1	1.69421	0.00158232	-3.30267	-1.14501	13.5039	13.6427	13.3716	15.072	17.4202	17.934
+	1.66591	-3.3053	O60502	sp|O60502|OGA_HUMAN	sp|O60502|OGA_HUMAN	sp|O60502|OGA_HUMAN Protein O-GlcNAcase OS=Homo sapiens OX=9606 GN=OGA PE=1 SV=2	Color2 [A=255, R=192, G=192, B=192]	9	4			FALSE	+	Elute_Lysate	12	14.8	102.91	0	40.795	77371000	61	0	1	1.66591	0.00166757	-3.3053	-1.13854	17.3253	14.7268	14.8474	19.2517	18.3105	19.2531
+	2.30026	-3.30778	Q8NEJ9	sp|Q8NEJ9|NGDN_HUMAN	sp|Q8NEJ9|NGDN_HUMAN	sp|Q8NEJ9|NGDN_HUMAN Neuroguidin OS=Homo sapiens OX=9606 GN=NGDN PE=1 SV=1	Color2 [A=255, R=192, G=192, B=192]	9	4			FALSE	+	Elute_Lysate	5	17.8	35.894	0.00038197	17.171	32814000	27	0	1	2.30026	0.000629906	-3.30778	-1.27654	13.9907	12.93	13.975	17.7862	16.1402	16.8926
+	1.46724	-3.30894	Q9C0C9	sp|Q9C0C9|UBE2O_HUMAN	sp|Q9C0C9|UBE2O_HUMAN	sp|Q9C0C9|UBE2O_HUMAN (E3-independent) E2 ubiquitin-conjugating enzyme OS=Homo sapiens OX=9606 GN=UBE2O PE=1 SV=3	Color2 [A=255, R=192, G=192, B=192]	9	4			FALSE	+	Elute_Lysate	9	10.8	141.29	0	24.249	30815000	32	0	1	1.46724	0.00287938	-3.30894	-1.08622	14.5181	16.7907	13.3095	18.502	17.733	18.31
	0.39281	-0.664922	P14136	sp|P14136|GFAP_HUMAN	sp|P14136|GFAP_HUMAN	sp|P14136|GFAP_HUMAN Glial fibrillary acidic protein OS=Homo sapiens OX=9606 GN=GFAP PE=1 SV=1	Color2 [A=255, R=192, G=192, B=192]	9	4			FALSE			6	9	49.88	0.00051975	3.5748	1916600	1	0	1	0.39281	0.700312	-0.664922	-0.244949	14.5861	13.8014	13.222	15.6811	13.6834	14.2397
+	2.31158	-3.31031	Q969G5	sp|Q969G5|CAVN3_HUMAN	sp|Q969G5|CAVN3_HUMAN	sp|Q969G5|CAVN3_HUMAN Caveolae-associated protein 3 OS=Homo sapiens OX=9606 GN=CAVIN3 PE=1 SV=3	Color2 [A=255, R=192, G=192, B=192]	9	4			FALSE	+	Elute_Lysate	8	25.3	27.701	0	29.748	73328000	28	0	1	2.31158	0.000631474	-3.31031	-1.27938	13.1035	14.7186	13.5169	17.5778	17.2371	16.4551
+	1.75061	-3.31115	O75792	sp|O75792|RNH2A_HUMAN	sp|O75792|RNH2A_HUMAN	sp|O75792|RNH2A_HUMAN Ribonuclease H2 subunit A OS=Homo sapiens OX=9606 GN=RNASEH2A PE=1 SV=2	Color2 [A=255, R=192, G=192, B=192]	9	4			FALSE	+	Elute_Lysate	6	25.4	33.395	0.00037023	15.312	31668000	23	0	1	1.75061	0.00138876	-3.31115	-1.16092	11.976	13.6134	14.6916	16.1163	16.9116	17.1866
+	2.81771	-3.31197	Q24JP5	sp|Q24JP5|T132A_HUMAN	sp|Q24JP5|T132A_HUMAN	sp|Q24JP5|T132A_HUMAN Transmembrane protein 132A OS=Homo sapiens OX=9606 GN=TMEM132A PE=1 SV=1	Color2 [A=255, R=192, G=192, B=192]	9	4			FALSE	+	Elute_Lysate	9	12.3	110.11	0	21.469	28387000	17	0	1	2.81771	0.000476596	-3.31197	-1.36326	14.594	14.4516	13.4445	17.1284	17.914	17.3836
+	3.25573	-3.31253	O95298	sp|O95298|NDUC2_HUMAN;sp|E9PQ53|NDUCR_HUMAN	sp|O95298|NDUC2_HUMAN;sp|E9PQ53|NDUCR_HUMAN	sp|O95298|NDUC2_HUMAN NADH dehydrogenase [ubiquinone] 1 subunit C2 OS=Homo sapiens OX=9606 GN=NDUFC2 PE=1 SV=1;sp|E9PQ53|NDUCR_HUMAN NADH dehydrogenase [ubiquinone] 1 subunit C2, isoform 2 OS=Homo sapiens OX=9606 GN=NDUFC2-KCTD14 PE=1 SV=1	Color2 [A=255, R=192, G=192, B=192]	9	4			FALSE	+	Elute_Lysate	4	35.3	14.187	0.00034025	11.219	22855000	13	0	2	3.25573	0.000251811	-3.31253	-1.42158	13.9421	14.5252	13.7792	17.0055	17.8334	17.3452
+	3.7613	-3.31305	P38646	sp|P38646|GRP75_HUMAN	sp|P38646|GRP75_HUMAN	sp|P38646|GRP75_HUMAN Stress-70 protein, mitochondrial OS=Homo sapiens OX=9606 GN=HSPA9 PE=1 SV=2	Color2 [A=255, R=192, G=192, B=192]	9	4			FALSE	+	Elute_Lysate	66	68.8	73.68	0	323.31	9282400000	1500	0	1	3.7613	0.000261121	-3.31305	-1.4757	21.2318	20.4921	20.8157	24.3893	23.9892	24.1002
+	1.97578	-3.31544	P55145	sp|P55145|MANF_HUMAN	sp|P55145|MANF_HUMAN	sp|P55145|MANF_HUMAN Mesencephalic astrocyte-derived neurotrophic factor OS=Homo sapiens OX=9606 GN=MANF PE=1 SV=3	Color2 [A=255, R=192, G=192, B=192]	9	4			FALSE	+	Elute_Lysate	8	46.7	20.7	0	23.844	22864000	32	0	1	1.97578	0.00105453	-3.31544	-1.21364	15.0842	13.2802	13.2717	16.4073	17.8163	17.3589
+	2.50436	-3.32049	Q8TDD1	sp|Q8TDD1|DDX54_HUMAN	sp|Q8TDD1|DDX54_HUMAN	sp|Q8TDD1|DDX54_HUMAN ATP-dependent RNA helicase DDX54 OS=Homo sapiens OX=9606 GN=DDX54 PE=1 SV=2	Color2 [A=255, R=192, G=192, B=192]	9	4			FALSE	+	Elute_Lysate	7	10.1	98.594	0	54.726	24218000	36	0	1	2.50436	0.000586667	-3.32049	-1.31661	13.9511	13.4278	14.6068	17.9134	16.5691	17.4648
+	2.53814	-3.32168	P47224	sp|P47224|MSS4_HUMAN	sp|P47224|MSS4_HUMAN	sp|P47224|MSS4_HUMAN Guanine nucleotide exchange factor MSS4 OS=Homo sapiens OX=9606 GN=RABIF PE=1 SV=2	Color2 [A=255, R=192, G=192, B=192]	9	4			FALSE	+	Elute_Lysate	5	29.3	13.839	0	53.048	24739000	26	0	1	2.53814	0.000591214	-3.32168	-1.32268	13.1523	14.6148	13.9764	16.9547	17.8098	16.944
+	2.1263	-3.32564	Q96EY1	sp|Q96EY1|DNJA3_HUMAN	sp|Q96EY1|DNJA3_HUMAN	sp|Q96EY1|DNJA3_HUMAN DnaJ homolog subfamily A member 3, mitochondrial OS=Homo sapiens OX=9606 GN=DNAJA3 PE=1 SV=2	Color2 [A=255, R=192, G=192, B=192]	9	4			FALSE	+	Elute_Lysate	10	21.5	52.488	0	203.46	162720000	88	0	1	2.1263	0.000838114	-3.32564	-1.248	15.5237	15.904	14.0562	17.8016	18.9761	18.6831
	0.0690819	-0.341976	P14649	sp|P14649|MYL6B_HUMAN	sp|P14649|MYL6B_HUMAN	sp|P14649|MYL6B_HUMAN Myosin light chain 6B OS=Homo sapiens OX=9606 GN=MYL6B PE=1 SV=1	Color2 [A=255, R=192, G=192, B=192]	9	4			FALSE			5	24.5	22.764	0.006713	1.9692	9272000	2	0	1	0.0690819	0.904201	-0.341976	-0.0916826	17.0109	11.0565	14.4893	14.3336	14.7573	14.4918
+	1.99646	-3.32631	Q9NV31	sp|Q9NV31|IMP3_HUMAN	sp|Q9NV31|IMP3_HUMAN	sp|Q9NV31|IMP3_HUMAN U3 small nucleolar ribonucleoprotein protein IMP3 OS=Homo sapiens OX=9606 GN=IMP3 PE=1 SV=1	Color2 [A=255, R=192, G=192, B=192]	9	4			FALSE	+	Elute_Lysate	4	33.7	21.85	0.0003758	16.206	14456000	22	0	1	1.99646	0.00100048	-3.32631	-1.22104	12.1467	13.3511	14.6304	16.7707	16.5035	16.8329
+	3.01883	-3.32652	O60341	sp|O60341|KDM1A_HUMAN	sp|O60341|KDM1A_HUMAN	sp|O60341|KDM1A_HUMAN Lysine-specific histone demethylase 1A OS=Homo sapiens OX=9606 GN=KDM1A PE=1 SV=2	Color2 [A=255, R=192, G=192, B=192]	9	4			FALSE	+	Elute_Lysate	7	11	92.902	0.00035174	12.807	19000000	14	0	1	3.01883	0.000248215	-3.32652	-1.39653	13.8073	14.407	14.4457	18.155	17.0634	17.4213
	0.576182	-1.20716	P14854	sp|P14854|CX6B1_HUMAN	sp|P14854|CX6B1_HUMAN	sp|P14854|CX6B1_HUMAN Cytochrome c oxidase subunit 6B1 OS=Homo sapiens OX=9606 GN=COX6B1 PE=1 SV=2	Color2 [A=255, R=192, G=192, B=192]	9	4			FALSE			5	41.9	10.192	0.00027902	4.937	12043000	18	0	1	0.576182	0.385807	-1.20716	-0.411585	13.6223	13.7435	14.3004	15.8186	16.1797	13.2893
	0.996396	-2.34114	P14859	sp|P14859|PO2F1_HUMAN;sp|Q9UKI9|PO2F3_HUMAN;sp|P09086|PO2F2_HUMAN	sp|P14859|PO2F1_HUMAN	sp|P14859|PO2F1_HUMAN POU domain, class 2, transcription factor 1 OS=Homo sapiens OX=9606 GN=POU2F1 PE=1 SV=2	Color2 [A=255, R=192, G=192, B=192]	9	4			FALSE			3	7	76.471	0.0003283	9.9292	19020000	8	0	3	0.996396	0.0373231	-2.34114	-0.754723	11.5398	13.0651	15.2929	15.3129	15.8073	15.8011
+	2.61515	-3.32964	Q96S66	sp|Q96S66|CLCC1_HUMAN	sp|Q96S66|CLCC1_HUMAN	sp|Q96S66|CLCC1_HUMAN Chloride channel CLIC-like protein 1 OS=Homo sapiens OX=9606 GN=CLCC1 PE=1 SV=1	Color2 [A=255, R=192, G=192, B=192]	9	4			FALSE	+	Elute_Lysate	9	20	62.022	0	33.676	31880000	28	0	1	2.61515	0.000597389	-3.32964	-1.3379	13.7665	14.1532	14.3729	16.6769	18.2496	17.3551
+	2.03754	-3.3302	Q13907	sp|Q13907|IDI1_HUMAN	sp|Q13907|IDI1_HUMAN	sp|Q13907|IDI1_HUMAN Isopentenyl-diphosphate Delta-isomerase 1 OS=Homo sapiens OX=9606 GN=IDI1 PE=1 SV=2	Color2 [A=255, R=192, G=192, B=192]	9	4			FALSE	+	Elute_Lysate	9	40.1	26.319	0	55.117	39649000	50	0	1	2.03754	0.000948632	-3.3302	-1.23087	14.2621	16.4001	14.346	18.4256	18.4309	18.1424
+	2.43006	-3.33711	Q8TCD5	sp|Q8TCD5|NT5C_HUMAN	sp|Q8TCD5|NT5C_HUMAN	sp|Q8TCD5|NT5C_HUMAN 5(3)-deoxyribonucleotidase, cytosolic type OS=Homo sapiens OX=9606 GN=NT5C PE=1 SV=2	Color2 [A=255, R=192, G=192, B=192]	9	4			FALSE	+	Elute_Lysate	7	54.2	23.382	0.00035361	13.031	21748000	46	0	1	2.43006	0.000582485	-3.33711	-1.30891	13.0043	13.9181	14.7977	17.0627	17.6123	17.0564
+	3.88652	-3.34307	P46926	sp|P46926|GNPI1_HUMAN;sp|Q8TDQ7|GNPI2_HUMAN	sp|P46926|GNPI1_HUMAN	sp|P46926|GNPI1_HUMAN Glucosamine-6-phosphate isomerase 1 OS=Homo sapiens OX=9606 GN=GNPDA1 PE=1 SV=1	Color2 [A=255, R=192, G=192, B=192]	9	4			FALSE	+	Elute_Lysate	5	25.3	32.668	0	33.905	16001000	40	0	2	3.88652	0.000194198	-3.34307	-1.49926	13.7055	13.8176	14.3221	17.0633	17.2981	17.5129
	0.888069	-2.04763	P15104	sp|P15104|GLNA_HUMAN	sp|P15104|GLNA_HUMAN	sp|P15104|GLNA_HUMAN Glutamine synthetase OS=Homo sapiens OX=9606 GN=GLUL PE=1 SV=4	Color2 [A=255, R=192, G=192, B=192]	9	4			FALSE			8	18.8	42.064	0	88.415	56390000	21	0	1	0.888069	0.0687461	-2.04763	-0.665998	13.3183	13.6866	15.3703	16.0304	14.7432	17.7445
+	1.80844	-3.3431	Q15014	sp|Q15014|MO4L2_HUMAN	sp|Q15014|MO4L2_HUMAN	sp|Q15014|MO4L2_HUMAN Mortality factor 4-like protein 2 OS=Homo sapiens OX=9606 GN=MORF4L2 PE=1 SV=1	Color2 [A=255, R=192, G=192, B=192]	9	4			FALSE	+	Elute_Lysate	7	35.8	32.307	0	66.897	69926000	34	0	1	1.80844	0.00124919	-3.3431	-1.18275	11.6189	13.0535	14.2754	16.2367	16.8951	15.8452
	1.15465	2.64038	P15144	sp|P15144|AMPN_HUMAN	sp|P15144|AMPN_HUMAN	sp|P15144|AMPN_HUMAN Aminopeptidase N OS=Homo sapiens OX=9606 GN=ANPEP PE=1 SV=4	Color2 [A=255, R=192, G=192, B=192]	9	4			FALSE			1	1.3	109.54	0.0067852	2.0566	404390	2	0.75	1	1.15465	0.0185745	2.64038	0.85856	16.2686	17.3124	13.8919	13.4797	13.6111	12.461
	0.464819	-0.944818	P15151	sp|P15151|PVR_HUMAN	sp|P15151|PVR_HUMAN	sp|P15151|PVR_HUMAN Poliovirus receptor OS=Homo sapiens OX=9606 GN=PVR PE=1 SV=2	Color2 [A=255, R=192, G=192, B=192]	9	4			FALSE			4	9.8	45.302	0.00029377	6.2385	23231000	7	0	1	0.464819	0.555736	-0.944818	-0.328184	14.856	14.3604	14.0313	16.5851	13.7382	15.7589
+	1.13397	-3.34744	P26440	sp|P26440|IVD_HUMAN	sp|P26440|IVD_HUMAN	sp|P26440|IVD_HUMAN Isovaleryl-CoA dehydrogenase, mitochondrial OS=Homo sapiens OX=9606 GN=IVD PE=1 SV=2	Color2 [A=255, R=192, G=192, B=192]	9	4			FALSE	+	Elute_Lysate	9	22.1	46.65	0	39.391	131910000	41	0	1	1.13397	0.00643535	-3.34744	-0.987952	17.548	14.6453	12.7848	18.4182	18.1803	18.4219
	1.2122	-2.22623	P15291	sp|P15291|B4GT1_HUMAN	sp|P15291|B4GT1_HUMAN	sp|P15291|B4GT1_HUMAN Beta-1,4-galactosyltransferase 1 OS=Homo sapiens OX=9606 GN=B4GALT1 PE=1 SV=5	Color2 [A=255, R=192, G=192, B=192]	9	4			FALSE			6	27.6	43.92	0	19.029	41335000	25	0	1	1.2122	0.0318853	-2.22623	-0.77759	16.541	13.7497	14.4439	17.4171	17.2508	16.7454
+	2.13646	-3.34885	Q9Y2A7	sp|Q9Y2A7|NCKP1_HUMAN	sp|Q9Y2A7|NCKP1_HUMAN	sp|Q9Y2A7|NCKP1_HUMAN Nck-associated protein 1 OS=Homo sapiens OX=9606 GN=NCKAP1 PE=1 SV=1	Color2 [A=255, R=192, G=192, B=192]	9	4			FALSE	+	Elute_Lysate	6	6.4	128.79	0	30.952	36952000	33	0	1	2.13646	0.000735812	-3.34885	-1.2566	13.5107	13.5344	15.3724	17.1566	17.3319	17.9754
+	1.04206	-3.35013	Q96A26	sp|Q96A26|F162A_HUMAN	sp|Q96A26|F162A_HUMAN	sp|Q96A26|F162A_HUMAN Protein FAM162A OS=Homo sapiens OX=9606 GN=FAM162A PE=1 SV=2	Color2 [A=255, R=192, G=192, B=192]	9	4			FALSE	+	Elute_Lysate	7	37.7	17.342	0	124.36	59296000	46	0	1	1.04206	0.00820936	-3.35013	-0.95442	15.2846	13.5564	13.7177	19.1568	14.736	18.7162
+	3.41393	-3.35354	O14646	sp|O14646|CHD1_HUMAN	sp|O14646|CHD1_HUMAN	sp|O14646|CHD1_HUMAN Chromodomain-helicase-DNA-binding protein 1 OS=Homo sapiens OX=9606 GN=CHD1 PE=1 SV=2	Color2 [A=255, R=192, G=192, B=192]	9	4			FALSE	+	Elute_Lysate	8	6.1	196.69	0.00033367	10.446	21430000	9	0	1	3.41393	0.000257257	-3.35354	-1.45532	13.7283	14.175	14.5837	17.8266	17.5102	17.2108
+	1.88539	-3.35513	Q96EE3	sp|Q96EE3|SEH1_HUMAN	sp|Q96EE3|SEH1_HUMAN	sp|Q96EE3|SEH1_HUMAN Nucleoporin SEH1 OS=Homo sapiens OX=9606 GN=SEH1L PE=1 SV=3	Color2 [A=255, R=192, G=192, B=192]	9	4			FALSE	+	Elute_Lysate	3	13.3	39.648	0.00032352	9.4566	14481000	19	0	1	1.88539	0.00104856	-3.35513	-1.20385	12.6452	13.9434	15.1241	16.8192	17.0607	17.8982
+	1.42776	-3.35623	O60287	sp|O60287|NPA1P_HUMAN	sp|O60287|NPA1P_HUMAN	sp|O60287|NPA1P_HUMAN Nucleolar pre-ribosomal-associated protein 1 OS=Homo sapiens OX=9606 GN=URB1 PE=1 SV=4	Color2 [A=255, R=192, G=192, B=192]	9	4			FALSE	+	Elute_Lysate	6	4.1	254.39	0.00052165	3.6374	18146000	18	0	1	1.42776	0.00293045	-3.35623	-1.08484	12.5502	12.6237	14.7798	18.1541	15.3494	16.5189
+	2.35729	-3.35721	Q16822	sp|Q16822|PCKGM_HUMAN	sp|Q16822|PCKGM_HUMAN	sp|Q16822|PCKGM_HUMAN Phosphoenolpyruvate carboxykinase [GTP], mitochondrial OS=Homo sapiens OX=9606 GN=PCK2 PE=1 SV=4	Color2 [A=255, R=192, G=192, B=192]	9	4			FALSE	+	Elute_Lysate	8	15.8	70.698	0.00035714	13.515	38417000	16	0	1	2.35729	0.000578362	-3.35721	-1.30187	14.2187	12.4503	13.9013	16.6092	16.7702	17.2626
	1.17721	-1.66849	P15735	sp|P15735|PHKG2_HUMAN	sp|P15735|PHKG2_HUMAN	sp|P15735|PHKG2_HUMAN Phosphorylase b kinase gamma catalytic chain, liver/testis isoform OS=Homo sapiens OX=9606 GN=PHKG2 PE=1 SV=1	Color2 [A=255, R=192, G=192, B=192]	9	4			FALSE			2	4.9	46.442	0.009795	1.7926	10181000	2	0	1	1.17721	0.0922961	-1.66849	-0.625751	14.4212	13.8966	13.5914	15.9784	16.5022	14.4341
	1.31102	-1.27207	P15880	sp|P15880|RS2_HUMAN	sp|P15880|RS2_HUMAN	sp|P15880|RS2_HUMAN 40S ribosomal protein S2 OS=Homo sapiens OX=9606 GN=RPS2 PE=1 SV=2	Color2 [A=255, R=192, G=192, B=192]	9	4			FALSE			24	68.6	31.324	0	176.7	1030800000	489	0	1	1.31102	0.202987	-1.27207	-0.518263	21.1029	20.3547	21.3898	22.4335	21.5671	22.6629
+	1.62466	-3.35744	Q9UMS0	sp|Q9UMS0|NFU1_HUMAN	sp|Q9UMS0|NFU1_HUMAN	sp|Q9UMS0|NFU1_HUMAN NFU1 iron-sulfur cluster scaffold homolog, mitochondrial OS=Homo sapiens OX=9606 GN=NFU1 PE=1 SV=2	Color2 [A=255, R=192, G=192, B=192]	9	4			FALSE	+	Elute_Lysate	4	20.9	28.462	0	19.926	16077000	10	0	1	1.62466	0.0016259	-3.35744	-1.14008	13.4633	12.1592	14.9073	15.9763	16.8732	17.7528
+	2.27839	-3.36379	P08397	sp|P08397|HEM3_HUMAN	sp|P08397|HEM3_HUMAN	sp|P08397|HEM3_HUMAN Porphobilinogen deaminase OS=Homo sapiens OX=9606 GN=HMBS PE=1 SV=2	Color2 [A=255, R=192, G=192, B=192]	9	4			FALSE	+	Elute_Lysate	9	27.4	39.33	0	78.997	53876000	35	0	1	2.27839	0.000572859	-3.36379	-1.28897	12.5161	14.5199	14.0453	17.1317	16.9001	17.1409
+	3.90016	-3.36461	Q16537	sp|Q16537|2A5E_HUMAN;sp|Q15173|2A5B_HUMAN	sp|Q16537|2A5E_HUMAN	sp|Q16537|2A5E_HUMAN Serine/threonine-protein phosphatase 2A 56 kDa regulatory subunit epsilon isoform OS=Homo sapiens OX=9606 GN=PPP2R5E PE=1 SV=1	Color2 [A=255, R=192, G=192, B=192]	9	4			FALSE	+	Elute_Lysate	8	24.6	54.699	0.00038373	17.492	61905000	21	0	2	3.90016	0.000196879	-3.36461	-1.50916	13.783	13.1717	13.6489	17.1607	16.8266	16.7101
	1.54998	-0.892209	P16066	sp|P16066|ANPRA_HUMAN	sp|P16066|ANPRA_HUMAN	sp|P16066|ANPRA_HUMAN Atrial natriuretic peptide receptor 1 OS=Homo sapiens OX=9606 GN=NPR1 PE=1 SV=1	Color2 [A=255, R=192, G=192, B=192]	9	4			FALSE			1	1.2	118.92	0.00051099	3.3168	2662600	5	0	1	1.54998	0.420947	-0.892209	-0.39388	13.4	13.5342	13.0652	14.4287	14.4723	13.7749
+	2.96671	-3.36647	Q9H9B1	sp|Q9H9B1|EHMT1_HUMAN	sp|Q9H9B1|EHMT1_HUMAN	sp|Q9H9B1|EHMT1_HUMAN Histone-lysine N-methyltransferase EHMT1 OS=Homo sapiens OX=9606 GN=EHMT1 PE=1 SV=4	Color2 [A=255, R=192, G=192, B=192]	9	4			FALSE	+	Elute_Lysate	6	4.9	141.46	0.00035868	13.756	44979000	31	0	1	2.96671	0.000249448	-3.36647	-1.40334	13.9146	14.0084	14.7217	17.2064	17.3481	18.1896
+	3.3465	-3.36717	Q9BTD8	sp|Q9BTD8|RBM42_HUMAN	sp|Q9BTD8|RBM42_HUMAN	sp|Q9BTD8|RBM42_HUMAN RNA-binding protein 42 OS=Homo sapiens OX=9606 GN=RBM42 PE=1 SV=1	Color2 [A=255, R=192, G=192, B=192]	9	4			FALSE	+	Elute_Lysate	4	13.1	50.413	0.00035499	13.277	18661000	12	0	1	3.3465	0.000256527	-3.36717	-1.45261	13.1331	12.3205	13.1084	15.8753	16.4039	16.3842
+	1.73374	-3.37196	Q9BRG1	sp|Q9BRG1|VPS25_HUMAN	sp|Q9BRG1|VPS25_HUMAN	sp|Q9BRG1|VPS25_HUMAN Vacuolar protein-sorting-associated protein 25 OS=Homo sapiens OX=9606 GN=VPS25 PE=1 SV=1	Color2 [A=255, R=192, G=192, B=192]	9	4			FALSE	+	Elute_Lysate	6	33	20.747	0	38.793	12640000	26	0	1	1.73374	0.00134254	-3.37196	-1.17158	12.7408	13.4898	14.6268	17.1163	15.7454	18.1116
+	1.02335	-3.37369	P84077	sp|P84077|ARF1_HUMAN;sp|P61204|ARF3_HUMAN	sp|P84077|ARF1_HUMAN;sp|P61204|ARF3_HUMAN	sp|P84077|ARF1_HUMAN ADP-ribosylation factor 1 OS=Homo sapiens OX=9606 GN=ARF1 PE=1 SV=2;sp|P61204|ARF3_HUMAN ADP-ribosylation factor 3 OS=Homo sapiens OX=9606 GN=ARF3 PE=1 SV=2	Color2 [A=255, R=192, G=192, B=192]	9	4			FALSE	+	Elute_Lysate	11	64.1	20.697	0	162.46	270810000	236	0	2	1.02335	0.00846501	-3.37369	-0.950952	19.8552	14.6026	18.0078	20.5316	20.9617	21.0934
+	1.04421	-3.37831	Q01433	sp|Q01433|AMPD2_HUMAN	sp|Q01433|AMPD2_HUMAN	sp|Q01433|AMPD2_HUMAN AMP deaminase 2 OS=Homo sapiens OX=9606 GN=AMPD2 PE=1 SV=2	Color2 [A=255, R=192, G=192, B=192]	9	4			FALSE	+	Elute_Lysate	13	15.2	100.69	0	20.37	154090000	56	0	1	1.04421	0.00750299	-3.37831	-0.959806	18.4989	13.6162	14.4483	18.5972	18.8572	19.2439
+	3.77912	-3.38085	O94788	sp|O94788|AL1A2_HUMAN	sp|O94788|AL1A2_HUMAN	sp|O94788|AL1A2_HUMAN Retinal dehydrogenase 2 OS=Homo sapiens OX=9606 GN=ALDH1A2 PE=1 SV=3	Color2 [A=255, R=192, G=192, B=192]	9	4			FALSE	+	Elute_Lysate	2	3.3	56.723	0.00029612	6.4698	61668000	16	0	1	3.77912	0.000195238	-3.38085	-1.50428	14.1077	14.7002	14.2445	17.9606	17.3977	17.8366
+	2.71205	-3.38325	Q6NUQ1	sp|Q6NUQ1|RINT1_HUMAN	sp|Q6NUQ1|RINT1_HUMAN	sp|Q6NUQ1|RINT1_HUMAN RAD50-interacting protein 1 OS=Homo sapiens OX=9606 GN=RINT1 PE=1 SV=1	Color2 [A=255, R=192, G=192, B=192]	9	4		+	FALSE	+	Elute_Lysate	1	1.3	90.631	1	-2	29488000	1	0	1	2.71205	0.000431034	-3.38325	-1.37091	13.4111	13.1005	13.5912	16.3055	17.6417	16.3054
+	1.65239	-3.38567	O43237	sp|O43237|DC1L2_HUMAN	sp|O43237|DC1L2_HUMAN	sp|O43237|DC1L2_HUMAN Cytoplasmic dynein 1 light intermediate chain 2 OS=Homo sapiens OX=9606 GN=DYNC1LI2 PE=1 SV=1	Color2 [A=255, R=192, G=192, B=192]	9	4			FALSE	+	Elute_Lysate	8	25.2	54.099	0	61.91	41590000	20	NaN	1	1.65239	0.001495	-3.38567	-1.15392	14.5046	12.6113	13.0979	17.8704	17.131	15.3695
	1.0036	-0.880843	P16455	sp|P16455|MGMT_HUMAN	sp|P16455|MGMT_HUMAN	sp|P16455|MGMT_HUMAN Methylated-DNA--protein-cysteine methyltransferase OS=Homo sapiens OX=9606 GN=MGMT PE=1 SV=1	Color2 [A=255, R=192, G=192, B=192]	9	4			FALSE			1	8.7	21.646	0.0063247	2.0848	2303500	3	0	1	1.0036	0.481566	-0.880843	-0.365228	14.8061	13.4401	13.8937	14.7611	15.0726	14.9487
+	2.55757	-3.38583	Q9NVZ3	sp|Q9NVZ3|NECP2_HUMAN	sp|Q9NVZ3|NECP2_HUMAN	sp|Q9NVZ3|NECP2_HUMAN Adaptin ear-binding coat-associated protein 2 OS=Homo sapiens OX=9606 GN=NECAP2 PE=1 SV=1	Color2 [A=255, R=192, G=192, B=192]	9	4			FALSE	+	Elute_Lysate	2	12.5	28.338	0.000351	12.749	17686000	20	0	1	2.55757	0.000601472	-3.38583	-1.34627	13.1079	14.2916	12.6235	16.6534	16.9983	16.5287
+	2.40696	-3.38597	Q9BUL9	sp|Q9BUL9|RPP25_HUMAN	sp|Q9BUL9|RPP25_HUMAN	sp|Q9BUL9|RPP25_HUMAN Ribonuclease P protein subunit p25 OS=Homo sapiens OX=9606 GN=RPP25 PE=1 SV=1	Color2 [A=255, R=192, G=192, B=192]	9	4			FALSE	+	Elute_Lysate	7	24.1	20.632	0.00035186	12.81	24286000	26	0	1	2.40696	0.00058878	-3.38597	-1.3197	12.8614	14.4804	13.4232	16.7847	17.5764	16.5617
+	1.70742	-3.38688	Q9NU22	sp|Q9NU22|MDN1_HUMAN	sp|Q9NU22|MDN1_HUMAN	sp|Q9NU22|MDN1_HUMAN Midasin OS=Homo sapiens OX=9606 GN=MDN1 PE=1 SV=2	Color2 [A=255, R=192, G=192, B=192]	9	4			FALSE	+	Elute_Lysate	12	3.1	632.81	0.0003864	18.06	13558000	21	0	1	1.70742	0.00139642	-3.38688	-1.16849	16.1679	14.2874	13.1585	18.0977	18.1357	17.541
+	1.2536	-3.38759	Q96T76	sp|Q96T76|MMS19_HUMAN	sp|Q96T76|MMS19_HUMAN	sp|Q96T76|MMS19_HUMAN MMS19 nucleotide excision repair protein homolog OS=Homo sapiens OX=9606 GN=MMS19 PE=1 SV=2	Color2 [A=255, R=192, G=192, B=192]	9	4			FALSE	+	Elute_Lysate	10	17.4	113.29	0	20.693	35587000	38	0	1	1.2536	0.00452415	-3.38759	-1.03645	12.8414	16.7482	13.557	18.4529	17.0402	17.8162
	0.110234	-0.306492	P17050	sp|P17050|NAGAB_HUMAN	sp|P17050|NAGAB_HUMAN	sp|P17050|NAGAB_HUMAN Alpha-N-acetylgalactosaminidase OS=Homo sapiens OX=9606 GN=NAGA PE=1 SV=2	Color2 [A=255, R=192, G=192, B=192]	9	4			FALSE			1	2.7	46.564	0.0019474	2.5945	4552000	2	0	1	0.110234	0.891321	-0.306492	-0.101958	12.2955	13.9834	15.3361	13.4526	15.1075	13.9743
+	1.68678	-3.39078	Q9BSD7	sp|Q9BSD7|NTPCR_HUMAN	sp|Q9BSD7|NTPCR_HUMAN	sp|Q9BSD7|NTPCR_HUMAN Cancer-related nucleoside-triphosphatase OS=Homo sapiens OX=9606 GN=NTPCR PE=1 SV=1	Color2 [A=255, R=192, G=192, B=192]	9	4			FALSE	+	Elute_Lysate	9	50	20.713	0	19.619	27088000	39	0	1	1.68678	0.00139067	-3.39078	-1.1641	13.7765	12.833	15.4618	16.4391	18.0137	17.7908
+	2.68377	-3.39275	Q13595	sp|Q13595|TRA2A_HUMAN	sp|Q13595|TRA2A_HUMAN	sp|Q13595|TRA2A_HUMAN Transformer-2 protein homolog alpha OS=Homo sapiens OX=9606 GN=TRA2A PE=1 SV=1	Color2 [A=255, R=192, G=192, B=192]	9	4			FALSE	+	Elute_Lysate	9	34	32.688	0	44.519	60903000	29	0	1	2.68377	0.000430108	-3.39275	-1.36948	14.2193	12.9249	13.9133	16.7112	17.6156	16.909
+	1.53647	-3.39329	Q9UBG0	sp|Q9UBG0|MRC2_HUMAN	sp|Q9UBG0|MRC2_HUMAN	sp|Q9UBG0|MRC2_HUMAN C-type mannose receptor 2 OS=Homo sapiens OX=9606 GN=MRC2 PE=1 SV=2	Color2 [A=255, R=192, G=192, B=192]	9	4			FALSE	+	Elute_Lysate	5	4.1	166.67	0.00034176	11.551	13734000	16	0	1	1.53647	0.00212456	-3.39329	-1.1241	11.9946	13.5808	15.328	16.7597	16.6334	17.6902
	0.441185	-1.0928	P17252	sp|P17252|KPCA_HUMAN;sp|P05129|KPCG_HUMAN	sp|P17252|KPCA_HUMAN	sp|P17252|KPCA_HUMAN Protein kinase C alpha type OS=Homo sapiens OX=9606 GN=PRKCA PE=1 SV=4	Color2 [A=255, R=192, G=192, B=192]	9	4			FALSE			4	8.2	76.749	0.00032062	9.1503	17396000	12	0	2	0.441185	0.498611	-1.0928	-0.356757	13.4688	16.815	13.8683	16.0248	15.5759	15.8297
	2.15419	-1.69015	P17301	sp|P17301|ITA2_HUMAN	sp|P17301|ITA2_HUMAN	sp|P17301|ITA2_HUMAN Integrin alpha-2 OS=Homo sapiens OX=9606 GN=ITGA2 PE=1 SV=1	Color2 [A=255, R=192, G=192, B=192]	9	4			FALSE			4	4.6	129.29	0.00031143	8.0776	6845200	8	0	1	2.15419	0.0455964	-1.69015	-0.72483	13.7433	13.5289	14.4406	15.4595	15.9608	15.3629
	0.982351	-2.23935	P17342	sp|P17342|ANPRC_HUMAN	sp|P17342|ANPRC_HUMAN	sp|P17342|ANPRC_HUMAN Atrial natriuretic peptide receptor 3 OS=Homo sapiens OX=9606 GN=NPR3 PE=1 SV=2	Color2 [A=255, R=192, G=192, B=192]	9	4			FALSE			13	28.3	59.807	0	27.461	77197000	51	0	1	0.982351	0.0444099	-2.23935	-0.729786	13.2233	16.623	16.0525	17.856	17.5675	17.1934
+	1.86383	-3.3953	O75717	sp|O75717|WDHD1_HUMAN	sp|O75717|WDHD1_HUMAN	sp|O75717|WDHD1_HUMAN WD repeat and HMG-box DNA-binding protein 1 OS=Homo sapiens OX=9606 GN=WDHD1 PE=1 SV=1	Color2 [A=255, R=192, G=192, B=192]	9	4			FALSE	+	Elute_Lysate	12	14.4	125.97	0	66.361	33589000	32	0	1	1.86383	0.00105005	-3.3953	-1.20908	13.0473	13.4704	15.2316	18.1532	17.185	16.597
	0.981248	-1.2431	P17535	sp|P17535|JUND_HUMAN	sp|P17535|JUND_HUMAN	sp|P17535|JUND_HUMAN Transcription factor jun-D OS=Homo sapiens OX=9606 GN=JUND PE=1 SV=3	Color2 [A=255, R=192, G=192, B=192]	9	4			FALSE			1	4.3	35.173	0.00029851	6.7191	4792500	5	0	1	0.981248	0.259537	-1.2431	-0.479263	12.3468	12.9674	14.0124	13.8209	14.9886	14.2464
	0.0646069	0.123376	P17568	sp|P17568|NDUB7_HUMAN	sp|P17568|NDUB7_HUMAN	sp|P17568|NDUB7_HUMAN NADH dehydrogenase [ubiquinone] 1 beta subcomplex subunit 7 OS=Homo sapiens OX=9606 GN=NDUFB7 PE=1 SV=4	Color2 [A=255, R=192, G=192, B=192]	9	4			FALSE			7	35.8	16.402	0	23.631	23247000	25	0	1	0.0646069	0.952525	0.123376	0.0463009	14.2158	12.9101	14.1807	13.9262	14.3495	12.6609
+	3.89601	-3.39731	Q969M3	sp|Q969M3|YIPF5_HUMAN	sp|Q969M3|YIPF5_HUMAN	sp|Q969M3|YIPF5_HUMAN Protein YIPF5 OS=Homo sapiens OX=9606 GN=YIPF5 PE=1 SV=1	Color2 [A=255, R=192, G=192, B=192]	9	4			FALSE	+	Elute_Lysate	2	8.2	27.989	0.0002784	4.8864	18246000	30	0	1	3.89601	0.000200367	-3.39731	-1.52193	13.4745	13.8575	14.028	17.4827	17.1553	16.914
+	1.86673	-3.40084	P61513	sp|P61513|RL37A_HUMAN;sp|A6NKH3|RL37L_HUMAN	sp|P61513|RL37A_HUMAN	sp|P61513|RL37A_HUMAN 60S ribosomal protein L37a OS=Homo sapiens OX=9606 GN=RPL37A PE=1 SV=2	Color2 [A=255, R=192, G=192, B=192]	9	4			FALSE	+	Elute_Lysate	5	53.3	10.275	0.00030544	7.3894	9608700	16	0	2	1.86673	0.00105253	-3.40084	-1.21117	11.4853	12.9462	14.0655	16.6291	16.4432	15.6272
	1.06004	-1.73205	P17661	sp|P17661|DESM_HUMAN	sp|P17661|DESM_HUMAN	sp|P17661|DESM_HUMAN Desmin OS=Homo sapiens OX=9606 GN=DES PE=1 SV=3	Color2 [A=255, R=192, G=192, B=192]	9	4		+	FALSE			7	9.1	53.535	1	-2	11560000	2	0	1	1.06004	0.0923263	-1.73205	-0.625777	13.7155	12.534	14.2069	15.554	16.0211	14.0774
	0.670989	-1.38469	P17676	sp|P17676|CEBPB_HUMAN	sp|P17676|CEBPB_HUMAN	sp|P17676|CEBPB_HUMAN CCAAT/enhancer-binding protein beta OS=Homo sapiens OX=9606 GN=CEBPB PE=1 SV=2	Color2 [A=255, R=192, G=192, B=192]	9	4			FALSE			3	12.8	36.105	0.00028193	5.1939	9581600	12	0	1	0.670989	0.271002	-1.38469	-0.471553	14.1329	14.7716	13.7463	14.1829	17.2346	15.3873
+	3.9579	-3.40595	Q05209	sp|Q05209|PTN12_HUMAN	sp|Q05209|PTN12_HUMAN	sp|Q05209|PTN12_HUMAN Tyrosine-protein phosphatase non-receptor type 12 OS=Homo sapiens OX=9606 GN=PTPN12 PE=1 SV=3	Color2 [A=255, R=192, G=192, B=192]	9	4			FALSE	+	Elute_Lysate	3	5.3	88.105	0.00032258	9.3864	8473100	9	0	1	3.9579	0.000203096	-3.40595	-1.53106	12.7887	12.6986	13.2483	16.5038	16.4208	16.0288
+	2.02946	-3.41041	P60842	sp|P60842|IF4A1_HUMAN	sp|P60842|IF4A1_HUMAN	sp|P60842|IF4A1_HUMAN Eukaryotic initiation factor 4A-I OS=Homo sapiens OX=9606 GN=EIF4A1 PE=1 SV=1	Color2 [A=255, R=192, G=192, B=192]	9	4			FALSE	+	Elute_Lysate	41	77.8	46.153	0	323.31	6722600000	1879	0	1	2.02946	0.000839747	-3.41041	-1.25087	21.6715	22.5023	20.0376	24.8965	24.8482	24.6979
	1.21013	-1.33284	P17844	sp|P17844|DDX5_HUMAN	sp|P17844|DDX5_HUMAN	sp|P17844|DDX5_HUMAN Probable ATP-dependent RNA helicase DDX5 OS=Homo sapiens OX=9606 GN=DDX5 PE=1 SV=1	Color2 [A=255, R=192, G=192, B=192]	9	4			FALSE			59	70.8	69.147	0	323.31	3594600000	798	0	1	1.21013	0.187701	-1.33284	-0.529414	22.079	22.4736	20.7969	23.3317	23.0263	22.99
	0.449311	-2.67858	P17858	sp|P17858|PFKAL_HUMAN	sp|P17858|PFKAL_HUMAN	sp|P17858|PFKAL_HUMAN ATP-dependent 6-phosphofructokinase, liver type OS=Homo sapiens OX=9606 GN=PFKL PE=1 SV=6	Color2 [A=255, R=192, G=192, B=192]	9	4			FALSE			15	23.3	85.018	0	29.337	86408000	43	0	1	0.449311	0.124044	-2.67858	-0.586712	12.6047	13.1904	20.5751	18.2516	18.0788	18.0755
+	2.97965	-3.41523	O43447	sp|O43447|PPIH_HUMAN	sp|O43447|PPIH_HUMAN	sp|O43447|PPIH_HUMAN Peptidyl-prolyl cis-trans isomerase H OS=Homo sapiens OX=9606 GN=PPIH PE=1 SV=1	Color2 [A=255, R=192, G=192, B=192]	9	4			FALSE	+	Elute_Lysate	12	68.4	19.208	0	91.008	42230000	62	0	1	2.97965	0.000251951	-3.41523	-1.4221	14.6332	14.2135	14.7506	17.4327	18.658	17.7523
+	2.21308	-3.41571	Q9NYP7	sp|Q9NYP7|ELOV5_HUMAN	sp|Q9NYP7|ELOV5_HUMAN	sp|Q9NYP7|ELOV5_HUMAN Elongation of very long chain fatty acids protein 5 OS=Homo sapiens OX=9606 GN=ELOVL5 PE=1 SV=1	Color2 [A=255, R=192, G=192, B=192]	9	4			FALSE	+	Elute_Lysate	3	11.4	35.293	0	33.296	14134000	23	0	1	2.21308	0.000574297	-3.41571	-1.29114	13.1972	13.6974	15.1616	17.2002	17.9599	17.1433
+	1.88279	-3.41873	Q6ZV73	sp|Q6ZV73|FGD6_HUMAN	sp|Q6ZV73|FGD6_HUMAN	sp|Q6ZV73|FGD6_HUMAN FYVE, RhoGEF and PH domain-containing protein 6 OS=Homo sapiens OX=9606 GN=FGD6 PE=1 SV=2	Color2 [A=255, R=192, G=192, B=192]	9	4		+	FALSE	+	Elute_Lysate	2	1.6	160.81	1	-2	10757000	3	0	1	1.88279	0.000999524	-3.41873	-1.21953	13.0888	14.4519	13.3171	17.344	15.7305	18.0394
+	4.09417	-3.41948	Q9UNS1	sp|Q9UNS1|TIM_HUMAN	sp|Q9UNS1|TIM_HUMAN	sp|Q9UNS1|TIM_HUMAN Protein timeless homolog OS=Homo sapiens OX=9606 GN=TIMELESS PE=1 SV=2	Color2 [A=255, R=192, G=192, B=192]	9	4			FALSE	+	Elute_Lysate	5	7.6	138.66	0	23.031	17047000	19	0	1	4.09417	0.000205385	-3.41948	-1.54852	13.6461	14.1936	13.8191	17.292	17.0853	17.5397
+	1.07844	-3.42008	Q8NBU5	sp|Q8NBU5|ATAD1_HUMAN	sp|Q8NBU5|ATAD1_HUMAN	sp|Q8NBU5|ATAD1_HUMAN ATPase family AAA domain-containing protein 1 OS=Homo sapiens OX=9606 GN=ATAD1 PE=1 SV=1	Color2 [A=255, R=192, G=192, B=192]	9	4			FALSE	+	Elute_Lysate	6	22.4	40.744	0	67.297	62010000	25	0	1	1.07844	0.00674415	-3.42008	-0.979742	12.2181	13.0037	14.5732	14.0483	18.1266	17.8803
	0.632214	-2.12659	P18085	sp|P18085|ARF4_HUMAN	sp|P18085|ARF4_HUMAN	sp|P18085|ARF4_HUMAN ADP-ribosylation factor 4 OS=Homo sapiens OX=9606 GN=ARF4 PE=1 SV=3	Color2 [A=255, R=192, G=192, B=192]	9	4			FALSE			7	42.8	20.511	0.00037922	16.774	81910000	58	0	1	0.632214	0.108341	-2.12659	-0.604904	19.126	17.2944	14.0818	18.5217	19.6561	18.7041
+	1.17224	-3.42124	O14929	sp|O14929|HAT1_HUMAN	sp|O14929|HAT1_HUMAN	sp|O14929|HAT1_HUMAN Histone acetyltransferase type B catalytic subunit OS=Homo sapiens OX=9606 GN=HAT1 PE=1 SV=1	Color2 [A=255, R=192, G=192, B=192]	9	4			FALSE	+	Elute_Lysate	12	36.8	49.512	0	194.45	398970000	121	0	1	1.17224	0.00515111	-3.42124	-1.01452	19.0439	15.3539	14.6346	19.8498	19.9428	19.5034
+	3.31315	-3.42263	Q86W92	sp|Q86W92|LIPB1_HUMAN;sp|Q8ND30|LIPB2_HUMAN	sp|Q86W92|LIPB1_HUMAN	sp|Q86W92|LIPB1_HUMAN Liprin-beta-1 OS=Homo sapiens OX=9606 GN=PPFIBP1 PE=1 SV=2	Color2 [A=255, R=192, G=192, B=192]	9	4			FALSE	+	Elute_Lysate	12	13.8	114.02	0	36.363	36229000	43	0	2	3.31315	0.000259323	-3.42263	-1.46912	14.7369	13.7422	14.425	17.6584	18.01	17.5035
+	2.04264	-3.42586	Q96GX9	sp|Q96GX9|MTNB_HUMAN	sp|Q96GX9|MTNB_HUMAN	sp|Q96GX9|MTNB_HUMAN Methylthioribulose-1-phosphate dehydratase OS=Homo sapiens OX=9606 GN=APIP PE=1 SV=1	Color2 [A=255, R=192, G=192, B=192]	9	4			FALSE	+	Elute_Lysate	4	13.6	27.125	0.00032072	9.1518	13329000	17	0	1	2.04264	0.000736894	-3.42586	-1.25794	11.7405	13.4757	13.8847	15.8709	16.6355	16.8721
	0.97001	-3.42676	O15397	sp|O15397|IPO8_HUMAN	sp|O15397|IPO8_HUMAN	sp|O15397|IPO8_HUMAN Importin-8 OS=Homo sapiens OX=9606 GN=IPO8 PE=1 SV=2	Color2 [A=255, R=192, G=192, B=192]	9	4			FALSE	+	Elute_Lysate	16	18.6	119.94	0	75.237	59319000	46	0	1	0.97001	0.00998426	-3.42676	-0.937577	18.1087	12.4335	15.1836	19.06	18.2571	18.6889
+	3.29645	-3.42707	Q04721	sp|Q04721|NOTC2_HUMAN	sp|Q04721|NOTC2_HUMAN	sp|Q04721|NOTC2_HUMAN Neurogenic locus notch homolog protein 2 OS=Homo sapiens OX=9606 GN=NOTCH2 PE=1 SV=3	Color2 [A=255, R=192, G=192, B=192]	9	4			FALSE	+	Elute_Lysate	5	3	265.4	0.00036819	15.082	35923000	28	1.08333	1	3.29645	0.000259174	-3.42707	-1.46868	13.4337	14.2521	14.2863	17.0867	17.4479	17.7187
+	1.17783	-3.42787	Q6DD88	sp|Q6DD88|ATLA3_HUMAN	sp|Q6DD88|ATLA3_HUMAN	sp|Q6DD88|ATLA3_HUMAN Atlastin-3 OS=Homo sapiens OX=9606 GN=ATL3 PE=1 SV=1	Color2 [A=255, R=192, G=192, B=192]	9	4			FALSE	+	Elute_Lysate	16	44.5	60.541	0	261.29	202820000	105	0	1	1.17783	0.00502403	-3.42787	-1.01768	13.3458	16.967	17.7432	19.1364	19.4117	19.7916
+	2.64019	-3.42788	Q96ST2	sp|Q96ST2|IWS1_HUMAN	sp|Q96ST2|IWS1_HUMAN	sp|Q96ST2|IWS1_HUMAN Protein IWS1 homolog OS=Homo sapiens OX=9606 GN=IWS1 PE=1 SV=2	Color2 [A=255, R=192, G=192, B=192]	9	4			FALSE	+	Elute_Lysate	9	13.6	91.954	0	34.173	37865000	27	0	1	2.64019	0.000431732	-3.42788	-1.37366	14.2542	13.2344	14.9134	17.7124	17.5477	17.4256
+	1.97548	-3.42944	Q96IR7	sp|Q96IR7|HPDL_HUMAN	sp|Q96IR7|HPDL_HUMAN	sp|Q96IR7|HPDL_HUMAN 4-hydroxyphenylpyruvate dioxygenase-like protein OS=Homo sapiens OX=9606 GN=HPDL PE=1 SV=1	Color2 [A=255, R=192, G=192, B=192]	9	4			FALSE	+	Elute_Lysate	14	66.6	39.385	0	110.06	132300000	72	0	1	1.97548	0.000898157	-3.42944	-1.24385	14.675	13.5065	15.7035	17.2356	18.5345	18.4032
	0.279174	-0.389514	P18754	sp|P18754|RCC1_HUMAN	sp|P18754|RCC1_HUMAN	sp|P18754|RCC1_HUMAN Regulator of chromosome condensation OS=Homo sapiens OX=9606 GN=RCC1 PE=1 SV=1	Color2 [A=255, R=192, G=192, B=192]	9	4			FALSE			19	62.5	44.969	0	323.31	777140000	147	0	1	0.279174	0.829743	-0.389514	-0.152085	21.3431	20.0772	19.4802	20.6838	20.4932	20.8921
+	3.57298	-3.43135	O95571	sp|O95571|ETHE1_HUMAN	sp|O95571|ETHE1_HUMAN	sp|O95571|ETHE1_HUMAN Persulfide dioxygenase ETHE1, mitochondrial OS=Homo sapiens OX=9606 GN=ETHE1 PE=1 SV=2	Color2 [A=255, R=192, G=192, B=192]	9	4			FALSE	+	Elute_Lysate	3	14.2	27.873	0.0003199	9.0986	23607000	22	0	1	3.57298	0.000194774	-3.43135	-1.50267	14.0928	13.758	14.6619	17.4235	17.7828	17.6005
	0.647622	-1.96879	P18846	sp|P18846|ATF1_HUMAN	sp|P18846|ATF1_HUMAN	sp|P18846|ATF1_HUMAN Cyclic AMP-dependent transcription factor ATF-1 OS=Homo sapiens OX=9606 GN=ATF1 PE=1 SV=2	Color2 [A=255, R=192, G=192, B=192]	9	4			FALSE			4	23.2	29.232	0.00028249	5.2518	29283000	4	0	1	0.647622	0.127061	-1.96879	-0.583563	13.2424	13.4793	15.556	14.1928	18.1884	15.8029
+	1.90217	-3.43145	P10599	sp|P10599|THIO_HUMAN	sp|P10599|THIO_HUMAN	sp|P10599|THIO_HUMAN Thioredoxin OS=Homo sapiens OX=9606 GN=TXN PE=1 SV=3	Color2 [A=255, R=192, G=192, B=192]	9	4			FALSE	+	Elute_Lysate	7	49.5	11.737	0	128.51	36258000	48	0	1	1.90217	0.00094636	-3.43145	-1.22736	13.4579	13.9454	13.1457	16.8488	18.3126	15.682
+	3.05736	-3.43423	P11142	sp|P11142|HSP7C_HUMAN	sp|P11142|HSP7C_HUMAN	sp|P11142|HSP7C_HUMAN Heat shock cognate 71 kDa protein OS=Homo sapiens OX=9606 GN=HSPA8 PE=1 SV=1	Color2 [A=255, R=192, G=192, B=192]	9	4			FALSE	+	Elute_Lysate	76	80.5	70.897	0	323.31	30492000000	2132	0	1	3.05736	0.000254935	-3.43423	-1.43972	22.9107	22.1004	22.1603	26.191	25.2661	26.0169
+	2.59851	-3.43517	P08240	sp|P08240|SRPRA_HUMAN	sp|P08240|SRPRA_HUMAN	sp|P08240|SRPRA_HUMAN Signal recognition particle receptor subunit alpha OS=Homo sapiens OX=9606 GN=SRPRA PE=1 SV=2	Color2 [A=255, R=192, G=192, B=192]	9	4			FALSE	+	Elute_Lysate	11	21.9	69.81	0	51.944	61912000	36	0	1	2.59851	0.000429415	-3.43517	-1.36892	13.1959	14.4016	14.8283	17.6384	17.3037	17.7893
+	2.89325	-3.43638	Q5VZ89	sp|Q5VZ89|DEN4C_HUMAN	sp|Q5VZ89|DEN4C_HUMAN	sp|Q5VZ89|DEN4C_HUMAN DENN domain-containing protein 4C OS=Homo sapiens OX=9606 GN=DENND4C PE=1 SV=3	Color2 [A=255, R=192, G=192, B=192]	9	4			FALSE	+	Elute_Lysate	7	5.9	212.71	0.00035051	12.676	14415000	27	0.632653	1	2.89325	0.000251251	-3.43638	-1.41669	13.1052	13.9486	13.6146	16.3316	17.1345	17.5114
+	3.01468	-3.43823	P29590	sp|P29590|PML_HUMAN	sp|P29590|PML_HUMAN	sp|P29590|PML_HUMAN Protein PML OS=Homo sapiens OX=9606 GN=PML PE=1 SV=3	Color2 [A=255, R=192, G=192, B=192]	9	4			FALSE	+	Elute_Lysate	5	6.7	97.55	0.00032289	9.4052	53060000	17	0	1	3.01468	0.000253933	-3.43823	-1.4351	13.63	13.798	13.321	16.3057	17.2131	17.5448
+	2.41042	-3.44014	P62633	sp|P62633|CNBP_HUMAN	sp|P62633|CNBP_HUMAN	sp|P62633|CNBP_HUMAN Cellular nucleic acid-binding protein OS=Homo sapiens OX=9606 GN=CNBP PE=1 SV=1	Color2 [A=255, R=192, G=192, B=192]	9	4			FALSE	+	Elute_Lysate	9	48.6	19.463	0	38.081	56848000	46	0	1	2.41042	0.000596455	-3.44014	-1.33674	12.4809	13.7487	14.1008	16.5243	16.6583	17.4683
+	2.57723	-3.4404	Q9HCD5	sp|Q9HCD5|NCOA5_HUMAN	sp|Q9HCD5|NCOA5_HUMAN	sp|Q9HCD5|NCOA5_HUMAN Nuclear receptor coactivator 5 OS=Homo sapiens OX=9606 GN=NCOA5 PE=1 SV=2	Color2 [A=255, R=192, G=192, B=192]	9	4			FALSE	+	Elute_Lysate	11	23	65.536	0	58.167	80065000	30	0	1	2.57723	0.000479914	-3.4404	-1.3669	14.1583	12.7571	14.1988	17.3328	17.3696	16.7329
+	2.04577	-3.44071	Q9Y2X3	sp|Q9Y2X3|NOP58_HUMAN	sp|Q9Y2X3|NOP58_HUMAN	sp|Q9Y2X3|NOP58_HUMAN Nucleolar protein 58 OS=Homo sapiens OX=9606 GN=NOP58 PE=1 SV=1	Color2 [A=255, R=192, G=192, B=192]	9	4			FALSE	+	Elute_Lysate	14	34.8	59.578	0	121.51	138620000	83	0	1	2.04577	0.000739793	-3.44071	-1.26263	16.2618	16.3065	14.2577	18.5264	19.2611	19.3606
+	1.49025	-3.44362	P46937	sp|P46937|YAP1_HUMAN	sp|P46937|YAP1_HUMAN	sp|P46937|YAP1_HUMAN Transcriptional coactivator YAP1 OS=Homo sapiens OX=9606 GN=YAP1 PE=1 SV=2	Color2 [A=255, R=192, G=192, B=192]	9	4			FALSE	+	Elute_Lysate	8	24.4	54.461	0	48.277	82121000	22	0	1	1.49025	0.00212078	-3.44362	-1.12166	11.5742	13.4852	15.1495	17.4045	16.5335	16.6018
+	2.23544	-3.44504	Q99627	sp|Q99627|CSN8_HUMAN	sp|Q99627|CSN8_HUMAN	sp|Q99627|CSN8_HUMAN COP9 signalosome complex subunit 8 OS=Homo sapiens OX=9606 GN=COPS8 PE=1 SV=1	Color2 [A=255, R=192, G=192, B=192]	9	4			FALSE	+	Elute_Lysate	7	56	23.225	0	121.66	116310000	98	0	1	2.23544	0.000580711	-3.44504	-1.30406	17.2513	16.2548	15.1353	20.0503	19.4703	19.4558
+	3.28292	-3.446	O43747	sp|O43747|AP1G1_HUMAN	sp|O43747|AP1G1_HUMAN	sp|O43747|AP1G1_HUMAN AP-1 complex subunit gamma-1 OS=Homo sapiens OX=9606 GN=AP1G1 PE=1 SV=5	Color2 [A=255, R=192, G=192, B=192]	9	4			FALSE	+	Elute_Lysate	6	9.2	91.35	0.00029638	6.4808	30055000	17	0	1	3.28292	0.000260669	-3.446	-1.47393	13.434	13.345	13.6286	17.3856	17.0746	16.2854
	1.74965	-2.18008	P19784	sp|P19784|CSK22_HUMAN	sp|P19784|CSK22_HUMAN	sp|P19784|CSK22_HUMAN Casein kinase II subunit alpha OS=Homo sapiens OX=9606 GN=CSNK2A2 PE=1 SV=1	Color2 [A=255, R=192, G=192, B=192]	9	4			FALSE			5	16.3	41.213	0	19.187	17740000	15	0	1	1.74965	0.0193942	-2.18008	-0.851109	13.5664	13.9373	13.7842	14.8648	16.6806	16.2827
+	1.75358	-3.44735	O60826	sp|O60826|CCD22_HUMAN	sp|O60826|CCD22_HUMAN	sp|O60826|CCD22_HUMAN Coiled-coil domain-containing protein 22 OS=Homo sapiens OX=9606 GN=CCDC22 PE=1 SV=1	Color2 [A=255, R=192, G=192, B=192]	9	4			FALSE	+	Elute_Lysate	9	19.3	70.755	0	28.089	87013000	23	0	1	1.75358	0.00114339	-3.44735	-1.19476	13.4323	13.9433	14.3879	18.0508	15.6955	18.3593
+	2.5836	-3.44807	P49643	sp|P49643|PRI2_HUMAN	sp|P49643|PRI2_HUMAN	sp|P49643|PRI2_HUMAN DNA primase large subunit OS=Homo sapiens OX=9606 GN=PRIM2 PE=1 SV=2	Color2 [A=255, R=192, G=192, B=192]	9	4			FALSE	+	Elute_Lysate	11	26.7	58.805	0	33.425	39145000	40	0	1	2.5836	0.000430802	-3.44807	-1.37043	13.2577	13.5764	14.7411	16.851	17.351	17.7174
+	3.04162	-3.45512	Q92791	sp|Q92791|SC65_HUMAN	sp|Q92791|SC65_HUMAN	sp|Q92791|SC65_HUMAN Endoplasmic reticulum protein SC65 OS=Homo sapiens OX=9606 GN=P3H4 PE=1 SV=1	Color2 [A=255, R=192, G=192, B=192]	9	4			FALSE	+	Elute_Lysate	6	14	50.381	0.00035817	13.68	42600000	19	0	1	3.04162	0.000255512	-3.45512	-1.44483	13.8795	13.0356	13.5713	17.1038	17.3835	16.3645
+	1.86317	-3.45819	P52298	sp|P52298|NCBP2_HUMAN	sp|P52298|NCBP2_HUMAN	sp|P52298|NCBP2_HUMAN Nuclear cap-binding protein subunit 2 OS=Homo sapiens OX=9606 GN=NCBP2 PE=1 SV=1	Color2 [A=255, R=192, G=192, B=192]	9	4			FALSE	+	Elute_Lysate	8	45.5	18.001	0	30.374	37208000	41	0	1	1.86317	0.000945002	-3.45819	-1.22478	13.3656	14.7281	14.2131	18.4028	16.1249	18.1537
+	3.40826	-3.45977	Q9H6E4	sp|Q9H6E4|CC134_HUMAN	sp|Q9H6E4|CC134_HUMAN	sp|Q9H6E4|CC134_HUMAN Coiled-coil domain-containing protein 134 OS=Homo sapiens OX=9606 GN=CCDC134 PE=1 SV=1	Color2 [A=255, R=192, G=192, B=192]	9	4			FALSE	+	Elute_Lysate	4	24.5	26.56	0	23.73	17026000	24	0	1	3.40826	0.000266196	-3.45977	-1.49448	13.012	13.5094	13.9614	17.2519	16.8803	16.7299
+	1.27955	-3.46083	Q93052	sp|Q93052|LPP_HUMAN	sp|Q93052|LPP_HUMAN	sp|Q93052|LPP_HUMAN Lipoma-preferred partner OS=Homo sapiens OX=9606 GN=LPP PE=1 SV=1	Color2 [A=255, R=192, G=192, B=192]	9	4			FALSE	+	Elute_Lysate	14	30.6	65.746	0	65.959	269410000	61	0	1	1.27955	0.00368014	-3.46083	-1.05884	17.746	13.782	14.3108	18.8081	18.269	19.1443
+	3.62417	-3.46226	Q9NR56	sp|Q9NR56|MBNL1_HUMAN;sp|Q9NUK0|MBNL3_HUMAN	sp|Q9NR56|MBNL1_HUMAN	sp|Q9NR56|MBNL1_HUMAN Muscleblind-like protein 1 OS=Homo sapiens OX=9606 GN=MBNL1 PE=1 SV=2	Color2 [A=255, R=192, G=192, B=192]	9	4			FALSE	+	Elute_Lysate	9	20.9	41.817	0.00037258	15.687	96986000	21	0	2	3.62417	0.000200244	-3.46226	-1.52016	13.8864	14.0881	13.9768	17.0469	17.9641	17.3271
	1.89206	-1.53305	P20585	sp|P20585|MSH3_HUMAN	sp|P20585|MSH3_HUMAN	sp|P20585|MSH3_HUMAN DNA mismatch repair protein Msh3 OS=Homo sapiens OX=9606 GN=MSH3 PE=1 SV=4	Color2 [A=255, R=192, G=192, B=192]	9	4			FALSE			4	5.5	127.41	0.00030377	7.1994	8993400	17	0	1	1.89206	0.0760132	-1.53305	-0.650156	13.9226	14.4548	14.4614	15.1923	16.1101	16.1357
+	2.64916	-3.46672	Q9HD45	sp|Q9HD45|TM9S3_HUMAN	sp|Q9HD45|TM9S3_HUMAN	sp|Q9HD45|TM9S3_HUMAN Transmembrane 9 superfamily member 3 OS=Homo sapiens OX=9606 GN=TM9SF3 PE=1 SV=2	Color2 [A=255, R=192, G=192, B=192]	9	4			FALSE	+	Elute_Lysate	4	8.3	67.887	0.00031656	8.6634	17076000	17	0	1	2.64916	0.000298312	-3.46672	-1.38763	12.7382	14.1721	14.0391	16.7423	17.414	17.1932
	0.13015	0.19003	P20645	sp|P20645|MPRD_HUMAN	sp|P20645|MPRD_HUMAN	sp|P20645|MPRD_HUMAN Cation-dependent mannose-6-phosphate receptor OS=Homo sapiens OX=9606 GN=M6PR PE=1 SV=1	Color2 [A=255, R=192, G=192, B=192]	9	4			FALSE			7	28.9	30.993	0	33.135	171020000	47	0	1	0.13015	0.923327	0.19003	0.0749194	19.2199	18.4819	19.1103	17.819	19.4533	18.9696
+	3.24016	-3.46712	Q8NF37	sp|Q8NF37|PCAT1_HUMAN	sp|Q8NF37|PCAT1_HUMAN	sp|Q8NF37|PCAT1_HUMAN Lysophosphatidylcholine acyltransferase 1 OS=Homo sapiens OX=9606 GN=LPCAT1 PE=1 SV=2	Color2 [A=255, R=192, G=192, B=192]	9	4			FALSE	+	Elute_Lysate	8	16.9	59.151	0	49.147	64216000	47	0	1	3.24016	0.000261726	-3.46712	-1.47612	13.8452	13.7548	14.8215	17.6988	17.6562	17.4679
+	1.52305	-3.46854	Q6I9Y2	sp|Q6I9Y2|THOC7_HUMAN	sp|Q6I9Y2|THOC7_HUMAN	sp|Q6I9Y2|THOC7_HUMAN THO complex subunit 7 homolog OS=Homo sapiens OX=9606 GN=THOC7 PE=1 SV=3	Color2 [A=255, R=192, G=192, B=192]	9	4			FALSE	+	Elute_Lysate	6	27	23.743	0.00033422	10.521	33387000	20	0	1	1.52305	0.00172275	-3.46854	-1.1366	13.9694	13.8867	13.9525	18.7794	18.0955	15.3394
+	2.60618	-3.47551	Q15042	sp|Q15042|RB3GP_HUMAN	sp|Q15042|RB3GP_HUMAN	sp|Q15042|RB3GP_HUMAN Rab3 GTPase-activating protein catalytic subunit OS=Homo sapiens OX=9606 GN=RAB3GAP1 PE=1 SV=3	Color2 [A=255, R=192, G=192, B=192]	9	4			FALSE	+	Elute_Lysate	10	13.4	110.52	0	61.141	72792000	41	0	1	2.60618	0.000364228	-3.47551	-1.38304	14.7736	14.6487	14.2533	17.7373	18.9883	17.3764
+	2.46601	-3.47579	Q99623	sp|Q99623|PHB2_HUMAN	sp|Q99623|PHB2_HUMAN	sp|Q99623|PHB2_HUMAN Prohibitin-2 OS=Homo sapiens OX=9606 GN=PHB2 PE=1 SV=2	Color2 [A=255, R=192, G=192, B=192]	9	4			FALSE	+	Elute_Lysate	33	89.6	33.296	0	323.31	1391100000	421	0	1	2.46601	0.000474576	-3.47579	-1.35793	19.2386	19.8986	18.0855	22.5141	22.8786	22.2574
+	1.10071	-3.47605	P54105	sp|P54105|ICLN_HUMAN	sp|P54105|ICLN_HUMAN	sp|P54105|ICLN_HUMAN Methylosome subunit pICln OS=Homo sapiens OX=9606 GN=CLNS1A PE=1 SV=1	Color2 [A=255, R=192, G=192, B=192]	9	4			FALSE	+	Elute_Lysate	7	41.4	26.215	0	64.869	82474000	77	0	1	1.10071	0.00581061	-3.47605	-0.997448	14.0503	12.7312	17.4825	17.9136	17.6655	19.1131
	3.28667	-1.30609	P20908	sp|P20908|CO5A1_HUMAN	sp|P20908|CO5A1_HUMAN	sp|P20908|CO5A1_HUMAN Collagen alpha-1(V) chain OS=Homo sapiens OX=9606 GN=COL5A1 PE=1 SV=3	Color2 [A=255, R=192, G=192, B=192]	9	4			FALSE			15	12.3	183.56	0	265.07	90039000	105	0	1	3.28667	0.101371	-1.30609	-0.613816	18.7224	18.9008	18.5967	20.1193	19.8623	20.1565
+	2.08094	-3.47711	Q9BVI4	sp|Q9BVI4|NOC4L_HUMAN	sp|Q9BVI4|NOC4L_HUMAN	sp|Q9BVI4|NOC4L_HUMAN Nucleolar complex protein 4 homolog OS=Homo sapiens OX=9606 GN=NOC4L PE=1 SV=1	Color2 [A=255, R=192, G=192, B=192]	9	4			FALSE	+	Elute_Lysate	8	28.5	58.467	0	31.253	48709000	30	0	1	2.08094	0.000632104	-3.47711	-1.28025	12.5147	14.806	14.3086	17.134	17.6846	17.2421
+	1.52631	-3.4776	Q9P206	sp|Q9P206|K1522_HUMAN	sp|Q9P206|K1522_HUMAN	sp|Q9P206|K1522_HUMAN Uncharacterized protein KIAA1522 OS=Homo sapiens OX=9606 GN=KIAA1522 PE=1 SV=2	Color2 [A=255, R=192, G=192, B=192]	9	4			FALSE	+	Elute_Lysate	16	21.5	107.09	0	50.148	93067000	53	0	1	1.52631	0.00162517	-3.4776	-1.13949	13.3554	14.7942	15.5692	16.3982	18.7777	18.9757
+	1.34078	-3.47777	Q16740	sp|Q16740|CLPP_HUMAN	sp|Q16740|CLPP_HUMAN	sp|Q16740|CLPP_HUMAN ATP-dependent Clp protease proteolytic subunit, mitochondrial OS=Homo sapiens OX=9606 GN=CLPP PE=1 SV=1	Color2 [A=255, R=192, G=192, B=192]	9	4			FALSE	+	Elute_Lysate	7	32.9	30.18	0	102.31	107770000	87	0	1	1.34078	0.00303669	-3.47777	-1.08233	17.0841	17.6956	13.8041	19.8576	19.6822	19.4773
	2.3093	-2.09902	P21281	sp|P21281|VATB2_HUMAN;sp|P15313|VATB1_HUMAN	sp|P21281|VATB2_HUMAN	sp|P21281|VATB2_HUMAN V-type proton ATPase subunit B, brain isoform OS=Homo sapiens OX=9606 GN=ATP6V1B2 PE=1 SV=3	Color2 [A=255, R=192, G=192, B=192]	9	4			FALSE			22	55.2	56.5	0	133.59	216620000	101	0	2	2.3093	0.0153711	-2.09902	-0.884535	17.9176	17.1735	17.1429	19.5343	19.0245	19.9722
+	1.22228	-3.47847	P43034	sp|P43034|LIS1_HUMAN	sp|P43034|LIS1_HUMAN	sp|P43034|LIS1_HUMAN Platelet-activating factor acetylhydrolase IB subunit alpha OS=Homo sapiens OX=9606 GN=PAFAH1B1 PE=1 SV=2	Color2 [A=255, R=192, G=192, B=192]	9	4			FALSE	+	Elute_Lysate	11	33.9	46.637	0	25.905	70350000	42	0	1	1.22228	0.00439629	-3.47847	-1.0424	17.6046	13.2709	14.5816	19.1554	17.9029	18.8343
+	1.33176	-3.47853	O60763	sp|O60763|USO1_HUMAN	sp|O60763|USO1_HUMAN	sp|O60763|USO1_HUMAN General vesicular transport factor p115 OS=Homo sapiens OX=9606 GN=USO1 PE=1 SV=2	Color2 [A=255, R=192, G=192, B=192]	9	4			FALSE	+	Elute_Lysate	26	36.3	107.89	0	236.15	226860000	183	0	1	1.33176	0.00312624	-3.47853	-1.07953	17.6447	17.6882	14.032	19.8185	19.7301	20.2519
+	1.80124	-3.4798	Q99996	sp|Q99996|AKAP9_HUMAN	sp|Q99996|AKAP9_HUMAN	sp|Q99996|AKAP9_HUMAN A-kinase anchor protein 9 OS=Homo sapiens OX=9606 GN=AKAP9 PE=1 SV=4	Color2 [A=255, R=192, G=192, B=192]	9	4			FALSE	+	Elute_Lysate	8	3.1	452.98	0.00036364	14.266	43001000	12	0	1	1.80124	0.00105553	-3.4798	-1.21475	11.9687	13.0901	14.9087	16.628	16.7529	17.026
+	2.64904	-3.48061	O43768	sp|O43768|ENSA_HUMAN	sp|O43768|ENSA_HUMAN	sp|O43768|ENSA_HUMAN Alpha-endosulfine OS=Homo sapiens OX=9606 GN=ENSA PE=1 SV=1	Color2 [A=255, R=192, G=192, B=192]	9	4			FALSE	+	Elute_Lysate	3	39.7	13.389	0.00035236	12.864	20092000	26	0	1	2.64904	0.000299617	-3.48061	-1.39206	12.7156	13.4607	14.3039	16.6264	16.9779	17.3178
+	2.45006	-3.48117	Q9ULX3	sp|Q9ULX3|NOB1_HUMAN	sp|Q9ULX3|NOB1_HUMAN	sp|Q9ULX3|NOB1_HUMAN RNA-binding protein NOB1 OS=Homo sapiens OX=9606 GN=NOB1 PE=1 SV=1	Color2 [A=255, R=192, G=192, B=192]	9	4			FALSE	+	Elute_Lysate	7	18.4	46.674	0.00038052	16.886	69317000	38	0	1	2.45006	0.000474325	-3.48117	-1.35659	14.1724	13.6345	15.4743	18.042	18.0721	17.6106
	1.14627	-2.77527	P21912	sp|P21912|SDHB_HUMAN	sp|P21912|SDHB_HUMAN	sp|P21912|SDHB_HUMAN Succinate dehydrogenase [ubiquinone] iron-sulfur subunit, mitochondrial OS=Homo sapiens OX=9606 GN=SDHB PE=1 SV=3	Color2 [A=255, R=192, G=192, B=192]	9	4			FALSE			11	25.7	31.629	0	25.199	55233000	45	0	1	1.14627	0.0153652	-2.77527	-0.88424	16.3291	14.6474	13.3666	18.6212	17.9354	16.1122
	1.63005	-1.97936	P21926	sp|P21926|CD9_HUMAN	sp|P21926|CD9_HUMAN	sp|P21926|CD9_HUMAN CD9 antigen OS=Homo sapiens OX=9606 GN=CD9 PE=1 SV=4	Color2 [A=255, R=192, G=192, B=192]	9	4			FALSE			2	9.2	25.416	0.00029172	6.0844	8018300	8	0	1	1.63005	0.0326009	-1.97936	-0.774726	13.5417	12.8014	14.6927	15.7325	15.7272	15.5143
+	2.86549	-3.4828	P14923	sp|P14923|PLAK_HUMAN	sp|P14923|PLAK_HUMAN	sp|P14923|PLAK_HUMAN Junction plakoglobin OS=Homo sapiens OX=9606 GN=JUP PE=1 SV=3	Color2 [A=255, R=192, G=192, B=192]	9	4			FALSE	+	Elute_Lysate	25	36.8	81.744	0	225	497430000	208	0	1	2.86549	0.000253221	-3.4828	-1.42814	17.7226	16.2591	17.3043	20.6277	20.6391	20.4676
+	2.70528	-3.48674	Q53F19	sp|Q53F19|NCBP3_HUMAN	sp|Q53F19|NCBP3_HUMAN	sp|Q53F19|NCBP3_HUMAN Nuclear cap-binding protein subunit 3 OS=Homo sapiens OX=9606 GN=NCBP3 PE=1 SV=2	Color2 [A=255, R=192, G=192, B=192]	9	4			FALSE	+	Elute_Lysate	6	10.5	70.592	0	35.11	50706000	20	0	1	2.70528	0.000249586	-3.48674	-1.40357	13.3314	14.3051	14.7696	17.437	17.342	18.0875
+	3.03789	-3.49027	Q14914	sp|Q14914|PTGR1_HUMAN	sp|Q14914|PTGR1_HUMAN	sp|Q14914|PTGR1_HUMAN Prostaglandin reductase 1 OS=Homo sapiens OX=9606 GN=PTGR1 PE=1 SV=2	Color2 [A=255, R=192, G=192, B=192]	9	4			FALSE	+	Elute_Lysate	9	37.1	35.869	0	24.065	50563000	36	0	1	3.03789	0.000257403	-3.49027	-1.45656	13.8094	14.3941	13.4055	16.9485	17.2542	17.8771
+	1.09796	-3.49325	P35080	sp|P35080|PROF2_HUMAN	sp|P35080|PROF2_HUMAN	sp|P35080|PROF2_HUMAN Profilin-2 OS=Homo sapiens OX=9606 GN=PFN2 PE=1 SV=3	Color2 [A=255, R=192, G=192, B=192]	9	4			FALSE	+	Elute_Lysate	6	32.9	15.046	0	163.34	60053000	32	0	1	1.09796	0.00578087	-3.49325	-0.999218	13.4357	13.6097	15.9405	19.6438	18.4171	15.4048
	0.934747	-1.30472	P22061	sp|P22061|PIMT_HUMAN	sp|P22061|PIMT_HUMAN	sp|P22061|PIMT_HUMAN Protein-L-isoaspartate(D-aspartate) O-methyltransferase OS=Homo sapiens OX=9606 GN=PCMT1 PE=1 SV=4	Color2 [A=255, R=192, G=192, B=192]	9	4			FALSE			14	66.1	24.636	0	323.31	280250000	176	0	1	0.934747	0.239796	-1.30472	-0.491865	20.4734	19.1254	18.2678	20.824	20.5185	20.4382
+	1.90668	-3.49404	Q9UGV2	sp|Q9UGV2|NDRG3_HUMAN	sp|Q9UGV2|NDRG3_HUMAN	sp|Q9UGV2|NDRG3_HUMAN Protein NDRG3 OS=Homo sapiens OX=9606 GN=NDRG3 PE=1 SV=2	Color2 [A=255, R=192, G=192, B=192]	9	4			FALSE	+	Elute_Lysate	6	17.9	41.408	0	35.467	112150000	29	0	1	1.90668	0.000898593	-3.49404	-1.24439	13.0157	14.583	15.2331	17.2792	17.3268	18.708
+	3.47677	-3.49406	Q13111	sp|Q13111|CAF1A_HUMAN	sp|Q13111|CAF1A_HUMAN	sp|Q13111|CAF1A_HUMAN Chromatin assembly factor 1 subunit A OS=Homo sapiens OX=9606 GN=CHAF1A PE=1 SV=3	Color2 [A=255, R=192, G=192, B=192]	9	4			FALSE	+	Elute_Lysate	16	19.9	106.91	0	40.091	38670000	22	0	1	3.47677	0.000198788	-3.49406	-1.51551	13.7978	14.4097	14.1092	17.1131	17.9371	17.7487
+	2.63675	-3.49746	Q9NTK5	sp|Q9NTK5|OLA1_HUMAN	sp|Q9NTK5|OLA1_HUMAN	sp|Q9NTK5|OLA1_HUMAN Obg-like ATPase 1 OS=Homo sapiens OX=9606 GN=OLA1 PE=1 SV=2	Color2 [A=255, R=192, G=192, B=192]	9	4			FALSE	+	Elute_Lysate	18	53.8	44.743	0	261.67	451630000	175	0	1	2.63675	0.000248079	-3.49746	-1.39532	17.2718	16.6548	16.8774	19.8334	20.0964	21.3666
+	2.89954	-3.49984	Q66K74	sp|Q66K74|MAP1S_HUMAN	sp|Q66K74|MAP1S_HUMAN	sp|Q66K74|MAP1S_HUMAN Microtubule-associated protein 1S OS=Homo sapiens OX=9606 GN=MAP1S PE=1 SV=2	Color2 [A=255, R=192, G=192, B=192]	9	4			FALSE	+	Elute_Lysate	8	11	112.21	0.00031407	8.4324	34058000	25	0	1	2.89954	0.000254648	-3.49984	-1.43916	13.6487	14.9915	14.0176	17.6391	18.0301	17.4882
+	2.94046	-3.50124	P29083	sp|P29083|T2EA_HUMAN	sp|P29083|T2EA_HUMAN	sp|P29083|T2EA_HUMAN General transcription factor IIE subunit 1 OS=Homo sapiens OX=9606 GN=GTF2E1 PE=1 SV=2	Color2 [A=255, R=192, G=192, B=192]	9	4			FALSE	+	Elute_Lysate	4	13.2	49.452	0.00032971	10.072	16628000	12	0	1	2.94046	0.000255801	-3.50124	-1.44591	12.4667	12.942	13.797	16.3803	16.4375	16.8915
+	1.32597	-3.50188	P41227	sp|P41227|NAA10_HUMAN;sp|Q9BSU3|NAA11_HUMAN	sp|P41227|NAA10_HUMAN	sp|P41227|NAA10_HUMAN N-alpha-acetyltransferase 10 OS=Homo sapiens OX=9606 GN=NAA10 PE=1 SV=1	Color2 [A=255, R=192, G=192, B=192]	9	4			FALSE	+	Elute_Lysate	8	32.3	26.458	0	68.594	135910000	56	0	2	1.32597	0.00303407	-3.50188	-1.0821	16.9882	14.6708	14.535	17.5318	18.4527	20.7151
	2.3804	-2.1573	P22570	sp|P22570|ADRO_HUMAN	sp|P22570|ADRO_HUMAN	sp|P22570|ADRO_HUMAN NADPH:adrenodoxin oxidoreductase, mitochondrial OS=Homo sapiens OX=9606 GN=FDXR PE=1 SV=3	Color2 [A=255, R=192, G=192, B=192]	9	4			FALSE			6	12.2	53.836	0.00027495	4.6506	29088000	8	0	1	2.3804	0.0126092	-2.1573	-0.911596	14.3474	13.8119	14.481	16.7917	15.7799	16.5407
+	1.97286	-3.5039	Q9HA77	sp|Q9HA77|SYCM_HUMAN	sp|Q9HA77|SYCM_HUMAN	sp|Q9HA77|SYCM_HUMAN Probable cysteine--tRNA ligase, mitochondrial OS=Homo sapiens OX=9606 GN=CARS2 PE=1 SV=1	Color2 [A=255, R=192, G=192, B=192]	9	4			FALSE	+	Elute_Lysate	8	22.7	62.223	0	39.295	42718000	46	0	1	1.97286	0.000740157	-3.5039	-1.26271	13.9129	12.8226	15.3901	17.1144	17.7225	17.8004
	0.478367	-0.537797	P22670	sp|P22670|RFX1_HUMAN	sp|P22670|RFX1_HUMAN	sp|P22670|RFX1_HUMAN MHC class II regulatory factor RFX1 OS=Homo sapiens OX=9606 GN=RFX1 PE=1 SV=2	Color2 [A=255, R=192, G=192, B=192]	9	4			FALSE			5	7.8	104.76	0.00034247	11.642	18363000	23	0	1	0.478367	0.743322	-0.537797	-0.216148	16.4663	14.898	16.0702	16.5895	16.1494	16.3089
+	1.78161	-3.50457	P09382	sp|P09382|LEG1_HUMAN	sp|P09382|LEG1_HUMAN	sp|P09382|LEG1_HUMAN Galectin-1 OS=Homo sapiens OX=9606 GN=LGALS1 PE=1 SV=2	Color2 [A=255, R=192, G=192, B=192]	9	4			FALSE	+	Elute_Lysate	10	68.9	14.716	0	145.67	75366000	60	0	1	1.78161	0.00105703	-3.50457	-1.21573	14.4703	14.2132	15.1737	18.5592	19.3016	16.5102
+	3.27914	-3.50559	Q6IN85	sp|Q6IN85|P4R3A_HUMAN	sp|Q6IN85|P4R3A_HUMAN	sp|Q6IN85|P4R3A_HUMAN Serine/threonine-protein phosphatase 4 regulatory subunit 3A OS=Homo sapiens OX=9606 GN=PPP4R3A PE=1 SV=1	Color2 [A=255, R=192, G=192, B=192]	9	4			FALSE	+	Elute_Lysate	9	12.7	95.367	0	22.052	42566000	23	0	1	3.27914	0.000266509	-3.50559	-1.49518	13.8108	13.8364	14.7532	17.338	17.7905	17.7887
	1.95795	-2.22498	P22830	sp|P22830|HEMH_HUMAN	sp|P22830|HEMH_HUMAN	sp|P22830|HEMH_HUMAN Ferrochelatase, mitochondrial OS=Homo sapiens OX=9606 GN=FECH PE=1 SV=2	Color2 [A=255, R=192, G=192, B=192]	9	4			FALSE			5	14.9	47.862	0.000356	13.428	39318000	15	0	1	1.95795	0.014773	-2.22498	-0.891062	13.4636	13.7516	14.3772	15.8177	16.9087	15.541
	1.76805	-2.03942	P23025	sp|P23025|XPA_HUMAN	sp|P23025|XPA_HUMAN	sp|P23025|XPA_HUMAN DNA repair protein complementing XP-A cells OS=Homo sapiens OX=9606 GN=XPA PE=1 SV=1	Color2 [A=255, R=192, G=192, B=192]	9	4			FALSE			3	24.5	31.368	0	30.998	24036000	9	0	1	1.76805	0.0264469	-2.03942	-0.809767	12.9527	13.2946	13.3669	14.2542	15.8899	15.5883
+	2.02029	-3.50691	Q9GZU8	sp|Q9GZU8|PIP30_HUMAN	sp|Q9GZU8|PIP30_HUMAN	sp|Q9GZU8|PIP30_HUMAN PSME3-interacting protein OS=Homo sapiens OX=9606 GN=FAM192A PE=1 SV=1	Color2 [A=255, R=192, G=192, B=192]	9	4			FALSE	+	Elute_Lysate	8	24.8	28.912	0.00039139	18.631	33712000	25	0	1	2.02029	0.00068254	-3.50691	-1.27454	14.662	12.8759	12.3229	16.6953	17.2818	16.4044
+	4.14953	-3.50848	P46109	sp|P46109|CRKL_HUMAN	sp|P46109|CRKL_HUMAN	sp|P46109|CRKL_HUMAN Crk-like protein OS=Homo sapiens OX=9606 GN=CRKL PE=1 SV=1	Color2 [A=255, R=192, G=192, B=192]	9	4			FALSE	+	Elute_Lysate	9	37	33.777	0	35.462	80832000	35	0	1	4.14953	0.000150356	-3.50848	-1.5898	13.9365	13.8559	13.8292	17.2941	17.0809	17.772
+	2.3565	-3.51028	P48735	sp|P48735|IDHP_HUMAN	sp|P48735|IDHP_HUMAN	sp|P48735|IDHP_HUMAN Isocitrate dehydrogenase [NADP], mitochondrial OS=Homo sapiens OX=9606 GN=IDH2 PE=1 SV=2	Color2 [A=255, R=192, G=192, B=192]	9	4			FALSE	+	Elute_Lysate	12	30.3	50.909	0	25.672	73338000	38	0	1	2.3565	0.000602105	-3.51028	-1.34729	13.4336	13.896	15.2832	18.0938	17.7804	17.2695
+	2.26335	-3.51255	Q92947	sp|Q92947|GCDH_HUMAN	sp|Q92947|GCDH_HUMAN	sp|Q92947|GCDH_HUMAN Glutaryl-CoA dehydrogenase, mitochondrial OS=Homo sapiens OX=9606 GN=GCDH PE=1 SV=1	Color2 [A=255, R=192, G=192, B=192]	9	4			FALSE	+	Elute_Lysate	4	17.1	48.127	0	41.195	55304000	18	0	1	2.26335	0.000593669	-3.51255	-1.32912	13.0778	14.1354	14.373	16.3752	17.9966	17.7521
+	3.26894	-3.51268	P49354	sp|P49354|FNTA_HUMAN	sp|P49354|FNTA_HUMAN	sp|P49354|FNTA_HUMAN Protein farnesyltransferase/geranylgeranyltransferase type-1 subunit alpha OS=Homo sapiens OX=9606 GN=FNTA PE=1 SV=1	Color2 [A=255, R=192, G=192, B=192]	9	4			FALSE	+	Elute_Lysate	6	17.9	44.408	0	38.22	35037000	16	0	1	3.26894	0.000193739	-3.51268	-1.49642	13.5248	13.1977	14.2664	16.9029	17.2321	17.392
+	1.24664	-3.51277	Q7Z4S6	sp|Q7Z4S6|KI21A_HUMAN;sp|Q86VH2|KIF27_HUMAN;sp|O75037|KI21B_HUMAN	sp|Q7Z4S6|KI21A_HUMAN	sp|Q7Z4S6|KI21A_HUMAN Kinesin-like protein KIF21A OS=Homo sapiens OX=9606 GN=KIF21A PE=1 SV=2	Color2 [A=255, R=192, G=192, B=192]	9	4			FALSE	+	Elute_Lysate	12	10.6	187.18	0	140.55	54321000	45	0	3	1.24664	0.00367389	-3.51277	-1.05712	12.9717	17.0431	13.6138	18.8137	17.8441	17.509
+	3.50625	-3.51557	P49770	sp|P49770|EI2BB_HUMAN	sp|P49770|EI2BB_HUMAN	sp|P49770|EI2BB_HUMAN Translation initiation factor eIF-2B subunit beta OS=Homo sapiens OX=9606 GN=EIF2B2 PE=1 SV=3	Color2 [A=255, R=192, G=192, B=192]	9	4			FALSE	+	Elute_Lysate	14	47.3	38.989	0	52.428	108500000	41	0	1	3.50625	0.000201598	-3.51557	-1.52711	14.4952	15.2483	14.7899	17.9996	18.7201	18.3605
+	3.05837	-3.51585	Q9NYH9	sp|Q9NYH9|UTP6_HUMAN	sp|Q9NYH9|UTP6_HUMAN	sp|Q9NYH9|UTP6_HUMAN U3 small nucleolar RNA-associated protein 6 homolog OS=Homo sapiens OX=9606 GN=UTP6 PE=2 SV=2	Color2 [A=255, R=192, G=192, B=192]	9	4			FALSE	+	Elute_Lysate	4	6	70.193	0	69.045	22587000	25	0	1	3.05837	0.000259026	-3.51585	-1.46845	13.8531	13.3594	12.8933	17.1825	16.324	17.1469
	0.0156588	-0.0443258	P23434	sp|P23434|GCSH_HUMAN	sp|P23434|GCSH_HUMAN	sp|P23434|GCSH_HUMAN Glycine cleavage system H protein, mitochondrial OS=Homo sapiens OX=9606 GN=GCSH PE=1 SV=2	Color2 [A=255, R=192, G=192, B=192]	9	4			FALSE			2	19.1	18.884	0.0026647	2.5214	3348400	3	0	1	0.0156588	0.983994	-0.0443258	-0.0150855	12.8313	13.8036	15.6848	14.9774	13.5806	13.8947
	1.27902	-1.41238	P23443	sp|P23443|KS6B1_HUMAN	sp|P23443|KS6B1_HUMAN	sp|P23443|KS6B1_HUMAN Ribosomal protein S6 kinase beta-1 OS=Homo sapiens OX=9606 GN=RPS6KB1 PE=1 SV=2	Color2 [A=255, R=192, G=192, B=192]	9	4			FALSE			1	3.4	59.139	0.0002791	4.939	11574000	1	0	1	1.27902	0.150343	-1.41238	-0.560933	13.9318	13.9949	13.5819	14.2877	15.4785	15.9795
+	5.12496	-3.51746	Q96N67	sp|Q96N67|DOCK7_HUMAN	sp|Q96N67|DOCK7_HUMAN	sp|Q96N67|DOCK7_HUMAN Dedicator of cytokinesis protein 7 OS=Homo sapiens OX=9606 GN=DOCK7 PE=1 SV=4	Color2 [A=255, R=192, G=192, B=192]	9	4			FALSE	+	Elute_Lysate	8	4.7	242.56	0.00035436	13.19	20395000	18	0	1	5.12496	8.61111e-05	-3.51746	-1.66088	13.56	13.7618	13.4795	16.9965	17.0814	17.2759
+	5.13114	-3.51854	Q9NSV4	sp|Q9NSV4|DIAP3_HUMAN	sp|Q9NSV4|DIAP3_HUMAN	sp|Q9NSV4|DIAP3_HUMAN Protein diaphanous homolog 3 OS=Homo sapiens OX=9606 GN=DIAPH3 PE=1 SV=4	Color2 [A=255, R=192, G=192, B=192]	9	4			FALSE	+	Elute_Lysate	8	6.7	136.92	0	21.559	29269000	33	0	1	5.13114	8.62909e-05	-3.51854	-1.66169	13.8455	14.2011	13.9532	17.4369	17.6153	17.5032
+	1.05033	-3.52057	Q13136	sp|Q13136|LIPA1_HUMAN;sp|O75334|LIPA2_HUMAN;sp|O75335|LIPA4_HUMAN	sp|Q13136|LIPA1_HUMAN	sp|Q13136|LIPA1_HUMAN Liprin-alpha-1 OS=Homo sapiens OX=9606 GN=PPFIA1 PE=1 SV=1	Color2 [A=255, R=192, G=192, B=192]	9	4			FALSE	+	Elute_Lysate	13	12.3	135.78	0	80.557	155160000	48	0	3	1.05033	0.00647773	-3.52057	-0.984833	14.7219	13.8847	18.9681	19.499	19.2984	19.3391
+	2.43727	-3.52064	P23786	sp|P23786|CPT2_HUMAN	sp|P23786|CPT2_HUMAN	sp|P23786|CPT2_HUMAN Carnitine O-palmitoyltransferase 2, mitochondrial OS=Homo sapiens OX=9606 GN=CPT2 PE=1 SV=2	Color2 [A=255, R=192, G=192, B=192]	9	4			FALSE	+	Elute_Lysate	15	28.4	73.776	0	30.992	84951000	52	0	1	2.43727	0.000479401	-3.52064	-1.3661	14.7085	13.6025	15.4547	18.2542	17.6975	18.3759
+	4.34227	-3.52339	Q9Y3C6	sp|Q9Y3C6|PPIL1_HUMAN	sp|Q9Y3C6|PPIL1_HUMAN	sp|Q9Y3C6|PPIL1_HUMAN Peptidyl-prolyl cis-trans isomerase-like 1 OS=Homo sapiens OX=9606 GN=PPIL1 PE=1 SV=1	Color2 [A=255, R=192, G=192, B=192]	9	4			FALSE	+	Elute_Lysate	6	39.2	18.237	0	25.738	26691000	27	0	1	4.34227	0.000154358	-3.52339	-1.61201	12.9158	13.2823	13.4541	16.871	16.7989	16.5525
+	1.89203	-3.52959	O00541	sp|O00541|PESC_HUMAN	sp|O00541|PESC_HUMAN	sp|O00541|PESC_HUMAN Pescadillo homolog OS=Homo sapiens OX=9606 GN=PES1 PE=1 SV=1	Color2 [A=255, R=192, G=192, B=192]	9	4			FALSE	+	Elute_Lysate	13	29.9	68.002	0	46.067	115010000	61	0	1	1.89203	0.000838929	-3.52959	-1.24977	16.2297	14.3404	13.7228	18.907	17.7638	18.2108
+	1.59114	-3.5297	A0FGR8	sp|A0FGR8|ESYT2_HUMAN	sp|A0FGR8|ESYT2_HUMAN	sp|A0FGR8|ESYT2_HUMAN Extended synaptotagmin-2 OS=Homo sapiens OX=9606 GN=ESYT2 PE=1 SV=1	Color2 [A=255, R=192, G=192, B=192]	9	4			FALSE	+	Elute_Lysate	12	21.3	102.36	0.00038139	17.032	53475000	27	0	1	1.59114	0.0013977	-3.5297	-1.1696	16.6386	13.5194	13.8247	18.6293	17.8873	18.0553
+	3.13434	-3.53008	Q9Y3D8	sp|Q9Y3D8|KAD6_HUMAN	sp|Q9Y3D8|KAD6_HUMAN	sp|Q9Y3D8|KAD6_HUMAN Adenylate kinase isoenzyme 6 OS=Homo sapiens OX=9606 GN=AK6 PE=1 SV=1	Color2 [A=255, R=192, G=192, B=192]	9	4			FALSE	+	Elute_Lysate	3	19.8	20.061	0.00033289	10.405	31647000	38	0	1	3.13434	0.000263865	-3.53008	-1.48431	14.2974	14.2021	14.7508	17.7425	18.6076	17.4905
+	2.52237	-3.5309	P13473	sp|P13473|LAMP2_HUMAN	sp|P13473|LAMP2_HUMAN	sp|P13473|LAMP2_HUMAN Lysosome-associated membrane glycoprotein 2 OS=Homo sapiens OX=9606 GN=LAMP2 PE=1 SV=2	Color2 [A=255, R=255, G=0, B=0]	9	8			TRUE	+	Elute_Lysate	2	4.1	44.96	0.0052182	2.2242	39226000	19	4	1	2.52237	0.000297664	-3.5309	-1.38527	13.1556	13.675	14.7114	17.8753	17.4317	16.8277
+	1.69469	-3.53667	Q10471	sp|Q10471|GALT2_HUMAN	sp|Q10471|GALT2_HUMAN	sp|Q10471|GALT2_HUMAN Polypeptide N-acetylgalactosaminyltransferase 2 OS=Homo sapiens OX=9606 GN=GALNT2 PE=1 SV=1	Color2 [A=255, R=192, G=192, B=192]	9	4			FALSE	+	Elute_Lysate	32	57.3	64.732	0	323.31	882340000	260	0	1	1.69469	0.00110598	-3.53667	-1.20019	19.0614	18.6563	16.069	21.1987	21.5877	21.6102
+	2.52242	-3.53839	O95071	sp|O95071|UBR5_HUMAN	sp|O95071|UBR5_HUMAN	sp|O95071|UBR5_HUMAN E3 ubiquitin-protein ligase UBR5 OS=Homo sapiens OX=9606 GN=UBR5 PE=1 SV=2	Color2 [A=255, R=192, G=192, B=192]	9	4			FALSE	+	Elute_Lysate	14	8.1	309.35	0.00038358	17.466	21389000	25	0	1	2.52242	0.00029815	-3.53839	-1.38758	14.2494	13.0934	14.7995	17.9865	17.5553	17.2156
	1.54467	-2.49432	P24844	sp|P24844|MYL9_HUMAN	sp|P24844|MYL9_HUMAN	sp|P24844|MYL9_HUMAN Myosin regulatory light polypeptide 9 OS=Homo sapiens OX=9606 GN=MYL9 PE=1 SV=4	Color2 [A=255, R=192, G=192, B=192]	9	4			FALSE			6	40.1	19.827	0.00036536	14.438	22615000	27	0	1	1.54467	0.0128117	-2.49432	-0.908921	13.6113	15.1575	14.987	17.837	15.9847	17.417
+	2.57703	-3.5418	P15927	sp|P15927|RFA2_HUMAN	sp|P15927|RFA2_HUMAN	sp|P15927|RFA2_HUMAN Replication protein A 32 kDa subunit OS=Homo sapiens OX=9606 GN=RPA2 PE=1 SV=1	Color2 [A=255, R=192, G=192, B=192]	9	4			FALSE	+	Elute_Lysate	5	25.2	29.247	0.0003427	11.679	14975000	23	0	1	2.57703	0.000248762	-3.5418	-1.39868	12.3273	13.2838	13.9441	16.8135	16.2553	17.1118
	0.533557	-1.84086	P24941	sp|P24941|CDK2_HUMAN;sp|Q00526|CDK3_HUMAN	sp|P24941|CDK2_HUMAN	sp|P24941|CDK2_HUMAN Cyclin-dependent kinase 2 OS=Homo sapiens OX=9606 GN=CDK2 PE=1 SV=2	Color2 [A=255, R=192, G=192, B=192]	9	4			FALSE			11	41.3	33.929	0	49.566	116570000	46	0	2	0.533557	0.196295	-1.84086	-0.522865	13.528	18.0852	17.298	19.3016	17.5505	17.5816
	0.0797674	-0.214442	P25098	sp|P25098|ARBK1_HUMAN;sp|P35626|ARBK2_HUMAN	sp|P25098|ARBK1_HUMAN;sp|P35626|ARBK2_HUMAN	sp|P25098|ARBK1_HUMAN Beta-adrenergic receptor kinase 1 OS=Homo sapiens OX=9606 GN=GRK2 PE=1 SV=2;sp|P35626|ARBK2_HUMAN Beta-adrenergic receptor kinase 2 OS=Homo sapiens OX=9606 GN=GRK3 PE=1 SV=2	Color2 [A=255, R=192, G=192, B=192]	9	4			FALSE			3	5.4	79.573	0.004527	2.2692	6085800	8	0	2	0.0797674	0.924936	-0.214442	-0.0727303	12.2366	13.8385	13.4038	14.2335	14.152	11.7367
	0.255702	-0.712664	P25106	sp|P25106|ACKR3_HUMAN	sp|P25106|ACKR3_HUMAN	sp|P25106|ACKR3_HUMAN Atypical chemokine receptor 3 OS=Homo sapiens OX=9606 GN=ACKR3 PE=1 SV=3	Color2 [A=255, R=192, G=192, B=192]	9	4			FALSE			1	3.9	41.492	0.00034566	12.011	5733500	7	0	1	0.255702	0.724457	-0.712664	-0.229323	16.8732	13.1912	14.3129	15.7646	15.6373	15.1133
+	6.25009	-3.54239	Q96CN7	sp|Q96CN7|ISOC1_HUMAN	sp|Q96CN7|ISOC1_HUMAN	sp|Q96CN7|ISOC1_HUMAN Isochorismatase domain-containing protein 1 OS=Homo sapiens OX=9606 GN=ISOC1 PE=1 SV=3	Color2 [A=255, R=192, G=192, B=192]	9	4			FALSE	+	Elute_Lysate	4	16.8	32.236	0	25.175	27610000	30	0	1	6.25009	9.15129e-05	-3.54239	-1.71793	14.4719	14.5188	14.6133	18.1277	18.1182	17.9852
+	2.02585	-3.54298	P62273	sp|P62273|RS29_HUMAN	sp|P62273|RS29_HUMAN	sp|P62273|RS29_HUMAN 40S ribosomal protein S29 OS=Homo sapiens OX=9606 GN=RPS29 PE=1 SV=2	Color2 [A=255, R=192, G=192, B=192]	9	4			FALSE	+	Elute_Lysate	5	55.4	6.6767	0	28.153	63524000	30	0	1	2.02585	0.000634317	-3.54298	-1.28534	13.0314	13.2778	15.1634	17.7717	16.6814	17.6485
+	1.56915	-3.54551	Q9NS69	sp|Q9NS69|TOM22_HUMAN	sp|Q9NS69|TOM22_HUMAN	sp|Q9NS69|TOM22_HUMAN Mitochondrial import receptor subunit TOM22 homolog OS=Homo sapiens OX=9606 GN=TOMM22 PE=1 SV=3	Color2 [A=255, R=192, G=192, B=192]	9	4			FALSE	+	Elute_Lysate	8	81	15.521	0	317.39	114800000	155	0	1	1.56915	0.00139258	-3.54551	-1.16666	17.0749	16.9102	14.6557	18.5179	20.8858	19.8736
	0.902597	-1.34379	P25440	sp|P25440|BRD2_HUMAN	sp|P25440|BRD2_HUMAN	sp|P25440|BRD2_HUMAN Bromodomain-containing protein 2 OS=Homo sapiens OX=9606 GN=BRD2 PE=1 SV=2	Color2 [A=255, R=192, G=192, B=192]	9	4			FALSE			3	7.5	88.06	0.00032895	9.9975	15833000	10	0	1	0.902597	0.229163	-1.34379	-0.4987	13.5919	13.9425	14.7043	15.697	14.2532	16.3198
+	2.33892	-3.54725	O95721	sp|O95721|SNP29_HUMAN	sp|O95721|SNP29_HUMAN	sp|O95721|SNP29_HUMAN Synaptosomal-associated protein 29 OS=Homo sapiens OX=9606 GN=SNAP29 PE=1 SV=1	Color2 [A=255, R=192, G=192, B=192]	9	4			FALSE	+	Elute_Lysate	10	49.2	28.97	0	22.212	46636000	45	0	1	2.33892	0.000473823	-3.54725	-1.35461	15.3336	13.5388	13.7447	18.2372	17.4237	17.598
+	1.86252	-3.54796	Q9Y3D6	sp|Q9Y3D6|FIS1_HUMAN	sp|Q9Y3D6|FIS1_HUMAN	sp|Q9Y3D6|FIS1_HUMAN Mitochondrial fission 1 protein OS=Homo sapiens OX=9606 GN=FIS1 PE=1 SV=2	Color2 [A=255, R=192, G=192, B=192]	9	4			FALSE	+	Elute_Lysate	8	40.1	16.937	0	239.65	33741000	74	0	1	1.86252	0.0008373	-3.54796	-1.24697	13.0923	13.4153	15.2689	17.4107	18.377	16.6325
+	2.29846	-3.54912	Q9Y223	sp|Q9Y223|GLCNE_HUMAN	sp|Q9Y223|GLCNE_HUMAN	sp|Q9Y223|GLCNE_HUMAN Bifunctional UDP-N-acetylglucosamine 2-epimerase/N-acetylmannosamine kinase OS=Homo sapiens OX=9606 GN=GNE PE=1 SV=1	Color2 [A=255, R=192, G=192, B=192]	9	4			FALSE	+	Elute_Lysate	7	9.8	79.274	0.0003269	9.8363	19470000	11	0	1	2.29846	0.000601789	-3.54912	-1.34687	12.1625	13.8818	13.5257	17.4304	16.226	16.561
+	3.26962	-3.55138	Q9BWU0	sp|Q9BWU0|NADAP_HUMAN	sp|Q9BWU0|NADAP_HUMAN	sp|Q9BWU0|NADAP_HUMAN Kanadaptin OS=Homo sapiens OX=9606 GN=SLC4A1AP PE=1 SV=1	Color2 [A=255, R=192, G=192, B=192]	9	4			FALSE	+	Elute_Lysate	6	11.3	88.813	0.00033201	10.305	23357000	17	0	1	3.26962	0.000197353	-3.55138	-1.51053	13.2249	14.1388	14.1632	17.5397	17.0604	17.5809
+	2.31631	-3.55148	P04350	sp|P04350|TBB4A_HUMAN	sp|P04350|TBB4A_HUMAN	sp|P04350|TBB4A_HUMAN Tubulin beta-4A chain OS=Homo sapiens OX=9606 GN=TUBB4A PE=1 SV=2	Color2 [A=255, R=192, G=192, B=192]	9	4			FALSE	+	Elute_Lysate	34	68.5	49.585	0	149.33	114370000	30	0	1	2.31631	0.000537975	-3.55148	-1.35123	15.0048	13.59	14.1906	18.7611	17.2592	17.4195
+	2.39899	-3.55411	Q9NQS7	sp|Q9NQS7|INCE_HUMAN	sp|Q9NQS7|INCE_HUMAN	sp|Q9NQS7|INCE_HUMAN Inner centromere protein OS=Homo sapiens OX=9606 GN=INCENP PE=1 SV=3	Color2 [A=255, R=192, G=192, B=192]	9	4			FALSE	+	Elute_Lysate	10	13.8	105.43	0.00037608	16.222	21152000	28	0	1	2.39899	0.000428954	-3.55411	-1.36865	12.6027	13.7486	14.1553	16.343	17.2163	17.6096
+	2.1623	-3.55433	Q9H2U2	sp|Q9H2U2|IPYR2_HUMAN	sp|Q9H2U2|IPYR2_HUMAN	sp|Q9H2U2|IPYR2_HUMAN Inorganic pyrophosphatase 2, mitochondrial OS=Homo sapiens OX=9606 GN=PPA2 PE=1 SV=2	Color2 [A=255, R=192, G=192, B=192]	9	4			FALSE	+	Elute_Lysate	8	30.8	37.92	0	47.289	51027000	53	0	1	2.1623	0.000587873	-3.55433	-1.31931	12.7548	13.1759	14.1236	16.2161	16.478	18.0233
+	1.83522	-3.55691	P84090	sp|P84090|ERH_HUMAN	sp|P84090|ERH_HUMAN	sp|P84090|ERH_HUMAN Enhancer of rudimentary homolog OS=Homo sapiens OX=9606 GN=ERH PE=1 SV=1	Color2 [A=255, R=192, G=192, B=192]	9	4			FALSE	+	Elute_Lysate	4	38.5	12.259	0	100.19	269810000	56	0	1	1.83522	0.000897287	-3.55691	-1.24221	13.2178	12.595	14.8353	17.7769	17.5205	16.0215
+	1.98679	-3.55706	Q92896	sp|Q92896|GSLG1_HUMAN	sp|Q92896|GSLG1_HUMAN	sp|Q92896|GSLG1_HUMAN Golgi apparatus protein 1 OS=Homo sapiens OX=9606 GN=GLG1 PE=1 SV=2	Color2 [A=255, R=192, G=192, B=192]	9	4			FALSE	+	Elute_Lysate	9	8.1	134.55	0	21.787	17040000	18	0	1	1.98679	0.000631789	-3.55706	-1.27979	13.5161	12.3167	13.9639	17.6463	17.1777	15.6439
+	2.66564	-3.55815	Q8N6M0	sp|Q8N6M0|OTU6B_HUMAN	sp|Q8N6M0|OTU6B_HUMAN	sp|Q8N6M0|OTU6B_HUMAN Deubiquitinase OTUD6B OS=Homo sapiens OX=9606 GN=OTUD6B PE=1 SV=1	Color2 [A=255, R=192, G=192, B=192]	9	4			FALSE	+	Elute_Lysate	4	15.4	33.812	0	61.777	102100000	53	0	1	2.66564	0.00025139	-3.55815	-1.41969	13.037	13.8662	14.1501	16.4824	17.5897	17.6556
+	2.51131	-3.55887	P61421	sp|P61421|VA0D1_HUMAN	sp|P61421|VA0D1_HUMAN	sp|P61421|VA0D1_HUMAN V-type proton ATPase subunit d 1 OS=Homo sapiens OX=9606 GN=ATP6V0D1 PE=1 SV=1	Color2 [A=255, R=192, G=192, B=192]	9	4			FALSE	+	Elute_Lysate	6	16.2	40.329	0	92.842	69324000	44	0	1	2.51131	0.000299454	-3.55887	-1.39178	13.0284	13.7397	14.9076	17.4957	17.5992	17.2575
+	3.28213	-3.56053	O75391	sp|O75391|SPAG7_HUMAN	sp|O75391|SPAG7_HUMAN	sp|O75391|SPAG7_HUMAN Sperm-associated antigen 7 OS=Homo sapiens OX=9606 GN=SPAG7 PE=1 SV=2	Color2 [A=255, R=192, G=192, B=192]	9	4			FALSE	+	Elute_Lysate	10	43.2	26.034	0	58.451	40349000	63	0	1	3.28213	0.000198908	-3.56053	-1.51552	13.5335	13.4812	14.3129	17.2132	17.0267	17.7692
	1.0039	-2.44337	P26373	sp|P26373|RL13_HUMAN	sp|P26373|RL13_HUMAN	sp|P26373|RL13_HUMAN 60S ribosomal protein L13 OS=Homo sapiens OX=9606 GN=RPL13 PE=1 SV=4	Color2 [A=255, R=192, G=192, B=192]	9	4			FALSE			22	69.2	24.261	0	323.31	1807600000	955	0	1	1.0039	0.0318966	-2.44337	-0.777684	21.8881	20.9595	18.1166	22.5139	22.8367	22.9438
+	1.85061	-3.5625	Q9Y653	sp|Q9Y653|AGRG1_HUMAN	sp|Q9Y653|AGRG1_HUMAN	sp|Q9Y653|AGRG1_HUMAN Adhesion G-protein coupled receptor G1 OS=Homo sapiens OX=9606 GN=ADGRG1 PE=1 SV=2	Color2 [A=255, R=192, G=192, B=192]	9	4			FALSE	+	Elute_Lysate	5	11.4	77.737	0	55.372	47953000	24	0	1	1.85061	0.000837707	-3.5625	-1.24752	13.0244	12.4494	15.1896	16.7871	17.4463	17.1175
	1.07189	-2.42749	P26583	sp|P26583|HMGB2_HUMAN	sp|P26583|HMGB2_HUMAN	sp|P26583|HMGB2_HUMAN High mobility group protein B2 OS=Homo sapiens OX=9606 GN=HMGB2 PE=1 SV=2	Color2 [A=255, R=192, G=192, B=192]	9	4			FALSE			18	53.6	24.033	0	158.75	233550000	125	0	1	1.07189	0.0298714	-2.42749	-0.792138	15.6725	17.8433	17.0585	19.7719	17.6234	20.4615
+	1.53761	-3.56275	Q15388	sp|Q15388|TOM20_HUMAN	sp|Q15388|TOM20_HUMAN	sp|Q15388|TOM20_HUMAN Mitochondrial import receptor subunit TOM20 homolog OS=Homo sapiens OX=9606 GN=TOMM20 PE=1 SV=1	Color2 [A=255, R=192, G=192, B=192]	9	4			FALSE	+	Elute_Lysate	3	20.7	16.298	0	41.562	141690000	35	0	1	1.53761	0.0013894	-3.56275	-1.16102	17.6137	17.2481	14.4717	19.9265	20.7323	19.3631
+	2.20441	-3.56393	Q7Z478	sp|Q7Z478|DHX29_HUMAN	sp|Q7Z478|DHX29_HUMAN	sp|Q7Z478|DHX29_HUMAN ATP-dependent RNA helicase DHX29 OS=Homo sapiens OX=9606 GN=DHX29 PE=1 SV=2	Color2 [A=255, R=192, G=192, B=192]	9	4			FALSE	+	Elute_Lysate	11	11.5	155.23	0	26.749	22545000	18	0	1	2.20441	0.000594904	-3.56393	-1.33117	14.5985	12.991	14.1121	16.8562	17.1211	18.416
+	1.81463	-3.56424	Q5T6V5	sp|Q5T6V5|QSPP_HUMAN	sp|Q5T6V5|QSPP_HUMAN	sp|Q5T6V5|QSPP_HUMAN Queuosine salvage protein OS=Homo sapiens OX=9606 GN=C9orf64 PE=1 SV=1	Color2 [A=255, R=192, G=192, B=192]	9	4			FALSE	+	Elute_Lysate	10	25.2	39.028	0.00035791	13.649	66314000	44	0	1	1.81463	0.000895118	-3.56424	-1.23867	12.2605	14.2188	14.5324	18.2071	17.0399	16.4573
+	3.27106	-3.56554	Q9H0C8	sp|Q9H0C8|ILKAP_HUMAN	sp|Q9H0C8|ILKAP_HUMAN	sp|Q9H0C8|ILKAP_HUMAN Integrin-linked kinase-associated serine/threonine phosphatase 2C OS=Homo sapiens OX=9606 GN=ILKAP PE=1 SV=1	Color2 [A=255, R=192, G=192, B=192]	9	4			FALSE	+	Elute_Lysate	10	33.9	42.906	0	29.365	65903000	33	0	1	3.27106	0.00019915	-3.56554	-1.51585	13.3878	13.2165	14.2226	17.3848	17.291	16.8477
+	2.9349	-3.56812	P78357	sp|P78357|CNTP1_HUMAN	sp|P78357|CNTP1_HUMAN	sp|P78357|CNTP1_HUMAN Contactin-associated protein 1 OS=Homo sapiens OX=9606 GN=CNTNAP1 PE=1 SV=1	Color2 [A=255, R=192, G=192, B=192]	9	4			FALSE	+	Elute_Lysate	4	3.5	156.26	0.00030618	7.428	18819000	16	0	1	2.9349	0.000258877	-3.56812	-1.46777	13.2182	14.3711	14.1129	17.8514	17.5629	16.9923
	1.50622	1.43307	P27105	sp|P27105|STOM_HUMAN	sp|P27105|STOM_HUMAN	sp|P27105|STOM_HUMAN Erythrocyte band 7 integral membrane protein OS=Homo sapiens OX=9606 GN=STOM PE=1 SV=3	Color2 [A=255, R=192, G=192, B=192]	9	4			FALSE			17	59.7	31.73	0	323.31	549590000	327	0	1	1.50622	0.123667	1.43307	0.587321	23.5563	22.1562	23.3295	21.7041	21.4505	21.5881
+	1.51805	-3.57016	P18124	sp|P18124|RL7_HUMAN	sp|P18124|RL7_HUMAN	sp|P18124|RL7_HUMAN 60S ribosomal protein L7 OS=Homo sapiens OX=9606 GN=RPL7 PE=1 SV=1	Color2 [A=255, R=192, G=192, B=192]	9	4			FALSE	+	Elute_Lysate	31	73.8	29.225	0	323.31	963280000	517	0	1	1.51805	0.00138434	-3.57016	-1.15668	19.9255	19.7158	16.5865	22.1919	22.1907	22.5556
	0.738575	-1.32399	P27338	sp|P27338|AOFB_HUMAN	sp|P27338|AOFB_HUMAN	sp|P27338|AOFB_HUMAN Amine oxidase [flavin-containing] B OS=Homo sapiens OX=9606 GN=MAOB PE=1 SV=3	Color2 [A=255, R=192, G=192, B=192]	9	4			FALSE			2	5.8	58.762	0.0067364	2.0039	12128000	3	0	1	0.738575	0.275105	-1.32399	-0.469155	12.9453	13.594	15.1425	14.5756	14.8731	16.2051
	1.01906	-1.9226	P27348	sp|P27348|1433T_HUMAN	sp|P27348|1433T_HUMAN	sp|P27348|1433T_HUMAN 14-3-3 protein theta OS=Homo sapiens OX=9606 GN=YWHAQ PE=1 SV=1	Color2 [A=255, R=192, G=192, B=192]	9	4			FALSE			33	78	27.764	0	323.31	1445500000	407	0	1	1.01906	0.0686101	-1.9226	-0.666275	21.2516	19.4001	18.2834	21.6261	21.218	21.8588
+	3.94439	-3.57109	Q9NXG2	sp|Q9NXG2|THUM1_HUMAN	sp|Q9NXG2|THUM1_HUMAN	sp|Q9NXG2|THUM1_HUMAN THUMP domain-containing protein 1 OS=Homo sapiens OX=9606 GN=THUMPD1 PE=1 SV=2	Color2 [A=255, R=192, G=192, B=192]	9	4			FALSE	+	Elute_Lysate	7	13.3	39.315	0	75.12	71560000	48	0	1	3.94439	0.000151733	-3.57109	-1.59615	13.7042	13.7204	13.2744	17.1536	16.8056	17.453
	0.571297	-0.484906	P27449	sp|P27449|VATL_HUMAN	sp|P27449|VATL_HUMAN	sp|P27449|VATL_HUMAN V-type proton ATPase 16 kDa proteolipid subunit OS=Homo sapiens OX=9606 GN=ATP6V0C PE=1 SV=1	Color2 [A=255, R=192, G=192, B=192]	9	4			FALSE			1	11.6	15.736	0.0071676	1.9465	3082500	3	0	1	0.571297	0.762206	-0.484906	-0.203953	13.662	14.1697	13.5356	13.9566	14.922	13.9434
	0.586067	-0.851946	P27540	sp|P27540|ARNT_HUMAN	sp|P27540|ARNT_HUMAN	sp|P27540|ARNT_HUMAN Aryl hydrocarbon receptor nuclear translocator OS=Homo sapiens OX=9606 GN=ARNT PE=1 SV=1	Color2 [A=255, R=192, G=192, B=192]	9	4			FALSE			2	4.2	86.636	0.00030694	7.4999	8502600	3	0	1	0.586067	0.567772	-0.851946	-0.32164	13.0052	13.2882	14.6426	13.7401	14.6177	15.1341
+	2.41071	-3.57508	P04150	sp|P04150|GCR_HUMAN	sp|P04150|GCR_HUMAN	sp|P04150|GCR_HUMAN Glucocorticoid receptor OS=Homo sapiens OX=9606 GN=NR3C1 PE=1 SV=1	Color2 [A=255, R=192, G=192, B=192]	9	4			FALSE	+	Elute_Lysate	6	11.1	85.658	0	104.85	47498000	26	0	1	2.41071	0.000432199	-3.57508	-1.3772	14.1206	12.8035	14.7849	17.6526	17.2313	17.5504
+	2.96213	-3.57516	Q9Y3D7	sp|Q9Y3D7|TIM16_HUMAN	sp|Q9Y3D7|TIM16_HUMAN	sp|Q9Y3D7|TIM16_HUMAN Mitochondrial import inner membrane translocase subunit TIM16 OS=Homo sapiens OX=9606 GN=PAM16 PE=1 SV=2	Color2 [A=255, R=192, G=192, B=192]	9	4			FALSE	+	Elute_Lysate	6	55.2	13.825	0	199.28	30618000	51	0	1	2.96213	0.000260819	-3.57516	-1.47442	14.5052	13.1814	13.466	17.5371	17.0657	17.2752
+	2.11282	-3.57522	Q9H2J4	sp|Q9H2J4|PDCL3_HUMAN	sp|Q9H2J4|PDCL3_HUMAN	sp|Q9H2J4|PDCL3_HUMAN Phosducin-like protein 3 OS=Homo sapiens OX=9606 GN=PDCL3 PE=1 SV=1	Color2 [A=255, R=192, G=192, B=192]	9	4			FALSE	+	Elute_Lysate	2	9.6	27.614	0.00028074	5.1181	21093000	14	0	1	2.11282	0.000584568	-3.57522	-1.31395	13.9407	14.0121	12.7928	17.8509	15.9557	17.6647
	0.401559	-0.949131	P27707	sp|P27707|DCK_HUMAN	sp|P27707|DCK_HUMAN	sp|P27707|DCK_HUMAN Deoxycytidine kinase OS=Homo sapiens OX=9606 GN=DCK PE=1 SV=1	Color2 [A=255, R=192, G=192, B=192]	9	4			FALSE			3	9.2	30.518	0.00051151	3.3327	6670100	6	0	1	0.401559	0.578058	-0.949131	-0.316283	12.6889	14.8112	15.2442	14.9606	16.3611	14.2699
+	2.01158	-3.57639	Q96A65	sp|Q96A65|EXOC4_HUMAN	sp|Q96A65|EXOC4_HUMAN	sp|Q96A65|EXOC4_HUMAN Exocyst complex component 4 OS=Homo sapiens OX=9606 GN=EXOC4 PE=1 SV=1	Color2 [A=255, R=192, G=192, B=192]	9	4			FALSE	+	Elute_Lysate	9	13.9	110.5	0	26.291	56512000	26	0	1	2.01158	0.000574009	-3.57639	-1.29073	13.1597	13.4301	15.3595	17.8514	16.8848	17.9423
+	1.73784	-3.5779	P51452	sp|P51452|DUS3_HUMAN	sp|P51452|DUS3_HUMAN	sp|P51452|DUS3_HUMAN Dual specificity protein phosphatase 3 OS=Homo sapiens OX=9606 GN=DUSP3 PE=1 SV=1	Color2 [A=255, R=192, G=192, B=192]	9	4			FALSE	+	Elute_Lysate	5	26.5	20.478	0	39.192	26859000	67	0	1	1.73784	0.000942299	-3.5779	-1.2215	13.3196	13.476	16.1733	17.9277	18.0108	17.7641
+	3.85779	-3.57907	Q9H8Y5	sp|Q9H8Y5|ANKZ1_HUMAN	sp|Q9H8Y5|ANKZ1_HUMAN	sp|Q9H8Y5|ANKZ1_HUMAN Ankyrin repeat and zinc finger domain-containing protein 1 OS=Homo sapiens OX=9606 GN=ANKZF1 PE=1 SV=1	Color2 [A=255, R=192, G=192, B=192]	9	4			FALSE	+	Elute_Lysate	8	13.8	80.926	0	21.052	41610000	25	0	1	3.85779	0.000150454	-3.57907	-1.59055	13.9549	13.3375	13.9967	17.3174	17.1284	17.5804
+	1.89232	-3.57935	Q712K3	sp|Q712K3|UB2R2_HUMAN	sp|Q712K3|UB2R2_HUMAN	sp|Q712K3|UB2R2_HUMAN Ubiquitin-conjugating enzyme E2 R2 OS=Homo sapiens OX=9606 GN=UBE2R2 PE=1 SV=1	Color2 [A=255, R=192, G=192, B=192]	9	4			FALSE	+	Elute_Lysate	5	19.7	27.166	0.0003034	7.172	33758000	32	0	1	1.89232	0.00073943	-3.57935	-1.26227	12.503	14.1379	13.6351	15.7629	17.1386	18.1126
	0.857527	-1.31162	P28062	sp|P28062|PSB8_HUMAN	sp|P28062|PSB8_HUMAN	sp|P28062|PSB8_HUMAN Proteasome subunit beta type-8 OS=Homo sapiens OX=9606 GN=PSMB8 PE=1 SV=3	Color2 [A=255, R=192, G=192, B=192]	9	4			FALSE			4	16.7	30.354	0.00030893	7.7413	7600100	11	0	1	0.857527	0.252087	-1.31162	-0.483815	14.9707	13.0658	14.3367	16.2027	15.4199	14.6856
+	1.81268	-3.58079	Q9BS40	sp|Q9BS40|LXN_HUMAN	sp|Q9BS40|LXN_HUMAN	sp|Q9BS40|LXN_HUMAN Latexin OS=Homo sapiens OX=9606 GN=LXN PE=1 SV=2	Color2 [A=255, R=192, G=192, B=192]	9	4			FALSE	+	Elute_Lysate	7	26.1	25.75	0	98.259	40416000	48	0	1	1.81268	0.000896852	-3.58079	-1.24215	15.5316	12.9365	13.4291	16.9111	17.4966	18.2319
+	1.75985	-3.58254	P67775	sp|P67775|PP2AA_HUMAN	sp|P67775|PP2AA_HUMAN	sp|P67775|PP2AA_HUMAN Serine/threonine-protein phosphatase 2A catalytic subunit alpha isoform OS=Homo sapiens OX=9606 GN=PPP2CA PE=1 SV=1	Color2 [A=255, R=192, G=192, B=192]	9	4			FALSE	+	Elute_Lysate	10	36.6	35.594	0	58.109	75029000	39	0	1	1.75985	0.000946814	-3.58254	-1.22854	14.5333	12.7069	13.7473	18.4033	15.846	17.4857
+	1.78801	-3.58279	Q9Y605	sp|Q9Y605|MOFA1_HUMAN;sp|Q96HT8|MR1L1_HUMAN	sp|Q9Y605|MOFA1_HUMAN	sp|Q9Y605|MOFA1_HUMAN MORF4 family-associated protein 1 OS=Homo sapiens OX=9606 GN=MRFAP1 PE=1 SV=1	Color2 [A=255, R=192, G=192, B=192]	9	4			FALSE	+	Elute_Lysate	3	37.8	14.649	0	160.15	22396000	33	0	2	1.78801	0.000893391	-3.58279	-1.23613	13.3687	12.4551	13.3978	18.3061	15.5261	16.1378
+	2.03334	-3.58374	O60245	sp|O60245|PCDH7_HUMAN	sp|O60245|PCDH7_HUMAN	sp|O60245|PCDH7_HUMAN Protocadherin-7 OS=Homo sapiens OX=9606 GN=PCDH7 PE=1 SV=2	Color2 [A=255, R=192, G=192, B=192]	9	4			FALSE	+	Elute_Lysate	8	9.3	116.07	0	20.868	31510000	29	0	1	2.03334	0.000577195	-3.58374	-1.29781	12.2839	14.872	14.0127	17.2619	17.3237	17.3343
+	3.19759	-3.58632	Q13243	sp|Q13243|SRSF5_HUMAN	sp|Q13243|SRSF5_HUMAN	sp|Q13243|SRSF5_HUMAN Serine/arginine-rich splicing factor 5 OS=Homo sapiens OX=9606 GN=SRSF5 PE=1 SV=1	Color2 [A=255, R=192, G=192, B=192]	9	4			FALSE	+	Elute_Lysate	10	44.1	31.263	0	52.846	132670000	40	0	1	3.19759	0.000198187	-3.58632	-1.51318	14.426	13.5032	13.7535	17.2566	17.9739	17.2111
+	1.92166	-3.58664	Q96BQ5	sp|Q96BQ5|CC127_HUMAN	sp|Q96BQ5|CC127_HUMAN	sp|Q96BQ5|CC127_HUMAN Coiled-coil domain-containing protein 127 OS=Homo sapiens OX=9606 GN=CCDC127 PE=1 SV=1	Color2 [A=255, R=192, G=192, B=192]	9	4			FALSE	+	Elute_Lysate	6	24.6	30.834	0.0003367	10.79	15993000	18	0	1	1.92166	0.000745292	-3.58664	-1.27145	13.575	11.675	14.1008	17.351	16.0991	16.6607
+	2.10734	-3.58757	Q6P587	sp|Q6P587|FAHD1_HUMAN	sp|Q6P587|FAHD1_HUMAN	sp|Q6P587|FAHD1_HUMAN Acylpyruvase FAHD1, mitochondrial OS=Homo sapiens OX=9606 GN=FAHD1 PE=1 SV=2	Color2 [A=255, R=192, G=192, B=192]	9	4			FALSE	+	Elute_Lysate	6	37.5	24.843	0	21.914	17074000	22	0	1	2.10734	0.000586366	-3.58757	-1.31603	13.1335	12.5961	14.9919	17.1266	17.1927	17.165
+	2.12592	-3.5878	P28288	sp|P28288|ABCD3_HUMAN	sp|P28288|ABCD3_HUMAN	sp|P28288|ABCD3_HUMAN ATP-binding cassette sub-family D member 3 OS=Homo sapiens OX=9606 GN=ABCD3 PE=1 SV=1	Color2 [A=255, R=192, G=192, B=192]	9	4			FALSE	+	Elute_Lysate	7	14.4	75.475	0.00036193	14.062	15448000	31	0	1	2.12592	0.000589083	-3.5878	-1.32033	12.4741	14.2643	14.8216	17.5302	17.5798	17.2134
	0.207664	-0.543743	P28370	sp|P28370|SMCA1_HUMAN	sp|P28370|SMCA1_HUMAN	sp|P28370|SMCA1_HUMAN Probable global transcription activator SNF2L1 OS=Homo sapiens OX=9606 GN=SMARCA1 PE=1 SV=2	Color2 [A=255, R=192, G=192, B=192]	9	4			FALSE			21	19.1	122.6	0.00031279	8.2583	6313700	8	0	1	0.207664	0.794705	-0.543743	-0.180461	12.8164	14.3617	14.478	12.7242	15.4779	15.0853
+	2.22207	-3.58859	Q8WXE0	sp|Q8WXE0|CSKI2_HUMAN	sp|Q8WXE0|CSKI2_HUMAN	sp|Q8WXE0|CSKI2_HUMAN Caskin-2 OS=Homo sapiens OX=9606 GN=CASKIN2 PE=1 SV=2	Color2 [A=255, R=192, G=192, B=192]	9	4			FALSE	+	Elute_Lysate	8	12.6	126.78	0.00033069	10.181	25697000	21	0	1	2.22207	0.000599267	-3.58859	-1.34189	12.2921	14.1612	14.3379	17.2457	17.4318	16.8795
	0.89851	-1.77279	P28715	sp|P28715|ERCC5_HUMAN	sp|P28715|ERCC5_HUMAN	sp|P28715|ERCC5_HUMAN DNA repair protein complementing XP-G cells OS=Homo sapiens OX=9606 GN=ERCC5 PE=1 SV=3	Color2 [A=255, R=192, G=192, B=192]	9	4			FALSE			4	4.4	133.11	0.00034614	12.044	5410100	7	0	1	0.89851	0.106614	-1.77279	-0.607075	13.3448	14.2038	14.4881	14.1411	16.2078	17.0061
+	2.3488	-3.58927	Q9NTJ5	sp|Q9NTJ5|SAC1_HUMAN	sp|Q9NTJ5|SAC1_HUMAN	sp|Q9NTJ5|SAC1_HUMAN Phosphatidylinositide phosphatase SAC1 OS=Homo sapiens OX=9606 GN=SACM1L PE=1 SV=2	Color2 [A=255, R=192, G=192, B=192]	9	4			FALSE	+	Elute_Lysate	5	9.5	66.966	0.00032196	9.2723	15164000	9	0	1	2.3488	0.000429185	-3.58927	-1.36886	11.8002	13.5266	13.1154	15.7793	16.9514	16.4794
+	1.32875	-3.58959	Q6P1N0	sp|Q6P1N0|C2D1A_HUMAN	sp|Q6P1N0|C2D1A_HUMAN	sp|Q6P1N0|C2D1A_HUMAN Coiled-coil and C2 domain-containing protein 1A OS=Homo sapiens OX=9606 GN=CC2D1A PE=1 SV=1	Color2 [A=255, R=192, G=192, B=192]	9	4			FALSE	+	Elute_Lysate	21	28.5	104.06	0	161.09	148350000	96	0	1	1.32875	0.00269584	-3.58959	-1.09964	16.4943	13.73	17.9779	19.217	19.9277	19.8263
	0.762286	-1.36813	P29084	sp|P29084|T2EB_HUMAN	sp|P29084|T2EB_HUMAN	sp|P29084|T2EB_HUMAN Transcription initiation factor IIE subunit beta OS=Homo sapiens OX=9606 GN=GTF2E2 PE=1 SV=1	Color2 [A=255, R=192, G=192, B=192]	9	4			FALSE			3	11	33.043	0.00037651	16.273	14160000	16	0	1	0.762286	0.251665	-1.36813	-0.484176	14.1225	13.401	14.0122	15.7049	16.2764	13.6588
+	2.04706	-3.59065	Q96AT9	sp|Q96AT9|RPE_HUMAN;sp|Q2QD12|RPEL1_HUMAN	sp|Q96AT9|RPE_HUMAN;sp|Q2QD12|RPEL1_HUMAN	sp|Q96AT9|RPE_HUMAN Ribulose-phosphate 3-epimerase OS=Homo sapiens OX=9606 GN=RPE PE=1 SV=1;sp|Q2QD12|RPEL1_HUMAN Ribulose-phosphate 3-epimerase-like protein 1 OS=Homo sapiens OX=9606 GN=RPEL1 PE=2 SV=1	Color2 [A=255, R=192, G=192, B=192]	9	4			FALSE	+	Elute_Lysate	5	26.3	24.927	0	22.773	33627000	41	0	2	2.04706	0.000579828	-3.59065	-1.30286	13.6869	13.1805	14.1436	17.8295	18.0903	15.8632
+	2.42409	-3.59146	Q9NP72	sp|Q9NP72|RAB18_HUMAN	sp|Q9NP72|RAB18_HUMAN	sp|Q9NP72|RAB18_HUMAN Ras-related protein Rab-18 OS=Homo sapiens OX=9606 GN=RAB18 PE=1 SV=1	Color2 [A=255, R=192, G=192, B=192]	9	4			FALSE	+	Elute_Lysate	6	28.6	22.977	0.00037481	16.074	28626000	29	0	1	2.42409	0.000297503	-3.59146	-1.38472	13.4995	14.4613	15.3876	17.922	18.4945	17.7062
	1.62795	-1.31518	P29353	sp|P29353|SHC1_HUMAN;sp|P98077|SHC2_HUMAN	sp|P29353|SHC1_HUMAN	sp|P29353|SHC1_HUMAN SHC-transforming protein 1 OS=Homo sapiens OX=9606 GN=SHC1 PE=1 SV=4	Color2 [A=255, R=192, G=192, B=192]	9	4			FALSE			4	10.5	62.821	0.00031888	8.942	13374000	4	0	2	1.62795	0.156091	-1.31518	-0.555099	13.5802	13.4135	14.4248	15.0029	14.8572	15.504
	1.43811	-2.61432	P29372	sp|P29372|3MG_HUMAN	sp|P29372|3MG_HUMAN	sp|P29372|3MG_HUMAN DNA-3-methyladenine glycosylase OS=Homo sapiens OX=9606 GN=MPG PE=1 SV=3	Color2 [A=255, R=192, G=192, B=192]	9	4			FALSE			7	37.2	32.868	0	24.299	40844000	25	0	1	1.43811	0.0117837	-2.61432	-0.918845	13.8488	12.8562	14.4507	15.0625	16.4349	17.5014
+	2.64756	-3.59399	O00499	sp|O00499|BIN1_HUMAN;sp|Q9UBW5|BIN2_HUMAN;sp|P49418|AMPH_HUMAN	sp|O00499|BIN1_HUMAN	sp|O00499|BIN1_HUMAN Myc box-dependent-interacting protein 1 OS=Homo sapiens OX=9606 GN=BIN1 PE=1 SV=1	Color2 [A=255, R=255, G=255, B=0]	9	8			TRUE	+	Elute_Lysate	12	29.5	64.699	0	33.25	78147000	39	1.44	3	2.64756	0.000252938	-3.59399	-1.42783	14.91	14.1735	14.4991	17.1823	18.5246	18.6576
	2.46122	-1.80149	P29558	sp|P29558|RBMS1_HUMAN;sp|Q15434|RBMS2_HUMAN;sp|Q6XE24|RBMS3_HUMAN	sp|P29558|RBMS1_HUMAN;sp|Q15434|RBMS2_HUMAN;sp|Q6XE24|RBMS3_HUMAN	sp|P29558|RBMS1_HUMAN RNA-binding motif, single-stranded-interacting protein 1 OS=Homo sapiens OX=9606 GN=RBMS1 PE=1 SV=3;sp|Q15434|RBMS2_HUMAN RNA-binding motif, single-stranded-interacting protein 2 OS=Homo sapiens OX=9606 GN=RBMS2 PE=1 SV=1;sp|Q6XE24|RB	Color2 [A=255, R=192, G=192, B=192]	9	4			FALSE			2	6.2	44.505	0.00026392	3.903	17144000	9	0	3	2.46122	0.0305866	-1.80149	-0.78636	14.139	13.9168	13.545	15.7993	15.9916	15.2144
+	1.06962	-3.59691	O95197	sp|O95197|RTN3_HUMAN	sp|O95197|RTN3_HUMAN	sp|O95197|RTN3_HUMAN Reticulon-3 OS=Homo sapiens OX=9606 GN=RTN3 PE=1 SV=2	Color2 [A=255, R=255, G=128, B=0]	9	8			TRUE	+	Elute_Lysate	9	7.8	112.61	0	48.98	102840000	72	1.56667	1	1.06962	0.00567201	-3.59691	-1.00457	13.0924	18.3678	14.6482	19.0355	18.5534	19.3102
+	2.10706	-3.60391	Q9NQ50	sp|Q9NQ50|RM40_HUMAN	sp|Q9NQ50|RM40_HUMAN	sp|Q9NQ50|RM40_HUMAN 39S ribosomal protein L40, mitochondrial OS=Homo sapiens OX=9606 GN=MRPL40 PE=1 SV=1	Color2 [A=255, R=192, G=192, B=192]	9	4			FALSE	+	Elute_Lysate	9	42.7	24.49	0	20.878	37627000	36	0	1	2.10706	0.000589387	-3.60391	-1.32036	13.2304	14.7743	15.5477	18.5642	18.1397	17.6602
+	2.46834	-3.6067	Q15397	sp|Q15397|PUM3_HUMAN	sp|Q15397|PUM3_HUMAN	sp|Q15397|PUM3_HUMAN Pumilio homolog 3 OS=Homo sapiens OX=9606 GN=PUM3 PE=1 SV=3	Color2 [A=255, R=192, G=192, B=192]	9	4			FALSE	+	Elute_Lysate	8	13.3	73.584	0.00036657	14.792	28405000	25	0	1	2.46834	0.000248352	-3.6067	-1.39802	12.7778	12.3101	13.8832	17.2816	16.3239	16.1858
+	3.12033	-3.61457	P12955	sp|P12955|PEPD_HUMAN	sp|P12955|PEPD_HUMAN	sp|P12955|PEPD_HUMAN Xaa-Pro dipeptidase OS=Homo sapiens OX=9606 GN=PEPD PE=1 SV=3	Color2 [A=255, R=192, G=192, B=192]	9	4			FALSE	+	Elute_Lysate	8	22.7	54.548	0	147.76	84198000	63	0	1	3.12033	0.000197709	-3.61457	-1.51201	13.9811	13.3278	14.6327	17.7653	17.4089	17.6111
+	1.68097	-3.61594	O43488	sp|O43488|ARK72_HUMAN;sp|Q8NHP1|ARK74_HUMAN;sp|O95154|ARK73_HUMAN	sp|O43488|ARK72_HUMAN	sp|O43488|ARK72_HUMAN Aflatoxin B1 aldehyde reductase member 2 OS=Homo sapiens OX=9606 GN=AKR7A2 PE=1 SV=3	Color2 [A=255, R=192, G=192, B=192]	9	4			FALSE	+	Elute_Lysate	13	38.2	39.589	0	96.496	152230000	75	0	3	1.68097	0.00105503	-3.61594	-1.21445	12.7617	15.6645	15.4733	18.7003	17.745	18.3022
+	2.2959	-3.61687	O95372	sp|O95372|LYPA2_HUMAN	sp|O95372|LYPA2_HUMAN	sp|O95372|LYPA2_HUMAN Acyl-protein thioesterase 2 OS=Homo sapiens OX=9606 GN=LYPLA2 PE=1 SV=1	Color2 [A=255, R=192, G=192, B=192]	9	4			FALSE	+	Elute_Lysate	7	23.8	24.737	0.0002994	6.7925	26916000	19	0	1	2.2959	0.000479144	-3.61687	-1.36575	14.3618	13.1948	12.1804	17.122	16.8695	16.5961
+	1.97038	-3.6193	Q7Z4H7	sp|Q7Z4H7|HAUS6_HUMAN	sp|Q7Z4H7|HAUS6_HUMAN	sp|Q7Z4H7|HAUS6_HUMAN HAUS augmin-like complex subunit 6 OS=Homo sapiens OX=9606 GN=HAUS6 PE=1 SV=2	Color2 [A=255, R=192, G=192, B=192]	9	4			FALSE	+	Elute_Lysate	8	12.5	108.62	0.00034819	12.377	25610000	16	0	1	1.97038	0.000574874	-3.6193	-1.29179	12.2009	13.2694	14.8603	17.4044	16.6683	17.1157
+	1.58786	-3.61955	O76094	sp|O76094|SRP72_HUMAN	sp|O76094|SRP72_HUMAN	sp|O76094|SRP72_HUMAN Signal recognition particle subunit SRP72 OS=Homo sapiens OX=9606 GN=SRP72 PE=1 SV=3	Color2 [A=255, R=192, G=192, B=192]	9	4			FALSE	+	Elute_Lysate	18	34.1	74.605	0	219.69	128180000	67	0	1	1.58786	0.00119367	-3.61955	-1.18819	16.7152	13.1779	15.3246	19.057	18.6021	18.4172
	0.663545	-0.826037	P30046	sp|P30046|DOPD_HUMAN;sp|A6NHG4|DDTL_HUMAN	sp|P30046|DOPD_HUMAN;sp|A6NHG4|DDTL_HUMAN	sp|P30046|DOPD_HUMAN D-dopachrome decarboxylase OS=Homo sapiens OX=9606 GN=DDT PE=1 SV=3;sp|A6NHG4|DDTL_HUMAN D-dopachrome decarboxylase-like protein OS=Homo sapiens OX=9606 GN=DDTL PE=2 SV=1	Color2 [A=255, R=192, G=192, B=192]	9	4			FALSE			7	56.8	12.712	0	166.21	35310000	26	0	2	0.663545	0.566856	-0.826037	-0.322146	12.9269	14.3695	14.4519	14.5234	15.2797	14.4232
+	1.87198	-3.62167	P49903	sp|P49903|SPS1_HUMAN	sp|P49903|SPS1_HUMAN	sp|P49903|SPS1_HUMAN Selenide, water dikinase 1 OS=Homo sapiens OX=9606 GN=SEPHS1 PE=1 SV=2	Color2 [A=255, R=192, G=192, B=192]	9	4			FALSE	+	Elute_Lysate	7	23.5	42.91	0	130.35	85140000	39	0	1	1.87198	0.000742716	-3.62167	-1.26752	13.1433	12.4707	15.3086	17.2366	17.347	17.2041
+	2.40363	-3.62488	Q92575	sp|Q92575|UBXN4_HUMAN	sp|Q92575|UBXN4_HUMAN	sp|Q92575|UBXN4_HUMAN UBX domain-containing protein 4 OS=Homo sapiens OX=9606 GN=UBXN4 PE=1 SV=2	Color2 [A=255, R=192, G=192, B=192]	9	4			FALSE	+	Elute_Lysate	5	10	56.777	0	38.24	42327000	39	0	1	2.40363	0.000299127	-3.62488	-1.39049	13.0691	12.7269	14.4094	16.3959	17.4681	17.216
+	2.06481	-3.62708	Q9Y3B4	sp|Q9Y3B4|SF3B6_HUMAN	sp|Q9Y3B4|SF3B6_HUMAN	sp|Q9Y3B4|SF3B6_HUMAN Splicing factor 3B subunit 6 OS=Homo sapiens OX=9606 GN=SF3B6 PE=1 SV=1	Color2 [A=255, R=192, G=192, B=192]	9	4			FALSE	+	Elute_Lysate	11	63.2	14.585	0	35.721	89268000	116	0	1	2.06481	0.000586968	-3.62708	-1.31665	16.2678	15.4326	13.9689	18.3764	19.519	18.6552
+	2.86102	-3.63149	P55957	sp|P55957|BID_HUMAN	sp|P55957|BID_HUMAN	sp|P55957|BID_HUMAN BH3-interacting domain death agonist OS=Homo sapiens OX=9606 GN=BID PE=1 SV=1	Color2 [A=255, R=192, G=192, B=192]	9	4			FALSE	+	Elute_Lysate	4	15.9	21.994	0.00036271	14.172	11052000	18	0	1	2.86102	0.000262333	-3.63149	-1.47701	13.1097	12.2752	13.8251	16.694	16.5338	16.8766
+	1.73497	-3.63515	Q96HS1	sp|Q96HS1|PGAM5_HUMAN	sp|Q96HS1|PGAM5_HUMAN	sp|Q96HS1|PGAM5_HUMAN Serine/threonine-protein phosphatase PGAM5, mitochondrial OS=Homo sapiens OX=9606 GN=PGAM5 PE=1 SV=2	Color2 [A=255, R=192, G=192, B=192]	9	4			FALSE	+	Elute_Lysate	10	35.3	32.004	0	22.999	64467000	43	0	1	1.73497	0.000891242	-3.63515	-1.23399	15.7634	13.423	15.1224	19.6801	17.7313	17.8028
+	2.30217	-3.63624	P32320	sp|P32320|CDD_HUMAN	sp|P32320|CDD_HUMAN	sp|P32320|CDD_HUMAN Cytidine deaminase OS=Homo sapiens OX=9606 GN=CDA PE=1 SV=2	Color2 [A=255, R=192, G=192, B=192]	9	4			FALSE	+	Elute_Lysate	3	21.9	16.185	0	26.652	26429000	14	0	1	2.30217	0.000431499	-3.63624	-1.37261	12.8021	13.3273	14.4169	16.8718	16.5657	18.0175
+	2.04879	-3.63721	Q9NR28	sp|Q9NR28|DBLOH_HUMAN	sp|Q9NR28|DBLOH_HUMAN	sp|Q9NR28|DBLOH_HUMAN Diablo homolog, mitochondrial OS=Homo sapiens OX=9606 GN=DIABLO PE=1 SV=1	Color2 [A=255, R=192, G=192, B=192]	9	4			FALSE	+	Elute_Lysate	7	30.5	27.131	0	134.6	62011000	51	0	1	2.04879	0.000585466	-3.63721	-1.31549	14.4569	14.4436	14.5345	18.9017	16.587	18.858
+	1.45347	-3.63876	P16401	sp|P16401|H15_HUMAN	sp|P16401|H15_HUMAN	sp|P16401|H15_HUMAN Histone H1.5 OS=Homo sapiens OX=9606 GN=HIST1H1B PE=1 SV=3	Color2 [A=255, R=192, G=192, B=192]	9	4			FALSE	+	Elute_Lysate	26	43.8	22.58	0	323.31	3176100000	375	0	1	1.45347	0.00149027	-3.63876	-1.15053	20.7416	19.3305	16.8075	22.3579	22.9182	22.5198
+	1.73771	-3.63879	Q12873	sp|Q12873|CHD3_HUMAN	sp|Q12873|CHD3_HUMAN	sp|Q12873|CHD3_HUMAN Chromodomain-helicase-DNA-binding protein 3 OS=Homo sapiens OX=9606 GN=CHD3 PE=1 SV=3	Color2 [A=255, R=192, G=192, B=192]	9	4			FALSE	+	Elute_Lysate	13	6.2	226.59	0.00026295	3.832	25093000	7	0	1	1.73771	0.0008921	-3.63879	-1.23559	12.5609	13.3455	15.4464	16.8735	18.1738	17.2219
+	3.31853	-3.63922	Q8NEY1	sp|Q8NEY1|NAV1_HUMAN	sp|Q8NEY1|NAV1_HUMAN	sp|Q8NEY1|NAV1_HUMAN Neuron navigator 1 OS=Homo sapiens OX=9606 GN=NAV1 PE=1 SV=2	Color2 [A=255, R=192, G=192, B=192]	9	4			FALSE	+	Elute_Lysate	5	3.9	202.47	0.00031162	8.087	22288000	12	0	1	3.31853	0.000205514	-3.63922	-1.54896	13.4772	13.753	14.2652	17.986	17.1266	17.3005
+	2.90235	-3.64084	Q9C0B1	sp|Q9C0B1|FTO_HUMAN	sp|Q9C0B1|FTO_HUMAN	sp|Q9C0B1|FTO_HUMAN Alpha-ketoglutarate-dependent dioxygenase FTO OS=Homo sapiens OX=9606 GN=FTO PE=1 SV=3	Color2 [A=255, R=192, G=192, B=192]	9	4			FALSE	+	Elute_Lysate	12	27.5	58.281	0	44.898	38529000	38	0	1	2.90235	0.000264327	-3.64084	-1.48698	13.3295	12.8776	14.1747	17.5299	17.067	16.7075
+	1.78837	-3.64164	P39023	sp|P39023|RL3_HUMAN	sp|P39023|RL3_HUMAN	sp|P39023|RL3_HUMAN 60S ribosomal protein L3 OS=Homo sapiens OX=9606 GN=RPL3 PE=1 SV=2	Color2 [A=255, R=192, G=192, B=192]	9	4			FALSE	+	Elute_Lysate	36	63.5	46.108	0	323.31	1418100000	599	0	1	1.78837	0.000839338	-3.64164	-1.25016	20.5335	19.8777	17.5412	23.0972	22.7798	23.0003
+	2.2554	-3.64337	Q9GZS1	sp|Q9GZS1|RPA49_HUMAN	sp|Q9GZS1|RPA49_HUMAN	sp|Q9GZS1|RPA49_HUMAN DNA-directed RNA polymerase I subunit RPA49 OS=Homo sapiens OX=9606 GN=POLR1E PE=1 SV=2	Color2 [A=255, R=192, G=192, B=192]	9	4			FALSE	+	Elute_Lysate	3	6.7	53.961	0.00031556	8.5665	89262000	5	0	1	2.2554	0.000477612	-3.64337	-1.36451	13.7681	14.0681	14.1763	18.6075	16.3857	17.9494
	1.69408	-2.00376	P30504	sp|P30504|1C04_HUMAN	sp|P30504|1C04_HUMAN	sp|P30504|1C04_HUMAN HLA class I histocompatibility antigen, Cw-4 alpha chain OS=Homo sapiens OX=9606 GN=HLA-C PE=1 SV=1	Color2 [A=255, R=192, G=192, B=192]	9	4		+	FALSE			15	39.1	40.994	1	-2	10872000	1	0	1	1.69408	0.029943	-2.00376	-0.78993	13.18	13.9045	13.756	14.835	16.5169	15.4999
+	2.6966	-3.64728	Q96NC0	sp|Q96NC0|ZMAT2_HUMAN	sp|Q96NC0|ZMAT2_HUMAN	sp|Q96NC0|ZMAT2_HUMAN Zinc finger matrin-type protein 2 OS=Homo sapiens OX=9606 GN=ZMAT2 PE=1 SV=1	Color2 [A=255, R=192, G=192, B=192]	9	4			FALSE	+	Elute_Lysate	6	24.6	23.612	0	22.843	34005000	19	0	1	2.6966	0.000256818	-3.64728	-1.45356	13.4002	14.3922	13.1685	16.6338	17.7813	17.4875
+	2.22954	-3.65067	Q8NBJ7	sp|Q8NBJ7|SUMF2_HUMAN	sp|Q8NBJ7|SUMF2_HUMAN	sp|Q8NBJ7|SUMF2_HUMAN Inactive C-alpha-formylglycine-generating enzyme 2 OS=Homo sapiens OX=9606 GN=SUMF2 PE=1 SV=2	Color2 [A=255, R=192, G=192, B=192]	9	4			FALSE	+	Elute_Lysate	10	36.2	33.843	0	81.108	91163000	60	0	1	2.22954	0.00047508	-3.65067	-1.36084	14.0911	13.7298	15.5554	18.2755	17.3609	18.6919
+	2.06171	-3.65119	Q96C57	sp|Q96C57|CSTOS_HUMAN	sp|Q96C57|CSTOS_HUMAN	sp|Q96C57|CSTOS_HUMAN Protein CUSTOS OS=Homo sapiens OX=9606 GN=CUSTOS PE=1 SV=2	Color2 [A=255, R=192, G=192, B=192]	9	4			FALSE	+	Elute_Lysate	2	12.2	28.17	0	48.745	69964000	13	0	1	2.06171	0.000590299	-3.65119	-1.32225	12.9553	14.1266	14.2637	17.7848	18.3198	16.1946
+	2.81709	-3.65375	O75348	sp|O75348|VATG1_HUMAN;sp|O95670|VATG2_HUMAN	sp|O75348|VATG1_HUMAN	sp|O75348|VATG1_HUMAN V-type proton ATPase subunit G 1 OS=Homo sapiens OX=9606 GN=ATP6V1G1 PE=1 SV=3	Color2 [A=255, R=192, G=192, B=192]	9	4			FALSE	+	Elute_Lysate	7	46.6	13.757	0	132.79	78836000	62	0	2	2.81709	0.000262181	-3.65375	-1.47689	13.6641	13.8413	14.9491	18.1181	17.309	17.9887
+	3.25529	-3.65585	Q99816	sp|Q99816|TS101_HUMAN	sp|Q99816|TS101_HUMAN	sp|Q99816|TS101_HUMAN Tumor susceptibility gene 101 protein OS=Homo sapiens OX=9606 GN=TSG101 PE=1 SV=2	Color2 [A=255, R=192, G=192, B=192]	9	4			FALSE	+	Elute_Lysate	5	14.6	43.944	0.0003453	11.996	41757000	23	0	1	3.25529	0.000205128	-3.65585	-1.54614	13.7107	13.0411	13.7439	16.759	16.9999	17.7043
	0.625712	-1.59951	P30536	sp|P30536|TSPO_HUMAN	sp|P30536|TSPO_HUMAN	sp|P30536|TSPO_HUMAN Translocator protein OS=Homo sapiens OX=9606 GN=TSPO PE=1 SV=3	Color2 [A=255, R=192, G=192, B=192]	9	4			FALSE			2	18.3	18.828	0.00098765	2.7965	12341000	11	0	1	0.625712	0.216159	-1.59951	-0.507728	12.1133	14.1336	15.5378	14.7676	15.1508	16.6648
+	1.45702	-3.65674	Q99720	sp|Q99720|SGMR1_HUMAN	sp|Q99720|SGMR1_HUMAN	sp|Q99720|SGMR1_HUMAN Sigma non-opioid intracellular receptor 1 OS=Homo sapiens OX=9606 GN=SIGMAR1 PE=1 SV=1	Color2 [A=255, R=192, G=192, B=192]	9	4			FALSE	+	Elute_Lysate	3	12.6	25.127	0.00029464	6.2802	21683000	16	0	1	1.45702	0.00149704	-3.65674	-1.15527	11.8411	13.6042	15.783	17.4841	17.7686	16.9459
+	1.36655	-3.65717	P06132	sp|P06132|DCUP_HUMAN	sp|P06132|DCUP_HUMAN	sp|P06132|DCUP_HUMAN Uroporphyrinogen decarboxylase OS=Homo sapiens OX=9606 GN=UROD PE=1 SV=2	Color2 [A=255, R=192, G=192, B=192]	9	4			FALSE	+	Elute_Lysate	18	70.3	40.786	0	255.46	185030000	107	0	1	1.36655	0.00212645	-3.65717	-1.12528	17.2768	14.0257	13.3713	17.903	18.8613	18.881
+	3.71665	-3.65909	Q5TDH0	sp|Q5TDH0|DDI2_HUMAN	sp|Q5TDH0|DDI2_HUMAN	sp|Q5TDH0|DDI2_HUMAN Protein DDI1 homolog 2 OS=Homo sapiens OX=9606 GN=DDI2 PE=1 SV=1	Color2 [A=255, R=192, G=192, B=192]	9	4			FALSE	+	Elute_Lysate	6	18	44.522	0.00036232	14.142	43589000	28	0	1	3.71665	0.000153034	-3.65909	-1.60638	13.4795	14.0072	13.2053	17.5186	17.074	17.0767
+	3.65796	-3.6607	Q8WTS6	sp|Q8WTS6|SETD7_HUMAN	sp|Q8WTS6|SETD7_HUMAN	sp|Q8WTS6|SETD7_HUMAN Histone-lysine N-methyltransferase SETD7 OS=Homo sapiens OX=9606 GN=SETD7 PE=1 SV=1	Color2 [A=255, R=192, G=192, B=192]	9	4			FALSE	+	Elute_Lysate	3	9	40.72	0.0002727	4.5151	52333000	16	0	1	3.65796	0.000152231	-3.6607	-1.60016	13.0135	13.2276	13.545	16.6661	17.408	16.6941
	0.282361	-1.26472	P30825	sp|P30825|CTR1_HUMAN	sp|P30825|CTR1_HUMAN	sp|P30825|CTR1_HUMAN High affinity cationic amino acid transporter 1 OS=Homo sapiens OX=9606 GN=SLC7A1 PE=1 SV=1	Color2 [A=255, R=192, G=192, B=192]	9	4			FALSE			3	6.4	67.638	0.00034507	11.931	7987600	6	0	1	0.282361	0.545555	-1.26472	-0.332448	12.1199	12.1679	17.5334	14.8772	15.3144	15.4237
+	1.87309	-3.66219	P55327	sp|P55327|TPD52_HUMAN	sp|P55327|TPD52_HUMAN	sp|P55327|TPD52_HUMAN Tumor protein D52 OS=Homo sapiens OX=9606 GN=TPD52 PE=1 SV=2	Color2 [A=255, R=192, G=192, B=192]	9	4			FALSE	+	Elute_Lysate	16	73.7	24.327	0	323.31	237820000	221	0	1	1.87309	0.000630846	-3.66219	-1.27771	14.7467	16.7297	17.68	20.1383	19.9327	20.072
+	2.09135	-3.66423	Q9UPN4	sp|Q9UPN4|CP131_HUMAN	sp|Q9UPN4|CP131_HUMAN	sp|Q9UPN4|CP131_HUMAN Centrosomal protein of 131 kDa OS=Homo sapiens OX=9606 GN=CEP131 PE=1 SV=3	Color2 [A=255, R=192, G=192, B=192]	9	4			FALSE	+	Elute_Lysate	12	13.9	122.15	0	22.908	42410000	40	0	1	2.09135	0.000595523	-3.66423	-1.33276	15.2282	13.7045	14.8447	17.0714	18.7972	18.9015
+	2.79713	-3.66613	Q69YQ0	sp|Q69YQ0|CYTSA_HUMAN	sp|Q69YQ0|CYTSA_HUMAN	sp|Q69YQ0|CYTSA_HUMAN Cytospin-A OS=Homo sapiens OX=9606 GN=SPECC1L PE=1 SV=2	Color2 [A=255, R=192, G=192, B=192]	9	4			FALSE	+	Elute_Lysate	5	5.8	124.6	0.00031726	8.7145	12616000	19	0	1	2.79713	0.000262485	-3.66613	-1.47747	12.2036	12.9156	13.5449	15.992	16.7475	16.9231
+	4.64181	-3.66715	P62993	sp|P62993|GRB2_HUMAN	sp|P62993|GRB2_HUMAN	sp|P62993|GRB2_HUMAN Growth factor receptor-bound protein 2 OS=Homo sapiens OX=9606 GN=GRB2 PE=1 SV=1	Color2 [A=255, R=192, G=192, B=192]	9	4			FALSE	+	Elute_Lysate	15	60.8	25.206	0	40.767	168000000	98	0	1	4.64181	8.91445e-05	-3.66715	-1.69582	16.4925	16.5445	16.8128	20.0462	20.4881	20.3169
+	3.48668	-3.66738	Q9BTX1	sp|Q9BTX1|NDC1_HUMAN	sp|Q9BTX1|NDC1_HUMAN	sp|Q9BTX1|NDC1_HUMAN Nucleoporin NDC1 OS=Homo sapiens OX=9606 GN=NDC1 PE=1 SV=2	Color2 [A=255, R=192, G=192, B=192]	9	4			FALSE	+	Elute_Lysate	4	8.5	76.304	0.00034423	11.872	18774000	19	0	1	3.48668	0.000149292	-3.66738	-1.58157	13.8457	13.2029	13.3941	17.292	16.6516	17.5012
+	2.22516	-3.66758	Q9Y5T4	sp|Q9Y5T4|DJC15_HUMAN	sp|Q9Y5T4|DJC15_HUMAN	sp|Q9Y5T4|DJC15_HUMAN DnaJ homolog subfamily C member 15 OS=Homo sapiens OX=9606 GN=DNAJC15 PE=1 SV=2	Color2 [A=255, R=192, G=192, B=192]	9	4			FALSE	+	Elute_Lysate	5	44.7	16.383	0	25.24	25143000	19	0	1	2.22516	0.000477867	-3.66758	-1.36455	13.4478	13.6612	13.0871	17.6403	17.8221	15.7363
	1.27271	-0.537594	P31321	sp|P31321|KAP1_HUMAN	sp|P31321|KAP1_HUMAN	sp|P31321|KAP1_HUMAN cAMP-dependent protein kinase type I-beta regulatory subunit OS=Homo sapiens OX=9606 GN=PRKAR1B PE=1 SV=4	Color2 [A=255, R=192, G=192, B=192]	9	4		+	FALSE			7	15.2	43.072	1	-2	5623700	12	0	1	1.27271	0.700665	-0.537594	-0.244566	13.7275	13.6397	14.0151	14.1566	14.182	14.6564
+	1.0714	-3.67031	P06730	sp|P06730|IF4E_HUMAN	sp|P06730|IF4E_HUMAN	sp|P06730|IF4E_HUMAN Eukaryotic translation initiation factor 4E OS=Homo sapiens OX=9606 GN=EIF4E PE=1 SV=2	Color2 [A=255, R=192, G=192, B=192]	9	4			FALSE	+	Elute_Lysate	6	38.2	25.097	0	53.128	104830000	44	0	1	1.0714	0.00511993	-3.67031	-1.01665	19.0299	14.5337	14.1372	19.0876	19.3453	20.2789
+	2.32085	-3.67262	Q9UP83	sp|Q9UP83|COG5_HUMAN	sp|Q9UP83|COG5_HUMAN	sp|Q9UP83|COG5_HUMAN Conserved oligomeric Golgi complex subunit 5 OS=Homo sapiens OX=9606 GN=COG5 PE=1 SV=3	Color2 [A=255, R=192, G=192, B=192]	9	4			FALSE	+	Elute_Lysate	3	4.9	92.742	0.00027203	4.4683	12575000	16	0	1	2.32085	0.000297988	-3.67262	-1.38699	12.939	12.3422	14.1247	16.1989	16.715	17.5098
	1.62655	-2.38487	P31431	sp|P31431|SDC4_HUMAN	sp|P31431|SDC4_HUMAN	sp|P31431|SDC4_HUMAN Syndecan-4 OS=Homo sapiens OX=9606 GN=SDC4 PE=1 SV=2	Color2 [A=255, R=192, G=192, B=192]	9	4			FALSE			3	17.2	21.641	0	21.494	12564000	9	0	1	1.62655	0.0144824	-2.38487	-0.893112	14.7557	12.9762	13.4934	16.6826	16.376	15.3213
	2.26141	-1.59051	P31483	sp|P31483|TIA1_HUMAN	sp|P31483|TIA1_HUMAN	sp|P31483|TIA1_HUMAN Nucleolysin TIA-1 isoform p40 OS=Homo sapiens OX=9606 GN=TIA1 PE=1 SV=3	Color2 [A=255, R=192, G=192, B=192]	9	4			FALSE			8	22.3	42.963	0.00030441	7.2788	19913000	16	0	1	2.26141	0.0553558	-1.59051	-0.69412	13.9558	13.9329	14.4153	15.532	16.1737	15.3699
+	2.20303	-3.67567	P83916	sp|P83916|CBX1_HUMAN	sp|P83916|CBX1_HUMAN	sp|P83916|CBX1_HUMAN Chromobox protein homolog 1 OS=Homo sapiens OX=9606 GN=CBX1 PE=1 SV=1	Color2 [A=255, R=192, G=192, B=192]	9	4			FALSE	+	Elute_Lysate	10	37.3	21.418	0	121.21	31371000	35	0	1	2.20303	0.000475836	-3.67567	-1.36179	14.3636	12.879	15.2448	17.9451	17.9525	17.6166
+	2.12806	-3.6758	Q66PJ3	sp|Q66PJ3|AR6P4_HUMAN	sp|Q66PJ3|AR6P4_HUMAN	sp|Q66PJ3|AR6P4_HUMAN ADP-ribosylation factor-like protein 6-interacting protein 4 OS=Homo sapiens OX=9606 GN=ARL6IP4 PE=1 SV=2	Color2 [A=255, R=192, G=192, B=192]	9	4			FALSE	+	Elute_Lysate	4	13.8	44.915	0	46.2	38202000	25	0	1	2.12806	0.00060021	-3.6758	-1.34451	13.2814	13.4362	14.2344	16.7495	16.5639	18.666
+	2.92301	-3.68699	O43314	sp|O43314|VIP2_HUMAN;sp|Q6PFW1|VIP1_HUMAN	sp|O43314|VIP2_HUMAN	sp|O43314|VIP2_HUMAN Inositol hexakisphosphate and diphosphoinositol-pentakisphosphate kinase 2 OS=Homo sapiens OX=9606 GN=PPIP5K2 PE=1 SV=3	Color2 [A=255, R=192, G=192, B=192]	9	4			FALSE	+	Elute_Lysate	7	8.4	140.41	0.00037879	16.566	28708000	30	0	2	2.92301	0.000195704	-3.68699	-1.50579	13.5768	13.2975	14.5907	17.441	17.9127	17.1723
+	2.97617	-3.68826	O96008	sp|O96008|TOM40_HUMAN	sp|O96008|TOM40_HUMAN	sp|O96008|TOM40_HUMAN Mitochondrial import receptor subunit TOM40 homolog OS=Homo sapiens OX=9606 GN=TOMM40 PE=1 SV=1	Color2 [A=255, R=192, G=192, B=192]	9	4			FALSE	+	Elute_Lysate	11	45.7	37.893	0	200.26	91719000	27	1	1	2.97617	0.000198667	-3.68826	-1.51497	14.4573	13.5656	13.063	17.6733	17.1689	17.3085
+	2.02853	-3.692	O43795	sp|O43795|MYO1B_HUMAN	sp|O43795|MYO1B_HUMAN	sp|O43795|MYO1B_HUMAN Unconventional myosin-Ib OS=Homo sapiens OX=9606 GN=MYO1B PE=1 SV=3	Color2 [A=255, R=192, G=192, B=192]	9	4			FALSE	+	Elute_Lysate	7	9.9	131.98	0.00032573	9.7333	19953000	16	0	1	2.02853	0.000592439	-3.692	-1.32478	13.4414	13.2719	15.4638	18.366	17.7379	17.1491
+	3.3459	-3.69362	O60762	sp|O60762|DPM1_HUMAN	sp|O60762|DPM1_HUMAN	sp|O60762|DPM1_HUMAN Dolichol-phosphate mannosyltransferase subunit 1 OS=Homo sapiens OX=9606 GN=DPM1 PE=1 SV=1	Color2 [A=255, R=192, G=192, B=192]	9	4			FALSE	+	Elute_Lysate	13	48.5	29.634	0	37.251	32345000	50	0	1	3.3459	0.000147489	-3.69362	-1.57244	14.1277	14.475	15.1475	18.0219	18.6231	18.1861
+	1.05623	-3.694	Q2TAY7	sp|Q2TAY7|SMU1_HUMAN	sp|Q2TAY7|SMU1_HUMAN	sp|Q2TAY7|SMU1_HUMAN WD40 repeat-containing protein SMU1 OS=Homo sapiens OX=9606 GN=SMU1 PE=1 SV=2	Color2 [A=255, R=192, G=192, B=192]	9	4			FALSE	+	Elute_Lysate	15	37.4	57.543	0	134.08	179770000	105	0	1	1.05623	0.00518647	-3.694	-1.0139	18.9356	14.2935	13.9092	19.9742	19.3062	18.9398
+	2.7643	-3.69548	O14936	sp|O14936|CSKP_HUMAN	sp|O14936|CSKP_HUMAN	sp|O14936|CSKP_HUMAN Peripheral plasma membrane protein CASK OS=Homo sapiens OX=9606 GN=CASK PE=1 SV=3	Color2 [A=255, R=192, G=192, B=192]	9	4			FALSE	+	Elute_Lysate	8	9.9	105.12	0	20.597	30669000	31	0	1	2.7643	0.000263557	-3.69548	-1.48115	12.5725	13.941	13.9926	17.4259	16.8657	17.301
+	2.5411	-3.69639	P20839	sp|P20839|IMDH1_HUMAN	sp|P20839|IMDH1_HUMAN	sp|P20839|IMDH1_HUMAN Inosine-5-monophosphate dehydrogenase 1 OS=Homo sapiens OX=9606 GN=IMPDH1 PE=1 SV=2	Color2 [A=255, R=192, G=192, B=192]	9	4			FALSE	+	Elute_Lysate	12	26.1	55.405	0	50.292	85666000	39	0	1	2.5411	0.000254791	-3.69639	-1.43942	14.3568	13.3601	15.3173	18.1564	17.9889	17.9781
	0.472227	-1.59556	P31949	sp|P31949|S10AB_HUMAN	sp|P31949|S10AB_HUMAN	sp|P31949|S10AB_HUMAN Protein S100-A11 OS=Homo sapiens OX=9606 GN=S100A11 PE=1 SV=2	Color2 [A=255, R=192, G=192, B=192]	9	4			FALSE			4	45.7	11.74	0.00031056	7.9651	30337000	21	0	1	0.472227	0.290348	-1.59556	-0.460575	13.9878	13.0177	14.1574	14.6693	18.036	13.2444
+	2.19047	-3.69658	Q14692	sp|Q14692|BMS1_HUMAN	sp|Q14692|BMS1_HUMAN	sp|Q14692|BMS1_HUMAN Ribosome biogenesis protein BMS1 homolog OS=Homo sapiens OX=9606 GN=BMS1 PE=1 SV=1	Color2 [A=255, R=192, G=192, B=192]	9	4			FALSE	+	Elute_Lysate	9	10.6	145.81	0	30.983	17097000	28	0	1	2.19047	0.000478122	-3.69658	-1.36464	13.5593	12.5138	13.5708	17.1229	15.754	17.8567
+	3.79849	-3.69752	Q15024	sp|Q15024|EXOS7_HUMAN	sp|Q15024|EXOS7_HUMAN	sp|Q15024|EXOS7_HUMAN Exosome complex component RRP42 OS=Homo sapiens OX=9606 GN=EXOSC7 PE=1 SV=3	Color2 [A=255, R=192, G=192, B=192]	9	4			FALSE	+	Elute_Lysate	3	13.1	31.821	0.0003076	7.5544	8518700	13	0	1	3.79849	0.000157609	-3.69752	-1.63058	12.925	13.5184	12.9299	16.4957	17.1214	16.8488
+	2.67788	-3.69908	O15226	sp|O15226|NKRF_HUMAN	sp|O15226|NKRF_HUMAN	sp|O15226|NKRF_HUMAN NF-kappa-B-repressing factor OS=Homo sapiens OX=9606 GN=NKRF PE=1 SV=2	Color2 [A=255, R=192, G=192, B=192]	9	4			FALSE	+	Elute_Lysate	7	14.6	77.672	0	26.179	48761000	14	0	1	2.67788	0.000258729	-3.69908	-1.4665	13.3807	13.439	14.9315	17.3716	17.7733	17.7035
	0.0421293	-0.0695445	P32321	sp|P32321|DCTD_HUMAN	sp|P32321|DCTD_HUMAN	sp|P32321|DCTD_HUMAN Deoxycytidylate deaminase OS=Homo sapiens OX=9606 GN=DCTD PE=1 SV=2	Color2 [A=255, R=192, G=192, B=192]	9	4			FALSE			2	14.6	20.016	0.00051533	3.4292	1650900	3	0	1	0.0421293	0.97216	-0.0695445	-0.0271405	14.3934	13.0819	14.3054	13.9072	14.6779	13.4043
+	2.14175	-3.69983	Q9NT62	sp|Q9NT62|ATG3_HUMAN	sp|Q9NT62|ATG3_HUMAN	sp|Q9NT62|ATG3_HUMAN Ubiquitin-like-conjugating enzyme ATG3 OS=Homo sapiens OX=9606 GN=ATG3 PE=1 SV=1	Color2 [A=255, R=192, G=192, B=192]	9	4			FALSE	+	Elute_Lysate	10	25.8	35.864	0	89.71	181890000	66	0	1	2.14175	0.000539112	-3.69983	-1.35416	13.3075	15.4898	14.8139	18.9106	18.0407	17.7593
+	3.49784	-3.70045	Q9ULH7	sp|Q9ULH7|MRTFB_HUMAN;sp|Q8IZQ8|MYCD_HUMAN	sp|Q9ULH7|MRTFB_HUMAN	sp|Q9ULH7|MRTFB_HUMAN Myocardin-related transcription factor B OS=Homo sapiens OX=9606 GN=MRTFB PE=1 SV=3	Color2 [A=255, R=192, G=192, B=192]	9	4			FALSE	+	Elute_Lysate	9	10.9	118.13	0.0003095	7.7923	30677000	11	0	2	3.49784	0.000151436	-3.70045	-1.59531	13.6678	12.8181	12.9134	16.6833	17.1785	16.6389
+	2.83437	-3.70079	Q9UMX5	sp|Q9UMX5|NENF_HUMAN	sp|Q9UMX5|NENF_HUMAN	sp|Q9UMX5|NENF_HUMAN Neudesin OS=Homo sapiens OX=9606 GN=NENF PE=1 SV=1	Color2 [A=255, R=192, G=192, B=192]	9	4			FALSE	+	Elute_Lysate	10	72.1	18.856	0	91.114	47331000	60	0	1	2.83437	0.000266667	-3.70079	-1.49524	14.7571	13.4711	14.9178	17.867	18.0754	18.3061
	0.633433	-0.818429	P32754	sp|P32754|HPPD_HUMAN	sp|P32754|HPPD_HUMAN	sp|P32754|HPPD_HUMAN 4-hydroxyphenylpyruvate dioxygenase OS=Homo sapiens OX=9606 GN=HPD PE=1 SV=2	Color2 [A=255, R=192, G=192, B=192]	9	4			FALSE			2	6.6	44.934	0.00030779	7.602	14687000	5	0	1	0.633433	0.577114	-0.818429	-0.316939	14.5095	13.8239	15.7853	15.6215	15.3371	15.6155
	1.53445	-2.60552	P32969	sp|P32969|RL9_HUMAN	sp|P32969|RL9_HUMAN	sp|P32969|RL9_HUMAN 60S ribosomal protein L9 OS=Homo sapiens OX=9606 GN=RPL9 PE=1 SV=1	Color2 [A=255, R=192, G=192, B=192]	9	4			FALSE			19	85.9	21.863	0	323.31	319870000	285	0	1	1.53445	0.0101156	-2.60552	-0.936108	20.3105	18.4179	17.6861	21.4967	21.4015	21.3329
	0.0930282	-0.266766	P32970	sp|P32970|CD70_HUMAN	sp|P32970|CD70_HUMAN	sp|P32970|CD70_HUMAN CD70 antigen OS=Homo sapiens OX=9606 GN=CD70 PE=1 SV=2	Color2 [A=255, R=192, G=192, B=192]	9	4			FALSE			1	5.7	21.118	0.004066	2.3134	7451200	10	0	1	0.0930282	0.908532	-0.266766	-0.0882396	11.9964	14.9011	14.4583	14.9839	13.3847	13.7875
+	3.61049	-3.7008	Q13685	sp|Q13685|AAMP_HUMAN	sp|Q13685|AAMP_HUMAN	sp|Q13685|AAMP_HUMAN Angio-associated migratory cell protein OS=Homo sapiens OX=9606 GN=AAMP PE=1 SV=2	Color2 [A=255, R=192, G=192, B=192]	9	4			FALSE	+	Elute_Lysate	3	7.6	46.75	0.00027427	4.6105	44470000	15	0	1	3.61049	0.000153439	-3.7008	-1.60968	12.8979	13.7456	13.4419	17.0515	17.3576	16.7787
+	2.93074	-3.70678	P37108	sp|P37108|SRP14_HUMAN	sp|P37108|SRP14_HUMAN	sp|P37108|SRP14_HUMAN Signal recognition particle 14 kDa protein OS=Homo sapiens OX=9606 GN=SRP14 PE=1 SV=2	Color2 [A=255, R=192, G=192, B=192]	9	4			FALSE	+	Elute_Lysate	18	78.7	14.57	0	323.31	831950000	282	0	1	2.93074	0.000198307	-3.70678	-1.51368	18.8349	19.2163	18.6579	21.814	23.2268	22.7887
+	2.80927	-3.7089	Q14318	sp|Q14318|FKBP8_HUMAN	sp|Q14318|FKBP8_HUMAN	sp|Q14318|FKBP8_HUMAN Peptidyl-prolyl cis-trans isomerase FKBP8 OS=Homo sapiens OX=9606 GN=FKBP8 PE=1 SV=2	Color2 [A=255, R=192, G=192, B=192]	9	4			FALSE	+	Elute_Lysate	8	26.9	44.561	0	34.742	63673000	25	0	1	2.80927	0.000265414	-3.7089	-1.49348	13.9145	13.2343	13.1144	17.726	17.3303	16.3336
+	1.77301	-3.72009	Q16763	sp|Q16763|UBE2S_HUMAN	sp|Q16763|UBE2S_HUMAN	sp|Q16763|UBE2S_HUMAN Ubiquitin-conjugating enzyme E2 S OS=Homo sapiens OX=9606 GN=UBE2S PE=1 SV=2	Color2 [A=255, R=192, G=192, B=192]	9	4			FALSE	+	Elute_Lysate	5	27.5	23.845	0	25.686	55444000	45	0	1	1.77301	0.000740887	-3.72009	-1.26422	12.9518	14.4296	15.1385	16.646	18.0135	19.0207
+	1.73434	-3.7259	Q9BZE4	sp|Q9BZE4|NOG1_HUMAN	sp|Q9BZE4|NOG1_HUMAN	sp|Q9BZE4|NOG1_HUMAN Nucleolar GTP-binding protein 1 OS=Homo sapiens OX=9606 GN=GTPBP4 PE=1 SV=3	Color2 [A=255, R=192, G=192, B=192]	9	4			FALSE	+	Elute_Lysate	14	23.8	73.964	0	66.701	96231000	73	0	1	1.73434	0.00078125	-3.7259	-1.25455	17.1573	13.9759	15.5088	19.3106	18.7163	19.7927
+	3.53162	-3.72815	Q96GA3	sp|Q96GA3|LTV1_HUMAN	sp|Q96GA3|LTV1_HUMAN	sp|Q96GA3|LTV1_HUMAN Protein LTV1 homolog OS=Homo sapiens OX=9606 GN=LTV1 PE=1 SV=1	Color2 [A=255, R=192, G=192, B=192]	9	4			FALSE	+	Elute_Lysate	6	16.4	54.854	0	31.294	52214000	30	0	1	3.53162	0.000153541	-3.72815	-1.61	12.7479	13.4881	13.7411	17.2557	16.9095	16.9963
+	3.29542	-3.73121	Q15043	sp|Q15043|S39AE_HUMAN	sp|Q15043|S39AE_HUMAN	sp|Q15043|S39AE_HUMAN Zinc transporter ZIP14 OS=Homo sapiens OX=9606 GN=SLC39A14 PE=1 SV=3	Color2 [A=255, R=192, G=192, B=192]	9	4			FALSE	+	Elute_Lysate	4	11	54.212	0	38.314	26501000	29	0	1	3.29542	0.000148528	-3.73121	-1.57885	14.0373	13.8833	14.745	18.3587	17.5028	17.9976
+	3.12749	-3.73237	Q70E73	sp|Q70E73|RAPH1_HUMAN	sp|Q70E73|RAPH1_HUMAN	sp|Q70E73|RAPH1_HUMAN Ras-associated and pleckstrin homology domains-containing protein 1 OS=Homo sapiens OX=9606 GN=RAPH1 PE=1 SV=3	Color2 [A=255, R=192, G=192, B=192]	9	4			FALSE	+	Elute_Lysate	7	9.3	135.25	0	38.325	23061000	18	0.864865	1	3.12749	0.000206419	-3.73237	-1.55413	13.3138	13.5464	14.2816	16.8943	17.7237	17.7209
+	2.57669	-3.73275	Q9Y371	sp|Q9Y371|SHLB1_HUMAN	sp|Q9Y371|SHLB1_HUMAN	sp|Q9Y371|SHLB1_HUMAN Endophilin-B1 OS=Homo sapiens OX=9606 GN=SH3GLB1 PE=1 SV=1	Color2 [A=255, R=192, G=192, B=192]	9	4			FALSE	+	Elute_Lysate	10	25.8	40.796	0	47.292	71815000	28	0	1	2.57669	0.000257844	-3.73275	-1.45751	13.0046	13.795	14.5281	16.9425	18.143	17.4405
+	4.54897	-3.73466	Q96T23	sp|Q96T23|RSF1_HUMAN	sp|Q96T23|RSF1_HUMAN	sp|Q96T23|RSF1_HUMAN Remodeling and spacing factor 1 OS=Homo sapiens OX=9606 GN=RSF1 PE=1 SV=2	Color2 [A=255, R=192, G=192, B=192]	9	4			FALSE	+	Elute_Lysate	9	10.1	163.82	0	22.464	18691000	27	0	1	4.54897	9.1378e-05	-3.73466	-1.7174	14.0948	13.6704	13.9688	17.7886	17.4053	17.7441
+	4.29544	-3.73617	Q15427	sp|Q15427|SF3B4_HUMAN	sp|Q15427|SF3B4_HUMAN	sp|Q15427|SF3B4_HUMAN Splicing factor 3B subunit 4 OS=Homo sapiens OX=9606 GN=SF3B4 PE=1 SV=1	Color2 [A=255, R=192, G=192, B=192]	9	4			FALSE	+	Elute_Lysate	5	23.1	44.385	0	53.664	41321000	24	0	1	4.29544	8.92729e-05	-3.73617	-1.69643	13.5212	14.0745	13.8213	17.2949	17.6853	17.6453
+	1.98977	-3.73785	Q03169	sp|Q03169|TNAP2_HUMAN	sp|Q03169|TNAP2_HUMAN	sp|Q03169|TNAP2_HUMAN Tumor necrosis factor alpha-induced protein 2 OS=Homo sapiens OX=9606 GN=TNFAIP2 PE=2 SV=2	Color2 [A=255, R=192, G=192, B=192]	9	4			FALSE	+	Elute_Lysate	9	17.9	72.66	0	21.861	50371000	23	0	1	1.98977	0.000592746	-3.73785	-1.32671	12.8404	12.6837	15.0301	17.8671	16.8923	17.0083
	2.27596	-2.06707	P34949	sp|P34949|MPI_HUMAN	sp|P34949|MPI_HUMAN	sp|P34949|MPI_HUMAN Mannose-6-phosphate isomerase OS=Homo sapiens OX=9606 GN=MPI PE=1 SV=2	Color2 [A=255, R=192, G=192, B=192]	9	4			FALSE			3	11.3	46.655	0.0003308	10.181	17658000	5	0	1	2.27596	0.0173183	-2.06707	-0.870264	13.2016	13.1	14.2492	15.4328	15.6817	15.6375
+	2.06141	-3.73951	Q8N6T3	sp|Q8N6T3|ARFG1_HUMAN	sp|Q8N6T3|ARFG1_HUMAN	sp|Q8N6T3|ARFG1_HUMAN ADP-ribosylation factor GTPase-activating protein 1 OS=Homo sapiens OX=9606 GN=ARFGAP1 PE=1 SV=2	Color2 [A=255, R=192, G=192, B=192]	9	4			FALSE	+	Elute_Lysate	6	18.2	44.667	0	19.915	74104000	17	0	1	2.06141	0.00060084	-3.73951	-1.34519	12.8371	14.6469	14.3746	17.505	18.7059	16.8662
+	2.51304	-3.74054	Q86X55	sp|Q86X55|CARM1_HUMAN	sp|Q86X55|CARM1_HUMAN	sp|Q86X55|CARM1_HUMAN Histone-arginine methyltransferase CARM1 OS=Homo sapiens OX=9606 GN=CARM1 PE=1 SV=3	Color2 [A=255, R=192, G=192, B=192]	9	4			FALSE	+	Elute_Lysate	4	12	65.853	0	23.805	20949000	25	0	1	2.51304	0.000255946	-3.74054	-1.4471	13.1706	13.6523	14.7323	18.2257	17.5682	16.9828
+	2.42899	-3.74114	O43765	sp|O43765|SGTA_HUMAN	sp|O43765|SGTA_HUMAN	sp|O43765|SGTA_HUMAN Small glutamine-rich tetratricopeptide repeat-containing protein alpha OS=Homo sapiens OX=9606 GN=SGTA PE=1 SV=1	Color2 [A=255, R=192, G=192, B=192]	9	4			FALSE	+	Elute_Lysate	9	32.3	34.063	0	50.26	74303000	52	0	1	2.42899	0.000253363	-3.74114	-1.42984	12.8541	13.8772	14.8531	17.9291	17.1925	17.6862
+	1.50424	-3.7418	P62750	sp|P62750|RL23A_HUMAN	sp|P62750|RL23A_HUMAN	sp|P62750|RL23A_HUMAN 60S ribosomal protein L23a OS=Homo sapiens OX=9606 GN=RPL23A PE=1 SV=1	Color2 [A=255, R=192, G=192, B=192]	9	4			FALSE	+	Elute_Lysate	20	66	17.695	0	321.45	1030600000	294	0	1	1.50424	0.00119311	-3.7418	-1.18765	20.9734	19.195	17.0777	22.725	23.2738	22.4727
+	2.86209	-3.74497	Q5VW32	sp|Q5VW32|BROX_HUMAN	sp|Q5VW32|BROX_HUMAN	sp|Q5VW32|BROX_HUMAN BRO1 domain-containing protein BROX OS=Homo sapiens OX=9606 GN=BROX PE=1 SV=1	Color2 [A=255, R=192, G=192, B=192]	9	4			FALSE	+	Elute_Lysate	7	23.8	46.476	0	36.114	66855000	13	0	1	2.86209	0.000198427	-3.74497	-1.51453	13.949	13.2034	14.4904	17.0795	17.7292	18.069
+	1.98886	-3.75127	O43818	sp|O43818|U3IP2_HUMAN	sp|O43818|U3IP2_HUMAN	sp|O43818|U3IP2_HUMAN U3 small nucleolar RNA-interacting protein 2 OS=Homo sapiens OX=9606 GN=RRP9 PE=1 SV=1	Color2 [A=255, R=192, G=192, B=192]	9	4			FALSE	+	Elute_Lysate	6	13.5	51.84	0.00035461	13.219	75524000	40	0	1	1.98886	0.000594286	-3.75127	-1.32985	13.2203	15.8563	13.8918	17.6797	18.1035	18.4389
+	2.55639	-3.75443	Q99661	sp|Q99661|KIF2C_HUMAN;sp|Q8N4N8|KIF2B_HUMAN	sp|Q99661|KIF2C_HUMAN	sp|Q99661|KIF2C_HUMAN Kinesin-like protein KIF2C OS=Homo sapiens OX=9606 GN=KIF2C PE=1 SV=2	Color2 [A=255, R=192, G=192, B=192]	9	4			FALSE	+	Elute_Lysate	7	12.7	81.312	0	19.802	19365000	16	0	2	2.55639	0.000257991	-3.75443	-1.46005	12.3331	13.4777	14.1213	17.0336	17.4792	16.6826
	0.435072	-0.623652	P35244	sp|P35244|RFA3_HUMAN	sp|P35244|RFA3_HUMAN	sp|P35244|RFA3_HUMAN Replication protein A 14 kDa subunit OS=Homo sapiens OX=9606 GN=RPA3 PE=1 SV=1	Color2 [A=255, R=192, G=192, B=192]	9	4			FALSE			5	47.9	13.569	0.00033602	10.716	21047000	29	0	1	0.435072	0.709927	-0.623652	-0.238579	13.5596	14.184	15.0968	15.6502	14.8706	14.1907
+	1.25523	-3.75495	Q9BY77	sp|Q9BY77|PDIP3_HUMAN	sp|Q9BY77|PDIP3_HUMAN	sp|Q9BY77|PDIP3_HUMAN Polymerase delta-interacting protein 3 OS=Homo sapiens OX=9606 GN=POLDIP3 PE=1 SV=2	Color2 [A=255, R=192, G=192, B=192]	9	4			FALSE	+	Elute_Lysate	16	53	46.089	0	271.76	152290000	90	0	1	1.25523	0.00260184	-3.75495	-1.10306	17.6629	14.4366	12.9284	18.5972	19.0575	18.6381
+	2.66129	-3.75547	Q8IXB1	sp|Q8IXB1|DJC10_HUMAN	sp|Q8IXB1|DJC10_HUMAN	sp|Q8IXB1|DJC10_HUMAN DnaJ homolog subfamily C member 10 OS=Homo sapiens OX=9606 GN=DNAJC10 PE=1 SV=2	Color2 [A=255, R=192, G=192, B=192]	9	4			FALSE	+	Elute_Lysate	15	19.7	91.079	0	56.382	89691000	54	0	1	2.66129	0.000263403	-3.75547	-1.48099	14.5792	13.3941	15.2089	18.2164	18.0224	18.2099
+	4.19269	-3.75617	Q8NBT2	sp|Q8NBT2|SPC24_HUMAN	sp|Q8NBT2|SPC24_HUMAN	sp|Q8NBT2|SPC24_HUMAN Kinetochore protein Spc24 OS=Homo sapiens OX=9606 GN=SPC24 PE=1 SV=2	Color2 [A=255, R=192, G=192, B=192]	9	4			FALSE	+	Elute_Lysate	8	48.2	22.478	0	63.012	34814000	51	0	1	4.19269	8.90805e-05	-3.75617	-1.69504	13.8413	14.221	14.0744	18.1377	17.4973	17.7701
+	2.30407	-3.75927	Q9UBU8	sp|Q9UBU8|MO4L1_HUMAN	sp|Q9UBU8|MO4L1_HUMAN	sp|Q9UBU8|MO4L1_HUMAN Mortality factor 4-like protein 1 OS=Homo sapiens OX=9606 GN=MORF4L1 PE=1 SV=2	Color2 [A=255, R=192, G=192, B=192]	9	4			FALSE	+	Elute_Lysate	10	32.9	41.473	0	36.162	131730000	44	0	1	2.30407	0.000250277	-3.75927	-1.40781	12.7232	13.6019	14.981	17.4925	17.7729	17.3186
+	1.86502	-3.75969	Q8WVC0	sp|Q8WVC0|LEO1_HUMAN	sp|Q8WVC0|LEO1_HUMAN	sp|Q8WVC0|LEO1_HUMAN RNA polymerase-associated protein LEO1 OS=Homo sapiens OX=9606 GN=LEO1 PE=1 SV=1	Color2 [A=255, R=192, G=192, B=192]	9	4			FALSE	+	Elute_Lysate	8	17.4	75.403	0	28.268	30545000	22	0	1	1.86502	0.000577486	-3.75969	-1.29905	12.5956	13.7311	13.4031	15.4182	17.3788	18.2119
+	1.06457	-3.7599	Q00325	sp|Q00325|MPCP_HUMAN	sp|Q00325|MPCP_HUMAN	sp|Q00325|MPCP_HUMAN Phosphate carrier protein, mitochondrial OS=Homo sapiens OX=9606 GN=SLC25A3 PE=1 SV=2	Color2 [A=255, R=192, G=192, B=192]	9	4			FALSE	+	Elute_Lysate	17	27.9	40.094	0	92.146	176370000	159	0	1	1.06457	0.00491319	-3.7599	-1.02733	18.07	17.0504	12.8686	19.8861	18.8815	20.5011
+	3.95834	-3.76231	O95168	sp|O95168|NDUB4_HUMAN	sp|O95168|NDUB4_HUMAN	sp|O95168|NDUB4_HUMAN NADH dehydrogenase [ubiquinone] 1 beta subcomplex subunit 4 OS=Homo sapiens OX=9606 GN=NDUFB4 PE=1 SV=3	Color2 [A=255, R=192, G=192, B=192]	9	4			FALSE	+	Elute_Lysate	5	38.8	15.208	0	21.666	35514000	42	0	1	3.95834	8.74471e-05	-3.76231	-1.67363	14.3599	13.956	13.847	18.133	17.8492	17.4675
+	1.5042	-3.76253	Q96KG9	sp|Q96KG9|SCYL1_HUMAN	sp|Q96KG9|SCYL1_HUMAN	sp|Q96KG9|SCYL1_HUMAN N-terminal kinase-like protein OS=Homo sapiens OX=9606 GN=SCYL1 PE=1 SV=1	Color2 [A=255, R=192, G=192, B=192]	9	4			FALSE	+	Elute_Lysate	12	23.1	89.63	0	42.33	56250000	42	0	1	1.5042	0.00113965	-3.76253	-1.1918	16.1378	12.5775	15.5178	18.0264	18.2726	19.2217
	3.65437	1.80381		sp|P35579|MYH9_HUMAN;sp|A7E2Y1|MYH7B_HUMAN;sp|P12883|MYH7_HUMAN;REV__sp|Q9UKV3|ACINU_HUMAN	sp|P35579|MYH9_HUMAN	sp|P35579|MYH9_HUMAN Myosin-9 OS=Homo sapiens OX=9606 GN=MYH9 PE=1 SV=4	Color2 [A=255, R=192, G=192, B=192]	9	4			FALSE			343	88.8	226.53	0	323.31	30283000000	11260	NaN	4	3.65437	0.0206763	1.80381	0.842088	30.2313	30.0088	29.8012	28.313	28.2379	28.079
+	2.70278	-3.76783	P62310	sp|P62310|LSM3_HUMAN	sp|P62310|LSM3_HUMAN	sp|P62310|LSM3_HUMAN U6 snRNA-associated Sm-like protein LSm3 OS=Homo sapiens OX=9606 GN=LSM3 PE=1 SV=2	Color2 [A=255, R=192, G=192, B=192]	9	4			FALSE	+	Elute_Lysate	5	53.9	11.845	0	23.464	47607000	37	0	1	2.70278	0.000265258	-3.76783	-1.49277	14.0615	14.6657	14.2867	17.303	19.0045	18.0098
+	1.97079	-3.76907	Q6UN15	sp|Q6UN15|FIP1_HUMAN	sp|Q6UN15|FIP1_HUMAN	sp|Q6UN15|FIP1_HUMAN Pre-mRNA 3-end-processing factor FIP1 OS=Homo sapiens OX=9606 GN=FIP1L1 PE=1 SV=1	Color2 [A=255, R=192, G=192, B=192]	9	4			FALSE	+	Elute_Lysate	5	14.1	66.526	0	55.211	76366000	32	0	1	1.97079	0.000593977	-3.76907	-1.32961	12.7595	13.1288	15.304	18.0153	17.2666	17.2176
	1.1827	-1.99196	P35610	sp|P35610|SOAT1_HUMAN	sp|P35610|SOAT1_HUMAN	sp|P35610|SOAT1_HUMAN Sterol O-acyltransferase 1 OS=Homo sapiens OX=9606 GN=SOAT1 PE=1 SV=3	Color2 [A=255, R=192, G=192, B=192]	9	4			FALSE			2	5.8	64.734	0.00026469	3.9605	3334000	10	0	1	1.1827	0.0489446	-1.99196	-0.713497	12.5287	13.124	14.537	16.4116	15.0558	14.6982
+	2.12591	-3.77171	Q9BTZ2	sp|Q9BTZ2|DHRS4_HUMAN;sp|P0CG22|DR4L1_HUMAN	sp|Q9BTZ2|DHRS4_HUMAN	sp|Q9BTZ2|DHRS4_HUMAN Dehydrogenase/reductase SDR family member 4 OS=Homo sapiens OX=9606 GN=DHRS4 PE=1 SV=3	Color2 [A=255, R=192, G=192, B=192]	9	4			FALSE	+	Elute_Lysate	3	8.3	29.537	0.00029568	6.3926	16470000	19	0	2	2.12591	0.000429876	-3.77171	-1.36947	12.2173	12.5777	14.1249	15.858	17.4868	16.8902
+	2.59754	-3.7723	Q14997	sp|Q14997|PSME4_HUMAN	sp|Q14997|PSME4_HUMAN	sp|Q14997|PSME4_HUMAN Proteasome activator complex subunit 4 OS=Homo sapiens OX=9606 GN=PSME4 PE=1 SV=2	Color2 [A=255, R=192, G=192, B=192]	9	4			FALSE	+	Elute_Lysate	6	4.4	211.33	0.00036443	14.361	30982000	32	0	1	2.59754	0.000260369	-3.7723	-1.4737	13.5353	14.5244	14.5498	18.795	17.2471	17.8843
+	3.69591	-3.7755	Q16512	sp|Q16512|PKN1_HUMAN	sp|Q16512|PKN1_HUMAN	sp|Q16512|PKN1_HUMAN Serine/threonine-protein kinase N1 OS=Homo sapiens OX=9606 GN=PKN1 PE=1 SV=2	Color2 [A=255, R=192, G=192, B=192]	9	4			FALSE	+	Elute_Lysate	9	12.6	103.93	0	21.446	32913000	32	0	1	3.69591	8.49897e-05	-3.7755	-1.64855	13.6583	13.5767	13.6548	17.9787	17.0553	17.1823
+	1.76643	-3.77577	Q9P2I0	sp|Q9P2I0|CPSF2_HUMAN	sp|Q9P2I0|CPSF2_HUMAN	sp|Q9P2I0|CPSF2_HUMAN Cleavage and polyadenylation specificity factor subunit 2 OS=Homo sapiens OX=9606 GN=CPSF2 PE=1 SV=2	Color2 [A=255, R=192, G=192, B=192]	9	4			FALSE	+	Elute_Lysate	9	17	88.486	0	53.626	59114000	27	0	1	1.76643	0.000682878	-3.77577	-1.27513	12.4058	13.2117	15.2269	16.466	17.7172	17.9885
+	0.944196	-3.77893	O60885	sp|O60885|BRD4_HUMAN;sp|Q58F21|BRDT_HUMAN	sp|O60885|BRD4_HUMAN	sp|O60885|BRD4_HUMAN Bromodomain-containing protein 4 OS=Homo sapiens OX=9606 GN=BRD4 PE=1 SV=2	Color2 [A=255, R=192, G=192, B=192]	9	4			FALSE	+	Elute_Lysate	10	7.9	152.22	0.00039047	18.531	42083000	33	0	2	0.944196	0.00682012	-3.77893	-0.975891	13.2099	12.064	18.1584	18.3945	18.0793	18.2953
	0.602221	3.23592	P35749	sp|P35749|MYH11_HUMAN	sp|P35749|MYH11_HUMAN	sp|P35749|MYH11_HUMAN Myosin-11 OS=Homo sapiens OX=9606 GN=MYH11 PE=1 SV=3	Color2 [A=255, R=192, G=192, B=192]	9	4			FALSE			43	16.7	227.34	0.00027049	4.3773	5630300	5	0	1	0.602221	0.0432934	3.23592	0.734367	18.6867	12.0712	19.3894	12.5064	14.566	13.3671
	0.324972	-0.937705	P35813	sp|P35813|PPM1A_HUMAN	sp|P35813|PPM1A_HUMAN	sp|P35813|PPM1A_HUMAN Protein phosphatase 1A OS=Homo sapiens OX=9606 GN=PPM1A PE=1 SV=1	Color2 [A=255, R=192, G=192, B=192]	9	4			FALSE			2	5.5	42.447	0.0003917	18.666	21906000	10	0	1	0.324972	0.617538	-0.937705	-0.294375	13.1142	15.1698	13.8418	12.9433	16.1364	15.8591
	0.652163	-1.72563	P35914	sp|P35914|HMGCL_HUMAN;sp|Q8TB92|HMGC2_HUMAN	sp|P35914|HMGCL_HUMAN;sp|Q8TB92|HMGC2_HUMAN	sp|P35914|HMGCL_HUMAN Hydroxymethylglutaryl-CoA lyase, mitochondrial OS=Homo sapiens OX=9606 GN=HMGCL PE=1 SV=2;sp|Q8TB92|HMGC2_HUMAN 3-hydroxymethyl-3-methylglutaryl-CoA lyase, cytoplasmic OS=Homo sapiens OX=9606 GN=HMGCLL1 PE=1 SV=3	Color2 [A=255, R=192, G=192, B=192]	9	4			FALSE			2	2.8	34.36	0.00026702	4.0764	10795000	8	0	2	0.652163	0.174003	-1.72563	-0.539817	11.5778	14.0435	15.1742	16.097	14.255	15.6203
+	1.51529	-3.77895	P01116	sp|P01116|RASK_HUMAN	sp|P01116|RASK_HUMAN	sp|P01116|RASK_HUMAN GTPase KRas OS=Homo sapiens OX=9606 GN=KRAS PE=1 SV=1	Color2 [A=255, R=192, G=192, B=192]	9	4			FALSE	+	Elute_Lysate	9	59.8	21.656	0	22.264	52009000	59	0	1	1.51529	0.0011039	-3.77895	-1.19873	16.9342	13.0836	14.1933	18.5606	18.2603	18.7271
	1.52486	-1.65831	P36404	sp|P36404|ARL2_HUMAN	sp|P36404|ARL2_HUMAN	sp|P36404|ARL2_HUMAN ADP-ribosylation factor-like protein 2 OS=Homo sapiens OX=9606 GN=ARL2 PE=1 SV=4	Color2 [A=255, R=192, G=192, B=192]	9	4			FALSE			2	10.3	20.878	0.0067458	2.011	4264200	8	0	1	1.52486	0.069942	-1.65831	-0.662756	13.2667	13.0038	14.4519	15.6408	15.2185	14.838
+	3.1602	-3.78031	Q9BW92	sp|Q9BW92|SYTM_HUMAN	sp|Q9BW92|SYTM_HUMAN	sp|Q9BW92|SYTM_HUMAN Threonine--tRNA ligase, mitochondrial OS=Homo sapiens OX=9606 GN=TARS2 PE=1 SV=1	Color2 [A=255, R=192, G=192, B=192]	9	4			FALSE	+	Elute_Lysate	11	15.9	81.035	0	26.254	64350000	33	0	1	3.1602	0.000147771	-3.78031	-1.57587	13.314	14.5596	14.3424	17.7367	18.0669	17.7532
+	2.20763	-3.78359	O60879	sp|O60879|DIAP2_HUMAN	sp|O60879|DIAP2_HUMAN	sp|O60879|DIAP2_HUMAN Protein diaphanous homolog 2 OS=Homo sapiens OX=9606 GN=DIAPH2 PE=1 SV=1	Color2 [A=255, R=192, G=192, B=192]	9	4			FALSE	+	Elute_Lysate	12	14.7	125.57	0	34.368	35037000	28	0	1	2.20763	0.000299781	-3.78359	-1.39228	12.936	14.4843	15.1698	17.5721	18.5162	17.8526
+	2.21852	-3.78362	Q9P287	sp|Q9P287|BCCIP_HUMAN	sp|Q9P287|BCCIP_HUMAN	sp|Q9P287|BCCIP_HUMAN BRCA2 and CDKN1A-interacting protein OS=Homo sapiens OX=9606 GN=BCCIP PE=1 SV=1	Color2 [A=255, R=192, G=192, B=192]	9	4			FALSE	+	Elute_Lysate	5	24.8	35.979	0	177.78	76264000	28	0	1	2.21852	0.000247807	-3.78362	-1.39486	12.6849	14.699	14.6118	17.8216	18.2377	17.2873
+	2.38173	-3.78546	P19525	sp|P19525|E2AK2_HUMAN	sp|P19525|E2AK2_HUMAN	sp|P19525|E2AK2_HUMAN Interferon-induced, double-stranded RNA-activated protein kinase OS=Homo sapiens OX=9606 GN=EIF2AK2 PE=1 SV=2	Color2 [A=255, R=192, G=192, B=192]	9	4			FALSE	+	Elute_Lysate	9	19.8	62.094	0	66.516	62494000	41	0	1	2.38173	0.00025379	-3.78546	-1.43248	14.7558	12.9277	14.8273	17.8336	17.7555	18.2782
[truncated: 2,823 more rows]

## Sheet: SKBR3
Significant	LOG(P-value)	Difference	Protein IDs	Majority protein IDs	Uniprot	Fasta headers	Symbol color	Symbol type	Symbol size	Show label	Only identified by site	IsAMucin	Student's T-test Significant Elute_Lysate	Student's T-test significant	Peptides	Sequence coverage [%]	Unique + razor sequence coverage [%]	Unique sequence coverage [%]	Mol. weight [kDa]	Q-value	Score	Intensity	MS/MS count	MucinScore	-Log Student's T-test p-value Elute_Lysate	Student's T-test q-value Elute_Lysate	Student's T-test Difference Elute_Lysate	Student's T-test Test statistic Elute_Lysate	LFQ intensity Elute1	LFQ intensity Elute2	LFQ intensity Elute3	LFQ intensity Lysate1	LFQ intensity Lysate2	LFQ intensity Lysate3
[truncated: 3,404 more rows]

[truncated: 3 more sheets: Capan2, K562, OVCAR3]
