# Supplementary material for: Revealing the human mucinome
Source: Nat Commun. 2022 Jun 20;13:3542. doi: 10.1038/s41467-022-31062-4 (PMC9209528; doi:10.1038/s41467-022-31062-4)
Supplement: Supplementary file 7 — Supplementary Dataset 4 [file 41467_2022_31062_MOESM7_ESM.xlsx]

## Sheet: Cell Lines
Uniprot	Protein	Previous Evidence?	Mucin Score	Approximate Mucin Domain(s)
Q8N131	Porimin	no	2.077	63-156
Q6ZSS7	Major facilitator superfamily domain-containing protein 6	no	3.429	180-270
Q9Y289	Sodium-dependent multivitamin transporter	no	2.333	1 through 22
Q68BL7	Olfactomedin-like protein 2A	no	3.6	360-410
Q13261	Interleukin-15 receptor subunit alpha	no	1.8	150-190
P34810	Macrosialin	no	5.318	30-160
Q5VV43	Dyslexia-associated protein KIAA0319	no	1.271	270-320		^ only 1 peptide
Q14114	Low-density lipoprotein receptor-related protein 8	no*	2.556	740-800		*sites detected outside of mucin domain
Q9H8J5	MANSC domain-containing protein 1	no*	3.088	230-330		~ canonical or known mucin, but not detected in SimpleCell
P28908	Tumor necrosis factor receptor superfamily member 8	no*	1.517	350-370
Q8NC54	Keratinocyte-associated transmembrane protein 2	no^	2.308	50-100
P08575	Receptor-type tyrosine-protein phosphatase C	no^	2.375	25-240
Q6UX71	Plexin domain-containing protein 2	no^*	6.5	380-430
Q6WRI0	Immunoglobulin superfamily member 10	no^*	3.114	1050-1450
Q9H1U4	Multiple epidermal growth factor-like domains protein 9	no^*	3.938	90-200, 460-500
Q6UXD5	Seizure 6-like protein 2	yes	5.286	154-170
Q8WXI7	Mucin-16	yes	2.841	1-14400
O00468	Agrin	yes	1.341	920-1320
Q76M96	Coiled-coil domain-containing protein 80	yes	2.9	380-450
P08174	Complement decay-accelerating factor	yes	5.111	290-350
O75509
O95274
P14543	Nidogen-1	yes	3.086	570-620
O00592
Q9ULI3	Protein HEG homolog 1	yes	1.772	190-990
P15941	Mucin-1	yes	2.427	1-1040
Q9UGM3
Q8N307
Q9BY67
Q99102
P18827	Syndecan-1	yes	3.556	60-155
P16070	CD44	yes	2.323	380-630
Q14118	Dystroglycan	yes	5.857	430-460
P05067	Amyloid beta A4 protein	yes	5.2	260-290
O75056
Q9NS15	Latent-transforming growth factor beta-binding protein 3	yes	1.86	510-535
Q6EMK4	Vasorin	yes	6	350-390
P16150	Leukosialin (CD43)	yes	2.045	30-250
O14523
P02751
O94910
P07359
Q68BL8
Q14242	P-selectin glycoprotein ligand 1	yes	12.461	65-280
Q9HAR2
P43121
Q9BUF7
Q9HCM3
P39060
Q92954
Q9NQX5
Q9NR99
Q6ZVL6	UPF0606 protein KIAA1549L	yes	1.977	20-50, 400-450
P02724	Glycophorin-A	yes	1.5	20-70
P20333	Tumor necrosis factor receptor superfamily member 1B	yes	1.9	200-240
Q9H3R2	Mucin-13	yes~	2.58	1-175
P98088	Mucin-5AC	yes~	2.928	1500-5200
		58 total
		15 unknown

## Sheet: Ascites
Uniprot	Protein	Previous Evidence?	Mucin Score	Approximate Mucin Domain(s)
Q9NPY3	Complement component C1q receptor	no	1.259	490-530
Q7Z7M0	Multiple epidermal growth factor-like domains protein 8	no	1.77	690-720		^ only 1 peptide
Q04756	Hepatocyte growth factor activator	no	1.88	50-70		*sites detected outside of mucin domain
Q9HCU0	Endosialin	no	2.06	540-640		~ canonical or known mucin, but not detected in SimpleCell
Q9UGN4	CMRF35-like molecule 8	no	2.5	130-150
Q12889	Oviduct-specific glycoprotein	no	2.58	500-530
P12111	Collagen alpha-3(VI) chain	no	2.93	2860-2900
P25940	Collagen alpha-3(V) chain	no	3.15	300-340
Q68BL7	Olfactomedin-like protein 2A	no	3.6	360-410
Q9HBB8	Cadherin-related family member 5	no	3.75	555-650
Q9BY67	Cell adhesion molecule 1	no	4	330-360
Q7Z7G0	Target of Nesh-SH3	no	4.17	330-755
Q9Y5Y7	Lymphatic vessel endothelial hyaluronic acid receptor 1	no	5.33	150-185
Q9Y279	V-set and immunoglobulin domain-containing protein 4	no	6	235-270
P08519	Apolipoprotein(a)	no	2.86	3750-3780
Q9UKZ9	Procollagen C-endopeptidase enhancer 2	no	19.5	270-295, 320-340
O94910	Adhesion G protein-coupled receptor L1	no	3.56	400-440
Q8WWV6	High affinity immunoglobulin alpha and immunoglobulin mu Fc receptor	no	4.27	200-235
P01042	Kininogen-1	no	2.29	520-550
Q5T2D2	Trem-like transcript 2 protein	no	3.67	180-250
Q99542	Matrix metalloproteinase-19	no	8.25	470-560
Q8TF66	Leucine-rich repeat-containing protein 15	no	3.43	495-510
P58397	A disintegrin and metalloproteinase with thrombospondin motifs 12	no	2.76	1030-1150
Q13201	Multimerin-1	no	2.85	50-90
P16112	Aggrecan core protein	no	1.6	760-2265
P12259	Coagulation factor V	no*	1.303	1180-1400
Q4ZHG4	Fibronectin type III domain-containing protein 1	no*	2.11	750-780
Q9BUN1	Protein MENT	no*	2.42	170-300
P08575	Receptor-type tyrosine-protein phosphatase C	no^	2.375	25-240
Q6UX71	Plexin domain-containing protein 2	no^*	6.5	380-430
Q9H1U4	Multiple epidermal growth factor-like domains protein 9	no^*	3.938	90-200, 460-500
O94856	Neurofascin	no^*	9.6	1050-1110
Q6WRI0	Immunoglobulin superfamily member 10	no^*	3.114	1050-1450
O00468	Agrin	yes	1.341	920-1320
Q9ULI3	Protein HEG homolog 1	yes	1.772	190-990
P16070	CD44	yes	2.323	380-630
P15941	Mucin-1	yes	2.427	1-1040
O00592	Podocalyxin	yes	2.48	20-340
Q8WXI7	Mucin-16	yes	2.841	1-14400
Q76M96	Coiled-coil domain-containing protein 80	yes	2.9	380-450
Q9NR99	Matrix-remodeling-associated protein 5	yes	2.94	1495-1510
P13611	Versican core protein	yes	3.45	950-2500
Q14112	Nidogen-2	yes	3.45	610-700
A1L4H1	Soluble scavenger receptor cysteine-rich domain-containing protein SSC5D	yes	4	1000-1400
Q68BL8	Olfactomedin-like protein 2B	yes	4	340-510
P13473	Lysosome-associated membrane glycoprotein 2	yes	4	180-250
O95274	Ly6/PLAUR domain-containing protein 3	yes	4.67	245-270
P08174	Complement decay-accelerating factor	yes	5.111	290-350
P05155	Plasma protease C1 inhibitor	yes	5.6	60-125
Q14118	Dystroglycan	yes	5.857	430-460
Q6EMK4	Vasorin	yes	6	350-390
Q9HC84	Mucin-5B	yes	6.48	1450-5000
Q92954	Proteoglycan 4	yes	12.2	150-180, 960-980
Q9UGM3	Deleted in malignant brain tumors 1 protein	yes	1.58	700-1500
Q8N307	Mucin-20	yes	2.1	400-655
P18827	Syndecan-1	yes	3.556	60-155
Q99102	Mucin-4	yes	3.3	30-1070
P07359	Platelet glycoprotein Ib alpha chain	yes~	4.96	370-500
Q9UKJ1	Paired immunoglobulin-like type 2 receptor alpha	yes~	5.1	150-180
Q96H15	T-cell immunoglobulin and mucin domain-containing protein 4	yes~	6	130-255
Q6W4X9	Mucin-6	yes~	4.07	1200-2310
		33 unknown
		61 total
