# Supplementary material for: Revealing the human mucinome
Source: Nat Commun. 2022 Jun 20;13:3542. doi: 10.1038/s41467-022-31062-4 (PMC9209528; doi:10.1038/s41467-022-31062-4)
Supplement: Supplementary file 8 — Supplementary Dataset 5 [file 41467_2022_31062_MOESM8_ESM.xlsx]

## Sheet: Master_Mucin
HeLa	Capan2	K562	OVCAR3	SKBR3		5 Overlap	Protein	MucinScore	Previous Evidence?		GOTERM_CC_DIRECT	integral component of membrane	RT	28	77.8	2.9e-09	2.7e-07
Q8N131	Q9H8J5	Q8N131	Q14118	Q92954		Q8N131	Porimin	2.071	no		GOTERM_CC_DIRECT	plasma membrane	RT	19	52.8	0.00018	0.0035
Q6UXD5	Q8NC54	P15941	Q8N131	Q6UX71		P15941	Mucin-1	2.427			GOTERM_CC_DIRECT	extracellular exosome	RT	18	50	4.2e-06	0.00013
Q8WXI7	P08174	Q14118	P15941	Q6EMK4		O00468	Agrin	1.341			GOTERM_CC_DIRECT	integral component of plasma membrane	RT	11	30.6	0.00023	0.0037
Q6UX71	O75509	P08174	Q6UX71	Q14118		Q14118	Dystroglycan	5.857			GOTERM_CC_DIRECT	extracellular region	RT	11	30.6	0.00066	0.0068
Q14114	Q9H3R2	Q14114	Q9H8J5	Q6UXD5		Q14114	Low-density lipoprotein receptor-related protein 8	2.556	no		GOTERM_CC_DIRECT	membrane	RT	10	27.8	0.02	0.15
O00468	O95274	O00468	Q8NC54	P05067		P08174	Complement decay-accelerating factor (CD55)	5.111			GOTERM_CC_DIRECT	extracellular space	RT	9	25	0.0034	0.029
Q6ZSS7	Q9NS15	P02724	Q68BL8	P08174		Q6ZSS7	Major facilitator superfamily domain-containing protein 6	3.429	no		GOTERM_CC_DIRECT	cell surface	RT	7	19.4	0.00052	0.0068
Q76M96	Q8N131	P16150	Q68BL7	O95274							GOTERM_CC_DIRECT	Golgi lumen	RT	6	16.7	1e-06	5e-05
Q6WRI0	Q6UXD5	Q6ZSS7	P08174	Q9BY67		4 Overlap	Protein	MucinScore			GOTERM_MF_DIRECT	calcium ion binding	RT	6	16.7	0.0051	0.16
P08174	Q14118	O75056	Q6ZVL6	P43121		Q6UX71	Plexin domain-containing protein 2	6.5	no		GOTERM_CC_DIRECT	basement membrane	RT	5	13.9	1.5e-05	0.00037
P14543	P16070	P28908	Q6EMK4	O94910		Q8NC54	Keratinocyte-associated transmembrane protein 2	2.308	no		GOTERM_CC_DIRECT	membrane raft	RT	5	13.9	0.00063	0.0068
Q9ULI3	O00592	Q14242	P18827	P18827		P18827	Syndecan-1	3.556			GOTERM_CC_DIRECT	external side of plasma membrane	RT	5	13.9	0.00072	0.0068
P15941	Q9H1U4	P20333	Q9BY67	Q6ZSS7		P05067	Amyloid-beta precursor protein	5.2			GOTERM_CC_DIRECT	focal adhesion	RT	4	11.1	0.039	0.24
Q8NC54	Q6EMK4	P08575	O00592	Q9H8J5							GOTERM_MF_DIRECT	virus receptor activity	RT	4	11.1	0.00019	0.012
P18827	Q9UGM3	Q8NC54	Q9HAR2	P02751							GOTERM_MF_DIRECT	transmembrane signaling receptor activity	RT	3	8.3	0.046	0.36
Q9H3R2	Q14114	Q68BL8	P43121	Q9NQX5							GOTERM_CC_DIRECT	uropod	RT	2	5.6	0.021	0.15
Q9Y289	Q8N307	O94910	Q6ZSS7	Q9NR99							GOTERM_CC_DIRECT	basal lamina	RT	2	5.6	0.028	0.19
Q68BL7	Q9BY67	O14523	Q76M96	Q14114							GOTERM_MF_DIRECT	laminin-1 binding	RT	2	5.6	0.0096	0.2
P16070	Q99102	P02751	Q9Y289	O00592							GOTERM_MF_DIRECT	dystroglycan binding	RT	2	5.6	0.014	0.23
Q14118	Q13261	P07359	O94910	P15941							GOTERM_MF_DIRECT	transforming growth factor beta binding	RT	2	5.6	0.025	0.32
P05067	P98088		Q9ULI3	Q9Y289							GOTERM_MF_DIRECT	tumor necrosis factor-activated receptor activity	RT	2	5.6	0.038	0.36
	Q6UX71		Q14114	P16070							GOTERM_MF_DIRECT	laminin binding	RT	2	5.6	0.039	0.36
	Q8WXI7		Q9BUF7	Q8N131							GOTERM_MF_DIRECT	cytokine receptor activity	RT	2	5.6	0.056	0.4
	O00468		P05067	Q9BUF7							GOTERM_MF_DIRECT	collagen binding	RT	2	5.6	0.092	0.59
	Q6ZSS7		Q8N307	O00468
	P14543		O00468	Q5VV43
	P34810		P02751
	P15941		Q8WXI7
	P05067		Q9HCM3
	P18827		P39060

## Sheet: Master_NonMucin
HeLa	Capan2	K562	OVCAR3	SKBR3	Master		5 Overlap	Protein Name				GOTERM_CC_DIRECT	extracellular exosome	RT		87	34.4	3.5e-15	1.1e-12
Q96PN8	O15211	P01130	O95490	P60709	Q96PN8		Q68DE3	Basic helix-loop-helix domain-containing protein USF3				GOTERM_CC_DIRECT	integral component of membrane	RT		80	31.6	0.061	0.4
O15211	Q68DE3	P18433	Q9BRF8	P35579	O15211		P98160	Basement membrane-specific heparan sulfate proteoglycan core protein	*mucin lost in new program			GOTERM_CC_DIRECT	plasma membrane	RT		68	26.9	0.028	0.25
Q68DE3	Q8NDW8	P04921	Q8N387	Q9ULD2	Q68DE3		P01130	Low-density lipoprotein receptor	*related proteins are mucins			GOTERM_CC_DIRECT	membrane	RT		45	17.8	0.0028	0.038
Q8TCZ2	Q9NPG4	Q96DC7	O94991	P18433	Q8TCZ2		P18433	Receptor-type tyrosine-protein phosphatase alpha	*related proteins are mucins			GOTERM_CC_DIRECT	extracellular space	RT		37	14.6	3.4e-05	0.0013
Q96HP4	Q96KQ4	O95342	P52799	Q5FWE3	Q96HP4		P35580	Myosin-10				GOTERM_CC_DIRECT	integral component of plasma membrane	RT		34	13.4	0.00088	0.014
P98160	O43157	Q5T1C6	P01130	Q68DE3	P98160							GOTERM_CC_DIRECT	extracellular region	RT		31	12.3	0.032	0.26
Q9HCX4	O00182	Q68DE3	Q5T601	Q6P4E1	Q9HCX4							GOTERM_CC_DIRECT	Golgi apparatus	RT		25	9.9	0.00044	0.0085
Q9ULD2	P52799	Q9NZ53	Q8NDY3	Q9Y653	Q9ULD2		4 Overlap	Protein Name				GOTERM_CC_DIRECT	focal adhesion	RT		23	9.1	1.1e-08	1.1e-06
Q9HCD6	Q6PCB0	Q6UY14	Q5T1C6	O43157	Q9HCD6		O43157	Plexin-B1	*related proteins are mucins			GOTERM_CC_DIRECT	extracellular matrix	RT		18	7.1	4e-07	3e-05
Q9NPG4	Q9NP73	Q7Z406	Q96JM2	P98160	Q9NPG4		P15529	Membrane cofactor protein (CD46)	*mucinscore 0.76 - underscored			GOTERM_CC_DIRECT	perinuclear region of cytoplasm	RT		15	5.9	0.035	0.26
P01130	Q8IZA0	Q562R1	P23470	P01130	P01130		Q96KQ4	Apoptosis-stimulating of p53 protein 1				GOTERM_CC_DIRECT	myosin complex	RT		11	4.3	8.1e-10	1.2e-07
O60279	P18433	P15529	P98164	P11047	O60279		Q8IZA0	Dyslexia-associated protein KIAA0319-like protein				GOTERM_CC_DIRECT	endosome	RT		10	4	0.003	0.039
O94991	Q5T601	Q9NZJ4	P18433	Q8NDW8	O94991		Q5T1C6	Acyl-coenzyme A thioesterase THEM4				GOTERM_CC_DIRECT	cytoskeleton	RT		10	4	0.057	0.38
Q8IW52	O00214	O94832	P15529	Q9BWQ6	Q8IW52		Q9BWQ6	Protein YIPF2				GOTERM_CC_DIRECT	basement membrane	RT		9	3.6	9.1e-06	0.00046
P18433	Q9Y2G1	Q8N387	Q68DE3	Q6UVK1	P18433		Q9NZ53	Podocalyxin-like protein 2	*mucinscore 0 - underscored			GOTERM_CC_DIRECT	actin cytoskeleton	RT		9	3.6	0.0082	0.089
O43157	Q9NUW8	P98160	Q9NZ53	Q765P7	O43157							GOTERM_CC_DIRECT	receptor complex	RT		8	3.2	0.0014	0.021
P15529	P24592	Q70EL1	O00182	P26992	P15529							GOTERM_CC_DIRECT	lamellipodium	RT		8	3.2	0.0052	0.059
Q7L1W4	Q92859	P08571	O43157	Q9NZ53	Q7L1W4							GOTERM_CC_DIRECT	cytoplasmic vesicle	RT		8	3.2	0.036	0.26
P09603	Q9Y336	P01282	P14649	P98095	P09603							GOTERM_CC_DIRECT	apical plasma membrane	RT		8	3.2	0.089	0.51
Q8IZP9	P15529	Q9ULD2	Q6PCB0	Q9P2D7	Q8IZP9							GOTERM_CC_DIRECT	stress fiber	RT		7	2.8	7.3e-05	0.0024
Q6ZMI0	P01130	Q9BXX3	Q9P2D7	Q3T906	Q6ZMI0							GOTERM_CC_DIRECT	brush border	RT		7	2.8	0.00013	0.004
O15230	Q562R1	Q9HCX4	P98160	O95342	O15230							GOTERM_CC_DIRECT	actin filament	RT		7	2.8	0.00021	0.0057
Q96KQ4	P35030	P01857	Q9H936	Q9ULF5	Q96KQ4							GOTERM_CC_DIRECT	cell-cell junction	RT		7	2.8	0.026	0.23
Q8IZA0	Q7Z7M9	Q9BWQ6	Q9NQS3	Q7L1W4	Q8IZA0							GOTERM_CC_DIRECT	membrane raft	RT		7	2.8	0.054	0.37
Q9Y4I1	O75665	O00214	Q9C098	O15230	Q9Y4I1							GOTERM_CC_DIRECT	cortical cytoskeleton	RT		6	2.4	8.2e-06	0.00046
Q9P2E3	O94907	Q69YN4	P09493	P21583	Q9P2E3							GOTERM_CC_DIRECT	ruffle membrane	RT		6	2.4	0.0045	0.052
Q5T1C6	Q7L5D6	P14649	O95342	Q12805	Q5T1C6							GOTERM_CC_DIRECT	Golgi lumen	RT		6	2.4	0.0087	0.09
P82914	Q9ULF5	P02790	Q86YT6	Q9UJJ9	P82914							GOTERM_CC_DIRECT	blood microparticle	RT		6	2.4	0.05	0.35
P55268	Q16363	Q969U6	Q9H156	Q92859	P55268							GOTERM_CC_DIRECT	basolateral plasma membrane	RT		6	2.4	0.089	0.51
O43674	O75037	Q96JA1	Q5JPH6	Q8IWT6	O43674							GOTERM_CC_DIRECT	Arp2/3 protein complex	RT		5	2	1.3e-05	0.00057
Q8IWT6	P01282	O75665	Q9NSC7	Q92673	Q8IWT6							GOTERM_CC_DIRECT	ruffle	RT		5	2	0.031	0.26
Q969U6	Q9GZM7	A6NJ78	O43674	P52630	Q969U6							GOTERM_CC_DIRECT	growth cone	RT		5	2	0.066	0.42
P02808	Q9NZU0	Q6ZRI6	P07942	Q2I0M4	P02808							GOTERM_CC_DIRECT	uropod	RT		4	1.6	0.00034	0.0085
Q9BT67	P01857	P06396	O75037	O75071	Q9BT67							GOTERM_CC_DIRECT	actomyosin	RT		4	1.6	0.00045	0.0085
O75976	P14649	Q9H2G9	Q8WUT4	Q8IZA0	O75976							GOTERM_CC_DIRECT	cortical actin cytoskeleton	RT		4	1.6	0.019	0.18
Q9BRF8	Q5T1C6	Q8NEX9	Q14953	O75037	Q9BRF8							GOTERM_CC_DIRECT	endocytic vesicle	RT		4	1.6	0.034	0.26
O95490	P35580	Q7Z7M9	Q7L1W4	Q96PZ2	O95490							GOTERM_CC_DIRECT	clathrin-coated pit	RT		4	1.6	0.035	0.26
P01282	Q8N2G8	P13987	Q6UVK1	Q8IWZ3	P01282							GOTERM_CC_DIRECT	laminin-10 complex	RT		3	1.2	0.00051	0.0085
Q9UBU9	Q969U6	Q96KQ4	P25391	Q9Y4I1	Q9UBU9							GOTERM_CC_DIRECT	laminin-1 complex	RT		3	1.2	0.00051	0.0085
Q9Y520	Q96JB6	P12829	O75071	P35030	Q9Y520							GOTERM_CC_DIRECT	laminin-11 complex	RT		3	1.2	0.00051	0.0085
Q15650	O95070	Q8N2G8	P11047	Q5R3F8	Q15650							GOTERM_CC_DIRECT	myosin II filament	RT		3	1.2	0.00051	0.0085
A0A1W2PR19	P09493	Q5VZL5	P0C025	Q13501	A0A1W2PR19							GOTERM_CC_DIRECT	muscle thin filament tropomyosin	RT		3	1.2	0.001	0.015
Q9BWQ6	P21583	Q14953	O00214	O15431	Q9BWQ6							GOTERM_CC_DIRECT	unconventional myosin complex	RT		3	1.2	0.0034	0.042
Q86VR2	O15230	P35580	P60660	Q12913	Q86VR2							GOTERM_CC_DIRECT	myosin II complex	RT		3	1.2	0.0034	0.042
P52799	O75976	Q8IYW2	Q9BWQ6	Q7L0X0	P52799							GOTERM_CC_DIRECT	basal lamina	RT		3	1.2	0.016	0.16
P59998	Q96CS2	Q9BT67	P06753	O00461	P59998							GOTERM_CC_DIRECT	cell-cell contact zone	RT		3	1.2	0.02	0.19
Q9NZ53	Q12894	P60709	Q8IWT6	Q5SZK8	Q9NZ53							GOTERM_CC_DIRECT	podosome	RT		3	1.2	0.039	0.28
Q96E11	A8MQ03	Q6ZVM7	Q5FWE3	P01857	Q96E11							GOTERM_CC_DIRECT	filamentous actin	RT		3	1.2	0.062	0.4
Q12913	Q9BT67	P35579	O14530	P31431	Q12913							GOTERM_CC_DIRECT	COP9 signalosome	RT		3	1.2	0.077	0.46
Q53H96	Q92537	Q9Y496	P57735	P01834	Q53H96							GOTERM_CC_DIRECT	cell leading edge	RT		3	1.2	0.093	0.51
O75569	Q9UBU9	Q8IZA0	O15144	P19634	O75569							GOTERM_CC_DIRECT	sarcomere	RT		3	1.2	0.093	0.51
O15511	P98160	Q01469	Q07954	Q76KP1	O15511							GOTERM_CC_DIRECT	laminin-3 complex	RT		2	0.8	0.026	0.23
Q07954	Q02413	P01834	P28289	Q86Y97	Q07954							GOTERM_CC_DIRECT	lipopolysaccharide receptor complex	RT		2	0.8	0.076	0.46
P35580	P11474	Q9H8M7	Q9NYL9	Q9NRY5	P35580							GOTERM_CC_DIRECT	sarcoplasm	RT		2	0.8	0.088	0.51
	Q96CM3	O15144	P55268	Q86SQ4	O15211							GOTERM_CC_DIRECT	endosome membrane	RT		6	2.4	0.097	0.52
	Q9BXR0	Q7L1W4	P67936	P62633	Q68DE3
	P56962	Q9NYL9	O76062	Q14766	Q8NDW8
	Q86SQ4	O75955	O15230	P15907	Q9NPG4
	Q96RU2	P13224	P35579	Q9NPG4	Q96KQ4
	Q9NYL9	Q4G0A6	P02790	O75976	O43157
	Q15072	Q14254	Q9BQA9	P35580	O00182
	Q8IWE4	Q53HC9	P59998	P18615	P52799
	O94832	Q9Y580	P35580	Q9UKM7	Q6PCB0
	Q8IUF8	P67936	P06396	O95490	Q9NP73
	Q86V87	P47756	P18085	A6NCS6	Q8IZA0
	Q9H7F4	Q13257	P13987	Q13641	P18433
	Q15413	P59998	O15145	P35749	Q5T601
	O75486	Q16740	P47756	P67870	O00214
	Q9UJY4	P62070	Q9BPX5	P09493	Q9Y2G1
	Q86SR1		Q9UK41	P36897	Q9NUW8
	Q9H0J9		P10909	Q13275	P24592
	Q9BUZ4		Q13501	Q96KQ4	Q92859
	Q5SXH7			P07305	Q9Y336
	P11047			Q03154	P15529
	Q9H7B4			Q9BXJ4	P01130
	P05413			Q53H96	Q562R1
	Q53H96			Q9NQX4	P35030
	P06396			Q8NBM4	Q7Z7M9
	Q8N8D1			Q5SXH7	O75665
	Q8IV20			P59998	O94907
	Q8N0V3			P98198	Q7L5D6
	Q9Y6J9			Q92643	Q9ULF5
	Q9H019			O75323	Q16363
	P13796				O75037
	Q6N063				P01282
	P13598				Q9GZM7
	Q8N138				Q9NZU0
	Q9H4M3				P01857
	P49366				P14649
	P49184				Q5T1C6
	Q8WUA8				P35580
	Q99583				Q8N2G8
	Q8N806				Q969U6
	Q96CB8				Q96JB6
	Q07352				O95070
	Q6UVK1				P09493
	Q6P4A7				P21583
	P08670				O15230
	Q9ULC6				O75976
	Q53HV7				Q96CS2
	Q9UM54				Q12894
	Q9UI42				A8MQ03
	O60462				Q9BT67
					Q92537
					Q9UBU9
					P98160
					Q02413
					P11474
					Q96CM3
					Q9BXR0
					P56962
					Q86SQ4
					Q96RU2
					Q9NYL9
					Q15072
					Q8IWE4
					O94832
					Q8IUF8
					Q86V87
					Q9H7F4
					Q15413
					O75486
					Q9UJY4
					Q86SR1
					Q9H0J9
					Q9BUZ4
					Q5SXH7
					P11047
					Q9H7B4
					P05413
					Q53H96
					P06396
					Q8N8D1
					Q8IV20
					Q8N0V3
					Q9Y6J9
					Q9H019
					P13796
					Q6N063
					P13598
					Q8N138
					Q9H4M3
					P49366
					P49184
					Q8WUA8
					Q99583
					Q8N806
					Q96CB8
					Q07352
					Q6UVK1
					Q6P4A7
					P08670
					Q9ULC6
					Q53HV7
					Q9UM54
					Q9UI42
					O60462
					P01130
					O95342
					P02724
					P18433
					P04921
					Q6UY14
					Q5T1C6
					Q68DE3
					P15529
					Q562R1
					Q96DC7
					O94832
					Q9NZ53
					Q7Z406
					Q68BL8
					Q9HCX4
					P08571
					P20333
					Q9NZJ4
					Q969U6
					Q9ULD2
					P01282
					Q69YN4
					Q70EL1
					O00214
					P01857
					Q9BWQ6
					Q9BXX3
					P14649
					P02790
					O75665
					Q96JA1
					A6NJ78
					P06396
					Q7Z7M9
					P13987
					Q9H2G9
					P12829
					Q96KQ4
					Q5VZL5
					Q8N2G8
					P35580
					Q8IYW2
					P60709
					Q9BT67
					Q6ZVM7
					Q14953
					P35579
					O15144
					Q01469
					Q8IZA0
					Q9Y496
					Q86UU1
					Q9H8M7
					Q7L1W4
					Q9NYL9
					O75955
					P13224
					Q14254
					Q53HC9
					Q4G0A6
					Q9Y580
					P67936
					P47756
					Q13257
					P59998
					Q16740
					P62070
					O95490
					Q9BRF8
					Q8N387
					O94991
					P52799
					P01130
					Q5T601
					Q8NDY3
					Q5T1C6
					Q96JM2
					P23470
					P98164
					P18433
					P15529
					Q68DE3
					Q9NZ53
					O00182
					O43157
					P14649
					Q6PCB0
					Q9P2D7
					P98160
					Q9H936
					Q9NQS3
					Q9C098
					P09493
					O95342
					Q86YT6
					Q9H156
					Q5JPH6
					Q9NSC7
					O43674
					P07942
					O75037
					Q8WUT4
					Q14953
					Q7L1W4
					Q6UVK1
					P25391
					O75071
					P11047
					P0C025
					O00214
					P60660
					Q9BWQ6
					P06753
					Q8IWT6
					Q5FWE3
					O14530
					P57735
					O15144
					Q07954
					P28289
					Q9NYL9
					P55268
					P67936
					O76062
					O15230
					P35579
					P02790
					Q9BQA9
					P59998
					P35580
					P06396
					P18085
					P13987
					O15145
					P47756
					Q9BPX5
					Q9UK41
					P10909
					Q13501
					P60709
					P35579
					Q9ULD2
					P18433
					Q5FWE3
					Q68DE3
					Q6P4E1
					Q9Y653
					O43157
					P98160
					P01130
					P11047
					Q8NDW8
					Q9BWQ6
					Q6UVK1
					Q765P7
					P26992
					Q9NZ53
					P98095
					Q9P2D7
					Q3T906
					O95342
					Q9ULF5
					Q7L1W4
					O15230
					P21583
					Q12805
					Q9UJJ9
					Q92859
					Q8IWT6
					Q92673
					P52630
					Q2I0M4
					O75071
					Q8IZA0
					O75037
					Q96PZ2
					Q8IWZ3
					Q9Y4I1
					P35030
					Q5R3F8
					Q13501
					O15431
					Q12913
					Q7L0X0
					O00461
					Q5SZK8
					P01857
					P31431
					P01834
					P19634
					Q76KP1
					Q86Y97
					Q9NRY5
					Q86SQ4
					P62633
					Q14766
					P15907
					Q9NPG4
					O75976
					P35580
					P18615
					Q9UKM7
					O95490
					A6NCS6
					Q13641
					P35749
					P67870
					P09493
					P36897
					Q13275
					Q96KQ4
					P07305
					Q03154
					Q9BXJ4
					Q53H96
					Q9NQX4
					Q8NBM4
					Q5SXH7
					P59998
					P98198
					Q92643
					O75323

## Sheet: HeLa_Mucin
Significant	LOG(P-value)	Difference	Uniprot	Protein IDs	Majority protein IDs	Fasta headers	Symbol color	Symbol type	Symbol size	Show label	Only identified by site	IsAMucin	Student's T-test Significant Elute_Lysate	Student's T-test significant	Peptides	Sequence coverage [%]	Mol. weight [kDa]	Q-value	Score	Intensity	MS/MS count	MucinScore	Number of proteins	-Log Student's T-test p-value Elute_Lysate	Student's T-test q-value Elute_Lysate	Student's T-test Difference Elute_Lysate	Student's T-test Test statistic Elute_Lysate	Elute1	Elute2	Elute3	Lysate1	Lysate2	Lysate3
+	3.97644	11.9578	Q8N131	sp|Q8N131|PORIM_HUMAN	sp|Q8N131|PORIM_HUMAN	sp|Q8N131|PORIM_HUMAN Porimin OS=Homo sapiens OX=9606 GN=TMEM123 PE=1 SV=1	Color2 [A=255, R=255, G=0, B=0]	9	8			TRUE	+	Elute_Lysate	2	5.3	21.531	0.00029789	6.6379	93805000	31	2.07143	1	3.97644	0	11.9578	4.30146	24.2978	24.1175	24.2187	13.2681	10.7242	12.7684
+	3.94572	8.0553	Q6UXD5	sp|Q6UXD5|SE6L2_HUMAN;sp|Q9BYH1|SE6L1_HUMAN	sp|Q6UXD5|SE6L2_HUMAN	sp|Q6UXD5|SE6L2_HUMAN Seizure 6-like protein 2 OS=Homo sapiens OX=9606 GN=SEZ6L2 PE=1 SV=2	Color2 [A=255, R=255, G=0, B=0]	9	8			TRUE	+	Elute_Lysate	4	4.5	97.559	0.00035727	13.523	25849000	25	5.28571	2	3.94572	0	8.0553	3.17775	21.6712	22.644	20.9159	14.0075	13.3515	13.7064
+	2.9108	7.95105	Q8WXI7	sp|Q8WXI7|MUC16_HUMAN	sp|Q8WXI7|MUC16_HUMAN	sp|Q8WXI7|MUC16_HUMAN Mucin-16 OS=Homo sapiens OX=9606 GN=MUC16 PE=1 SV=3	Color2 [A=255, R=0, G=170, B=0]	9	8			TRUE	+	Elute_Lysate	37	4	1519.2	0	251.88	128580000	138	2.84067	1	2.9108	0	7.95105	2.67312	26.2695	23.7427	23.7323	15.8655	16.4906	17.5353
+	3.7217	7.23518	Q6UX71	sp|Q6UX71|PXDC2_HUMAN	sp|Q6UX71|PXDC2_HUMAN	sp|Q6UX71|PXDC2_HUMAN Plexin domain-containing protein 2 OS=Homo sapiens OX=9606 GN=PLXDC2 PE=1 SV=1	Color2 [A=255, R=255, G=0, B=0]	9	8			TRUE	+	Elute_Lysate	9	16.8	59.582	0	260.42	53047000	53	6.5	1	3.7217	0	7.23518	2.83982	22.3627	23.4223	23.1593	14.867	16.0596	16.312
+	4.27527	7.10782	Q14114	sp|Q14114|LRP8_HUMAN	sp|Q14114|LRP8_HUMAN	sp|Q14114|LRP8_HUMAN Low-density lipoprotein receptor-related protein 8 OS=Homo sapiens OX=9606 GN=LRP8 PE=1 SV=4	Color2 [A=255, R=255, G=0, B=0]	9	8			TRUE	+	Elute_Lysate	5	3.7	105.63	0	40.278	12625000	18	2.55556	1	4.27527	0	7.10782	2.97457	21.5238	20.9528	20.8092	14.3273	13.3424	14.2926
+	3.09757	6.51478	O00468	sp|O00468|AGRIN_HUMAN	sp|O00468|AGRIN_HUMAN	sp|O00468|AGRIN_HUMAN Agrin OS=Homo sapiens OX=9606 GN=AGRN PE=1 SV=6	Color2 [A=255, R=255, G=255, B=0]	9	8			TRUE	+	Elute_Lysate	48	26.3	217.32	0	265.96	215270000	322	1.34118	1	3.09757	0	6.51478	2.40078	24.4625	24.0289	23.3645	18.6188	17.2644	16.4284
+	3.92575	6.35553	Q6ZSS7	sp|Q6ZSS7|MFSD6_HUMAN	sp|Q6ZSS7|MFSD6_HUMAN	sp|Q6ZSS7|MFSD6_HUMAN Major facilitator superfamily domain-containing protein 6 OS=Homo sapiens OX=9606 GN=MFSD6 PE=1 SV=2	Color2 [A=255, R=255, G=0, B=0]	9	8			TRUE	+	Elute_Lysate	1	2.7	88.087	0.00037821	16.528	4940000	6	3.42857	1	3.92575	0	6.35553	2.61869	20.1193	19.8367	19.1901	12.7547	13.8756	13.4493
+	2.87102	6.34643	Q76M96	sp|Q76M96|CCD80_HUMAN	sp|Q76M96|CCD80_HUMAN	sp|Q76M96|CCD80_HUMAN Coiled-coil domain-containing protein 80 OS=Homo sapiens OX=9606 GN=CCDC80 PE=1 SV=1	Color2 [A=255, R=255, G=0, B=0]	9	8			TRUE	+	Elute_Lysate	5	3.3	108.17	0	34.68	4187700	9	2.9	1	2.87102	0	6.34643	2.26923	19.6606	19.6317	19.2192	14.5858	13.0028	11.8836
+	5.16794	6.06429	Q6WRI0	sp|Q6WRI0|IGS10_HUMAN	sp|Q6WRI0|IGS10_HUMAN	sp|Q6WRI0|IGS10_HUMAN Immunoglobulin superfamily member 10 OS=Homo sapiens OX=9606 GN=IGSF10 PE=1 SV=1	Color2 [A=255, R=255, G=0, B=0]	9	8			TRUE	+	Elute_Lysate	16	6.4	290.83	0	47.635	28963000	49	3.11392	1	5.16794	0	6.06429	2.7588	20.503	21.0306	20.4743	14.7656	14.5059	14.5435
+	1.74149	6.04275	P08174	sp|P08174|DAF_HUMAN	sp|P08174|DAF_HUMAN	sp|P08174|DAF_HUMAN Complement decay-accelerating factor OS=Homo sapiens OX=9606 GN=CD55 PE=1 SV=4	Color2 [A=255, R=0, G=170, B=0]	9	8			TRUE	+	Elute_Lysate	16	37.5	41.4	0	266.5	112910000	113	5.11111	1	1.74149	8.90165e-05	6.04275	1.69495	25.1811	25.3673	21.4686	16.2809	19.4292	18.1786
+	4.76828	5.88841	P14543	sp|P14543|NID1_HUMAN	sp|P14543|NID1_HUMAN	sp|P14543|NID1_HUMAN Nidogen-1 OS=Homo sapiens OX=9606 GN=NID1 PE=1 SV=3	Color2 [A=255, R=255, G=0, B=0]	9	8			TRUE	+	Elute_Lysate	2	1	136.38	0.00038685	18.087	3144700	9	3.08571	1	4.76828	0	5.88841	2.62589	19.2414	19.1406	19.8635	13.4742	13.6979	13.4081
+	3.7043	5.85285	Q9ULI3	sp|Q9ULI3|HEG1_HUMAN	sp|Q9ULI3|HEG1_HUMAN	sp|Q9ULI3|HEG1_HUMAN Protein HEG homolog 1 OS=Homo sapiens OX=9606 GN=HEG1 PE=1 SV=3	Color2 [A=255, R=255, G=128, B=0]	9	8			TRUE	+	Elute_Lysate	8	6.4	147.46	0	81.634	23262000	26	1.77202	1	3.7043	0	5.85285	2.39121	19.8652	20.6463	19.6632	13.5406	14.5506	14.5249
+	2.13862	5.77241	P15941	sp|P15941|MUC1_HUMAN	sp|P15941|MUC1_HUMAN	sp|P15941|MUC1_HUMAN Mucin-1 OS=Homo sapiens OX=9606 GN=MUC1 PE=1 SV=3	Color2 [A=255, R=0, G=170, B=0]	9	8			TRUE	+	Elute_Lysate	7	7	122.1	0	261.2	58195000	46	2.42748	1	2.13862	0.000103679	5.77241	1.83562	24.3699	21.5735	22.4506	15.6382	18.3839	17.0545
+	2.02198	5.4251	Q8NC54	sp|Q8NC54|KCT2_HUMAN	sp|Q8NC54|KCT2_HUMAN	sp|Q8NC54|KCT2_HUMAN Keratinocyte-associated transmembrane protein 2 OS=Homo sapiens OX=9606 GN=KCT2 PE=1 SV=2	Color2 [A=255, R=255, G=0, B=0]	9	8			TRUE	+	Elute_Lysate	2	9.8	29.234	0.00052274	3.6649	6782300	5	2.30769	1	2.02198	9.13108e-05	5.4251	1.71611	20.5192	21.0876	21.8538	14.1043	15.2681	17.8128
+	1.98216	4.82054	P18827	sp|P18827|SDC1_HUMAN	sp|P18827|SDC1_HUMAN	sp|P18827|SDC1_HUMAN Syndecan-1 OS=Homo sapiens OX=9606 GN=SDC1 PE=1 SV=3	Color2 [A=255, R=0, G=170, B=0]	9	8			TRUE	+	Elute_Lysate	5	21.9	32.461	0	61.114	43163000	25	3.55556	1	1.98216	0.000147677	4.82054	1.57559	20.494	21.7773	20.2996	17.032	14.1317	16.9457
+	2.69676	4.13952	Q9H3R2	sp|Q9H3R2|MUC13_HUMAN	sp|Q9H3R2|MUC13_HUMAN	sp|Q9H3R2|MUC13_HUMAN Mucin-13 OS=Homo sapiens OX=9606 GN=MUC13 PE=1 SV=3	Color2 [A=255, R=0, G=170, B=0]	9	8		+	TRUE	+	Elute_Lysate	1	2.9	54.603	1	-2	599770	1	2.58065	1	2.69676	0.000152833	4.13952	1.60579	17.2997	16.211	17.0178	13.6456	12.361	12.1034
+	0.867027	4.1315	Q9Y289	sp|Q9Y289|SC5A6_HUMAN	sp|Q9Y289|SC5A6_HUMAN	sp|Q9Y289|SC5A6_HUMAN Sodium-dependent multivitamin transporter OS=Homo sapiens OX=9606 GN=SLC5A6 PE=2 SV=2	Color2 [A=255, R=255, G=0, B=0]	9	8			TRUE	+	Elute_Lysate	2	4.7	68.641	0.00052383	3.7112	4948300	3	2.33333	1	0.867027	0.00674687	4.1315	0.979755	20.2986	19.5422	13.708	14.0593	14.8315	12.2635
+	3.34298	4.01672	Q68BL7	sp|Q68BL7|OLM2A_HUMAN	sp|Q68BL7|OLM2A_HUMAN	sp|Q68BL7|OLM2A_HUMAN Olfactomedin-like protein 2A OS=Homo sapiens OX=9606 GN=OLFML2A PE=2 SV=1	Color2 [A=255, R=255, G=0, B=0]	9	8			TRUE	+	Elute_Lysate	2	4.1	73.054	0.00031566	8.5709	6031700	5	3.6	1	3.34298	8.83191e-05	4.01672	1.68759	19.846	18.9253	18.9944	14.8891	15.1321	15.6944
+	2.44379	3.65707	P16070	sp|P16070|CD44_HUMAN	sp|P16070|CD44_HUMAN	sp|P16070|CD44_HUMAN CD44 antigen OS=Homo sapiens OX=9606 GN=CD44 PE=1 SV=3	Color2 [A=255, R=255, G=0, B=0]	9	8			TRUE	+	Elute_Lysate	19	16.3	81.537	0	323.31	1055900000	307	2.32258	1	2.44379	0.000250416	3.65707	1.40816	25.9281	25.3538	24.0272	21.6502	21.6398	21.0479
+	2.38386	3.19459	Q14118	sp|Q14118|DAG1_HUMAN	sp|Q14118|DAG1_HUMAN	sp|Q14118|DAG1_HUMAN Dystroglycan OS=Homo sapiens OX=9606 GN=DAG1 PE=1 SV=2	Color2 [A=255, R=0, G=170, B=0]	9	8			TRUE	+	Elute_Lysate	16	15.2	97.44	0	201.13	203510000	186	5.85714	1	2.38386	0.000736172	3.19459	1.25694	24.1728	23.9161	23.4635	19.8448	21.5689	20.5549
+	2.42955	2.93691	P05067	sp|P05067|A4_HUMAN	sp|P05067|A4_HUMAN	sp|P05067|A4_HUMAN Amyloid-beta A4 protein OS=Homo sapiens OX=9606 GN=APP PE=1 SV=3	Color2 [A=255, R=255, G=0, B=0]	9	8			TRUE	+	Elute_Lysate	3	4.9	86.942	0.00027367	4.5628	10631000	14	5.2	1	2.42955	0.00124803	2.93691	1.18244	17.905	18.4079	17.5781	14.206	15.5858	15.2885
																						3.3424

## Sheet: SKBR3_Mucin
Significant	LOG(P-value)	Difference	Protein IDs	Majority protein IDs	Uniprot	Fasta headers	Symbol color	Symbol type	Symbol size	Show label	Only identified by site	IsAMucin	Student's T-test Significant Elute_Lysate	Student's T-test significant	Peptides	Sequence coverage [%]	Unique + razor sequence coverage [%]	Unique sequence coverage [%]	Mol. weight [kDa]	Q-value	Score	Intensity	MS/MS count	MucinScore	-Log Student's T-test p-value Elute_Lysate	Student's T-test q-value Elute_Lysate	Student's T-test Difference Elute_Lysate	Student's T-test Test statistic Elute_Lysate	LFQ intensity Elute1	LFQ intensity Elute2	LFQ intensity Elute3	LFQ intensity Lysate1	LFQ intensity Lysate2	LFQ intensity Lysate3
+	2.66291	11.0097	sp|Q14114|LRP8_HUMAN	sp|Q14114|LRP8_HUMAN	Q14114	sp|Q14114|LRP8_HUMAN Low-density lipoprotein receptor-related protein 8 OS=Homo sapiens OX=9606 GN=LRP8 PE=1 SV=4	Color2 [A=255, R=255, G=0, B=0]	9	8			TRUE			21	26.8	26.8	26.8	105.63	0	247.23	318960000	99	2.55556	2.66291	0.992692	11.0097	3.08467	28.5161	28.4912	31.1977	20.8857	17.696	16.5942
+	2.7443	10.9291	sp|O00468|AGRIN_HUMAN	sp|O00468|AGRIN_HUMAN	O00468	sp|O00468|AGRIN_HUMAN Agrin OS=Homo sapiens OX=9606 GN=AGRN PE=1 SV=6	Color2 [A=255, R=255, G=255, B=0]	9	8			TRUE			104	58	58	58	217.32	0	323.31	3907000000	1817	1.34118	2.7443	0.995772	10.9291	3.13878	33.5485	34.8442	35.4406	26.4257	22.2271	22.3933
+	3.49499	9.58482	sp|Q6ZSS7|MFSD6_HUMAN	sp|Q6ZSS7|MFSD6_HUMAN	Q6ZSS7	sp|Q6ZSS7|MFSD6_HUMAN Major facilitator superfamily domain-containing protein 6 OS=Homo sapiens OX=9606 GN=MFSD6 PE=1 SV=2	Color2 [A=255, R=255, G=0, B=0]	9	8			TRUE			10	16.3	16.3	16.3	88.087	0	191.57	328480000	117	3.42857	3.49499	0.997128	9.58482	3.38787	29.2128	29.4937	29.4698	19.1996	18.784	21.4383
+	3.15056	8.90273	sp|Q6UXD5|SE6L2_HUMAN	sp|Q6UXD5|SE6L2_HUMAN	Q6UXD5	sp|Q6UXD5|SE6L2_HUMAN Seizure 6-like protein 2 OS=Homo sapiens OX=9606 GN=SEZ6L2 PE=1 SV=2	Color2 [A=255, R=255, G=0, B=0]	9	8			TRUE			11	15.1	15.1	15.1	97.559	0	30.158	173650000	82	5.28571	3.15056	0.995373	8.90273	3.02323	28.5635	28.8785	30.1665	21.8781	19.809	19.2131
+	5.44602	8.83411	sp|Q9H8J5|MANS1_HUMAN	sp|Q9H8J5|MANS1_HUMAN	Q9H8J5	sp|Q9H8J5|MANS1_HUMAN MANSC domain-containing protein 1 OS=Homo sapiens OX=9606 GN=MANSC1 PE=2 SV=1	Color2 [A=255, R=255, G=0, B=0]	9	8			TRUE			12	27.4	27.4	27.4	46.81	0	123.6	541150000	130	3.08824	5.44602	0.987515	8.83411	3.93352	30.0982	30.8391	30.2772	21.7302	21.3778	21.6043
+	3.27654	8.65535	sp|P15941|MUC1_HUMAN	sp|P15941|MUC1_HUMAN	P15941	sp|P15941|MUC1_HUMAN Mucin-1 OS=Homo sapiens OX=9606 GN=MUC1 PE=1 SV=3	Color2 [A=255, R=255, G=0, B=0]	9	8			TRUE			5	4.8	4.8	4.8	122.1	0	9.7302	82213000	67	2.42748	3.27654	0.996107	8.65535	3.03471	27.9686	28.6511	29.0297	21.0581	18.378	20.2472
+	3.87982	8.62904	sp|Q6UX71|PXDC2_HUMAN	sp|Q6UX71|PXDC2_HUMAN	Q6UX71	sp|Q6UX71|PXDC2_HUMAN Plexin domain-containing protein 2 OS=Homo sapiens OX=9606 GN=PLXDC2 PE=1 SV=1	Color2 [A=255, R=255, G=0, B=0]	9	8			TRUE			11	21.7	21.7	21.7	59.582	0	178.39	183200000	54	6.5	3.87982	0.995733	8.62904	3.32461	26.9755	28.6391	28.8244	19.7035	19.4582	19.3902
+	4.82396	8.57008	sp|P05067|A4_HUMAN	sp|P05067|A4_HUMAN	P05067	sp|P05067|A4_HUMAN Amyloid-beta precursor protein OS=Homo sapiens OX=9606 GN=APP PE=1 SV=3	Color2 [A=255, R=255, G=0, B=0]	9	8			TRUE			24	37	37	36	86.942	0	323.31	1170400000	266	5.2	4.82396	0.991709	8.57008	3.65982	31.0556	31.778	31.0826	22.8764	23.0741	22.2553
+	1.75349	8.39878	sp|Q9NR99|MXRA5_HUMAN	sp|Q9NR99|MXRA5_HUMAN	Q9NR99	sp|Q9NR99|MXRA5_HUMAN Matrix-remodeling-associated protein 5 OS=Homo sapiens OX=9606 GN=MXRA5 PE=1 SV=3	Color2 [A=255, R=255, G=0, B=0]	9	8			TRUE			24	11.5	11.5	11.5	312.15	0	49.517	56225000	118	2.93939	1.75349	0.998947	8.39878	2.02029	23.7098	28.7002	29.9552	20.7241	19.2024	17.2424
+	3.7895	8.27825	sp|Q6EMK4|VASN_HUMAN	sp|Q6EMK4|VASN_HUMAN	Q6EMK4	sp|Q6EMK4|VASN_HUMAN Vasorin OS=Homo sapiens OX=9606 GN=VASN PE=1 SV=1	Color2 [A=255, R=255, G=0, B=0]	9	8			TRUE			19	39.1	39.1	39.1	71.712	0	323.31	1379600000	243	6	3.7895	0.99355	8.27825	3.18112	31.7302	31.0744	31.5444	24.2575	22.9276	22.3293
+	3.34632	8.0871	sp|Q9BY67|CADM1_HUMAN	sp|Q9BY67|CADM1_HUMAN	Q9BY67	sp|Q9BY67|CADM1_HUMAN Cell adhesion molecule 1 OS=Homo sapiens OX=9606 GN=CADM1 PE=1 SV=2	Color2 [A=255, R=255, G=0, B=0]	9	8			TRUE			10	35.5	35.5	35.5	48.509	0	323.31	1602500000	147	4	3.34632	0.997435	8.0871	2.92599	30.6006	31.3402	31.3158	22.0438	24.4194	22.5321
+	3.88652	7.79202	sp|O00592|PODXL_HUMAN	sp|O00592|PODXL_HUMAN	O00592	sp|O00592|PODXL_HUMAN Podocalyxin OS=Homo sapiens OX=9606 GN=PODXL PE=1 SV=2	Color2 [A=255, R=255, G=0, B=0]	9	8			TRUE			16	26.7	26.7	26.7	58.635	0	323.31	554570000	147	2.48148	3.88652	0.993022	7.79202	3.073	30.6751	30.6363	31.6335	22.3403	23.6394	23.5892
+	2.4051	7.71665	sp|O94910|AGRL1_HUMAN	sp|O94910|AGRL1_HUMAN	O94910	sp|O94910|AGRL1_HUMAN Adhesion G protein-coupled receptor L1 OS=Homo sapiens OX=9606 GN=ADGRL1 PE=1 SV=1	Color2 [A=255, R=255, G=0, B=0]	9	8			TRUE			12	11.5	11.5	11.5	162.71	0	80.931	65161000	37	3.55556	2.4051	0.999931	7.71665	2.34492	24.9971	29.0158	27.0805	19.7722	19.9812	18.19
+	1.52278	7.63616	sp|Q8N131|PORIM_HUMAN	sp|Q8N131|PORIM_HUMAN	Q8N131	sp|Q8N131|PORIM_HUMAN Porimin OS=Homo sapiens OX=9606 GN=TMEM123 PE=1 SV=1	Color2 [A=255, R=255, G=0, B=0]	9	8			TRUE			2	5.3	5.3	5.3	21.531	0	3.9935	595290000	32	2.07143	1.52278	0.999207	7.63616	1.76934	24.9073	31.1785	28.3274	23.3111	18.5397	19.654
+	1.10798	7.35985	sp|P08174|DAF_HUMAN	sp|P08174|DAF_HUMAN	P08174	sp|P08174|DAF_HUMAN Complement decay-accelerating factor OS=Homo sapiens OX=9606 GN=CD55 PE=1 SV=4	Color2 [A=255, R=255, G=0, B=0]	9	8			TRUE			23	50.9	50.9	50.9	41.4	0	323.31	3749100000	204	5.11111	1.10798	0.999532	7.35985	1.43645	23.0615	32.7492	31.6703	22.0109	22.72	20.6706
+	2.47213	7.25159	sp|Q9NQX5|NPDC1_HUMAN	sp|Q9NQX5|NPDC1_HUMAN	Q9NQX5	sp|Q9NQX5|NPDC1_HUMAN Neural proliferation differentiation and control protein 1 OS=Homo sapiens OX=9606 GN=NPDC1 PE=1 SV=2	Color2 [A=255, R=255, G=0, B=0]	9	8			TRUE			5	24.6	24.6	24.6	34.516	0	74.85	110950000	53	3	2.47213	0.998618	7.25159	2.29255	26.9184	26.8483	26.2884	20.772	17.1531	20.3752
+	2.63812	7.01609	sp|Q14118|DAG1_HUMAN	sp|Q14118|DAG1_HUMAN	Q14118	sp|Q14118|DAG1_HUMAN Dystroglycan OS=Homo sapiens OX=9606 GN=DAG1 PE=1 SV=2	Color2 [A=255, R=255, G=0, B=0]	9	8			TRUE			43	41.8	41.8	41.8	97.44	0	323.31	4362700000	731	5.85714	2.63812	0.99934	7.01609	2.3268	32.3667	33.047	33.1334	27.6048	24.1975	25.6966
+	3.03397	6.82306	sp|Q5VV43|K0319_HUMAN	sp|Q5VV43|K0319_HUMAN	Q5VV43	sp|Q5VV43|K0319_HUMAN Dyslexia-associated protein KIAA0319 OS=Homo sapiens OX=9606 GN=KIAA0319 PE=1 SV=1	Color2 [A=255, R=255, G=255, B=0]	9	8			TRUE			6	7.4	7.4	7.4	117.76	0	32.624	32850000	22	1.27273	3.03397	0.999051	6.82306	2.4575	27.4764	26.0535	27.6808	21.3468	20.0377	19.357
+	3.34278	6.61983	sp|P02751|FINC_HUMAN	sp|P02751|FINC_HUMAN	P02751	sp|P02751|FINC_HUMAN Fibronectin OS=Homo sapiens OX=9606 GN=FN1 PE=1 SV=4	Color2 [A=255, R=255, G=0, B=0]	9	8			TRUE			5	3.1	3.1	3.1	262.62	0	15.212	12220000	17	3.03226	3.34278	0.997841	6.61983	2.5203	24.7827	26.4393	26.1273	18.5472	19.1274	19.8152
+	1.48296	6.55629	sp|O95274|LYPD3_HUMAN	sp|O95274|LYPD3_HUMAN	O95274	sp|O95274|LYPD3_HUMAN Ly6/PLAUR domain-containing protein 3 OS=Homo sapiens OX=9606 GN=LYPD3 PE=1 SV=2	Color2 [A=255, R=255, G=0, B=0]	9	8			TRUE			16	44.8	44.8	44.8	35.97	0	323.31	3478300000	357	4.66667	1.48296	0.999968	6.55629	1.6194	26.5789	33.037	31.6546	23.4073	25.0288	23.1655
+	2.91449	6.2387	sp|P43121|MUC18_HUMAN	sp|P43121|MUC18_HUMAN	P43121	sp|P43121|MUC18_HUMAN Cell surface glycoprotein MUC18 OS=Homo sapiens OX=9606 GN=MCAM PE=1 SV=2	Color2 [A=255, R=255, G=0, B=0]	9	8			TRUE			5	13.2	13.2	13.2	71.607	0	58.114	29301000	11	3.6	2.91449	0.999426	6.2387	2.25804	24.7959	27.0671	27.0219	19.9453	20.337	19.8865
+	2.77851	5.90786	sp|Q92954|PRG4_HUMAN	sp|Q92954|PRG4_HUMAN	Q92954	sp|Q92954|PRG4_HUMAN Proteoglycan 4 OS=Homo sapiens OX=9606 GN=PRG4 PE=1 SV=3	Color2 [A=255, R=255, G=0, B=0]	9	8			TRUE			3	2.1	2.1	2.1	151.06	0	8.9753	7476700	15	12.2264	2.77851	0.99891	5.90786	2.12166	26.5852	24.5505	24.2162	19.567	19.3572	18.7041
+	2.49557	5.81447	sp|Q9Y289|SC5A6_HUMAN	sp|Q9Y289|SC5A6_HUMAN	Q9Y289	sp|Q9Y289|SC5A6_HUMAN Sodium-dependent multivitamin transporter OS=Homo sapiens OX=9606 GN=SLC5A6 PE=2 SV=2	Color2 [A=255, R=255, G=0, B=0]	9	8			TRUE			13	17.8	17.8	17.8	68.641	0	187.91	2342900000	353	2.33333	2.49557	0.999499	5.81447	1.99189	29.7713	32.4574	32.2616	26.0529	25.0628	25.9311
+	3.33804	5.63868	sp|P16070|CD44_HUMAN	sp|P16070|CD44_HUMAN	P16070	sp|P16070|CD44_HUMAN CD44 antigen OS=Homo sapiens OX=9606 GN=CD44 PE=1 SV=3	Color2 [A=255, R=255, G=0, B=0]	9	8			TRUE			2	3.4	3.4	3.4	81.537	0.00083682	2.9852	12606000	8	2.32258	3.33804	0.999116	5.63868	2.22413	24.8898	24.2356	25.8775	19.5426	19.6618	18.8825
+	2.30218	5.28345	sp|P18827|SDC1_HUMAN	sp|P18827|SDC1_HUMAN	P18827	sp|P18827|SDC1_HUMAN Syndecan-1 OS=Homo sapiens OX=9606 GN=SDC1 PE=1 SV=3	Color2 [A=255, R=255, G=0, B=0]	9	8			TRUE			8	22.3	22.3	22.3	32.461	0	323.31	2365400000	253	3.55556	2.30218	0.999909	5.28345	1.79514	33.5943	31.7687	33.1651	28.7106	27.8574	26.1098
+	2.68453	4.11242	sp|Q9BUF7|CRUM3_HUMAN	sp|Q9BUF7|CRUM3_HUMAN	Q9BUF7	sp|Q9BUF7|CRUM3_HUMAN Protein crumbs homolog 3 OS=Homo sapiens OX=9606 GN=CRB3 PE=1 SV=3	Color2 [A=255, R=255, G=255, B=0]	9	8			TRUE			3	27.5	27.5	27.5	12.854	0	4.9325	3360800	16	1.5	2.68453	0.999152	4.11242	1.59495	24.0716	22.6651	23.2922	18.651	20.0255	19.0151
																								3.82125

## Sheet: Capan2_Mucin
Significant	LOG(P-value)	Difference	Protein IDs	Majority protein IDs	Uniprot	Fasta headers	Symbol color	Symbol type	Symbol size	Show label	Only identified by site	IsAMucin	Student's T-test Significant Elute_Lysate	Student's T-test significant	Peptides	Unique peptides	Sequence coverage [%]	Unique sequence coverage [%]	Mol. weight [kDa]	Q-value	Score	Intensity	MS/MS count	Mucin Score	-Log Student's T-test p-value Elute_Lysate	Student's T-test q-value Elute_Lysate	Student's T-test Difference Elute_Lysate	Student's T-test Test statistic Elute_Lysate	LFQ intensity Elute1	LFQ intensity Elute2	LFQ intensity Elute3	LFQ intensity Lysate1	LFQ intensity Lysate2	LFQ intensity Lysate3
+	5.0177	10.7234	sp|Q9H8J5|MANS1_HUMAN	sp|Q9H8J5|MANS1_HUMAN	Q9H8J5	sp|Q9H8J5|MANS1_HUMAN MANSC domain-containing protein 1 OS=Homo sapiens OX=9606 GN=MANSC1 PE=2 SV=1	Color2 [A=255, R=255, G=0, B=0]	9	8			TRUE	+	Elute_Lysate	7	7	20.2	20.2	46.81	0	33.618	135720000	80	3.08824	5.0177	0	10.7234	4.50147	28.9302	28.5858	29.0063	17.7639	17.7516	18.8366
+	4.01751	10.3551	sp|Q8NC54|KCT2_HUMAN	sp|Q8NC54|KCT2_HUMAN	Q8NC54	sp|Q8NC54|KCT2_HUMAN Keratinocyte-associated transmembrane protein 2 OS=Homo sapiens OX=9606 GN=KCT2 PE=1 SV=2	Color2 [A=255, R=255, G=0, B=0]	9	8			TRUE	+	Elute_Lysate	4	4	12.8	12.8	29.234	0	65.955	135880000	81	2.30769	4.01751	0	10.3551	3.89378	27.3424	28.4097	27.2513	18.4013	16.7947	16.742
+	2.28891	10.1305	sp|P08174|DAF_HUMAN	sp|P08174|DAF_HUMAN	P08174	sp|P08174|DAF_HUMAN Complement decay-accelerating factor OS=Homo sapiens OX=9606 GN=CD55 PE=1 SV=4	Color2 [A=255, R=255, G=0, B=0]	9	8			TRUE	+	Elute_Lysate	22	22	44.1	44.1	41.4	0	323.31	2731200000	398	5.11111	2.28891	0	10.1305	2.64932	32.2067	31.7822	31.9789	18.2242	23.514	23.8381
+	3.24604	9.95187	sp|O75509|TNR21_HUMAN	sp|O75509|TNR21_HUMAN	O75509	sp|O75509|TNR21_HUMAN Tumor necrosis factor receptor superfamily member 21 OS=Homo sapiens OX=9606 GN=TNFRSF21 PE=1 SV=1	Color2 [A=255, R=255, G=128, B=0]	9	8			TRUE	+	Elute_Lysate	3	3	5	5	71.844	0	4.3233	80640000	12	1.67742	3.24604	0	9.95187	3.31985	29.0995	26.3253	26.5932	16.5898	18.1954	17.3773
+	3.24055	9.39744	sp|Q9H3R2|MUC13_HUMAN	sp|Q9H3R2|MUC13_HUMAN	Q9H3R2	sp|Q9H3R2|MUC13_HUMAN Mucin-13 OS=Homo sapiens OX=9606 GN=MUC13 PE=1 SV=3	Color2 [A=255, R=255, G=0, B=0]	9	8			TRUE	+	Elute_Lysate	13	13	24.2	24.2	54.603	0	224.54	288240000	188	2.58065	3.24055	0	9.39744	3.19078	30.5181	29.4788	30.4782	19.0654	21.1877	22.0297
+	3.62756	9.32246	sp|O95274|LYPD3_HUMAN	sp|O95274|LYPD3_HUMAN	O95274	sp|O95274|LYPD3_HUMAN Ly6/PLAUR domain-containing protein 3 OS=Homo sapiens OX=9606 GN=LYPD3 PE=1 SV=2	Color2 [A=255, R=255, G=0, B=0]	9	8			TRUE	+	Elute_Lysate	5	5	21.4	21.4	35.97	0	146.05	119290000	38	4.66667	3.62756	0	9.32246	3.39505	28.0697	26.9812	27.616	19.5506	17.836	17.3129
+	4.56086	8.95693	sp|Q9NS15|LTBP3_HUMAN	sp|Q9NS15|LTBP3_HUMAN	Q9NS15	sp|Q9NS15|LTBP3_HUMAN Latent-transforming growth factor beta-binding protein 3 OS=Homo sapiens OX=9606 GN=LTBP3 PE=1 SV=4	Color2 [A=255, R=255, G=128, B=0]	9	8			TRUE	+	Elute_Lysate	10	10	12.2	12.2	139.36	0	30.254	33487000	39	1.86	4.56086	0	8.95693	3.70753	27.7389	26.4228	27.5298	18.1632	18.2311	18.4264
+	5.70115	8.61331	sp|Q8N131|PORIM_HUMAN	sp|Q8N131|PORIM_HUMAN	Q8N131	sp|Q8N131|PORIM_HUMAN Porimin OS=Homo sapiens OX=9606 GN=TMEM123 PE=1 SV=1	Color2 [A=255, R=255, G=0, B=0]	9	8			TRUE	+	Elute_Lysate	2	2	5.3	5.3	21.531	0	4.0698	5874800000	191	2.07143	5.70115	0	8.61331	3.9029	33.5616	33.5107	33.4114	24.6673	24.6911	25.2853
+	2.86047	8.55136	sp|Q6UXD5|SE6L2_HUMAN	sp|Q6UXD5|SE6L2_HUMAN	Q6UXD5	sp|Q6UXD5|SE6L2_HUMAN Seizure 6-like protein 2 OS=Homo sapiens OX=9606 GN=SEZ6L2 PE=1 SV=2	Color2 [A=255, R=255, G=0, B=0]	9	8			TRUE	+	Elute_Lysate	7	7	9	9	97.559	0	17.785	55951000	44	5.28571	2.86047	0	8.55136	2.77603	28.6374	26.6917	28.3583	21.0459	18.9669	18.0206
+	5.89181	8.0635	sp|Q14118|DAG1_HUMAN	sp|Q14118|DAG1_HUMAN	Q14118	sp|Q14118|DAG1_HUMAN Dystroglycan OS=Homo sapiens OX=9606 GN=DAG1 PE=1 SV=2	Color2 [A=255, R=255, G=0, B=0]	9	8			TRUE	+	Elute_Lysate	17	17	17.9	17.9	97.44	0	97.429	591850000	260	5.85714	5.89181	0	8.0635	3.70987	30.107	29.6507	29.8734	21.7807	21.6364	22.0235
+	5.46086	7.87309	sp|P16070|CD44_HUMAN	sp|P16070|CD44_HUMAN	P16070	sp|P16070|CD44_HUMAN CD44 antigen OS=Homo sapiens OX=9606 GN=CD44 PE=1 SV=3	Color2 [A=255, R=255, G=0, B=0]	9	8			TRUE	+	Elute_Lysate	15	15	17.9	17.9	81.537	0	264.71	2530100000	528	2.32258	5.46086	0	7.87309	3.55085	32.8439	32.7557	32.879	24.5982	24.9231	25.3381
+	4.67349	7.67227	sp|O00592|PODXL_HUMAN	sp|O00592|PODXL_HUMAN	O00592	sp|O00592|PODXL_HUMAN Podocalyxin OS=Homo sapiens OX=9606 GN=PODXL PE=1 SV=2	Color2 [A=255, R=255, G=0, B=0]	9	8			TRUE	+	Elute_Lysate	19	19	28.1	28.1	58.635	0	323.31	5642200000	560	2.48148	4.67349	0	7.67227	3.28758	34.4938	34.3759	34.2367	26.058	27.1242	26.9075
+	2.2817	7.66281	sp|Q9H1U4|MEGF9_HUMAN	sp|Q9H1U4|MEGF9_HUMAN	Q9H1U4	sp|Q9H1U4|MEGF9_HUMAN Multiple epidermal growth factor-like domains protein 9 OS=Homo sapiens OX=9606 GN=MEGF9 PE=2 SV=3	Color2 [A=255, R=255, G=0, B=0]	9	8			TRUE	+	Elute_Lysate	4	4	10.3	10.3	62.983	0	7.7997	20177000	12	3.9375	2.2817	0.000119792	7.66281	2.26315	26.9344	24.9272	26.6143	20.6865	18.4004	16.4005
+	4.04221	7.59388	sp|Q6EMK4|VASN_HUMAN	sp|Q6EMK4|VASN_HUMAN	Q6EMK4	sp|Q6EMK4|VASN_HUMAN Vasorin OS=Homo sapiens OX=9606 GN=VASN PE=1 SV=1	Color2 [A=255, R=255, G=0, B=0]	9	8			TRUE	+	Elute_Lysate	5	5	10.1	10.1	71.712	0	24.582	25694000	34	6	4.04221	0	7.59388	3.06618	25.8009	25.2093	25.7005	17.9737	17.2152	18.7402
+	4.35235	7.55118	sp|Q9UGM3|DMBT1_HUMAN	sp|Q9UGM3|DMBT1_HUMAN	Q9UGM3	sp|Q9UGM3|DMBT1_HUMAN Deleted in malignant brain tumors 1 protein OS=Homo sapiens OX=9606 GN=DMBT1 PE=1 SV=2	Color2 [A=255, R=255, G=128, B=0]	9	8			TRUE	+	Elute_Lysate	2	2	10.7	10.7	260.73	0	25.352	34769000	14	1.57746	4.35235	0	7.55118	3.15197	25.4552	25.3069	25.4854	17.0862	18.3323	18.1754
+	2.17094	7.45335	sp|Q14114|LRP8_HUMAN	sp|Q14114|LRP8_HUMAN	Q14114	sp|Q14114|LRP8_HUMAN Low-density lipoprotein receptor-related protein 8 OS=Homo sapiens OX=9606 GN=LRP8 PE=1 SV=4	Color2 [A=255, R=255, G=0, B=0]	9	8			TRUE	+	Elute_Lysate	13	13	19.1	19.1	105.63	0	101.77	153700000	98	2.55556	2.17094	0.000103139	7.45335	2.16205	28.8316	24.8531	28.9668	20.3364	20.8608	19.0943
+	1.71692	7.16085	sp|Q8N307|MUC20_HUMAN	sp|Q8N307|MUC20_HUMAN	Q8N307	sp|Q8N307|MUC20_HUMAN Mucin-20 OS=Homo sapiens OX=9606 GN=MUC20 PE=1 SV=3	Color2 [A=255, R=255, G=0, B=0]	9	8			TRUE	+	Elute_Lysate	5	5	31	31	71.981	0	37.143	72249000	30	2.09756	1.71692	0.000163142	7.16085	1.84224	26.9472	27.1858	26.4487	16.8221	19.0575	23.2196
+	4.74553	6.52129	sp|Q9BY67|CADM1_HUMAN	sp|Q9BY67|CADM1_HUMAN	Q9BY67	sp|Q9BY67|CADM1_HUMAN Cell adhesion molecule 1 OS=Homo sapiens OX=9606 GN=CADM1 PE=1 SV=2	Color2 [A=255, R=255, G=0, B=0]	9	8			TRUE	+	Elute_Lysate	7	7	33.5	33.5	48.509	0	250.64	457410000	92	4	4.74553	0	6.52129	2.87021	29.4033	29.1876	29.0461	22.2395	22.725	23.1086
+	2.50058	6.45641	sp|Q99102|MUC4_HUMAN	sp|Q99102|MUC4_HUMAN	Q99102	sp|Q99102|MUC4_HUMAN Mucin-4 OS=Homo sapiens OX=9606 GN=MUC4 PE=1 SV=4	Color2 [A=255, R=255, G=0, B=0]	9	8			TRUE	+	Elute_Lysate	4	4	2.8	2.8	231.52	0	4.268	4385100	12	3.30435	2.50058	0.000100437	6.45641	2.13975	24.3449	24.1565	24.0602	19.7585	16.6961	16.7377
+	2.988	6.00117	sp|Q13261|I15RA_HUMAN	sp|Q13261|I15RA_HUMAN	Q13261	sp|Q13261|I15RA_HUMAN Interleukin-15 receptor subunit alpha OS=Homo sapiens OX=9606 GN=IL15RA PE=1 SV=1	Color2 [A=255, R=255, G=128, B=0]	9	8			TRUE	+	Elute_Lysate	2	2	9.7	9.7	28.233	0	4.2162	15226000	22	1.8	2.988	0.0001133	6.00117	2.22099	25.015	24.4315	24.2238	19.5317	18.8392	17.2958
+	1.78213	5.93055	sp|P98088|MUC5A_HUMAN	sp|P98088|MUC5A_HUMAN	P98088	sp|P98088|MUC5A_HUMAN Mucin-5AC OS=Homo sapiens OX=9606 GN=MUC5AC PE=1 SV=4	Color2 [A=255, R=255, G=0, B=0]	9	8			TRUE	+	Elute_Lysate	15	15	10.2	10.2	585.56	0	45.713	41123000	34	2.92816	1.78213	0.000218509	5.93055	1.69775	25.7027	23.2462	25.8144	18.2563	17.3139	21.4016
+	3.55371	5.89524	sp|Q6UX71|PXDC2_HUMAN	sp|Q6UX71|PXDC2_HUMAN	Q6UX71	sp|Q6UX71|PXDC2_HUMAN Plexin domain-containing protein 2 OS=Homo sapiens OX=9606 GN=PLXDC2 PE=1 SV=1	Color2 [A=255, R=255, G=0, B=0]	9	8			TRUE	+	Elute_Lysate	3	3	7.2	7.2	59.582	0	6.3803	8263500	13	6.5	3.55371	0.000137313	5.89524	2.36507	24.1121	23.9055	23.8184	18.9124	17.2347	18.0033
+	1.59135	5.43578	sp|Q8WXI7|MUC16_HUMAN	sp|Q8WXI7|MUC16_HUMAN	Q8WXI7	sp|Q8WXI7|MUC16_HUMAN Mucin-16 OS=Homo sapiens OX=9606 GN=MUC16 PE=1 SV=3	Color2 [A=255, R=255, G=0, B=0]	9	8			TRUE	+	Elute_Lysate	7	7	1.4	1.4	1519.2	0	20.744	57372000	34	2.84067	1.59135	0.000187019	5.43578	1.52378	26.0417	25.5065	25.1507	17.0391	21.6592	21.6933
+	2.78872	5.40748	sp|O00468|AGRIN_HUMAN	sp|O00468|AGRIN_HUMAN	O00468	sp|O00468|AGRIN_HUMAN Agrin OS=Homo sapiens OX=9606 GN=AGRN PE=1 SV=6	Color2 [A=255, R=255, G=255, B=0]	9	8			TRUE	+	Elute_Lysate	96	96	52.1	52.1	217.32	0	323.31	8836400000	2117	1.34118	2.78872	8.44037e-05	5.40748	1.9927	33.7592	32.8743	33.2118	26.6175	28.8819	28.1235
+	3.99732	5.30439	sp|Q6ZSS7|MFSD6_HUMAN	sp|Q6ZSS7|MFSD6_HUMAN	Q6ZSS7	sp|Q6ZSS7|MFSD6_HUMAN Major facilitator superfamily domain-containing protein 6 OS=Homo sapiens OX=9606 GN=MFSD6 PE=1 SV=2	Color2 [A=255, R=255, G=0, B=0]	9	8			TRUE	+	Elute_Lysate	7	7	11.3	11.3	88.087	0	171.79	360910000	138	3.42857	3.99732	0.000119948	5.30439	2.26511	29.5221	29.359	29.5185	23.7541	23.9005	24.8319
+	1.38052	5.01954	sp|P14543|NID1_HUMAN	sp|P14543|NID1_HUMAN	P14543	sp|P14543|NID1_HUMAN Nidogen-1 OS=Homo sapiens OX=9606 GN=NID1 PE=1 SV=3	Color2 [A=255, R=255, G=0, B=0]	9	8			TRUE	+	Elute_Lysate	4	4	5.2	5.2	136.38	0	18.548	41835000	20	3.08571	1.38052	0.000598665	5.01954	1.35776	25.9765	26.2756	25.278	17.5528	21.8658	23.0528
+	1.3582	4.86915	sp|P34810|CD68_HUMAN	sp|P34810|CD68_HUMAN	P34810	sp|P34810|CD68_HUMAN Macrosialin OS=Homo sapiens OX=9606 GN=CD68 PE=1 SV=2	Color2 [A=255, R=255, G=0, B=0]	9	8			TRUE	+	Elute_Lysate	1	1	6.2	6.2	37.408	0	9.7982	3461600	3	5.31818	1.3582	0.000731123	4.86915	1.32484	23.9534	25.378	20.1443	18.839	18.9481	17.0812
+	5.16268	4.83922	sp|P15941|MUC1_HUMAN	sp|P15941|MUC1_HUMAN	P15941	sp|P15941|MUC1_HUMAN Mucin-1 OS=Homo sapiens OX=9606 GN=MUC1 PE=1 SV=3	Color2 [A=255, R=255, G=0, B=0]	9	8			TRUE	+	Elute_Lysate	12	12	10.7	10.7	122.1	0	323.31	9485400000	1180	2.42748	5.16268	0.000117197	4.83922	2.24182	34.7363	34.7352	34.9053	30.2113	29.6979	29.9499
+	3.75946	4.60903	sp|P05067|A4_HUMAN	sp|P05067|A4_HUMAN	P05067	sp|P05067|A4_HUMAN Amyloid-beta precursor protein OS=Homo sapiens OX=9606 GN=APP PE=1 SV=3	Color2 [A=255, R=255, G=0, B=0]	9	8			TRUE	+	Elute_Lysate	27	26	37.7	36.6	86.942	0	239.74	890420000	377	5.2	3.75946	8.07018e-05	4.60903	1.96858	29.7804	29.7033	30.0029	24.5691	25.6326	25.4579
+	3.60516	4.52832	sp|P18827|SDC1_HUMAN	sp|P18827|SDC1_HUMAN	P18827	sp|P18827|SDC1_HUMAN Syndecan-1 OS=Homo sapiens OX=9606 GN=SDC1 PE=1 SV=3	Color2 [A=255, R=255, G=0, B=0]	9	8			TRUE	+	Elute_Lysate	6	6	16.1	16.1	32.461	0	143.82	959240000	177	3.55556	3.60516	0.000175753	4.52832	1.91301	31.1649	31.5556	30.3653	26.3501	26.4367	26.7141
																								3.3736

## Sheet: K562_Mucin
Significant	LOG(P-value)	Difference	Protein IDs	Majority protein IDs	id	Uniprot	Fasta headers	Symbol color	Symbol type	Symbol size	Show label	Only identified by site	IsAMucin	Student's T-test Significant Elute_Lysate	Student's T-test significant	Peptides	Razor + unique peptides	Mol. weight [kDa]	Q-value	Score	Intensity	MS/MS count	MucinScore	-Log Student's T-test p-value Elute_Lysate	Student's T-test q-value Elute_Lysate	Student's T-test Difference Elute_Lysate	Student's T-test Test statistic Elute_Lysate	Elute1	Elute2	Elute3	Lysate1	Lysate2	Lysate3
+	3.94978	11.0485	sp|Q8N131|PORIM_HUMAN	sp|Q8N131|PORIM_HUMAN	2727	Q8N131	sp|Q8N131|PORIM_HUMAN Porimin OS=Homo sapiens OX=9606 GN=TMEM123 PE=1 SV=1	Color2 [DarkGray]	1	4			TRUE	+	Elute_Lysate	2	2	21.531	0	8.1823	692510000	176	2.07143	3.94978	0	11.0485	4.04421	28.4783	28.0049	28.5396	17.2632	18.5403	16.0738
+	4.90042	9.40717	sp|P15941|MUC1_HUMAN	sp|P15941|MUC1_HUMAN	920	P15941	sp|P15941|MUC1_HUMAN Mucin-1 OS=Homo sapiens OX=9606 GN=MUC1 PE=1 SV=3	Color2 [DarkGray]	1	4			TRUE	+	Elute_Lysate	9	9	122.1	0	95.564	109530000	125	2.42748	4.90042	0	9.40717	3.9881	25.9249	26.5664	26.5928	17.4179	16.4362	17.0085
+	3.94456	9.39394	sp|Q14118|DAG1_HUMAN	sp|Q14118|DAG1_HUMAN	2013	Q14118	sp|Q14118|DAG1_HUMAN Dystroglycan OS=Homo sapiens OX=9606 GN=DAG1 PE=1 SV=2	Color2 [DarkGray]	1	4			TRUE	+	Elute_Lysate	11	11	97.44	0	48.607	51624000	149	5.85714	3.94456	0	9.39394	3.57971	25.124	25.5261	24.5665	16.5404	14.6314	15.8629
+	2.90715	9.1573	sp|P08174|DAF_HUMAN	sp|P08174|DAF_HUMAN	775	P08174	sp|P08174|DAF_HUMAN Complement decay-accelerating factor OS=Homo sapiens OX=9606 GN=CD55 PE=1 SV=4	Color2 [DarkGray]	1	4			TRUE	+	Elute_Lysate	12	12	41.4	0	323.31	156210000	93	5.11111	2.90715	0	9.1573	2.93056	24.3924	25.82	22.2597	14.7864	15.8491	14.3648
+	5.54168	8.86375	sp|Q14114|LRP8_HUMAN	sp|Q14114|LRP8_HUMAN	2012	Q14114	sp|Q14114|LRP8_HUMAN Low-density lipoprotein receptor-related protein 8 OS=Homo sapiens OX=9606 GN=LRP8 PE=1 SV=4	Color2 [DarkGray]	1	4			TRUE	+	Elute_Lysate	10	10	105.63	0	38.94	21840000	73	2.55556	5.54168	0	8.86375	3.96867	24.4547	24.5028	24.0969	15.5754	15.7733	15.1144
+	4.27492	8.83173	sp|O00468|AGRIN_HUMAN	sp|O00468|AGRIN_HUMAN	198	O00468	sp|O00468|AGRIN_HUMAN Agrin OS=Homo sapiens OX=9606 GN=AGRN PE=1 SV=6	Color2 [DarkGray]	1	4			TRUE	+	Elute_Lysate	30	30	217.32	0	214.6	111650000	190	1.34118	4.27492	0	8.83173	3.55529	24.934	25.1488	24.6599	15.7612	15.491	16.9952
+	5.29311	8.82066	sp|P02724|GLPA_HUMAN	sp|P02724|GLPA_HUMAN	697	P02724	sp|P02724|GLPA_HUMAN Glycophorin-A OS=Homo sapiens OX=9606 GN=GYPA PE=1 SV=2	Color2 [DarkGray]	1	4			TRUE	+	Elute_Lysate	3	3	16.331	0	236.32	1101000000	224	1.5	5.29311	0	8.82066	3.88895	29.3583	28.8405	29.4528	20.6202	20.5483	20.0211
+	4.04258	8.51622	sp|P16150|LEUK_HUMAN	sp|P16150|LEUK_HUMAN	923	P16150	sp|P16150|LEUK_HUMAN Leukosialin OS=Homo sapiens OX=9606 GN=SPN PE=1 SV=1	Color2 [DarkGray]	1	4			TRUE	+	Elute_Lysate	17	17	40.321	0	283.49	6823500000	1233	2.04545	4.04258	0	8.51622	3.36021	31.9723	32.6916	32.3864	24.746	23.6981	23.0576
+	6.29071	8.4436	sp|Q6ZSS7|MFSD6_HUMAN	sp|Q6ZSS7|MFSD6_HUMAN	2517	Q6ZSS7	sp|Q6ZSS7|MFSD6_HUMAN Major facilitator superfamily domain-containing protein 6 OS=Homo sapiens OX=9606 GN=MFSD6 PE=1 SV=2	Color2 [DarkGray]	1	4			TRUE	+	Elute_Lysate	3	3	88.087	0	13.33	19328000	36	3.42857	6.29071	0	8.4436	3.93754	23.5769	23.2105	23.6665	15.0791	14.9666	15.0775
+	3.27595	8.09959	sp|O75056|SDC3_HUMAN	sp|O75056|SDC3_HUMAN	440	O75056	sp|O75056|SDC3_HUMAN Syndecan-3 OS=Homo sapiens OX=9606 GN=SDC3 PE=1 SV=2	Color2 [DarkGray]	1	4			TRUE	+	Elute_Lysate	2	2	45.496	0	47.088	33598000	17	6.25	3.27595	0	8.09959	2.8951	23.7172	25.0189	23.8414	16.2491	17.1873	14.8425
+	4.7958	7.1791	sp|P28908|TNR8_HUMAN	sp|P28908|TNR8_HUMAN	1104	P28908	sp|P28908|TNR8_HUMAN Tumor necrosis factor receptor superfamily member 8 OS=Homo sapiens OX=9606 GN=TNFRSF8 PE=1 SV=1	Color2 [DarkGray]	1	4			TRUE	+	Elute_Lysate	14	14	63.747	0	73.357	93612000	156	1.51724	4.7958	0	7.1791	3.13373	25.2552	25.9947	25.6378	18.8233	18.1511	18.376
+	2.87096	6.73222	sp|Q14242|SELPL_HUMAN	sp|Q14242|SELPL_HUMAN	2037	Q14242	sp|Q14242|SELPL_HUMAN P-selectin glycoprotein ligand 1 OS=Homo sapiens OX=9606 GN=SELPLG PE=1 SV=1	Color2 [DarkGray]	1	4			TRUE	+	Elute_Lysate	3	3	43.201	0	18.829	26022000	37	12.4615	2.87096	0	6.73222	2.36617	22.7795	22.4389	23.0664	17.1502	16.5188	14.4191
+	2.68297	6.63136	sp|P20333|TNR1B_HUMAN	sp|P20333|TNR1B_HUMAN	990	P20333	sp|P20333|TNR1B_HUMAN Tumor necrosis factor receptor superfamily member 1B OS=Homo sapiens OX=9606 GN=TNFRSF1B PE=1 SV=3	Color2 [DarkGray]	1	4			TRUE	+	Elute_Lysate	8	8	48.291	0	36.599	26096000	32	1.9	2.68297	0	6.63136	2.26051	22.5265	22.8021	22.3586	14.2407	17.4256	16.1267
+	3.41221	6.00172	sp|P08575|PTPRC_HUMAN	sp|P08575|PTPRC_HUMAN	784	P08575	sp|P08575|PTPRC_HUMAN Receptor-type tyrosine-protein phosphatase C OS=Homo sapiens OX=9606 GN=PTPRC PE=1 SV=3	Color2 [DarkGray]	1	4			TRUE	+	Elute_Lysate	98	98	147.48	0	323.31	10938000000	3881	2.375	3.41221	0	6.00172	2.35804	31.598	30.7926	29.8554	24.4451	25.1485	24.6472
+	3.13336	5.94029	sp|Q8NC54|KCT2_HUMAN	sp|Q8NC54|KCT2_HUMAN	2806	Q8NC54	sp|Q8NC54|KCT2_HUMAN Keratinocyte-associated transmembrane protein 2 OS=Homo sapiens OX=9606 GN=KCT2 PE=1 SV=2	Color2 [DarkGray]	1	4			TRUE	+	Elute_Lysate	4	4	29.234	0	10.183	14362000	30	2.30769	3.13336	0	5.94029	2.25275	22.3926	21.2923	22.0605	17.0693	15.4357	15.4196
+	3.24411	5.78972	sp|Q68BL8|OLM2B_HUMAN	sp|Q68BL8|OLM2B_HUMAN	2392	Q68BL8	sp|Q68BL8|OLM2B_HUMAN Olfactomedin-like protein 2B OS=Homo sapiens OX=9606 GN=OLFML2B PE=2 SV=2	Color2 [DarkGray]	1	4		+	TRUE	+	Elute_Lysate	1	1	83.998	1	-2	18299000	2	4	3.24411	0	5.78972	2.24313	22.7107	21.0115	21.8811	15.7422	16.7003	15.7916
+	3.7508	5.716	sp|O94910|AGRL1_HUMAN	sp|O94910|AGRL1_HUMAN	569	O94910	sp|O94910|AGRL1_HUMAN Adhesion G protein-coupled receptor L1 OS=Homo sapiens OX=9606 GN=ADGRL1 PE=1 SV=1	Color2 [DarkGray]	1	4			TRUE	+	Elute_Lysate	2	2	162.71	0	3.1715	2551000	11	3.55556	3.7508	0	5.716	2.3567	20.9666	21.3959	21.4747	15.4722	14.9287	16.2881
+	3.74096	5.51648	sp|O14523|C2C2L_HUMAN	sp|O14523|C2C2L_HUMAN	217	O14523	sp|O14523|C2C2L_HUMAN Phospholipid transfer protein C2CD2L OS=Homo sapiens OX=9606 GN=C2CD2L PE=1 SV=3	Color2 [DarkGray]	1	4			TRUE	+	Elute_Lysate	3	3	76.18	0	13.704	136150000	25	1.25926	3.74096	0	5.51648	2.2862	25.7694	26.6982	25.4352	20.6908	20.1306	20.5319
+	3.20523	5.08046	sp|P02751|FINC_HUMAN	sp|P02751|FINC_HUMAN	698	P02751	sp|P02751|FINC_HUMAN Fibronectin OS=Homo sapiens OX=9606 GN=FN1 PE=1 SV=4	Color2 [DarkGray]	1	4			TRUE	+	Elute_Lysate	13	13	262.62	0	35.804	159730000	451	3.03226	3.20523	0	5.08046	2.01458	26.6174	26.4767	26.8985	22.2956	21.853	20.6027
+	3.18595	4.75467	sp|P07359|GP1BA_HUMAN	sp|P07359|GP1BA_HUMAN	758	P07359	sp|P07359|GP1BA_HUMAN Platelet glycoprotein Ib alpha chain OS=Homo sapiens OX=9606 GN=GP1BA PE=1 SV=2	Color2 [DarkGray]	1	4			TRUE	+	Elute_Lysate	10	10	71.539	0	86.122	923710000	1243	4.96154	3.18595	0.000131868	4.75467	1.90642	28.6787	28.6144	29.0957	24.8938	23.9607	23.2703
																									0

## Sheet: OVCAR3_Mucin
Significant	LOG(P-value)	Difference	Protein IDs	Majority protein IDs	Uniprot	Fasta headers	Symbol color	Symbol type	Symbol size	Show label	Only identified by site	IsAMucin	Student's T-test Significant Elute_Lysate	Student's T-test significant	Peptides	Unique peptides	Sequence coverage [%]	Unique sequence coverage [%]	Mol. weight [kDa]	Q-value	Score	Intensity	MS/MS count	MucinScore	-Log Student's T-test p-value Elute_Lysate	Student's T-test q-value Elute_Lysate	Student's T-test Difference Elute_Lysate	Student's T-test Test statistic Elute_Lysate	Elute1	Elute2	Elute3	OVCAR1	OVCAR2	OVCAR3
+	2.68934	10.0233	sp|Q14118|DAG1_HUMAN	sp|Q14118|DAG1_HUMAN	Q14118	sp|Q14118|DAG1_HUMAN Dystroglycan OS=Homo sapiens OX=9606 GN=DAG1 PE=1 SV=2	Color2 [A=255, R=255, G=0, B=0]	9	8			TRUE	+	Elute_Lysate	21	21	20.9	20.9	97.44	0	323.31	1538900000	499	5.85714	2.68934	0	10.0233	2.94319	29.7409	28.9101	27.7821	16.4717	18.9774	20.9141
+	2.59622	9.56091	sp|Q8N131|PORIM_HUMAN	sp|Q8N131|PORIM_HUMAN	Q8N131	sp|Q8N131|PORIM_HUMAN Porimin OS=Homo sapiens OX=9606 GN=TMEM123 PE=1 SV=1	Color2 [A=255, R=255, G=0, B=0]	9	8			TRUE	+	Elute_Lysate	2	2	5.3	5.3	21.531	0	3.3583	330680000	60	2.07143	2.59622	0	9.56091	2.79574	27.6421	27.5555	28.5133	20.9429	17.8772	16.2081
+	3.40852	9.33328	sp|P15941|MUC1_HUMAN	sp|P15941|MUC1_HUMAN	P15941	sp|P15941|MUC1_HUMAN Mucin-1 OS=Homo sapiens OX=9606 GN=MUC1 PE=1 SV=3	Color2 [A=255, R=255, G=0, B=0]	9	8			TRUE	+	Elute_Lysate	10	10	8.4	8.4	122.1	0	295.04	1406800000	476	2.42748	3.40852	0	9.33328	3.27516	30.481	30.3537	29.7211	19.2366	21.4514	21.868
+	3.63728	8.96119	sp|Q6UX71|PXDC2_HUMAN	sp|Q6UX71|PXDC2_HUMAN	Q6UX71	sp|Q6UX71|PXDC2_HUMAN Plexin domain-containing protein 2 OS=Homo sapiens OX=9606 GN=PLXDC2 PE=1 SV=1	Color2 [A=255, R=255, G=0, B=0]	9	8			TRUE	+	Elute_Lysate	11	11	24.4	24.4	59.582	0	54.794	90565000	80	6.5	3.63728	0	8.96119	3.30316	26.0375	26.2659	24.5095	16.0135	17.5196	16.3962
+	2.94724	8.47025	sp|Q9H8J5|MANS1_HUMAN	sp|Q9H8J5|MANS1_HUMAN	Q9H8J5	sp|Q9H8J5|MANS1_HUMAN MANSC domain-containing protein 1 OS=Homo sapiens OX=9606 GN=MANSC1 PE=2 SV=1	Color2 [A=255, R=255, G=0, B=0]	9	8			TRUE	+	Elute_Lysate	9	9	14.4	14.4	46.81	0	79.563	319170000	162	3.08824	2.94724	0	8.47025	2.80891	28.4819	27.727	27.8573	20.1046	20.9191	17.6318
+	4.63216	8.31974	sp|Q8NC54|KCT2_HUMAN	sp|Q8NC54|KCT2_HUMAN	Q8NC54	sp|Q8NC54|KCT2_HUMAN Keratinocyte-associated transmembrane protein 2 OS=Homo sapiens OX=9606 GN=KCT2 PE=1 SV=2	Color2 [A=255, R=255, G=0, B=0]	9	8			TRUE	+	Elute_Lysate	4	4	14	14	29.234	0	114.87	246850000	89	2.30769	4.63216	0	8.31974	3.50948	26.3342	26.5182	25.4317	17.494	18.037	17.7938
+	4.42207	8.06681	sp|Q68BL8|OLM2B_HUMAN	sp|Q68BL8|OLM2B_HUMAN	Q68BL8	sp|Q68BL8|OLM2B_HUMAN Olfactomedin-like protein 2B OS=Homo sapiens OX=9606 GN=OLFML2B PE=2 SV=2	Color2 [A=255, R=255, G=0, B=0]	9	8		+	TRUE	+	Elute_Lysate	1	1	2.5	2.5	83.998	1	-2	120560000	14	4	4.42207	0	8.06681	3.35286	25.9156	25.0124	24.7742	17.34	16.7501	17.4117
+	3.43165	7.97549	sp|Q68BL7|OLM2A_HUMAN	sp|Q68BL7|OLM2A_HUMAN	Q68BL7	sp|Q68BL7|OLM2A_HUMAN Olfactomedin-like protein 2A OS=Homo sapiens OX=9606 GN=OLFML2A PE=2 SV=1	Color2 [A=255, R=255, G=0, B=0]	9	8			TRUE	+	Elute_Lysate	4	4	7.8	7.8	73.054	0	37.307	59874000	50	3.6	3.43165	0	7.97549	2.93623	24.8357	25.3601	25.3488	18.2865	15.9084	17.4232
+	3.14336	7.94792	sp|P08174|DAF_HUMAN	sp|P08174|DAF_HUMAN	P08174	sp|P08174|DAF_HUMAN Complement decay-accelerating factor OS=Homo sapiens OX=9606 GN=CD55 PE=1 SV=4	Color2 [A=255, R=255, G=0, B=0]	9	8			TRUE	+	Elute_Lysate	11	11	31.5	31.5	41.4	0	118.55	250550000	81	5.11111	3.14336	0	7.94792	2.7916	26.8238	27.308	24.9363	19.1874	18.3747	17.6623
+	3.54702	7.71877	sp|Q6ZVL6|K154L_HUMAN	sp|Q6ZVL6|K154L_HUMAN	Q6ZVL6	sp|Q6ZVL6|K154L_HUMAN UPF0606 protein KIAA1549L OS=Homo sapiens OX=9606 GN=KIAA1549L PE=2 SV=2	Color2 [A=255, R=255, G=128, B=0]	9	8			TRUE	+	Elute_Lysate	18	18	15.6	15.6	199	0	120.06	110200000	107	1.97727	3.54702	0	7.71877	2.91542	26.6278	25.7987	25.4206	18.602	17.1652	18.9236
+	3.64154	7.2981	sp|Q6EMK4|VASN_HUMAN	sp|Q6EMK4|VASN_HUMAN	Q6EMK4	sp|Q6EMK4|VASN_HUMAN Vasorin OS=Homo sapiens OX=9606 GN=VASN PE=1 SV=1	Color2 [A=255, R=255, G=0, B=0]	9	8			TRUE	+	Elute_Lysate	13	13	19.8	19.8	71.712	0	323.31	201180000	139	6	3.64154	0	7.2981	2.82965	26.7676	27.3415	27.6628	20.9416	19.191	19.7449
+	1.99837	6.88744	sp|P18827|SDC1_HUMAN	sp|P18827|SDC1_HUMAN	P18827	sp|P18827|SDC1_HUMAN Syndecan-1 OS=Homo sapiens OX=9606 GN=SDC1 PE=1 SV=3	Color2 [A=255, R=255, G=0, B=0]	9	8			TRUE	+	Elute_Lysate	7	7	21.9	21.9	32.461	0	108.69	301490000	115	3.55556	1.99837	0.000492114	6.88744	1.96921	27.1414	26.1849	26.3862	17.322	19.3503	22.3779
+	3.11585	6.76365	sp|Q9BY67|CADM1_HUMAN	sp|Q9BY67|CADM1_HUMAN	Q9BY67	sp|Q9BY67|CADM1_HUMAN Cell adhesion molecule 1 OS=Homo sapiens OX=9606 GN=CADM1 PE=1 SV=2	Color2 [A=255, R=255, G=0, B=0]	9	8			TRUE	+	Elute_Lysate	10	10	32.4	32.4	48.509	0	323.31	157520000	114	4	3.11585	0	6.76365	2.47498	26.3865	26.2399	26.3671	18.1162	20.1351	20.4512
+	2.81631	6.4117	sp|O00592|PODXL_HUMAN	sp|O00592|PODXL_HUMAN	O00592	sp|O00592|PODXL_HUMAN Podocalyxin OS=Homo sapiens OX=9606 GN=PODXL PE=1 SV=2	Color2 [A=255, R=255, G=0, B=0]	9	8			TRUE	+	Elute_Lysate	13	13	23.8	23.8	58.635	0	169.61	159510000	69	2.48148	2.81631	0.000221709	6.4117	2.26394	24.7467	25.6125	23.2481	19.0065	17.4334	17.9323
+	2.12035	6.16807	sp|Q9HAR2|AGRL3_HUMAN	sp|Q9HAR2|AGRL3_HUMAN	Q9HAR2	sp|Q9HAR2|AGRL3_HUMAN Adhesion G protein-coupled receptor L3 OS=Homo sapiens OX=9606 GN=ADGRL3 PE=1 SV=2	Color2 [A=255, R=255, G=0, B=0]	9	8			TRUE	+	Elute_Lysate	16	15	12.8	12.2	161.81	0	30.948	38304000	46	3.3	2.12035	0.000452174	6.16807	1.90504	25.3191	25.9809	22.7133	17.1548	19.6758	18.6785
+	2.53215	6.08326	sp|P43121|MUC18_HUMAN	sp|P43121|MUC18_HUMAN	P43121	sp|P43121|MUC18_HUMAN Cell surface glycoprotein MUC18 OS=Homo sapiens OX=9606 GN=MCAM PE=1 SV=2	Color2 [A=255, R=255, G=0, B=0]	9	8			TRUE	+	Elute_Lysate	9	9	19.8	19.8	71.607	0	89.081	27724000	41	3.6	2.53215	0.000171429	6.08326	2.06918	25.0871	24.5204	23.2491	17.8358	17.0956	19.6754
+	3.81596	6.05617	sp|Q6ZSS7|MFSD6_HUMAN	sp|Q6ZSS7|MFSD6_HUMAN	Q6ZSS7	sp|Q6ZSS7|MFSD6_HUMAN Major facilitator superfamily domain-containing protein 6 OS=Homo sapiens OX=9606 GN=MFSD6 PE=1 SV=2	Color2 [A=255, R=255, G=0, B=0]	9	8			TRUE	+	Elute_Lysate	5	5	9.7	9.7	88.087	0	81.221	18628000	36	3.42857	3.81596	0	6.05617	2.4883	23.1638	24.0852	22.9944	16.9406	17.2684	17.8659
+	1.76981	5.99926	sp|Q76M96|CCD80_HUMAN	sp|Q76M96|CCD80_HUMAN	Q76M96	sp|Q76M96|CCD80_HUMAN Coiled-coil domain-containing protein 80 OS=Homo sapiens OX=9606 GN=CCDC80 PE=1 SV=1	Color2 [A=255, R=255, G=0, B=0]	9	8			TRUE	+	Elute_Lysate	12	12	14.5	14.5	108.17	0	96.298	39603000	80	2.9	1.76981	0.000460526	5.99926	1.70266	26.1361	24.5345	21.0015	17.7257	17.7734	18.1752
+	3.77644	5.79568	sp|Q9Y289|SC5A6_HUMAN	sp|Q9Y289|SC5A6_HUMAN	Q9Y289	sp|Q9Y289|SC5A6_HUMAN Sodium-dependent multivitamin transporter OS=Homo sapiens OX=9606 GN=SLC5A6 PE=2 SV=2	Color2 [A=255, R=255, G=0, B=0]	9	8			TRUE	+	Elute_Lysate	4	4	8.5	8.5	68.641	0	7.7032	12855000	17	2.33333	3.77644	0.000264463	5.79568	2.39005	23.447	22.7571	23.2656	17.395	16.7012	17.9863
+	1.80843	5.26661	sp|O94910|AGRL1_HUMAN	sp|O94910|AGRL1_HUMAN	O94910	sp|O94910|AGRL1_HUMAN Adhesion G protein-coupled receptor L1 OS=Homo sapiens OX=9606 GN=ADGRL1 PE=1 SV=1	Color2 [A=255, R=255, G=0, B=0]	9	8			TRUE	+	Elute_Lysate	5	4	3.9	3.1	162.71	0	38.617	23048000	23	3.55556	1.80843	0.000589844	5.26661	1.59492	25.4861	23.1151	23.5545	16.931	18.7549	20.6699
+	2.87364	5.13517	sp|Q9ULI3|HEG1_HUMAN	sp|Q9ULI3|HEG1_HUMAN	Q9ULI3	sp|Q9ULI3|HEG1_HUMAN Protein HEG homolog 1 OS=Homo sapiens OX=9606 GN=HEG1 PE=1 SV=3	Color2 [A=255, R=255, G=128, B=0]	9	8			TRUE	+	Elute_Lysate	40	40	25.9	25.9	147.46	0	323.31	1058900000	592	1.77202	2.87364	0.000477064	5.13517	1.94245	29.1907	28.4274	27.7498	22.6733	23.0053	24.2839
+	2.56218	4.99585	sp|Q14114|LRP8_HUMAN	sp|Q14114|LRP8_HUMAN	Q14114	sp|Q14114|LRP8_HUMAN Low-density lipoprotein receptor-related protein 8 OS=Homo sapiens OX=9606 GN=LRP8 PE=1 SV=4	Color2 [A=255, R=255, G=0, B=0]	9	8			TRUE	+	Elute_Lysate	2	2	2.5	2.5	105.63	0	4.2626	4632800	5	2.55556	2.56218	0.0004	4.99585	1.81162	22.9371	21.5361	20.9904	15.9376	17.6196	16.9189
+	4.40982	4.84796	sp|Q9BUF7|CRUM3_HUMAN	sp|Q9BUF7|CRUM3_HUMAN	Q9BUF7	sp|Q9BUF7|CRUM3_HUMAN Protein crumbs homolog 3 OS=Homo sapiens OX=9606 GN=CRB3 PE=1 SV=3	Color2 [A=255, R=255, G=255, B=0]	9	8			TRUE	+	Elute_Lysate	4	4	27.5	27.5	12.854	0	17.797	24765000	73	1.5	4.40982	0.000196721	4.84796	2.15877	23.8941	23.8441	24.5213	19.1814	19.4575	19.0768
+	3.26389	4.79987	sp|P05067|A4_HUMAN;sp|Q06481|APLP2_HUMAN	sp|P05067|A4_HUMAN	P05067	sp|P05067|A4_HUMAN Amyloid-beta A4 protein OS=Homo sapiens OX=9606 GN=APP PE=1 SV=3	Color2 [A=255, R=255, G=0, B=0]	9	8			TRUE	+	Elute_Lysate	20	20	27.7	27.7	86.942	0	202.73	177500000	192	5.2	3.26389	0.000474886	4.79987	1.93847	26.3091	26.7493	26.7483	22.3207	20.8997	22.1866
+	1.75975	4.74087	sp|Q8N307|MUC20_HUMAN	sp|Q8N307|MUC20_HUMAN	Q8N307	sp|Q8N307|MUC20_HUMAN Mucin-20 OS=Homo sapiens OX=9606 GN=MUC20 PE=1 SV=3	Color2 [A=255, R=255, G=0, B=0]	9	8			TRUE	+	Elute_Lysate	4	4	28.6	28.6	71.981	0	29.56	29859000	33	2.09756	1.75975	0.00126689	4.74087	1.47581	23.3526	23.4105	23.2603	17.5449	21.017	17.2389
+	2.60312	4.03299	sp|O00468|AGRIN_HUMAN	sp|O00468|AGRIN_HUMAN	O00468	sp|O00468|AGRIN_HUMAN Agrin OS=Homo sapiens OX=9606 GN=AGRN PE=1 SV=6	Color2 [A=255, R=255, G=255, B=0]	9	8			TRUE	+	Elute_Lysate	117	117	61.1	61.1	217.32	0	323.31	7005300000	3410	1.34118	2.60312	0.000674074	4.03299	1.55332	32.2826	30.3394	31.1064	27.0382	27.001	27.5903
+	1.61016	3.63708	sp|P02751|FINC_HUMAN	sp|P02751|FINC_HUMAN	P02751	sp|P02751|FINC_HUMAN Fibronectin OS=Homo sapiens OX=9606 GN=FN1 PE=1 SV=4	Color2 [A=255, R=255, G=0, B=0]	9	8			TRUE	+	Elute_Lysate	6	6	3.1	3.1	262.62	0	6.3365	4558700	14	3.03226	1.61016	0.0039872	3.63708	1.1986	20.9775	21.1202	22.5324	19.5982	16.4907	17.6299
+	2.13742	3.46319	sp|Q8WXI7|MUC16_HUMAN	sp|Q8WXI7|MUC16_HUMAN	Q8WXI7	sp|Q8WXI7|MUC16_HUMAN Mucin-16 OS=Homo sapiens OX=9606 GN=MUC16 PE=1 SV=3	Color2 [A=255, R=255, G=0, B=0]	9	8			TRUE	+	Elute_Lysate	124	124	11.7	11.7	1519.2	0	323.31	3886100000	2061	2.84067	2.13742	0.00216537	3.46319	1.28873	30.8906	30.1624	31.1154	26.017	27.9848	27.7771
+	2.79318	3.41264	sp|Q9HCM3|K1549_HUMAN	sp|Q9HCM3|K1549_HUMAN	Q9HCM3	sp|Q9HCM3|K1549_HUMAN UPF0606 protein KIAA1549 OS=Homo sapiens OX=9606 GN=KIAA1549 PE=1 SV=4	Color2 [A=255, R=255, G=128, B=0]	9	8			TRUE	+	Elute_Lysate	4	4	1.6	1.6	210.75	0	5.6308	3445200	14	1.88482	2.79318	0.00140248	3.41264	1.39339	21.1718	20.1412	21.1667	17.3907	17.9281	16.923
+	2.20485	2.73321	sp|P39060|COIA1_HUMAN	sp|P39060|COIA1_HUMAN	P39060	sp|P39060|COIA1_HUMAN Collagen alpha-1(XVIII) chain OS=Homo sapiens OX=9606 GN=COL18A1 PE=1 SV=5	Color2 [A=255, R=255, G=128, B=0]	9	8			TRUE	+	Elute_Lysate	27	27	24.5	24.5	178.19	0	323.31	1334900000	751	1.8871	2.20485	0.00931144	2.73321	1.08492	28.5135	29.2256	27.5046	25.8929	25.4095	25.7416
																								3.20687

## Sheet: HeLa_NonMucin
Significant	LOG(P-value)	Difference	Uniprot	Protein IDs	Majority protein IDs	Fasta headers	Symbol color	Symbol type	Symbol size	Show label	Only identified by site	IsAMucin	Student's T-test Significant Elute_Lysate	Student's T-test significant	Peptides	Sequence coverage [%]	Mol. weight [kDa]	Q-value	Score	Intensity	MS/MS count	MucinScore	Number of proteins	-Log Student's T-test p-value Elute_Lysate	Student's T-test q-value Elute_Lysate	Student's T-test Difference Elute_Lysate	Student's T-test Test statistic Elute_Lysate	Elute1	Elute2	Elute3	Lysate1	Lysate2	Lysate3
+	4.28981	12.374	Q96PN8	sp|Q96PN8|TSSK3_HUMAN;sp|O43930|PRKY_HUMAN;sp|P51817|PRKX_HUMAN;sp|Q16644|MAPK3_HUMAN	sp|Q96PN8|TSSK3_HUMAN;sp|O43930|PRKY_HUMAN;sp|P51817|PRKX_HUMAN;sp|Q16644|MAPK3_HUMAN	sp|Q96PN8|TSSK3_HUMAN Testis-specific serine/threonine-protein kinase 3 OS=Homo sapiens OX=9606 GN=TSSK3 PE=1 SV=1;sp|O43930|PRKY_HUMAN Putative serine/threonine-protein kinase PRKY OS=Homo sapiens OX=9606 GN=PRKY PE=5 SV=1;sp|P51817|PRKX_HUMAN cAMP-depend	Color2 [A=255, R=192, G=192, B=192]	9	4		+	FALSE	+	Elute_Lysate	2	8.2	30.102	1	-2	377940000	9	0	4	4.28981	0	12.374	4.63024	26.3419	25.2867	25.1824	13.6989	13.8782	12.112
+	3.76109	11.398	O15211	sp|O15211|RGL2_HUMAN	sp|O15211|RGL2_HUMAN	sp|O15211|RGL2_HUMAN Ral guanine nucleotide dissociation stimulator-like 2 OS=Homo sapiens OX=9606 GN=RGL2 PE=1 SV=1	Color2 [A=255, R=192, G=192, B=192]	9	4			FALSE	+	Elute_Lysate	1	2.3	83.548	0.000757	3.1442	217800000	25	0	1	3.76109	0	11.398	4.00884	25.6703	24.8427	23.7389	14.477	12.2944	13.2866
+	4.44693	11.3409	Q68DE3	sp|Q68DE3|USF3_HUMAN	sp|Q68DE3|USF3_HUMAN	sp|Q68DE3|USF3_HUMAN Basic helix-loop-helix domain-containing protein USF3 OS=Homo sapiens OX=9606 GN=USF3 PE=1 SV=3	Color2 [A=255, R=192, G=192, B=192]	9	4		+	FALSE	+	Elute_Lysate	1	0.8	241.68	1	-2	504280000	13	0	1	4.44693	0	11.3409	4.42565	23.5217	25.1681	24.5449	13.4806	13.2294	12.502
+	4.24734	9.03064	Q8TCZ2	sp|Q8TCZ2|C99L2_HUMAN	sp|Q8TCZ2|C99L2_HUMAN	sp|Q8TCZ2|C99L2_HUMAN CD99 antigen-like protein 2 OS=Homo sapiens OX=9606 GN=CD99L2 PE=1 SV=1	Color2 [A=255, R=192, G=192, B=192]	9	4			FALSE	+	Elute_Lysate	1	7.6	27.986	0.00038865	18.281	14146000	13	0	1	4.24734	0	9.03064	3.60791	23.0573	22.971	21.5778	13.2667	13.788	13.4594
+	3.89445	8.9062	Q96HP4	sp|Q96HP4|OXND1_HUMAN	sp|Q96HP4|OXND1_HUMAN	sp|Q96HP4|OXND1_HUMAN Oxidoreductase NAD-binding domain-containing protein 1 OS=Homo sapiens OX=9606 GN=OXNAD1 PE=1 SV=1	Color2 [A=255, R=192, G=192, B=192]	9	4			FALSE	+	Elute_Lysate	2	7.4	34.854	0.0058727	2.1168	26465000	11	0	1	3.89445	0	8.9062	3.41312	22.8162	22.6798	20.9575	13.4742	13.0924	13.1683
+	4.97536	8.74631	P98160	sp|P98160|PGBM_HUMAN	sp|P98160|PGBM_HUMAN	sp|P98160|PGBM_HUMAN Basement membrane-specific heparan sulfate proteoglycan core protein OS=Homo sapiens OX=9606 GN=HSPG2 PE=1 SV=4	Color2 [A=255, R=192, G=192, B=192]	9	4			FALSE	+	Elute_Lysate	60	16.2	468.83	0	313.27	152290000	196	0	1	4.97536	0	8.74631	3.77085	23.1981	23.2254	23.2995	15.0103	13.9144	14.5594
+	3.52139	8.73564	Q9HCX4	sp|Q9HCX4|TRPC7_HUMAN	sp|Q9HCX4|TRPC7_HUMAN	sp|Q9HCX4|TRPC7_HUMAN Short transient receptor potential channel 7 OS=Homo sapiens OX=9606 GN=TRPC7 PE=1 SV=1	Color2 [A=255, R=192, G=192, B=192]	9	4			FALSE	+	Elute_Lysate	1	3.6	99.561	0.0078449	1.9167	82368000	7	0	1	3.52139	0	8.73564	3.18351	22.747	21.559	22.7316	12.3643	14.4121	14.0543
+	4.13874	8.20162	Q9ULD2	sp|Q9ULD2|MTUS1_HUMAN	sp|Q9ULD2|MTUS1_HUMAN	sp|Q9ULD2|MTUS1_HUMAN Microtubule-associated tumor suppressor 1 OS=Homo sapiens OX=9606 GN=MTUS1 PE=1 SV=2	Color2 [A=255, R=192, G=192, B=192]	9	4		+	FALSE	+	Elute_Lysate	1	1.2	141.4	1	-2	87619000	7	1.18033	1	4.13874	0	8.20162	3.29827	22.1119	23.1025	21.5624	13.9936	14.4026	13.7758
+	1.16514	8.15407	Q9HCD6	sp|Q9HCD6|TANC2_HUMAN	sp|Q9HCD6|TANC2_HUMAN	sp|Q9HCD6|TANC2_HUMAN Protein TANC2 OS=Homo sapiens OX=9606 GN=TANC2 PE=1 SV=3	Color2 [A=255, R=192, G=192, B=192]	9	4			FALSE	+	Elute_Lysate	4	2.6	219.65	0.00075911	3.1817	351530000	17	0	1	1.16514	0.000204107	8.15407	1.54118	26.4515	25.8734	24.9424	14.7614	24.1069	13.9369
+	2.57139	7.81593	Q9NPG4	sp|Q9NPG4|PCD12_HUMAN	sp|Q9NPG4|PCD12_HUMAN	sp|Q9NPG4|PCD12_HUMAN Protocadherin-12 OS=Homo sapiens OX=9606 GN=PCDH12 PE=1 SV=1	Color2 [A=255, R=192, G=192, B=192]	9	4			FALSE	+	Elute_Lysate	1	1.5	128.99	0.0007593	3.1849	78713000	9	0	1	2.57139	0	7.81593	2.4589	22.3842	22.1703	18.9211	13.8265	12.6253	13.5761
+	2.87634	7.57962	P01130	sp|P01130|LDLR_HUMAN	sp|P01130|LDLR_HUMAN	sp|P01130|LDLR_HUMAN Low-density lipoprotein receptor OS=Homo sapiens OX=9606 GN=LDLR PE=1 SV=1	Color2 [A=255, R=192, G=192, B=192]	9	4			FALSE	+	Elute_Lysate	14	15.8	95.375	0	117.07	47031000	81	0	1	2.87634	0	7.57962	2.57068	22.9763	23.413	21.3586	13.8872	16.3315	14.7903
+	2.65548	7.42496	O60279	sp|O60279|SUSD5_HUMAN	sp|O60279|SUSD5_HUMAN	sp|O60279|SUSD5_HUMAN Sushi domain-containing protein 5 OS=Homo sapiens OX=9606 GN=SUSD5 PE=1 SV=3	Color2 [A=255, R=192, G=192, B=192]	9	4			FALSE	+	Elute_Lysate	3	5.4	68.02	0.00033681	10.796	13686000	20	0	1	2.65548	0	7.42496	2.42401	21.465	21.2967	20.6458	14.2838	15.1441	11.7048
+	3.22742	6.58675	O94991	sp|O94991|SLIK5_HUMAN	sp|O94991|SLIK5_HUMAN	sp|O94991|SLIK5_HUMAN SLIT and NTRK-like protein 5 OS=Homo sapiens OX=9606 GN=SLITRK5 PE=2 SV=2	Color2 [A=255, R=192, G=192, B=192]	9	4			FALSE	+	Elute_Lysate	5	7.5	107.48	0.0003858	17.867	6233500	7	0	1	3.22742	0	6.58675	2.46909	20.0002	19.9415	20.4976	13.0925	12.7538	14.8327
+	3.2455	6.58182	Q8IW52	sp|Q8IW52|SLIK4_HUMAN	sp|Q8IW52|SLIK4_HUMAN	sp|Q8IW52|SLIK4_HUMAN SLIT and NTRK-like protein 4 OS=Homo sapiens OX=9606 GN=SLITRK4 PE=1 SV=1	Color2 [A=255, R=192, G=192, B=192]	9	4			FALSE	+	Elute_Lysate	3	5.6	94.33	0.00029104	5.9849	5762600	5	0	1	3.2455	0	6.58182	2.47433	20.8397	18.9357	19.9718	14.0583	13.041	12.9025
+	4.11719	6.42127	P18433	sp|P18433|PTPRA_HUMAN	sp|P18433|PTPRA_HUMAN	sp|P18433|PTPRA_HUMAN Receptor-type tyrosine-protein phosphatase alpha OS=Homo sapiens OX=9606 GN=PTPRA PE=1 SV=3	Color2 [A=255, R=192, G=192, B=192]	9	4			FALSE	+	Elute_Lysate	6	11.6	90.718	0	25.865	10895000	17	0	1	4.11719	0	6.42127	2.69144	21.2992	20.7647	20.473	14.6696	13.8265	14.777
+	3.78509	6.37733	O43157	sp|O43157|PLXB1_HUMAN	sp|O43157|PLXB1_HUMAN	sp|O43157|PLXB1_HUMAN Plexin-B1 OS=Homo sapiens OX=9606 GN=PLXNB1 PE=1 SV=3	Color2 [A=255, R=192, G=192, B=192]	9	4			FALSE	+	Elute_Lysate	4	2.6	232.3	0.00031348	8.3389	6360300	20	0	1	3.78509	0	6.37733	2.58694	20.3172	19.5067	19.9594	14.2406	13.5618	12.8489
+	1.86869	6.33844	P15529	sp|P15529|MCP_HUMAN	sp|P15529|MCP_HUMAN	sp|P15529|MCP_HUMAN Membrane cofactor protein OS=Homo sapiens OX=9606 GN=CD46 PE=1 SV=3	Color2 [A=255, R=192, G=192, B=192]	9	4			FALSE	+	Elute_Lysate	6	6.6	43.747	0.00028441	5.3895	11893000	18	0.769231	1	1.86869	0.000100977	6.33844	1.80905	21.4541	21.9656	17.5088	14.4811	14.5162	12.9159
+	3.0793	6.25175	Q7L1W4	sp|Q7L1W4|LRC8D_HUMAN	sp|Q7L1W4|LRC8D_HUMAN	sp|Q7L1W4|LRC8D_HUMAN Volume-regulated anion channel subunit LRRC8D OS=Homo sapiens OX=9606 GN=LRRC8D PE=1 SV=1	Color2 [A=255, R=192, G=192, B=192]	9	4			FALSE	+	Elute_Lysate	2	2.9	98.2	0.00029087	5.9631	9944400	12	0	1	3.0793	0	6.25175	2.32206	19.7641	19.9326	18.8646	14.0219	12.0658	13.7184
+	2.77377	5.87679	P09603	sp|P09603|CSF1_HUMAN	sp|P09603|CSF1_HUMAN	sp|P09603|CSF1_HUMAN Macrophage colony-stimulating factor 1 OS=Homo sapiens OX=9606 GN=CSF1 PE=1 SV=2	Color2 [A=255, R=192, G=192, B=192]	9	4			FALSE	+	Elute_Lysate	3	9	60.179	0.00028043	5.077	10420000	18	0	1	2.77377	0	5.87679	2.11192	20.1129	19.8029	19.5719	15.237	14.0358	12.5846
+	2.11946	5.83987	Q8IZP9	sp|Q8IZP9|AGRG2_HUMAN	sp|Q8IZP9|AGRG2_HUMAN	sp|Q8IZP9|AGRG2_HUMAN Adhesion G-protein coupled receptor G2 OS=Homo sapiens OX=9606 GN=ADGRG2 PE=1 SV=2	Color2 [A=255, R=192, G=192, B=192]	9	4			FALSE	+	Elute_Lysate	3	4.7	111.59	0.00038344	17.455	15723000	18	0	1	2.11946	0.000104027	5.83987	1.84074	20.6329	20.744	19.2223	16.4437	13.7035	12.9325
+	2.49793	5.79188	Q6ZMI0	sp|Q6ZMI0|PPR21_HUMAN	sp|Q6ZMI0|PPR21_HUMAN	sp|Q6ZMI0|PPR21_HUMAN Protein phosphatase 1 regulatory subunit 21 OS=Homo sapiens OX=9606 GN=PPP1R21 PE=1 SV=1	Color2 [A=255, R=192, G=192, B=192]	9	4			FALSE	+	Elute_Lysate	2	5.8	88.313	0.0067773	2.0461	150030000	15	0	1	2.49793	0	5.79188	1.9875	19.9444	17.4372	20.3548	13.3784	13.3994	13.5829
+	2.85688	5.77448	O15230	sp|O15230|LAMA5_HUMAN	sp|O15230|LAMA5_HUMAN	sp|O15230|LAMA5_HUMAN Laminin subunit alpha-5 OS=Homo sapiens OX=9606 GN=LAMA5 PE=1 SV=8	Color2 [A=255, R=192, G=192, B=192]	9	4			FALSE	+	Elute_Lysate	47	15.6	399.73	0	169.15	109610000	151	0	1	2.85688	0	5.77448	2.11429	22.0343	23.5745	21.6817	16.8264	15.8162	17.3245
+	3.78751	5.7288	Q96KQ4	sp|Q96KQ4|ASPP1_HUMAN	sp|Q96KQ4|ASPP1_HUMAN	sp|Q96KQ4|ASPP1_HUMAN Apoptosis-stimulating of p53 protein 1 OS=Homo sapiens OX=9606 GN=PPP1R13B PE=1 SV=3	Color2 [A=255, R=192, G=192, B=192]	9	4			FALSE	+	Elute_Lysate	2	1.8	119.56	0.0067239	1.9743	3099500	5	0	1	3.78751	0	5.7288	2.36991	20.0882	20.2492	19.7663	14.5987	14.79	13.5288
+	3.32831	5.69979	Q8IZA0	sp|Q8IZA0|K319L_HUMAN	sp|Q8IZA0|K319L_HUMAN	sp|Q8IZA0|K319L_HUMAN Dyslexia-associated protein KIAA0319-like protein OS=Homo sapiens OX=9606 GN=KIAA0319L PE=1 SV=2	Color2 [A=255, R=192, G=192, B=192]	9	4			FALSE	+	Elute_Lysate	4	3.4	115.66	0	46.709	25803000	21	0	1	3.32831	0	5.69979	2.24034	21.8388	21.5722	21.1253	14.808	16.3563	16.2728
+	4.45235	5.64289	Q9Y4I1	sp|Q9Y4I1|MYO5A_HUMAN	sp|Q9Y4I1|MYO5A_HUMAN	sp|Q9Y4I1|MYO5A_HUMAN Unconventional myosin-Va OS=Homo sapiens OX=9606 GN=MYO5A PE=1 SV=2	Color2 [A=255, R=192, G=192, B=192]	9	4			FALSE	+	Elute_Lysate	5	2.3	215.4	0.00032175	9.2527	4739800	14	0	1	4.45235	0	5.64289	2.47601	20.3986	20.2221	20.1383	15.1462	14.322	14.3623
+	2.53071	5.6064	Q9P2E3	sp|Q9P2E3|ZNFX1_HUMAN	sp|Q9P2E3|ZNFX1_HUMAN	sp|Q9P2E3|ZNFX1_HUMAN NFX1-type zinc finger-containing protein 1 OS=Homo sapiens OX=9606 GN=ZNFX1 PE=2 SV=2	Color2 [A=255, R=192, G=192, B=192]	9	4			FALSE	+	Elute_Lysate	2	1.1	220.22	0.0060961	2.1036	16160000	9	0	1	2.53071	0.000118547	5.6064	1.95547	18.2631	19.8313	20.3522	13.526	15.0411	13.0603
+	3.05992	5.50306	Q5T1C6	sp|Q5T1C6|THEM4_HUMAN	sp|Q5T1C6|THEM4_HUMAN	sp|Q5T1C6|THEM4_HUMAN Acyl-coenzyme A thioesterase THEM4 OS=Homo sapiens OX=9606 GN=THEM4 PE=1 SV=1	Color2 [A=255, R=192, G=192, B=192]	9	4			FALSE	+	Elute_Lysate	1	6.2	27.129	0.00028835	5.6794	2112400	3	0	1	3.05992	0	5.50306	2.10318	19.8821	18.6638	19.1425	13.5861	14.6619	12.9312
+	1.19747	5.41202	P82914	sp|P82914|RT15_HUMAN	sp|P82914|RT15_HUMAN	sp|P82914|RT15_HUMAN 28S ribosomal protein S15, mitochondrial OS=Homo sapiens OX=9606 GN=MRPS15 PE=1 SV=1	Color2 [A=255, R=192, G=192, B=192]	9	4			FALSE	+	Elute_Lysate	2	10.1	29.842	0.003134	2.4249	6222800	5	0	1	1.19747	0.000583971	5.41202	1.31222	20.6037	21.0807	14.5205	13.6426	12.8745	13.4517
+	1.8652	5.20691	P55268	sp|P55268|LAMB2_HUMAN	sp|P55268|LAMB2_HUMAN	sp|P55268|LAMB2_HUMAN Laminin subunit beta-2 OS=Homo sapiens OX=9606 GN=LAMB2 PE=1 SV=2	Color2 [A=255, R=192, G=192, B=192]	9	4			FALSE	+	Elute_Lysate	9	7.4	195.98	0	21.862	14101000	27	0	1	1.8652	0.000153135	5.20691	1.60795	19.927	19.839	18.871	12.9675	13.3374	16.7114
+	3.46806	5.1633	O43674	sp|O43674|NDUB5_HUMAN	sp|O43674|NDUB5_HUMAN	sp|O43674|NDUB5_HUMAN NADH dehydrogenase [ubiquinone] 1 beta subcomplex subunit 5, mitochondrial OS=Homo sapiens OX=9606 GN=NDUFB5 PE=1 SV=1	Color2 [A=255, R=192, G=192, B=192]	9	4			FALSE	+	Elute_Lysate	4	18.5	21.75	0.00037566	16.185	18368000	19	0	1	3.46806	0	5.1633	2.10419	18.2971	18.8367	19.831	13.8264	13.9358	13.7128
+	2.00878	5.07602	Q8IWT6	sp|Q8IWT6|LRC8A_HUMAN	sp|Q8IWT6|LRC8A_HUMAN	sp|Q8IWT6|LRC8A_HUMAN Volume-regulated anion channel subunit LRRC8A OS=Homo sapiens OX=9606 GN=LRRC8A PE=1 SV=1	Color2 [A=255, R=192, G=192, B=192]	9	4			FALSE	+	Elute_Lysate	4	7.3	94.198	0.00030581	7.4169	12089000	25	0	1	2.00878	0.000158254	5.07602	1.63949	19.0908	19.3347	19.2504	12.0397	15.7052	14.703
+	1.98721	5.03133	Q969U6	sp|Q969U6|FBXW5_HUMAN	sp|Q969U6|FBXW5_HUMAN	sp|Q969U6|FBXW5_HUMAN F-box/WD repeat-containing protein 5 OS=Homo sapiens OX=9606 GN=FBXW5 PE=1 SV=1	Color2 [A=255, R=192, G=192, B=192]	9	4			FALSE	+	Elute_Lysate	1	3.7	63.922	0.00033535	10.568	3569700	4	0	1	1.98721	0.000155914	5.03133	1.6219	19.7898	19.8581	16.6358	14.0608	13.1489	13.98
+	1.4159	4.87662	P02808	sp|P02808|STAT_HUMAN	sp|P02808|STAT_HUMAN	sp|P02808|STAT_HUMAN Statherin OS=Homo sapiens OX=9606 GN=STATH PE=1 SV=2	Color2 [A=255, R=192, G=192, B=192]	9	4			FALSE	+	Elute_Lysate	1	54.8	7.3044	0.00098522	2.771	2397400	2	0	1	1.4159	0.000538543	4.87662	1.35317	19.1223	14.2585	19.0013	12.501	12.758	12.4933
+	1.80851	4.7989	Q9BT67	sp|Q9BT67|NFIP1_HUMAN	sp|Q9BT67|NFIP1_HUMAN	sp|Q9BT67|NFIP1_HUMAN NEDD4 family-interacting protein 1 OS=Homo sapiens OX=9606 GN=NDFIP1 PE=1 SV=1	Color2 [A=255, R=192, G=192, B=192]	9	4			FALSE	+	Elute_Lysate	1	7.7	24.899	0.00032394	9.4985	3033200	32	0	1	1.80851	0.000195821	4.7989	1.50605	18.7827	18.253	15.0319	12.4285	12.3217	12.9206
+	3.3465	4.47076	O75976	sp|O75976|CBPD_HUMAN	sp|O75976|CBPD_HUMAN	sp|O75976|CBPD_HUMAN Carboxypeptidase D OS=Homo sapiens OX=9606 GN=CPD PE=1 SV=2	Color2 [A=255, R=192, G=192, B=192]	9	4			FALSE	+	Elute_Lysate	18	18.5	152.93	0	74.203	57378000	75	0	1	3.3465	0.000104907	4.47076	1.84571	22.2355	21.1772	21.96	17.458	16.783	17.7195
+	1.79964	4.32061	Q9BRF8	sp|Q9BRF8|CPPED_HUMAN	sp|Q9BRF8|CPPED_HUMAN	sp|Q9BRF8|CPPED_HUMAN Serine/threonine-protein phosphatase CPPED1 OS=Homo sapiens OX=9606 GN=CPPED1 PE=1 SV=3	Color2 [A=255, R=192, G=192, B=192]	9	4			FALSE	+	Elute_Lysate	3	7.6	35.548	0	50.279	113960000	38	0	1	1.79964	0.000249724	4.32061	1.4052	24.0047	23.8986	22.195	19.5488	17.2959	20.2917
+	1.78477	4.31646	O95490	sp|O95490|AGRL2_HUMAN	sp|O95490|AGRL2_HUMAN	sp|O95490|AGRL2_HUMAN Adhesion G protein-coupled receptor L2 OS=Homo sapiens OX=9606 GN=ADGRL2 PE=1 SV=2	Color2 [A=255, R=192, G=192, B=192]	9	4			FALSE	+	Elute_Lysate	5	5.3	163.35	0.00035386	13.042	5431200	7	0	1	1.78477	0.000249036	4.31646	1.39927	20.1275	18.3227	18.7617	16.5797	13.4606	14.2223
+	3.3077	4.19689	P01282	sp|P01282|VIP_HUMAN	sp|P01282|VIP_HUMAN	sp|P01282|VIP_HUMAN VIP peptides OS=Homo sapiens OX=9606 GN=VIP PE=1 SV=1	Color2 [A=255, R=192, G=192, B=192]	9	4			FALSE	+	Elute_Lysate	1	7.1	19.168	0.003848	2.3853	1721200	9	0	1	3.3077	9.42966e-05	4.19689	1.74463	18.5386	18.4739	19.3356	15.1416	14.1302	14.4857
+	2.36869	4.13623	Q9UBU9	sp|Q9UBU9|NXF1_HUMAN	sp|Q9UBU9|NXF1_HUMAN	sp|Q9UBU9|NXF1_HUMAN Nuclear RNA export factor 1 OS=Homo sapiens OX=9606 GN=NXF1 PE=1 SV=1	Color2 [A=255, R=192, G=192, B=192]	9	4			FALSE	+	Elute_Lysate	14	26	70.182	0	30.883	2225000000	216	0	1	2.36869	0.000202095	4.13623	1.52745	27.3857	28.8029	26.6084	24.0441	23.0629	23.2812
+	4.42452	4.06554	Q9Y520	sp|Q9Y520|PRC2C_HUMAN	sp|Q9Y520|PRC2C_HUMAN	sp|Q9Y520|PRC2C_HUMAN Protein PRRC2C OS=Homo sapiens OX=9606 GN=PRRC2C PE=1 SV=4	Color2 [A=255, R=192, G=192, B=192]	9	4			FALSE	+	Elute_Lysate	61	27	316.91	0	323.31	1352000000	392	0	1	4.42452	0.000104641	4.06554	1.84437	26.04	26.2626	26.4556	21.9058	22.1776	22.4782
+	1.71605	3.97204	Q15650	sp|Q15650|TRIP4_HUMAN	sp|Q15650|TRIP4_HUMAN	sp|Q15650|TRIP4_HUMAN Activating signal cointegrator 1 OS=Homo sapiens OX=9606 GN=TRIP4 PE=1 SV=4	Color2 [A=255, R=192, G=192, B=192]	9	4			FALSE	+	Elute_Lysate	4	10.2	66.145	0.00027801	4.8596	69954000	14	0	1	1.71605	0.000580122	3.97204	1.30344	22.741	20.4838	23.0541	16.9126	19.204	18.2461
+	1.34512	3.8448	A0A1W2PR19	sp|A0A1W2PR19|GSTT4_HUMAN	sp|A0A1W2PR19|GSTT4_HUMAN	sp|A0A1W2PR19|GSTT4_HUMAN Glutathione S-transferase theta-4 OS=Homo sapiens OX=9606 GN=GSTT4 PE=3 SV=1	Color2 [A=255, R=192, G=192, B=192]	9	4		+	FALSE	+	Elute_Lysate	1	8.7	27.941	1	-2	4618100	1	0	1	1.34512	0.00149162	3.8448	1.1523	17.8587	18.8493	14.9564	14.0234	14.0294	12.0771
+	2.63323	3.76982	Q9BWQ6	sp|Q9BWQ6|YIPF2_HUMAN	sp|Q9BWQ6|YIPF2_HUMAN	sp|Q9BWQ6|YIPF2_HUMAN Protein YIPF2 OS=Homo sapiens OX=9606 GN=YIPF2 PE=1 SV=1	Color2 [A=255, R=192, G=192, B=192]	9	4			FALSE	+	Elute_Lysate	1	9.2	35.151	0.00026896	4.2274	6107300	5	0	1	2.63323	0.000263097	3.76982	1.47999	18.1604	18.5665	18.1265	13.6583	14.4059	15.4797
+	2.15428	3.5049	Q86VR2	sp|Q86VR2|RETR3_HUMAN	sp|Q86VR2|RETR3_HUMAN	sp|Q86VR2|RETR3_HUMAN Reticulophagy regulator 3 OS=Homo sapiens OX=9606 GN=RETREG3 PE=1 SV=1	Color2 [A=255, R=192, G=192, B=192]	9	4			FALSE	+	Elute_Lysate	3	10.9	51.396	0.00075339	3.0707	3685300	6	0	1	2.15428	0.000580416	3.5049	1.30391	18.1937	19.0903	18.2827	13.8423	15.23	15.9796
+	1.5742	3.43227	P52799	sp|P52799|EFNB2_HUMAN	sp|P52799|EFNB2_HUMAN	sp|P52799|EFNB2_HUMAN Ephrin-B2 OS=Homo sapiens OX=9606 GN=EFNB2 PE=1 SV=1	Color2 [A=255, R=192, G=192, B=192]	9	4			FALSE	+	Elute_Lysate	1	4.8	36.923	0.0045314	2.282	810190	2	0	1	1.5742	0.00162956	3.43227	1.14329	17.4631	17.5172	14.7017	13.4952	13.51	12.38
+	3.04156	3.22192	P59998	sp|P59998|ARPC4_HUMAN	sp|P59998|ARPC4_HUMAN	sp|P59998|ARPC4_HUMAN Actin-related protein 2/3 complex subunit 4 OS=Homo sapiens OX=9606 GN=ARPC4 PE=1 SV=3	Color2 [A=255, R=192, G=192, B=192]	9	4			FALSE	+	Elute_Lysate	10	36.9	19.667	0	79.457	186760000	174	0	1	3.04156	0.000476089	3.22192	1.36235	23.1322	22.2944	22.399	19.5411	18.8931	19.7256
+	2.04187	3.11965	Q9NZ53	sp|Q9NZ53|PDXL2_HUMAN	sp|Q9NZ53|PDXL2_HUMAN	sp|Q9NZ53|PDXL2_HUMAN Podocalyxin-like protein 2 OS=Homo sapiens OX=9606 GN=PODXL2 PE=1 SV=1	Color2 [A=255, R=192, G=192, B=192]	9	4			FALSE	+	Elute_Lysate	5	8.4	65.075	0	62.149	14146000	48	0	1	2.04187	0.0013444	3.11965	1.17321	21.1694	19.2036	19.3626	16.8057	17.1181	16.4529
+	2.7342	3.06636	Q96E11	sp|Q96E11|RRFM_HUMAN	sp|Q96E11|RRFM_HUMAN	sp|Q96E11|RRFM_HUMAN Ribosome-recycling factor, mitochondrial OS=Homo sapiens OX=9606 GN=MRRF PE=1 SV=1	Color2 [A=255, R=192, G=192, B=192]	9	4			FALSE	+	Elute_Lysate	12	36.3	29.277	0	25.854	51014000	51	0	1	2.7342	0.000743083	3.06636	1.26795	20.1313	20.505	20.1977	16.4284	17.4447	17.762
+	2.02898	2.72975	Q12913	sp|Q12913|PTPRJ_HUMAN	sp|Q12913|PTPRJ_HUMAN	sp|Q12913|PTPRJ_HUMAN Receptor-type tyrosine-protein phosphatase eta OS=Homo sapiens OX=9606 GN=PTPRJ PE=1 SV=3	Color2 [A=255, R=192, G=192, B=192]	9	4			FALSE	+	Elute_Lysate	5	5.5	145.94	0.00038037	16.883	14387000	10	0	1	2.02898	0.00367545	2.72975	1.05738	17.5169	17.976	18.5017	14.5414	16.2448	15.0191
+	1.59588	2.65328	Q53H96	sp|Q53H96|P5CR3_HUMAN	sp|Q53H96|P5CR3_HUMAN	sp|Q53H96|P5CR3_HUMAN Pyrroline-5-carboxylate reductase 3 OS=Homo sapiens OX=9606 GN=PYCR3 PE=1 SV=3	Color2 [A=255, R=192, G=192, B=192]	9	4			FALSE	+	Elute_Lysate	7	23.7	28.663	0.00036832	15.09	27695000	33	0	1	1.59588	0.00747071	2.65328	0.960464	19.2061	19.0937	19.8148	17.8018	17.021	15.332
+	2.00009	2.63069	O75569	sp|O75569|PRKRA_HUMAN	sp|O75569|PRKRA_HUMAN	sp|O75569|PRKRA_HUMAN Interferon-inducible double-stranded RNA-dependent protein kinase activator A OS=Homo sapiens OX=9606 GN=PRKRA PE=1 SV=1	Color2 [A=255, R=192, G=192, B=192]	9	4			FALSE	+	Elute_Lysate	4	18.5	34.404	0.00033933	11.062	16315000	7	0	1	2.00009	0.00504493	2.63069	1.02308	15.461	16.5546	14.7	13.324	12.7682	12.7313
+	2.53441	2.56629	O15511	sp|O15511|ARPC5_HUMAN	sp|O15511|ARPC5_HUMAN	sp|O15511|ARPC5_HUMAN Actin-related protein 2/3 complex subunit 5 OS=Homo sapiens OX=9606 GN=ARPC5 PE=1 SV=3	Color2 [A=255, R=192, G=192, B=192]	9	4			FALSE	+	Elute_Lysate	8	74.2	16.32	0	33.973	58589000	69	0	1	2.53441	0.00326555	2.56629	1.07109	21.0391	21.251	21.2968	19.0535	17.8546	18.9798
+	3.13864	2.54279	Q07954	sp|Q07954|LRP1_HUMAN	sp|Q07954|LRP1_HUMAN	sp|Q07954|LRP1_HUMAN Prolow-density lipoprotein receptor-related protein 1 OS=Homo sapiens OX=9606 GN=LRP1 PE=1 SV=2	Color2 [A=255, R=192, G=192, B=192]	9	4			FALSE	+	Elute_Lysate	26	6.5	504.6	0	62.889	50262000	82	0	1	3.13864	0.00220372	2.54279	1.1193	20.0915	20.6856	20.0825	18.1095	17.6032	17.5185
+	3.85794	2.36751	P35580	sp|P35580|MYH10_HUMAN	sp|P35580|MYH10_HUMAN	sp|P35580|MYH10_HUMAN Myosin-10 OS=Homo sapiens OX=9606 GN=MYH10 PE=1 SV=3	Color2 [A=255, R=192, G=192, B=192]	9	4			FALSE	+	Elute_Lysate	206	70.4	229	0	323.31	2199800000	1915	0	1	3.85794	0.0026771	2.36751	1.09329	26.5223	26.6115	27.0327	24.3268	24.2833	24.4538

## Sheet: SKBR3_NonMucin
Significant	LOG(P-value)	Difference	Protein IDs	Majority protein IDs	Uniprot	Fasta headers	Symbol color	Symbol type	Symbol size	Show label	Only identified by site	IsAMucin	Student's T-test Significant Elute_Lysate	Student's T-test significant	Peptides	Sequence coverage [%]	Unique + razor sequence coverage [%]	Unique sequence coverage [%]	Mol. weight [kDa]	Q-value	Score	Intensity	MS/MS count	MucinScore	-Log Student's T-test p-value Elute_Lysate	Student's T-test q-value Elute_Lysate	Student's T-test Difference Elute_Lysate	Student's T-test Test statistic Elute_Lysate	LFQ intensity Elute1	LFQ intensity Elute2	LFQ intensity Elute3	LFQ intensity Lysate1	LFQ intensity Lysate2	LFQ intensity Lysate3
+	1.56119	4.12904	sp|P60709|ACTB_HUMAN	sp|P60709|ACTB_HUMAN	P60709	sp|P60709|ACTB_HUMAN Actin, cytoplasmic 1 OS=Homo sapiens OX=9606 GN=ACTB PE=1 SV=1	Color2 [A=255, R=192, G=192, B=192]	9	4			FALSE			69	99.5	7.5	7.5	41.736	0	260.99	2294300000	301	0	1.56119	0.999282	4.12904	1.28346	28.0276	29.7822	31.9062	26.3764	24.8424	26.1101
+	3.40383	3.40209	sp|P35579|MYH9_HUMAN;REV__sp|Q9UKV3|ACINU_HUMAN;sp|Q9Y2K3|MYH15_HUMAN	sp|P35579|MYH9_HUMAN	P35579	sp|P35579|MYH9_HUMAN Myosin-9 OS=Homo sapiens OX=9606 GN=MYH9 PE=1 SV=4	Color2 [A=255, R=192, G=192, B=192]	9	4			FALSE			361	90.1	90.1	82.7	226.53	0	323.31	168000000000	21526	0	3.40383	0.99964	3.40209	1.47239	38.5412	38.8012	38.4596	34.8167	35.0046	35.7745
+	2.52681	8.68884	sp|Q9ULD2|MTUS1_HUMAN	sp|Q9ULD2|MTUS1_HUMAN	Q9ULD2	sp|Q9ULD2|MTUS1_HUMAN Microtubule-associated tumor suppressor 1 OS=Homo sapiens OX=9606 GN=MTUS1 PE=1 SV=2	Color2 [A=255, R=192, G=192, B=192]	9	4			FALSE			2	2.8	2.8	2.8	141.4	0.0041344	1.8544	169540000	14	1.18033	2.52681	0.997069	8.68884	2.59602	28.0341	30.585	29.0884	22.7333	18.9899	19.9178
+	4.5734	12.0965	sp|P18433|PTPRA_HUMAN;sp|P23469|PTPRE_HUMAN	sp|P18433|PTPRA_HUMAN	P18433	sp|P18433|PTPRA_HUMAN Receptor-type tyrosine-protein phosphatase alpha OS=Homo sapiens OX=9606 GN=PTPRA PE=1 SV=3	Color2 [A=255, R=192, G=192, B=192]	9	4			FALSE			44	49.6	49.6	49.6	90.718	0	323.31	1009000000	343	0	4.5734	0.994857	12.0965	4.72969	31.3517	31.9722	32.6659	20.7046	19.3756	19.62
+	5.46721	11.166	sp|Q5FWE3|PRRT3_HUMAN	sp|Q5FWE3|PRRT3_HUMAN	Q5FWE3	sp|Q5FWE3|PRRT3_HUMAN Proline-rich transmembrane protein 3 OS=Homo sapiens OX=9606 GN=PRRT3 PE=1 SV=3	Color2 [A=255, R=192, G=192, B=192]	9	4			FALSE			26	30.4	30.4	30.4	102.2	0	323.31	515120000	198	0	5.46721	0.808	11.166	4.84011	30.7342	30.8961	31.5615	20.1769	19.9374	19.5793
+	4.7755	11.1366	sp|Q68DE3|USF3_HUMAN	sp|Q68DE3|USF3_HUMAN	Q68DE3	sp|Q68DE3|USF3_HUMAN Basic helix-loop-helix domain-containing protein USF3 OS=Homo sapiens OX=9606 GN=USF3 PE=1 SV=3	Color2 [A=255, R=192, G=192, B=192]	9	4		+	FALSE			1	0.8	0.8	0.8	241.68	1	-2	316120000	23	0	4.7755	0.9056	11.1366	4.53332	29.9693	31.08	30.2875	19.8362	19.345	18.7457
+	2.20341	9.95663	sp|Q6P4E1|CASC4_HUMAN	sp|Q6P4E1|CASC4_HUMAN	Q6P4E1	sp|Q6P4E1|CASC4_HUMAN Protein CASC4 OS=Homo sapiens OX=9606 GN=CASC4 PE=1 SV=1	Color2 [A=255, R=192, G=192, B=192]	9	4			FALSE			20	37.6	37.6	37.6	48.864	0	124.79	423070000	195	0	2.20341	0.998737	9.95663	2.55732	30.5035	30.0384	31.3039	23.9387	17.51	20.5272
+	2.35998	9.42933	sp|Q9Y653|AGRG1_HUMAN	sp|Q9Y653|AGRG1_HUMAN	Q9Y653	sp|Q9Y653|AGRG1_HUMAN Adhesion G-protein coupled receptor G1 OS=Homo sapiens OX=9606 GN=ADGRG1 PE=1 SV=2	Color2 [A=255, R=192, G=192, B=192]	9	4			FALSE			4	8.2	8.2	8.2	77.737	0	11.966	296300000	12	0	2.35998	0.997081	9.42933	2.6028	30.0255	30.2052	25.718	18.0391	19.1784	20.4433
+	3.35127	9.37193	sp|O43157|PLXB1_HUMAN	sp|O43157|PLXB1_HUMAN	O43157	sp|O43157|PLXB1_HUMAN Plexin-B1 OS=Homo sapiens OX=9606 GN=PLXNB1 PE=1 SV=3	Color2 [A=255, R=192, G=192, B=192]	9	4			FALSE			39	25	25	24.4	232.3	0	323.31	928490000	309	0	3.35127	0.999301	9.37193	3.25115	31.4872	31.1504	31.8552	20.4793	22.5246	23.3732
+	3.10583	8.98777	sp|P98160|PGBM_HUMAN	sp|P98160|PGBM_HUMAN	P98160	sp|P98160|PGBM_HUMAN Basement membrane-specific heparan sulfate proteoglycan core protein OS=Homo sapiens OX=9606 GN=HSPG2 PE=1 SV=4	Color2 [A=255, R=192, G=192, B=192]	9	4			FALSE			112	33.1	33.1	33.1	468.83	0	323.31	798280000	879	0	3.10583	0.998211	8.98777	3.0164	30.951	33.6861	32.5091	23.7901	24.1341	22.2587
+	2.82049	8.81781	sp|P01130|LDLR_HUMAN	sp|P01130|LDLR_HUMAN	P01130	sp|P01130|LDLR_HUMAN Low-density lipoprotein receptor OS=Homo sapiens OX=9606 GN=LDLR PE=1 SV=1	Color2 [A=255, R=192, G=192, B=192]	9	4			FALSE			20	33.6	33.6	33.6	95.375	0	245.88	307410000	105	0	2.82049	0.999274	8.81781	2.80692	28.6718	30.1241	29.6259	19.888	22.7494	19.3309
+	3.13264	8.52627	sp|P11047|LAMC1_HUMAN	sp|P11047|LAMC1_HUMAN	P11047	sp|P11047|LAMC1_HUMAN Laminin subunit gamma-1 OS=Homo sapiens OX=9606 GN=LAMC1 PE=1 SV=3	Color2 [A=255, R=192, G=192, B=192]	9	4			FALSE			55	39.1	39.1	39.1	177.6	0	323.31	771750000	416	0	3.13264	0.998703	8.52627	2.92541	30.8151	32.3999	31.6026	24.2582	21.574	23.4065
+	3.67864	8.50263	sp|Q8NDW8|TT21A_HUMAN	sp|Q8NDW8|TT21A_HUMAN	Q8NDW8	sp|Q8NDW8|TT21A_HUMAN Tetratricopeptide repeat protein 21A OS=Homo sapiens OX=9606 GN=TTC21A PE=2 SV=3	Color2 [A=255, R=192, G=192, B=192]	9	4		+	FALSE			1	1.4	1.4	1.4	150.94	1	-2	375590000	3	0	3.67864	0.993174	8.50263	3.19625	27.4603	29.5543	29.1421	20.1486	19.9787	20.5214
+	3.58733	8.41062	sp|Q9BWQ6|YIPF2_HUMAN	sp|Q9BWQ6|YIPF2_HUMAN	Q9BWQ6	sp|Q9BWQ6|YIPF2_HUMAN Protein YIPF2 OS=Homo sapiens OX=9606 GN=YIPF2 PE=1 SV=1	Color2 [A=255, R=192, G=192, B=192]	9	4			FALSE			2	13.3	13.3	13.3	35.151	0	94.277	342480000	45	0	3.58733	0.995008	8.41062	3.12773	28.4477	29.3697	27.2121	19.4935	19.8237	20.4804
+	3.8846	8.38348	sp|Q6UVK1|CSPG4_HUMAN	sp|Q6UVK1|CSPG4_HUMAN	Q6UVK1	sp|Q6UVK1|CSPG4_HUMAN Chondroitin sulfate proteoglycan 4 OS=Homo sapiens OX=9606 GN=CSPG4 PE=1 SV=2	Color2 [A=255, R=192, G=192, B=192]	9	4			FALSE			15	11.3	11.3	11.3	250.53	0	52.893	27179000	29	0	3.8846	0.996078	8.38348	3.25327	28.3561	27.4425	26.5472	19.5385	18.7169	18.9399
+	2.79635	8.35506	sp|Q765P7|MTSS2_HUMAN	sp|Q765P7|MTSS2_HUMAN	Q765P7	sp|Q765P7|MTSS2_HUMAN Protein MTSS 2 OS=Homo sapiens OX=9606 GN=MTSS2 PE=1 SV=1	Color2 [A=255, R=192, G=192, B=192]	9	4			FALSE			2	3.1	3.1	3.1	79.928	0.0029459	2.351	169360000	9	0	2.79635	0.998935	8.35506	2.69732	30.5978	30.5448	28.329	22.6184	19.9214	21.8666
+	1.25571	8.33849	sp|P26992|CNTFR_HUMAN	sp|P26992|CNTFR_HUMAN	P26992	sp|P26992|CNTFR_HUMAN Ciliary neurotrophic factor receptor subunit alpha OS=Homo sapiens OX=9606 GN=CNTFR PE=1 SV=2	Color2 [A=255, R=192, G=192, B=192]	9	4			FALSE			9	37.1	37.1	37.1	40.633	0	249.03	248920000	78	0	1.25571	0.999848	8.33849	1.62961	20.6447	28.5212	28.243	18.5758	19.7799	14.0377
+	4.31683	8.32241	sp|Q9NZ53|PDXL2_HUMAN	sp|Q9NZ53|PDXL2_HUMAN	Q9NZ53	sp|Q9NZ53|PDXL2_HUMAN Podocalyxin-like protein 2 OS=Homo sapiens OX=9606 GN=PODXL2 PE=1 SV=1	Color2 [A=255, R=192, G=192, B=192]	9	4			FALSE			7	14	14	14	65.075	0	162.86	96726000	228	0	4.31683	0.995684	8.32241	3.40356	27.9512	28.3437	28.8001	20.7828	19.7285	19.6164
+	2.12012	8.20663	sp|P98095|FBLN2_HUMAN	sp|P98095|FBLN2_HUMAN	P98095	sp|P98095|FBLN2_HUMAN Fibulin-2 OS=Homo sapiens OX=9606 GN=FBLN2 PE=1 SV=2	Color2 [A=255, R=192, G=192, B=192]	9	4			FALSE			30	34.3	34.3	34.3	126.57	0	323.31	302660000	179	0	2.12012	0.998765	8.20663	2.25019	27.0069	27.0338	31.7782	21.2877	19.9224	19.9889
+	2.81459	8.07154	sp|Q9P2D7|DYH1_HUMAN	sp|Q9P2D7|DYH1_HUMAN	Q9P2D7	sp|Q9P2D7|DYH1_HUMAN Dynein heavy chain 1, axonemal OS=Homo sapiens OX=9606 GN=DNAH1 PE=1 SV=5	Color2 [A=255, R=192, G=192, B=192]	9	4			FALSE			3	0.7	0.7	0.7	487.47	0.0041365	1.8568	86226000	14	0	2.81459	0.998221	8.07154	2.64762	28.1846	28.9661	25.6061	19.7057	18.9945	19.842
+	2.94827	8.00907	sp|Q3T906|GNPTA_HUMAN	sp|Q3T906|GNPTA_HUMAN	Q3T906	sp|Q3T906|GNPTA_HUMAN N-acetylglucosamine-1-phosphotransferase subunits alpha/beta OS=Homo sapiens OX=9606 GN=GNPTAB PE=1 SV=1	Color2 [A=255, R=192, G=192, B=192]	9	4			FALSE			27	29.8	29.8	29.8	143.62	0	211.25	288200000	156	0	2.94827	0.999475	8.00907	2.70613	29.5722	29.1759	30.2507	23.0178	22.0154	19.9383
+	1.22356	7.96837	sp|O95342|ABCBB_HUMAN	sp|O95342|ABCBB_HUMAN	O95342	sp|O95342|ABCBB_HUMAN Bile salt export pump OS=Homo sapiens OX=9606 GN=ABCB11 PE=1 SV=2	Color2 [A=255, R=192, G=192, B=192]	9	4			FALSE			2	1.9	1.9	1.9	146.41	0.0029451	2.3478	967980000	8	0	1.22356	0.999517	7.96837	1.57495	27.5214	30.7745	30.7276	18.6803	27.4305	19.0076
+	7.14919	7.91515	sp|Q9ULF5|S39AA_HUMAN	sp|Q9ULF5|S39AA_HUMAN	Q9ULF5	sp|Q9ULF5|S39AA_HUMAN Zinc transporter ZIP10 OS=Homo sapiens OX=9606 GN=SLC39A10 PE=1 SV=2	Color2 [A=255, R=192, G=192, B=192]	9	4			FALSE			10	13.2	13.2	13.2	94.131	0	19.814	52424000	52	0	7.14919	0.996	7.91515	3.80071	27.4447	27.5311	27.6046	19.7028	19.6544	19.4778
+	3.83205	7.69407	sp|Q7L1W4|LRC8D_HUMAN	sp|Q7L1W4|LRC8D_HUMAN	Q7L1W4	sp|Q7L1W4|LRC8D_HUMAN Volume-regulated anion channel subunit LRRC8D OS=Homo sapiens OX=9606 GN=LRRC8D PE=1 SV=1	Color2 [A=255, R=192, G=192, B=192]	9	4			FALSE			6	11.1	11.1	11.1	98.2	0	43.938	108930000	104	0	3.83205	0.999896	7.69407	3.02199	28.9238	27.7602	27.9364	21.0913	20.7235	19.7233
+	4.25796	7.46205	sp|O15230|LAMA5_HUMAN;sp|Q16787|LAMA3_HUMAN	sp|O15230|LAMA5_HUMAN	O15230	sp|O15230|LAMA5_HUMAN Laminin subunit alpha-5 OS=Homo sapiens OX=9606 GN=LAMA5 PE=1 SV=8	Color2 [A=255, R=192, G=192, B=192]	9	4			FALSE			123	42.2	42.2	42.2	399.73	0	323.31	1126100000	691	0	4.25796	0.995281	7.46205	3.09233	32.7476	33.2409	31.8928	25.1325	25.3955	24.9671
+	2.75883	7.12613	sp|P21583|SCF_HUMAN	sp|P21583|SCF_HUMAN	P21583	sp|P21583|SCF_HUMAN Kit ligand OS=Homo sapiens OX=9606 GN=KITLG PE=1 SV=1	Color2 [A=255, R=192, G=192, B=192]	9	4			FALSE			4	22.7	22.7	22.7	30.898	0	42.311	204150000	74	0	2.75883	0.999363	7.12613	2.40931	27.5376	27.8406	27.3816	22.3149	19.1896	19.8768
+	2.11611	7.0673	sp|Q12805|FBLN3_HUMAN	sp|Q12805|FBLN3_HUMAN	Q12805	sp|Q12805|FBLN3_HUMAN EGF-containing fibulin-like extracellular matrix protein 1 OS=Homo sapiens OX=9606 GN=EFEMP1 PE=1 SV=2	Color2 [A=255, R=192, G=192, B=192]	9	4			FALSE			8	24.9	24.9	24.9	54.64	0	198.18	77171000	43	0	2.11611	0.999263	7.0673	2.06518	25.2896	24.4741	27.0923	19.2415	20.1851	16.2277
+	4.46704	7.05105	sp|Q9UJJ9|GNPTG_HUMAN	sp|Q9UJJ9|GNPTG_HUMAN	Q9UJJ9	sp|Q9UJJ9|GNPTG_HUMAN N-acetylglucosamine-1-phosphotransferase subunit gamma OS=Homo sapiens OX=9606 GN=GNPTG PE=1 SV=1	Color2 [A=255, R=192, G=192, B=192]	9	4			FALSE			6	35.4	35.4	35.4	33.973	0	55.741	377650000	24	0	4.46704	0.994156	7.05105	3.00596	27.1413	27.3116	26.3069	19.9045	19.5894	20.1127
+	3.38088	6.7984	sp|Q92859|NEO1_HUMAN	sp|Q92859|NEO1_HUMAN	Q92859	sp|Q92859|NEO1_HUMAN Neogenin OS=Homo sapiens OX=9606 GN=NEO1 PE=1 SV=2	Color2 [A=255, R=192, G=192, B=192]	9	4			FALSE			37	34.8	34.8	34.8	160.01	0	323.31	334420000	287	0	3.38088	0.998061	6.7984	2.58579	29.736	29.9126	30.9389	24.389	22.7341	23.0691
+	4.34126	6.64323	sp|Q8IWT6|LRC8A_HUMAN	sp|Q8IWT6|LRC8A_HUMAN	Q8IWT6	sp|Q8IWT6|LRC8A_HUMAN Volume-regulated anion channel subunit LRRC8A OS=Homo sapiens OX=9606 GN=LRRC8A PE=1 SV=1	Color2 [A=255, R=192, G=192, B=192]	9	4			FALSE			8	16.7	16.7	16.7	94.198	0	24.129	46166000	33	0	4.34126	0.996676	6.64323	2.82646	26.178	26.7455	27.1874	20.3833	20.0836	19.7144
+	3.75178	6.63949	sp|Q92673|SORL_HUMAN	sp|Q92673|SORL_HUMAN	Q92673	sp|Q92673|SORL_HUMAN Sortilin-related receptor OS=Homo sapiens OX=9606 GN=SORL1 PE=1 SV=2	Color2 [A=255, R=192, G=192, B=192]	9	4			FALSE			50	25.9	25.9	25.9	248.42	0	323.31	680440000	272	0	3.75178	0.997239	6.63949	2.66232	31.5997	32.2613	31.2844	25.8526	24.5129	24.8613
+	3.39266	6.6325	sp|P52630|STAT2_HUMAN	sp|P52630|STAT2_HUMAN	P52630	sp|P52630|STAT2_HUMAN Signal transducer and activator of transcription 2 OS=Homo sapiens OX=9606 GN=STAT2 PE=1 SV=1	Color2 [A=255, R=192, G=192, B=192]	9	4			FALSE			2	3.6	3.6	3.6	97.915	0.0099478	1.4494	30076000	8	0	3.39266	0.998841	6.6325	2.54165	26.8386	27.8729	26.137	19.634	20.7038	20.6132
+	4.40694	6.58275	sp|Q2I0M4|LRC26_HUMAN	sp|Q2I0M4|LRC26_HUMAN	Q2I0M4	sp|Q2I0M4|LRC26_HUMAN Leucine-rich repeat-containing protein 26 OS=Homo sapiens OX=9606 GN=LRRC26 PE=1 SV=2	Color2 [A=255, R=192, G=192, B=192]	9	4			FALSE			6	28.7	28.7	28.7	34.856	0	75.481	45143000	48	0	4.40694	0.997952	6.58275	2.82015	26.0988	26.1186	26.0685	20.0295	18.888	19.6202
+	4.23822	6.4622	sp|O75071|EFC14_HUMAN	sp|O75071|EFC14_HUMAN	O75071	sp|O75071|EFC14_HUMAN EF-hand calcium-binding domain-containing protein 14 OS=Homo sapiens OX=9606 GN=EFCAB14 PE=1 SV=1	Color2 [A=255, R=192, G=192, B=192]	9	4			FALSE			4	14.7	14.7	14.7	55.031	0	67.238	62137000	19	0	4.23822	0.999847	6.4622	2.73606	26.7824	27.1956	26.4016	20.2481	20.852	19.893
+	2.90966	6.39165	sp|Q8IZA0|K319L_HUMAN	sp|Q8IZA0|K319L_HUMAN	Q8IZA0	sp|Q8IZA0|K319L_HUMAN Dyslexia-associated protein KIAA0319-like protein OS=Homo sapiens OX=9606 GN=KIAA0319L PE=1 SV=2	Color2 [A=255, R=192, G=192, B=192]	9	4			FALSE			19	18	18	18	115.66	0	164.16	393810000	130	0	2.90966	0.997756	6.39165	2.29596	30.0041	30.0637	31.4089	25.2426	23.0457	24.0134
+	2.00149	6.37665	sp|O75037|KI21B_HUMAN	sp|O75037|KI21B_HUMAN	O75037	sp|O75037|KI21B_HUMAN Kinesin-like protein KIF21B OS=Homo sapiens OX=9606 GN=KIF21B PE=1 SV=2	Color2 [A=255, R=192, G=192, B=192]	9	4		+	FALSE			3	2.2	1.4	1.4	182.66	1	-2	22943000	6	0	2.00149	0.99912	6.37665	1.88456	23.5526	26.6517	26.3306	17.6421	18.8009	20.962
+	2.01338	6.30476	sp|Q96PZ2|F111A_HUMAN	sp|Q96PZ2|F111A_HUMAN	Q96PZ2	sp|Q96PZ2|F111A_HUMAN Protein FAM111A OS=Homo sapiens OX=9606 GN=FAM111A PE=1 SV=2	Color2 [A=255, R=192, G=192, B=192]	9	4			FALSE			9	22.6	22.6	22.6	70.195	0	24.215	56201000	38	0	2.01338	0.999062	6.30476	1.87793	22.4415	27.0715	24.705	18.8475	18.0319	18.4243
+	3.59333	6.22747	sp|Q8IWZ3|ANKH1_HUMAN	sp|Q8IWZ3|ANKH1_HUMAN	Q8IWZ3	sp|Q8IWZ3|ANKH1_HUMAN Ankyrin repeat and KH domain-containing protein 1 OS=Homo sapiens OX=9606 GN=ANKHD1 PE=1 SV=1	Color2 [A=255, R=192, G=192, B=192]	9	4			FALSE			12	5.7	1.1	1.1	269.45	0	3.8921	34342000	9	0	3.59333	0.998433	6.22747	2.48265	27.0154	25.6291	25.6035	20.076	19.4512	20.0384
+	1.78839	6.2169	sp|Q9Y4I1|MYO5A_HUMAN	sp|Q9Y4I1|MYO5A_HUMAN	Q9Y4I1	sp|Q9Y4I1|MYO5A_HUMAN Unconventional myosin-Va OS=Homo sapiens OX=9606 GN=MYO5A PE=1 SV=2	Color2 [A=255, R=192, G=192, B=192]	9	4			FALSE			36	25.4	25.4	24.9	215.4	0	131.1	179710000	224	0	1.78839	0.999932	6.2169	1.74706	27.7007	30.8467	27.7788	22.1616	20.7697	24.7443
+	1.2041	6.15386	sp|P35030|TRY3_HUMAN	sp|P35030|TRY3_HUMAN	P35030	sp|P35030|TRY3_HUMAN Trypsin-3 OS=Homo sapiens OX=9606 GN=PRSS3 PE=1 SV=2	Color2 [A=255, R=192, G=192, B=192]	9	4			FALSE			1	4.3	4.3	4.3	32.528	0	22.528	33611000	14	0	1.2041	0.999661	6.15386	1.39799	26.2106	26.3098	27.3903	24.8789	16.74	19.8301
+	2.91796	6.12764	sp|Q5R3F8|PPR29_HUMAN	sp|Q5R3F8|PPR29_HUMAN	Q5R3F8	sp|Q5R3F8|PPR29_HUMAN Protein phosphatase 1 regulatory subunit 29 OS=Homo sapiens OX=9606 GN=ELFN2 PE=1 SV=1	Color2 [A=255, R=192, G=192, B=192]	9	4			FALSE			5	9.6	9.6	9.6	89.686	0	7.3822	15547000	11	0	2.91796	0.998941	6.12764	2.23007	24.8085	27.0891	25.4529	19.0561	19.7968	20.1147
+	4.5842	6.12023	sp|Q13501|SQSTM_HUMAN	sp|Q13501|SQSTM_HUMAN	Q13501	sp|Q13501|SQSTM_HUMAN Sequestosome-1 OS=Homo sapiens OX=9606 GN=SQSTM1 PE=1 SV=1	Color2 [A=255, R=192, G=192, B=192]	9	4			FALSE			35	89.8	89.8	89.8	47.687	0	323.31	12127000000	969	0	4.5842	0.999075	6.12023	2.68391	33.6074	32.9044	33.8252	27.3771	27.2528	27.3464
+	3.35142	6.09825	sp|O15431|COPT1_HUMAN	sp|O15431|COPT1_HUMAN	O15431	sp|O15431|COPT1_HUMAN High affinity copper uptake protein 1 OS=Homo sapiens OX=9606 GN=SLC31A1 PE=1 SV=1	Color2 [A=255, R=192, G=192, B=192]	9	4			FALSE			1	10	10	10	21.09	0	10.92	17599000	22	0	3.35142	0.99796	6.09825	2.36891	24.881	24.7353	25.7529	18.5466	19.9816	18.5462
+	4.38857	5.80807	sp|Q12913|PTPRJ_HUMAN	sp|Q12913|PTPRJ_HUMAN	Q12913	sp|Q12913|PTPRJ_HUMAN Receptor-type tyrosine-protein phosphatase eta OS=Homo sapiens OX=9606 GN=PTPRJ PE=1 SV=3	Color2 [A=255, R=192, G=192, B=192]	9	4			FALSE			5	6	6	6	145.94	0	10.376	8344800	16	0	4.38857	0.99782	5.80807	2.52742	25.6103	25.8162	25.5423	19.4306	19.7174	20.3966
+	1.2406	5.77321	sp|Q7L0X0|TRIL_HUMAN	sp|Q7L0X0|TRIL_HUMAN	Q7L0X0	sp|Q7L0X0|TRIL_HUMAN TLR4 interactor with leucine rich repeats OS=Homo sapiens OX=9606 GN=TRIL PE=1 SV=2	Color2 [A=255, R=192, G=192, B=192]	9	4			FALSE			4	8.3	8.3	8.3	88.722	0	16.974	28003000	17	0	1.2406	0.999458	5.77321	1.37943	24.1842	28.015	21.8296	21.138	18.6982	16.8729
+	4.01912	5.74713	sp|O00461|GOLI4_HUMAN	sp|O00461|GOLI4_HUMAN	O00461	sp|O00461|GOLI4_HUMAN Golgi integral membrane protein 4 OS=Homo sapiens OX=9606 GN=GOLIM4 PE=1 SV=1	Color2 [A=255, R=192, G=192, B=192]	9	4			FALSE			15	22.1	22.1	22.1	81.879	0	310.9	315150000	84	0	4.01912	0.99844	5.74713	2.42943	29.3911	28.9249	29.2356	23.9405	23.5778	22.7919
+	2.03129	5.7136	sp|Q5SZK8|FREM2_HUMAN	sp|Q5SZK8|FREM2_HUMAN	Q5SZK8	sp|Q5SZK8|FREM2_HUMAN FRAS1-related extracellular matrix protein 2 OS=Homo sapiens OX=9606 GN=FREM2 PE=1 SV=2	Color2 [A=255, R=192, G=192, B=192]	9	4			FALSE			7	3.9	3.9	3.9	351.15	0	14.227	13110000	17	0	2.03129	0.99908	5.7136	1.77688	26.254	26.7307	26.1292	18.7924	22.9027	20.278
+	1.86093	5.61065	sp|P01857|IGHG1_HUMAN;sp|P0DOX5|IGG1_HUMAN;sp|P01860|IGHG3_HUMAN;sp|P01859|IGHG2_HUMAN;sp|P01861|IGHG4_HUMAN	sp|P01857|IGHG1_HUMAN;sp|P0DOX5|IGG1_HUMAN;sp|P01860|IGHG3_HUMAN	P01857	sp|P01857|IGHG1_HUMAN Immunoglobulin heavy constant gamma 1 OS=Homo sapiens OX=9606 GN=IGHG1 PE=1 SV=1;sp|P0DOX5|IGG1_HUMAN Immunoglobulin gamma-1 heavy chain OS=Homo sapiens OX=9606 PE=1 SV=2;sp|P01860|IGHG3_HUMAN Immunoglobulin heavy constant gamma 3 OS=	Color2 [A=255, R=192, G=192, B=192]	9	4			FALSE			3	10.9	10.9	10.9	36.105	0	5.6215	14665000	37	0	1.86093	0.999159	5.61065	1.68078	26.8311	24.9088	27.3751	19.4369	19.881	22.9651
+	1.96851	5.52992	sp|P31431|SDC4_HUMAN	sp|P31431|SDC4_HUMAN	P31431	sp|P31431|SDC4_HUMAN Syndecan-4 OS=Homo sapiens OX=9606 GN=SDC4 PE=1 SV=2	Color2 [A=255, R=192, G=192, B=192]	9	4			FALSE			4	16.2	16.2	16.2	21.641	0	12.276	25389000	18	0	1.96851	0.999661	5.52992	1.71389	25.9089	26.3314	26.8895	23.1316	20.3008	19.1077
+	1.54453	5.50285	sp|P01834|IGKC_HUMAN;sp|P0DOX7|IGK_HUMAN	sp|P01834|IGKC_HUMAN;sp|P0DOX7|IGK_HUMAN	P01834	sp|P01834|IGKC_HUMAN Immunoglobulin kappa constant OS=Homo sapiens OX=9606 GN=IGKC PE=1 SV=2;sp|P0DOX7|IGK_HUMAN Immunoglobulin kappa light chain OS=Homo sapiens OX=9606 PE=1 SV=1	Color2 [A=255, R=192, G=192, B=192]	9	4			FALSE			1	15.9	15.9	15.9	11.765	0.0058793	1.7441	3979600	5	0	1.54453	0.999402	5.50285	1.51089	23.3543	23.7813	27.4605	21.0275	17.574	19.4861
+	2.32884	5.50252	sp|P19634|SL9A1_HUMAN	sp|P19634|SL9A1_HUMAN	P19634	sp|P19634|SL9A1_HUMAN Sodium/hydrogen exchanger 1 OS=Homo sapiens OX=9606 GN=SLC9A1 PE=1 SV=2	Color2 [A=255, R=192, G=192, B=192]	9	4			FALSE			4	11.3	11.3	11.3	90.762	0	58.623	43052000	15	0	2.32884	0.999811	5.50252	1.85531	24.968	26.1732	27.6033	19.8472	20.5221	21.8676
+	2.35072	5.47569	sp|Q76KP1|B4GN4_HUMAN	sp|Q76KP1|B4GN4_HUMAN	Q76KP1	sp|Q76KP1|B4GN4_HUMAN N-acetyl-beta-glucosaminyl-glycoprotein 4-beta-N-acetylgalactosaminyltransferase 1 OS=Homo sapiens OX=9606 GN=B4GALNT4 PE=1 SV=1	Color2 [A=255, R=192, G=192, B=192]	9	4			FALSE			8	11.5	11.5	11.5	116.51	0	11.278	11119000	23	0	2.35072	0.999897	5.47569	1.8575	25.1324	23.861	26.7879	19.5288	19.2111	20.6143
+	3.48462	5.36912	sp|Q86Y97|KMT5C_HUMAN	sp|Q86Y97|KMT5C_HUMAN	Q86Y97	sp|Q86Y97|KMT5C_HUMAN Histone-lysine N-methyltransferase KMT5C OS=Homo sapiens OX=9606 GN=KMT5C PE=1 SV=1	Color2 [A=255, R=192, G=192, B=192]	9	4			FALSE			7	28.1	28.1	28.1	52.112	0	18.898	33118000	23	0	3.48462	0.999222	5.36912	2.17609	24.5813	24.929	24.8024	19.8841	18.49	19.8312
+	1.08578	5.29633	sp|Q9NRY5|F1142_HUMAN	sp|Q9NRY5|F1142_HUMAN	Q9NRY5	sp|Q9NRY5|F1142_HUMAN Protein FAM114A2 OS=Homo sapiens OX=9606 GN=FAM114A2 PE=1 SV=4	Color2 [A=255, R=192, G=192, B=192]	9	4			FALSE			2	7.5	7.5	7.5	55.468	0	3.971	15857000	3	0	1.08578	0.99952	5.29633	1.23363	20.5257	27.3189	25.4178	18.7936	17.4426	21.1372
+	2.99731	5.263	sp|Q86SQ4|AGRG6_HUMAN	sp|Q86SQ4|AGRG6_HUMAN	Q86SQ4	sp|Q86SQ4|AGRG6_HUMAN Adhesion G-protein coupled receptor G6 OS=Homo sapiens OX=9606 GN=ADGRG6 PE=1 SV=3	Color2 [A=255, R=192, G=192, B=192]	9	4			FALSE			2	2.4	2.4	2.4	136.69	0	5.5663	24129000	10	0	2.99731	1	5.263	2.01475	25.1601	25.1278	26.9051	20.8149	20.2822	20.3069
+	2.1681	5.15575	sp|P62633|CNBP_HUMAN	sp|P62633|CNBP_HUMAN	P62633	sp|P62633|CNBP_HUMAN Cellular nucleic acid-binding protein OS=Homo sapiens OX=9606 GN=CNBP PE=1 SV=1	Color2 [A=255, R=192, G=192, B=192]	9	4			FALSE			11	53.1	53.1	53.1	19.463	0	62.537	272720000	93	0	2.1681	0.999983	5.15575	1.71685	29.2779	28.7394	29.5852	22.6846	23.5225	25.9281
+	2.40702	5.15413	sp|Q14766|LTBP1_HUMAN	sp|Q14766|LTBP1_HUMAN	Q14766	sp|Q14766|LTBP1_HUMAN Latent-transforming growth factor beta-binding protein 1 OS=Homo sapiens OX=9606 GN=LTBP1 PE=1 SV=4	Color2 [A=255, R=192, G=192, B=192]	9	4			FALSE			36	28.2	28.2	27.7	186.79	0	323.31	309560000	194	0	2.40702	0.999379	5.15413	1.80144	29.781	29.5502	30.7864	25.5213	25.7872	23.3468
+	2.99807	5.12448	sp|P15907|SIAT1_HUMAN	sp|P15907|SIAT1_HUMAN	P15907	sp|P15907|SIAT1_HUMAN Beta-galactoside alpha-2,6-sialyltransferase 1 OS=Homo sapiens OX=9606 GN=ST6GAL1 PE=1 SV=1	Color2 [A=255, R=192, G=192, B=192]	9	4			FALSE			7	19.5	19.5	19.5	46.604	0	19.957	53661000	18	0	2.99807	0.999764	5.12448	1.97411	25.3009	25.567	25.4016	19.4839	19.965	21.4471
+	1.28827	5.05927	sp|Q9NPG4|PCD12_HUMAN	sp|Q9NPG4|PCD12_HUMAN	Q9NPG4	sp|Q9NPG4|PCD12_HUMAN Protocadherin-12 OS=Homo sapiens OX=9606 GN=PCDH12 PE=1 SV=1	Color2 [A=255, R=192, G=192, B=192]	9	4			FALSE			1	1.5	1.5	1.5	128.99	0.0013729	2.6948	195520000	24	0	1.28827	0.999823	5.05927	1.3171	29.4131	30.2732	27.4261	24.085	21.0912	26.7584
+	3.53619	5.02166	sp|O75976|CBPD_HUMAN	sp|O75976|CBPD_HUMAN	O75976	sp|O75976|CBPD_HUMAN Carboxypeptidase D OS=Homo sapiens OX=9606 GN=CPD PE=1 SV=2	Color2 [A=255, R=192, G=192, B=192]	9	4			FALSE			81	56.5	56.5	56.5	152.93	0	323.31	5679500000	1520	0	3.53619	0.998468	5.02166	2.07165	34.6177	33.4798	34.541	29.5826	29.1365	28.8545
+	3.17187	4.99592	sp|P35580|MYH10_HUMAN	sp|P35580|MYH10_HUMAN	P35580	sp|P35580|MYH10_HUMAN Myosin-10 OS=Homo sapiens OX=9606 GN=MYH10 PE=1 SV=3	Color2 [A=255, R=192, G=192, B=192]	9	4			FALSE			89	43.5	31.1	27.2	229	0	323.31	394480000	306	0	3.17187	0.99853	4.99592	1.97978	30.1031	30.2761	30.1152	24.2154	25.2838	26.0074
+	2.5342	4.96475	sp|P18615|NELFE_HUMAN	sp|P18615|NELFE_HUMAN	P18615	sp|P18615|NELFE_HUMAN Negative elongation factor E OS=Homo sapiens OX=9606 GN=NELFE PE=1 SV=3	Color2 [A=255, R=192, G=192, B=192]	9	4			FALSE			6	23.7	23.7	23.7	43.239	0	19.587	58552000	15	0	2.5342	0.999726	4.96475	1.79483	24.7853	24.5168	24.0571	20.8841	19.1956	18.3853
+	2.28954	4.96305	sp|Q9UKM7|MA1B1_HUMAN	sp|Q9UKM7|MA1B1_HUMAN	Q9UKM7	sp|Q9UKM7|MA1B1_HUMAN Endoplasmic reticulum mannosyl-oligosaccharide 1,2-alpha-mannosidase OS=Homo sapiens OX=9606 GN=MAN1B1 PE=1 SV=2	Color2 [A=255, R=192, G=192, B=192]	9	4			FALSE			16	28.2	28.2	28.2	79.579	0	224.84	245660000	77	0	2.28954	0.999734	4.96305	1.71545	28.5593	28.3423	28.1888	24.4801	24.0789	21.6423
+	2.13668	4.86033	sp|O95490|AGRL2_HUMAN	sp|O95490|AGRL2_HUMAN	O95490	sp|O95490|AGRL2_HUMAN Adhesion G protein-coupled receptor L2 OS=Homo sapiens OX=9606 GN=ADGRL2 PE=1 SV=2	Color2 [A=255, R=192, G=192, B=192]	9	4			FALSE			6	4.7	4.7	4.7	163.35	0	38.976	16450000	16	0	2.13668	0.999297	4.86033	1.63922	23.7306	25.8419	24.2189	20.791	20.0691	18.3503
+	1.53834	4.70792	sp|A6NCS6|CB072_HUMAN	sp|A6NCS6|CB072_HUMAN	A6NCS6	sp|A6NCS6|CB072_HUMAN Uncharacterized protein C2orf72 OS=Homo sapiens OX=9606 GN=C2orf72 PE=1 SV=2	Color2 [A=255, R=192, G=192, B=192]	9	4			FALSE			12	64.7	64.7	64.7	30.48	0	109.6	168000000	158	0	1.53834	0.999857	4.70792	1.38007	27.6747	28.1171	27.6684	24.4045	24.6239	20.308
+	2.92663	4.57309	sp|Q13641|TPBG_HUMAN	sp|Q13641|TPBG_HUMAN	Q13641	sp|Q13641|TPBG_HUMAN Trophoblast glycoprotein OS=Homo sapiens OX=9606 GN=TPBG PE=1 SV=1	Color2 [A=255, R=192, G=192, B=192]	9	4			FALSE			3	9.5	9.5	9.5	46.031	0	101.45	37778000	22	0	2.92663	0.999107	4.57309	1.78977	25.5979	26.0275	25.5617	21.0828	20.2688	22.1163
+	1.70446	4.54934	sp|P35749|MYH11_HUMAN	sp|P35749|MYH11_HUMAN	P35749	sp|P35749|MYH11_HUMAN Myosin-11 OS=Homo sapiens OX=9606 GN=MYH11 PE=1 SV=3	Color2 [A=255, R=192, G=192, B=192]	9	4		+	FALSE			35	15.7	1.8	1.8	227.34	1	-2	20220000	7	0	1.70446	0.999221	4.54934	1.41749	25.9033	26.0926	22.888	21.1975	19.187	20.8515
+	2.91657	4.4777	sp|P67870|CSK2B_HUMAN	sp|P67870|CSK2B_HUMAN	P67870	sp|P67870|CSK2B_HUMAN Casein kinase II subunit beta OS=Homo sapiens OX=9606 GN=CSNK2B PE=1 SV=1	Color2 [A=255, R=192, G=192, B=192]	9	4			FALSE			19	61.4	61.4	61.4	24.942	0	323.31	329510000	210	0	2.91657	0.999691	4.4777	1.75813	29.1818	29.444	30.3227	24.8136	24.6846	26.0171
+	1.49607	4.43633	sp|P09493|TPM1_HUMAN	sp|P09493|TPM1_HUMAN	P09493	sp|P09493|TPM1_HUMAN Tropomyosin alpha-1 chain OS=Homo sapiens OX=9606 GN=TPM1 PE=1 SV=2	Color2 [A=255, R=192, G=192, B=192]	9	4			FALSE			30	58.5	43.3	32.4	32.708	0	323.31	12187000000	288	0	1.49607	0.999523	4.43633	1.31542	34.5188	35.4226	32.6376	31.9352	28.9388	28.396
+	1.33613	4.41068	sp|P36897|TGFR1_HUMAN	sp|P36897|TGFR1_HUMAN	P36897	sp|P36897|TGFR1_HUMAN TGF-beta receptor type-1 OS=Homo sapiens OX=9606 GN=TGFBR1 PE=1 SV=1	Color2 [A=255, R=192, G=192, B=192]	9	4			FALSE			2	7	7	7	55.959	0	12.006	9344400	3	0	1.33613	0.999399	4.41068	1.24441	23.7412	20.8153	25.2508	20.132	17.2979	19.1453
+	2.88465	4.30932	sp|Q13275|SEM3F_HUMAN	sp|Q13275|SEM3F_HUMAN	Q13275	sp|Q13275|SEM3F_HUMAN Semaphorin-3F OS=Homo sapiens OX=9606 GN=SEMA3F PE=2 SV=2	Color2 [A=255, R=192, G=192, B=192]	9	4			FALSE			1	1.7	1.7	1.7	88.38	0	8.065	6902400	11	0	2.88465	0.99896	4.30932	1.69889	24.4425	23.9032	25.1145	19.3652	20.5582	20.6087
+	1.72498	4.26354	sp|Q96KQ4|ASPP1_HUMAN	sp|Q96KQ4|ASPP1_HUMAN	Q96KQ4	sp|Q96KQ4|ASPP1_HUMAN Apoptosis-stimulating of p53 protein 1 OS=Homo sapiens OX=9606 GN=PPP1R13B PE=1 SV=3	Color2 [A=255, R=192, G=192, B=192]	9	4		+	FALSE			1	1.1	1.1	1.1	119.56	1	-2	11201000	9	0	1.72498	0.999884	4.26354	1.36776	23.6989	23.634	26.9092	21.0426	20.1416	20.2674
+	1.60975	4.25091	sp|P07305|H10_HUMAN	sp|P07305|H10_HUMAN	P07305	sp|P07305|H10_HUMAN Histone H1.0 OS=Homo sapiens OX=9606 GN=H1F0 PE=1 SV=3	Color2 [A=255, R=192, G=192, B=192]	9	4			FALSE			11	36.1	36.1	36.1	20.863	0	45.056	145330000	137	0	1.60975	0.99997	4.25091	1.32453	28.3861	25.7318	28.3472	24.8536	22.7672	22.0915
+	1.56799	3.89581	sp|Q03154|ACY1_HUMAN	sp|Q03154|ACY1_HUMAN	Q03154	sp|Q03154|ACY1_HUMAN Aminoacylase-1 OS=Homo sapiens OX=9606 GN=ACY1 PE=1 SV=1	Color2 [A=255, R=192, G=192, B=192]	9	4			FALSE			12	51	51	51	45.884	0	133.88	613720000	87	0	1.56799	0.99986	3.89581	1.23966	28.2283	27.7432	28.2054	25.9231	24.5156	22.0508
+	2.00132	3.84512	sp|Q9BXJ4|C1QT3_HUMAN	sp|Q9BXJ4|C1QT3_HUMAN	Q9BXJ4	sp|Q9BXJ4|C1QT3_HUMAN Complement C1q tumor necrosis factor-related protein 3 OS=Homo sapiens OX=9606 GN=C1QTNF3 PE=1 SV=1	Color2 [A=255, R=192, G=192, B=192]	9	4			FALSE			3	9.3	9.3	9.3	26.994	0	5.8243	16021000	24	0	2.00132	0.999767	3.84512	1.35658	24.8614	25.0439	24.2581	21.8327	19.2872	21.5081
+	2.04036	3.81595	sp|Q53H96|P5CR3_HUMAN	sp|Q53H96|P5CR3_HUMAN	Q53H96	sp|Q53H96|P5CR3_HUMAN Pyrroline-5-carboxylate reductase 3 OS=Homo sapiens OX=9606 GN=PYCR3 PE=1 SV=3	Color2 [A=255, R=192, G=192, B=192]	9	4			FALSE			12	46	46	46	28.663	0	98.237	266300000	165	0	2.04036	0.999784	3.81595	1.35946	28.239	28.4489	29.3276	24.6439	23.7024	26.2214
+	3.38169	3.66534	sp|Q9NQX4|MYO5C_HUMAN	sp|Q9NQX4|MYO5C_HUMAN	Q9NQX4	sp|Q9NQX4|MYO5C_HUMAN Unconventional myosin-Vc OS=Homo sapiens OX=9606 GN=MYO5C PE=1 SV=2	Color2 [A=255, R=192, G=192, B=192]	9	4			FALSE			5	3.1	1.7	1.7	202.81	0.0034157	2.1005	7191800	9	0	3.38169	0.999763	3.66534	1.56703	24.2875	24.2705	23.963	21.1506	20.1418	20.2325
+	1.74753	3.62478	sp|Q8NBM4|UBAC2_HUMAN	sp|Q8NBM4|UBAC2_HUMAN	Q8NBM4	sp|Q8NBM4|UBAC2_HUMAN Ubiquitin-associated domain-containing protein 2 OS=Homo sapiens OX=9606 GN=UBAC2 PE=1 SV=1	Color2 [A=255, R=192, G=192, B=192]	9	4			FALSE			3	14.8	14.8	14.8	38.963	0	6.2488	7495600	9	0	1.74753	0.999343	3.62478	1.23506	24.2908	22.4025	22.365	19.6782	18.0913	20.4144
+	4.12855	3.5204	sp|Q5SXH7|PKHS1_HUMAN	sp|Q5SXH7|PKHS1_HUMAN	Q5SXH7	sp|Q5SXH7|PKHS1_HUMAN Pleckstrin homology domain-containing family S member 1 OS=Homo sapiens OX=9606 GN=PLEKHS1 PE=1 SV=3	Color2 [A=255, R=192, G=192, B=192]	9	4			FALSE			1	3.2	3.2	3.2	51.762	0.0058944	1.7825	1229000000	45	0	4.12855	0.999624	3.5204	1.59285	31.2551	30.9825	31.3238	27.4419	27.5303	28.0281
+	3.0438	3.45288	sp|P59998|ARPC4_HUMAN	sp|P59998|ARPC4_HUMAN	P59998	sp|P59998|ARPC4_HUMAN Actin-related protein 2/3 complex subunit 4 OS=Homo sapiens OX=9606 GN=ARPC4 PE=1 SV=3	Color2 [A=255, R=192, G=192, B=192]	9	4			FALSE			13	48.8	48.8	48.8	19.667	0	153.77	781050000	212	0	3.0438	0.999925	3.45288	1.44436	29.9803	29.6846	30.724	27.1276	26.5873	26.3153
+	2.40916	3.3504	sp|P98198|AT8B2_HUMAN	sp|P98198|AT8B2_HUMAN	P98198	sp|P98198|AT8B2_HUMAN Phospholipid-transporting ATPase ID OS=Homo sapiens OX=9606 GN=ATP8B2 PE=1 SV=2	Color2 [A=255, R=192, G=192, B=192]	9	4			FALSE			1	2	2	2	137.44	0.0099626	1.4629	540360000	30	0	2.40916	0.999768	3.3504	1.30926	30.058	30.0737	30.834	26.1939	26.8244	27.8962
+	2.3831	3.21125	sp|Q92643|GPI8_HUMAN	sp|Q92643|GPI8_HUMAN	Q92643	sp|Q92643|GPI8_HUMAN GPI-anchor transamidase OS=Homo sapiens OX=9606 GN=PIGK PE=1 SV=2	Color2 [A=255, R=192, G=192, B=192]	9	4			FALSE			4	11.1	11.1	11.1	45.251	0	5.4649	14427000	14	0	2.3831	0.999723	3.21125	1.26196	23.3704	23.2907	22.1619	19.0637	20.3796	19.7458
+	2.45702	3.04661	sp|O75323|NIPS2_HUMAN	sp|O75323|NIPS2_HUMAN	O75323	sp|O75323|NIPS2_HUMAN Protein NipSnap homolog 2 OS=Homo sapiens OX=9606 GN=NIPSNAP2 PE=1 SV=1	Color2 [A=255, R=192, G=192, B=192]	9	4			FALSE			5	24.8	24.8	24.8	33.742	0	30.175	64604000	49	0	2.45702	0.999718	3.04661	1.22192	26.8446	25.7159	26.7169	23.0818	22.9971	24.0586

## Sheet: Capan2_NonMucin
Significant	LOG(P-value)	Difference	Protein IDs	Majority protein IDs	Uniprot	Fasta headers	Symbol color	Symbol type	Symbol size	Show label	Only identified by site	IsAMucin	Student's T-test Significant Elute_Lysate	Student's T-test significant	Peptides	Unique peptides	Sequence coverage [%]	Unique sequence coverage [%]	Mol. weight [kDa]	Q-value	Score	Intensity	MS/MS count	Mucin Score	-Log Student's T-test p-value Elute_Lysate	Student's T-test q-value Elute_Lysate	Student's T-test Difference Elute_Lysate	Student's T-test Test statistic Elute_Lysate	LFQ intensity Elute1	LFQ intensity Elute2	LFQ intensity Elute3	LFQ intensity Lysate1	LFQ intensity Lysate2	LFQ intensity Lysate3
+	5.43365	13.2157	sp|O15211|RGL2_HUMAN	sp|O15211|RGL2_HUMAN	O15211	sp|O15211|RGL2_HUMAN Ral guanine nucleotide dissociation stimulator-like 2 OS=Homo sapiens OX=9606 GN=RGL2 PE=1 SV=1	Color2 [A=255, R=192, G=192, B=192]	9	4			FALSE	+	Elute_Lysate	1	1	2.3	2.3	83.548	0.0022237	2.1588	2055000000	85	0	5.43365	0	13.2157	5.57522	31.9232	31.539	31.5985	19.1135	17.9061	18.394
+	5.64626	11.6322	sp|Q68DE3|USF3_HUMAN	sp|Q68DE3|USF3_HUMAN	Q68DE3	sp|Q68DE3|USF3_HUMAN Basic helix-loop-helix domain-containing protein USF3 OS=Homo sapiens OX=9606 GN=USF3 PE=1 SV=3	Color2 [A=255, R=192, G=192, B=192]	9	4		+	FALSE	+	Elute_Lysate	1	1	0.8	0.8	241.68	1	-2	992410000	45	0	5.64626	0	11.6322	5.08311	29.0554	29.5223	29.4455	17.3036	18.1638	17.6591
+	4.12629	10.6704	sp|Q8NDW8|TT21A_HUMAN	sp|Q8NDW8|TT21A_HUMAN	Q8NDW8	sp|Q8NDW8|TT21A_HUMAN Tetratricopeptide repeat protein 21A OS=Homo sapiens OX=9606 GN=TTC21A PE=2 SV=3	Color2 [A=255, R=192, G=192, B=192]	9	4			FALSE	+	Elute_Lysate	1	1	1.4	1.4	150.94	0.0097228	1.3418	281880000	14	0	4.12629	0	10.6704	4.04529	29.5674	28.9242	28.58	17.4521	19.4037	18.2046
+	7.10939	9.5025	sp|Q9NPG4|PCD12_HUMAN	sp|Q9NPG4|PCD12_HUMAN	Q9NPG4	sp|Q9NPG4|PCD12_HUMAN Protocadherin-12 OS=Homo sapiens OX=9606 GN=PCDH12 PE=1 SV=1	Color2 [A=255, R=192, G=192, B=192]	9	4			FALSE	+	Elute_Lysate	1	1	1.5	1.5	128.99	0.0038685	1.8047	253270000	21	0	7.10939	0	9.5025	4.52199	28.1504	28.2037	28.0578	18.4524	18.7045	18.7474
+	4.71986	9.19337	sp|Q96KQ4|ASPP1_HUMAN	sp|Q96KQ4|ASPP1_HUMAN	Q96KQ4	sp|Q96KQ4|ASPP1_HUMAN Apoptosis-stimulating of p53 protein 1 OS=Homo sapiens OX=9606 GN=PPP1R13B PE=1 SV=3	Color2 [A=255, R=192, G=192, B=192]	9	4		+	FALSE	+	Elute_Lysate	1	1	1.1	1.1	119.56	1	-2	68792000	41	0	4.71986	0	9.19337	3.84776	27.8123	27.8638	27.8003	18.3676	18.131	19.3976
+	3.60862	9.16587	sp|O43157|PLXB1_HUMAN	sp|O43157|PLXB1_HUMAN	O43157	sp|O43157|PLXB1_HUMAN Plexin-B1 OS=Homo sapiens OX=9606 GN=PLXNB1 PE=1 SV=3	Color2 [A=255, R=192, G=192, B=192]	9	4			FALSE	+	Elute_Lysate	9	9	8.1	8.1	232.3	0	47.255	40600000	32	0	3.60862	0	9.16587	3.34328	26.831	26.9546	26.5859	18.2461	18.465	16.1628
+	2.9809	8.86032	sp|O00182|LEG9_HUMAN;sp|Q6DKI2|LEG9C_HUMAN;sp|Q3B8N2|LEG9B_HUMAN	sp|O00182|LEG9_HUMAN;sp|Q6DKI2|LEG9C_HUMAN;sp|Q3B8N2|LEG9B_HUMAN	O00182	sp|O00182|LEG9_HUMAN Galectin-9 OS=Homo sapiens OX=9606 GN=LGALS9 PE=1 SV=2;sp|Q6DKI2|LEG9C_HUMAN Galectin-9C OS=Homo sapiens OX=9606 GN=LGALS9C PE=1 SV=2;sp|Q3B8N2|LEG9B_HUMAN Galectin-9B OS=Homo sapiens OX=9606 GN=LGALS9B PE=1 SV=3	Color2 [A=255, R=192, G=192, B=192]	9	4			FALSE	+	Elute_Lysate	3	3	9.3	9.3	39.518	0	58.191	57263000	34	0	2.9809	0	8.86032	2.91369	27.1359	26.6549	26.7941	18.6081	19.4047	15.9911
+	3.35775	8.63879	sp|P52799|EFNB2_HUMAN	sp|P52799|EFNB2_HUMAN	P52799	sp|P52799|EFNB2_HUMAN Ephrin-B2 OS=Homo sapiens OX=9606 GN=EFNB2 PE=1 SV=1	Color2 [A=255, R=192, G=192, B=192]	9	4			FALSE	+	Elute_Lysate	23	22	63.1	63.1	36.923	0	271.55	1216800000	417	0	3.35775	0	8.63879	3.07378	31.0358	30.1185	30.7753	20.5289	23.0803	22.4041
+	3.65695	8.60945	sp|Q6PCB0|VWA1_HUMAN	sp|Q6PCB0|VWA1_HUMAN	Q6PCB0	sp|Q6PCB0|VWA1_HUMAN von Willebrand factor A domain-containing protein 1 OS=Homo sapiens OX=9606 GN=VWA1 PE=1 SV=1	Color2 [A=255, R=192, G=192, B=192]	9	4			FALSE	+	Elute_Lysate	6	6	20.9	20.9	46.804	0	63.186	88773000	38	0	3.65695	0	8.60945	3.21602	25.4146	27.2289	26.2368	16.8384	18.2236	17.99
+	3.20212	8.55773	sp|Q9NP73|ALG13_HUMAN	sp|Q9NP73|ALG13_HUMAN	Q9NP73	sp|Q9NP73|ALG13_HUMAN Putative bifunctional UDP-N-acetylglucosamine transferase and deubiquitinase ALG13 OS=Homo sapiens OX=9606 GN=ALG13 PE=1 SV=2	Color2 [A=255, R=192, G=192, B=192]	9	4			FALSE	+	Elute_Lysate	2	2	3.2	3.2	126.05	0	15.055	58893000	6	0	3.20212	0	8.55773	2.97076	27.0778	24.759	26.8109	16.902	17.4995	18.573
+	2.37759	8.41703	sp|Q8IZA0|K319L_HUMAN	sp|Q8IZA0|K319L_HUMAN	Q8IZA0	sp|Q8IZA0|K319L_HUMAN Dyslexia-associated protein KIAA0319-like protein OS=Homo sapiens OX=9606 GN=KIAA0319L PE=1 SV=2	Color2 [A=255, R=192, G=192, B=192]	9	4			FALSE	+	Elute_Lysate	6	6	7	7	115.66	0	34.156	65716000	35	0	2.37759	0.000155668	8.41703	2.45213	28.5513	28.1871	28.3067	18.3312	18.6815	22.7812
+	4.46649	8.38402	sp|P18433|PTPRA_HUMAN	sp|P18433|PTPRA_HUMAN	P18433	sp|P18433|PTPRA_HUMAN Receptor-type tyrosine-protein phosphatase alpha OS=Homo sapiens OX=9606 GN=PTPRA PE=1 SV=3	Color2 [A=255, R=192, G=192, B=192]	9	4			FALSE	+	Elute_Lysate	31	31	41.8	41.8	90.718	0	248.98	310190000	249	0	4.46649	0	8.38402	3.47715	30.8141	30.4584	30.4643	21.7317	21.8744	22.9786
+	2.25884	8.22358	sp|Q5T601|AGRF1_HUMAN	sp|Q5T601|AGRF1_HUMAN	Q5T601	sp|Q5T601|AGRF1_HUMAN Adhesion G-protein coupled receptor F1 OS=Homo sapiens OX=9606 GN=ADGRF1 PE=1 SV=2	Color2 [A=255, R=192, G=192, B=192]	9	4			FALSE	+	Elute_Lysate	8	8	9.1	9.1	101.36	0	34.961	632810000	75	0	2.25884	0.000133721	8.22358	2.34344	29.1164	29.1011	29.0727	23.5659	18.346	20.7075
+	3.48139	8.01632	sp|O00214|LEG8_HUMAN	sp|O00214|LEG8_HUMAN	O00214	sp|O00214|LEG8_HUMAN Galectin-8 OS=Homo sapiens OX=9606 GN=LGALS8 PE=1 SV=4	Color2 [A=255, R=192, G=192, B=192]	9	4			FALSE	+	Elute_Lysate	6	6	25.2	25.2	35.808	0	9.3233	33685000	41	0	3.48139	0	8.01632	2.97004	26.1958	25.9151	26.1175	16.9564	19.3409	17.8822
+	3.76935	8.00599	sp|Q9Y2G1|MYRF_HUMAN	sp|Q9Y2G1|MYRF_HUMAN	Q9Y2G1	sp|Q9Y2G1|MYRF_HUMAN Myelin regulatory factor OS=Homo sapiens OX=9606 GN=MYRF PE=1 SV=3	Color2 [A=255, R=192, G=192, B=192]	9	4			FALSE	+	Elute_Lysate	6	6	5.6	5.6	124.4	0	17.844	26700000	38	0	3.76935	0	8.00599	3.09181	27.0602	26.479	26.4509	17.9728	18.2431	19.7562
+	3.42385	7.9744	sp|Q9NUW8|TYDP1_HUMAN	sp|Q9NUW8|TYDP1_HUMAN	Q9NUW8	sp|Q9NUW8|TYDP1_HUMAN Tyrosyl-DNA phosphodiesterase 1 OS=Homo sapiens OX=9606 GN=TDP1 PE=1 SV=2	Color2 [A=255, R=192, G=192, B=192]	9	4			FALSE	+	Elute_Lysate	2	2	4.9	4.9	68.42	0.0085434	1.4215	101260000	4	0	3.42385	0	7.9744	2.93236	27.4593	26.4015	25.46	19.2871	17.8396	18.2708
+	2.00949	7.9413	sp|P24592|IBP6_HUMAN	sp|P24592|IBP6_HUMAN	P24592	sp|P24592|IBP6_HUMAN Insulin-like growth factor-binding protein 6 OS=Homo sapiens OX=9606 GN=IGFBP6 PE=1 SV=1	Color2 [A=255, R=192, G=192, B=192]	9	4			FALSE	+	Elute_Lysate	5	5	30	30	25.322	0	52.4	46297000	47	0	2.00949	9.98914e-05	7.9413	2.1382	26.8358	26.4188	26.891	18.1524	21.9928	16.1765
+	3.51762	7.68259	sp|Q92859|NEO1_HUMAN	sp|Q92859|NEO1_HUMAN	Q92859	sp|Q92859|NEO1_HUMAN Neogenin OS=Homo sapiens OX=9606 GN=NEO1 PE=1 SV=2	Color2 [A=255, R=192, G=192, B=192]	9	4			FALSE	+	Elute_Lysate	6	6	6.8	6.8	160.01	0	9.9241	9602600	27	0	3.51762	0	7.68259	2.89277	25.8687	25.5953	25.8346	18.5229	16.8042	18.9238
+	2.78071	7.59214	sp|Q9Y336|SIGL9_HUMAN	sp|Q9Y336|SIGL9_HUMAN	Q9Y336	sp|Q9Y336|SIGL9_HUMAN Sialic acid-binding Ig-like lectin 9 OS=Homo sapiens OX=9606 GN=SIGLEC9 PE=1 SV=2	Color2 [A=255, R=192, G=192, B=192]	9	4			FALSE	+	Elute_Lysate	2	2	7.1	7.1	50.081	0	5.1578	8947700	19	0	2.78071	0.000173258	7.59214	2.52494	26.4623	24.3533	25.6637	18.2056	16.3929	19.1043
+	2.39668	7.5095	sp|P15529|MCP_HUMAN	sp|P15529|MCP_HUMAN	P15529	sp|P15529|MCP_HUMAN Membrane cofactor protein OS=Homo sapiens OX=9606 GN=CD46 PE=1 SV=3	Color2 [A=255, R=192, G=192, B=192]	9	4			FALSE	+	Elute_Lysate	13	13	17.3	17.3	43.747	0	33.184	550690000	139	0.769231	2.39668	0.000126897	7.5095	2.30154	29.3412	29.5499	28.9691	19.2747	23.0038	23.0531
+	5.19066	7.46816	sp|P01130|LDLR_HUMAN	sp|P01130|LDLR_HUMAN	P01130	sp|P01130|LDLR_HUMAN Low-density lipoprotein receptor OS=Homo sapiens OX=9606 GN=LDLR PE=1 SV=1	Color2 [A=255, R=192, G=192, B=192]	9	4			FALSE	+	Elute_Lysate	38	38	47.1	47.1	95.375	0	323.31	3776500000	866	0	5.19066	0	7.46816	3.33272	32.959	32.6937	32.9052	25.0099	25.7934	25.3501
+	1.63041	7.42684	sp|Q562R1|ACTBL_HUMAN	sp|Q562R1|ACTBL_HUMAN	Q562R1	sp|Q562R1|ACTBL_HUMAN Beta-actin-like protein 2 OS=Homo sapiens OX=9606 GN=ACTBL2 PE=1 SV=2	Color2 [A=255, R=192, G=192, B=192]	9	4			FALSE	+	Elute_Lysate	17	3	35.1	16.5	42.003	0	15.012	76634000	30	0	1.63041	0.000158242	7.42684	1.8196	22.9524	26.0679	29.2758	20.5799	17.1967	18.2389
+	3.47393	7.26053	sp|P35030|TRY3_HUMAN	sp|P35030|TRY3_HUMAN	P35030	sp|P35030|TRY3_HUMAN Trypsin-3 OS=Homo sapiens OX=9606 GN=PRSS3 PE=1 SV=2	Color2 [A=255, R=192, G=192, B=192]	9	4			FALSE	+	Elute_Lysate	1	1	4.3	4.3	32.528	0.0024309	2.0809	5542400	14	0	3.47393	0	7.26053	2.75443	25.3972	24.8596	24.9435	17.8385	16.7276	18.8525
+	4.18018	7.24567	sp|Q7Z7M9|GALT5_HUMAN	sp|Q7Z7M9|GALT5_HUMAN	Q7Z7M9	sp|Q7Z7M9|GALT5_HUMAN Polypeptide N-acetylgalactosaminyltransferase 5 OS=Homo sapiens OX=9606 GN=GALNT5 PE=1 SV=1	Color2 [A=255, R=192, G=192, B=192]	9	4			FALSE	+	Elute_Lysate	29	29	30.3	30.3	106.26	0	100.82	570610000	251	0	4.18018	0	7.24567	2.99449	31.4229	31.3211	30.9367	23.2444	24.1143	24.585
+	2.04009	7.17315	sp|O75665|OFD1_HUMAN	sp|O75665|OFD1_HUMAN	O75665	sp|O75665|OFD1_HUMAN Oral-facial-digital syndrome 1 protein OS=Homo sapiens OX=9606 GN=OFD1 PE=1 SV=1	Color2 [A=255, R=192, G=192, B=192]	9	4			FALSE	+	Elute_Lysate	3	3	2.2	2.2	116.67	0.00046544	2.9259	58038000	8	0	2.04009	8.94072e-05	7.17315	2.03945	25.1588	26.6216	26.4221	17.9741	16.9794	21.7296
+	4.03597	6.9732	sp|O94907|DKK1_HUMAN;sp|Q9UBU2|DKK2_HUMAN	sp|O94907|DKK1_HUMAN	O94907	sp|O94907|DKK1_HUMAN Dickkopf-related protein 1 OS=Homo sapiens OX=9606 GN=DKK1 PE=1 SV=1	Color2 [A=255, R=192, G=192, B=192]	9	4			FALSE	+	Elute_Lysate	5	5	21.1	21.1	28.671	0	13.446	29882000	33	0	4.03597	0	6.9732	2.8587	26.1246	25.5362	26.2592	19.2615	18.2531	19.4858
+	2.03245	6.76594	sp|Q7L5D6|GET4_HUMAN	sp|Q7L5D6|GET4_HUMAN	Q7L5D6	sp|Q7L5D6|GET4_HUMAN Golgi to ER traffic protein 4 homolog OS=Homo sapiens OX=9606 GN=GET4 PE=1 SV=1	Color2 [A=255, R=192, G=192, B=192]	9	4			FALSE	+	Elute_Lysate	5	5	21.4	21.4	36.504	0	16.761	64961000	18	0	2.03245	8.0631e-05	6.76594	1.96781	25.9164	22.9781	26.9908	19.9455	18.4427	17.1991
+	4.48041	6.58281	sp|Q9ULF5|S39AA_HUMAN	sp|Q9ULF5|S39AA_HUMAN	Q9ULF5	sp|Q9ULF5|S39AA_HUMAN Zinc transporter ZIP10 OS=Homo sapiens OX=9606 GN=SLC39A10 PE=1 SV=2	Color2 [A=255, R=192, G=192, B=192]	9	4			FALSE	+	Elute_Lysate	2	2	2.6	2.6	94.131	0.0013768	2.6791	5417000	10	0	4.48041	0	6.58281	2.83712	24.0758	24.2883	24.0092	17.9638	16.9397	17.7214
+	3.68178	6.3586	sp|Q16363|LAMA4_HUMAN	sp|Q16363|LAMA4_HUMAN	Q16363	sp|Q16363|LAMA4_HUMAN Laminin subunit alpha-4 OS=Homo sapiens OX=9606 GN=LAMA4 PE=1 SV=4	Color2 [A=255, R=192, G=192, B=192]	9	4			FALSE	+	Elute_Lysate	6	6	3.5	3.5	202.52	0	9.7143	11481000	20	0	3.68178	0.000182178	6.3586	2.55078	24.533	24.4866	24.0633	18.936	17.4471	17.624
+	3.43451	6.14584	sp|O75037|KI21B_HUMAN	sp|O75037|KI21B_HUMAN	O75037	sp|O75037|KI21B_HUMAN Kinesin-like protein KIF21B OS=Homo sapiens OX=9606 GN=KIF21B PE=1 SV=2	Color2 [A=255, R=192, G=192, B=192]	9	4		+	FALSE	+	Elute_Lysate	1	1	0.6	0.6	182.66	1	-2	25748000	4	0	3.43451	0.000146497	6.14584	2.40919	24.6546	23.2799	24.8861	18.5087	17.718	18.1565
+	3.4098	6.1182	sp|P01282|VIP_HUMAN	sp|P01282|VIP_HUMAN	P01282	sp|P01282|VIP_HUMAN VIP peptides OS=Homo sapiens OX=9606 GN=VIP PE=1 SV=1	Color2 [A=255, R=192, G=192, B=192]	9	4			FALSE	+	Elute_Lysate	1	1	7.1	7.1	19.168	0.0024369	2.1262	5509700	22	0	3.4098	0.000142415	6.1182	2.39311	25.4154	23.6524	24.193	18.4683	18.5236	17.9143
+	3.83555	6.10202	sp|Q9GZM7|TINAL_HUMAN	sp|Q9GZM7|TINAL_HUMAN	Q9GZM7	sp|Q9GZM7|TINAL_HUMAN Tubulointerstitial nephritis antigen-like OS=Homo sapiens OX=9606 GN=TINAGL1 PE=1 SV=1	Color2 [A=255, R=192, G=192, B=192]	9	4			FALSE	+	Elute_Lysate	24	24	48.6	48.6	52.387	0	323.31	836110000	212	0	3.83555	0.000168498	6.10202	2.50889	30.2637	29.0953	29.2932	23.0979	23.3468	23.9015
+	2.68984	5.97285	sp|Q9NZU0|FLRT3_HUMAN	sp|Q9NZU0|FLRT3_HUMAN	Q9NZU0	sp|Q9NZU0|FLRT3_HUMAN Leucine-rich repeat transmembrane protein FLRT3 OS=Homo sapiens OX=9606 GN=FLRT3 PE=1 SV=1	Color2 [A=255, R=192, G=192, B=192]	9	4			FALSE	+	Elute_Lysate	6	6	10.6	10.6	73.003	0	12.713	16849000	16	0	2.68984	9.59333e-05	5.97285	2.10509	24.9172	24.9684	24.8036	18.0198	18.1573	20.5935
+	2.04941	5.8817	sp|P01857|IGHG1_HUMAN;sp|P0DOX5|IGG1_HUMAN;sp|P01859|IGHG2_HUMAN;sp|P01861|IGHG4_HUMAN;sp|P01860|IGHG3_HUMAN	sp|P01857|IGHG1_HUMAN;sp|P0DOX5|IGG1_HUMAN;sp|P01859|IGHG2_HUMAN;sp|P01861|IGHG4_HUMAN;sp|P01860|IGHG3_HUMAN	P01857	sp|P01857|IGHG1_HUMAN Immunoglobulin heavy constant gamma 1 OS=Homo sapiens OX=9606 GN=IGHG1 PE=1 SV=1;sp|P0DOX5|IGG1_HUMAN Immunoglobulin gamma-1 heavy chain OS=Homo sapiens OX=9606 PE=1 SV=2;sp|P01859|IGHG2_HUMAN Immunoglobulin heavy constant gamma 2 OS=	Color2 [A=255, R=192, G=192, B=192]	9	4			FALSE	+	Elute_Lysate	4	4	13.9	13.9	36.105	0	4.2253	17447000	18	0	2.04941	0.00015801	5.8817	1.81735	25.0747	25.9728	25.9123	21.5029	17.4616	20.3502
+	4.4948	5.56219	sp|P14649|MYL6B_HUMAN	sp|P14649|MYL6B_HUMAN	P14649	sp|P14649|MYL6B_HUMAN Myosin light chain 6B OS=Homo sapiens OX=9606 GN=MYL6B PE=1 SV=1	Color2 [A=255, R=192, G=192, B=192]	9	4			FALSE	+	Elute_Lysate	6	3	36.5	25	22.764	0	4.5709	4124800	8	0	4.4948	0.000155405	5.56219	2.45209	22.9259	23.1025	23.5544	17.5903	17.9841	17.3219
+	3.68248	5.36138	sp|Q5T1C6|THEM4_HUMAN	sp|Q5T1C6|THEM4_HUMAN	Q5T1C6	sp|Q5T1C6|THEM4_HUMAN Acyl-coenzyme A thioesterase THEM4 OS=Homo sapiens OX=9606 GN=THEM4 PE=1 SV=1	Color2 [A=255, R=192, G=192, B=192]	9	4			FALSE	+	Elute_Lysate	1	1	6.2	6.2	27.129	0.0013671	2.5354	2286600	6	0	3.68248	0.000113161	5.36138	2.21971	24.0471	23.8403	24.7074	18.2108	19.014	19.2859
+	3.82952	5.20637	sp|P35580|MYH10_HUMAN	sp|P35580|MYH10_HUMAN	P35580	sp|P35580|MYH10_HUMAN Myosin-10 OS=Homo sapiens OX=9606 GN=MYH10 PE=1 SV=3	Color2 [A=255, R=192, G=192, B=192]	9	4			FALSE	+	Elute_Lysate	160	113	63.5	51.3	229	0	323.31	3305500000	1413	0	3.82952	0.000109785	5.20637	2.19675	31.2347	32.2315	31.5815	26.7542	26.6483	26.0262
+	3.45609	5.16983	sp|Q8N2G8|GHDC_HUMAN	sp|Q8N2G8|GHDC_HUMAN	Q8N2G8	sp|Q8N2G8|GHDC_HUMAN GH3 domain-containing protein OS=Homo sapiens OX=9606 GN=GHDC PE=1 SV=2	Color2 [A=255, R=192, G=192, B=192]	9	4			FALSE	+	Elute_Lysate	2	2	8.9	8.9	57.522	0	4.6554	19107000	17	0	3.45609	9.56341e-05	5.16983	2.10359	23.6819	23.7982	23.6166	19.4261	18.2081	17.953
+	3.80492	5.16582	sp|Q969U6|FBXW5_HUMAN	sp|Q969U6|FBXW5_HUMAN	Q969U6	sp|Q969U6|FBXW5_HUMAN F-box/WD repeat-containing protein 5 OS=Homo sapiens OX=9606 GN=FBXW5 PE=1 SV=1	Color2 [A=255, R=192, G=192, B=192]	9	4			FALSE	+	Elute_Lysate	3	3	7.8	7.8	63.922	0	7.35	6203300	6	0	3.80492	0.000106358	5.16582	2.1774	22.9947	23.4187	23.0219	17.7486	18.6603	17.529
+	4.57905	5.12112	sp|Q96JB6|LOXL4_HUMAN	sp|Q96JB6|LOXL4_HUMAN	Q96JB6	sp|Q96JB6|LOXL4_HUMAN Lysyl oxidase homolog 4 OS=Homo sapiens OX=9606 GN=LOXL4 PE=1 SV=1	Color2 [A=255, R=192, G=192, B=192]	9	4			FALSE	+	Elute_Lysate	33	33	56.3	56.3	84.483	0	323.31	1722600000	335	0	4.57905	0.000125341	5.12112	2.29104	30.8758	30.5978	30.4409	25.1599	25.8436	25.5476
+	2.34386	5.03868	sp|O95070|YIF1A_HUMAN	sp|O95070|YIF1A_HUMAN	O95070	sp|O95070|YIF1A_HUMAN Protein YIF1A OS=Homo sapiens OX=9606 GN=YIF1A PE=1 SV=2	Color2 [A=255, R=192, G=192, B=192]	9	4			FALSE	+	Elute_Lysate	1	1	4.1	4.1	32.011	0.0022247	2.1683	9082200	8	0	2.34386	0.000230821	5.03868	1.75196	24.1273	23.8103	24.5384	18.2938	20.8203	18.2458
+	3.41313	4.78648	sp|P09493|TPM1_HUMAN	sp|P09493|TPM1_HUMAN	P09493	sp|P09493|TPM1_HUMAN Tropomyosin alpha-1 chain OS=Homo sapiens OX=9606 GN=TPM1 PE=1 SV=2	Color2 [A=255, R=192, G=192, B=192]	9	4			FALSE	+	Elute_Lysate	26	10	58.5	32.4	32.708	0	140.8	2903100000	286	0	3.41313	8.04899e-05	4.78648	1.96604	31.0085	32.3318	31.9572	27.3058	26.6699	26.9622
+	2.73479	4.75478	sp|P21583|SCF_HUMAN	sp|P21583|SCF_HUMAN	P21583	sp|P21583|SCF_HUMAN Kit ligand OS=Homo sapiens OX=9606 GN=KITLG PE=1 SV=1	Color2 [A=255, R=192, G=192, B=192]	9	4			FALSE	+	Elute_Lysate	2	2	7.7	7.7	30.898	0	4.8037	9050100	19	0	2.73479	0.000153518	4.75478	1.79528	23.7893	23.1674	23.576	19.9059	18.5939	17.7686
+	3.68521	4.61084	sp|O15230|LAMA5_HUMAN	sp|O15230|LAMA5_HUMAN	O15230	sp|O15230|LAMA5_HUMAN Laminin subunit alpha-5 OS=Homo sapiens OX=9606 GN=LAMA5 PE=1 SV=8	Color2 [A=255, R=192, G=192, B=192]	9	4			FALSE	+	Elute_Lysate	99	98	33.8	33.4	399.73	0	323.31	1364600000	706	0	3.68521	0.000187337	4.61084	1.95654	30.5075	30.4727	29.7528	25.1951	25.6162	26.0892
+	4.20121	4.52275	sp|O75976|CBPD_HUMAN	sp|O75976|CBPD_HUMAN	O75976	sp|O75976|CBPD_HUMAN Carboxypeptidase D OS=Homo sapiens OX=9606 GN=CPD PE=1 SV=2	Color2 [A=255, R=192, G=192, B=192]	9	4			FALSE	+	Elute_Lysate	19	19	17.4	17.4	152.93	0	120.42	146950000	129	0	4.20121	8.53432e-05	4.52275	2.0023	28.8509	28.6076	28.8427	23.8694	24.7081	24.1555
+	2.43928	4.31598	sp|Q96CS2|HAUS1_HUMAN	sp|Q96CS2|HAUS1_HUMAN	Q96CS2	sp|Q96CS2|HAUS1_HUMAN HAUS augmin-like complex subunit 1 OS=Homo sapiens OX=9606 GN=HAUS1 PE=1 SV=1	Color2 [A=255, R=192, G=192, B=192]	9	4			FALSE	+	Elute_Lysate	1	1	7.2	7.2	31.863	0.0038693	1.806	1371800	5	0	2.43928	0.000199531	4.31598	1.59459	20.5372	18.6127	18.6317	14.5357	15.5364	14.7616
+	1.9329	4.28792	sp|Q12894|IFRD2_HUMAN	sp|Q12894|IFRD2_HUMAN	Q12894	sp|Q12894|IFRD2_HUMAN Interferon-related developmental regulator 2 OS=Homo sapiens OX=9606 GN=IFRD2 PE=1 SV=3	Color2 [A=255, R=192, G=192, B=192]	9	4			FALSE	+	Elute_Lysate	1	1	3.4	3.4	54.813	0	3.4017	780110	1	0	1.9329	0.000238683	4.28792	1.44179	19.3941	18.7921	20.4701	16.7712	15.1588	13.8624
+	1.07092	4.28079	sp|A8MQ03|CRTP1_HUMAN	sp|A8MQ03|CRTP1_HUMAN	A8MQ03	sp|A8MQ03|CRTP1_HUMAN Cysteine-rich tail protein 1 OS=Homo sapiens OX=9606 GN=CYSRT1 PE=1 SV=1	Color2 [A=255, R=192, G=192, B=192]	9	4			FALSE	+	Elute_Lysate	3	3	31.2	31.2	15.313	0	3.8753	7536300	8	0	1.07092	0.00289805	4.28079	1.10363	18.98	24.1108	24.8321	18.828	18.6202	17.6324
+	3.63577	4.25767	sp|Q9BT67|NFIP1_HUMAN	sp|Q9BT67|NFIP1_HUMAN	Q9BT67	sp|Q9BT67|NFIP1_HUMAN NEDD4 family-interacting protein 1 OS=Homo sapiens OX=9606 GN=NDFIP1 PE=1 SV=1	Color2 [A=255, R=192, G=192, B=192]	9	4			FALSE	+	Elute_Lysate	1	1	7.7	7.7	24.899	0	20.908	17446000	75	0	3.63577	0.00015859	4.25767	1.82028	23.0499	23.551	23.132	18.3842	19.2685	19.3072
+	1.40298	4.20426	sp|Q92537|SUSD6_HUMAN	sp|Q92537|SUSD6_HUMAN	Q92537	sp|Q92537|SUSD6_HUMAN Sushi domain-containing protein 6 OS=Homo sapiens OX=9606 GN=SUSD6 PE=1 SV=1	Color2 [A=255, R=192, G=192, B=192]	9	4			FALSE	+	Elute_Lysate	1	1	4.6	4.6	32.09	0.0040755	1.7915	729790	8	0	1.40298	0.00126968	4.20426	1.23778	23.8001	19.7775	23.6682	17.4225	19.0087	18.2017
+	1.54832	4.19781	sp|Q9UBU9|NXF1_HUMAN	sp|Q9UBU9|NXF1_HUMAN	Q9UBU9	sp|Q9UBU9|NXF1_HUMAN Nuclear RNA export factor 1 OS=Homo sapiens OX=9606 GN=NXF1 PE=1 SV=1	Color2 [A=255, R=192, G=192, B=192]	9	4			FALSE	+	Elute_Lysate	7	7	16.6	16.6	70.182	0	10.093	22027000000	162	0	1.54832	0.000810762	4.19781	1.29196	35.2238	35.1999	35.2456	33.2109	28.8845	30.9805
+	3.62476	4.07235	sp|P98160|PGBM_HUMAN	sp|P98160|PGBM_HUMAN	P98160	sp|P98160|PGBM_HUMAN Basement membrane-specific heparan sulfate proteoglycan core protein OS=Homo sapiens OX=9606 GN=HSPG2 PE=1 SV=4	Color2 [A=255, R=192, G=192, B=192]	9	4			FALSE	+	Elute_Lysate	161	161	49.8	49.8	468.83	0	323.31	8540800000	2856	0	3.62476	0.000230665	4.07235	1.75052	33.3549	32.9727	32.6599	28.4097	29.2005	29.1603
+	1.08281	4.06501	sp|Q02413|DSG1_HUMAN	sp|Q02413|DSG1_HUMAN	Q02413	sp|Q02413|DSG1_HUMAN Desmoglein-1 OS=Homo sapiens OX=9606 GN=DSG1 PE=1 SV=2	Color2 [A=255, R=192, G=192, B=192]	9	4			FALSE	+	Elute_Lysate	5	5	7.4	7.4	113.75	0	12.459	14858000	17	0	1.08281	0.00385106	4.06501	1.07972	26.1706	23.5855	25.2737	23.6863	18.1654	20.9831
+	3.18896	3.91873	sp|P11474|ERR1_HUMAN	sp|P11474|ERR1_HUMAN	P11474	sp|P11474|ERR1_HUMAN Steroid hormone receptor ERR1 OS=Homo sapiens OX=9606 GN=ESRRA PE=1 SV=3	Color2 [A=255, R=192, G=192, B=192]	9	4			FALSE	+	Elute_Lysate	1	1	3.8	3.8	45.509	0	3.2648	2163100	3	0	3.18896	0.000206561	3.91873	1.62843	20.3547	19.1104	19.8221	15.5706	16.2037	15.7567
+	3.27671	3.87985	sp|Q96CM3|RUSD4_HUMAN	sp|Q96CM3|RUSD4_HUMAN	Q96CM3	sp|Q96CM3|RUSD4_HUMAN Mitochondrial RNA pseudouridine synthase RPUSD4 OS=Homo sapiens OX=9606 GN=RPUSD4 PE=1 SV=1	Color2 [A=255, R=192, G=192, B=192]	9	4			FALSE	+	Elute_Lysate	1	1	8	8	42.205	0.00023359	2.997	1670300	3	0	3.27671	0.000206813	3.87985	1.62887	19.5555	19.2144	18.6469	14.9271	15.805	15.0452
+	3.70466	3.87243	sp|Q9BXR0|TGT_HUMAN	sp|Q9BXR0|TGT_HUMAN	Q9BXR0	sp|Q9BXR0|TGT_HUMAN Queuine tRNA-ribosyltransferase catalytic subunit 1 OS=Homo sapiens OX=9606 GN=QTRT1 PE=1 SV=3	Color2 [A=255, R=192, G=192, B=192]	9	4			FALSE	+	Elute_Lysate	1	1	6.9	6.9	44.047	0.0040624	1.7614	1479700	5	0	3.70466	0.000215736	3.87243	1.68651	19.2476	19.4163	18.5938	15.4827	15.2203	14.9375
+	3.38407	3.83853	sp|P56962|STX17_HUMAN	sp|P56962|STX17_HUMAN	P56962	sp|P56962|STX17_HUMAN Syntaxin-17 OS=Homo sapiens OX=9606 GN=STX17 PE=1 SV=2	Color2 [A=255, R=192, G=192, B=192]	9	4			FALSE	+	Elute_Lysate	1	1	8.6	8.6	33.403	0	6.3378	2092500	12	0	3.38407	0.000207065	3.83853	1.63026	18.8055	18.9772	19.5104	15.212	14.7925	15.773
+	0.929176	3.81395	sp|Q86SQ4|AGRG6_HUMAN	sp|Q86SQ4|AGRG6_HUMAN	Q86SQ4	sp|Q86SQ4|AGRG6_HUMAN Adhesion G-protein coupled receptor G6 OS=Homo sapiens OX=9606 GN=ADGRG6 PE=1 SV=3	Color2 [A=255, R=192, G=192, B=192]	9	4			FALSE	+	Elute_Lysate	1	1	1.1	1.1	136.69	0.0024315	2.083	8855600	7	0	0.929176	0.00847768	3.81395	0.973334	19.3945	23.8795	25.1751	18.1339	18.308	20.5654
+	0.922181	3.75043	sp|Q96RU2|UBP28_HUMAN	sp|Q96RU2|UBP28_HUMAN	Q96RU2	sp|Q96RU2|UBP28_HUMAN Ubiquitin carboxyl-terminal hydrolase 28 OS=Homo sapiens OX=9606 GN=USP28 PE=1 SV=1	Color2 [A=255, R=192, G=192, B=192]	9	4			FALSE	+	Elute_Lysate	2	2	2.2	2.2	122.49	0.0013696	2.5734	38639000	16	0	0.922181	0.00912495	3.75043	0.961663	26.3289	24.7112	25.0871	22.3419	18.1481	24.3859
+	3.04688	3.71057	sp|Q9NYL9|TMOD3_HUMAN	sp|Q9NYL9|TMOD3_HUMAN	Q9NYL9	sp|Q9NYL9|TMOD3_HUMAN Tropomodulin-3 OS=Homo sapiens OX=9606 GN=TMOD3 PE=1 SV=1	Color2 [A=255, R=192, G=192, B=192]	9	4			FALSE	+	Elute_Lysate	25	25	84.4	84.4	39.594	0	323.31	1929500000	263	0	3.04688	0.000188784	3.71057	1.53394	28.6803	28.9166	29.1746	25.6846	24.4309	25.5243
+	2.01528	3.68281	sp|Q15072|OZF_HUMAN	sp|Q15072|OZF_HUMAN	Q15072	sp|Q15072|OZF_HUMAN Zinc finger protein OZF OS=Homo sapiens OX=9606 GN=ZNF146 PE=1 SV=2	Color2 [A=255, R=192, G=192, B=192]	9	4			FALSE	+	Elute_Lysate	1	1	6.2	6.2	33.307	0	3.4567	1756100	4	0	2.01528	0.000727773	3.68281	1.31914	20.7707	20.3705	18.5605	17.0146	15.6855	15.9532
+	2.42064	3.52266	sp|Q8IWE4|DCNL3_HUMAN	sp|Q8IWE4|DCNL3_HUMAN	Q8IWE4	sp|Q8IWE4|DCNL3_HUMAN DCN1-like protein 3 OS=Homo sapiens OX=9606 GN=DCUN1D3 PE=1 SV=1	Color2 [A=255, R=192, G=192, B=192]	9	4			FALSE	+	Elute_Lysate	1	1	8.6	8.6	34.291	0	3.4297	2570700	4	0	2.42064	0.000542926	3.52266	1.36351	20.0499	19.3793	18.5365	15.0937	16.4222	15.8818
+	3.77925	3.50747	sp|O94832|MYO1D_HUMAN	sp|O94832|MYO1D_HUMAN	O94832	sp|O94832|MYO1D_HUMAN Unconventional myosin-Id OS=Homo sapiens OX=9606 GN=MYO1D PE=1 SV=2	Color2 [A=255, R=192, G=192, B=192]	9	4			FALSE	+	Elute_Lysate	39	39	39.6	39.6	116.2	0	243.05	784620000	308	0	3.77925	0.000192744	3.50747	1.55423	29.6698	29.585	30.1957	25.9692	26.5183	26.4406
+	2.14371	3.42345	sp|Q8IUF8|RIOX2_HUMAN	sp|Q8IUF8|RIOX2_HUMAN	Q8IUF8	sp|Q8IUF8|RIOX2_HUMAN Ribosomal oxygenase 2 OS=Homo sapiens OX=9606 GN=RIOX2 PE=1 SV=1	Color2 [A=255, R=192, G=192, B=192]	9	4			FALSE	+	Elute_Lysate	2	2	7.1	7.1	52.8	0	10.552	3232900	3	0	2.14371	0.00085968	3.42345	1.27902	19.6976	20.6364	18.8729	15.4271	16.6694	16.8401
+	1.69275	3.41242	sp|Q86V87|F16B2_HUMAN	sp|Q86V87|F16B2_HUMAN	Q86V87	sp|Q86V87|F16B2_HUMAN Protein FAM160B2 OS=Homo sapiens OX=9606 GN=FAM160B2 PE=2 SV=2	Color2 [A=255, R=192, G=192, B=192]	9	4			FALSE	+	Elute_Lysate	1	1	2.6	2.6	82.339	0.0018079	2.4013	829800	2	0	1.69275	0.00197876	3.41242	1.17074	19.0885	20.3934	19.4182	17.5056	16.4798	14.6774
+	1.70552	3.35727	sp|Q9H7F4|T185B_HUMAN	sp|Q9H7F4|T185B_HUMAN	Q9H7F4	sp|Q9H7F4|T185B_HUMAN Transmembrane protein 185B OS=Homo sapiens OX=9606 GN=TMEM185B PE=1 SV=2	Color2 [A=255, R=192, G=192, B=192]	9	4		+	FALSE	+	Elute_Lysate	1	1	6.6	6.6	40.599	1	-2	682000	1	0	1.70552	0.00214112	3.35727	1.16094	21.3147	22.6192	19.6668	17.3385	18.0158	18.1746
+	1.49358	3.33673	sp|Q15413|RYR3_HUMAN	sp|Q15413|RYR3_HUMAN	Q15413	sp|Q15413|RYR3_HUMAN Ryanodine receptor 3 OS=Homo sapiens OX=9606 GN=RYR3 PE=1 SV=3	Color2 [A=255, R=192, G=192, B=192]	9	4		+	FALSE	+	Elute_Lysate	2	2	0.5	0.5	552.04	1	-2	12677000	2	0	1.49358	0.00310248	3.33673	1.09967	19.9132	22.1312	23.3892	18.5308	18.7772	18.1154
+	2.4029	3.28878	sp|O75486|SUPT3_HUMAN	sp|O75486|SUPT3_HUMAN	O75486	sp|O75486|SUPT3_HUMAN Transcription initiation protein SPT3 homolog OS=Homo sapiens OX=9606 GN=SUPT3H PE=1 SV=3	Color2 [A=255, R=192, G=192, B=192]	9	4			FALSE	+	Elute_Lysate	1	1	3.8	3.8	35.792	0.0036591	1.8103	1729100	6	0	2.4029	0.000808587	3.28878	1.28927	20.0022	18.3469	19.9732	16.2473	16.1819	16.0267
+	2.54832	3.25872	sp|Q9UJY4|GGA2_HUMAN	sp|Q9UJY4|GGA2_HUMAN	Q9UJY4	sp|Q9UJY4|GGA2_HUMAN ADP-ribosylation factor-binding protein GGA2 OS=Homo sapiens OX=9606 GN=GGA2 PE=1 SV=3	Color2 [A=255, R=192, G=192, B=192]	9	4			FALSE	+	Elute_Lysate	2	2	10	10	67.15	0	12.987	2232900	5	0	2.54832	0.000761991	3.25872	1.30428	20.1187	19.0354	20.0568	16.4291	17.114	15.8916
+	1.62456	3.17379	sp|Q86SR1|GLT10_HUMAN	sp|Q86SR1|GLT10_HUMAN	Q86SR1	sp|Q86SR1|GLT10_HUMAN Polypeptide N-acetylgalactosaminyltransferase 10 OS=Homo sapiens OX=9606 GN=GALNT10 PE=1 SV=2	Color2 [A=255, R=192, G=192, B=192]	9	4			FALSE	+	Elute_Lysate	2	2	4.6	4.6	68.991	0.0042481	1.6897	758590	2	0	1.62456	0.00313832	3.17379	1.09694	20.9363	20.9889	19.5558	17.7095	15.8524	18.3978
+	1.13638	3.16505	sp|Q9H0J9|PAR12_HUMAN	sp|Q9H0J9|PAR12_HUMAN	Q9H0J9	sp|Q9H0J9|PAR12_HUMAN Protein mono-ADP-ribosyltransferase PARP12 OS=Homo sapiens OX=9606 GN=PARP12 PE=1 SV=1	Color2 [A=255, R=192, G=192, B=192]	9	4			FALSE	+	Elute_Lysate	1	1	3.7	3.7	79.063	0	4.868	810400	4	0	1.13638	0.00943615	3.16505	0.956254	18.2009	20.9144	19.0797	14.3792	16.3528	17.9678
+	1.80747	3.10557	sp|Q9BUZ4|TRAF4_HUMAN	sp|Q9BUZ4|TRAF4_HUMAN	Q9BUZ4	sp|Q9BUZ4|TRAF4_HUMAN TNF receptor-associated factor 4 OS=Homo sapiens OX=9606 GN=TRAF4 PE=1 SV=1	Color2 [A=255, R=192, G=192, B=192]	9	4			FALSE	+	Elute_Lysate	1	1	3.4	3.4	53.542	0	3.2208	2856600	3	0	1.80747	0.00265091	3.10557	1.12182	18.8865	20.3499	18.1491	15.4208	16.8183	15.8297
+	3.02888	3.09637	sp|Q5SXH7|PKHS1_HUMAN	sp|Q5SXH7|PKHS1_HUMAN	Q5SXH7	sp|Q5SXH7|PKHS1_HUMAN Pleckstrin homology domain-containing family S member 1 OS=Homo sapiens OX=9606 GN=PLEKHS1 PE=1 SV=3	Color2 [A=255, R=192, G=192, B=192]	9	4			FALSE	+	Elute_Lysate	1	1	3.2	3.2	51.762	0.002635	2.0314	2389100000	58	0	3.02888	0.000769653	3.09637	1.31569	30.2949	30.9788	30.7334	28.0586	27.6084	27.0511
+	2.18785	3.09219	sp|P11047|LAMC1_HUMAN	sp|P11047|LAMC1_HUMAN	P11047	sp|P11047|LAMC1_HUMAN Laminin subunit gamma-1 OS=Homo sapiens OX=9606 GN=LAMC1 PE=1 SV=3	Color2 [A=255, R=192, G=192, B=192]	9	4			FALSE	+	Elute_Lysate	42	42	31	31	177.6	0	323.31	811500000	393	0	2.18785	0.00179494	3.09219	1.19208	29.9266	28.9617	29.5776	25.3667	27.0673	26.7553
+	3.11783	3.09217	sp|Q9H7B4|SMYD3_HUMAN	sp|Q9H7B4|SMYD3_HUMAN	Q9H7B4	sp|Q9H7B4|SMYD3_HUMAN Histone-lysine N-methyltransferase SMYD3 OS=Homo sapiens OX=9606 GN=SMYD3 PE=1 SV=4	Color2 [A=255, R=192, G=192, B=192]	9	4			FALSE	+	Elute_Lysate	1	1	4.9	4.9	49.097	0	14.831	4417900	8	0	3.11783	0.000730787	3.09217	1.32448	19.6131	20.0453	19.3144	16.1761	17.0554	16.4648
+	1.62023	3.09007	sp|P05413|FABPH_HUMAN	sp|P05413|FABPH_HUMAN	P05413	sp|P05413|FABPH_HUMAN Fatty acid-binding protein, heart OS=Homo sapiens OX=9606 GN=FABP3 PE=1 SV=4	Color2 [A=255, R=192, G=192, B=192]	9	4			FALSE	+	Elute_Lysate	1	1	6.8	6.8	14.858	0.0013674	2.543	1013900	5	0	1.62023	0.0039572	3.09007	1.07575	19.8567	21.098	18.5409	17.6094	16.5976	16.0183
+	3.26001	3.07839	sp|Q53H96|P5CR3_HUMAN	sp|Q53H96|P5CR3_HUMAN	Q53H96	sp|Q53H96|P5CR3_HUMAN Pyrroline-5-carboxylate reductase 3 OS=Homo sapiens OX=9606 GN=PYCR3 PE=1 SV=3	Color2 [A=255, R=192, G=192, B=192]	9	4			FALSE	+	Elute_Lysate	9	9	42.7	42.7	28.663	0	35.997	113610000	58	0	3.26001	0.000695247	3.07839	1.33491	25.9166	25.5959	26.2276	22.4008	23.2517	22.8524
+	3.57559	2.97231	sp|P06396|GELS_HUMAN	sp|P06396|GELS_HUMAN	P06396	sp|P06396|GELS_HUMAN Gelsolin OS=Homo sapiens OX=9606 GN=GSN PE=1 SV=1	Color2 [A=255, R=192, G=192, B=192]	9	4			FALSE	+	Elute_Lysate	52	24	58.4	39.5	85.696	0	323.31	5257200000	635	0	3.57559	0.000730115	2.97231	1.32385	31.1839	31.6428	30.8831	28.4759	28.1789	28.1381
+	1.76292	2.91266	sp|Q8N8D1|PDCD7_HUMAN	sp|Q8N8D1|PDCD7_HUMAN	Q8N8D1	sp|Q8N8D1|PDCD7_HUMAN Programmed cell death protein 7 OS=Homo sapiens OX=9606 GN=PDCD7 PE=1 SV=1	Color2 [A=255, R=192, G=192, B=192]	9	4			FALSE	+	Elute_Lysate	1	1	3.7	3.7	54.699	0.0013661	2.53	3016400	3	0	1.76292	0.00446452	2.91266	1.06177	20.5901	18.2155	18.8461	16.1483	16.7373	16.0281
+	3.02852	2.86058	sp|Q8IV20|LACC1_HUMAN	sp|Q8IV20|LACC1_HUMAN	Q8IV20	sp|Q8IV20|LACC1_HUMAN Laccase domain-containing protein 1 OS=Homo sapiens OX=9606 GN=LACC1 PE=1 SV=1	Color2 [A=255, R=192, G=192, B=192]	9	4			FALSE	+	Elute_Lysate	1	1	2.8	2.8	47.78	0.002432	2.0856	2626300	17	0	3.02852	0.00126262	2.86058	1.22952	19.9123	18.8242	19.1758	16.3242	16.5338	16.4726
+	1.6983	2.85786	sp|Q8N0V3|RBFA_HUMAN	sp|Q8N0V3|RBFA_HUMAN	Q8N0V3	sp|Q8N0V3|RBFA_HUMAN Putative ribosome-binding factor A, mitochondrial OS=Homo sapiens OX=9606 GN=RBFA PE=1 SV=3	Color2 [A=255, R=192, G=192, B=192]	9	4			FALSE	+	Elute_Lysate	2	2	12.8	12.8	38.359	0	9.3701	4613100	6	0	1.6983	0.00526858	2.85786	1.0343	18.8733	18.6685	19.7443	15.3286	15.797	17.5869
+	1.74109	2.82086	sp|Q9Y6J9|TAF6L_HUMAN	sp|Q9Y6J9|TAF6L_HUMAN	Q9Y6J9	sp|Q9Y6J9|TAF6L_HUMAN TAF6-like RNA polymerase II p300/CBP-associated factor-associated factor 65 kDa subunit 6L OS=Homo sapiens OX=9606 GN=TAF6L PE=1 SV=1	Color2 [A=255, R=192, G=192, B=192]	9	4			FALSE	+	Elute_Lysate	1	1	2.6	2.6	67.814	0.0097389	1.3595	2181700	7	0	1.74109	0.00531243	2.82086	1.03296	20.6982	18.8715	18.6481	16.9487	16.8914	15.9152
+	1.56731	2.77672	sp|Q9H019|MFR1L_HUMAN	sp|Q9H019|MFR1L_HUMAN	Q9H019	sp|Q9H019|MFR1L_HUMAN Mitochondrial fission regulator 1-like OS=Homo sapiens OX=9606 GN=MTFR1L PE=1 SV=2	Color2 [A=255, R=192, G=192, B=192]	9	4			FALSE	+	Elute_Lysate	1	1	8.2	8.2	31.957	0	3.8927	3153000	8	0	1.56731	0.00774278	2.77672	0.986468	18.9327	19.84	17.5988	15.3917	16.981	15.6686
+	2.2756	2.76453	sp|P13796|PLSL_HUMAN	sp|P13796|PLSL_HUMAN	P13796	sp|P13796|PLSL_HUMAN Plastin-2 OS=Homo sapiens OX=9606 GN=LCP1 PE=1 SV=6	Color2 [A=255, R=192, G=192, B=192]	9	4		+	FALSE	+	Elute_Lysate	7	2	14.5	6.2	70.288	1	-2	2077500	7	0	2.2756	0.00286404	2.76453	1.10495	19.4558	18.3562	19.7002	16.753	16.624	15.8416
+	1.57974	2.7457	sp|Q6N063|OGFD2_HUMAN	sp|Q6N063|OGFD2_HUMAN	Q6N063	sp|Q6N063|OGFD2_HUMAN 2-oxoglutarate and iron-dependent oxygenase domain-containing protein 2 OS=Homo sapiens OX=9606 GN=OGFOD2 PE=2 SV=2	Color2 [A=255, R=192, G=192, B=192]	9	4			FALSE	+	Elute_Lysate	1	1	4.6	4.6	38.996	0	6.8063	2002600	5	0	1.57974	0.00808882	2.7457	0.981165	19.6762	19.104	20.2552	15.927	18.3425	16.5288
+	2.66423	2.7167	sp|P13598|ICAM2_HUMAN	sp|P13598|ICAM2_HUMAN	P13598	sp|P13598|ICAM2_HUMAN Intercellular adhesion molecule 2 OS=Homo sapiens OX=9606 GN=ICAM2 PE=1 SV=2	Color2 [A=255, R=192, G=192, B=192]	9	4			FALSE	+	Elute_Lysate	1	1	5.8	5.8	30.654	0	7.6794	3302800	14	0	2.66423	0.00247566	2.7167	1.13818	19.0079	18.9226	19.8345	16.052	16.9154	16.6475
+	2.61419	2.70998	sp|Q8N138|ORML3_HUMAN	sp|Q8N138|ORML3_HUMAN	Q8N138	sp|Q8N138|ORML3_HUMAN ORM1-like protein 3 OS=Homo sapiens OX=9606 GN=ORMDL3 PE=1 SV=1	Color2 [A=255, R=192, G=192, B=192]	9	4			FALSE	+	Elute_Lysate	2	1	17	9.8	17.494	0	28.797	67916000	30	0	2.61419	0.00262594	2.70998	1.1301	24.3642	25.3178	24.5636	22.198	21.5081	22.4096
+	1.59475	2.67291	sp|Q9H4M3|FBX44_HUMAN	sp|Q9H4M3|FBX44_HUMAN	Q9H4M3	sp|Q9H4M3|FBX44_HUMAN F-box only protein 44 OS=Homo sapiens OX=9606 GN=FBXO44 PE=1 SV=3	Color2 [A=255, R=192, G=192, B=192]	9	4			FALSE	+	Elute_Lysate	1	1	9	9	29.746	0.0013711	2.5944	3068900	3	0	1.59475	0.00906831	2.67291	0.965379	19.3371	18.2384	18.7225	15.5509	17.482	15.2465
+	2.01687	2.63003	sp|P49366|DHYS_HUMAN	sp|P49366|DHYS_HUMAN	P49366	sp|P49366|DHYS_HUMAN Deoxyhypusine synthase OS=Homo sapiens OX=9606 GN=DHPS PE=1 SV=1	Color2 [A=255, R=192, G=192, B=192]	9	4			FALSE	+	Elute_Lysate	1	1	5.4	5.4	40.97	0	16.677	4047700	13	0	2.01687	0.00564846	2.63003	1.0254	20.0097	18.673	18.3546	16.1647	16.8792	16.1033
+	2.30295	2.6195	sp|P49184|DNSL1_HUMAN	sp|P49184|DNSL1_HUMAN	P49184	sp|P49184|DNSL1_HUMAN Deoxyribonuclease-1-like 1 OS=Homo sapiens OX=9606 GN=DNASE1L1 PE=1 SV=1	Color2 [A=255, R=192, G=192, B=192]	9	4			FALSE	+	Elute_Lysate	1	1	8.9	8.9	33.892	0	4.6353	2674600	2	0	2.30295	0.00446282	2.6195	1.06164	20.181	19.6478	19.4338	16.6861	16.762	17.956
+	2.40418	2.57894	sp|Q8WUA8|TSK_HUMAN	sp|Q8WUA8|TSK_HUMAN	Q8WUA8	sp|Q8WUA8|TSK_HUMAN Tsukushin OS=Homo sapiens OX=9606 GN=TSKU PE=2 SV=3	Color2 [A=255, R=192, G=192, B=192]	9	4			FALSE	+	Elute_Lysate	1	1	9.3	9.3	37.807	0	14.94	5358700	6	0	2.40418	0.00449242	2.57894	1.06058	19.2285	19.1121	20.273	16.5531	16.9984	17.3253
+	1.68133	2.57813	sp|Q99583|MNT_HUMAN	sp|Q99583|MNT_HUMAN	Q99583	sp|Q99583|MNT_HUMAN Max-binding protein MNT OS=Homo sapiens OX=9606 GN=MNT PE=1 SV=1	Color2 [A=255, R=192, G=192, B=192]	9	4			FALSE	+	Elute_Lysate	1	1	1.7	1.7	62.299	0.0040443	1.7037	1982900	3	0	1.68133	0.00943277	2.57813	0.956022	17.9646	20.0822	19.8973	17.0611	16.615	16.5336
+	1.70117	2.56496	sp|Q8N806|UBR7_HUMAN	sp|Q8N806|UBR7_HUMAN	Q8N806	sp|Q8N806|UBR7_HUMAN Putative E3 ubiquitin-protein ligase UBR7 OS=Homo sapiens OX=9606 GN=UBR7 PE=1 SV=2	Color2 [A=255, R=192, G=192, B=192]	9	4			FALSE	+	Elute_Lysate	1	1	8.2	8.2	47.998	0	5.9176	3456700	2	0	1.70117	0.00947527	2.56496	0.955833	19.5407	19.7744	20.0953	18.36	17.2947	16.0608
+	2.49832	2.46478	sp|Q96CB8|INT12_HUMAN	sp|Q96CB8|INT12_HUMAN	Q96CB8	sp|Q96CB8|INT12_HUMAN Integrator complex subunit 12 OS=Homo sapiens OX=9606 GN=INTS12 PE=1 SV=1	Color2 [A=255, R=192, G=192, B=192]	9	4			FALSE	+	Elute_Lysate	1	1	3	3	48.807	0	3.318	3361100	4	0	2.49832	0.0053388	2.46478	1.03175	18.8275	18.5306	19.3595	15.8332	16.7625	16.7275
+	2.19488	2.46252	sp|Q07352|TISB_HUMAN	sp|Q07352|TISB_HUMAN	Q07352	sp|Q07352|TISB_HUMAN mRNA decay activator protein ZFP36L1 OS=Homo sapiens OX=9606 GN=ZFP36L1 PE=1 SV=1	Color2 [A=255, R=192, G=192, B=192]	9	4			FALSE	+	Elute_Lysate	1	1	5.3	5.3	36.313	0	10.343	3838400	12	0	2.19488	0.00726351	2.46252	0.996626	19.1298	19.4531	19.946	17.6084	17.2762	16.2566
+	2.91806	2.44533	sp|Q6UVK1|CSPG4_HUMAN	sp|Q6UVK1|CSPG4_HUMAN	Q6UVK1	sp|Q6UVK1|CSPG4_HUMAN Chondroitin sulfate proteoglycan 4 OS=Homo sapiens OX=9606 GN=CSPG4 PE=1 SV=2	Color2 [A=255, R=192, G=192, B=192]	9	4			FALSE	+	Elute_Lysate	51	51	30.4	30.4	250.53	0	323.31	771270000	342	0	2.91806	0.00439651	2.44533	1.06394	29.0509	29.4803	28.493	26.6367	26.3918	26.6598
+	2.31983	2.4247	sp|Q6P4A7|SFXN4_HUMAN	sp|Q6P4A7|SFXN4_HUMAN	Q6P4A7	sp|Q6P4A7|SFXN4_HUMAN Sideroflexin-4 OS=Homo sapiens OX=9606 GN=SFXN4 PE=1 SV=1	Color2 [A=255, R=192, G=192, B=192]	9	4			FALSE	+	Elute_Lysate	3	3	11.3	11.3	37.998	0.0015859	2.4299	13548000	5	0	2.31983	0.00715937	2.4247	0.99863	20.5786	20.6211	20.4667	17.3481	18.8117	18.2326
+	2.49174	2.38135	sp|P08670|VIME_HUMAN;sp|P41219|PERI_HUMAN	sp|P08670|VIME_HUMAN	P08670	sp|P08670|VIME_HUMAN Vimentin OS=Homo sapiens OX=9606 GN=VIM PE=1 SV=4	Color2 [A=255, R=192, G=192, B=192]	9	4			FALSE	+	Elute_Lysate	16	13	39.1	35.6	53.651	0	43.473	304500000	82	0	2.49174	0.00695947	2.38135	1.0017	26.4134	25.9958	25.6167	24.1841	23.1599	23.5379
+	2.12464	2.37149	sp|Q9ULC6|PADI1_HUMAN	sp|Q9ULC6|PADI1_HUMAN	Q9ULC6	sp|Q9ULC6|PADI1_HUMAN Protein-arginine deiminase type-1 OS=Homo sapiens OX=9606 GN=PADI1 PE=1 SV=2	Color2 [A=255, R=192, G=192, B=192]	9	4			FALSE	+	Elute_Lysate	1	1	5	5	74.665	0.0002343	3.0557	3116600	5	0	2.12464	0.00935727	2.37149	0.958349	20.1967	19.0596	20.4893	17.357	17.9182	17.356
+	2.53611	2.30245	sp|Q53HV7|SMUG1_HUMAN	sp|Q53HV7|SMUG1_HUMAN	Q53HV7	sp|Q53HV7|SMUG1_HUMAN Single-strand selective monofunctional uracil DNA glycosylase OS=Homo sapiens OX=9606 GN=SMUG1 PE=1 SV=2	Color2 [A=255, R=192, G=192, B=192]	9	4			FALSE	+	Elute_Lysate	1	1	4.4	4.4	29.861	0.0093458	1.3965	1576700	5	0	2.53611	0.00818466	2.30245	0.977737	19.4542	19.1022	19.9637	17.4584	16.7006	17.4536
+	2.93429	2.23289	sp|Q9UM54|MYO6_HUMAN	sp|Q9UM54|MYO6_HUMAN	Q9UM54	sp|Q9UM54|MYO6_HUMAN Unconventional myosin-VI OS=Homo sapiens OX=9606 GN=MYO6 PE=1 SV=4	Color2 [A=255, R=192, G=192, B=192]	9	4			FALSE	+	Elute_Lysate	52	52	47.4	47.4	149.69	0	323.31	1303500000	528	0	2.93429	0.00789654	2.23289	0.983738	29.7521	30.3742	29.9361	27.9344	28.031	27.3982
+	3.28856	2.20675	sp|Q9UI42|CBPA4_HUMAN	sp|Q9UI42|CBPA4_HUMAN	Q9UI42	sp|Q9UI42|CBPA4_HUMAN Carboxypeptidase A4 OS=Homo sapiens OX=9606 GN=CPA4 PE=1 SV=2	Color2 [A=255, R=192, G=192, B=192]	9	4			FALSE	+	Elute_Lysate	1	1	6.2	6.2	47.351	0	3.3558	3397400	4	0	3.28856	0.00730051	2.20675	0.995958	19.156	18.449	18.7837	16.5497	16.7248	16.4939
+	2.79113	2.19671	sp|O60462|NRP2_HUMAN	sp|O60462|NRP2_HUMAN	O60462	sp|O60462|NRP2_HUMAN Neuropilin-2 OS=Homo sapiens OX=9606 GN=NRP2 PE=1 SV=3	Color2 [A=255, R=192, G=192, B=192]	9	4			FALSE	+	Elute_Lysate	11	11	17.5	17.5	104.83	0	68.79	103550000	56	0	2.79113	0.00928494	2.19671	0.959479	25.8351	26.7192	26.5083	24.0127	24.08	24.3797

[truncated: 2 more sheets: K562_NonMucin, OVCAR3_NonMucin]
