# Supplementary material for: Revealing the human mucinome
Source: Nat Commun. 2022 Jun 20;13:3542. doi: 10.1038/s41467-022-31062-4 (PMC9209528; doi:10.1038/s41467-022-31062-4)
Supplement: Supplementary file 9 — Supplementary Dataset 6 [file 41467_2022_31062_MOESM9_ESM.xlsx]

## Sheet: Master_Unenriched Mucins
Capan2	OVCAR3	K562	HeLa	SKBR3		5 Overlap	Protein	Mucin Score
Q8NF91	P50851	Q96J02	Q53SF7	Q8NI35		Q7Z6Z7	E3 ubiquitin-protein ligase HUWE1	1.425
Q8NI35	O96005	Q9P0J7	O94856	Q92667		Q9UPN3	Microtubule-actin cross-linking factor 1, isoforms 1/2/3/5	1.589
Q8WYP5	Q12830	Q9NZN5	A8CG34	Q9NP79		O96005	Cleft lip and palate transmembrane protein 1	3.273	Cytoplasmic tail = phosphorylated
Q92667	Q96T58	P50851	P13473	Q7Z6Z7		Q6Y7W6	GRB10-interacting GYF protein 2	1.273
Q03001	Q86TM6	Q7Z6Z7	O00499	Q5T0N5		Q14789	Golgin subfamily B member 1	1.818
Q5T8D3	Q6Y7W6	Q9UNF1	O95197	Q9NZN5
Q9NP79	O60292	Q6ZU65	A5YKK6	Q9UPN3
O96005	Q8IWB4	O96005	Q03001	Q12830
Q9NR99	Q7Z6Z7	Q8WYP5	Q8WYP5	O96005		4 Overlap	Protein	Mucin Score
Q12955	Q9NP79	A8CG34	Q9UPN3	Q8WXH0		Q92667	A-kinase anchor protein 1, mitochondrial	1.25
Q6Y7W6	O95197	Q12830	Q8WXH0	Q6Y7W6		Q9NP79	Vacuolar protein sorting-associated protein VTA1 homolog	2.4
P50851	A5YKK6	Q86TM6	Q92667	Q12955		P50851	Lipopolysaccharide-responsive and beige-like anchor protein	2.176	densely phosphorylated protein
O43491	O43491	Q14789	P50851	P48634		A5YKK6	CCR4-NOT transcription complex subunit 1	2.052
A5YKK6	Q9UPN3	A5YKK6	Q9UMX0	Q14789		O43491	Band 4.1-like protein 2	1.217
Q9UMX0	Q14789	Q9UMX0	Q9NP79
Q14789		Q92667	Q9UNF1
O95171		Q96T58	O96005
Q9UPN3		O43491	Q6Y7W6
Q7Z6Z7		Q6Y7W6	O43491
		Q9UPN3	Q7Z6Z7
			Q14789

## Sheet: Capan2_Mucin
Significant	LOG(P-value)	Difference	Protein IDs	Majority protein IDs	Uniprot	Fasta headers	Symbol color	Symbol type	Symbol size	Show label	Only identified by site	IsAMucin	Student's T-test Significant Elute_Lysate	Student's T-test significant	Peptides	Unique peptides	Sequence coverage [%]	Unique sequence coverage [%]	Mol. weight [kDa]	Q-value	Score	Intensity	MS/MS count	Mucin Score	-Log Student's T-test p-value Elute_Lysate	Student's T-test q-value Elute_Lysate	Student's T-test Difference Elute_Lysate	Student's T-test Test statistic Elute_Lysate	LFQ intensity Elute1	LFQ intensity Elute2	LFQ intensity Elute3	LFQ intensity Lysate1	LFQ intensity Lysate2	LFQ intensity Lysate3
+	3.28813	-2.25229	sp|Q8NF91|SYNE1_HUMAN	sp|Q8NF91|SYNE1_HUMAN	Q8NF91	sp|Q8NF91|SYNE1_HUMAN Nesprin-1 OS=Homo sapiens OX=9606 GN=SYNE1 PE=1 SV=4	Color2 [A=255, R=255, G=255, B=0]	9	8			TRUE	+	Elute_Lysate	2	2	0.3	0.3	1011.1	0	3.4305	34894000	8	1.22648	3.28813	0.00614439	-2.25229	-1.01444	18.7771	18.9547	18.2526	20.9815	20.9734	20.7864
+	2.51942	-2.28522	sp|Q8NI35|INADL_HUMAN	sp|Q8NI35|INADL_HUMAN	Q8NI35	sp|Q8NI35|INADL_HUMAN InaD-like protein OS=Homo sapiens OX=9606 GN=PATJ PE=1 SV=3	Color2 [A=255, R=255, G=255, B=0]	9	8			TRUE	+	Elute_Lysate	6	6	6.4	6.4	196.37	0	12.576	10496000	21	1.27273	2.51942	0.00878346	-2.28522	-0.969999	19.2341	18.381	18.7959	20.6633	21.5509	21.0525
+	2.60669	-2.99818	sp|Q8WYP5|ELYS_HUMAN	sp|Q8WYP5|ELYS_HUMAN	Q8WYP5	sp|Q8WYP5|ELYS_HUMAN Protein ELYS OS=Homo sapiens OX=9606 GN=AHCTF1 PE=1 SV=3	Color2 [A=255, R=255, G=128, B=0]	9	8			TRUE	+	Elute_Lysate	4	4	3.8	3.8	252.5	0	14.393	16293000	21	1.52941	2.60669	0.00131343	-2.99818	-1.22757	19.0447	17.9161	19.2113	21.3907	21.9781	21.7979
+	2.01573	-3.00371	sp|Q92667|AKAP1_HUMAN	sp|Q92667|AKAP1_HUMAN	Q92667	sp|Q92667|AKAP1_HUMAN A-kinase anchor protein 1, mitochondrial OS=Homo sapiens OX=9606 GN=AKAP1 PE=1 SV=1	Color2 [A=255, R=255, G=255, B=0]	9	8			TRUE	+	Elute_Lysate	4	4	6.9	6.9	97.34	0	17.402	21813000	27	1.25	2.01573	0.00254299	-3.00371	-1.13535	20.0794	17.9007	19.3511	22.2713	22.0797	21.9914
+	3.54081	-3.00591	sp|Q03001|DYST_HUMAN	sp|Q03001|DYST_HUMAN	Q03001	sp|Q03001|DYST_HUMAN Dystonin OS=Homo sapiens OX=9606 GN=DST PE=1 SV=4	Color2 [A=255, R=255, G=255, B=0]	9	8			TRUE	+	Elute_Lysate	8	6	1.8	1.5	860.65	0	16.324	60702000	10	1.30973	3.54081	0.000694276	-3.00591	-1.33412	19.6034	19.9908	19.4746	22.5307	23.0936	22.4624
+	1.96748	-3.5677	sp|Q5T8D3|ACBD5_HUMAN	sp|Q5T8D3|ACBD5_HUMAN	Q5T8D3	sp|Q5T8D3|ACBD5_HUMAN Acyl-CoA-binding domain-containing protein 5 OS=Homo sapiens OX=9606 GN=ACBD5 PE=1 SV=1	Color2 [A=255, R=255, G=128, B=0]	9	8			TRUE	+	Elute_Lysate	3	3	6.9	6.9	60.091	0	4.6474	43370000	16	1.92857	1.96748	0.000857776	-3.5677	-1.27789	18.6423	19.5024	16.8696	22.1512	21.5994	21.9669
+	2.36406	-4.26473	sp|Q9NP79|VTA1_HUMAN	sp|Q9NP79|VTA1_HUMAN	Q9NP79	sp|Q9NP79|VTA1_HUMAN Vacuolar protein sorting-associated protein VTA1 homolog OS=Homo sapiens OX=9606 GN=VTA1 PE=1 SV=1	Color2 [A=255, R=255, G=0, B=0]	9	8			TRUE	+	Elute_Lysate	4	4	17.6	17.6	33.879	0	145.08	296520000	66	2.4	2.36406	0.000194064	-4.26473	-1.56099	18.1674	19.6721	18.3483	23.8121	23.2413	21.9285
+	1.10983	-4.60659	sp|O96005|CLPT1_HUMAN	sp|O96005|CLPT1_HUMAN	O96005	sp|O96005|CLPT1_HUMAN Cleft lip and palate transmembrane protein 1 OS=Homo sapiens OX=9606 GN=CLPTM1 PE=1 SV=1	Color2 [A=255, R=255, G=0, B=0]	9	8			TRUE	+	Elute_Lysate	10	10	18.7	18.7	76.096	0	152.75	396690000	109	3.27273	1.10983	0.00214634	-4.60659	-1.16567	24.1908	23.4499	18.0199	26.7893	26.2387	26.4524
+	3.19682	-4.6446	sp|Q9NR99|MXRA5_HUMAN	sp|Q9NR99|MXRA5_HUMAN	Q9NR99	sp|Q9NR99|MXRA5_HUMAN Matrix-remodeling-associated protein 5 OS=Homo sapiens OX=9606 GN=MXRA5 PE=1 SV=3	Color2 [A=255, R=255, G=0, B=0]	9	8			TRUE	+	Elute_Lysate	2	2	1.3	1.3	312.15	0.0030356	1.9065	137590000	12	2.93939	3.19682	0.000168487	-4.6446	-1.87322	18.5898	18.0755	19.5375	23.7524	23.3793	23.005
+	3.4382	-4.88814	sp|Q12955|ANK3_HUMAN	sp|Q12955|ANK3_HUMAN	Q12955	sp|Q12955|ANK3_HUMAN Ankyrin-3 OS=Homo sapiens OX=9606 GN=ANK3 PE=1 SV=3	Color2 [A=255, R=255, G=255, B=0]	9	8			TRUE	+	Elute_Lysate	9	8	3.3	3.1	480.4	0	41.911	128960000	16	1.31839	3.4382	8.59813e-05	-4.88814	-2.00557	19.5258	18.8094	19.0519	24.6175	23.304	24.1301
+	2.62693	-5.13554	sp|Q6Y7W6|GGYF2_HUMAN	sp|Q6Y7W6|GGYF2_HUMAN	Q6Y7W6	sp|Q6Y7W6|GGYF2_HUMAN GRB10-interacting GYF protein 2 OS=Homo sapiens OX=9606 GN=GIGYF2 PE=1 SV=1	Color2 [A=255, R=255, G=255, B=0]	9	8			TRUE	+	Elute_Lysate	10	10	13.6	13.6	150.07	0	89.983	107950000	61	1.27273	2.62693	0.000167963	-5.13554	-1.8686	20.3462	19.0152	18.0842	25.0026	23.9078	23.9417
+	2.54405	-5.70476	sp|P50851|LRBA_HUMAN	sp|P50851|LRBA_HUMAN	P50851	sp|P50851|LRBA_HUMAN Lipopolysaccharide-responsive and beige-like anchor protein OS=Homo sapiens OX=9606 GN=LRBA PE=1 SV=4	Color2 [A=255, R=255, G=0, B=0]	9	8			TRUE	+	Elute_Lysate	44	39	19.5	17.3	319.1	0	289.2	1259400000	372	2.17647	2.54405	8.30325e-05	-5.70476	-1.98429	22.1827	24.2475	21.2946	28.3215	28.2662	28.2513
+	1.94307	-6.08491	sp|O43491|E41L2_HUMAN;sp|Q9Y2J2|E41L3_HUMAN	sp|O43491|E41L2_HUMAN	O43491	sp|O43491|E41L2_HUMAN Band 4.1-like protein 2 OS=Homo sapiens OX=9606 GN=EPB41L2 PE=1 SV=1	Color2 [A=255, R=255, G=255, B=0]	9	8			TRUE	+	Elute_Lysate	23	23	32.1	32.1	112.59	0	198.98	505200000	104	1.21739	1.94307	0.00015495	-6.08491	-1.8041	22.8602	18.9577	19.0483	26.966	26.7327	25.4223
+	2.32753	-6.17623	sp|A5YKK6|CNOT1_HUMAN	sp|A5YKK6|CNOT1_HUMAN	A5YKK6	sp|A5YKK6|CNOT1_HUMAN CCR4-NOT transcription complex subunit 1 OS=Homo sapiens OX=9606 GN=CNOT1 PE=1 SV=2	Color2 [A=255, R=255, G=0, B=0]	9	8			TRUE	+	Elute_Lysate	27	27	15.4	15.4	266.94	0	67.073	252500000	121	2.05263	2.32753	8.52641e-05	-6.17623	-2.00204	19.1988	21.5051	18.2056	24.9364	26.5511	25.9508
+	3.23544	-6.38496	sp|Q9UMX0|UBQL1_HUMAN	sp|Q9UMX0|UBQL1_HUMAN	Q9UMX0	sp|Q9UMX0|UBQL1_HUMAN Ubiquilin-1 OS=Homo sapiens OX=9606 GN=UBQLN1 PE=1 SV=2	Color2 [A=255, R=255, G=255, B=0]	9	8			TRUE	+	Elute_Lysate	9	4	31.1	19.4	62.518	0	89.114	623550000	26	1.3125	3.23544	0.000147673	-6.38496	-2.41475	19.2467	18.7796	17.258	24.4761	24.7018	25.2613
+	3.77356	-7.12652	sp|Q14789|GOGB1_HUMAN	sp|Q14789|GOGB1_HUMAN	Q14789	sp|Q14789|GOGB1_HUMAN Golgin subfamily B member 1 OS=Homo sapiens OX=9606 GN=GOLGB1 PE=1 SV=2	Color2 [A=255, R=255, G=128, B=0]	9	8			TRUE	+	Elute_Lysate	47	47	22.3	22.3	376.01	0	323.31	579710000	153	1.81818	3.77356	0	-7.12652	-2.8242	21.0538	19.8347	19.437	27.5304	26.8714	27.3034
+	3.87641	-7.82261	sp|O95171|SCEL_HUMAN	sp|O95171|SCEL_HUMAN	O95171	sp|O95171|SCEL_HUMAN Sciellin OS=Homo sapiens OX=9606 GN=SCEL PE=1 SV=2	Color2 [A=255, R=255, G=128, B=0]	9	8			TRUE	+	Elute_Lysate	17	17	28.6	28.6	77.551	0	64.232	1871800000	74	2	3.87641	0	-7.82261	-3.07864	19.2141	17.4621	18.6854	26.3998	25.9722	26.4574
+	3.66284	-7.95689	sp|Q9UPN3|MACF1_HUMAN	sp|Q9UPN3|MACF1_HUMAN	Q9UPN3	sp|Q9UPN3|MACF1_HUMAN Microtubule-actin cross-linking factor 1, isoforms 1/2/3/5 OS=Homo sapiens OX=9606 GN=MACF1 PE=1 SV=4	Color2 [A=255, R=255, G=128, B=0]	9	8			TRUE	+	Elute_Lysate	75	72	15.1	14.7	838.3	0	323.31	1072300000	309	1.58889	3.66284	0	-7.95689	-3.03284	19.7952	20.6923	19.8224	28.763	26.9768	28.4407
+	4.69261	-8.52502	sp|Q7Z6Z7|HUWE1_HUMAN	sp|Q7Z6Z7|HUWE1_HUMAN	Q7Z6Z7	sp|Q7Z6Z7|HUWE1_HUMAN E3 ubiquitin-protein ligase HUWE1 OS=Homo sapiens OX=9606 GN=HUWE1 PE=1 SV=3	Color2 [A=255, R=255, G=255, B=0]	9	8			TRUE	+	Elute_Lysate	70	70	26.6	26.6	481.89	0	323.31	1155000000	429	1.425	4.69261	0	-8.52502	-3.60203	18.9379	19.8577	20.0747	27.9478	28.1538	28.3438
																								1.75322

## Sheet: OVCAR3_Mucin
Significant	LOG(P-value)	Difference	Protein IDs	Majority protein IDs	Uniprot	Fasta headers	Symbol color	Symbol type	Symbol size	Show label	Only identified by site	IsAMucin	Student's T-test Significant Elute_Lysate	Student's T-test significant	Peptides	Unique peptides	Sequence coverage [%]	Unique sequence coverage [%]	Mol. weight [kDa]	Q-value	Score	Intensity	MS/MS count	MucinScore	-Log Student's T-test p-value Elute_Lysate	Student's T-test q-value Elute_Lysate	Student's T-test Difference Elute_Lysate	Student's T-test Test statistic Elute_Lysate	Elute1	Elute2	Elute3	OVCAR1	OVCAR2	OVCAR3
+	4.60141	-3.22127	sp|P50851|LRBA_HUMAN;sp|Q8NFP9|NBEA_HUMAN	sp|P50851|LRBA_HUMAN	P50851	sp|P50851|LRBA_HUMAN Lipopolysaccharide-responsive and beige-like anchor protein OS=Homo sapiens OX=9606 GN=LRBA PE=1 SV=4	Color2 [A=255, R=255, G=0, B=0]	9	8			TRUE	+	Elute_Lysate	24	24	10	10	319.1	0	112.22	98166000	126	2.17647	4.60141	0.00100261	-3.22127	-1.50099	22.6138	22.2765	22.2353	25.6759	25.4295	25.6839
+	2.13555	-3.6062	sp|O96005|CLPT1_HUMAN	sp|O96005|CLPT1_HUMAN	O96005	sp|O96005|CLPT1_HUMAN Cleft lip and palate transmembrane protein 1 OS=Homo sapiens OX=9606 GN=CLPTM1 PE=1 SV=1	Color2 [A=255, R=255, G=0, B=0]	9	8			TRUE	+	Elute_Lysate	4	4	4.9	4.9	76.096	0	8.8535	10762000	33	3.27273	2.13555	0.00196914	-3.6062	-1.3275	20.0757	18.0047	17.953	22.3971	21.9739	22.481
+	3.66684	-4.56864	sp|Q12830|BPTF_HUMAN	sp|Q12830|BPTF_HUMAN	Q12830	sp|Q12830|BPTF_HUMAN Nucleosome-remodeling factor subunit BPTF OS=Homo sapiens OX=9606 GN=BPTF PE=1 SV=3	Color2 [A=255, R=255, G=128, B=0]	9	8			TRUE	+	Elute_Lysate	5	5	2.7	2.7	338.26	0	7.707	4595000	19	1.76608	3.66684	0.000474164	-4.56864	-1.93816	17.1669	16.7525	16.723	22.088	21.0063	21.2539
+	2.22437	-4.9474	sp|Q96T58|MINT_HUMAN	sp|Q96T58|MINT_HUMAN	Q96T58	sp|Q96T58|MINT_HUMAN Msx2-interacting protein OS=Homo sapiens OX=9606 GN=SPEN PE=1 SV=1	Color2 [A=255, R=255, G=255, B=0]	9	8			TRUE	+	Elute_Lysate	4	4	2.9	2.9	402.24	0	7.7464	8779400	11	1.26872	2.22437	0.000454054	-4.9474	-1.68956	15.9231	16.4159	18.8519	21.7419	22.4127	21.8784
+	2.45798	-5.01948	sp|Q86TM6|SYVN1_HUMAN	sp|Q86TM6|SYVN1_HUMAN	Q86TM6	sp|Q86TM6|SYVN1_HUMAN E3 ubiquitin-protein ligase synoviolin OS=Homo sapiens OX=9606 GN=SYVN1 PE=1 SV=2	Color2 [A=255, R=255, G=128, B=0]	9	8			TRUE	+	Elute_Lysate	2	2	1.8	1.8	67.684	0	3.5449	15737000	21	1.71429	2.45798	0.000389027	-5.01948	-1.78486	16.5936	18.303	17.7833	21.4365	23.6322	22.6695
+	1.80884	-5.02066	sp|Q6Y7W6|GGYF2_HUMAN	sp|Q6Y7W6|GGYF2_HUMAN	Q6Y7W6	sp|Q6Y7W6|GGYF2_HUMAN GRB10-interacting GYF protein 2 OS=Homo sapiens OX=9606 GN=GIGYF2 PE=1 SV=1	Color2 [A=255, R=255, G=255, B=0]	9	8			TRUE	+	Elute_Lysate	10	10	11.4	11.4	150.07	0	133.96	49291000	78	1.27273	1.80884	0.000669733	-5.02066	-1.54913	18.137	16.7728	20.7615	23.5894	24.2861	22.8578
+	3.64861	-5.28512	sp|O60292|SI1L3_HUMAN	sp|O60292|SI1L3_HUMAN	O60292	sp|O60292|SI1L3_HUMAN Signal-induced proliferation-associated 1-like protein 3 OS=Homo sapiens OX=9606 GN=SIPA1L3 PE=1 SV=3	Color2 [A=255, R=255, G=255, B=0]	9	8			TRUE	+	Elute_Lysate	9	9	8.8	8.8	194.61	0	33.42	25175000	22	1.31765	3.64861	0.000201681	-5.28512	-2.18604	17.3515	17.481	17.6569	22.0663	23.48	22.7984
+	2.24771	-5.3957	sp|Q8IWB4|S31A7_HUMAN;sp|Q5VU36|S31A5_HUMAN;sp|Q5VVP1|S31A6_HUMAN;sp|Q5TZJ5|S31A1_HUMAN;sp|Q5VYP0|S31A3_HUMAN	sp|Q8IWB4|S31A7_HUMAN;sp|Q5VU36|S31A5_HUMAN;sp|Q5VVP1|S31A6_HUMAN;sp|Q5TZJ5|S31A1_HUMAN;sp|Q5VYP0|S31A3_HUMAN	Q8IWB4	sp|Q8IWB4|S31A7_HUMAN Spermatogenesis-associated protein 31A7 OS=Homo sapiens OX=9606 GN=SPATA31A7 PE=2 SV=4;sp|Q5VU36|S31A5_HUMAN Spermatogenesis-associated protein 31A5 OS=Homo sapiens OX=9606 GN=SPATA31A5 PE=3 SV=1;sp|Q5VVP1|S31A6_HUMAN Spermatogenesis-	Color2 [A=255, R=255, G=255, B=0]	9	8			TRUE	+	Elute_Lysate	3	3	4.4	4.4	148.73	0.0093144	1.6976	82912000	9	1.26923	2.24771	0.000394437	-5.3957	-1.80019	18.3915	20.1093	17.3156	22.8684	24.7568	24.3783
+	3.14613	-5.61713	sp|Q7Z6Z7|HUWE1_HUMAN	sp|Q7Z6Z7|HUWE1_HUMAN	Q7Z6Z7	sp|Q7Z6Z7|HUWE1_HUMAN E3 ubiquitin-protein ligase HUWE1 OS=Homo sapiens OX=9606 GN=HUWE1 PE=1 SV=3	Color2 [A=255, R=255, G=255, B=0]	9	8			TRUE	+	Elute_Lysate	64	64	22.6	22.6	481.89	0	323.31	530560000	667	1.425	3.14613	0.000197125	-5.61713	-2.16237	22.9234	21.302	23.1934	27.9092	28.1568	28.2042
+	2.70093	-5.76245	sp|Q9NP79|VTA1_HUMAN	sp|Q9NP79|VTA1_HUMAN	Q9NP79	sp|Q9NP79|VTA1_HUMAN Vacuolar protein sorting-associated protein VTA1 homolog OS=Homo sapiens OX=9606 GN=VTA1 PE=1 SV=1	Color2 [A=255, R=255, G=0, B=0]	9	8			TRUE	+	Elute_Lysate	6	6	25.7	25.7	33.879	0	267.59	229620000	147	2.4	2.70093	0.000169912	-5.76245	-2.05628	20.18	17.5393	19.479	24.7599	24.6248	25.1009
+	3.3854	-6.66423	sp|O95197|RTN3_HUMAN	sp|O95197|RTN3_HUMAN	O95197	sp|O95197|RTN3_HUMAN Reticulon-3 OS=Homo sapiens OX=9606 GN=RTN3 PE=1 SV=2	Color2 [A=255, R=255, G=128, B=0]	9	8			TRUE	+	Elute_Lysate	5	5	6.8	6.8	112.61	0	69.162	60650000	47	1.56667	3.3854	0	-6.66423	-2.54838	16.5337	17.4255	18.2346	23.9388	23.4917	24.756
+	3.37148	-6.82823	sp|A5YKK6|CNOT1_HUMAN	sp|A5YKK6|CNOT1_HUMAN	A5YKK6	sp|A5YKK6|CNOT1_HUMAN CCR4-NOT transcription complex subunit 1 OS=Homo sapiens OX=9606 GN=CNOT1 PE=1 SV=2	Color2 [A=255, R=255, G=0, B=0]	9	8			TRUE	+	Elute_Lysate	10	10	4.6	4.6	266.94	0	66.654	27849000	51	2.05263	3.37148	0	-6.82823	-2.59094	15.9044	17.1502	17.4905	23.1906	24.5001	23.3391
+	5.09875	-7.16495	sp|O43491|E41L2_HUMAN;sp|Q9Y2J2|E41L3_HUMAN	sp|O43491|E41L2_HUMAN	O43491	sp|O43491|E41L2_HUMAN Band 4.1-like protein 2 OS=Homo sapiens OX=9606 GN=EPB41L2 PE=1 SV=1	Color2 [A=255, R=255, G=255, B=0]	9	8			TRUE	+	Elute_Lysate	17	17	27.4	27.4	112.59	0	286.01	95757000	77	1.21739	5.09875	0	-7.16495	-3.19339	17.2745	17.7694	17.387	24.3222	24.6169	24.9866
+	4.69572	-7.57518	sp|Q9UPN3|MACF1_HUMAN	sp|Q9UPN3|MACF1_HUMAN	Q9UPN3	sp|Q9UPN3|MACF1_HUMAN Microtubule-actin cross-linking factor 1, isoforms 1/2/3/5 OS=Homo sapiens OX=9606 GN=MACF1 PE=1 SV=4	Color2 [A=255, R=255, G=128, B=0]	9	8			TRUE	+	Elute_Lysate	23	23	5.3	5.3	838.3	0	104.67	52871000	107	1.58889	4.69572	0	-7.57518	-3.25775	16.8964	17.2326	17.7673	24.8638	25.2318	24.5262
+	3.22371	-10.2537	sp|Q14789|GOGB1_HUMAN	sp|Q14789|GOGB1_HUMAN	Q14789	sp|Q14789|GOGB1_HUMAN Golgin subfamily B member 1 OS=Homo sapiens OX=9606 GN=GOLGB1 PE=1 SV=2	Color2 [A=255, R=255, G=128, B=0]	9	8			TRUE	+	Elute_Lysate	57	57	31.7	31.7	376.01	0	323.31	342140000	389	1.81818	3.22371	0	-10.2537	-3.37105	15.7792	19.2576	16.7901	27.797	27.4037	27.3876
																								1.74178

## Sheet: K562_Mucin
Significant	LOG(P-value)	Difference	Protein IDs	Majority protein IDs	id	Uniprot	Fasta headers	Symbol color	Symbol type	Symbol size	Show label	Only identified by site	IsAMucin	Student's T-test Significant Elute_Lysate	Student's T-test significant	Peptides	Razor + unique peptides	Mol. weight [kDa]	Q-value	Score	Intensity	MS/MS count	MucinScore	-Log Student's T-test p-value Elute_Lysate	Student's T-test q-value Elute_Lysate	Student's T-test Difference Elute_Lysate	Student's T-test Test statistic Elute_Lysate	Elute1	Elute2	Elute3	Lysate1	Lysate2	Lysate3
+	3.47515	-2.52401	sp|Q96J02|ITCH_HUMAN	sp|Q96J02|ITCH_HUMAN	3182	Q96J02	sp|Q96J02|ITCH_HUMAN E3 ubiquitin-protein ligase Itchy homolog OS=Homo sapiens OX=9606 GN=ITCH PE=1 SV=2	Color2 [DarkGray]	1	4			TRUE	+	Elute_Lysate	4	4	102.8	0	8.5515	13087000	6	1.6	3.47515	0.00208677	-2.52401	-1.13647	15.9624	15.4526	15.3486	18.0845	17.9309	18.3203
+	2.67254	-2.57489	sp|Q9P0J7|KCMF1_HUMAN	sp|Q9P0J7|KCMF1_HUMAN	3986	Q9P0J7	sp|Q9P0J7|KCMF1_HUMAN E3 ubiquitin-protein ligase KCMF1 OS=Homo sapiens OX=9606 GN=KCMF1 PE=1 SV=2	Color2 [DarkGray]	1	4			TRUE	+	Elute_Lysate	4	4	41.945	0	38.217	52393000	15	2.44444	2.67254	0.00280684	-2.57489	-1.08883	15.9198	16.8224	16.3295	18.4445	19.3054	19.0464
+	2.77527	-2.74525	sp|Q9NZN5|ARHGC_HUMAN	sp|Q9NZN5|ARHGC_HUMAN	3972	Q9NZN5	sp|Q9NZN5|ARHGC_HUMAN Rho guanine nucleotide exchange factor 12 OS=Homo sapiens OX=9606 GN=ARHGEF12 PE=1 SV=1	Color2 [DarkGray]	1	4			TRUE	+	Elute_Lysate	3	3	173.23	0	4.8236	26330000	6	1.26984	2.77527	0.00203677	-2.74525	-1.16065	16.004	17.0235	16.5688	19.6587	18.9125	19.2609
+	1.65431	-2.88093	sp|P50851|LRBA_HUMAN;sp|Q8NFP9|NBEA_HUMAN	sp|P50851|LRBA_HUMAN	1410	P50851	sp|P50851|LRBA_HUMAN Lipopolysaccharide-responsive and beige-like anchor protein OS=Homo sapiens OX=9606 GN=LRBA PE=1 SV=4	Color2 [DarkGray]	1	4			TRUE	+	Elute_Lysate	19	19	319.1	0	101.72	168200000	84	2.17647	1.65431	0.00435091	-2.88093	-1.03122	18.3038	20.8638	20.2478	23.0237	22.6552	22.3793
+	2.64337	-3.1389	sp|Q7Z6Z7|HUWE1_HUMAN	sp|Q7Z6Z7|HUWE1_HUMAN	2590	Q7Z6Z7	sp|Q7Z6Z7|HUWE1_HUMAN E3 ubiquitin-protein ligase HUWE1 OS=Homo sapiens OX=9606 GN=HUWE1 PE=1 SV=3	Color2 [DarkGray]	1	4			TRUE	+	Elute_Lysate	65	65	481.89	0	323.31	1257200000	483	1.425	2.64337	0.000946183	-3.1389	-1.27973	22.2449	21.1968	22.6718	25.3194	25.2592	24.9516
+	2.60191	-3.24148	sp|Q9UNF1|MAGD2_HUMAN	sp|Q9UNF1|MAGD2_HUMAN	4190	Q9UNF1	sp|Q9UNF1|MAGD2_HUMAN Melanoma-associated antigen D2 OS=Homo sapiens OX=9606 GN=MAGED2 PE=1 SV=2	Color2 [DarkGray]	1	4			TRUE	+	Elute_Lysate	3	3	64.953	0	84.856	97156000	22	1.47826	2.60191	0.000914138	-3.24148	-1.30722	16.6382	15.8845	15.189	19.5867	19.0622	18.7873
+	3.70904	-3.54884	sp|Q6ZU65|UBN2_HUMAN	sp|Q6ZU65|UBN2_HUMAN	2520	Q6ZU65	sp|Q6ZU65|UBN2_HUMAN Ubinuclein-2 OS=Homo sapiens OX=9606 GN=UBN2 PE=1 SV=2	Color2 [DarkGray]	1	4			TRUE	+	Elute_Lysate	6	6	146.09	0	24.549	26628000	18	1.60976	3.70904	0.000355091	-3.54884	-1.5629	16.0759	16.1316	16.5855	20.0385	19.3787	20.0224
+	2.51594	-3.57099	sp|O96005|CLPT1_HUMAN	sp|O96005|CLPT1_HUMAN	660	O96005	sp|O96005|CLPT1_HUMAN Cleft lip and palate transmembrane protein 1 OS=Homo sapiens OX=9606 GN=CLPTM1 PE=1 SV=1	Color2 [DarkGray]	1	4			TRUE	+	Elute_Lysate	4	4	76.096	0	6.1282	18628000	16	3.27273	2.51594	0.000788693	-3.57099	-1.39636	16.5687	15.4057	16.7044	20.4843	19.7149	19.1925
+	2.04673	-3.77578	sp|Q8WYP5|ELYS_HUMAN	sp|Q8WYP5|ELYS_HUMAN	2960	Q8WYP5	sp|Q8WYP5|ELYS_HUMAN Protein ELYS OS=Homo sapiens OX=9606 GN=AHCTF1 PE=1 SV=3	Color2 [DarkGray]	1	4			TRUE	+	Elute_Lysate	19	19	252.5	0	176.95	242950000	170	1.52941	2.04673	0.000823688	-3.77578	-1.35084	18.1253	20.7556	19.3344	23.4296	23.3983	22.7147
+	3.00006	-4.00031	sp|A8CG34|P121C_HUMAN;sp|Q96HA1|P121A_HUMAN;sp|Q6PJE2|POZP3_HUMAN;sp|A6NF01|P121B_HUMAN	sp|A8CG34|P121C_HUMAN;sp|Q96HA1|P121A_HUMAN	147	A8CG34	sp|A8CG34|P121C_HUMAN Nuclear envelope pore membrane protein POM 121C OS=Homo sapiens OX=9606 GN=POM121C PE=1 SV=3;sp|Q96HA1|P121A_HUMAN Nuclear envelope pore membrane protein POM 121 OS=Homo sapiens OX=9606 GN=POM121 PE=1 SV=2	Color2 [DarkGray]	1	4			TRUE	+	Elute_Lysate	6	6	125.09	0	6.2285	51854000	22	1.69466	3.00006	0.000298113	-4.00031	-1.62312	17.3219	16.1004	15.9818	20.6898	20.112	20.6033
+	3.23848	-4.05837	sp|Q12830|BPTF_HUMAN	sp|Q12830|BPTF_HUMAN	1870	Q12830	sp|Q12830|BPTF_HUMAN Nucleosome-remodeling factor subunit BPTF OS=Homo sapiens OX=9606 GN=BPTF PE=1 SV=3	Color2 [DarkGray]	1	4			TRUE	+	Elute_Lysate	5	5	338.26	0	26.258	19630000	12	1.76608	3.23848	0.000195918	-4.05837	-1.68489	15.1574	15.565	16.4154	19.7516	19.4827	20.0786
+	2.26628	-4.06115	sp|Q86TM6|SYVN1_HUMAN	sp|Q86TM6|SYVN1_HUMAN	2602	Q86TM6	sp|Q86TM6|SYVN1_HUMAN E3 ubiquitin-protein ligase synoviolin OS=Homo sapiens OX=9606 GN=SYVN1 PE=1 SV=2	Color2 [DarkGray]	1	4			TRUE	+	Elute_Lysate	3	3	67.684	0	10.406	23397000	10	1.71429	2.26628	0.000621236	-4.06115	-1.48122	15.3414	16.8091	15.5968	21.1104	19.6791	19.1413
+	3.87881	-5.13167	sp|Q14789|GOGB1_HUMAN	sp|Q14789|GOGB1_HUMAN	2079	Q14789	sp|Q14789|GOGB1_HUMAN Golgin subfamily B member 1 OS=Homo sapiens OX=9606 GN=GOLGB1 PE=1 SV=2	Color2 [DarkGray]	1	4			TRUE	+	Elute_Lysate	20	20	376.01	0	146.73	143240000	55	1.81818	3.87881	0	-5.13167	-2.17965	16.4971	16.7984	17.1765	22.4162	22.0444	21.4064
+	1.95797	-5.30276	sp|A5YKK6|CNOT1_HUMAN	sp|A5YKK6|CNOT1_HUMAN	136	A5YKK6	sp|A5YKK6|CNOT1_HUMAN CCR4-NOT transcription complex subunit 1 OS=Homo sapiens OX=9606 GN=CNOT1 PE=1 SV=2	Color2 [DarkGray]	1	4			TRUE	+	Elute_Lysate	20	20	266.94	0	152.6	175430000	124	2.05263	1.95797	0.000191617	-5.30276	-1.66519	16.6724	19.7284	15.9945	22.1955	22.9732	23.1349
+	4.46027	-5.37797	sp|Q9UMX0|UBQL1_HUMAN	sp|Q9UMX0|UBQL1_HUMAN	4181	Q9UMX0	sp|Q9UMX0|UBQL1_HUMAN Ubiquilin-1 OS=Homo sapiens OX=9606 GN=UBQLN1 PE=1 SV=2	Color2 [DarkGray]	1	4			TRUE	+	Elute_Lysate	13	13	62.518	0	298.52	501670000	57	1.3125	4.46027	0	-5.37797	-2.37469	16.6554	15.8702	15.9944	21.6024	21.6993	21.3523
+	3.04268	-5.55555	sp|Q92667|AKAP1_HUMAN	sp|Q92667|AKAP1_HUMAN	2993	Q92667	sp|Q92667|AKAP1_HUMAN A-kinase anchor protein 1, mitochondrial OS=Homo sapiens OX=9606 GN=AKAP1 PE=1 SV=1	Color2 [DarkGray]	1	4			TRUE	+	Elute_Lysate	9	9	97.34	0	79.73	92567000	29	1.25	3.04268	0	-5.55555	-2.11327	16.3797	16.2982	14.5362	21.2071	21.6465	21.0272
+	3.68486	-5.63492	sp|Q96T58|MINT_HUMAN	sp|Q96T58|MINT_HUMAN	3284	Q96T58	sp|Q96T58|MINT_HUMAN Msx2-interacting protein OS=Homo sapiens OX=9606 GN=SPEN PE=1 SV=1	Color2 [DarkGray]	1	4			TRUE	+	Elute_Lysate	18	18	402.24	0	121.46	114180000	60	1.26872	3.68486	0	-5.63492	-2.31325	17.7892	16.6925	16.4626	22.8475	22.6665	22.3352
+	1.44049	-6.27143	sp|O43491|E41L2_HUMAN;sp|Q9Y2J2|E41L3_HUMAN	sp|O43491|E41L2_HUMAN	340	O43491	sp|O43491|E41L2_HUMAN Band 4.1-like protein 2 OS=Homo sapiens OX=9606 GN=EPB41L2 PE=1 SV=1	Color2 [DarkGray]	1	4			TRUE	+	Elute_Lysate	22	22	112.59	0	323.31	842260000	259	1.21739	1.44049	0.000353247	-6.27143	-1.55855	19.9368	20.3604	14.1466	23.8653	24.6204	24.7723
+	3.62476	-7.11274	sp|Q6Y7W6|GGYF2_HUMAN	sp|Q6Y7W6|GGYF2_HUMAN	2502	Q6Y7W6	sp|Q6Y7W6|GGYF2_HUMAN GRB10-interacting GYF protein 2 OS=Homo sapiens OX=9606 GN=GIGYF2 PE=1 SV=1	Color2 [DarkGray]	1	4			TRUE	+	Elute_Lysate	18	18	150.07	0	269.88	244910000	104	1.27273	3.62476	0	-7.11274	-2.76757	14.6486	16.1836	16.3394	23.2047	22.6485	22.6567
+	4.68059	-7.84538	sp|Q9UPN3|MACF1_HUMAN;sp|Q03001|DYST_HUMAN	sp|Q9UPN3|MACF1_HUMAN	4210	Q9UPN3	sp|Q9UPN3|MACF1_HUMAN Microtubule-actin cross-linking factor 1, isoforms 1/2/3/5 OS=Homo sapiens OX=9606 GN=MACF1 PE=1 SV=4	Color2 [DarkGray]	1	4			TRUE	+	Elute_Lysate	81	81	838.3	0	323.31	1018900000	533	1.58889	4.68059	0	-7.84538	-3.35295	18.1638	17.4288	17.0619	25.5984	25.3312	25.2612

## Sheet: HeLa_Mucin
Significant	LOG(P-value)	Difference	Uniprot	Protein IDs	Majority protein IDs	Fasta headers	Symbol color	Symbol type	Symbol size	Show label	Only identified by site	IsAMucin	Student's T-test Significant Elute_Lysate	Student's T-test significant	Peptides	Sequence coverage [%]	Mol. weight [kDa]	Q-value	Score	Intensity	MS/MS count	MucinScore	Number of proteins	-Log Student's T-test p-value Elute_Lysate	Student's T-test q-value Elute_Lysate	Student's T-test Difference Elute_Lysate	Student's T-test Test statistic Elute_Lysate	Elute1	Elute2	Elute3	Lysate1	Lysate2	Lysate3
+	3.27795	-2.36461	Q53SF7	sp|Q53SF7|COBL1_HUMAN	sp|Q53SF7|COBL1_HUMAN	sp|Q53SF7|COBL1_HUMAN Cordon-bleu protein-like 1 OS=Homo sapiens OX=9606 GN=COBLL1 PE=1 SV=2	Color2 [A=255, R=255, G=128, B=0]	9	8			TRUE	+	Elute_Lysate	3	3.6	131.79	0.00034447	11.879	25688000	6	1.57377	1	3.27795	0.00368327	-2.36461	-1.05913	14.0151	13.7493	14.2807	16.2053	16.2043	16.7293
+	2.5834	-2.61497	O94856	sp|O94856|NFASC_HUMAN	sp|O94856|NFASC_HUMAN	sp|O94856|NFASC_HUMAN Neurofascin OS=Homo sapiens OX=9606 GN=NFASC PE=1 SV=4	Color2 [A=255, R=255, G=0, B=0]	9	8		+	TRUE	+	Elute_Lysate	2	1.8	150.02	1	-2	10458000	2	9.6	1	2.5834	0.00267826	-2.61497	-1.09348	13.0638	14.039	14.3637	16.4497	16.3891	16.4727
+	2.08914	-2.89314	A8CG34	sp|A8CG34|P121C_HUMAN;sp|Q96HA1|P121A_HUMAN;sp|Q6PJE2|POZP3_HUMAN;sp|A6NF01|P121B_HUMAN	sp|A8CG34|P121C_HUMAN;sp|Q96HA1|P121A_HUMAN	sp|A8CG34|P121C_HUMAN Nuclear envelope pore membrane protein POM 121C OS=Homo sapiens OX=9606 GN=POM121C PE=1 SV=3;sp|Q96HA1|P121A_HUMAN Nuclear envelope pore membrane protein POM 121 OS=Homo sapiens OX=9606 GN=POM121 PE=1 SV=2	Color2 [A=255, R=255, G=128, B=0]	9	8			TRUE	+	Elute_Lysate	7	6.3	125.09	0	35.973	20568000	17	1.69466	4	2.08914	0.00219885	-2.89314	-1.11596	14.1902	13.3948	15.0867	16.9197	16.6611	17.7703
+	2.52237	-3.5309	P13473	sp|P13473|LAMP2_HUMAN	sp|P13473|LAMP2_HUMAN	sp|P13473|LAMP2_HUMAN Lysosome-associated membrane glycoprotein 2 OS=Homo sapiens OX=9606 GN=LAMP2 PE=1 SV=2	Color2 [A=255, R=255, G=0, B=0]	9	8			TRUE	+	Elute_Lysate	2	4.1	44.96	0.0052182	2.2242	39226000	19	4	1	2.52237	0.000297664	-3.5309	-1.38527	13.1556	13.675	14.7114	17.8753	17.4317	16.8277
+	2.64756	-3.59399	O00499	sp|O00499|BIN1_HUMAN;sp|Q9UBW5|BIN2_HUMAN;sp|P49418|AMPH_HUMAN	sp|O00499|BIN1_HUMAN	sp|O00499|BIN1_HUMAN Myc box-dependent-interacting protein 1 OS=Homo sapiens OX=9606 GN=BIN1 PE=1 SV=1	Color2 [A=255, R=255, G=255, B=0]	9	8			TRUE	+	Elute_Lysate	12	29.5	64.699	0	33.25	78147000	39	1.44	3	2.64756	0.000252938	-3.59399	-1.42783	14.91	14.1735	14.4991	17.1823	18.5246	18.6576
+	1.06962	-3.59691	O95197	sp|O95197|RTN3_HUMAN	sp|O95197|RTN3_HUMAN	sp|O95197|RTN3_HUMAN Reticulon-3 OS=Homo sapiens OX=9606 GN=RTN3 PE=1 SV=2	Color2 [A=255, R=255, G=128, B=0]	9	8			TRUE	+	Elute_Lysate	9	7.8	112.61	0	48.98	102840000	72	1.56667	1	1.06962	0.00567201	-3.59691	-1.00457	13.0924	18.3678	14.6482	19.0355	18.5534	19.3102
+	1.4615	-4.13846	A5YKK6	sp|A5YKK6|CNOT1_HUMAN	sp|A5YKK6|CNOT1_HUMAN	sp|A5YKK6|CNOT1_HUMAN CCR4-NOT transcription complex subunit 1 OS=Homo sapiens OX=9606 GN=CNOT1 PE=1 SV=2	Color2 [A=255, R=255, G=0, B=0]	9	8			TRUE	+	Elute_Lysate	29	13.7	266.94	0	91.582	149720000	121	2.05263	1	1.4615	0.000838521	-4.13846	-1.24867	16.9989	18.0786	13.7552	20.0626	20.4333	20.7521
+	2.19547	-4.49459	Q03001	sp|Q03001|DYST_HUMAN	sp|Q03001|DYST_HUMAN	sp|Q03001|DYST_HUMAN Dystonin OS=Homo sapiens OX=9606 GN=DST PE=1 SV=4	Color2 [A=255, R=255, G=255, B=0]	9	8			TRUE	+	Elute_Lysate	28	5.2	860.65	0	43.895	68207000	47	1.30973	1	2.19547	0.000147395	-4.49459	-1.57204	13.136	14.2141	15.5126	19.1858	19.4024	17.7582
+	4.48128	-4.687	Q8WYP5	sp|Q8WYP5|ELYS_HUMAN	sp|Q8WYP5|ELYS_HUMAN	sp|Q8WYP5|ELYS_HUMAN Protein ELYS OS=Homo sapiens OX=9606 GN=AHCTF1 PE=1 SV=3	Color2 [A=255, R=255, G=128, B=0]	9	8			TRUE	+	Elute_Lysate	12	8.4	252.5	0	52.564	44208000	54	1.52941	1	4.48128	0	-4.687	-2.10378	13.8389	13.5092	14.2546	18.6333	18.4074	18.6231
+	3.29722	-4.86233	Q9UPN3	sp|Q9UPN3|MACF1_HUMAN	sp|Q9UPN3|MACF1_HUMAN	sp|Q9UPN3|MACF1_HUMAN Microtubule-actin cross-linking factor 1, isoforms 1/2/3/5 OS=Homo sapiens OX=9606 GN=MACF1 PE=1 SV=4	Color2 [A=255, R=255, G=128, B=0]	9	8			TRUE	+	Elute_Lysate	33	6	838.3	0	150	89800000	64	1.58889	1	3.29722	0.000119691	-4.86233	-1.96629	15.0456	13.6416	14.2463	19.5891	19.1784	18.753
+	3.32458	-4.95398	Q8WXH0	sp|Q8WXH0|SYNE2_HUMAN	sp|Q8WXH0|SYNE2_HUMAN	sp|Q8WXH0|SYNE2_HUMAN Nesprin-2 OS=Homo sapiens OX=9606 GN=SYNE2 PE=1 SV=3	Color2 [A=255, R=255, G=255, B=0]	9	8			TRUE	+	Elute_Lysate	18	3.6	796.43	0	64.824	35692000	41	1.23656	1	3.32458	0	-4.95398	-2.00241	13.2609	13.5287	13.8476	19.288	17.7568	18.4543
+	4.25873	-5.14655	Q92667	sp|Q92667|AKAP1_HUMAN	sp|Q92667|AKAP1_HUMAN	sp|Q92667|AKAP1_HUMAN A-kinase anchor protein 1, mitochondrial OS=Homo sapiens OX=9606 GN=AKAP1 PE=1 SV=1	Color2 [A=255, R=255, G=255, B=0]	9	8			TRUE	+	Elute_Lysate	7	13.4	97.34	0	46.279	87182000	42	1.25	1	4.25873	0	-5.14655	-2.25254	13.3322	13.8202	13.7757	18.3206	19.0993	18.9478
+	4.72805	-5.28158	P50851	sp|P50851|LRBA_HUMAN	sp|P50851|LRBA_HUMAN	sp|P50851|LRBA_HUMAN Lipopolysaccharide-responsive and beige-like anchor protein OS=Homo sapiens OX=9606 GN=LRBA PE=1 SV=4	Color2 [A=255, R=255, G=0, B=0]	9	8			TRUE	+	Elute_Lysate	21	8.7	319.1	0	42.216	41330000	65	2.17647	1	4.72805	0	-5.28158	-2.37632	13.8218	13.6787	14.1843	19.1157	19.4861	18.9278
+	3.17463	-5.6592	Q9UMX0	sp|Q9UMX0|UBQL1_HUMAN	sp|Q9UMX0|UBQL1_HUMAN	sp|Q9UMX0|UBQL1_HUMAN Ubiquilin-1 OS=Homo sapiens OX=9606 GN=UBQLN1 PE=1 SV=2	Color2 [A=255, R=255, G=255, B=0]	9	8			TRUE	+	Elute_Lysate	9	21.7	62.518	0	139.94	282730000	47	1.3125	1	3.17463	0	-5.6592	-2.18334	12.8477	12.9523	14.5717	19.4254	18.7485	19.1755
+	3.0691	-5.91466	Q9NP79	sp|Q9NP79|VTA1_HUMAN	sp|Q9NP79|VTA1_HUMAN	sp|Q9NP79|VTA1_HUMAN Vacuolar protein sorting-associated protein VTA1 homolog OS=Homo sapiens OX=9606 GN=VTA1 PE=1 SV=1	Color2 [A=255, R=255, G=0, B=0]	9	8			TRUE	+	Elute_Lysate	7	28.7	33.879	0	100.13	265020000	114	2.4	1	3.0691	0	-5.91466	-2.22438	12.105	13.0988	14.2925	19.0783	19.4023	18.7596
+	4.44485	-6.0588	Q9UNF1	sp|Q9UNF1|MAGD2_HUMAN;sp|Q12816|TROP_HUMAN;sp|Q9Y5V3|MAGD1_HUMAN	sp|Q9UNF1|MAGD2_HUMAN	sp|Q9UNF1|MAGD2_HUMAN Melanoma-associated antigen D2 OS=Homo sapiens OX=9606 GN=MAGED2 PE=1 SV=2	Color2 [A=255, R=255, G=255, B=0]	9	8			TRUE	+	Elute_Lysate	24	51.7	64.953	0	321.24	421910000	190	1.47826	3	4.44485	0	-6.0588	-2.63324	13.8768	14.4647	14.0941	20.6966	19.9219	19.9936
+	3.2206	-6.33586	O96005	sp|O96005|CLPT1_HUMAN	sp|O96005|CLPT1_HUMAN	sp|O96005|CLPT1_HUMAN Cleft lip and palate transmembrane protein 1 OS=Homo sapiens OX=9606 GN=CLPTM1 PE=1 SV=1	Color2 [A=255, R=255, G=0, B=0]	9	8			TRUE	+	Elute_Lysate	7	12.1	76.096	0	33.438	125320000	110	3.27273	1	3.2206	0	-6.33586	-2.39553	12.524	13.3108	14.5148	20.3158	19.6981	19.3432
+	3.40599	-6.38134	Q6Y7W6	sp|Q6Y7W6|GGYF2_HUMAN	sp|Q6Y7W6|GGYF2_HUMAN	sp|Q6Y7W6|GGYF2_HUMAN GRB10-interacting GYF protein 2 OS=Homo sapiens OX=9606 GN=GIGYF2 PE=1 SV=1	Color2 [A=255, R=255, G=255, B=0]	9	8			TRUE	+	Elute_Lysate	29	26.3	150.07	0	323.31	222370000	202	1.27273	1	3.40599	0	-6.38134	-2.47163	13.8603	13.3029	15.0148	19.862	20.6847	20.7754
+	4.9496	-6.90933	O43491	sp|O43491|E41L2_HUMAN;sp|Q9Y2J2|E41L3_HUMAN	sp|O43491|E41L2_HUMAN	sp|O43491|E41L2_HUMAN Band 4.1-like protein 2 OS=Homo sapiens OX=9606 GN=EPB41L2 PE=1 SV=1	Color2 [A=255, R=255, G=255, B=0]	9	8			TRUE	+	Elute_Lysate	29	31.1	112.59	0	274.78	314170000	163	1.21739	2	4.9496	0	-6.90933	-3.06245	13.6593	14.3715	13.7284	20.7463	20.6769	21.0639
+	3.348	-7.32633	Q7Z6Z7	sp|Q7Z6Z7|HUWE1_HUMAN	sp|Q7Z6Z7|HUWE1_HUMAN	sp|Q7Z6Z7|HUWE1_HUMAN E3 ubiquitin-protein ligase HUWE1 OS=Homo sapiens OX=9606 GN=HUWE1 PE=1 SV=3	Color2 [A=255, R=255, G=255, B=0]	9	8			TRUE	+	Elute_Lysate	103	31.5	481.89	0	323.31	667980000	661	1.425	1	3.348	0	-7.32633	-2.7222	16.3743	13.9883	15.1067	22.526	22.5471	22.3753
+	3.00867	-8.01325	Q14789	sp|Q14789|GOGB1_HUMAN;REV__sp|Q8N884|CGAS_HUMAN	sp|Q14789|GOGB1_HUMAN	sp|Q14789|GOGB1_HUMAN Golgin subfamily B member 1 OS=Homo sapiens OX=9606 GN=GOLGB1 PE=1 SV=2	Color2 [A=255, R=255, G=128, B=0]	9	8			TRUE	+	Elute_Lysate	63	29	376.01	0	323.31	264190000	308	1.81818	2	3.00867	0	-8.01325	-2.7388	11.7792	13.0918	14.8638	21.13	21.7258	20.9187
																						2.15312

## Sheet: SKBR3_Mucin
Significant	LOG(P-value)	Difference	Protein IDs	Majority protein IDs	Uniprot	Fasta headers	Symbol color	Symbol type	Symbol size	Show label	Only identified by site	IsAMucin	Student's T-test Significant Elute_Lysate	Student's T-test significant	Peptides	Sequence coverage [%]	Unique + razor sequence coverage [%]	Unique sequence coverage [%]	Mol. weight [kDa]	Q-value	Score	Intensity	MS/MS count	MucinScore	-Log Student's T-test p-value Elute_Lysate	Student's T-test q-value Elute_Lysate	Student's T-test Difference Elute_Lysate	Student's T-test Test statistic Elute_Lysate	LFQ intensity Elute1	LFQ intensity Elute2	LFQ intensity Elute3	LFQ intensity Lysate1	LFQ intensity Lysate2	LFQ intensity Lysate3
+	2.70582	-3.13912	sp|Q8NI35|INADL_HUMAN	sp|Q8NI35|INADL_HUMAN	Q8NI35	sp|Q8NI35|INADL_HUMAN InaD-like protein OS=Homo sapiens OX=9606 GN=PATJ PE=1 SV=3	Color2 [A=255, R=255, G=255, B=0]	9	8			TRUE			3	2.7	2.7	2.7	196.37	0.00083403	2.9221	7641500	5	1.27273	2.70582	0.999725	-3.13912	-1.28875	19.4149	19.6115	18.3372	22.4538	22.43	21.8972
+	2.54225	-3.19367	sp|Q92667|AKAP1_HUMAN	sp|Q92667|AKAP1_HUMAN	Q92667	sp|Q92667|AKAP1_HUMAN A-kinase anchor protein 1, mitochondrial OS=Homo sapiens OX=9606 GN=AKAP1 PE=1 SV=1	Color2 [A=255, R=255, G=255, B=0]	9	8			TRUE			4	7.2	7.2	7.2	97.34	0	22.809	32046000	106	1.25	2.54225	0.999569	-3.19367	-1.2824	19.0105	19.9149	20.6017	23.1036	23.287	22.7175
+	1.85783	-3.90436	sp|Q9NP79|VTA1_HUMAN	sp|Q9NP79|VTA1_HUMAN	Q9NP79	sp|Q9NP79|VTA1_HUMAN Vacuolar protein sorting-associated protein VTA1 homolog OS=Homo sapiens OX=9606 GN=VTA1 PE=1 SV=1	Color2 [A=255, R=255, G=0, B=0]	9	8			TRUE			4	22.1	22.1	22.1	33.879	0	137.03	195270000	63	2.4	1.85783	0.999289	-3.90436	-1.33111	20.3992	19.5451	22.6386	24.5008	24.8117	24.9835
+	2.65063	-4.06744	sp|Q7Z6Z7|HUWE1_HUMAN	sp|Q7Z6Z7|HUWE1_HUMAN	Q7Z6Z7	sp|Q7Z6Z7|HUWE1_HUMAN E3 ubiquitin-protein ligase HUWE1 OS=Homo sapiens OX=9606 GN=HUWE1 PE=1 SV=3	Color2 [A=255, R=255, G=255, B=0]	9	8			TRUE			58	22	22	22	481.89	0	323.31	1066000000	441	1.425	2.65063	0.999951	-4.06744	-1.57402	25.0806	24.2295	26.2443	29.2732	29.2263	29.2572
+	3.15818	-4.48049	sp|Q5T0N5|FBP1L_HUMAN	sp|Q5T0N5|FBP1L_HUMAN	Q5T0N5	sp|Q5T0N5|FBP1L_HUMAN Formin-binding protein 1-like OS=Homo sapiens OX=9606 GN=FNBP1L PE=1 SV=3	Color2 [A=255, R=255, G=128, B=0]	9	8			TRUE			9	26.6	26.6	26.6	70.065	0	125.75	220820000	52	1.53846	3.15818	0.999975	-4.48049	-1.81153	19.8973	20.9853	20.9969	25.3961	25.4213	24.5035
+	2.04539	-4.83187	sp|Q9NZN5|ARHGC_HUMAN	sp|Q9NZN5|ARHGC_HUMAN	Q9NZN5	sp|Q9NZN5|ARHGC_HUMAN Rho guanine nucleotide exchange factor 12 OS=Homo sapiens OX=9606 GN=ARHGEF12 PE=1 SV=1	Color2 [A=255, R=255, G=255, B=0]	9	8			TRUE			3	3.6	3.6	3.6	173.23	0	6.7337	31338000	5	1.26984	2.04539	0.999875	-4.83187	-1.60079	20.9286	20.7452	17.9282	24.7499	24.1437	25.2041
+	2.98894	-4.93774	sp|Q9UPN3|MACF1_HUMAN	sp|Q9UPN3|MACF1_HUMAN	Q9UPN3	sp|Q9UPN3|MACF1_HUMAN Microtubule-actin cross-linking factor 1, isoforms 1/2/3/5 OS=Homo sapiens OX=9606 GN=MACF1 PE=1 SV=4	Color2 [A=255, R=255, G=128, B=0]	9	8			TRUE			11	2.9	2.8	2.8	838.3	0	26.153	37932000	30	1.58889	2.98894	0.998989	-4.93774	-1.91586	20.3657	18.4588	19.6967	24.5339	24.1597	24.6407
+	2.10836	-4.97057	sp|Q12830|BPTF_HUMAN	sp|Q12830|BPTF_HUMAN	Q12830	sp|Q12830|BPTF_HUMAN Nucleosome-remodeling factor subunit BPTF OS=Homo sapiens OX=9606 GN=BPTF PE=1 SV=3	Color2 [A=255, R=255, G=128, B=0]	9	8			TRUE			9	4.7	4.7	4.7	338.26	0	25.516	19089000	14	1.76608	2.10836	0.999594	-4.97057	-1.65395	17.0514	19.2134	20.2959	24.296	23.957	23.2194
+	1.25673	-5.29702	sp|O96005|CLPT1_HUMAN	sp|O96005|CLPT1_HUMAN	O96005	sp|O96005|CLPT1_HUMAN Cleft lip and palate transmembrane protein 1 OS=Homo sapiens OX=9606 GN=CLPTM1 PE=1 SV=1	Color2 [A=255, R=255, G=0, B=0]	9	8			TRUE			12	26.6	26.6	26.6	76.096	0	246.77	468790000	179	3.27273	1.25673	0.999784	-5.29702	-1.33147	20.667	26.3768	20.2857	28.0711	27.7071	27.4424
+	1.30424	-5.31479	sp|Q8WXH0|SYNE2_HUMAN	sp|Q8WXH0|SYNE2_HUMAN	Q8WXH0	sp|Q8WXH0|SYNE2_HUMAN Nesprin-2 OS=Homo sapiens OX=9606 GN=SYNE2 PE=1 SV=3	Color2 [A=255, R=255, G=255, B=0]	9	8			TRUE			29	7	7	7	796.43	0	82.164	555230000	99	1.23656	1.30424	0.999603	-5.31479	-1.35954	22.5065	19.8733	26.3191	27.4759	28.7381	28.4293
+	4.27194	-6.92045	sp|Q6Y7W6|GGYF2_HUMAN	sp|Q6Y7W6|GGYF2_HUMAN	Q6Y7W6	sp|Q6Y7W6|GGYF2_HUMAN GRB10-interacting GYF protein 2 OS=Homo sapiens OX=9606 GN=GIGYF2 PE=1 SV=1	Color2 [A=255, R=255, G=255, B=0]	9	8			TRUE			10	14.1	14.1	14.1	150.07	0	131.52	166740000	66	1.27273	4.27194	0.998576	-6.92045	-2.90775	19.8426	19.9169	19.177	25.978	26.949	26.7708
+	4.03252	-7.0061	sp|Q12955|ANK3_HUMAN;sp|P16157|ANK1_HUMAN	sp|Q12955|ANK3_HUMAN	Q12955	sp|Q12955|ANK3_HUMAN Ankyrin-3 OS=Homo sapiens OX=9606 GN=ANK3 PE=1 SV=3	Color2 [A=255, R=255, G=255, B=0]	9	8			TRUE			16	6.6	6.6	6.3	480.4	0	98.302	180660000	61	1.31839	4.03252	0.99808	-7.0061	-2.86871	19.5538	18.8031	18.6582	25.3404	26.2113	26.4816
+	3.97163	-7.73953	sp|P48634|PRC2A_HUMAN	sp|P48634|PRC2A_HUMAN	P48634	sp|P48634|PRC2A_HUMAN Protein PRRC2A OS=Homo sapiens OX=9606 GN=PRRC2A PE=1 SV=3	Color2 [A=255, R=192, G=192, B=192]	9	4			TRUE			16	14	14	14	228.86	0	105.67	165130000	59	1.06931	3.97163	0.993344	-7.73953	-3.08813	19.2269	18.6304	20.2551	27.4516	27.0167	26.8627
+	2.47873	-8.31633	sp|Q14789|GOGB1_HUMAN;REV__sp|Q8N884|CGAS_HUMAN	sp|Q14789|GOGB1_HUMAN	Q14789	sp|Q14789|GOGB1_HUMAN Golgin subfamily B member 1 OS=Homo sapiens OX=9606 GN=GOLGB1 PE=1 SV=2	Color2 [A=255, R=255, G=128, B=0]	9	8			TRUE			34	17.3	17.3	17.1	376.01	0	284.21	441570000	126	1.81818	2.47873	0.997893	-8.31633	-2.49859	17.7444	19.1417	22.2326	27.882	28.1585	28.0272
																								1.60706
