# Supplementary material for: Revealing the human mucinome
Source: Nat Commun. 2022 Jun 20;13:3542. doi: 10.1038/s41467-022-31062-4 (PMC9209528; doi:10.1038/s41467-022-31062-4)
Supplement: Supplementary file 10 — Supplementary Dataset 7 [file 41467_2022_31062_MOESM10_ESM.xlsx]

## Sheet: OC107
Significant	LOG(P-value)	Difference	Protein IDs	Majority protein IDs	Uniprot	Fasta headers	Symbol color	Symbol type	Symbol size	Show label	Only identified by site	IsAMucin	Student's T-test Significant Elute_Ascites	Student's T-test significant	Peptides	Unique peptides	Sequence coverage [%]	Unique sequence coverage [%]	Mol. weight [kDa]	Q-value	Score	Intensity	MS/MS count	MucinScore	-Log Student's T-test p-value Elute_Ascites	Student's T-test q-value Elute_Ascites	Student's T-test Difference Elute_Ascites	Student's T-test Test statistic Elute_Ascites	LFQ intensity Asc1	LFQ intensity Asc2	LFQ intensity Asc3	LFQ intensity Elute1	LFQ intensity Elute2	LFQ intensity Elute3
+	4.00074	10.8314	sp|Q9Y240|CLC11_HUMAN	sp|Q9Y240|CLC11_HUMAN	Q9Y240	sp|Q9Y240|CLC11_HUMAN C-type lectin domain family 11 member A OS=Homo sapiens OX=9606 GN=CLEC11A PE=1 SV=1	Color2 [A=255, R=192, G=192, B=192]	9	4			FALSE			20	20	54.8	54.8	35.694	0	250.85	681970000	194	0	4.00074	0.8584	10.8314	4.01682	19.8226	20.6688	18.3093	30.3954	30.6097	30.2899
	0.988066	0.524322	sp|A0A075B6I0|LV861_HUMAN	sp|A0A075B6I0|LV861_HUMAN	A0A075B6I0	sp|A0A075B6I0|LV861_HUMAN Immunoglobulin lambda variable 8-61 OS=Homo sapiens OX=9606 GN=IGLV8-61 PE=3 SV=7	Color2 [A=255, R=192, G=192, B=192]	9	4			FALSE			3	3	20.5	20.5	12.814	0	20.451	373210000	75	0	0.988066	0.999765	0.524322	0.233157	26.3109	26.0502	25.9474	26.5241	26.301	27.0563
	0.614964	-2.27838	sp|A0A075B6I1|LV460_HUMAN	sp|A0A075B6I1|LV460_HUMAN	A0A075B6I1	sp|A0A075B6I1|LV460_HUMAN Immunoglobulin lambda variable 4-60 OS=Homo sapiens OX=9606 GN=IGLV4-60 PE=3 SV=1	Color2 [A=255, R=192, G=192, B=192]	9	4			FALSE			1	1	14.2	14.2	12.987	0	3.2894	34664000	5	0	0.614964	0.997007	-2.27838	-0.621897	23.2137	23.7383	18.765	18.8139	20.617	19.451
	0.417654	-1.53559	sp|A0A075B6I9|LV746_HUMAN	sp|A0A075B6I9|LV746_HUMAN	A0A075B6I9	sp|A0A075B6I9|LV746_HUMAN Immunoglobulin lambda variable 7-46 OS=Homo sapiens OX=9606 GN=IGLV7-46 PE=3 SV=4	Color2 [A=255, R=192, G=192, B=192]	9	4			FALSE			4	2	21.4	13.7	12.468	0	16.996	416280000	52	0	0.417654	0.999987	-1.53559	-0.430651	24.22	27.2836	26.2515	25.7944	21.8248	25.5291
	0.257377	-0.977627	sp|A0A075B6J1|LV537_HUMAN	sp|A0A075B6J1|LV537_HUMAN	A0A075B6J1	sp|A0A075B6J1|LV537_HUMAN Immunoglobulin lambda variable 5-37 OS=Homo sapiens OX=9606 GN=IGLV5-37 PE=3 SV=1	Color2 [A=255, R=192, G=192, B=192]	9	4			FALSE			1	1	16.3	16.3	13.277	0	26.976	20801000	8	0	0.257377	0.997133	-0.977627	-0.278451	22.4989	22.698	19.5898	19.4933	22.8753	19.4852
+	3.59468	8.59931	sp|P04180|LCAT_HUMAN	sp|P04180|LCAT_HUMAN	P04180	sp|P04180|LCAT_HUMAN Phosphatidylcholine-sterol acyltransferase OS=Homo sapiens OX=9606 GN=LCAT PE=1 SV=1	Color2 [A=255, R=192, G=192, B=192]	9	4			FALSE			9	9	27.5	27.5	49.577	0	174.12	235420000	47	0	3.59468	0.965053	8.59931	3.18319	21.0866	20.0397	18.7242	28.302	28.8437	28.5026
	1.09479	-2.43365	sp|A0A075B6K0|LV316_HUMAN	sp|A0A075B6K0|LV316_HUMAN	A0A075B6K0	sp|A0A075B6K0|LV316_HUMAN Immunoglobulin lambda variable 3-16 OS=Homo sapiens OX=9606 GN=IGLV3-16 PE=3 SV=2	Color2 [A=255, R=192, G=192, B=192]	9	4			FALSE			4	1	26.1	8.7	12.466	0	4.0092	265060000	32	0	1.09479	0.999847	-2.43365	-0.799177	25.8187	25.7639	24.667	24.9087	22.2913	21.7487
	0.975994	-2.15294	sp|A0A075B6K2|LV312_HUMAN	sp|A0A075B6K2|LV312_HUMAN	A0A075B6K2	sp|A0A075B6K2|LV312_HUMAN Immunoglobulin lambda variable 3-12 OS=Homo sapiens OX=9606 GN=IGLV3-12 PE=3 SV=2	Color2 [A=255, R=192, G=192, B=192]	9	4			FALSE			2	1	23.5	13.9	12.387	0	5.6533	24467000	7	0	0.975994	0.998255	-2.15294	-0.709685	22.425	22.6025	22.7363	19.2853	22.4896	19.5301
	0.171007	-0.174892	sp|A0A075B6K4|LV310_HUMAN;sp|P01715|LV301_HUMAN	sp|A0A075B6K4|LV310_HUMAN	A0A075B6K4	sp|A0A075B6K4|LV310_HUMAN Immunoglobulin lambda variable 3-10 OS=Homo sapiens OX=9606 GN=IGLV3-10 PE=3 SV=2	Color2 [A=255, R=192, G=192, B=192]	9	4			FALSE			7	4	35.7	28.7	12.441	0	35.407	637370000	92	0	0.171007	0.998006	-0.174892	-0.0732779	26.6091	27.7683	27.5117	26.913	27.4385	27.013
	1.27246	-2.86516	sp|A0A075B6K5|LV39_HUMAN	sp|A0A075B6K5|LV39_HUMAN	A0A075B6K5	sp|A0A075B6K5|LV39_HUMAN Immunoglobulin lambda variable 3-9 OS=Homo sapiens OX=9606 GN=IGLV3-9 PE=3 SV=1	Color2 [A=255, R=192, G=192, B=192]	9	4			FALSE			4	2	49.6	26.1	12.332	0	19.204	49887000	10	0	1.27246	0.999093	-2.86516	-0.937465	23.3092	23.7876	23.2095	20.6284	18.7387	22.3438
	0.335745	-0.61467	sp|P01615|KVD28_HUMAN;sp|A0A075B6P5|KV228_HUMAN	sp|P01615|KVD28_HUMAN;sp|A0A075B6P5|KV228_HUMAN	P01615	sp|P01615|KVD28_HUMAN Immunoglobulin kappa variable 2D-28 OS=Homo sapiens OX=9606 GN=IGKV2D-28 PE=1 SV=2;sp|A0A075B6P5|KV228_HUMAN Immunoglobulin kappa variable 2-28 OS=Homo sapiens OX=9606 GN=IGKV2-28 PE=3 SV=1	Color2 [A=255, R=192, G=192, B=192]	9	4			FALSE			4	1	48.3	29.2	12.957	0	190.11	3789500000	129	0	0.335745	0.999871	-0.61467	-0.223062	29.625	27.9084	29.2676	27.2866	28.53	29.1403
+	4.28107	8.55386	sp|O75787|RENR_HUMAN	sp|O75787|RENR_HUMAN	O75787	sp|O75787|RENR_HUMAN Renin receptor OS=Homo sapiens OX=9606 GN=ATP6AP2 PE=1 SV=2	Color2 [A=255, R=192, G=192, B=192]	9	4			FALSE			9	9	29.7	29.7	39.008	0	62.916	26988000	40	0	4.28107	0.967714	8.55386	3.46703	18.7355	18.5236	18.5915	26.331	27.9287	27.2525
	0.474188	-1.5709	sp|A2NJV5|KV229_HUMAN;sp|A0A0A0MRZ7|KVD26_HUMAN;sp|A0A075B6S2|KVD29_HUMAN	sp|A2NJV5|KV229_HUMAN;sp|A0A0A0MRZ7|KVD26_HUMAN;sp|A0A075B6S2|KVD29_HUMAN	A2NJV5	sp|A2NJV5|KV229_HUMAN Immunoglobulin kappa variable 2-29 OS=Homo sapiens OX=9606 GN=IGKV2-29 PE=3 SV=2;sp|A0A0A0MRZ7|KVD26_HUMAN Immunoglobulin kappa variable 2D-26 OS=Homo sapiens OX=9606 GN=IGKV2D-26 PE=3 SV=1;sp|A0A075B6S2|KVD29_HUMAN Immunoglobulin kap	Color2 [A=255, R=192, G=192, B=192]	9	4			FALSE			4	1	19.2	16.7	13.085	0	11.435	43753000	9	0	0.474188	0.996871	-1.5709	-0.457119	23.5297	22.7682	23.9444	22.8737	19.0833	23.5727
+	2.93805	8.3349	sp|P22897|MRC1_HUMAN	sp|P22897|MRC1_HUMAN	P22897	sp|P22897|MRC1_HUMAN Macrophage mannose receptor 1 OS=Homo sapiens OX=9606 GN=MRC1 PE=1 SV=1	Color2 [A=255, R=192, G=192, B=192]	9	4			FALSE			17	17	14.4	14.4	166.01	0	82.085	171850000	63	0	2.93805	0.976606	8.3349	2.77385	20.5693	18.9465	17.141	27.398	27.3854	26.8781
	0.702397	-2.01508	sp|A0A087WSX0|LV545_HUMAN	sp|A0A087WSX0|LV545_HUMAN	A0A087WSX0	sp|A0A087WSX0|LV545_HUMAN Immunoglobulin lambda variable 5-45 OS=Homo sapiens OX=9606 GN=IGLV5-45 PE=3 SV=1	Color2 [A=255, R=192, G=192, B=192]	9	4			FALSE			1	1	13.8	13.8	13.162	0	19.129	53857000	6	0	0.702397	0.996584	-2.01508	-0.609046	23.735	24.0201	20.1929	19.8107	21.3335	20.7587
+	2.69612	8.15535	sp|P06733|ENOA_HUMAN;sp|P13929|ENOB_HUMAN;sp|P09104|ENOG_HUMAN	sp|P06733|ENOA_HUMAN	P06733	sp|P06733|ENOA_HUMAN Alpha-enolase OS=Homo sapiens OX=9606 GN=ENO1 PE=1 SV=2	Color2 [A=255, R=192, G=192, B=192]	9	4			FALSE			16	16	46.3	46.3	47.168	0	143.35	162100000	92	0	2.69612	0.983478	8.15535	2.59815	20.4808	21.2399	18.0663	27.6501	27.2996	29.3033
	0.251561	-0.684189	sp|A0A0A0MS14|HV145_HUMAN	sp|A0A0A0MS14|HV145_HUMAN	A0A0A0MS14	sp|A0A0A0MS14|HV145_HUMAN Immunoglobulin heavy variable 1-45 OS=Homo sapiens OX=9606 GN=IGHV1-45 PE=3 SV=1	Color2 [A=255, R=192, G=192, B=192]	9	4			FALSE			1	1	9.4	9.4	13.508	0	46.952	40260000	9	0	0.251561	0.997318	-0.684189	-0.222242	22.5737	22.6622	20.5522	19.7611	21.3439	22.6305
	3.48717	-2.01751	sp|A0A0A0MS15|HV349_HUMAN	sp|A0A0A0MS15|HV349_HUMAN	A0A0A0MS15	sp|A0A0A0MS15|HV349_HUMAN Immunoglobulin heavy variable 3-49 OS=Homo sapiens OX=9606 GN=IGHV3-49 PE=3 SV=1	Color2 [A=255, R=192, G=192, B=192]	9	4			FALSE			4	1	26.1	7.6	13.056	0	7.3461	174300000	39	0	3.48717	0.99967	-2.01751	-0.927448	24.329	24.2544	24.2309	22.3738	22.4747	21.9132
	0.398873	-1.33019	sp|A0A0A0MT36|KVD21_HUMAN	sp|A0A0A0MT36|KVD21_HUMAN	A0A0A0MT36	sp|A0A0A0MT36|KVD21_HUMAN Immunoglobulin kappa variable 6D-21 OS=Homo sapiens OX=9606 GN=IGKV6D-21 PE=3 SV=1	Color2 [A=255, R=192, G=192, B=192]	9	4			FALSE			2	1	17.5	10.5	12.34	0	18.195	46245000	5	0	0.398873	0.999142	-1.33019	-0.389991	23.7659	24.1316	20.179	20.1276	21.7383	22.22
+	2.86328	8.09623	sp|Q9H4A9|DPEP2_HUMAN	sp|Q9H4A9|DPEP2_HUMAN	Q9H4A9	sp|Q9H4A9|DPEP2_HUMAN Dipeptidase 2 OS=Homo sapiens OX=9606 GN=DPEP2 PE=1 SV=3	Color2 [A=255, R=192, G=192, B=192]	9	4			FALSE			14	14	37	37	53.364	0	143.43	254850000	85	0	2.86328	0.995	8.09623	2.67982	20.2745	19.4359	17.5502	26.0463	28.2122	27.2907
+	2.50725	7.93435	sp|P28300|LYOX_HUMAN;sp|Q08397|LOXL1_HUMAN	sp|P28300|LYOX_HUMAN	P28300	sp|P28300|LYOX_HUMAN Protein-lysine 6-oxidase OS=Homo sapiens OX=9606 GN=LOX PE=1 SV=2	Color2 [A=255, R=192, G=192, B=192]	9	4			FALSE			7	7	19.7	19.7	46.944	0	23.124	38380000	42	0	2.50725	0.991273	7.93435	2.44505	20.6546	22.277	18.1533	28.4218	27.6645	28.8017
+	2.91773	7.74491	sp|P24592|IBP6_HUMAN	sp|P24592|IBP6_HUMAN	P24592	sp|P24592|IBP6_HUMAN Insulin-like growth factor-binding protein 6 OS=Homo sapiens OX=9606 GN=IGFBP6 PE=1 SV=1	Color2 [A=255, R=192, G=192, B=192]	9	4			FALSE			11	11	36.2	36.2	25.322	0	323.31	316740000	147	0	2.91773	0.978182	7.74491	2.62966	21.0297	23.2624	24.1253	30.2483	30.4577	30.9461
+	2.57439	7.44148	sp|P04406|G3P_HUMAN	sp|P04406|G3P_HUMAN	P04406	sp|P04406|G3P_HUMAN Glyceraldehyde-3-phosphate dehydrogenase OS=Homo sapiens OX=9606 GN=GAPDH PE=1 SV=3	Color2 [A=255, R=192, G=192, B=192]	9	4			FALSE			11	11	45.4	45.4	36.053	0	197.88	512490000	176	0	2.57439	0.989754	7.44148	2.38503	23.3861	20.2138	22.5944	28.4822	29.5174	30.5192
	0.170098	0.171033	sp|A0A0B4J1Y8|LV949_HUMAN	sp|A0A0B4J1Y8|LV949_HUMAN	A0A0B4J1Y8	sp|A0A0B4J1Y8|LV949_HUMAN Immunoglobulin lambda variable 9-49 OS=Homo sapiens OX=9606 GN=IGLV9-49 PE=1 SV=1	Color2 [A=255, R=192, G=192, B=192]	9	4			FALSE			3	3	22	22	13.024	0	43.377	48960000	17	0	0.170098	0.998167	0.171033	0.0718637	23.5477	23.6941	23.1514	23.9921	22.9483	23.9659
+	3.1552	7.35517	sp|Q86XL3|ANKL2_HUMAN	sp|Q86XL3|ANKL2_HUMAN	Q86XL3	sp|Q86XL3|ANKL2_HUMAN Ankyrin repeat and LEM domain-containing protein 2 OS=Homo sapiens OX=9606 GN=ANKLE2 PE=1 SV=4	Color2 [A=255, R=192, G=192, B=192]	9	4			FALSE			2	2	2.1	2.1	104.11	0	3.0716	917280000	38	0	3.1552	0.986047	7.35517	2.64729	20.3965	17.7888	19.5114	26.6371	26.3232	26.8018
	0.105762	0.368867	sp|A0A0B4J2H0|HV69D_HUMAN;sp|P01742|HV169_HUMAN;sp|P0DP01|HV108_HUMAN	sp|A0A0B4J2H0|HV69D_HUMAN;sp|P01742|HV169_HUMAN	A0A0B4J2H0	sp|A0A0B4J2H0|HV69D_HUMAN Immunoglobulin heavy variable 1-69D OS=Homo sapiens OX=9606 GN=IGHV1-69D PE=1 SV=1;sp|P01742|HV169_HUMAN Immunoglobulin heavy variable 1-69 OS=Homo sapiens OX=9606 GN=IGHV1-69 PE=1 SV=2	Color2 [A=255, R=192, G=192, B=192]	9	4			FALSE			3	2	39.3	29.9	12.66	0	9.002	11247000	6	0	0.105762	0.997442	0.368867	0.113235	22.7875	19.5629	18.8539	20.2155	20.7048	21.3907
	0.945241	-2.73537	sp|A0A0C4DH24|KV621_HUMAN	sp|A0A0C4DH24|KV621_HUMAN	A0A0C4DH24	sp|A0A0C4DH24|KV621_HUMAN Immunoglobulin kappa variable 6-21 OS=Homo sapiens OX=9606 GN=IGKV6-21 PE=3 SV=1	Color2 [A=255, R=192, G=192, B=192]	9	4			FALSE			2	1	17.5	10.5	12.43	0	26.937	85064000	15	0	0.945241	0.999654	-2.73537	-0.815596	24.1411	24.969	23.2465	23.6329	21.2394	19.2782
	2.29163	1.41695	sp|A0A0C4DH25|KVD20_HUMAN	sp|A0A0C4DH25|KVD20_HUMAN	A0A0C4DH25	sp|A0A0C4DH25|KVD20_HUMAN Immunoglobulin kappa variable 3D-20 OS=Homo sapiens OX=9606 GN=IGKV3D-20 PE=3 SV=1	Color2 [A=255, R=192, G=192, B=192]	9	4			FALSE			5	2	27.6	13.8	12.515	0	7.3724	600600000	59	0	2.29163	0.997513	1.41695	0.628455	26.2845	26.0132	25.8549	27.4619	27.087	27.8546
	0.781847	-0.332448	sp|A0A0C4DH29|HV103_HUMAN	sp|A0A0C4DH29|HV103_HUMAN	A0A0C4DH29	sp|A0A0C4DH29|HV103_HUMAN Immunoglobulin heavy variable 1-3 OS=Homo sapiens OX=9606 GN=IGHV1-3 PE=3 SV=1	Color2 [A=255, R=192, G=192, B=192]	9	4			FALSE			3	2	35	25.6	13.008	0	120.34	1574600000	63	0	0.781847	0.998312	-0.332448	-0.151381	27.134	26.9738	27.3605	27.1078	26.8121	26.551
	0.238648	0.477263	sp|A0A0C4DH31|HV118_HUMAN	sp|A0A0C4DH31|HV118_HUMAN	A0A0C4DH31	sp|A0A0C4DH31|HV118_HUMAN Immunoglobulin heavy variable 1-18 OS=Homo sapiens OX=9606 GN=IGHV1-18 PE=3 SV=1	Color2 [A=255, R=192, G=192, B=192]	9	4			FALSE			3	2	26.5	26.5	12.82	0	123.89	2082000000	82	0	0.238648	0.99723	0.477263	0.17121	27.6309	26.7837	27.2644	26.8199	29.1917	27.0991
	1.92208	-2.5866	sp|A0A0C4DH33|HV124_HUMAN	sp|A0A0C4DH33|HV124_HUMAN	A0A0C4DH33	sp|A0A0C4DH33|HV124_HUMAN Immunoglobulin heavy variable 1-24 OS=Homo sapiens OX=9606 GN=IGHV1-24 PE=3 SV=1	Color2 [A=255, R=192, G=192, B=192]	9	4			FALSE			1	1	12.8	12.8	12.824	0	3.2996	26774000	1	0	1.92208	0.995724	-2.5866	-0.997971	21.0992	21.7567	22.6013	18.5823	19.1491	19.9661
+	3.40778	7.33737	sp|Q14767|LTBP2_HUMAN	sp|Q14767|LTBP2_HUMAN	Q14767	sp|Q14767|LTBP2_HUMAN Latent-transforming growth factor beta-binding protein 2 OS=Homo sapiens OX=9606 GN=LTBP2 PE=1 SV=3	Color2 [A=255, R=192, G=192, B=192]	9	4			FALSE			14	14	12.5	12.5	195.05	0	72.032	233200000	61	0	3.40778	0.976778	7.33737	2.74983	19.9832	21.4454	19.2646	27.8511	27.6389	27.2153
	1.64161	-3.00991	sp|A0A0C4DH38|HV551_HUMAN	sp|A0A0C4DH38|HV551_HUMAN	A0A0C4DH38	sp|A0A0C4DH38|HV551_HUMAN Immunoglobulin heavy variable 5-51 OS=Homo sapiens OX=9606 GN=IGHV5-51 PE=3 SV=1	Color2 [A=255, R=192, G=192, B=192]	9	4			FALSE			5	3	59.8	39.3	12.674	0	92.591	947940000	161	0	1.64161	0.996208	-3.00991	-1.06101	26.8709	26.5498	26.9887	23.8164	25.2131	22.3503
	2.28124	-2.42989	sp|A0A0C4DH67|KV108_HUMAN;sp|A0A0C4DH69|KV109_HUMAN	sp|A0A0C4DH67|KV108_HUMAN;sp|A0A0C4DH69|KV109_HUMAN	A0A0C4DH67	sp|A0A0C4DH67|KV108_HUMAN Immunoglobulin kappa variable 1-8 OS=Homo sapiens OX=9606 GN=IGKV1-8 PE=3 SV=1;sp|A0A0C4DH69|KV109_HUMAN Immunoglobulin kappa variable 1-9 OS=Homo sapiens OX=9606 GN=IGKV1-9 PE=3 SV=1	Color2 [A=255, R=192, G=192, B=192]	9	4			FALSE			3	2	42.6	28.7	12.537	0	136.67	1111100000	182	0	2.28124	0.996039	-2.42989	-0.996018	27.2211	28.217	27.3093	24.9429	25.7502	24.7647
	0.119656	-0.139329	sp|A0A0C4DH68|KV224_HUMAN	sp|A0A0C4DH68|KV224_HUMAN	A0A0C4DH68	sp|A0A0C4DH68|KV224_HUMAN Immunoglobulin kappa variable 2-24 OS=Homo sapiens OX=9606 GN=IGKV2-24 PE=3 SV=1	Color2 [A=255, R=192, G=192, B=192]	9	4			FALSE			4	3	38.3	38.3	13.079	0	250.39	2047200000	151	0	0.119656	0.998961	-0.139329	-0.0574683	28.5659	27.8879	27.4776	27.9572	27.3009	28.2553
	1.67364	-1.16272	sp|A0A0C4DH72|KV106_HUMAN	sp|A0A0C4DH72|KV106_HUMAN	A0A0C4DH72	sp|A0A0C4DH72|KV106_HUMAN Immunoglobulin kappa variable 1-6 OS=Homo sapiens OX=9606 GN=IGKV1-6 PE=3 SV=1	Color2 [A=255, R=192, G=192, B=192]	9	4			FALSE			3	0	26.5	0	12.697	0	144.3	1908400000	211	0	1.67364	0.996792	-1.16272	-0.502049	28.0534	28.1345	27.3662	26.9621	26.2966	26.8072
+	3.83948	7.10265	sp|P08519|APOA_HUMAN;sp|Q16609|LPAL2_HUMAN	sp|P08519|APOA_HUMAN		sp|P08519|APOA_HUMAN Apolipoprotein(a) OS=Homo sapiens OX=9606 GN=LPA PE=1 SV=1	Color2 [A=255, R=192, G=192, B=192]	9	4			FALSE			81	81	54.8	54.8	501.31	0	323.31	274000000000	7265	NaN	3.83948	0.977857	7.10265	2.83894	29.1083	27.9256	27.8491	35.9035	35.3983	34.8892
+	3.13923	7.00239	sp|Q8IUX7|AEBP1_HUMAN;sp|Q8N436|CPXM2_HUMAN	sp|Q8IUX7|AEBP1_HUMAN	Q8IUX7	sp|Q8IUX7|AEBP1_HUMAN Adipocyte enhancer-binding protein 1 OS=Homo sapiens OX=9606 GN=AEBP1 PE=1 SV=1	Color2 [A=255, R=192, G=192, B=192]	9	4			FALSE			13	13	15.6	15.6	130.93	0	47.664	158000000	55	0	3.13923	0.99296	7.00239	2.54804	18.7265	21.1182	19.8203	26.3315	27.2754	27.0653
+	3.87102	11.5495	sp|Q9Y5Y7|LYVE1_HUMAN	sp|Q9Y5Y7|LYVE1_HUMAN	Q9Y5Y7	sp|Q9Y5Y7|LYVE1_HUMAN Lymphatic vessel endothelial hyaluronic acid receptor 1 OS=Homo sapiens OX=9606 GN=LYVE1 PE=1 SV=2	Color2 [A=255, R=255, G=0, B=0]	9	8			TRUE			12	12	27	27	35.213	0	312.94	1712700000	255	5.33333	3.87102	0.88	11.5495	4.1231	18.9042	19.6074	17.2937	30.397	29.3404	30.7163
	0.831679	-1.85299	sp|A8MUH7|PDZ1P_HUMAN;sp|Q5T2W1|NHRF3_HUMAN	sp|A8MUH7|PDZ1P_HUMAN;sp|Q5T2W1|NHRF3_HUMAN	A8MUH7	sp|A8MUH7|PDZ1P_HUMAN Putative PDZ domain-containing protein PDZK1P1 OS=Homo sapiens OX=9606 GN=PDZK1P1 PE=5 SV=2;sp|Q5T2W1|NHRF3_HUMAN Na(+)/H(+) exchange regulatory cofactor NHE-RF3 OS=Homo sapiens OX=9606 GN=PDZK1 PE=1 SV=2	Color2 [A=255, R=192, G=192, B=192]	9	4		+	FALSE			1	1	4	4	44.055	1	-2	11059000000	129	0	0.831679	0.999943	-1.85299	-0.610915	31.1951	27.7652	28.7927	27.2128	27.2115	27.7697
+	4.07889	6.77614	sp|P23470|PTPRG_HUMAN	sp|P23470|PTPRG_HUMAN	P23470	sp|P23470|PTPRG_HUMAN Receptor-type tyrosine-protein phosphatase gamma OS=Homo sapiens OX=9606 GN=PTPRG PE=1 SV=4	Color2 [A=255, R=192, G=192, B=192]	9	4			FALSE			10	10	11.3	11.3	162	0	192.66	577110000	93	0	4.07889	0.9828	6.77614	2.80431	20.2829	20.4224	21.4955	27.5337	27.7794	27.216
	0.0442039	-0.188166	sp|O00391|QSOX1_HUMAN	sp|O00391|QSOX1_HUMAN	O00391	sp|O00391|QSOX1_HUMAN Sulfhydryl oxidase 1 OS=Homo sapiens OX=9606 GN=QSOX1 PE=1 SV=3	Color2 [A=255, R=192, G=192, B=192]	9	4			FALSE			9	9	18.5	18.5	82.577	0	52.511	148110000	36	0	0.0442039	0.99784	-0.188166	-0.0544901	23.3461	23.5946	23.0127	24.1134	20.2873	24.9881
+	6.02616	11.1549	sp|Q7Z7G0|TARSH_HUMAN	sp|Q7Z7G0|TARSH_HUMAN	Q7Z7G0	sp|Q7Z7G0|TARSH_HUMAN Target of Nesh-SH3 OS=Homo sapiens OX=9606 GN=ABI3BP PE=1 SV=1	Color2 [A=255, R=255, G=0, B=0]	9	8			TRUE			34	34	32.7	32.7	118.64	0	323.31	11034000000	920	4.17391	6.02616	0.284	11.1549	5.01983	20.8575	20.6449	20.5315	32.2302	31.6814	31.5869
	0.32434	1.32016	sp|O00560|SDCB1_HUMAN	sp|O00560|SDCB1_HUMAN	O00560	sp|O00560|SDCB1_HUMAN Syntenin-1 OS=Homo sapiens OX=9606 GN=SDCBP PE=1 SV=1	Color2 [A=255, R=192, G=192, B=192]	9	4			FALSE			2	2	7.7	7.7	32.444	0.0047619	2.4351	1773900	4	0	0.32434	0.999361	1.32016	0.359551	19.5119	20.7445	20.901	18.589	23.9842	22.5446
+	3.526	11.1351	sp|Q6UX71|PXDC2_HUMAN	sp|Q6UX71|PXDC2_HUMAN	Q6UX71	sp|Q6UX71|PXDC2_HUMAN Plexin domain-containing protein 2 OS=Homo sapiens OX=9606 GN=PLXDC2 PE=1 SV=1	Color2 [A=255, R=255, G=0, B=0]	9	8			TRUE			24	24	34.4	34.4	59.582	0	323.31	8006400000	547	6.5	3.526	0.918	11.1351	3.77996	21.895	19.0899	19.6142	30.555	31.7837	31.6656
	0.256136	0.770144	sp|O00602|FCN1_HUMAN	sp|O00602|FCN1_HUMAN	O00602	sp|O00602|FCN1_HUMAN Ficolin-1 OS=Homo sapiens OX=9606 GN=FCN1 PE=1 SV=2	Color2 [A=255, R=192, G=192, B=192]	9	4			FALSE			1	1	4.3	4.3	35.078	0	2.8992	699980	1	0	0.256136	0.999257	0.770144	0.241026	20.1704	19.4577	21.0439	21.3967	22.6726	18.9132
+	3.19283	6.74527	sp|Q08431|MFGM_HUMAN	sp|Q08431|MFGM_HUMAN	Q08431	sp|Q08431|MFGM_HUMAN Lactadherin OS=Homo sapiens OX=9606 GN=MFGE8 PE=1 SV=3	Color2 [A=255, R=192, G=192, B=192]	9	4			FALSE			6	6	20.7	20.7	43.104	0	15.466	17938000	24	0	3.19283	0.982615	6.74527	2.50011	18.2129	20.3869	18.4214	25.917	25.7193	25.6207
+	3.09401	6.70949	sp|Q9BQE3|TBA1C_HUMAN;sp|Q71U36|TBA1A_HUMAN;sp|P68363|TBA1B_HUMAN;sp|Q6PEY2|TBA3E_HUMAN;sp|P0DPH8|TBA3D_HUMAN;sp|P0DPH7|TBA3C_HUMAN;sp|P68366|TBA4A_HUMAN;sp|Q9NY65|TBA8_HUMAN	sp|Q9BQE3|TBA1C_HUMAN;sp|Q71U36|TBA1A_HUMAN;sp|P68363|TBA1B_HUMAN;sp|Q6PEY2|TBA3E_HUMAN;sp|P0DPH8|TBA3D_HUMAN;sp|P0DPH7|TBA3C_HUMAN	Q9BQE3	sp|Q9BQE3|TBA1C_HUMAN Tubulin alpha-1C chain OS=Homo sapiens OX=9606 GN=TUBA1C PE=1 SV=1;sp|Q71U36|TBA1A_HUMAN Tubulin alpha-1A chain OS=Homo sapiens OX=9606 GN=TUBA1A PE=1 SV=1;sp|P68363|TBA1B_HUMAN Tubulin alpha-1B chain OS=Homo sapiens OX=9606 GN=TUBA1B	Color2 [A=255, R=192, G=192, B=192]	9	4			FALSE			7	7	21.8	21.8	49.895	0	46.297	42008000	30	0	3.09401	0.991481	6.70949	2.45185	21.0295	20.1307	18.8724	26.3367	27.4977	26.3266
+	2.12707	6.70725	sp|Q86SQ4|AGRG6_HUMAN	sp|Q86SQ4|AGRG6_HUMAN	Q86SQ4	sp|Q86SQ4|AGRG6_HUMAN Adhesion G-protein coupled receptor G6 OS=Homo sapiens OX=9606 GN=ADGRG6 PE=1 SV=3	Color2 [A=255, R=192, G=192, B=192]	9	4			FALSE			4	4	4.1	4.1	136.69	0	17.789	138830000	26	0	2.12707	0.997659	6.70725	2.00811	20.4842	17.3209	21.3975	25.4126	26.8258	27.086
	1.38504	-1.51468	sp|O43866|CD5L_HUMAN	sp|O43866|CD5L_HUMAN	O43866	sp|O43866|CD5L_HUMAN CD5 antigen-like OS=Homo sapiens OX=9606 GN=CD5L PE=1 SV=1	Color2 [A=255, R=192, G=192, B=192]	9	4			FALSE			16	16	60.2	60.2	38.087	0	323.31	1688200000	318	0	1.38504	0.998318	-1.51468	-0.603398	29.2711	28.2308	29.0618	28.0777	27.2355	26.7064
+	2.7732	6.38934	sp|Q9HDC9|APMAP_HUMAN	sp|Q9HDC9|APMAP_HUMAN	Q9HDC9	sp|Q9HDC9|APMAP_HUMAN Adipocyte plasma membrane-associated protein OS=Homo sapiens OX=9606 GN=APMAP PE=1 SV=2	Color2 [A=255, R=192, G=192, B=192]	9	4			FALSE			9	9	33.4	33.4	46.48	0	27.866	70976000	25	0	2.7732	0.986085	6.38934	2.24091	21.1817	19.3083	19.0792	26.6564	25.1937	26.8872
+	3.00307	6.38754	sp|Q9BXX0|EMIL2_HUMAN	sp|Q9BXX0|EMIL2_HUMAN	Q9BXX0	sp|Q9BXX0|EMIL2_HUMAN EMILIN-2 OS=Homo sapiens OX=9606 GN=EMILIN2 PE=1 SV=3	Color2 [A=255, R=192, G=192, B=192]	9	4			FALSE			8	8	9.9	9.9	115.69	0	44.349	37203000	37	0	3.00307	0.995333	6.38754	2.33081	19.9615	18.5451	20.0788	25.109	25.6654	26.9736
+	3.15674	6.13906	sp|P78536|ADA17_HUMAN	sp|P78536|ADA17_HUMAN	P78536	sp|P78536|ADA17_HUMAN Disintegrin and metalloproteinase domain-containing protein 17 OS=Homo sapiens OX=9606 GN=ADAM17 PE=1 SV=1	Color2 [A=255, R=192, G=192, B=192]	9	4			FALSE			5	5	8.3	8.3	93.02	0	10.601	10617000	25	0	3.15674	0.998209	6.13906	2.31743	18.8873	20.6949	19.4681	25.0875	26.2745	26.1055
+	4.37724	10.61	sp|Q76M96|CCD80_HUMAN	sp|Q76M96|CCD80_HUMAN	Q76M96	sp|Q76M96|CCD80_HUMAN Coiled-coil domain-containing protein 80 OS=Homo sapiens OX=9606 GN=CCDC80 PE=1 SV=1	Color2 [A=255, R=255, G=0, B=0]	9	8			TRUE			25	25	24.8	24.8	108.17	0	323.31	2208900000	280	2.9	4.37724	0.952	10.61	4.16404	18.3276	19.595	20.0195	29.6266	29.8285	30.3171
	1.27859	3.69523	sp|O95428|PPN_HUMAN	sp|O95428|PPN_HUMAN	O95428	sp|O95428|PPN_HUMAN Papilin OS=Homo sapiens OX=9606 GN=PAPLN PE=2 SV=4	Color2 [A=255, R=192, G=192, B=192]	9	4			FALSE			2	2	3.1	3.1	137.7	0.002445	2.6518	7989900	5	0	1.27859	0.998473	3.69523	1.10125	20.1728	19.2155	16.8769	22.9569	23.7606	20.6334
	2.09769	2.57046	sp|O95445|APOM_HUMAN	sp|O95445|APOM_HUMAN	O95445	sp|O95445|APOM_HUMAN Apolipoprotein M OS=Homo sapiens OX=9606 GN=APOM PE=1 SV=2	Color2 [A=255, R=192, G=192, B=192]	9	4			FALSE			16	16	78.2	78.2	21.253	0	219.64	3313500000	235	0	2.09769	0.99816	2.57046	1.01861	29.124	27.7066	27.6695	30.4726	30.5831	31.1559
	0.866077	-1.88912	sp|O95497|VNN1_HUMAN	sp|O95497|VNN1_HUMAN	O95497	sp|O95497|VNN1_HUMAN Pantetheinase OS=Homo sapiens OX=9606 GN=VNN1 PE=1 SV=2	Color2 [A=255, R=192, G=192, B=192]	9	4			FALSE			1	1	3.7	3.7	57.011	0	7.1169	19746000	2	0	0.866077	0.996536	-1.88912	-0.626639	21.5603	21.6395	19.3211	19.9628	19.2127	17.6781
	0.863388	2.33015	sp|P00338|LDHA_HUMAN;sp|Q6ZMR3|LDH6A_HUMAN;sp|P07864|LDHC_HUMAN;sp|P07195|LDHB_HUMAN	sp|P00338|LDHA_HUMAN;sp|Q6ZMR3|LDH6A_HUMAN;sp|P07864|LDHC_HUMAN;sp|P07195|LDHB_HUMAN	P00338	sp|P00338|LDHA_HUMAN L-lactate dehydrogenase A chain OS=Homo sapiens OX=9606 GN=LDHA PE=1 SV=2;sp|Q6ZMR3|LDH6A_HUMAN L-lactate dehydrogenase A-like 6A OS=Homo sapiens OX=9606 GN=LDHAL6A PE=2 SV=1;sp|P07864|LDHC_HUMAN L-lactate dehydrogenase C chain OS=Homo	Color2 [A=255, R=192, G=192, B=192]	9	4			FALSE			2	2	9.9	9.9	36.688	0	2.7822	8289600	8	0	0.863388	0.999764	2.33015	0.715829	20.5667	19.2721	23.2038	23.2952	22.5263	24.2116
+	2.73757	5.92996	sp|Q9NYQ8|FAT2_HUMAN	sp|Q9NYQ8|FAT2_HUMAN	Q9NYQ8	sp|Q9NYQ8|FAT2_HUMAN Protocadherin Fat 2 OS=Homo sapiens OX=9606 GN=FAT2 PE=1 SV=2	Color2 [A=255, R=192, G=192, B=192]	9	4			FALSE			37	37	14	14	479.31	0	245.57	321120000	147	0	2.73757	0.9896	5.92996	2.11227	20.8816	19.6	19.1268	26.0818	24.623	26.6934
	0.596781	1.25683	sp|P00558|PGK1_HUMAN	sp|P00558|PGK1_HUMAN	P00558	sp|P00558|PGK1_HUMAN Phosphoglycerate kinase 1 OS=Homo sapiens OX=9606 GN=PGK1 PE=1 SV=3	Color2 [A=255, R=192, G=192, B=192]	9	4			FALSE			2	2	8.4	8.4	44.614	0	4.2524	31355000	9	0	0.596781	0.999071	1.25683	0.427192	20.8502	21.9857	22.5409	24.5568	21.8317	22.7587
	3.41183	-2.52281	sp|P00734|THRB_HUMAN;CON__P00735	sp|P00734|THRB_HUMAN	P00734	sp|P00734|THRB_HUMAN Prothrombin OS=Homo sapiens OX=9606 GN=F2 PE=1 SV=2	Color2 [A=255, R=192, G=192, B=192]	9	4			FALSE			35	35	58.7	58.7	70.036	0	323.31	18591000000	1197	0	3.41183	0.999735	-2.52281	-1.1317	30.9207	30.724	30.243	28.1959	28.2351	27.8883
	3.38495	1.98718	sp|P00736|C1R_HUMAN	sp|P00736|C1R_HUMAN	P00736	sp|P00736|C1R_HUMAN Complement C1r subcomponent OS=Homo sapiens OX=9606 GN=C1R PE=1 SV=2	Color2 [A=255, R=192, G=192, B=192]	9	4			FALSE			36	35	53.9	53.9	80.118	0	323.31	5335500000	717	0	3.38495	0.997122	1.98718	0.910107	28.6317	28.5798	28.0865	30.5377	30.3556	30.3662
+	3.85791	5.68353	sp|P07355|ANXA2_HUMAN;sp|A6NMY6|AXA2L_HUMAN	sp|P07355|ANXA2_HUMAN;sp|A6NMY6|AXA2L_HUMAN	P07355	sp|P07355|ANXA2_HUMAN Annexin A2 OS=Homo sapiens OX=9606 GN=ANXA2 PE=1 SV=2;sp|A6NMY6|AXA2L_HUMAN Putative annexin A2-like protein OS=Homo sapiens OX=9606 GN=ANXA2P2 PE=5 SV=2	Color2 [A=255, R=192, G=192, B=192]	9	4			FALSE			7	7	31.9	31.9	38.604	0	22.969	17444000	20	0	3.85791	0.999051	5.68353	2.37081	19.8944	19.5509	19.9653	25.5096	24.8246	26.1269
	0.366114	-2.05527	sp|P00739|HPTR_HUMAN	sp|P00739|HPTR_HUMAN	P00739	sp|P00739|HPTR_HUMAN Haptoglobin-related protein OS=Homo sapiens OX=9606 GN=HPR PE=2 SV=2	Color2 [A=255, R=192, G=192, B=192]	9	4			FALSE			27	6	63.2	33.6	39.029	0	151.29	935030000	143	0	0.366114	0.999275	-2.05527	-0.472932	26.1363	26.9246	26.7205	27.5538	19.9451	26.1167
	1.22349	1.86464	sp|P00740|FA9_HUMAN	sp|P00740|FA9_HUMAN	P00740	sp|P00740|FA9_HUMAN Coagulation factor IX OS=Homo sapiens OX=9606 GN=F9 PE=1 SV=2	Color2 [A=255, R=192, G=192, B=192]	9	4			FALSE			3	3	8.7	8.7	51.778	0	5.9757	34408000	11	0	1.22349	0.99947	1.86464	0.686547	22.0324	23.0703	21.446	23.9569	23.1681	25.0176
+	3.86407	5.65642	sp|P80108|PHLD_HUMAN	sp|P80108|PHLD_HUMAN	P80108	sp|P80108|PHLD_HUMAN Phosphatidylinositol-glycan-specific phospholipase D OS=Homo sapiens OX=9606 GN=GPLD1 PE=1 SV=3	Color2 [A=255, R=192, G=192, B=192]	9	4			FALSE			10	10	20.5	20.5	92.335	0	95.353	135080000	53	0	3.86407	0.984968	5.65642	2.36278	19.83	20.5573	20.9936	26.5097	25.9852	25.8552
	2.70903	1.87981	sp|P00747|PLMN_HUMAN;sp|Q15195|PLGA_HUMAN	sp|P00747|PLMN_HUMAN	P00747	sp|P00747|PLMN_HUMAN Plasminogen OS=Homo sapiens OX=9606 GN=PLG PE=1 SV=2	Color2 [A=255, R=192, G=192, B=192]	9	4			FALSE			52	48	71.7	65.4	90.568	0	323.31	13482000000	1433	0	2.70903	0.999101	1.87981	0.831606	30.3827	30.0756	30.0447	32.1661	31.5906	32.3856
+	2.8581	5.61832	sp|Q9GZP0|PDGFD_HUMAN	sp|Q9GZP0|PDGFD_HUMAN	Q9GZP0	sp|Q9GZP0|PDGFD_HUMAN Platelet-derived growth factor D OS=Homo sapiens OX=9606 GN=PDGFD PE=1 SV=1	Color2 [A=255, R=192, G=192, B=192]	9	4			FALSE			1	1	3.2	3.2	42.848	0.0023866	2.4511	6814000	14	0	2.8581	0.99785	5.61832	2.07252	19.6863	19.6427	18.5244	23.7152	25.6531	25.3401
+	2.37312	5.53919	sp|P52799|EFNB2_HUMAN	sp|P52799|EFNB2_HUMAN	P52799	sp|P52799|EFNB2_HUMAN Ephrin-B2 OS=Homo sapiens OX=9606 GN=EFNB2 PE=1 SV=1	Color2 [A=255, R=192, G=192, B=192]	9	4			FALSE			5	5	24.9	24.9	36.923	0	16.452	10082000	9	0	2.37312	0.999689	5.53919	1.88062	19.9099	21.2509	18.1332	25.273	25.804	24.8346
	0.895429	-4.51461	sp|P00915|CAH1_HUMAN	sp|P00915|CAH1_HUMAN	P00915	sp|P00915|CAH1_HUMAN Carbonic anhydrase 1 OS=Homo sapiens OX=9606 GN=CA1 PE=1 SV=2	Color2 [A=255, R=192, G=192, B=192]	9	4			FALSE			6	6	38.3	38.3	28.87	0	7.1987	6912600	14	0	0.895429	0.99732	-4.51461	-1.03761	18.0268	25.1793	24.7208	17.303	18.7427	18.3374
	1.26383	-0.628181	sp|P01008|ANT3_HUMAN	sp|P01008|ANT3_HUMAN	P01008	sp|P01008|ANT3_HUMAN Antithrombin-III OS=Homo sapiens OX=9606 GN=SERPINC1 PE=1 SV=1	Color2 [A=255, R=192, G=192, B=192]	9	4			FALSE			31	27	67	60.3	52.602	0	323.31	22273000000	1244	0	1.26383	0.99903	-0.628181	-0.281287	30.4711	30.0342	30.1515	29.2553	29.5922	29.9248
+	1.99299	5.46111	sp|O43157|PLXB1_HUMAN	sp|O43157|PLXB1_HUMAN	O43157	sp|O43157|PLXB1_HUMAN Plexin-B1 OS=Homo sapiens OX=9606 GN=PLXNB1 PE=1 SV=3	Color2 [A=255, R=192, G=192, B=192]	9	4			FALSE			3	3	2.7	2.7	232.3	0	32.603	43511000	14	0	1.99299	0.996962	5.46111	1.71105	21.6592	18.4561	18.3215	24.6257	25.8824	24.312
	2.90978	-2.44673	sp|P01011|AACT_HUMAN	sp|P01011|AACT_HUMAN	P01011	sp|P01011|AACT_HUMAN Alpha-1-antichymotrypsin OS=Homo sapiens OX=9606 GN=SERPINA3 PE=1 SV=2	Color2 [A=255, R=192, G=192, B=192]	9	4			FALSE			38	38	64.5	64.5	47.65	0	323.31	141000000000	3962	0	2.90978	0.99667	-2.44673	-1.06378	33.0247	33.551	33.8058	31.2359	30.6299	31.1754
+	3.37133	5.26248	sp|P21926|CD9_HUMAN	sp|P21926|CD9_HUMAN	P21926	sp|P21926|CD9_HUMAN CD9 antigen OS=Homo sapiens OX=9606 GN=CD9 PE=1 SV=4	Color2 [A=255, R=192, G=192, B=192]	9	4			FALSE			1	1	4.4	4.4	25.416	0	23.384	4672400	7	0	3.37133	0.988973	5.26248	2.11365	19.6255	19.6453	20.7262	25.1392	24.7643	25.8809
+	2.05258	5.0512	sp|Q6UY14|ATL4_HUMAN	sp|Q6UY14|ATL4_HUMAN	Q6UY14	sp|Q6UY14|ATL4_HUMAN ADAMTS-like protein 4 OS=Homo sapiens OX=9606 GN=ADAMTSL4 PE=1 SV=2	Color2 [A=255, R=192, G=192, B=192]	9	4			FALSE			11	11	13.2	13.2	116.54	0	107.11	353050000	68	0	2.05258	0.998342	5.0512	1.65092	23.9036	20.3256	21.8807	27.1945	27.4102	26.6588
+	2.67416	4.99393	sp|P07437|TBB5_HUMAN;sp|P04350|TBB4A_HUMAN;sp|P68371|TBB4B_HUMAN;sp|Q9BVA1|TBB2B_HUMAN;sp|Q13885|TBB2A_HUMAN;sp|Q13509|TBB3_HUMAN	sp|P07437|TBB5_HUMAN	P07437	sp|P07437|TBB5_HUMAN Tubulin beta chain OS=Homo sapiens OX=9606 GN=TUBB PE=1 SV=2	Color2 [A=255, R=192, G=192, B=192]	9	4			FALSE			6	6	21.4	21.4	49.67	0	13.426	24149000	19	0	2.67416	0.990581	4.99393	1.84491	19.6048	20.0127	20.0074	23.5683	25.9381	25.1003
	3.44403	-2.33255	sp|P01031|CO5_HUMAN;CON__Q1A7A4	sp|P01031|CO5_HUMAN	P01031	sp|P01031|CO5_HUMAN Complement C5 OS=Homo sapiens OX=9606 GN=C5 PE=1 SV=4	Color2 [A=255, R=192, G=192, B=192]	9	4			FALSE			77	77	57	57	188.3	0	323.31	11443000000	1106	0	3.44403	0.995196	-2.33255	-1.05644	30.6935	30.6089	30.6525	28.1895	28.7235	28.0443
+	3.17473	4.89212	sp|P51149|RAB7A_HUMAN	sp|P51149|RAB7A_HUMAN	P51149	sp|P51149|RAB7A_HUMAN Ras-related protein Rab-7a OS=Homo sapiens OX=9606 GN=RAB7A PE=1 SV=1	Color2 [A=255, R=192, G=192, B=192]	9	4			FALSE			1	1	6.8	6.8	23.489	0	4.4776	1824500	9	0	3.17473	0.992329	4.89212	1.94772	18.766	18.6452	20.0453	23.5803	24.4251	24.1275
	0.147342	-0.533965	sp|P01034|CYTC_HUMAN	sp|P01034|CYTC_HUMAN	P01034	sp|P01034|CYTC_HUMAN Cystatin-C OS=Homo sapiens OX=9606 GN=CST3 PE=1 SV=1	Color2 [A=255, R=192, G=192, B=192]	9	4			FALSE			2	2	19.2	19.2	15.799	0	3.9124	17379000	10	0	0.147342	0.998057	-0.533965	-0.159475	22.4466	23.5674	22.3783	22.8857	19.7804	24.1242
	3.92517	2.44975	sp|P01042|KNG1_HUMAN;CON__P01045-1;CON__Q2KJ62;CON__P01044-1	sp|P01042|KNG1_HUMAN	P01042	sp|P01042|KNG1_HUMAN Kininogen-1 OS=Homo sapiens OX=9606 GN=KNG1 PE=1 SV=2	Color2 [A=255, R=255, G=0, B=0]	9	8			TRUE			34	34	40.1	40.1	71.957	0	323.31	29602000000	1521	2.28571	3.92517	0.996267	2.44975	1.13171	29.7682	30.0024	29.7352	32.0898	32.5602	32.205
	0.29095	0.283726	sp|P01591|IGJ_HUMAN	sp|P01591|IGJ_HUMAN	P01591	sp|P01591|IGJ_HUMAN Immunoglobulin J chain OS=Homo sapiens OX=9606 GN=JCHAIN PE=1 SV=4	Color2 [A=255, R=192, G=192, B=192]	9	4			FALSE			10	10	45.9	45.9	18.098	0	95.139	1693500000	238	0	0.29095	0.998915	0.283726	0.118493	29.0039	28.34	29.1056	28.9665	28.6374	29.6967
	0.256249	-0.213724	sp|P01594|KV133_HUMAN;sp|P01593|KVD33_HUMAN	sp|P01594|KV133_HUMAN;sp|P01593|KVD33_HUMAN	P01594	sp|P01594|KV133_HUMAN Immunoglobulin kappa variable 1-33 OS=Homo sapiens OX=9606 GN=IGKV1-33 PE=1 SV=2;sp|P01593|KVD33_HUMAN Immunoglobulin kappa variable 1D-33 OS=Homo sapiens OX=9606 GN=IGKV1D-33 PE=1 SV=2	Color2 [A=255, R=192, G=192, B=192]	9	4			FALSE			1	1	13.7	13.7	12.848	0	243.04	631420000	81	NaN	0.256249	0.997665	-0.213724	-0.0916652	26.1611	26.8377	26.5393	26.6779	25.7822	26.4369
	1.02401	-3.29712	sp|P04432|KVD39_HUMAN;sp|P01597|KV139_HUMAN	sp|P04432|KVD39_HUMAN;sp|P01597|KV139_HUMAN	P04432	sp|P04432|KVD39_HUMAN Immunoglobulin kappa variable 1D-39 OS=Homo sapiens OX=9606 GN=IGKV1D-39 PE=3 SV=2;sp|P01597|KV139_HUMAN Immunoglobulin kappa variable 1-39 OS=Homo sapiens OX=9606 GN=IGKV1-39 PE=1 SV=2	Color2 [A=255, R=192, G=192, B=192]	9	4			FALSE			3	2	31.6	17.9	12.737	0	23.879	148300000	13	NaN	1.02401	0.996614	-3.29712	-0.938912	24.3733	23.134	25.0985	22.9823	21.4882	18.2439
+	2.57972	4.86071	sp|Q92859|NEO1_HUMAN	sp|Q92859|NEO1_HUMAN	Q92859	sp|Q92859|NEO1_HUMAN Neogenin OS=Homo sapiens OX=9606 GN=NEO1 PE=1 SV=2	Color2 [A=255, R=192, G=192, B=192]	9	4			FALSE			17	17	18.8	18.8	160.01	0	97.69	211220000	71	0	2.57972	0.990083	4.86071	1.78099	22.0666	20.7639	20.6781	25.1818	27.1252	25.7836
	1.57241	-1.82256	sp|P01601|KVD16_HUMAN	sp|P01601|KVD16_HUMAN	P01601	sp|P01601|KVD16_HUMAN Immunoglobulin kappa variable 1D-16 OS=Homo sapiens OX=9606 GN=IGKV1D-16 PE=3 SV=2	Color2 [A=255, R=192, G=192, B=192]	9	4			FALSE			2	2	16.2	16.2	12.73	0	15.098	21095000	10	0	1.57241	0.996064	-1.82256	-0.719577	22.1483	22.8134	22.2099	19.5975	20.9512	21.1551
+	2.68923	4.67771	sp|P14618|KPYM_HUMAN	sp|P14618|KPYM_HUMAN	P14618	sp|P14618|KPYM_HUMAN Pyruvate kinase PKM OS=Homo sapiens OX=9606 GN=PKM PE=1 SV=4	Color2 [A=255, R=192, G=192, B=192]	9	4			FALSE			6	6	16.6	16.6	57.936	0	57.034	63221000	29	0	2.68923	0.9974	4.67771	1.76118	20.3939	20.7063	21.2674	26.3283	25.7701	24.3023
	0.452355	-0.495895	sp|P01619|KV320_HUMAN	sp|P01619|KV320_HUMAN	P01619	sp|P01619|KV320_HUMAN Immunoglobulin kappa variable 3-20 OS=Homo sapiens OX=9606 GN=IGKV3-20 PE=1 SV=2	Color2 [A=255, R=192, G=192, B=192]	9	4			FALSE			6	3	46.6	32.8	12.557	0	323.31	8127200000	477	0	0.452355	0.999593	-0.495895	-0.200588	29.8415	30.5497	30.2674	30.2608	30.0255	28.8846
	0.683435	0.733782	sp|P01624|KV315_HUMAN;sp|A0A0C4DH55|KVD07_HUMAN	sp|P01624|KV315_HUMAN	P01624	sp|P01624|KV315_HUMAN Immunoglobulin kappa variable 3-15 OS=Homo sapiens OX=9606 GN=IGKV3-15 PE=1 SV=2	Color2 [A=255, R=192, G=192, B=192]	9	4			FALSE			3	1	26.1	7.8	12.496	0	255.28	6021000000	282	0	0.683435	0.999397	0.733782	0.2949	29.928	28.3177	28.7457	29.5783	29.8517	29.7628
	1.11295	-2.03079	sp|P01699|LV144_HUMAN	sp|P01699|LV144_HUMAN	P01699	sp|P01699|LV144_HUMAN Immunoglobulin lambda variable 1-44 OS=Homo sapiens OX=9606 GN=IGLV1-44 PE=1 SV=2	Color2 [A=255, R=192, G=192, B=192]	9	4			FALSE			4	1	42.7	24.8	12.201	0	25.577	22329000	4	0	1.11295	0.99693	-2.03079	-0.710546	22.5996	20.0989	22.646	19.7955	20.017	19.4396
	1.1323	-2.0337	sp|P01700|LV147_HUMAN	sp|P01700|LV147_HUMAN	P01700	sp|P01700|LV147_HUMAN Immunoglobulin lambda variable 1-47 OS=Homo sapiens OX=9606 GN=IGLV1-47 PE=1 SV=2	Color2 [A=255, R=192, G=192, B=192]	9	4			FALSE			5	2	53.8	35.9	12.283	0	91.275	2292900000	147	0	1.1323	0.999012	-2.0337	-0.714915	28.9396	28.5824	28.1495	27.0717	24.9233	27.5754
+	2.56021	4.61288	sp|P11597|CETP_HUMAN	sp|P11597|CETP_HUMAN	P11597	sp|P11597|CETP_HUMAN Cholesteryl ester transfer protein OS=Homo sapiens OX=9606 GN=CETP PE=1 SV=2	Color2 [A=255, R=192, G=192, B=192]	9	4			FALSE			4	4	10.3	10.3	54.756	0	13.971	68450000	43	0	2.56021	0.991774	4.61288	1.70819	20.8606	19.7237	21.2553	24.373	25.1108	26.1945
	1.9962	-2.98506	sp|P01703|LV140_HUMAN	sp|P01703|LV140_HUMAN	P01703	sp|P01703|LV140_HUMAN Immunoglobulin lambda variable 1-40 OS=Homo sapiens OX=9606 GN=IGLV1-40 PE=1 SV=2	Color2 [A=255, R=192, G=192, B=192]	9	4			FALSE			3	3	43.2	43.2	12.301	0	119.65	948530000	118	0	1.9962	0.995934	-2.98506	-1.12644	28.0649	25.8978	27.4338	24.0954	24.3252	24.0207
	0.617358	-2.83648	sp|P01704|LV214_HUMAN	sp|P01704|LV214_HUMAN	P01704	sp|P01704|LV214_HUMAN Immunoglobulin lambda variable 2-14 OS=Homo sapiens OX=9606 GN=IGLV2-14 PE=1 SV=2	Color2 [A=255, R=192, G=192, B=192]	9	4			FALSE			2	1	13.3	13.3	12.597	0	14.477	1953100000	165	0	0.617358	0.997134	-2.83648	-0.697939	27.6169	26.9373	26.5012	26.7894	20.1642	25.5923
	1.34719	-3.53566	sp|P01709|LV208_HUMAN	sp|P01709|LV208_HUMAN	P01709	sp|P01709|LV208_HUMAN Immunoglobulin lambda variable 2-8 OS=Homo sapiens OX=9606 GN=IGLV2-8 PE=1 SV=2	Color2 [A=255, R=192, G=192, B=192]	9	4		+	FALSE			2	1	17.8	6.8	12.382	1	-2	343730000	15	0	1.34719	0.994717	-3.53566	-1.0956	25.8381	22.0973	22.4752	19.5261	19.7492	20.5282
	0.764539	-1.79839	sp|P01714|LV319_HUMAN	sp|P01714|LV319_HUMAN	P01714	sp|P01714|LV319_HUMAN Immunoglobulin lambda variable 3-19 OS=Homo sapiens OX=9606 GN=IGLV3-19 PE=1 SV=2	Color2 [A=255, R=192, G=192, B=192]	9	4			FALSE			4	4	63.4	63.4	12.042	0	36.295	2152400000	92	0	0.764539	0.998972	-1.79839	-0.583425	28.3293	28.4918	27.4289	26.9683	24.2589	27.6277
+	2.60092	4.57914	sp|P00748|FA12_HUMAN	sp|P00748|FA12_HUMAN	P00748	sp|P00748|FA12_HUMAN Coagulation factor XII OS=Homo sapiens OX=9606 GN=F12 PE=1 SV=3	Color2 [A=255, R=192, G=192, B=192]	9	4			FALSE			35	35	57.6	57.6	67.791	0	323.31	12149000000	1008	0	2.60092	0.999162	4.57914	1.70989	28.2918	27.9585	27.9918	33.5487	31.3477	33.0832
+	2.85757	4.39501	sp|P11217|PYGM_HUMAN;sp|P11216|PYGB_HUMAN;sp|P06737|PYGL_HUMAN	sp|P11217|PYGM_HUMAN;sp|P11216|PYGB_HUMAN;sp|P06737|PYGL_HUMAN	P11217	sp|P11217|PYGM_HUMAN Glycogen phosphorylase, muscle form OS=Homo sapiens OX=9606 GN=PYGM PE=1 SV=6;sp|P11216|PYGB_HUMAN Glycogen phosphorylase, brain form OS=Homo sapiens OX=9606 GN=PYGB PE=1 SV=5;sp|P06737|PYGL_HUMAN Glycogen phosphorylase, liver form OS=	Color2 [A=255, R=192, G=192, B=192]	9	4			FALSE			2	2	2	2	97.091	0	2.8273	59287000	6	0	2.85757	0.99798	4.39501	1.71931	20.3234	19.0495	19.3061	24.1331	24.5366	23.1943
	0.807587	-2.67378	sp|P01721|LV657_HUMAN	sp|P01721|LV657_HUMAN	P01721	sp|P01721|LV657_HUMAN Immunoglobulin lambda variable 6-57 OS=Homo sapiens OX=9606 GN=IGLV6-57 PE=1 SV=2	Color2 [A=255, R=192, G=192, B=192]	9	4			FALSE			2	2	35.9	35.9	12.566	0	11.157	7153500	10	0	0.807587	0.998488	-2.67378	-0.757148	19.8956	23.6849	23.389	21.3631	19.4178	18.1672
	1.64494	-3.32432	sp|P01766|HV313_HUMAN	sp|P01766|HV313_HUMAN	P01766	sp|P01766|HV313_HUMAN Immunoglobulin heavy variable 3-13 OS=Homo sapiens OX=9606 GN=IGHV3-13 PE=1 SV=2	Color2 [A=255, R=192, G=192, B=192]	9	4			FALSE			3	1	25	9.5	12.506	0	38.092	88096000	29	0	1.64494	0.996603	-3.32432	-1.13767	22.0066	24.3191	23.9993	20.2019	19.0877	21.0624
	2.24453	-1.81152	sp|P0DP03|HV335_HUMAN;sp|P01768|HV330_HUMAN	sp|P0DP03|HV335_HUMAN;sp|P01768|HV330_HUMAN	P0DP03	sp|P0DP03|HV335_HUMAN Immunoglobulin heavy variable 3-30-5 OS=Homo sapiens OX=9606 GN=IGHV3-30-5 PE=3 SV=1;sp|P01768|HV330_HUMAN Immunoglobulin heavy variable 3-30 OS=Homo sapiens OX=9606 GN=IGHV3-30 PE=1 SV=2	Color2 [A=255, R=192, G=192, B=192]	9	4			FALSE			7	0	63.2	0	12.947	0	321.54	5366300000	285	NaN	2.24453	0.9969	-1.81152	-0.775643	29.6133	28.8742	29.4967	27.5521	27.9217	27.0758
+	1.92273	4.17118	sp|Q8WUT4|LRRN4_HUMAN	sp|Q8WUT4|LRRN4_HUMAN	Q8WUT4	sp|Q8WUT4|LRRN4_HUMAN Leucine-rich repeat neuronal protein 4 OS=Homo sapiens OX=9606 GN=LRRN4 PE=2 SV=3	Color2 [A=255, R=192, G=192, B=192]	9	4			FALSE			4	4	6.6	6.6	78.842	0	36.221	105930000	20	0	1.92273	0.999973	4.17118	1.41204	22.0106	19.0947	20.3502	25.18	23.7736	25.0155
	1.14356	-1.56332	sp|P01782|HV309_HUMAN;sp|A0A0C4DH32|HV320_HUMAN;sp|P0DP04|HV43D_HUMAN;sp|A0A0B4J1X8|HV343_HUMAN	sp|P01782|HV309_HUMAN;sp|A0A0C4DH32|HV320_HUMAN;sp|P0DP04|HV43D_HUMAN	P01782	sp|P01782|HV309_HUMAN Immunoglobulin heavy variable 3-9 OS=Homo sapiens OX=9606 GN=IGHV3-9 PE=1 SV=2;sp|A0A0C4DH32|HV320_HUMAN Immunoglobulin heavy variable 3-20 OS=Homo sapiens OX=9606 GN=IGHV3-20 PE=3 SV=2;sp|P0DP04|HV43D_HUMAN Immunoglobulin heavy varia	Color2 [A=255, R=192, G=192, B=192]	9	4			FALSE			6	2	44.1	25.4	12.945	0	16.223	637760000	66	0	1.14356	0.996669	-1.56332	-0.591517	26.6999	25.1833	25.6764	23.4443	25.0372	24.3882
	1.13492	-4.25321	sp|P01817|HV205_HUMAN	sp|P01817|HV205_HUMAN	P01817	sp|P01817|HV205_HUMAN Immunoglobulin heavy variable 2-5 OS=Homo sapiens OX=9606 GN=IGHV2-5 PE=1 SV=2	Color2 [A=255, R=192, G=192, B=192]	9	4			FALSE			1	1	12.6	12.6	13.231	0	30.499	315860000	49	0	1.13492	0.995033	-4.25321	-1.13044	25.7764	25.5825	25.7432	24.2481	21.8979	18.1965
	2.34548	-1.01206	sp|P01834|IGKC_HUMAN	sp|P01834|IGKC_HUMAN		sp|P01834|IGKC_HUMAN Immunoglobulin kappa constant OS=Homo sapiens OX=9606 GN=IGKC PE=1 SV=2	Color2 [A=255, R=192, G=192, B=192]	9	4			FALSE			18	5	100	35.5	11.765	0	323.31	341000000000	7675	NaN	2.34548	0.998213	-1.01206	-0.465148	35.8597	35.9417	35.5514	34.7472	34.5614	35.008
	2.50038	-1.879	sp|P01859|IGHG2_HUMAN	sp|P01859|IGHG2_HUMAN		sp|P01859|IGHG2_HUMAN Immunoglobulin heavy constant gamma 2 OS=Homo sapiens OX=9606 GN=IGHG2 PE=1 SV=2	Color2 [A=255, R=192, G=192, B=192]	9	4			FALSE			24	10	72.4	46	35.9	0	323.31	169000000000	5037	NaN	2.50038	0.996157	-1.879	-0.818336	34.1463	34.0716	34.4585	31.8103	32.5412	32.6878
	2.41003	-1.76082	sp|P01860|IGHG3_HUMAN	sp|P01860|IGHG3_HUMAN		sp|P01860|IGHG3_HUMAN Immunoglobulin heavy constant gamma 3 OS=Homo sapiens OX=9606 GN=IGHG3 PE=1 SV=2	Color2 [A=255, R=192, G=192, B=192]	9	4			FALSE			21	7	56.2	31.3	41.287	0	323.31	20537000000	886	NaN	2.41003	0.999934	-1.76082	-0.767703	31.0625	30.937	31.3871	29.2647	29.8632	28.9762
+	3.53841	4.15291	sp|Q14624|ITIH4_HUMAN	sp|Q14624|ITIH4_HUMAN		sp|Q14624|ITIH4_HUMAN Inter-alpha-trypsin inhibitor heavy chain H4 OS=Homo sapiens OX=9606 GN=ITIH4 PE=1 SV=4	Color2 [A=255, R=192, G=192, B=192]	9	4			FALSE			89	86	67.7	67.7	103.36	0	323.31	260000000000	6888	NaN	3.53841	0.990449	4.15291	1.76706	31.8871	32.0752	32.191	36.1762	35.6316	36.8042
	4.00843	-2.22685	sp|P01871|IGHM_HUMAN	sp|P01871|IGHM_HUMAN	P01871	sp|P01871|IGHM_HUMAN Immunoglobulin heavy constant mu OS=Homo sapiens OX=9606 GN=IGHM PE=1 SV=4	Color2 [A=255, R=192, G=192, B=192]	9	4			FALSE			41	10	69.3	30.9	49.439	0	323.31	61393000000	3165	0	4.00843	0.999796	-2.22685	-1.03934	33.4441	33.2325	33.0067	30.8698	31.0822	31.0507
	1.20709	-0.407953	sp|P01876|IGHA1_HUMAN	sp|P01876|IGHA1_HUMAN		sp|P01876|IGHA1_HUMAN Immunoglobulin heavy constant alpha 1 OS=Homo sapiens OX=9606 GN=IGHA1 PE=1 SV=2	Color2 [A=255, R=192, G=192, B=192]	9	4			FALSE			29	19	71.7	58.4	37.654	0	323.31	259000000000	5381	NaN	1.20709	0.999491	-0.407953	-0.18897	34.771	34.6994	34.9664	34.5038	34.5763	34.1329
+	2.05088	4.14323	sp|P11021|BIP_HUMAN	sp|P11021|BIP_HUMAN	P11021	sp|P11021|BIP_HUMAN Endoplasmic reticulum chaperone BiP OS=Homo sapiens OX=9606 GN=HSPA5 PE=1 SV=2	Color2 [A=255, R=192, G=192, B=192]	9	4			FALSE			5	4	9.9	9.9	72.332	0	17.199	141410000	21	0	2.05088	0.993566	4.14323	1.44357	21.1506	19.4734	21.9103	25.9	24.8366	24.2274
	0.0622473	-0.103803	sp|P02647|APOA1_HUMAN;CON__P15497	sp|P02647|APOA1_HUMAN		sp|P02647|APOA1_HUMAN Apolipoprotein A-I OS=Homo sapiens OX=9606 GN=APOA1 PE=1 SV=1	Color2 [A=255, R=192, G=192, B=192]	9	4			FALSE			64	64	87.3	87.3	30.777	0	323.31	451000000000	7163	NaN	0.0622473	0.998203	-0.103803	-0.0402469	37.534	35.6615	37.0369	36.9197	36.5839	36.4174
	1.71737	2.57298	sp|P02649|APOE_HUMAN;CON__Q03247	sp|P02649|APOE_HUMAN	P02649	sp|P02649|APOE_HUMAN Apolipoprotein E OS=Homo sapiens OX=9606 GN=APOE PE=1 SV=1	Color2 [A=255, R=192, G=192, B=192]	9	4			FALSE			47	47	85.2	85.2	36.154	0	323.31	15722000000	2012	0	1.71737	0.997295	2.57298	0.960848	30.4756	31.1233	32.6837	34.0797	34.2529	33.6689
	0.876879	-2.32815	sp|P02652|APOA2_HUMAN	sp|P02652|APOA2_HUMAN	P02652	sp|P02652|APOA2_HUMAN Apolipoprotein A-II OS=Homo sapiens OX=9606 GN=APOA2 PE=1 SV=1	Color2 [A=255, R=192, G=192, B=192]	9	4			FALSE			12	12	74	74	11.175	0	323.31	4235900000	469	0	0.876879	0.997937	-2.32815	-0.719404	27.7351	31.8637	29.5726	27.2517	28.0069	26.9284
	0.442857	1.71118	sp|P02656|APOC3_HUMAN	sp|P02656|APOC3_HUMAN	P02656	sp|P02656|APOC3_HUMAN Apolipoprotein C-III OS=Homo sapiens OX=9606 GN=APOC3 PE=1 SV=1	Color2 [A=255, R=192, G=192, B=192]	9	4			FALSE			1	1	16.2	16.2	10.852	0	14.279	11064000	8	0	0.442857	0.998582	1.71118	0.46762	21.2936	21.4566	21.5614	19.8376	24.9494	24.6581
	1.70006	1.59579	sp|P02671|FIBA_HUMAN;CON__P02672	sp|P02671|FIBA_HUMAN		sp|P02671|FIBA_HUMAN Fibrinogen alpha chain OS=Homo sapiens OX=9606 GN=FGA PE=1 SV=2	Color2 [A=255, R=192, G=192, B=192]	9	4			FALSE			80	80	63.9	63.9	94.972	0	323.31	173000000000	8224	NaN	1.70006	0.997004	1.59579	0.657904	33.6648	33.6563	33.8479	34.8853	34.9105	36.1606
	0.859917	1.16151	sp|P02675|FIBB_HUMAN	sp|P02675|FIBB_HUMAN		sp|P02675|FIBB_HUMAN Fibrinogen beta chain OS=Homo sapiens OX=9606 GN=FGB PE=1 SV=2	Color2 [A=255, R=192, G=192, B=192]	9	4			FALSE			57	50	77.2	71.1	55.928	0	323.31	258000000000	10116	NaN	0.859917	0.99698	1.16151	0.441974	33.9463	33.9799	34.1915	34.4693	34.6922	36.4406
	0.75638	1.03095	sp|P02679|FIBG_HUMAN	sp|P02679|FIBG_HUMAN		sp|P02679|FIBG_HUMAN Fibrinogen gamma chain OS=Homo sapiens OX=9606 GN=FGG PE=1 SV=3	Color2 [A=255, R=192, G=192, B=192]	9	4			FALSE			50	50	79.2	79.2	51.511	0	323.31	258000000000	6262	NaN	0.75638	0.996975	1.03095	0.392507	34.0115	34.2382	34.1952	34.4814	34.6348	36.4215
	1.45279	3.27723	sp|P02724|GLPA_HUMAN	sp|P02724|GLPA_HUMAN	P02724	sp|P02724|GLPA_HUMAN Glycophorin-A OS=Homo sapiens OX=9606 GN=GYPA PE=1 SV=2	Color2 [A=255, R=255, G=255, B=0]	9	8			TRUE			2	2	20.7	20.7	16.331	0	4.8755	5831100	3	1.5	1.45279	0.998561	3.27723	1.07531	18.8716	19.7704	20.395	24.2599	21.1078	23.5011
+	2.21182	4.06368	sp|P08670|VIME_HUMAN	sp|P08670|VIME_HUMAN	P08670	sp|P08670|VIME_HUMAN Vimentin OS=Homo sapiens OX=9606 GN=VIM PE=1 SV=4	Color2 [A=255, R=192, G=192, B=192]	9	4			FALSE			5	4	13.9	12.4	53.651	0	13.27	27335000	18	0	2.21182	0.994912	4.06368	1.46778	22.0837	19.9522	22.2799	25.2374	25.8646	25.4049
+	1.30552	4.0331	sp|Q8IZF2|AGRF5_HUMAN	sp|Q8IZF2|AGRF5_HUMAN	Q8IZF2	sp|Q8IZF2|AGRF5_HUMAN Adhesion G protein-coupled receptor F5 OS=Homo sapiens OX=9606 GN=ADGRF5 PE=1 SV=3	Color2 [A=255, R=192, G=192, B=192]	9	4			FALSE			2	2	2.7	2.7	149.46	0	4.9236	10940000	7	0	1.30552	0.996943	4.0331	1.16991	19.6199	18.3987	18.3489	20.053	24.3269	24.087
+	1.60579	3.94273	sp|Q92743|HTRA1_HUMAN	sp|Q92743|HTRA1_HUMAN	Q92743	sp|Q92743|HTRA1_HUMAN Serine protease HTRA1 OS=Homo sapiens OX=9606 GN=HTRA1 PE=1 SV=1	Color2 [A=255, R=192, G=192, B=192]	9	4			FALSE			3	3	8.5	8.5	51.286	0	9.3319	36774000	17	0	1.60579	0.995244	3.94273	1.2617	21.8179	23.0886	19.6297	26.1504	24.4969	25.7171
	1.89395	-2.98729	sp|P02745|C1QA_HUMAN	sp|P02745|C1QA_HUMAN	P02745	sp|P02745|C1QA_HUMAN Complement C1q subcomponent subunit A OS=Homo sapiens OX=9606 GN=C1QA PE=1 SV=2	Color2 [A=255, R=192, G=192, B=192]	9	4			FALSE			8	8	29.8	29.8	26.016	0	108.58	798920000	108	0	1.89395	0.998913	-2.98729	-1.10778	27.0609	28.222	27.8373	24.6888	25.7861	23.6834
	1.51818	-2.50553	sp|P02746|C1QB_HUMAN	sp|P02746|C1QB_HUMAN	P02746	sp|P02746|C1QB_HUMAN Complement C1q subcomponent subunit B OS=Homo sapiens OX=9606 GN=C1QB PE=1 SV=3	Color2 [A=255, R=192, G=192, B=192]	9	4			FALSE			9	9	38.7	38.7	26.721	0	152.15	2508600000	282	0	1.51818	0.999161	-2.50553	-0.906992	28.8242	29.3929	28.1865	25.0086	27.3097	26.5687
	0.955947	0.791735	sp|P02747|C1QC_HUMAN	sp|P02747|C1QC_HUMAN	P02747	sp|P02747|C1QC_HUMAN Complement C1q subcomponent subunit C OS=Homo sapiens OX=9606 GN=C1QC PE=1 SV=3	Color2 [A=255, R=192, G=192, B=192]	9	4			FALSE			8	8	37.1	37.1	25.773	0	258.45	2280600000	237	0	0.955947	0.998266	0.791735	0.331589	28.6299	28.8528	27.6863	29.3056	28.8828	29.3558
	0.0642064	0.101552	sp|P02748|CO9_HUMAN;CON__Q3MHN2;REV__sp|Q4AC99|1A1L2_HUMAN;sp|Q96BY6|DOC10_HUMAN	sp|P02748|CO9_HUMAN	P02748	sp|P02748|CO9_HUMAN Complement component C9 OS=Homo sapiens OX=9606 GN=C9 PE=1 SV=2	Color2 [A=255, R=192, G=192, B=192]	9	4			FALSE			24	24	50.4	50.4	63.173	0	323.31	18282000000	761	0	0.0642064	0.998995	0.101552	0.0398195	29.6496	29.7932	30.1208	30.235	28.9268	30.7064
	1.44608	-1.84161	sp|P02749|APOH_HUMAN;CON__P17690	sp|P02749|APOH_HUMAN	P02749	sp|P02749|APOH_HUMAN Beta-2-glycoprotein 1 OS=Homo sapiens OX=9606 GN=APOH PE=1 SV=3	Color2 [A=255, R=192, G=192, B=192]	9	4			FALSE			18	18	56.2	56.2	38.298	0	323.31	15166000000	808	0	1.44608	0.997821	-1.84161	-0.710556	30.6452	30.0785	30.3129	29.4696	27.5013	28.5409
+	1.74732	3.92721	sp|Q86UD1|OAF_HUMAN	sp|Q86UD1|OAF_HUMAN	Q86UD1	sp|Q86UD1|OAF_HUMAN Out at first protein homolog OS=Homo sapiens OX=9606 GN=OAF PE=2 SV=1	Color2 [A=255, R=192, G=192, B=192]	9	4			FALSE			2	2	7.3	7.3	30.688	0	4.6423	12772000	11	0	1.74732	0.999925	3.92721	1.3034	19.9514	23.1152	20.4594	24.92	24.7852	25.6024
	3.85387	2.29072	sp|P02751|FINC_HUMAN	sp|P02751|FINC_HUMAN		sp|P02751|FINC_HUMAN Fibronectin OS=Homo sapiens OX=9606 GN=FN1 PE=1 SV=4	Color2 [A=255, R=192, G=192, B=192]	9	4			FALSE			146	146	63.4	63.4	262.62	0	323.31	117000000000	6711	NaN	3.85387	0.997824	2.29072	1.06027	32.9693	32.8161	32.6055	34.8796	35.0847	35.2987
+	2.46928	3.91752	sp|P55285|CADH6_HUMAN	sp|P55285|CADH6_HUMAN	P55285	sp|P55285|CADH6_HUMAN Cadherin-6 OS=Homo sapiens OX=9606 GN=CDH6 PE=1 SV=1	Color2 [A=255, R=192, G=192, B=192]	9	4			FALSE			13	13	20.5	20.5	88.308	0	156.87	548440000	100	0	2.46928	0.995328	3.91752	1.48985	23.1334	24.1077	23.0765	26.6172	27.0613	28.3917
	0.376972	-0.733927	sp|P02760|AMBP_HUMAN;CON__P00978	sp|P02760|AMBP_HUMAN	P02760	sp|P02760|AMBP_HUMAN Protein AMBP OS=Homo sapiens OX=9606 GN=AMBP PE=1 SV=1	Color2 [A=255, R=192, G=192, B=192]	9	4			FALSE			24	24	54.5	54.5	38.999	0	323.31	8896900000	792	0	0.376972	0.998611	-0.733927	-0.260538	29.3455	31.6793	31.1291	29.4286	30.7934	29.7302
+	2.89815	3.91742	sp|P62269|RS18_HUMAN	sp|P62269|RS18_HUMAN	P62269	sp|P62269|RS18_HUMAN 40S ribosomal protein S18 OS=Homo sapiens OX=9606 GN=RPS18 PE=1 SV=3	Color2 [A=255, R=192, G=192, B=192]	9	4			FALSE			2	2	14.5	14.5	17.718	0.0023981	2.4776	2030900	3	0	2.89815	0.997541	3.91742	1.5772	19.3396	20.316	20.6473	23.9795	24.5265	23.5491
	0.205176	-0.447404	sp|P02765|FETUA_HUMAN;CON__P12763	sp|P02765|FETUA_HUMAN	P02765	sp|P02765|FETUA_HUMAN Alpha-2-HS-glycoprotein OS=Homo sapiens OX=9606 GN=AHSG PE=1 SV=2	Color2 [A=255, R=192, G=192, B=192]	9	4			FALSE			16	16	51.8	51.8	39.34	0	323.31	22215000000	814	0	0.205176	0.997972	-0.447404	-0.157402	30.3564	29.873	30.148	29.1277	28.5962	31.3112
+	2.31306	3.83052	sp|P08758|ANXA5_HUMAN	sp|P08758|ANXA5_HUMAN	P08758	sp|P08758|ANXA5_HUMAN Annexin A5 OS=Homo sapiens OX=9606 GN=ANXA5 PE=1 SV=2	Color2 [A=255, R=192, G=192, B=192]	9	4			FALSE			2	2	7.8	7.8	35.936	0	4.0677	1585200	8	0	2.31306	0.996993	3.83052	1.42978	19.8082	19.8981	18.2566	22.4266	23.885	23.1429
	1.55711	-2.87717	sp|P02774|VTDB_HUMAN;CON__Q3MHN5;CON__ENSEMBL:ENSBTAP00000018229	sp|P02774|VTDB_HUMAN	P02774	sp|P02774|VTDB_HUMAN Vitamin D-binding protein OS=Homo sapiens OX=9606 GN=GC PE=1 SV=2	Color2 [A=255, R=192, G=192, B=192]	9	4			FALSE			38	38	75.1	75.1	52.917	0	323.31	58298000000	2131	0	1.55711	0.995443	-2.87717	-1.0093	33.181	31.7028	31.7386	30.3963	28.0179	29.5765
+	3.0153	3.73013	sp|P0DOY2|IGLC2_HUMAN;sp|P0CF74|IGLC6_HUMAN	sp|P0DOY2|IGLC2_HUMAN	P0DOY2	sp|P0DOY2|IGLC2_HUMAN Immunoglobulin lambda constant 2 OS=Homo sapiens OX=9606 GN=IGLC2 PE=1 SV=1	Color2 [A=255, R=192, G=192, B=192]	9	4			FALSE			16	0	96.2	0	11.293	0	109.23	88056000	29	0	3.0153	0.995008	3.73013	1.53551	22.7058	22.7932	22.201	26.0194	27.0623	25.8087
+	1.99098	3.71654	sp|Q15848|ADIPO_HUMAN	sp|Q15848|ADIPO_HUMAN	Q15848	sp|Q15848|ADIPO_HUMAN Adiponectin OS=Homo sapiens OX=9606 GN=ADIPOQ PE=1 SV=1	Color2 [A=255, R=192, G=192, B=192]	9	4			FALSE			3	3	20.1	20.1	26.413	0	43.298	344050000	79	0	1.99098	0.994426	3.71654	1.32164	25.2959	25.8125	24.5621	27.6968	28.9101	30.2132
	2.66507	1.83127	sp|P02792|FRIL_HUMAN	sp|P02792|FRIL_HUMAN	P02792	sp|P02792|FRIL_HUMAN Ferritin light chain OS=Homo sapiens OX=9606 GN=FTL PE=1 SV=2	Color2 [A=255, R=192, G=192, B=192]	9	4			FALSE			4	4	28.6	28.6	20.019	0	39.721	76300000	21	0	2.66507	0.997776	1.83127	0.810059	22.5296	22.5861	22.0314	23.8584	24.2646	24.5179
	2.32673	2.29076	sp|P03952|KLKB1_HUMAN;sp|P03951|FA11_HUMAN	sp|P03952|KLKB1_HUMAN	P03952	sp|P03952|KLKB1_HUMAN Plasma kallikrein OS=Homo sapiens OX=9606 GN=KLKB1 PE=1 SV=1	Color2 [A=255, R=192, G=192, B=192]	9	4			FALSE			28	28	54.2	54.2	71.369	0	323.31	4284700000	524	0	2.32673	0.999925	2.29076	0.953444	28.6351	28.3061	27.3635	30.5205	30.1323	30.5242
+	2.86193	3.64954	sp|P18428|LBP_HUMAN	sp|P18428|LBP_HUMAN	P18428	sp|P18428|LBP_HUMAN Lipopolysaccharide-binding protein OS=Homo sapiens OX=9606 GN=LBP PE=1 SV=3	Color2 [A=255, R=192, G=192, B=192]	9	4			FALSE			17	17	35.6	35.6	53.383	0	323.31	4348000000	842	0	2.86193	0.996782	3.64954	1.48313	26.7247	27.279	26.8254	29.8751	31.3556	30.5469
	1.23476	2.2142	sp|P04004|VTNC_HUMAN;CON__Q3ZBS7	sp|P04004|VTNC_HUMAN	P04004	sp|P04004|VTNC_HUMAN Vitronectin OS=Homo sapiens OX=9606 GN=VTN PE=1 SV=1	Color2 [A=255, R=192, G=192, B=192]	9	4			FALSE			25	25	49.4	49.4	54.305	0	323.31	19312000000	1143	0	1.23476	0.996335	2.2142	0.779046	29.4395	29.6232	29.8515	32.988	30.2271	32.3417
	0.361732	1.53239	sp|P04083|ANXA1_HUMAN	sp|P04083|ANXA1_HUMAN	P04083	sp|P04083|ANXA1_HUMAN Annexin A1 OS=Homo sapiens OX=9606 GN=ANXA1 PE=1 SV=2	Color2 [A=255, R=192, G=192, B=192]	9	4			FALSE			4	4	18.2	18.2	38.714	0	9.0006	1437400	6	0	0.361732	0.997419	1.53239	0.406778	19.7166	20.2137	20.2378	19.259	25.0361	20.4701
	3.13582	2.1907	sp|P04114|APOB_HUMAN	sp|P04114|APOB_HUMAN		sp|P04114|APOB_HUMAN Apolipoprotein B-100 OS=Homo sapiens OX=9606 GN=APOB PE=1 SV=2	Color2 [A=255, R=192, G=192, B=192]	9	4			FALSE			536	530	81.7	81.5	515.6	0	323.31	507000000000	26941	NaN	3.13582	0.99641	2.1907	0.980383	34.2054	33.9023	33.5676	35.9274	36.3727	35.9474
	0.659809	-1.31049	sp|P04179|SODM_HUMAN	sp|P04179|SODM_HUMAN	P04179	sp|P04179|SODM_HUMAN Superoxide dismutase [Mn], mitochondrial OS=Homo sapiens OX=9606 GN=SOD2 PE=1 SV=3	Color2 [A=255, R=192, G=192, B=192]	9	4			FALSE			3	3	29.7	29.7	24.75	0	12.472	41697000	7	0	0.659809	0.99739	-1.31049	-0.45197	23.3578	22.1968	20.7168	21.12	19.8429	21.3771
+	2.88821	3.51644	sp|Q12805|FBLN3_HUMAN	sp|Q12805|FBLN3_HUMAN	Q12805	sp|Q12805|FBLN3_HUMAN EGF-containing fibulin-like extracellular matrix protein 1 OS=Homo sapiens OX=9606 GN=EFEMP1 PE=1 SV=2	Color2 [A=255, R=192, G=192, B=192]	9	4			FALSE			15	15	43.2	43.2	54.64	0	267.72	492440000	107	0	2.88821	0.997778	3.51644	1.44301	25.1703	24.1496	24.5823	28.0221	27.669	28.7604
	0.528515	0.584409	sp|P04196|HRG_HUMAN	sp|P04196|HRG_HUMAN	P04196	sp|P04196|HRG_HUMAN Histidine-rich glycoprotein OS=Homo sapiens OX=9606 GN=HRG PE=1 SV=1	Color2 [A=255, R=192, G=192, B=192]	9	4			FALSE			16	16	30.5	30.5	59.578	0	201.76	2182200000	420	0	0.528515	0.997376	0.584409	0.235009	28.5817	27.4891	28.0634	29.3296	28.489	28.0688
+	3.29861	3.46542	sp|P60709|ACTB_HUMAN;sp|Q6S8J3|POTEE_HUMAN;sp|A5A3E0|POTEF_HUMAN;sp|P0CG38|POTEI_HUMAN;sp|Q9BYX7|ACTBM_HUMAN;sp|P0CG39|POTEJ_HUMAN	sp|P60709|ACTB_HUMAN	P60709	sp|P60709|ACTB_HUMAN Actin, cytoplasmic 1 OS=Homo sapiens OX=9606 GN=ACTB PE=1 SV=1	Color2 [A=255, R=192, G=192, B=192]	9	4			FALSE			18	1	62.7	4.5	41.736	0	172.69	1256100000	343	0	3.29861	0.999642	3.46542	1.48302	26.4373	26.8796	27.0222	29.6727	30.5683	30.4944
+	3.59975	3.33089	sp|Q13103|SPP24_HUMAN	sp|Q13103|SPP24_HUMAN	Q13103	sp|Q13103|SPP24_HUMAN Secreted phosphoprotein 24 OS=Homo sapiens OX=9606 GN=SPP2 PE=1 SV=1	Color2 [A=255, R=192, G=192, B=192]	9	4			FALSE			6	6	28	28	24.337	0	56.619	112130000	47	0	3.59975	0.998219	3.33089	1.46677	24.7154	24.4633	23.9783	27.7489	27.4192	27.9815
	0.164875	0.2917	sp|P04275|VWF_HUMAN	sp|P04275|VWF_HUMAN	P04275	sp|P04275|VWF_HUMAN von Willebrand factor OS=Homo sapiens OX=9606 GN=VWF PE=1 SV=4	Color2 [A=255, R=192, G=192, B=192]	9	4			FALSE			28	28	13.7	13.7	309.26	0	140.89	363630000	158	0	0.164875	0.999281	0.2917	0.109406	25.5486	24.5099	24.4576	24.3173	24.8608	26.2131
	0.0102361	-0.0177981	sp|P04278|SHBG_HUMAN;CON__Q6T181	sp|P04278|SHBG_HUMAN	P04278	sp|P04278|SHBG_HUMAN Sex hormone-binding globulin OS=Homo sapiens OX=9606 GN=SHBG PE=1 SV=2	Color2 [A=255, R=192, G=192, B=192]	9	4			FALSE			10	10	39.6	39.6	43.779	0	201.78	348780000	43	0	0.0102361	0.997358	-0.0177981	-0.00691743	24.9491	24.005	24.1386	24.7746	24.898	23.3667
+	2.05813	3.07005	sp|P27169|PON1_HUMAN	sp|P27169|PON1_HUMAN	P27169	sp|P27169|PON1_HUMAN Serum paraoxonase/arylesterase 1 OS=Homo sapiens OX=9606 GN=PON1 PE=1 SV=3	Color2 [A=255, R=192, G=192, B=192]	9	4			FALSE			19	19	62.8	62.8	39.731	0	323.31	4162400000	635	0	2.05813	0.994606	3.07005	1.16216	27.9334	28.088	27.8694	30.8994	30.0012	32.2003
	1.15413	-2.2116	sp|P04430|KV116_HUMAN	sp|P04430|KV116_HUMAN	P04430	sp|P04430|KV116_HUMAN Immunoglobulin kappa variable 1-16 OS=Homo sapiens OX=9606 GN=IGKV1-16 PE=1 SV=2	Color2 [A=255, R=192, G=192, B=192]	9	4			FALSE			2	2	29.1	29.1	12.618	0	50.785	140730000	26	0	1.15413	0.996656	-2.2116	-0.762323	24.5353	25.1387	24.534	20.7757	23.2534	23.544
	0.0743966	-0.0830905	sp|P04433|KV311_HUMAN;sp|A0A0A0MRZ8|KVD11_HUMAN	sp|P04433|KV311_HUMAN;sp|A0A0A0MRZ8|KVD11_HUMAN	P04433	sp|P04433|KV311_HUMAN Immunoglobulin kappa variable 3-11 OS=Homo sapiens OX=9606 GN=IGKV3-11 PE=1 SV=1;sp|A0A0A0MRZ8|KVD11_HUMAN Immunoglobulin kappa variable 3D-11 OS=Homo sapiens OX=9606 GN=IGKV3D-11 PE=3 SV=6	Color2 [A=255, R=192, G=192, B=192]	9	4			FALSE			5	5	58.3	58.3	12.575	0	187.94	7790400000	299	0	0.0743966	0.998797	-0.0830905	-0.0347343	30.2303	30.8397	29.5763	30.0738	30.4057	29.9176
	0.579411	2.61145	sp|P04792|HSPB1_HUMAN	sp|P04792|HSPB1_HUMAN	P04792	sp|P04792|HSPB1_HUMAN Heat shock protein beta-1 OS=Homo sapiens OX=9606 GN=HSPB1 PE=1 SV=2	Color2 [A=255, R=192, G=192, B=192]	9	4			FALSE			4	4	24.9	24.9	22.782	0	8.7471	3645100	13	0	0.579411	0.998037	2.61145	0.651483	19.3315	21.2934	21.4834	19.8583	23.7289	26.3555
	0.653297	0.647839	sp|P05090|APOD_HUMAN	sp|P05090|APOD_HUMAN	P05090	sp|P05090|APOD_HUMAN Apolipoprotein D OS=Homo sapiens OX=9606 GN=APOD PE=1 SV=1	Color2 [A=255, R=192, G=192, B=192]	9	4			FALSE			14	14	42.3	42.3	21.275	0	323.31	5533900000	1006	0	0.653297	0.999176	0.647839	0.264578	30.0581	31.3235	31.3488	31.3956	31.4409	31.8374
	1.2301	-2.8437	sp|P05109|S10A8_HUMAN	sp|P05109|S10A8_HUMAN	P05109	sp|P05109|S10A8_HUMAN Protein S100-A8 OS=Homo sapiens OX=9606 GN=S100A8 PE=1 SV=1	Color2 [A=255, R=192, G=192, B=192]	9	4			FALSE			3	3	36.6	36.6	10.834	0	14.159	177900000	19	0	1.2301	0.99611	-2.8437	-0.921524	25.3834	23.8123	24.4147	21.197	20.2906	23.5917
+	4.09065	10.2283	sp|P07359|GP1BA_HUMAN	sp|P07359|GP1BA_HUMAN	P07359	sp|P07359|GP1BA_HUMAN Platelet glycoprotein Ib alpha chain OS=Homo sapiens OX=9606 GN=GP1BA PE=1 SV=2	Color2 [A=255, R=255, G=0, B=0]	9	8			TRUE			10	10	15.5	15.5	71.539	0	323.31	2959800000	151	4.96154	4.09065	0.95	10.2283	3.89776	18.4879	19.9174	19.5363	28.7058	30.2702	29.6504
+	5.06526	3.05472	sp|P02730|B3AT_HUMAN	sp|P02730|B3AT_HUMAN	P02730	sp|P02730|B3AT_HUMAN Band 3 anion transport protein OS=Homo sapiens OX=9606 GN=SLC4A1 PE=1 SV=3	Color2 [A=255, R=192, G=192, B=192]	9	4			FALSE			2	2	3.3	3.3	101.79	0	16.186	12546000	6	0	5.06526	0.996676	3.05472	1.45054	19.8366	19.7322	19.8115	23.0341	22.8239	22.6863
	0.00809218	-0.0169061	sp|P05160|F13B_HUMAN	sp|P05160|F13B_HUMAN	P05160	sp|P05160|F13B_HUMAN Coagulation factor XIII B chain OS=Homo sapiens OX=9606 GN=F13B PE=1 SV=3	Color2 [A=255, R=192, G=192, B=192]	9	4			FALSE			3	3	5.4	5.4	75.51	0.0092379	2.2607	9272800	3	0	0.00809218	0.999317	-0.0169061	-0.00629236	21.2271	18.9083	20.1957	19.9706	20.3872	19.9226
+	4.68601	2.77332	sp|O14791|APOL1_HUMAN	sp|O14791|APOL1_HUMAN	O14791	sp|O14791|APOL1_HUMAN Apolipoprotein L1 OS=Homo sapiens OX=9606 GN=APOL1 PE=1 SV=5	Color2 [A=255, R=192, G=192, B=192]	9	4			FALSE			12	12	23.9	23.9	43.974	0	176.42	692460000	178	0	4.68601	0.994278	2.77332	1.30832	26.8514	26.9835	27.2277	29.7521	29.8877	29.7427
+	3.0573	2.71721	sp|Q9UK55|ZPI_HUMAN;CON__ENSEMBL:ENSBTAP00000013050	sp|Q9UK55|ZPI_HUMAN	Q9UK55	sp|Q9UK55|ZPI_HUMAN Protein Z-dependent protease inhibitor OS=Homo sapiens OX=9606 GN=SERPINA10 PE=1 SV=1	Color2 [A=255, R=192, G=192, B=192]	9	4			FALSE			4	4	12.6	12.6	50.706	0	24.493	89951000	30	0	3.0573	0.998983	2.71721	1.17888	21.4551	21.9266	21.5763	24.4976	23.8514	24.7607
+	3.10481	2.6398	sp|P10909|CLUS_HUMAN	sp|P10909|CLUS_HUMAN	P10909	sp|P10909|CLUS_HUMAN Clusterin OS=Homo sapiens OX=9606 GN=CLU PE=1 SV=1	Color2 [A=255, R=192, G=192, B=192]	9	4			FALSE			25	25	38.8	38.8	52.494	0	323.31	13992000000	684	0	3.10481	0.997705	2.6398	1.15381	29.6528	29.419	29.5826	32.5877	31.6519	32.3343
	1.28552	-0.851559	sp|P06310|KV230_HUMAN;sp|A0A075B6S6|KVD30_HUMAN	sp|P06310|KV230_HUMAN;sp|A0A075B6S6|KVD30_HUMAN	P06310	sp|P06310|KV230_HUMAN Immunoglobulin kappa variable 2-30 OS=Homo sapiens OX=9606 GN=IGKV2-30 PE=3 SV=2;sp|A0A075B6S6|KVD30_HUMAN Immunoglobulin kappa variable 2D-30 OS=Homo sapiens OX=9606 GN=IGKV2D-30 PE=3 SV=1	Color2 [A=255, R=192, G=192, B=192]	9	4			FALSE			5	3	44.2	41.7	13.185	0	193.71	7876200000	214	0	1.28552	0.998943	-0.851559	-0.368544	30.1628	30.3837	29.841	28.8605	29.1955	29.7768
	1.52382	-1.70156	sp|P06312|KV401_HUMAN	sp|P06312|KV401_HUMAN	P06312	sp|P06312|KV401_HUMAN Immunoglobulin kappa variable 4-1 OS=Homo sapiens OX=9606 GN=IGKV4-1 PE=1 SV=1	Color2 [A=255, R=192, G=192, B=192]	9	4			FALSE			6	6	29.8	29.8	13.38	0	256.25	6952400000	270	0	1.52382	0.998571	-1.70156	-0.676392	30.5564	29.2384	28.9933	28.0508	27.5469	28.0857
	1.04837	-1.14773	sp|P06331|HV434_HUMAN;sp|P01825|HV459_HUMAN;sp|P0DP08|HVD82_HUMAN;sp|P0DP06|HVD34_HUMAN;sp|A0A0C4DH41|HV461_HUMAN;sp|P01824|HV439_HUMAN	sp|P06331|HV434_HUMAN;sp|P01825|HV459_HUMAN;sp|P0DP08|HVD82_HUMAN;sp|P0DP06|HVD34_HUMAN;sp|A0A0C4DH41|HV461_HUMAN;sp|P01824|HV439_HUMAN	P06331	sp|P06331|HV434_HUMAN Immunoglobulin heavy variable 4-34 OS=Homo sapiens OX=9606 GN=IGHV4-34 PE=1 SV=2;sp|P01825|HV459_HUMAN Immunoglobulin heavy variable 4-59 OS=Homo sapiens OX=9606 GN=IGHV4-59 PE=1 SV=2;sp|P0DP08|HVD82_HUMAN Immunoglobulin heavy variabl	Color2 [A=255, R=192, G=192, B=192]	9	4			FALSE			6	5	43.9	30.9	13.815	0	229.19	1567100000	167	0	1.04837	0.997579	-1.14773	-0.456477	27.55	27.6686	27.7856	26.6939	27.3036	25.5634
+	3.05647	-2.83131	sp|P04211|LV743_HUMAN	sp|P04211|LV743_HUMAN	P04211	sp|P04211|LV743_HUMAN Immunoglobulin lambda variable 7-43 OS=Homo sapiens OX=9606 GN=IGLV7-43 PE=3 SV=2	Color2 [A=255, R=192, G=192, B=192]	9	4			FALSE			3	1	21.4	7.7	12.451	0	2.8157	15327000	7	0	3.05647	0.999834	-2.83131	-1.22152	21.9486	22.5763	21.904	19.2208	19.7516	18.9627
	0.29774	-0.747875	sp|P06702|S10A9_HUMAN	sp|P06702|S10A9_HUMAN	P06702	sp|P06702|S10A9_HUMAN Protein S100-A9 OS=Homo sapiens OX=9606 GN=S100A9 PE=1 SV=1	Color2 [A=255, R=192, G=192, B=192]	9	4			FALSE			2	2	24.6	24.6	13.242	0	6.8105	67423000	15	0	0.29774	0.998982	-0.747875	-0.247699	23.9307	22.95	20.8229	21.2796	22.7015	21.4787
	1.82549	1.32864	sp|P06727|APOA4_HUMAN;CON__Q32PJ2	sp|P06727|APOA4_HUMAN	P06727	sp|P06727|APOA4_HUMAN Apolipoprotein A-IV OS=Homo sapiens OX=9606 GN=APOA4 PE=1 SV=3	Color2 [A=255, R=192, G=192, B=192]	9	4			FALSE			52	52	80.8	80.8	45.398	0	323.31	13528000000	1081	0	1.82549	0.996913	1.32864	0.571543	30.4221	29.6287	30.0828	30.9576	31.4131	31.7489
+	2.62593	-2.86971	sp|Q96NZ9|PRAP1_HUMAN	sp|Q96NZ9|PRAP1_HUMAN	Q96NZ9	sp|Q96NZ9|PRAP1_HUMAN Proline-rich acidic protein 1 OS=Homo sapiens OX=9606 GN=PRAP1 PE=1 SV=2	Color2 [A=255, R=192, G=192, B=192]	9	4			FALSE			2	2	19.9	19.9	17.207	0	7.4298	33729000	7	0	2.62593	0.996186	-2.86971	-1.18661	23.1921	22.9638	23.2525	19.4742	20.8395	20.4856
	0.259102	0.236686	sp|P07225|PROS_HUMAN;CON__P07224	sp|P07225|PROS_HUMAN	P07225	sp|P07225|PROS_HUMAN Vitamin K-dependent protein S OS=Homo sapiens OX=9606 GN=PROS1 PE=1 SV=1	Color2 [A=255, R=192, G=192, B=192]	9	4			FALSE			19	19	34.8	34.8	75.122	0	267.15	2178700000	211	0	0.259102	0.997221	0.236686	0.100134	27.5447	27.0551	26.9796	27.8615	26.8103	27.6176
	1.48322	-2.08633	sp|P07333|CSF1R_HUMAN	sp|P07333|CSF1R_HUMAN	P07333	sp|P07333|CSF1R_HUMAN Macrophage colony-stimulating factor 1 receptor OS=Homo sapiens OX=9606 GN=CSF1R PE=1 SV=2	Color2 [A=255, R=192, G=192, B=192]	9	4			FALSE			3	3	4.3	4.3	107.98	0	6.9642	42089000	9	0	1.48322	0.997333	-2.08633	-0.786771	22.1227	22.7185	21.6294	19.1902	21.1398	19.8816
	0.784717	0.902371	sp|P07339|CATD_HUMAN	sp|P07339|CATD_HUMAN	P07339	sp|P07339|CATD_HUMAN Cathepsin D OS=Homo sapiens OX=9606 GN=CTSD PE=1 SV=1	Color2 [A=255, R=192, G=192, B=192]	9	4			FALSE			2	2	6.8	6.8	44.552	0	2.9073	7232000	3	0	0.784717	0.9984	0.902371	0.356598	21.8259	21.6829	22.3402	21.9028	23.1054	23.5479
+	3.52364	-2.95948	sp|P01009|A1AT_HUMAN	sp|P01009|A1AT_HUMAN		sp|P01009|A1AT_HUMAN Alpha-1-antitrypsin OS=Homo sapiens OX=9606 GN=SERPINA1 PE=1 SV=3	Color2 [A=255, R=192, G=192, B=192]	9	4			FALSE			56	56	73.2	73.2	46.736	0	323.31	866000000000	13885	NaN	3.52364	0.994051	-2.95948	-1.31432	35.8027	36.0029	36.3791	33.248	32.7317	33.3266
+	2.43784	-3.06081	sp|P01701|LV151_HUMAN	sp|P01701|LV151_HUMAN	P01701	sp|P01701|LV151_HUMAN Immunoglobulin lambda variable 1-51 OS=Homo sapiens OX=9606 GN=IGLV1-51 PE=1 SV=2	Color2 [A=255, R=192, G=192, B=192]	9	4			FALSE			6	6	42.7	42.7	12.249	0	22.566	1267600000	81	0	2.43784	0.996833	-3.06081	-1.22355	28.4091	26.8496	28.0023	24.4185	24.6206	25.0395
	2.4596	-2.40463	sp|P07358|CO8B_HUMAN	sp|P07358|CO8B_HUMAN	P07358	sp|P07358|CO8B_HUMAN Complement component C8 beta chain OS=Homo sapiens OX=9606 GN=C8B PE=1 SV=3	Color2 [A=255, R=192, G=192, B=192]	9	4			FALSE			14	14	31.8	31.8	67.046	0	100.52	1238700000	173	0	2.4596	0.99998	-2.40463	-1.00666	26.9036	26.5001	27.2013	24.1796	25.1244	24.0872
+	3.94611	10.0779	sp|Q9NR99|MXRA5_HUMAN	sp|Q9NR99|MXRA5_HUMAN	Q9NR99	sp|Q9NR99|MXRA5_HUMAN Matrix-remodeling-associated protein 5 OS=Homo sapiens OX=9606 GN=MXRA5 PE=1 SV=3	Color2 [A=255, R=255, G=0, B=0]	9	8			TRUE			91	91	34.1	34.1	312.15	0	323.31	7876300000	1159	2.93939	3.94611	0.931111	10.0779	3.77582	21.9044	21.5571	19.7545	31.21	31.0288	31.211
+	2.56388	-3.09598	sp|P07357|CO8A_HUMAN	sp|P07357|CO8A_HUMAN	P07357	sp|P07357|CO8A_HUMAN Complement component C8 alpha chain OS=Homo sapiens OX=9606 GN=C8A PE=1 SV=2	Color2 [A=255, R=192, G=192, B=192]	9	4			FALSE			17	17	39.4	39.4	65.163	0	323.31	2291700000	264	0	2.56388	0.997818	-3.09598	-1.25392	28.1168	28.2028	27.4721	24.0266	25.3428	25.1345
+	2.98186	-3.13811	sp|P08603|CFAH_HUMAN;sp|Q02985|FHR3_HUMAN	sp|P08603|CFAH_HUMAN	P08603	sp|P08603|CFAH_HUMAN Complement factor H OS=Homo sapiens OX=9606 GN=CFH PE=1 SV=4	Color2 [A=255, R=192, G=192, B=192]	9	4			FALSE			65	60	65.2	58.3	139.09	0	323.31	39189000000	2240	0	2.98186	0.996052	-3.13811	-1.32496	32.4977	32.2783	32.2568	28.6527	29.0832	29.8826
	0.970191	3.58454	sp|P07741|APT_HUMAN	sp|P07741|APT_HUMAN	P07741	sp|P07741|APT_HUMAN Adenine phosphoribosyltransferase OS=Homo sapiens OX=9606 GN=APRT PE=1 SV=2	Color2 [A=255, R=192, G=192, B=192]	9	4			FALSE			1	1	6.1	6.1	19.608	0	6.8161	1950800	6	0	0.970191	0.996834	3.58454	0.960798	19.9016	18.2427	19.8713	24.3653	24.7566	19.6473
	1.62018	-2.51349	sp|P07998|RNAS1_HUMAN	sp|P07998|RNAS1_HUMAN	P07998	sp|P07998|RNAS1_HUMAN Ribonuclease pancreatic OS=Homo sapiens OX=9606 GN=RNASE1 PE=1 SV=4	Color2 [A=255, R=192, G=192, B=192]	9	4			FALSE			2	2	19.9	19.9	17.644	0	20.448	36355000	12	0	1.62018	0.995521	-2.51349	-0.92759	23.5837	22.6638	24.5377	21.8549	20.2653	21.1245
+	3.82382	9.86674	sp|O00592|PODXL_HUMAN	sp|O00592|PODXL_HUMAN	O00592	sp|O00592|PODXL_HUMAN Podocalyxin OS=Homo sapiens OX=9606 GN=PODXL PE=1 SV=2	Color2 [A=255, R=255, G=0, B=0]	9	8			TRUE			13	13	16.7	16.7	58.635	0	256.14	16913000000	393	2.48148	3.82382	0.994	9.86674	3.64948	22.297	23.0198	24.3784	33.034	33.7351	32.5263
+	2.0535	-3.16331	sp|A0A0B4J1U3|LV136_HUMAN	sp|A0A0B4J1U3|LV136_HUMAN	A0A0B4J1U3	sp|A0A0B4J1U3|LV136_HUMAN Immunoglobulin lambda variable 1-36 OS=Homo sapiens OX=9606 GN=IGLV1-36 PE=1 SV=5	Color2 [A=255, R=192, G=192, B=192]	9	4			FALSE			2	2	17.9	17.9	12.478	0	20.157	64901000	16	0	2.0535	0.998246	-3.16331	-1.18779	24.2277	23.2857	24.1839	19.9655	20.3516	21.8902
+	4.35322	-3.16481	sp|P01861|IGHG4_HUMAN	sp|P01861|IGHG4_HUMAN	P01861	sp|P01861|IGHG4_HUMAN Immunoglobulin heavy constant gamma 4 OS=Homo sapiens OX=9606 GN=IGHG4 PE=1 SV=1	Color2 [A=255, R=192, G=192, B=192]	9	4			FALSE			16	8	67	41.3	35.94	0	254.95	16665000000	768	0	4.35322	0.999121	-3.16481	-1.46129	30.9585	30.7436	30.4364	27.614	27.6165	27.4135
+	4.53411	-3.17875	sp|P01024|CO3_HUMAN;sp|O95568|MET18_HUMAN	sp|P01024|CO3_HUMAN		sp|P01024|CO3_HUMAN Complement C3 OS=Homo sapiens OX=9606 GN=C3 PE=1 SV=2	Color2 [A=255, R=192, G=192, B=192]	9	4			FALSE			193	179	87.1	85.4	187.15	0	323.31	613000000000	20834	NaN	4.53411	0.995793	-3.17875	-1.47856	36.1869	36.2215	36.3365	32.787	33.1736	33.2481
	1.13231	2.21592	sp|P08571|CD14_HUMAN	sp|P08571|CD14_HUMAN	P08571	sp|P08571|CD14_HUMAN Monocyte differentiation antigen CD14 OS=Homo sapiens OX=9606 GN=CD14 PE=1 SV=2	Color2 [A=255, R=192, G=192, B=192]	9	4			FALSE			13	13	45.6	45.6	40.076	0	313.26	874680000	182	0	1.13231	0.99889	2.21592	0.758787	26.5021	24.9059	25.2871	26.215	28.4792	28.6486
+	2.12864	-3.53359	sp|P01780|HV307_HUMAN;sp|P01763|HV348_HUMAN;sp|P01762|HV311_HUMAN;sp|A0A0B4J1V1|HV321_HUMAN	sp|P01780|HV307_HUMAN;sp|P01763|HV348_HUMAN;sp|P01762|HV311_HUMAN;sp|A0A0B4J1V1|HV321_HUMAN	P01780	sp|P01780|HV307_HUMAN Immunoglobulin heavy variable 3-7 OS=Homo sapiens OX=9606 GN=IGHV3-7 PE=1 SV=2;sp|P01763|HV348_HUMAN Immunoglobulin heavy variable 3-48 OS=Homo sapiens OX=9606 GN=IGHV3-48 PE=1 SV=2;sp|P01762|HV311_HUMAN Immunoglobulin heavy variable	Color2 [A=255, R=192, G=192, B=192]	9	4			FALSE			8	3	47	18.8	12.943	0	81.342	2056600000	126	0	2.12864	0.99678	-3.53359	-1.30619	28.382	27.3134	28.0197	23.2871	24.3523	25.4749
+	2.63912	-3.54175	sp|P23083|HV102_HUMAN	sp|P23083|HV102_HUMAN	P23083	sp|P23083|HV102_HUMAN Immunoglobulin heavy variable 1-2 OS=Homo sapiens OX=9606 GN=IGHV1-2 PE=1 SV=2	Color2 [A=255, R=192, G=192, B=192]	9	4			FALSE			3	2	23.9	23.9	13.085	0	2.9689	128010000	21	0	2.63912	0.995456	-3.54175	-1.4098	24.0446	23.7671	24.3723	21.4822	20.0205	20.056
	0.0988245	-0.041406	sp|P08697|A2AP_HUMAN;CON__P28800	sp|P08697|A2AP_HUMAN	P08697	sp|P08697|A2AP_HUMAN Alpha-2-antiplasmin OS=Homo sapiens OX=9606 GN=SERPINF2 PE=1 SV=3	Color2 [A=255, R=192, G=192, B=192]	9	4			FALSE			17	17	49.5	49.5	54.565	0	323.31	6557300000	623	0	0.0988245	0.997995	-0.041406	-0.0192566	28.6916	28.8607	28.7448	28.913	28.4469	28.813
+	1.47934	-3.55492	sp|Q8TF30|WHAMM_HUMAN	sp|Q8TF30|WHAMM_HUMAN	Q8TF30	sp|Q8TF30|WHAMM_HUMAN WASP homolog-associated protein with actin, membranes and microtubules OS=Homo sapiens OX=9606 GN=WHAMM PE=1 SV=2	Color2 [A=255, R=192, G=192, B=192]	9	4			FALSE			1	1	2.1	2.1	90.923	0.0070258	2.3519	12066000000	198	0	1.47934	0.999933	-3.55492	-1.14166	30.6071	32.0298	30.163	28.4719	28.2006	25.4627
	0.989474	1.17253	sp|P09211|GSTP1_HUMAN	sp|P09211|GSTP1_HUMAN	P09211	sp|P09211|GSTP1_HUMAN Glutathione S-transferase P OS=Homo sapiens OX=9606 GN=GSTP1 PE=1 SV=2	Color2 [A=255, R=192, G=192, B=192]	9	4			FALSE			4	4	22.4	22.4	23.356	0	31.484	36775000	18	0	0.989474	0.999311	1.17253	0.458805	23.2964	24.1768	22.7102	24.6364	25.1467	23.9178
	0.744328	-2.68898	sp|P09486|SPRC_HUMAN	sp|P09486|SPRC_HUMAN	P09486	sp|P09486|SPRC_HUMAN SPARC OS=Homo sapiens OX=9606 GN=SPARC PE=1 SV=1	Color2 [A=255, R=192, G=192, B=192]	9	4			FALSE			2	2	10.6	10.6	34.632	0.002439	2.6416	1938000	6	0	0.744328	0.997044	-2.68898	-0.735091	19.1335	23.0173	23.7838	18.6378	20.9236	18.3062
	1.52205	1.20257	sp|P09871|C1S_HUMAN	sp|P09871|C1S_HUMAN	P09871	sp|P09871|C1S_HUMAN Complement C1s subcomponent OS=Homo sapiens OX=9606 GN=C1S PE=1 SV=1	Color2 [A=255, R=192, G=192, B=192]	9	4			FALSE			22	22	39.5	39.5	76.684	0	323.31	2240200000	304	0	1.52205	0.997301	1.20257	0.508506	27.6944	27.5755	26.9335	28.3689	28.2845	29.1576
+	3.59368	-3.68545	sp|P0C0L4|CO4A_HUMAN;CON__ENSEMBL:ENSBTAP00000007350;CON__P01030	sp|P0C0L4|CO4A_HUMAN	P0C0L4	sp|P0C0L4|CO4A_HUMAN Complement C4-A OS=Homo sapiens OX=9606 GN=C4A PE=1 SV=2	Color2 [A=255, R=192, G=192, B=192]	9	4			FALSE			98	5	65	3.9	192.78	0	83.713	1218600000	128	0	3.59368	0.997966	-3.68545	-1.6018	27.7306	27.1981	26.7353	23.3951	23.6987	23.5139
+	2.82087	-3.7114	sp|P08294|SODE_HUMAN	sp|P08294|SODE_HUMAN	P08294	sp|P08294|SODE_HUMAN Extracellular superoxide dismutase [Cu-Zn] OS=Homo sapiens OX=9606 GN=SOD3 PE=1 SV=2	Color2 [A=255, R=192, G=192, B=192]	9	4			FALSE			4	4	27.9	27.9	25.851	0	39.911	52084000	12	0	2.82087	0.999169	-3.7114	-1.49634	23.5022	24.5078	23.403	19.447	20.3413	20.4905
	1.22958	-0.634376	sp|P0DOX2|IGA2_HUMAN;sp|A0A0J9YVY3|HV741_HUMAN	sp|P0DOX2|IGA2_HUMAN	P0DOX2	sp|P0DOX2|IGA2_HUMAN Immunoglobulin alpha-2 heavy chain OS=Homo sapiens OX=9606 PE=1 SV=2	Color2 [A=255, R=192, G=192, B=192]	9	4			FALSE			17	3	52.5	9.9	48.934	0	323.31	8343900000	533	0	1.22958	0.997866	-0.634376	-0.282908	29.6354	29.3417	29.3001	28.5647	29.2275	28.5818
	2.80366	1.69738	sp|P0DOX3|IGD_HUMAN	sp|P0DOX3|IGD_HUMAN	P0DOX3	sp|P0DOX3|IGD_HUMAN Immunoglobulin delta heavy chain OS=Homo sapiens OX=9606 PE=1 SV=1	Color2 [A=255, R=192, G=192, B=192]	9	4			FALSE			23	4	52.9	11.3	56.224	0	323.31	5765600000	545	0	2.80366	0.998667	1.69738	0.763903	29.2672	28.6178	28.6807	30.3955	30.5992	30.6631
	2.90867	-1.85119	sp|P0DOX5|IGG1_HUMAN;sp|P01857|IGHG1_HUMAN	sp|P0DOX5|IGG1_HUMAN;sp|P01857|IGHG1_HUMAN		sp|P0DOX5|IGG1_HUMAN Immunoglobulin gamma-1 heavy chain OS=Homo sapiens OX=9606 PE=1 SV=2;sp|P01857|IGHG1_HUMAN Immunoglobulin heavy constant gamma 1 OS=Homo sapiens OX=9606 GN=IGHG1 PE=1 SV=1	Color2 [A=255, R=192, G=192, B=192]	9	4			FALSE			32	19	58.4	41.4	49.328	0	323.31	648000000000	8728	NaN	2.90867	0.998298	-1.85119	-0.831186	36.0006	35.9089	36.4391	34.1166	34.58	34.0984
	1.04815	-0.71347	sp|P0DOX7|IGK_HUMAN	sp|P0DOX7|IGK_HUMAN		sp|P0DOX7|IGK_HUMAN Immunoglobulin kappa light chain OS=Homo sapiens OX=9606 PE=1 SV=1	Color2 [A=255, R=192, G=192, B=192]	9	4			FALSE			18	4	66.4	27.6	23.379	0	264.56	6972000000	795	NaN	1.04815	0.998543	-0.71347	-0.307558	29.4642	30.2278	29.3768	29.2202	28.6468	29.0614
	1.10799	0.780773	sp|P0DOX8|IGL1_HUMAN;sp|B9A064|IGLL5_HUMAN;sp|P0CG04|IGLC1_HUMAN;sp|P01706|LV211_HUMAN	sp|P0DOX8|IGL1_HUMAN;sp|B9A064|IGLL5_HUMAN;sp|P0CG04|IGLC1_HUMAN	P0DOX8	sp|P0DOX8|IGL1_HUMAN Immunoglobulin lambda-1 light chain OS=Homo sapiens OX=9606 PE=1 SV=1;sp|B9A064|IGLL5_HUMAN Immunoglobulin lambda-like polypeptide 5 OS=Homo sapiens OX=9606 GN=IGLL5 PE=2 SV=2;sp|P0CG04|IGLC1_HUMAN Immunoglobulin lambda constant 1 OS=H	Color2 [A=255, R=192, G=192, B=192]	9	4			FALSE			13	4	56.9	29.6	22.83	0	119.81	7870400000	924	0	1.10799	0.998248	0.780773	0.334899	30.18	29.4776	29.3255	30.634	30.0392	30.6522
+	2.70592	-3.7357	sp|P02743|SAMP_HUMAN	sp|P02743|SAMP_HUMAN	P02743	sp|P02743|SAMP_HUMAN Serum amyloid P-component OS=Homo sapiens OX=9606 GN=APCS PE=1 SV=2	Color2 [A=255, R=192, G=192, B=192]	9	4			FALSE			15	15	50.7	50.7	25.387	0	323.31	17108000000	445	0	2.70592	0.995121	-3.7357	-1.48326	32.7183	32.1354	31.4626	27.6467	28.5904	28.872
	0.905557	-1.26113	sp|P0DOY3|IGLC3_HUMAN	sp|P0DOY3|IGLC3_HUMAN	P0DOY3	sp|P0DOY3|IGLC3_HUMAN Immunoglobulin lambda constant 3 OS=Homo sapiens OX=9606 GN=IGLC3 PE=1 SV=1	Color2 [A=255, R=192, G=192, B=192]	9	4			FALSE			17	3	96.2	38.7	11.265	0	323.31	191000000000	3541	0	0.905557	0.998649	-1.26113	-0.475921	34.8281	34.4473	35.5495	34.8079	33.0998	33.1338
+	1.95733	-3.78427	sp|O14786|NRP1_HUMAN	sp|O14786|NRP1_HUMAN	O14786	sp|O14786|NRP1_HUMAN Neuropilin-1 OS=Homo sapiens OX=9606 GN=NRP1 PE=1 SV=3	Color2 [A=255, R=192, G=192, B=192]	9	4			FALSE			2	2	2.9	2.9	103.13	0.0047506	2.4275	236110000	10	0	1.95733	0.993542	-3.78427	-1.32984	24.1224	24.7756	22.7764	20.915	18.918	20.4886
	1.01347	-2.47117	sp|P0DP25|CALM3_HUMAN;sp|P0DP24|CALM2_HUMAN;sp|P0DP23|CALM1_HUMAN	sp|P0DP25|CALM3_HUMAN;sp|P0DP24|CALM2_HUMAN;sp|P0DP23|CALM1_HUMAN	P0DP25	sp|P0DP25|CALM3_HUMAN Calmodulin-3 OS=Homo sapiens OX=9606 GN=CALM3 PE=1 SV=1;sp|P0DP24|CALM2_HUMAN Calmodulin-2 OS=Homo sapiens OX=9606 GN=CALM2 PE=1 SV=1;sp|P0DP23|CALM1_HUMAN Calmodulin-1 OS=Homo sapiens OX=9606 GN=CALM1 PE=1 SV=1	Color2 [A=255, R=192, G=192, B=192]	9	4			FALSE			2	2	20.1	20.1	16.837	0	50.209	21714000	9	NaN	1.01347	0.999597	-2.47117	-0.785912	22.2481	23.1577	22.972	18.3851	20.3486	22.2306
+	2.46847	-3.83137	sp|P15169|CBPN_HUMAN;CON__Q2KJ83	sp|P15169|CBPN_HUMAN	P15169	sp|P15169|CBPN_HUMAN Carboxypeptidase N catalytic chain OS=Homo sapiens OX=9606 GN=CPN1 PE=1 SV=1	Color2 [A=255, R=192, G=192, B=192]	9	4			FALSE			3	3	11.6	11.6	52.286	0	25.554	183390000	28	0	2.46847	0.999478	-3.83137	-1.46463	24.2188	23.383	25.0845	20.9491	19.6903	20.5527
+	2.62377	-3.91511	sp|A0A075B6S5|KV127_HUMAN	sp|A0A075B6S5|KV127_HUMAN	A0A075B6S5	sp|A0A075B6S5|KV127_HUMAN Immunoglobulin kappa variable 1-27 OS=Homo sapiens OX=9606 GN=IGKV1-27 PE=3 SV=1	Color2 [A=255, R=192, G=192, B=192]	9	4			FALSE			3	2	53.8	40.2	12.711	0	6.8311	112740000	27	0	2.62377	0.997844	-3.91511	-1.52244	24.2671	24.6223	23.7366	20.1527	19.4884	21.2395
+	3.47737	-3.93667	sp|P04003|C4BPA_HUMAN;CON__Q28065	sp|P04003|C4BPA_HUMAN	P04003	sp|P04003|C4BPA_HUMAN C4b-binding protein alpha chain OS=Homo sapiens OX=9606 GN=C4BPA PE=1 SV=2	Color2 [A=255, R=192, G=192, B=192]	9	4			FALSE			38	38	67.8	67.8	67.033	0	323.31	20307000000	981	0	3.47737	0.994495	-3.93667	-1.67939	32.3834	31.9226	32.1374	28.5999	27.5823	28.4512
	0.596479	2.48286	sp|P54652|HSP72_HUMAN;sp|P11142|HSP7C_HUMAN	sp|P54652|HSP72_HUMAN;sp|P11142|HSP7C_HUMAN	P54652	sp|P54652|HSP72_HUMAN Heat shock-related 70 kDa protein 2 OS=Homo sapiens OX=9606 GN=HSPA2 PE=1 SV=1;sp|P11142|HSP7C_HUMAN Heat shock cognate 71 kDa protein OS=Homo sapiens OX=9606 GN=HSPA8 PE=1 SV=1	Color2 [A=255, R=192, G=192, B=192]	9	4			FALSE			3	1	4.7	2.7	70.02	0	3.3874	13909000	5	0	0.596479	0.996635	2.48286	0.642913	19.6496	21.0826	19.1987	19.0047	23.4956	24.8792
+	1.53219	-3.93905	sp|P08185|CBG_HUMAN	sp|P08185|CBG_HUMAN	P08185	sp|P08185|CBG_HUMAN Corticosteroid-binding globulin OS=Homo sapiens OX=9606 GN=SERPINA6 PE=1 SV=1	Color2 [A=255, R=192, G=192, B=192]	9	4			FALSE			15	15	49.4	49.4	45.14	0	323.31	3660500000	199	0	1.53219	0.999401	-3.93905	-1.23626	27.7211	25.9612	28.4942	23.0103	22.1287	25.2203
+	1.73796	-3.98297	sp|P01717|LV325_HUMAN	sp|P01717|LV325_HUMAN	P01717	sp|P01717|LV325_HUMAN Immunoglobulin lambda variable 3-25 OS=Homo sapiens OX=9606 GN=IGLV3-25 PE=1 SV=2	Color2 [A=255, R=192, G=192, B=192]	9	4			FALSE			3	1	36.6	17.9	12.011	0	7.5853	92666000	11	0	1.73796	0.996943	-3.98297	-1.31269	24.2287	24.6778	21.6874	18.6968	20.2281	19.7201
	0.488579	-0.799784	sp|P12109|CO6A1_HUMAN	sp|P12109|CO6A1_HUMAN	P12109	sp|P12109|CO6A1_HUMAN Collagen alpha-1(VI) chain OS=Homo sapiens OX=9606 GN=COL6A1 PE=1 SV=3	Color2 [A=255, R=192, G=192, B=192]	9	4			FALSE			2	2	3.4	3.4	108.53	0	15.675	76133000	16	0	0.488579	0.997387	-0.799784	-0.294818	22.1976	23.2648	22.5967	21.3936	21.1078	23.1584
+	2.15375	9.21081	sp|P08174|DAF_HUMAN	sp|P08174|DAF_HUMAN	P08174	sp|P08174|DAF_HUMAN Complement decay-accelerating factor OS=Homo sapiens OX=9606 GN=CD55 PE=1 SV=4	Color2 [A=255, R=255, G=0, B=0]	9	8			TRUE			17	17	43.8	43.8	41.4	0	323.31	884870000	122	5.11111	2.15375	0.993429	9.21081	2.41839	19.8604	18.7916	18.4305	30.2196	24.7344	29.7609
+	2.94344	8.99286	sp|Q9Y279|VSIG4_HUMAN	sp|Q9Y279|VSIG4_HUMAN	Q9Y279	sp|Q9Y279|VSIG4_HUMAN V-set and immunoglobulin domain-containing protein 4 OS=Homo sapiens OX=9606 GN=VSIG4 PE=1 SV=1	Color2 [A=255, R=255, G=0, B=0]	9	8			TRUE			14	14	44.4	44.4	43.987	0	172.2	272200000	85	6	2.94344	0.986261	8.99286	2.91917	20.1192	19.2568	21.3565	29.4263	27.6054	30.6794
+	3.85061	8.92052	sp|P12111|CO6A3_HUMAN	sp|P12111|CO6A3_HUMAN	P12111	sp|P12111|CO6A3_HUMAN Collagen alpha-3(VI) chain OS=Homo sapiens OX=9606 GN=COL6A3 PE=1 SV=5	Color2 [A=255, R=255, G=0, B=0]	9	8			TRUE			68	68	17.9	17.9	343.67	0	323.31	29464000000	1354	2.93023	3.85061	0.957647	8.92052	3.3967	23.7422	25.6684	25.3482	33.6496	33.6457	34.2251
+	5.67817	8.9147	sp|Q9BY67|CADM1_HUMAN	sp|Q9BY67|CADM1_HUMAN	Q9BY67	sp|Q9BY67|CADM1_HUMAN Cell adhesion molecule 1 OS=Homo sapiens OX=9606 GN=CADM1 PE=1 SV=2	Color2 [A=255, R=255, G=0, B=0]	9	8			TRUE			5	5	24.2	24.2	48.509	0	172.26	726250000	110	4	5.67817	0.827	8.9147	4.02107	19.8947	19.8181	20.398	29.079	28.7151	29.0606
+	1.61972	-4.02576	sp|P05546|HEP2_HUMAN;CON__ENSEMBL:ENSBTAP00000018574	sp|P05546|HEP2_HUMAN	P05546	sp|P05546|HEP2_HUMAN Heparin cofactor 2 OS=Homo sapiens OX=9606 GN=SERPIND1 PE=1 SV=3	Color2 [A=255, R=192, G=192, B=192]	9	4			FALSE			20	20	50.9	50.9	57.07	0	173.16	5214100000	500	0	1.61972	0.997926	-4.02576	-1.28329	29.3226	29.2975	29.1857	27.4845	24.4458	23.7983
+	2.78811	-4.04656	sp|Q92876|KLK6_HUMAN	sp|Q92876|KLK6_HUMAN	Q92876	sp|Q92876|KLK6_HUMAN Kallikrein-6 OS=Homo sapiens OX=9606 GN=KLK6 PE=1 SV=1	Color2 [A=255, R=192, G=192, B=192]	9	4			FALSE			3	3	17.6	17.6	26.855	0	32.157	30822000	15	0	2.78811	0.999043	-4.04656	-1.59676	23.1578	24.4641	24.4514	20.289	20.2916	19.353
	0.813749	-2.01518	sp|P14780|MMP9_HUMAN	sp|P14780|MMP9_HUMAN	P14780	sp|P14780|MMP9_HUMAN Matrix metalloproteinase-9 OS=Homo sapiens OX=9606 GN=MMP9 PE=1 SV=3	Color2 [A=255, R=255, G=0, B=0]	9	8			TRUE			1	1	2.1	2.1	78.457	0.0047393	2.416	734420	2	4.22222	0.813749	0.997377	-2.01518	-0.640512	20.9338	20.4807	21.6683	16.8289	20.1822	20.0263
	0.185302	0.45015	sp|P15144|AMPN_HUMAN	sp|P15144|AMPN_HUMAN	P15144	sp|P15144|AMPN_HUMAN Aminopeptidase N OS=Homo sapiens OX=9606 GN=ANPEP PE=1 SV=4	Color2 [A=255, R=192, G=192, B=192]	9	4			FALSE			3	3	4.9	4.9	109.54	0	4.5559	9306100	4	0.75	0.185302	0.998761	0.45015	0.153788	20.5628	21.9151	22.8399	21.2945	23.4747	21.899
+	2.47135	-4.04754	sp|P01019|ANGT_HUMAN	sp|P01019|ANGT_HUMAN	P01019	sp|P01019|ANGT_HUMAN Angiotensinogen OS=Homo sapiens OX=9606 GN=AGT PE=1 SV=1	Color2 [A=255, R=192, G=192, B=192]	9	4			FALSE			18	18	39	39	53.154	0	323.31	16746000000	660	0	2.47135	0.994921	-4.04754	-1.52765	29.8634	30.1097	30.5564	25.0525	27.1898	26.1446
+	2.89313	8.58375	sp|Q4ZHG4|FNDC1_HUMAN	sp|Q4ZHG4|FNDC1_HUMAN	Q4ZHG4	sp|Q4ZHG4|FNDC1_HUMAN Fibronectin type III domain-containing protein 1 OS=Homo sapiens OX=9606 GN=FNDC1 PE=2 SV=4	Color2 [A=255, R=255, G=0, B=0]	9	8			TRUE			24	24	18.8	18.8	205.56	0	323.31	661650000	172	2.10938	2.89313	0.973161	8.58375	2.80214	18.0997	20.0008	20.5409	26.7615	29.3996	28.2315
	1.26089	-1.2242	sp|P16035|TIMP2_HUMAN	sp|P16035|TIMP2_HUMAN	P16035	sp|P16035|TIMP2_HUMAN Metalloproteinase inhibitor 2 OS=Homo sapiens OX=9606 GN=TIMP2 PE=1 SV=2	Color2 [A=255, R=192, G=192, B=192]	9	4			FALSE			2	2	15.9	15.9	24.399	0	11.76	102580000	19	0	1.26089	0.996664	-1.2242	-0.498526	24.4321	24.2621	23.6533	23.6631	22.4122	22.5996
+	2.98266	8.49067	sp|O00468|AGRIN_HUMAN	sp|O00468|AGRIN_HUMAN	O00468	sp|O00468|AGRIN_HUMAN Agrin OS=Homo sapiens OX=9606 GN=AGRN PE=1 SV=6	Color2 [A=255, R=255, G=255, B=0]	9	8			TRUE			32	32	22.6	22.6	217.32	0	262.85	1019800000	237	1.34118	2.98266	0.992414	8.49067	2.83358	19.5186	19.5169	17.9156	28.5444	25.8149	28.0637
	0.832372	-3.67751	sp|P17936|IBP3_HUMAN	sp|P17936|IBP3_HUMAN	P17936	sp|P17936|IBP3_HUMAN Insulin-like growth factor-binding protein 3 OS=Homo sapiens OX=9606 GN=IGFBP3 PE=1 SV=2	Color2 [A=255, R=192, G=192, B=192]	9	4			FALSE			3	3	14.8	14.8	31.674	0	3.8255	33799000	11	0	0.832372	0.995659	-3.67751	-0.908287	23.4628	22.4486	22.8445	19.8179	22.4287	15.4767
	0.537561	0.417554	sp|P18065|IBP2_HUMAN	sp|P18065|IBP2_HUMAN	P18065	sp|P18065|IBP2_HUMAN Insulin-like growth factor-binding protein 2 OS=Homo sapiens OX=9606 GN=IGFBP2 PE=1 SV=2	Color2 [A=255, R=192, G=192, B=192]	9	4			FALSE			4	4	18.5	18.5	34.814	0	8.2297	16351000	7	0	0.537561	0.997314	0.417554	0.178235	21.95	22.3693	22.2261	22.0385	23.1463	22.6133
+	1.90868	-4.14098	sp|A0A075B6R2|HV404_HUMAN;sp|P0DP07|HV431_HUMAN	sp|A0A075B6R2|HV404_HUMAN	A0A075B6R2	sp|A0A075B6R2|HV404_HUMAN Immunoglobulin heavy variable 4-4 OS=Homo sapiens OX=9606 GN=IGHV4-4 PE=3 SV=2	Color2 [A=255, R=192, G=192, B=192]	9	4			FALSE			3	2	37.6	23.9	12.848	0	28.83	131980000	24	0	1.90868	0.993906	-4.14098	-1.40081	23.6384	25.1391	23.8852	21.4136	20.2855	18.5407
	0.0608065	0.102674	sp|P18669|PGAM1_HUMAN;sp|P15259|PGAM2_HUMAN;sp|Q8N0Y7|PGAM4_HUMAN	sp|P18669|PGAM1_HUMAN;sp|P15259|PGAM2_HUMAN	P18669	sp|P18669|PGAM1_HUMAN Phosphoglycerate mutase 1 OS=Homo sapiens OX=9606 GN=PGAM1 PE=1 SV=2;sp|P15259|PGAM2_HUMAN Phosphoglycerate mutase 2 OS=Homo sapiens OX=9606 GN=PGAM2 PE=1 SV=3	Color2 [A=255, R=192, G=192, B=192]	9	4			FALSE			3	3	18.9	18.9	28.804	0	10.21	15421000	5	0	0.0608065	0.997275	0.102674	0.0397091	19.6926	20.239	20.5259	20.4773	21.0457	19.2426
	1.36634	2.91844	sp|P18827|SDC1_HUMAN	sp|P18827|SDC1_HUMAN	P18827	sp|P18827|SDC1_HUMAN Syndecan-1 OS=Homo sapiens OX=9606 GN=SDC1 PE=1 SV=3	Color2 [A=255, R=255, G=0, B=0]	9	8			TRUE			1	1	5.5	5.5	32.461	0	13.244	15376000	7	3.55556	1.36634	0.998725	2.91844	0.973563	20.2803	19.3937	19.7347	23.3611	20.8269	23.976
+	1.41409	-4.20243	sp|P0DP02|HVC33_HUMAN;sp|A0A075B6Q5|HV364_HUMAN	sp|P0DP02|HVC33_HUMAN	P0DP02	sp|P0DP02|HVC33_HUMAN Immunoglobulin heavy variable 3-30-3 OS=Homo sapiens OX=9606 GN=IGHV3-30-3 PE=3 SV=1	Color2 [A=255, R=192, G=192, B=192]	9	4			FALSE			7	1	63.2	16.2	12.989	0	27.575	62576000	13	0	1.41409	0.996916	-4.20243	-1.24184	23.4116	22.8793	23.3243	21.751	17.6324	17.6245
	3.79354	1.73681	sp|P19823|ITIH2_HUMAN;CON__Q9TRI1	sp|P19823|ITIH2_HUMAN	P19823	sp|P19823|ITIH2_HUMAN Inter-alpha-trypsin inhibitor heavy chain H2 OS=Homo sapiens OX=9606 GN=ITIH2 PE=1 SV=2	Color2 [A=255, R=192, G=192, B=192]	9	4			FALSE			40	40	51.6	51.6	106.46	0	323.31	34023000000	2346	0	3.79354	0.996696	1.73681	0.816912	31.1979	31.373	31.4762	33.0981	33.2464	32.9131
	1.20246	0.772175	sp|P19827|ITIH1_HUMAN;CON__Q0VCM5	sp|P19827|ITIH1_HUMAN	P19827	sp|P19827|ITIH1_HUMAN Inter-alpha-trypsin inhibitor heavy chain H1 OS=Homo sapiens OX=9606 GN=ITIH1 PE=1 SV=3	Color2 [A=255, R=192, G=192, B=192]	9	4			FALSE			41	41	52.3	52.3	101.39	0	323.31	22083000000	1820	0	1.20246	0.99995	0.772175	0.335464	30.7801	31.2134	31.4173	31.4577	32.0145	32.2553
	0.0247556	0.118172	sp|P19971|TYPH_HUMAN	sp|P19971|TYPH_HUMAN	P19971	sp|P19971|TYPH_HUMAN Thymidine phosphorylase OS=Homo sapiens OX=9606 GN=TYMP PE=1 SV=2	Color2 [A=255, R=192, G=192, B=192]	9	4			FALSE			1	1	3.1	3.1	49.955	0.0024331	2.6193	743140	3	0	0.0247556	0.997654	0.118172	0.032846	20.497	16.7059	20.4593	20.8441	19.6889	17.4837
+	4.491	-4.28407	sp|P0C0L5|CO4B_HUMAN	sp|P0C0L5|CO4B_HUMAN	P0C0L5	sp|P0C0L5|CO4B_HUMAN Complement C4-B OS=Homo sapiens OX=9606 GN=C4B PE=1 SV=2	Color2 [A=255, R=192, G=192, B=192]	9	4			FALSE			99	6	65.8	6	192.75	0	323.31	96860000000	4695	0	4.491	0.989628	-4.28407	-1.94101	33.5674	33.7368	33.9015	29.1371	29.772	29.4444
+	3.14324	-4.34352	sp|Q99969|RARR2_HUMAN	sp|Q99969|RARR2_HUMAN	Q99969	sp|Q99969|RARR2_HUMAN Retinoic acid receptor responder protein 2 OS=Homo sapiens OX=9606 GN=RARRES2 PE=1 SV=1	Color2 [A=255, R=192, G=192, B=192]	9	4			FALSE			4	4	32.5	32.5	18.617	0	11.272	74362000	14	0	3.14324	0.998788	-4.34352	-1.76353	24.562	24.0112	24.6117	20.8935	19.6169	19.644
+	2.48678	-4.39462	sp|A0A075B6H9|LV469_HUMAN	sp|A0A075B6H9|LV469_HUMAN	A0A075B6H9	sp|A0A075B6H9|LV469_HUMAN Immunoglobulin lambda variable 4-69 OS=Homo sapiens OX=9606 GN=IGLV4-69 PE=1 SV=1	Color2 [A=255, R=192, G=192, B=192]	9	4			FALSE			2	2	36.1	36.1	12.773	0	13.744	71960000	12	0	2.48678	0.997333	-4.39462	-1.62857	24.3991	24.4963	24.6986	19.0526	21.4263	19.9312
+	2.2808	-4.45812	sp|O00187|MASP2_HUMAN	sp|O00187|MASP2_HUMAN	O00187	sp|O00187|MASP2_HUMAN Mannan-binding lectin serine protease 2 OS=Homo sapiens OX=9606 GN=MASP2 PE=1 SV=4	Color2 [A=255, R=192, G=192, B=192]	9	4			FALSE			6	6	10.1	10.1	75.702	0	49.681	336180000	40	0	2.2808	0.991765	-4.45812	-1.58835	25.8858	25.8113	25.3382	19.7801	22.4961	21.3847
	1.55058	-2.10686	sp|P22352|GPX3_HUMAN	sp|P22352|GPX3_HUMAN	P22352	sp|P22352|GPX3_HUMAN Glutathione peroxidase 3 OS=Homo sapiens OX=9606 GN=GPX3 PE=1 SV=2	Color2 [A=255, R=192, G=192, B=192]	9	4			FALSE			7	7	34.5	34.5	25.552	0	103.11	1950900000	117	0	1.55058	0.998621	-2.10686	-0.802335	28.7837	28.7204	27.8765	25.5896	26.0414	27.4289
+	1.8835	-4.46278	sp|P02741|CRP_HUMAN	sp|P02741|CRP_HUMAN	P02741	sp|P02741|CRP_HUMAN C-reactive protein OS=Homo sapiens OX=9606 GN=CRP PE=1 SV=1	Color2 [A=255, R=192, G=192, B=192]	9	4			FALSE			13	13	36.2	36.2	25.038	0	305.87	23185000000	607	0	1.8835	0.99905	-4.46278	-1.4641	32.5072	33.2559	30.65	26.6422	27.357	29.0255
+	2.0356	-4.49776	sp|P05452|TETN_HUMAN;CON__Q2KIS7	sp|P05452|TETN_HUMAN	P05452	sp|P05452|TETN_HUMAN Tetranectin OS=Homo sapiens OX=9606 GN=CLEC3B PE=1 SV=3	Color2 [A=255, R=192, G=192, B=192]	9	4			FALSE			9	9	40.1	40.1	22.537	0	323.31	687080000	82	0	2.0356	0.997039	-4.49776	-1.52252	27.4674	27.1496	27.1789	21.9123	21.7282	24.662
+	2.22479	-4.5151	sp|A0A075B6J9|LV218_HUMAN	sp|A0A075B6J9|LV218_HUMAN	A0A075B6J9	sp|A0A075B6J9|LV218_HUMAN Immunoglobulin lambda variable 2-18 OS=Homo sapiens OX=9606 GN=IGLV2-18 PE=3 SV=2	Color2 [A=255, R=192, G=192, B=192]	9	4			FALSE			3	2	24.6	24.6	12.412	0	19.986	123320000	21	0	2.22479	0.9975	-4.5151	-1.58598	24.7962	23.1642	24.5278	18.2886	20.353	20.3012
	0.523657	-2.42299	sp|P23142|FBLN1_HUMAN;CON__ENSEMBL:ENSBTAP00000016046	sp|P23142|FBLN1_HUMAN	P23142	sp|P23142|FBLN1_HUMAN Fibulin-1 OS=Homo sapiens OX=9606 GN=FBLN1 PE=1 SV=4	Color2 [A=255, R=192, G=192, B=192]	9	4			FALSE			16	16	37	37	77.213	0	323.31	1420500000	161	0	0.523657	0.999831	-2.42299	-0.600604	27.3956	26.8368	26.5106	26.1295	20.4783	26.8662
+	2.40272	-4.55634	sp|A0A0C4DH34|HV428_HUMAN	sp|A0A0C4DH34|HV428_HUMAN	A0A0C4DH34	sp|A0A0C4DH34|HV428_HUMAN Immunoglobulin heavy variable 4-28 OS=Homo sapiens OX=9606 GN=IGHV4-28 PE=3 SV=1	Color2 [A=255, R=192, G=192, B=192]	9	4			FALSE			3	3	26.5	26.5	13.124	0	5.3088	161880000	8	0	2.40272	0.993	-4.55634	-1.64888	23.3736	23.9835	25.8822	19.9517	19.638	19.9805
	0.436218	1.3178	sp|P23471|PTPRZ_HUMAN	sp|P23471|PTPRZ_HUMAN	P23471	sp|P23471|PTPRZ_HUMAN Receptor-type tyrosine-protein phosphatase zeta OS=Homo sapiens OX=9606 GN=PTPRZ1 PE=1 SV=4	Color2 [A=255, R=192, G=192, B=192]	9	4			FALSE			1	1	0.6	0.6	254.58	0.004717	2.38	7378100	7	0.941799	0.436218	0.996994	1.3178	0.399996	21.4099	19.8638	19.6661	22.7463	22.8575	19.2894
	0.382431	1.65607	sp|P23528|COF1_HUMAN;sp|Q9Y281|COF2_HUMAN	sp|P23528|COF1_HUMAN	P23528	sp|P23528|COF1_HUMAN Cofilin-1 OS=Homo sapiens OX=9606 GN=CFL1 PE=1 SV=3	Color2 [A=255, R=192, G=192, B=192]	9	4			FALSE			6	6	56	56	18.502	0	18.749	25972000	10	0	0.382431	0.999257	1.65607	0.433423	24.0196	25.7016	19.7477	24.2688	25.6357	24.5326
+	3.397	-4.55959	sp|P02790|HEMO_HUMAN	sp|P02790|HEMO_HUMAN	P02790	sp|P02790|HEMO_HUMAN Hemopexin OS=Homo sapiens OX=9606 GN=HPX PE=1 SV=2	Color2 [A=255, R=192, G=192, B=192]	9	4			FALSE			43	43	77.3	77.3	51.676	0	323.31	173000000000	4080	0	3.397	0.996539	-4.55959	-1.88573	33.028	33.3789	33.9216	28.6255	29.5332	28.491
+	2.00702	-4.61717	sp|P00746|CFAD_HUMAN	sp|P00746|CFAD_HUMAN	P00746	sp|P00746|CFAD_HUMAN Complement factor D OS=Homo sapiens OX=9606 GN=CFD PE=1 SV=5	Color2 [A=255, R=192, G=192, B=192]	9	4			FALSE			8	8	53	53	27.033	0	182.6	1937200000	116	0	2.00702	0.992516	-4.61717	-1.53999	29.1712	28.5943	28.224	24.335	25.5442	22.2587
+	4.67668	8.25886	sp|Q9ULI3|HEG1_HUMAN	sp|Q9ULI3|HEG1_HUMAN	Q9ULI3	sp|Q9ULI3|HEG1_HUMAN Protein HEG homolog 1 OS=Homo sapiens OX=9606 GN=HEG1 PE=1 SV=3	Color2 [A=255, R=255, G=128, B=0]	9	8			TRUE			10	10	9.3	9.3	147.46	0	98.391	330050000	62	1.77202	4.67668	0.996923	8.25886	3.50164	18.6305	19.4504	18.7362	26.9914	27.6946	26.9077
	1.71179	2.62585	sp|P26992|CNTFR_HUMAN	sp|P26992|CNTFR_HUMAN	P26992	sp|P26992|CNTFR_HUMAN Ciliary neurotrophic factor receptor subunit alpha OS=Homo sapiens OX=9606 GN=CNTFR PE=1 SV=2	Color2 [A=255, R=192, G=192, B=192]	9	4			FALSE			1	1	7.8	7.8	40.633	0	3.9754	3600900	2	0	1.71179	0.99532	2.62585	0.974532	18.9329	19.5322	18.9095	21.8104	20.5721	22.8696
+	1.6275	-4.62021	sp|P01611|KVD12_HUMAN;sp|A0A0C4DH73|KV112_HUMAN	sp|P01611|KVD12_HUMAN;sp|A0A0C4DH73|KV112_HUMAN	P01611	sp|P01611|KVD12_HUMAN Immunoglobulin kappa variable 1D-12 OS=Homo sapiens OX=9606 GN=IGKV1D-12 PE=1 SV=2;sp|A0A0C4DH73|KV112_HUMAN Immunoglobulin kappa variable 1-12 OS=Homo sapiens OX=9606 GN=IGKV1-12 PE=3 SV=1	Color2 [A=255, R=192, G=192, B=192]	9	4			FALSE			3	2	31.6	17.9	12.62	0	10.912	180190000	29	0	1.6275	0.99927	-4.62021	-1.40105	23.6993	26.1974	25.0812	18.3206	21.9713	20.8253
+	2.03094	-4.75028	sp|A0A0B4J1U7|HV601_HUMAN	sp|A0A0B4J1U7|HV601_HUMAN	A0A0B4J1U7	sp|A0A0B4J1U7|HV601_HUMAN Immunoglobulin heavy variable 6-1 OS=Homo sapiens OX=9606 GN=IGHV6-1 PE=3 SV=1	Color2 [A=255, R=192, G=192, B=192]	9	4			FALSE			5	5	41.3	41.3	13.481	0	12.74	621850000	60	0	2.03094	0.993983	-4.75028	-1.57774	25.4348	26.9385	26.8167	20.8393	20.6792	23.4208
	1.96842	-2.38412	sp|P29622|KAIN_HUMAN	sp|P29622|KAIN_HUMAN	P29622	sp|P29622|KAIN_HUMAN Kallistatin OS=Homo sapiens OX=9606 GN=SERPINA4 PE=1 SV=3	Color2 [A=255, R=192, G=192, B=192]	9	4			FALSE			7	7	25.5	25.5	48.541	0	29.418	110830000	19	0	1.96842	0.997439	-2.38412	-0.942776	23.2853	23.9461	24.3527	22.0154	20.6324	21.784
	0.912821	3.65293	sp|P30041|PRDX6_HUMAN	sp|P30041|PRDX6_HUMAN	P30041	sp|P30041|PRDX6_HUMAN Peroxiredoxin-6 OS=Homo sapiens OX=9606 GN=PRDX6 PE=1 SV=3	Color2 [A=255, R=192, G=192, B=192]	9	4			FALSE			3	3	22.3	22.3	25.035	0	23.442	7794400	13	0	0.912821	0.998272	3.65293	0.944314	22.0435	19.587	19.3271	20.6756	25.3467	25.8941
	0.446124	-1.44032	sp|P32119|PRDX2_HUMAN	sp|P32119|PRDX2_HUMAN	P32119	sp|P32119|PRDX2_HUMAN Peroxiredoxin-2 OS=Homo sapiens OX=9606 GN=PRDX2 PE=1 SV=5	Color2 [A=255, R=192, G=192, B=192]	9	4			FALSE			1	1	9.1	9.1	21.892	0	3.3591	8338900	6	0	0.446124	0.998289	-1.44032	-0.425134	21.0991	21.2719	21.0774	19.0212	22.3796	17.7266
	1.25572	-1.95012	sp|P33151|CADH5_HUMAN	sp|P33151|CADH5_HUMAN	P33151	sp|P33151|CADH5_HUMAN Cadherin-5 OS=Homo sapiens OX=9606 GN=CDH5 PE=1 SV=5	Color2 [A=255, R=192, G=192, B=192]	9	4			FALSE			3	3	4	4	87.527	0	5.0253	40432000	4	0	1.25572	0.999078	-1.95012	-0.714609	21.2669	23.0521	21.9156	19.5796	21.1452	19.6594
	0.107092	0.0851949	sp|P35542|SAA4_HUMAN	sp|P35542|SAA4_HUMAN	P35542	sp|P35542|SAA4_HUMAN Serum amyloid A-4 protein OS=Homo sapiens OX=9606 GN=SAA4 PE=1 SV=2	Color2 [A=255, R=192, G=192, B=192]	9	4			FALSE			10	10	56.9	56.9	14.746	0	228.8	1990800000	158	0	0.107092	0.997293	0.0851949	0.0372496	28.5843	28.8686	28.533	29.0979	28.9216	28.222
	1.56008	-1.88234	sp|P35858|ALS_HUMAN	sp|P35858|ALS_HUMAN	P35858	sp|P35858|ALS_HUMAN Insulin-like growth factor-binding protein complex acid labile subunit OS=Homo sapiens OX=9606 GN=IGFALS PE=1 SV=1	Color2 [A=255, R=192, G=192, B=192]	9	4			FALSE			14	14	33.2	33.2	66.034	0	137.7	747710000	109	0	1.56008	0.995984	-1.88234	-0.736638	26.6239	26.6403	25.7909	23.9866	25.4279	23.9936
+	3.64708	-4.9002	sp|P07360|CO8G_HUMAN	sp|P07360|CO8G_HUMAN	P07360	sp|P07360|CO8G_HUMAN Complement component C8 gamma chain OS=Homo sapiens OX=9606 GN=C8G PE=1 SV=3	Color2 [A=255, R=192, G=192, B=192]	9	4			FALSE			10	10	72.8	72.8	22.277	0	287.6	2728100000	268	0	3.64708	0.993383	-4.9002	-2.05236	28.7017	28.3281	27.9779	23.6021	23.8993	22.8058
+	1.13012	-4.92215	sp|P36980|FHR2_HUMAN	sp|P36980|FHR2_HUMAN	P36980	sp|P36980|FHR2_HUMAN Complement factor H-related protein 2 OS=Homo sapiens OX=9606 GN=CFHR2 PE=1 SV=1	Color2 [A=255, R=192, G=192, B=192]	9	4			FALSE			10	4	51.5	17	30.65	0	55.961	740000000	58	0	1.13012	0.997129	-4.92215	-1.21586	27.8124	27.2791	26.6717	18.3882	23.5334	25.0751
	1.30848	2.1382	sp|P39060|COIA1_HUMAN	sp|P39060|COIA1_HUMAN	P39060	sp|P39060|COIA1_HUMAN Collagen alpha-1(XVIII) chain OS=Homo sapiens OX=9606 GN=COL18A1 PE=1 SV=5	Color2 [A=255, R=255, G=128, B=0]	9	8			TRUE			10	10	7.9	7.9	178.19	0	126.58	428920000	97	1.8871	1.30848	0.999369	2.1382	0.77317	26.4793	25.2317	24.7963	26.5042	28.0469	28.3708
+	2.00393	-5.03732	sp|P02452|CO1A1_HUMAN;CON__Q862S4	sp|P02452|CO1A1_HUMAN	P02452	sp|P02452|CO1A1_HUMAN Collagen alpha-1(I) chain OS=Homo sapiens OX=9606 GN=COL1A1 PE=1 SV=5	Color2 [A=255, R=192, G=192, B=192]	9	4			FALSE			8	8	7.2	7.2	138.94	0	108.67	545780000	39	0	2.00393	0.999858	-5.03732	-1.62954	26.3849	26.956	25.9834	20.0608	23.483	20.6686
	1.21128	-1.89659	sp|P43251|BTD_HUMAN	sp|P43251|BTD_HUMAN	P43251	sp|P43251|BTD_HUMAN Biotinidase OS=Homo sapiens OX=9606 GN=BTD PE=1 SV=2	Color2 [A=255, R=192, G=192, B=192]	9	4			FALSE			5	5	12.2	12.2	61.132	0	44.435	157840000	19	0	1.21128	0.996427	-1.89659	-0.693255	23.4958	24.4679	22.7698	21.3256	20.9628	22.7553
+	2.15914	-5.04669	sp|A0A0B4J1Y9|HV372_HUMAN	sp|A0A0B4J1Y9|HV372_HUMAN	A0A0B4J1Y9	sp|A0A0B4J1Y9|HV372_HUMAN Immunoglobulin heavy variable 3-72 OS=Homo sapiens OX=9606 GN=IGHV3-72 PE=3 SV=1	Color2 [A=255, R=192, G=192, B=192]	9	4			FALSE			5	2	35.3	20.2	13.203	0	73.195	795470000	53	0	2.15914	0.99215	-5.04669	-1.68926	26.1203	25.5513	25.7302	22.5185	19.1606	20.5826
	1.06376	2.0638	sp|P45985|MP2K4_HUMAN	sp|P45985|MP2K4_HUMAN	P45985	sp|P45985|MP2K4_HUMAN Dual specificity mitogen-activated protein kinase kinase 4 OS=Homo sapiens OX=9606 GN=MAP2K4 PE=1 SV=1	Color2 [A=255, R=192, G=192, B=192]	9	4			FALSE			1	1	3.8	3.8	44.287	0.0069444	2.2968	158330000	21	0	1.06376	0.996169	2.0638	0.708776	22.1897	22.4724	22.7345	24.4145	23.0344	26.1391
	0.471518	1.30798	sp|P49411|EFTU_HUMAN	sp|P49411|EFTU_HUMAN	P49411	sp|P49411|EFTU_HUMAN Elongation factor Tu, mitochondrial OS=Homo sapiens OX=9606 GN=TUFM PE=1 SV=2	Color2 [A=255, R=192, G=192, B=192]	9	4			FALSE			1	1	3.3	3.3	49.541	0.0091324	2.2127	3264800	2	0	0.471518	0.998679	1.30798	0.4085	18.5841	21.4102	19.4348	20.9639	22.6825	19.7067
	0.665936	-2.3704	sp|P49908|SEPP1_HUMAN	sp|P49908|SEPP1_HUMAN	P49908	sp|P49908|SEPP1_HUMAN Selenoprotein P OS=Homo sapiens OX=9606 GN=SELENOP PE=1 SV=3	Color2 [A=255, R=192, G=192, B=192]	9	4			FALSE			3	3	11.8	11.8	43.173	0	11.924	186920000	19	0	0.665936	0.998433	-2.3704	-0.655929	23.0911	23.8348	24.121	19.2338	20.2794	24.4226
	0.736039	-1.17905	sp|P50895|BCAM_HUMAN	sp|P50895|BCAM_HUMAN	P50895	sp|P50895|BCAM_HUMAN Basal cell adhesion molecule OS=Homo sapiens OX=9606 GN=BCAM PE=1 SV=2	Color2 [A=255, R=192, G=192, B=192]	9	4			FALSE			2	2	4.5	4.5	67.404	0	4.5865	7564700	2	0	0.736039	0.998234	-1.17905	-0.431202	21.4446	19.5014	20.0446	18.3477	19.1943	19.9113
+	2.50508	-5.10014	sp|Q6PL18|ATAD2_HUMAN	sp|Q6PL18|ATAD2_HUMAN	Q6PL18	sp|Q6PL18|ATAD2_HUMAN ATPase family AAA domain-containing protein 2 OS=Homo sapiens OX=9606 GN=ATAD2 PE=1 SV=1	Color2 [A=255, R=192, G=192, B=192]	9	4			FALSE			2	2	2.4	2.4	158.55	0	3.1338	226040000	25	0	2.50508	0.993011	-5.10014	-1.82057	25.5617	25.6151	24.9431	21.019	21.0707	18.7298
+	2.17727	-5.14989	sp|A0A0J9YX35|HV64D_HUMAN	sp|A0A0J9YX35|HV64D_HUMAN	A0A0J9YX35	sp|A0A0J9YX35|HV64D_HUMAN Immunoglobulin heavy variable 3-64D OS=Homo sapiens OX=9606 GN=IGHV3-64D PE=3 SV=1	Color2 [A=255, R=192, G=192, B=192]	9	4			FALSE			3	2	24.8	18.8	12.822	0	38.461	266730000	36	0	2.17727	0.991961	-5.14989	-1.71894	25.4005	24.4874	25.1589	21.5715	19.7676	18.2581
+	2.06991	-5.18594	sp|A0A0B4J1X5|HV374_HUMAN	sp|A0A0B4J1X5|HV374_HUMAN	A0A0B4J1X5	sp|A0A0B4J1X5|HV374_HUMAN Immunoglobulin heavy variable 3-74 OS=Homo sapiens OX=9606 GN=IGHV3-74 PE=3 SV=1	Color2 [A=255, R=192, G=192, B=192]	9	4			FALSE			7	3	63.2	35	12.839	0	21.337	212360000	34	0	2.06991	0.999074	-5.18594	-1.68617	25.4413	25.3112	23.7891	20.2712	20.8885	17.8241
	0.657192	-2.32605	sp|P54108|CRIS3_HUMAN;sp|P16562|CRIS2_HUMAN	sp|P54108|CRIS3_HUMAN	P54108	sp|P54108|CRIS3_HUMAN Cysteine-rich secretory protein 3 OS=Homo sapiens OX=9606 GN=CRISP3 PE=1 SV=1	Color2 [A=255, R=192, G=192, B=192]	9	4			FALSE			4	4	19.2	19.2	27.63	0	19.83	79464000	9	0	0.657192	0.999378	-2.32605	-0.645733	24.4106	22.2421	21.4708	17.8276	22.3552	20.9625
	2.19901	1.7606	sp|P55058|PLTP_HUMAN	sp|P55058|PLTP_HUMAN	P55058	sp|P55058|PLTP_HUMAN Phospholipid transfer protein OS=Homo sapiens OX=9606 GN=PLTP PE=1 SV=1	Color2 [A=255, R=192, G=192, B=192]	9	4			FALSE			19	19	49.7	49.7	54.739	0	323.31	4197100000	597	0	2.19901	0.99613	1.7606	0.753762	28.0301	27.9716	27.7903	29.0355	30.0131	30.0252
+	1.37296	-5.23551	sp|A0A0B4J1V0|HV315_HUMAN	sp|A0A0B4J1V0|HV315_HUMAN	A0A0B4J1V0	sp|A0A0B4J1V0|HV315_HUMAN Immunoglobulin heavy variable 3-15 OS=Homo sapiens OX=9606 GN=IGHV3-15 PE=3 SV=1	Color2 [A=255, R=192, G=192, B=192]	9	4			FALSE			8	5	52.9	41.2	12.926	0	22.666	1418700000	131	0	1.37296	0.999867	-5.23551	-1.38488	26.9618	27.1823	28.0889	25.6546	20.1613	20.7106
	0.66955	1.50817	sp|P60174|TPIS_HUMAN	sp|P60174|TPIS_HUMAN	P60174	sp|P60174|TPIS_HUMAN Triosephosphate isomerase OS=Homo sapiens OX=9606 GN=TPI1 PE=1 SV=3	Color2 [A=255, R=192, G=192, B=192]	9	4			FALSE			2	2	9.8	9.8	30.791	0	4.146	10666000	3	0	0.66955	0.996925	1.50817	0.499082	21.5985	18.8204	19.2694	21.2825	20.5177	22.4127
+	4.51479	-5.37325	sp|P22792|CPN2_HUMAN	sp|P22792|CPN2_HUMAN	P22792	sp|P22792|CPN2_HUMAN Carboxypeptidase N subunit 2 OS=Homo sapiens OX=9606 GN=CPN2 PE=1 SV=3	Color2 [A=255, R=192, G=192, B=192]	9	4			FALSE			12	12	44.6	44.6	60.556	0	323.31	1910700000	114	0	4.51479	0.984621	-5.37325	-2.38151	27.6873	27.7781	27.6337	21.8827	22.758	22.3386
+	2.67221	-5.39905	sp|P10643|CO7_HUMAN;CON__Q29RQ1	sp|P10643|CO7_HUMAN	P10643	sp|P10643|CO7_HUMAN Complement component C7 OS=Homo sapiens OX=9606 GN=C7 PE=1 SV=2	Color2 [A=255, R=192, G=192, B=192]	9	4			FALSE			38	38	56	56	93.517	0	323.31	7794400000	716	0	2.67221	0.997381	-5.39905	-1.95255	29.8774	30.1532	29.8323	23.9389	23.663	26.0639
	1.00661	-2.18757	sp|P63267|ACTH_HUMAN;sp|P68133|ACTS_HUMAN;sp|P68032|ACTC_HUMAN;sp|P62736|ACTA_HUMAN	sp|P63267|ACTH_HUMAN;sp|P68133|ACTS_HUMAN;sp|P68032|ACTC_HUMAN;sp|P62736|ACTA_HUMAN	P63267	sp|P63267|ACTH_HUMAN Actin, gamma-enteric smooth muscle OS=Homo sapiens OX=9606 GN=ACTG2 PE=1 SV=1;sp|P68133|ACTS_HUMAN Actin, alpha skeletal muscle OS=Homo sapiens OX=9606 GN=ACTA1 PE=1 SV=1;sp|P68032|ACTC_HUMAN Actin, alpha cardiac muscle 1 OS=Homo sapie	Color2 [A=255, R=192, G=192, B=192]	9	4			FALSE			11	1	29.5	4.3	41.876	0	3.197	50673000	7	0	1.00661	0.99792	-2.18757	-0.724443	23.082	22.5064	21.5499	21.4079	20.7718	18.3959
	1.49727	2.49743	sp|P62873|GBB1_HUMAN	sp|P62873|GBB1_HUMAN	P62873	sp|P62873|GBB1_HUMAN Guanine nucleotide-binding protein G(I)/G(S)/G(T) subunit beta-1 OS=Homo sapiens OX=9606 GN=GNB1 PE=1 SV=3	Color2 [A=255, R=192, G=192, B=192]	9	4			FALSE			1	1	5.3	5.3	37.377	0	2.9406	1232200	4	0	1.49727	0.999413	2.49743	0.900953	20.9557	18.4011	20.0666	21.9611	22.3453	22.6093
	1.2135	1.88609	sp|P63104|1433Z_HUMAN	sp|P63104|1433Z_HUMAN	P63104	sp|P63104|1433Z_HUMAN 14-3-3 protein zeta/delta OS=Homo sapiens OX=9606 GN=YWHAZ PE=1 SV=1	Color2 [A=255, R=192, G=192, B=192]	9	4			FALSE			6	5	40.8	29	27.745	0	41.881	39134000	26	0	1.2135	0.997506	1.88609	0.690793	23.6295	23.6606	23.0805	24.2552	25.1081	26.6655
	0.939189	3.71031	sp|P68104|EF1A1_HUMAN;sp|Q5VTE0|EF1A3_HUMAN;sp|Q05639|EF1A2_HUMAN	sp|P68104|EF1A1_HUMAN;sp|Q5VTE0|EF1A3_HUMAN;sp|Q05639|EF1A2_HUMAN	P68104	sp|P68104|EF1A1_HUMAN Elongation factor 1-alpha 1 OS=Homo sapiens OX=9606 GN=EEF1A1 PE=1 SV=1;sp|Q5VTE0|EF1A3_HUMAN Putative elongation factor 1-alpha-like 3 OS=Homo sapiens OX=9606 GN=EEF1A1P5 PE=5 SV=1;sp|Q05639|EF1A2_HUMAN Elongation factor 1-alpha 2 OS	Color2 [A=255, R=192, G=192, B=192]	9	4			FALSE			3	3	9.7	9.7	50.14	0	18.362	26209000	11	0	0.939189	0.999904	3.71031	0.964331	22.1621	19.3417	18.7496	26.0368	20.9003	24.4473
+	2.31092	-5.51613	sp|P20742|PZP_HUMAN	sp|P20742|PZP_HUMAN	P20742	sp|P20742|PZP_HUMAN Pregnancy zone protein OS=Homo sapiens OX=9606 GN=PZP PE=1 SV=4	Color2 [A=255, R=192, G=192, B=192]	9	4			FALSE			23	14	22.8	15.7	163.86	0	41.893	197280000	29	0	2.31092	0.992783	-5.51613	-1.8515	24.651	26.1625	24.6119	19.9808	18.0337	20.8626
+	1.61623	-5.58462	sp|P36955|PEDF_HUMAN;CON__Q95121	sp|P36955|PEDF_HUMAN	P36955	sp|P36955|PEDF_HUMAN Pigment epithelium-derived factor OS=Homo sapiens OX=9606 GN=SERPINF1 PE=1 SV=4	Color2 [A=255, R=192, G=192, B=192]	9	4			FALSE			17	17	50.5	50.5	46.312	0	323.31	4513800000	383	0	1.61623	0.996325	-5.58462	-1.55935	28.9847	28.4147	28.7581	24.564	19.9935	24.8462
	0.962063	-4.1164	sp|P69905|HBA_HUMAN;CON__P01966	sp|P69905|HBA_HUMAN	P69905	sp|P69905|HBA_HUMAN Hemoglobin subunit alpha OS=Homo sapiens OX=9606 GN=HBA1 PE=1 SV=2	Color2 [A=255, R=192, G=192, B=192]	9	4			FALSE			8	8	91.5	91.5	15.257	0	208.79	5109300000	323	0	0.962063	0.999556	-4.1164	-1.02818	29.1956	29.0993	29.0898	21.0184	26.727	27.29
+	5.15311	-5.6222	sp|P01023|A2MG_HUMAN;CON__ENSEMBL:ENSBTAP00000024146	sp|P01023|A2MG_HUMAN		sp|P01023|A2MG_HUMAN Alpha-2-macroglobulin OS=Homo sapiens OX=9606 GN=A2M PE=1 SV=3	Color2 [A=255, R=192, G=192, B=192]	9	4			FALSE			107	98	76	72.4	163.29	0	323.31	177000000000	6949	NaN	5.15311	0.98225	-5.6222	-2.57273	34.928	35.1519	34.8577	29.6616	29.3037	29.1057
+	3.41385	-5.68246	sp|P00751|CFAB_HUMAN;CON__Q3KUS7	sp|P00751|CFAB_HUMAN	P00751	sp|P00751|CFAB_HUMAN Complement factor B OS=Homo sapiens OX=9606 GN=CFB PE=1 SV=2	Color2 [A=255, R=192, G=192, B=192]	9	4			FALSE			56	56	65.1	65.1	85.532	0	323.31	53199000000	2197	0	3.41385	0.986571	-5.68246	-2.25879	32.7207	32.7136	32.9539	26.3545	26.904	28.0822
	1.04868	-4.21991	sp|P80188|NGAL_HUMAN	sp|P80188|NGAL_HUMAN	P80188	sp|P80188|NGAL_HUMAN Neutrophil gelatinase-associated lipocalin OS=Homo sapiens OX=9606 GN=LCN2 PE=1 SV=2	Color2 [A=255, R=192, G=192, B=192]	9	4			FALSE			8	8	53.5	53.5	22.588	0	243.29	330950000	39	0	1.04868	0.995319	-4.21991	-1.08467	26.0441	26.3633	25.8694	19.4389	20.5955	25.5827
	0.809182	-1.93314	sp|P80748|LV321_HUMAN	sp|P80748|LV321_HUMAN	P80748	sp|P80748|LV321_HUMAN Immunoglobulin lambda variable 3-21 OS=Homo sapiens OX=9606 GN=IGLV3-21 PE=1 SV=2	Color2 [A=255, R=192, G=192, B=192]	9	4			FALSE			5	3	48.7	25.6	12.446	0	259.78	2030700000	123	0	0.809182	0.99935	-1.93314	-0.622548	28.4436	28.1409	28.362	28.5746	25.0978	25.4747
	0.751031	1.91804	sp|P98095|FBLN2_HUMAN	sp|P98095|FBLN2_HUMAN	P98095	sp|P98095|FBLN2_HUMAN Fibulin-2 OS=Homo sapiens OX=9606 GN=FBLN2 PE=1 SV=2	Color2 [A=255, R=192, G=192, B=192]	9	4			FALSE			3	3	4.4	4.4	126.57	0	7.4518	6020000	4	0	0.751031	0.999872	1.91804	0.604455	19.7754	19.8475	19.3681	23.0319	22.4329	19.2803
	1.75228	2.04345	sp|P98160|PGBM_HUMAN	sp|P98160|PGBM_HUMAN	P98160	sp|P98160|PGBM_HUMAN Basement membrane-specific heparan sulfate proteoglycan core protein OS=Homo sapiens OX=9606 GN=HSPG2 PE=1 SV=4	Color2 [A=255, R=192, G=192, B=192]	9	4			FALSE			51	51	17.1	17.1	468.83	0	227.22	578040000	244	0	1.75228	0.996429	2.04345	0.80919	25.6973	25.8949	25.324	26.6878	28.2255	28.1332
	0.670152	1.39336	sp|Q02413|DSG1_HUMAN	sp|Q02413|DSG1_HUMAN	Q02413	sp|Q02413|DSG1_HUMAN Desmoglein-1 OS=Homo sapiens OX=9606 GN=DSG1 PE=1 SV=2	Color2 [A=255, R=192, G=192, B=192]	9	4		+	FALSE			1	1	1.5	1.5	113.75	1	-2	431420	2	0	0.670152	0.998343	1.39336	0.473394	21.1427	20.9368	19.8003	20.3284	22.834	22.8975
	0.774495	1.96185	sp|Q02487|DSC2_HUMAN	sp|Q02487|DSC2_HUMAN	Q02487	sp|Q02487|DSC2_HUMAN Desmocollin-2 OS=Homo sapiens OX=9606 GN=DSC2 PE=1 SV=1	Color2 [A=255, R=192, G=192, B=192]	9	4			FALSE			3	3	4.8	4.8	99.961	0	8.5586	5105100	5	0	0.774495	0.99828	1.96185	0.61944	18.9224	19.3642	19.0779	22.9003	18.9257	21.4239
	1.08052	-1.60462	sp|Q03591|FHR1_HUMAN	sp|Q03591|FHR1_HUMAN	Q03591	sp|Q03591|FHR1_HUMAN Complement factor H-related protein 1 OS=Homo sapiens OX=9606 GN=CFHR1 PE=1 SV=2	Color2 [A=255, R=192, G=192, B=192]	9	4			FALSE			14	3	64.5	9.4	37.65	0	237.79	1143800000	234	0	1.08052	0.997217	-1.60462	-0.594718	27.0614	28.5126	29.3342	26.2757	26.8471	26.9715
+	5.52318	8.25288	sp|P16070|CD44_HUMAN	sp|P16070|CD44_HUMAN	P16070	sp|P16070|CD44_HUMAN CD44 antigen OS=Homo sapiens OX=9606 GN=CD44 PE=1 SV=3	Color2 [A=255, R=255, G=0, B=0]	9	8			TRUE			5	5	4.7	4.7	81.537	0	45.985	1063000000	69	2.32258	5.52318	0.977091	8.25288	3.71805	20.5936	20.738	20.0964	28.933	28.6112	28.6424
	2.09373	-2.23389	sp|Q06033|ITIH3_HUMAN;CON__Q0V8M9	sp|Q06033|ITIH3_HUMAN	Q06033	sp|Q06033|ITIH3_HUMAN Inter-alpha-trypsin inhibitor heavy chain H3 OS=Homo sapiens OX=9606 GN=ITIH3 PE=1 SV=2	Color2 [A=255, R=192, G=192, B=192]	9	4			FALSE			29	29	40.6	40.6	99.848	0	323.31	4743300000	404	0	2.09373	0.999928	-2.23389	-0.909513	28.5315	28.7597	28.6757	25.9739	27.3242	25.9672
	1.31127	-1.93576	sp|Q06141|REG3A_HUMAN	sp|Q06141|REG3A_HUMAN	Q06141	sp|Q06141|REG3A_HUMAN Regenerating islet-derived protein 3-alpha OS=Homo sapiens OX=9606 GN=REG3A PE=1 SV=1	Color2 [A=255, R=192, G=192, B=192]	9	4			FALSE			1	1	8	8	19.395	0.0070588	2.3712	483160000	34	0	1.31127	0.997565	-1.93576	-0.719224	25.842	25.7859	25.5523	24.809	22.486	24.0779
	2.55655	-2.27581	sp|Q08380|LG3BP_HUMAN	sp|Q08380|LG3BP_HUMAN	Q08380	sp|Q08380|LG3BP_HUMAN Galectin-3-binding protein OS=Homo sapiens OX=9606 GN=LGALS3BP PE=1 SV=1	Color2 [A=255, R=192, G=192, B=192]	9	4			FALSE			13	13	29.2	29.2	65.33	0	323.31	2275800000	209	0	2.55655	0.998173	-2.27581	-0.969934	28.1903	28.0641	27.848	25.5538	25.3142	26.407
+	2.8518	-5.76989	sp|P25311|ZA2G_HUMAN	sp|P25311|ZA2G_HUMAN	P25311	sp|P25311|ZA2G_HUMAN Zinc-alpha-2-glycoprotein OS=Homo sapiens OX=9606 GN=AZGP1 PE=1 SV=2	Color2 [A=255, R=192, G=192, B=192]	9	4			FALSE			19	19	56.4	56.4	34.258	0	323.31	5568700000	262	0	2.8518	0.991474	-5.76989	-2.11132	29.6819	27.6831	28.585	22.4653	22.3945	23.7805
+	3.5794	-5.85324	sp|P06681|CO2_HUMAN	sp|P06681|CO2_HUMAN	P06681	sp|P06681|CO2_HUMAN Complement C2 OS=Homo sapiens OX=9606 GN=C2 PE=1 SV=2	Color2 [A=255, R=192, G=192, B=192]	9	4			FALSE			21	21	34.7	34.7	83.267	0	323.31	2984100000	418	0	3.5794	0.98946	-5.85324	-2.35849	28.5484	28.8105	28.2657	23.0098	23.2656	21.7896
+	4.8773	7.98886	sp|Q92954|PRG4_HUMAN	sp|Q92954|PRG4_HUMAN	Q92954	sp|Q92954|PRG4_HUMAN Proteoglycan 4 OS=Homo sapiens OX=9606 GN=PRG4 PE=1 SV=3	Color2 [A=255, R=255, G=0, B=0]	9	8			TRUE			58	58	29.3	29.3	151.06	0	323.31	66739000000	2761	12.2264	4.8773	0.944267	7.98886	3.46015	25.8722	26.318	25.5055	34.2761	33.7783	33.6079
+	1.46881	-5.86015	sp|P41222|PTGDS_HUMAN	sp|P41222|PTGDS_HUMAN	P41222	sp|P41222|PTGDS_HUMAN Prostaglandin-H2 D-isomerase OS=Homo sapiens OX=9606 GN=PTGDS PE=1 SV=1	Color2 [A=255, R=192, G=192, B=192]	9	4			FALSE			6	6	42.6	42.6	21.029	0	145.92	450530000	51	0	1.46881	0.994853	-5.86015	-1.52181	26.6109	26.8827	26.5687	18.4573	19.5557	24.4688
	0.62238	2.37577	sp|Q13421|MSLN_HUMAN	sp|Q13421|MSLN_HUMAN	Q13421	sp|Q13421|MSLN_HUMAN Mesothelin OS=Homo sapiens OX=9606 GN=MSLN PE=1 SV=2	Color2 [A=255, R=192, G=192, B=192]	9	4			FALSE			9	9	19	19	68.985	0	41.563	54436000	37	0	0.62238	0.999869	2.37577	0.639231	25.677	24.4792	20.2702	25.3474	26.8686	25.3378
	2.46494	2.59391	sp|Q13790|APOF_HUMAN	sp|Q13790|APOF_HUMAN	Q13790	sp|Q13790|APOF_HUMAN Apolipoprotein F OS=Homo sapiens OX=9606 GN=APOF PE=1 SV=2	Color2 [A=255, R=192, G=192, B=192]	9	4			FALSE			4	4	23	23	35.399	0	113.64	592540000	131	0	2.46494	0.999747	2.59391	1.07278	27.3242	26.8917	27.7051	29.2334	30.3901	30.0793
+	3.43382	7.9237	sp|Q9UGN4|CLM8_HUMAN	sp|Q9UGN4|CLM8_HUMAN	Q9UGN4	sp|Q9UGN4|CLM8_HUMAN CMRF35-like molecule 8 OS=Homo sapiens OX=9606 GN=CD300A PE=1 SV=2	Color2 [A=255, R=255, G=0, B=0]	9	8			TRUE			2	2	7	7	33.2	0	110.1	64239000	31	2.5	3.43382	0.996909	7.9237	2.92315	19.8836	19.2482	17.6786	27.0551	26.3176	27.2088
+	4.79699	7.90119	sp|P13611|CSPG2_HUMAN	sp|P13611|CSPG2_HUMAN	P13611	sp|P13611|CSPG2_HUMAN Versican core protein OS=Homo sapiens OX=9606 GN=VCAN PE=1 SV=3	Color2 [A=255, R=255, G=0, B=0]	9	8			TRUE			26	26	8.8	8.8	372.82	0	323.31	2965000000	527	3.44792	4.79699	0.979	7.90119	3.40575	21.6436	22.1115	21.2281	29.5372	29.9084	29.2411
	0.0154365	0.150223	sp|Q14520|HABP2_HUMAN	sp|Q14520|HABP2_HUMAN	Q14520	sp|Q14520|HABP2_HUMAN Hyaluronan-binding protein 2 OS=Homo sapiens OX=9606 GN=HABP2 PE=1 SV=1	Color2 [A=255, R=192, G=192, B=192]	9	4			FALSE			10	10	19.1	19.1	62.671	0	104.86	415220000	83	0	0.0154365	0.997574	0.150223	0.0287507	24.1936	24.1822	24.3257	27.6184	17.9347	27.5991
+	5.10466	-5.92398	sp|O75882|ATRN_HUMAN	sp|O75882|ATRN_HUMAN	O75882	sp|O75882|ATRN_HUMAN Attractin OS=Homo sapiens OX=9606 GN=ATRN PE=1 SV=2	Color2 [A=255, R=192, G=192, B=192]	9	4			FALSE			12	12	10.8	10.8	158.54	0	280.02	467130000	88	0	5.10466	0.991795	-5.92398	-2.69175	26.1565	25.8545	25.6414	19.7072	20.1637	20.0095
+	4.26635	-6.00883	sp|P20851|C4BPB_HUMAN	sp|P20851|C4BPB_HUMAN	P20851	sp|P20851|C4BPB_HUMAN C4b-binding protein beta chain OS=Homo sapiens OX=9606 GN=C4BPB PE=1 SV=1	Color2 [A=255, R=192, G=192, B=192]	9	4			FALSE			7	7	34.9	34.9	28.357	0	108.11	362090000	39	0	4.26635	0.987489	-6.00883	-2.57777	26.3704	26.2259	26.5455	21.0064	20.086	20.0228
	0.587694	-1.72975	sp|Q15113|PCOC1_HUMAN	sp|Q15113|PCOC1_HUMAN	Q15113	sp|Q15113|PCOC1_HUMAN Procollagen C-endopeptidase enhancer 1 OS=Homo sapiens OX=9606 GN=PCOLCE PE=1 SV=2	Color2 [A=255, R=192, G=192, B=192]	9	4			FALSE			3	3	16.3	16.3	47.972	0	4.5532	8564100	4	0	0.587694	0.998062	-1.72975	-0.521949	18.4923	22.2254	21.8875	20.2444	18.578	18.5935
	0.046398	0.148096	sp|Q15582|BGH3_HUMAN	sp|Q15582|BGH3_HUMAN	Q15582	sp|Q15582|BGH3_HUMAN Transforming growth factor-beta-induced protein ig-h3 OS=Homo sapiens OX=9606 GN=TGFBI PE=1 SV=1	Color2 [A=255, R=192, G=192, B=192]	9	4			FALSE			8	8	14.2	14.2	74.68	0	19.75	97355000	26	0	0.046398	0.999374	0.148096	0.0478965	22.711	23.5534	21.4074	21.3998	24.4211	22.2952
+	4.06382	-6.02353	sp|P00450|CERU_HUMAN;CON__ENSEMBL:ENSBTAP00000031900	sp|P00450|CERU_HUMAN	P00450	sp|P00450|CERU_HUMAN Ceruloplasmin OS=Homo sapiens OX=9606 GN=CP PE=1 SV=1	Color2 [A=255, R=192, G=192, B=192]	9	4			FALSE			68	68	79	79	122.2	0	323.31	115000000000	4510	0	4.06382	0.999529	-6.02353	-2.53798	33.804	33.9351	33.9522	27.8427	28.53	27.248
	0.581094	-1.4232	sp|Q16270|IBP7_HUMAN	sp|Q16270|IBP7_HUMAN	Q16270	sp|Q16270|IBP7_HUMAN Insulin-like growth factor-binding protein 7 OS=Homo sapiens OX=9606 GN=IGFBP7 PE=1 SV=1	Color2 [A=255, R=192, G=192, B=192]	9	4			FALSE			2	2	10.3	10.3	29.13	0	2.963	1686200	6	0	0.581094	0.997887	-1.4232	-0.460311	20.4446	23.2578	22.904	19.6187	21.8267	20.8914
	2.62422	1.82104	sp|Q16610|ECM1_HUMAN	sp|Q16610|ECM1_HUMAN	Q16610	sp|Q16610|ECM1_HUMAN Extracellular matrix protein 1 OS=Homo sapiens OX=9606 GN=ECM1 PE=1 SV=2	Color2 [A=255, R=192, G=192, B=192]	9	4			FALSE			14	14	29.6	29.6	60.673	0	73.16	499760000	93	0	2.62422	0.996496	1.82104	0.803707	24.9216	24.902	24.4544	27.0124	26.3187	26.41
	0.237074	-0.939589	sp|Q4LDE5|SVEP1_HUMAN	sp|Q4LDE5|SVEP1_HUMAN	Q4LDE5	sp|Q4LDE5|SVEP1_HUMAN Sushi, von Willebrand factor type A, EGF and pentraxin domain-containing protein 1 OS=Homo sapiens OX=9606 GN=SVEP1 PE=1 SV=3	Color2 [A=255, R=192, G=192, B=192]	9	4			FALSE			3	3	1.9	1.9	390.17	0.0092166	2.2413	17341000	4	1	0.237074	0.99919	-0.939589	-0.263968	22.5217	21.982	18.0564	20.4899	20.6777	18.5736
+	3.49897	7.75356	sp|A1L4H1|SRCRL_HUMAN	sp|A1L4H1|SRCRL_HUMAN	A1L4H1	sp|A1L4H1|SRCRL_HUMAN Soluble scavenger receptor cysteine-rich domain-containing protein SSC5D OS=Homo sapiens OX=9606 GN=SSC5D PE=1 SV=3	Color2 [A=255, R=255, G=0, B=0]	9	8			TRUE			22	22	24.5	24.5	165.74	0	323.31	1023600000	257	4	3.49897	0.984615	7.75356	2.90486	19.6493	20.833	20.2915	28.996	28.0344	27.0041
	0.830036	3.41298	sp|Q5T2D2|TRML2_HUMAN	sp|Q5T2D2|TRML2_HUMAN	Q5T2D2	sp|Q5T2D2|TRML2_HUMAN Trem-like transcript 2 protein OS=Homo sapiens OX=9606 GN=TREML2 PE=1 SV=2	Color2 [A=255, R=255, G=0, B=0]	9	8			TRUE			2	2	7.8	7.8	35.126	0	3.7581	32822000	13	3.66667	0.830036	0.998018	3.41298	0.873695	20.5509	18.6148	18.7074	24.0078	19.1478	24.9565
+	6.43257	-6.04006	sp|P00738|HPT_HUMAN	sp|P00738|HPT_HUMAN		sp|P00738|HPT_HUMAN Haptoglobin OS=Homo sapiens OX=9606 GN=HP PE=1 SV=1	Color2 [A=255, R=192, G=192, B=192]	9	4			FALSE			42	21	75.1	54.9	45.205	0	323.31	684000000000	8899	NaN	6.43257	0.986667	-6.04006	-2.88284	36.3241	36.5698	36.3985	30.4933	30.3977	30.2811
+	4.85419	7.59197	sp|Q6EMK4|VASN_HUMAN	sp|Q6EMK4|VASN_HUMAN	Q6EMK4	sp|Q6EMK4|VASN_HUMAN Vasorin OS=Homo sapiens OX=9606 GN=VASN PE=1 SV=1	Color2 [A=255, R=255, G=0, B=0]	9	8			TRUE			19	19	24.8	24.8	71.712	0	323.31	8710700000	328	6	4.85419	0.954	7.59197	3.30456	23.5822	23.8872	23.6964	30.8752	31.2213	31.8452
+	3.48802	7.25149	sp|P15941|MUC1_HUMAN	sp|P15941|MUC1_HUMAN	P15941	sp|P15941|MUC1_HUMAN Mucin-1 OS=Homo sapiens OX=9606 GN=MUC1 PE=1 SV=3	Color2 [A=255, R=255, G=0, B=0]	9	8			TRUE			3	3	2.9	2.9	122.1	0	40.863	852890000	72	2.42748	3.48802	0.982514	7.25149	2.75733	20.1168	21.0099	19.2589	27.6103	26.6453	27.8845
+	2.10144	7.22335	sp|P12259|FA5_HUMAN	sp|P12259|FA5_HUMAN	P12259	sp|P12259|FA5_HUMAN Coagulation factor V OS=Homo sapiens OX=9606 GN=F5 PE=1 SV=4	Color2 [A=255, R=255, G=255, B=0]	9	8			TRUE			29	22	13.8	11	251.7	0	209.33	624660000	145	1.30328	2.10144	0.996608	7.22335	2.08315	19.2896	23.8663	20.7203	28.997	29.1719	27.3773
+	3.31506	-6.04493	sp|P05156|CFAI_HUMAN;CON__Q32PI4	sp|P05156|CFAI_HUMAN	P05156	sp|P05156|CFAI_HUMAN Complement factor I OS=Homo sapiens OX=9606 GN=CFI PE=1 SV=2	Color2 [A=255, R=192, G=192, B=192]	9	4			FALSE			24	24	48.2	48.2	65.75	0	323.31	5507200000	400	0	3.31506	0.998708	-6.04493	-2.34148	29.5607	29.4012	28.6275	23.7149	23.5963	22.1433
+	2.42991	6.78727	sp|Q9BUN1|MENT_HUMAN	sp|Q9BUN1|MENT_HUMAN	Q9BUN1	sp|Q9BUN1|MENT_HUMAN Protein MENT OS=Homo sapiens OX=9606 GN=MENT PE=2 SV=1	Color2 [A=255, R=255, G=0, B=0]	9	8			TRUE			8	8	22.6	22.6	36.769	0	100.54	325890000	60	2.42308	2.42991	0.9975	6.78727	2.17695	18.7958	20.2979	19.6382	28.3656	25.7864	24.9417
	0.734118	1.90632	sp|Q6UXB8|PI16_HUMAN	sp|Q6UXB8|PI16_HUMAN	Q6UXB8	sp|Q6UXB8|PI16_HUMAN Peptidase inhibitor 16 OS=Homo sapiens OX=9606 GN=PI16 PE=1 SV=1	Color2 [A=255, R=255, G=0, B=0]	9	8			TRUE			5	5	13.6	13.6	49.471	0	31.279	69963000	12	2.2	0.734118	0.996533	1.90632	0.597575	22.4819	19.995	19.9879	23.8172	21.0468	23.3198
+	3.05347	-6.19856	sp|P13671|CO6_HUMAN	sp|P13671|CO6_HUMAN	P13671	sp|P13671|CO6_HUMAN Complement component C6 OS=Homo sapiens OX=9606 GN=C6 PE=1 SV=3	Color2 [A=255, R=192, G=192, B=192]	9	4			FALSE			31	31	46.3	46.3	104.79	0	323.31	3165300000	355	0	3.05347	0.999941	-6.19856	-2.29819	28.6395	28.6928	28.8227	23.4722	21.1667	22.9204
+	4.65756	6.69567	sp|Q04756|HGFA_HUMAN	sp|Q04756|HGFA_HUMAN	Q04756	sp|Q04756|HGFA_HUMAN Hepatocyte growth factor activator OS=Homo sapiens OX=9606 GN=HGFAC PE=1 SV=1	Color2 [A=255, R=255, G=128, B=0]	9	8			TRUE			23	18	38	30.4	70.681	0	323.31	4933000000	374	1.875	4.65756	0.992	6.69567	2.91885	24.9445	24.5702	24.2458	31.5806	30.8684	31.3986
+	3.21249	6.69482	sp|Q7Z7M0|MEGF8_HUMAN	sp|Q7Z7M0|MEGF8_HUMAN	Q7Z7M0	sp|Q7Z7M0|MEGF8_HUMAN Multiple epidermal growth factor-like domains protein 8 OS=Homo sapiens OX=9606 GN=MEGF8 PE=1 SV=2	Color2 [A=255, R=255, G=128, B=0]	9	8			TRUE			17	17	9.6	9.6	303.1	0	68.859	140200000	42	1.7625	3.21249	0.993208	6.69482	2.49369	19.9129	19.3409	18.3238	26.8129	25.0837	25.7655
+	4.11646	6.6764	sp|Q9HBB8|CDHR5_HUMAN	sp|Q9HBB8|CDHR5_HUMAN	Q9HBB8	sp|Q9HBB8|CDHR5_HUMAN Cadherin-related family member 5 OS=Homo sapiens OX=9606 GN=CDHR5 PE=1 SV=3	Color2 [A=255, R=255, G=0, B=0]	9	8			TRUE			7	7	13.5	13.5	88.222	0	89.187	157860000	47	3.75	4.11646	0.979	6.6764	2.78031	18.6694	19.8142	18.9237	25.4113	25.9767	26.0485
+	1.94691	-6.21147	sp|P01033|TIMP1_HUMAN	sp|P01033|TIMP1_HUMAN	P01033	sp|P01033|TIMP1_HUMAN Metalloproteinase inhibitor 1 OS=Homo sapiens OX=9606 GN=TIMP1 PE=1 SV=1	Color2 [A=255, R=192, G=192, B=192]	9	4			FALSE			9	9	58.9	58.9	23.171	0	243.28	1495900000	102	0	1.94691	0.999234	-6.21147	-1.8281	28.6023	28.7634	27.5595	19.4056	23.4018	23.4833
	1.4118	3.09783	sp|Q86T13|CLC14_HUMAN	sp|Q86T13|CLC14_HUMAN	Q86T13	sp|Q86T13|CLC14_HUMAN C-type lectin domain family 14 member A OS=Homo sapiens OX=9606 GN=CLEC14A PE=1 SV=1	Color2 [A=255, R=192, G=192, B=192]	9	4			FALSE			1	1	3.5	3.5	51.635	0.0024272	2.5931	3318900	2	0	1.4118	0.997367	3.09783	1.02507	19.6025	18.0773	18.6366	22.5349	23.023	20.0519
+	4.06708	-6.21531	sp|P51884|LUM_HUMAN;CON__Q05443	sp|P51884|LUM_HUMAN	P51884	sp|P51884|LUM_HUMAN Lumican OS=Homo sapiens OX=9606 GN=LUM PE=1 SV=2	Color2 [A=255, R=192, G=192, B=192]	9	4			FALSE			15	15	39.1	39.1	38.429	0	323.31	7206800000	376	0	4.06708	0.982578	-6.21531	-2.60654	29.443	29.7223	28.6617	22.8032	23.4918	22.8861
	0.289419	-0.933423	sp|Q86VB7|C163A_HUMAN	sp|Q86VB7|C163A_HUMAN	Q86VB7	sp|Q86VB7|C163A_HUMAN Scavenger receptor cysteine-rich type 1 protein M130 OS=Homo sapiens OX=9606 GN=CD163 PE=1 SV=2	Color2 [A=255, R=192, G=192, B=192]	9	4			FALSE			4	4	4.7	4.7	125.45	0	12.143	26687000	8	0	0.289419	0.99921	-0.933423	-0.282547	22.3771	20.9984	19.4578	21.9968	18.9297	19.1066
+	2.11076	-6.23363	sp|P01718|LV327_HUMAN	sp|P01718|LV327_HUMAN	P01718	sp|P01718|LV327_HUMAN Immunoglobulin lambda variable 3-27 OS=Homo sapiens OX=9606 GN=IGLV3-27 PE=1 SV=2	Color2 [A=255, R=192, G=192, B=192]	9	4			FALSE			3	2	32.7	23	12.165	0	5.0903	313710000	24	0	2.11076	0.989977	-6.23363	-1.91289	26.4954	25.4973	23.8096	17.53	18.6837	20.8877
	0.825409	5.77799	sp|Q86YL5|TDRP_HUMAN	sp|Q86YL5|TDRP_HUMAN	Q86YL5	sp|Q86YL5|TDRP_HUMAN Testis development-related protein OS=Homo sapiens OX=9606 GN=TDRP PE=1 SV=2	Color2 [A=255, R=192, G=192, B=192]	9	4			FALSE			1	1	7.6	7.6	20.402	0.0070423	2.3544	153380000	27	0	0.825409	0.998941	5.77799	1.10184	19.778	21.0948	17.9699	19.1825	28.9308	28.0634
+	2.53012	-6.2587	sp|Q9Y6R7|FCGBP_HUMAN	sp|Q9Y6R7|FCGBP_HUMAN	Q9Y6R7	sp|Q9Y6R7|FCGBP_HUMAN IgGFc-binding protein OS=Homo sapiens OX=9606 GN=FCGBP PE=1 SV=3	Color2 [A=255, R=192, G=192, B=192]	9	4			FALSE			43	43	22.8	22.8	572.01	0	323.31	1783800000	279	0	2.53012	0.997506	-6.2587	-2.10854	28.7732	28.0957	28.0601	21.5961	20.6985	23.8582
+	3.15799	-6.32134	sp|P04217|A1BG_HUMAN;CON__Q2KJF1	sp|P04217|A1BG_HUMAN	P04217	sp|P04217|A1BG_HUMAN Alpha-1B-glycoprotein OS=Homo sapiens OX=9606 GN=A1BG PE=1 SV=4	Color2 [A=255, R=192, G=192, B=192]	9	4			FALSE			22	22	63.2	63.2	54.253	0	323.31	48465000000	1220	0	3.15799	0.9996	-6.32134	-2.36944	31.2806	31.5933	32.2125	25.4049	26.4135	24.304
	0.908597	3.46061	sp|Q8TDL5|BPIB1_HUMAN	sp|Q8TDL5|BPIB1_HUMAN	Q8TDL5	sp|Q8TDL5|BPIB1_HUMAN BPI fold-containing family B member 1 OS=Homo sapiens OX=9606 GN=BPIFB1 PE=1 SV=1	Color2 [A=255, R=192, G=192, B=192]	9	4			FALSE			3	3	8.3	8.3	52.441	0	6.9439	14376000	8	0	0.908597	0.995873	3.46061	0.916066	20.0293	19.4167	19.3501	24.0567	19.629	25.4922
+	4.48155	-6.32834	sp|Q66K66|TM198_HUMAN	sp|Q66K66|TM198_HUMAN	Q66K66	sp|Q66K66|TM198_HUMAN Transmembrane protein 198 OS=Homo sapiens OX=9606 GN=TMEM198 PE=1 SV=1	Color2 [A=255, R=192, G=192, B=192]	9	4			FALSE			1	1	2.5	2.5	39.474	0	3.1978	1304800000	85	0	4.48155	0.976108	-6.32834	-2.74232	26.5602	26.2624	25.6823	19.875	20.1117	19.5331
+	1.56107	-6.58704	sp|P68871|HBB_HUMAN;sp|P02042|HBD_HUMAN;CON__P02070;sp|P69892|HBG2_HUMAN;sp|P69891|HBG1_HUMAN;sp|P02100|HBE_HUMAN;CON__Q3SX09	sp|P68871|HBB_HUMAN;sp|P02042|HBD_HUMAN	P68871	sp|P68871|HBB_HUMAN Hemoglobin subunit beta OS=Homo sapiens OX=9606 GN=HBB PE=1 SV=2;sp|P02042|HBD_HUMAN Hemoglobin subunit delta OS=Homo sapiens OX=9606 GN=HBD PE=1 SV=2	Color2 [A=255, R=192, G=192, B=192]	9	4			FALSE			12	12	95.2	95.2	15.998	0	130.77	2908900000	347	0	1.56107	0.997455	-6.58704	-1.67106	28.7247	28.9448	28.3729	18.5647	22.4842	25.2324
	0.515943	2.16022	sp|Q8WWV6|FCAMR_HUMAN	sp|Q8WWV6|FCAMR_HUMAN	Q8WWV6	sp|Q8WWV6|FCAMR_HUMAN High affinity immunoglobulin alpha and immunoglobulin mu Fc receptor OS=Homo sapiens OX=9606 GN=FCAMR PE=1 SV=1	Color2 [A=255, R=255, G=0, B=0]	9	8			TRUE			3	3	8.3	8.3	57.143	0	16.824	20066000	9	4.26923	0.515943	0.998621	2.16022	0.562995	22.1081	19.4367	18.6745	22.1416	19.6588	24.8996
+	2.88879	6.66688	sp|Q9UKJ1|PILRA_HUMAN	sp|Q9UKJ1|PILRA_HUMAN	Q9UKJ1	sp|Q9UKJ1|PILRA_HUMAN Paired immunoglobulin-like type 2 receptor alpha OS=Homo sapiens OX=9606 GN=PILRA PE=1 SV=3	Color2 [A=255, R=255, G=0, B=0]	9	8			TRUE			4	4	9.6	9.6	34.004	0	19.677	12745000	20	5.1	2.88879	0.99875	6.66688	2.35745	20.3642	18.2197	18.2609	24.7701	26.1685	25.9069
	1.40857	-3.18842	sp|Q8WZ42|TITIN_HUMAN	sp|Q8WZ42|TITIN_HUMAN	Q8WZ42	sp|Q8WZ42|TITIN_HUMAN Titin OS=Homo sapiens OX=9606 GN=TTN PE=1 SV=4	Color2 [A=255, R=192, G=192, B=192]	9	4			FALSE			3	3	0.2	0.2	3816	0.0069767	2.3311	15535000000	58	NaN	1.40857	0.997415	-3.18842	-1.04382	29.9669	32.0493	31.5795	28.4689	29.1899	26.3717
	0.292689	-0.978821	sp|Q92496|FHR4_HUMAN	sp|Q92496|FHR4_HUMAN	Q92496	sp|Q92496|FHR4_HUMAN Complement factor H-related protein 4 OS=Homo sapiens OX=9606 GN=CFHR4 PE=1 SV=3	Color2 [A=255, R=192, G=192, B=192]	9	4			FALSE			1	1	2.6	2.6	65.35	0	4.4082	12115000	2	0	0.292689	0.997761	-0.978821	-0.291851	20.778	20.7904	18.8135	17.3268	18.7496	21.369
	0.809426	-2.03274	sp|Q92736|RYR2_HUMAN	sp|Q92736|RYR2_HUMAN	Q92736	sp|Q92736|RYR2_HUMAN Ryanodine receptor 2 OS=Homo sapiens OX=9606 GN=RYR2 PE=1 SV=3	Color2 [A=255, R=192, G=192, B=192]	9	4		+	FALSE			1	1	0.3	0.3	564.56	1	-2	4764900000	63	0	0.809426	0.999191	-2.03274	-0.642902	30.5602	30.041	30.6132	26.1039	29.8081	29.2042
+	2.38506	-6.61503	sp|O75636|FCN3_HUMAN	sp|O75636|FCN3_HUMAN	O75636	sp|O75636|FCN3_HUMAN Ficolin-3 OS=Homo sapiens OX=9606 GN=FCN3 PE=1 SV=2	Color2 [A=255, R=192, G=192, B=192]	9	4			FALSE			6	6	24.7	24.7	32.903	0	34.258	305790000	72	0	2.38506	0.991616	-6.61503	-2.11982	25.3796	26.5452	27.9502	19.5337	21.641	18.8552
+	3.42932	-6.66784	sp|P20908|CO5A1_HUMAN	sp|P20908|CO5A1_HUMAN	P20908	sp|P20908|CO5A1_HUMAN Collagen alpha-1(V) chain OS=Homo sapiens OX=9606 GN=COL5A1 PE=1 SV=3	Color2 [A=255, R=192, G=192, B=192]	9	4			FALSE			7	7	5.5	5.5	183.56	0	162.02	285290000	32	0	3.42932	0.999673	-6.66784	-2.56492	26.1337	25.8843	24.9671	19.3173	19.6213	18.0429
+	4.57796	-6.71034	sp|P02763|A1AG1_HUMAN	sp|P02763|A1AG1_HUMAN	P02763	sp|P02763|A1AG1_HUMAN Alpha-1-acid glycoprotein 1 OS=Homo sapiens OX=9606 GN=ORM1 PE=1 SV=1	Color2 [A=255, R=192, G=192, B=192]	9	4			FALSE			14	11	48.3	36.8	23.511	0	323.31	116000000000	1680	0	4.57796	0.98128	-6.71034	-2.90681	33.5662	32.9488	32.8754	26.7633	26.0177	26.4783
+	1.9041	6.52175	sp|Q9HCU0|CD248_HUMAN	sp|Q9HCU0|CD248_HUMAN	Q9HCU0	sp|Q9HCU0|CD248_HUMAN Endosialin OS=Homo sapiens OX=9606 GN=CD248 PE=1 SV=1	Color2 [A=255, R=255, G=0, B=0]	9	8			TRUE			12	12	20.6	20.6	80.858	0	323.31	1067800000	78	2.06452	1.9041	0.990989	6.52175	1.85778	22.3419	18.7874	23.682	28.771	28.1697	27.4359
+	4.3559	6.39336	sp|Q8WXI7|MUC16_HUMAN	sp|Q8WXI7|MUC16_HUMAN	Q8WXI7	sp|Q8WXI7|MUC16_HUMAN Mucin-16 OS=Homo sapiens OX=9606 GN=MUC16 PE=1 SV=3	Color2 [A=255, R=255, G=0, B=0]	9	8			TRUE			40	40	4.7	4.7	1519.2	0	323.31	528390000	193	2.84067	4.3559	0.995053	6.39336	2.73883	20.066	19.6316	19.2205	25.6615	25.9875	26.4491
	0.394237	0.752243	sp|Q96IY4|CBPB2_HUMAN	sp|Q96IY4|CBPB2_HUMAN	Q96IY4	sp|Q96IY4|CBPB2_HUMAN Carboxypeptidase B2 OS=Homo sapiens OX=9606 GN=CPB2 PE=1 SV=2	Color2 [A=255, R=192, G=192, B=192]	9	4			FALSE			5	5	18.7	18.7	48.424	0	38.508	208650000	37	0	0.394237	0.997964	0.752243	0.268097	25.1452	23.058	25.047	24.3553	25.3212	25.8303
+	1.70987	-6.73131	sp|A0A087WSY6|KVD15_HUMAN	sp|A0A087WSY6|KVD15_HUMAN	A0A087WSY6	sp|A0A087WSY6|KVD15_HUMAN Immunoglobulin kappa variable 3D-15 OS=Homo sapiens OX=9606 GN=IGKV3D-15 PE=3 SV=6	Color2 [A=255, R=192, G=192, B=192]	9	4			FALSE			3	1	26.1	7.8	12.534	0	5.8652	848730000	62	0	1.70987	0.993897	-6.73131	-1.7795	27.6252	26.696	26.8258	17.8238	23.7131	19.4162
	0.179045	-0.139215	sp|Q96PD5|PGRP2_HUMAN;CON__ENSEMBL:ENSBTAP00000016285	sp|Q96PD5|PGRP2_HUMAN	Q96PD5	sp|Q96PD5|PGRP2_HUMAN N-acetylmuramoyl-L-alanine amidase OS=Homo sapiens OX=9606 GN=PGLYRP2 PE=1 SV=1	Color2 [A=255, R=192, G=192, B=192]	9	4			FALSE			16	16	43.9	43.9	62.216	0	323.31	3258800000	338	0	0.179045	0.999512	-0.139215	-0.0606457	27.5934	27.6319	27.6412	27.9917	26.9692	27.4881
	0.181066	0.678493	sp|Q99542|MMP19_HUMAN	sp|Q99542|MMP19_HUMAN	Q99542	sp|Q99542|MMP19_HUMAN Matrix metalloproteinase-19 OS=Homo sapiens OX=9606 GN=MMP19 PE=1 SV=1	Color2 [A=255, R=255, G=0, B=0]	9	8			TRUE			1	1	2.8	2.8	57.356	0.006993	2.3496	2551300	1	8.25	0.181066	0.998017	0.678493	0.198033	17.9299	20.5754	21.8897	21.53	19.1674	21.7331
+	3.57149	-6.80505	sp|P05543|THBG_HUMAN;CON__Q9TT36	sp|P05543|THBG_HUMAN	P05543	sp|P05543|THBG_HUMAN Thyroxine-binding globulin OS=Homo sapiens OX=9606 GN=SERPINA7 PE=1 SV=2	Color2 [A=255, R=192, G=192, B=192]	9	4			FALSE			12	12	44.6	44.6	46.324	0	254.97	1740900000	149	0	3.57149	0.985561	-6.80505	-2.65538	26.9017	27.2889	27.2061	19.2553	21.0793	20.647
+	2.61155	6.0924	sp|Q9NPY3|C1QR1_HUMAN;sp|Q9UHG2|PCSK1_HUMAN	sp|Q9NPY3|C1QR1_HUMAN	Q9NPY3	sp|Q9NPY3|C1QR1_HUMAN Complement component C1q receptor OS=Homo sapiens OX=9606 GN=CD93 PE=1 SV=3	Color2 [A=255, R=255, G=255, B=0]	9	8			TRUE			6	6	13.2	13.2	68.559	0	38.387	55224000	23	1.25926	2.61155	0.992615	6.0924	2.10357	21.1281	18.1095	19.4525	25.4227	25.4867	26.0579
	0.663901	2.5224	sp|Q9BXN1|ASPN_HUMAN	sp|Q9BXN1|ASPN_HUMAN	Q9BXN1	sp|Q9BXN1|ASPN_HUMAN Asporin OS=Homo sapiens OX=9606 GN=ASPN PE=1 SV=2	Color2 [A=255, R=192, G=192, B=192]	9	4			FALSE			1	1	5.5	5.5	43.417	0	6.6673	3068900	5	0	0.663901	0.9976	2.5224	0.677712	19.0864	18.7544	20.6623	23.2198	24.0297	18.8209
+	4.50021	-6.91508	sp|P02787|TRFE_HUMAN;CON__Q2HJF0;CON__Q29443;CON__Q0IIK2	sp|P02787|TRFE_HUMAN		sp|P02787|TRFE_HUMAN Serotransferrin OS=Homo sapiens OX=9606 GN=TF PE=1 SV=3	Color2 [A=255, R=192, G=192, B=192]	9	4			FALSE			83	83	76.6	76.6	77.063	0	323.31	813000000000	11288	NaN	4.50021	0.968	-6.91508	-2.96458	36.2544	35.8194	36.0014	29.7245	28.7727	28.8329
+	1.38362	5.77613	sp|Q68BL8|OLM2B_HUMAN	sp|Q68BL8|OLM2B_HUMAN	Q68BL8	sp|Q68BL8|OLM2B_HUMAN Olfactomedin-like protein 2B OS=Homo sapiens OX=9606 GN=OLFML2B PE=2 SV=2	Color2 [A=255, R=255, G=0, B=0]	9	8			TRUE			3	3	5.7	5.7	83.998	0	4.4329	54156000	5	4	1.38362	0.994171	5.77613	1.46306	18.5072	17.2968	19.9185	20.8829	26.8873	25.2807
	0.0995274	0.751939	sp|Q9C0K7|STRAB_HUMAN	sp|Q9C0K7|STRAB_HUMAN	Q9C0K7	sp|Q9C0K7|STRAB_HUMAN STE20-related kinase adapter protein beta OS=Homo sapiens OX=9606 GN=STRADB PE=1 SV=1	Color2 [A=255, R=192, G=192, B=192]	9	4			FALSE			1	1	3.1	3.1	47.026	0.002457	2.7217	37699000	12	0	0.0995274	0.999977	0.751939	0.159637	21.3234	19.0293	20.7697	16.0851	22.403	24.8899
+	1.82776	-7.05435	sp|P01599|KV117_HUMAN	sp|P01599|KV117_HUMAN	P01599	sp|P01599|KV117_HUMAN Immunoglobulin kappa variable 1-17 OS=Homo sapiens OX=9606 GN=IGKV1-17 PE=1 SV=2	Color2 [A=255, R=192, G=192, B=192]	9	4			FALSE			4	2	26.5	13.7	12.778	0	131.35	1228600000	154	0	1.82776	0.999727	-7.05435	-1.89579	28.2302	27.5441	27.3229	18.2478	19.7567	23.9297
+	2.52674	-7.1147	sp|P43652|AFAM_HUMAN;CON__REFSEQ:XP_585019	sp|P43652|AFAM_HUMAN	P43652	sp|P43652|AFAM_HUMAN Afamin OS=Homo sapiens OX=9606 GN=AFM PE=1 SV=1	Color2 [A=255, R=192, G=192, B=192]	9	4			FALSE			37	37	62.9	62.9	69.068	0	323.31	7798400000	428	0	2.52674	0.994957	-7.1147	-2.29285	28.9701	28.747	29.3782	22.907	19.7451	23.0992
+	3.85443	5.67974	sp|Q9HC84|MUC5B_HUMAN;sp|P98088|MUC5A_HUMAN	sp|Q9HC84|MUC5B_HUMAN	Q9HC84	sp|Q9HC84|MUC5B_HUMAN Mucin-5B OS=Homo sapiens OX=9606 GN=MUC5B PE=1 SV=3	Color2 [A=255, R=255, G=0, B=0]	9	8			TRUE			33	33	10.6	10.6	596.33	0	220.45	527520000	133	6.47699	3.85443	0.989115	5.67974	2.3687	20.5438	19.5693	19.3195	25.6238	25.6313	25.2167
+	2.76995	5.449	sp|P13473|LAMP2_HUMAN	sp|P13473|LAMP2_HUMAN	P13473	sp|P13473|LAMP2_HUMAN Lysosome-associated membrane glycoprotein 2 OS=Homo sapiens OX=9606 GN=LAMP2 PE=1 SV=2	Color2 [A=255, R=255, G=0, B=0]	9	8			TRUE			1	1	2	2	44.96	0	5.1658	36043000	19	4	2.76995	0.993494	5.449	1.99788	20.0801	20.8692	19.1457	24.6707	26.4781	25.2932
+	2.07521	4.87651	sp|Q96H15|TIMD4_HUMAN	sp|Q96H15|TIMD4_HUMAN	Q96H15	sp|Q96H15|TIMD4_HUMAN T-cell immunoglobulin and mucin domain-containing protein 4 OS=Homo sapiens OX=9606 GN=TIMD4 PE=1 SV=2	Color2 [A=255, R=255, G=0, B=0]	9	8			TRUE			5	5	11.9	11.9	41.578	0	61.947	179570000	27	6	2.07521	0.992	4.87651	1.62125	21.4503	18.8238	21.5105	24.7046	25.3517	26.3579
	0.530574	-0.726056	sp|Q9HCU4|CELR2_HUMAN	sp|Q9HCU4|CELR2_HUMAN	Q9HCU4	sp|Q9HCU4|CELR2_HUMAN Cadherin EGF LAG seven-pass G-type receptor 2 OS=Homo sapiens OX=9606 GN=CELSR2 PE=1 SV=1	Color2 [A=255, R=192, G=192, B=192]	9	4		+	FALSE			1	1	0.7	0.7	317.45	1	-2	907070000	78	0	0.530574	0.997873	-0.726056	-0.278963	25.6362	26.7326	26.8257	26.3299	24.7708	25.9155
+	3.31239	-7.12001	sp|P01602|KV105_HUMAN	sp|P01602|KV105_HUMAN	P01602	sp|P01602|KV105_HUMAN Immunoglobulin kappa variable 1-5 OS=Homo sapiens OX=9606 GN=IGKV1-5 PE=1 SV=2	Color2 [A=255, R=192, G=192, B=192]	9	4			FALSE			3	2	27.4	17.9	12.781	0	39.522	808810000	72	0	3.31239	0.983048	-7.12001	-2.65059	27.5405	26.042	27.093	19.0414	20.7856	19.4883
+	2.42995	4.76584	sp|P25940|CO5A3_HUMAN	sp|P25940|CO5A3_HUMAN	P25940	sp|P25940|CO5A3_HUMAN Collagen alpha-3(V) chain OS=Homo sapiens OX=9606 GN=COL5A3 PE=1 SV=3	Color2 [A=255, R=255, G=0, B=0]	9	8			TRUE			5	5	5.1	5.1	172.12	0	92.408	65142000	16	3.15385	2.42995	0.990369	4.76584	1.71134	20.4256	20.9448	20.6667	26.1529	23.9057	26.276
+	2.39478	4.35647	sp|Q12889|OVGP1_HUMAN	sp|Q12889|OVGP1_HUMAN	Q12889	sp|Q12889|OVGP1_HUMAN Oviduct-specific glycoprotein OS=Homo sapiens OX=9606 GN=OVGP1 PE=2 SV=1	Color2 [A=255, R=255, G=0, B=0]	9	8			TRUE			6	6	11.8	11.8	75.42	0	37.158	98685000	16	2.58065	2.39478	0.993864	4.35647	1.59375	19.3324	19.1565	21.3506	24.3314	24.6451	23.9324
	0.419439	-1.31776	sp|Q9NS15|LTBP3_HUMAN	sp|Q9NS15|LTBP3_HUMAN	Q9NS15	sp|Q9NS15|LTBP3_HUMAN Latent-transforming growth factor beta-binding protein 3 OS=Homo sapiens OX=9606 GN=LTBP3 PE=1 SV=4	Color2 [A=255, R=255, G=128, B=0]	9	8			TRUE			1	1	1	1	139.36	0	2.8253	1299800	1	1.86	0.419439	0.997473	-1.31776	-0.394688	20.942	21.0491	18.4387	20.586	18.8782	17.0125
+	3.19615	-7.7227	sp|P02750|A2GL_HUMAN	sp|P02750|A2GL_HUMAN	P02750	sp|P02750|A2GL_HUMAN Leucine-rich alpha-2-glycoprotein OS=Homo sapiens OX=9606 GN=LRG1 PE=1 SV=2	Color2 [A=255, R=192, G=192, B=192]	9	4			FALSE			16	16	51.9	51.9	38.177	0	323.31	12502000000	312	0	3.19615	0.978588	-7.7227	-2.76052	30.375	29.8063	29.7098	20.7116	23.163	22.8484
	0.836636	0.635803	sp|Q9NZP8|C1RL_HUMAN	sp|Q9NZP8|C1RL_HUMAN	Q9NZP8	sp|Q9NZP8|C1RL_HUMAN Complement C1r subcomponent-like protein OS=Homo sapiens OX=9606 GN=C1RL PE=1 SV=2	Color2 [A=255, R=192, G=192, B=192]	9	4			FALSE			6	5	13.6	11.7	53.498	0	43.254	245110000	58	0	0.836636	0.998006	0.635803	0.270259	23.5434	23.9168	24.366	24.5482	25.0429	24.1426
	0.0146432	-0.100096	sp|Q9UGM5|FETUB_HUMAN	sp|Q9UGM5|FETUB_HUMAN	Q9UGM5	sp|Q9UGM5|FETUB_HUMAN Fetuin-B OS=Homo sapiens OX=9606 GN=FETUB PE=1 SV=2	Color2 [A=255, R=192, G=192, B=192]	9	4			FALSE			4	4	18.3	18.3	42.054	0	8.4196	40156000	10	0	0.0146432	0.997344	-0.100096	-0.0234784	23.1869	21.4822	17.4463	20.2784	18.2	23.3367
+	1.5724	4.19688	sp|Q14112|NID2_HUMAN	sp|Q14112|NID2_HUMAN	Q14112	sp|Q14112|NID2_HUMAN Nidogen-2 OS=Homo sapiens OX=9606 GN=NID2 PE=1 SV=3	Color2 [A=255, R=255, G=0, B=0]	9	8			TRUE			4	4	4.9	4.9	151.25	0	11.809	10742000	5	3.45	1.5724	0.999553	4.19688	1.30057	18.7746	19.4209	17.3337	20.6548	24.1986	23.2664
+	4.04944	-9.73225	sp|P02753|RET4_HUMAN	sp|P02753|RET4_HUMAN	P02753	sp|P02753|RET4_HUMAN Retinol-binding protein 4 OS=Homo sapiens OX=9606 GN=RBP4 PE=1 SV=3	Color2 [A=255, R=192, G=192, B=192]	9	4			FALSE			17	17	75.1	75.1	23.01	0	323.31	5354500000	340	0	4.04944	0.9252	-9.73225	-3.73125	30.4464	29.6484	30.2745	19.5092	21.4239	20.2395
+	1.87403	3.98541	sp|O95274|LYPD3_HUMAN	sp|O95274|LYPD3_HUMAN	O95274	sp|O95274|LYPD3_HUMAN Ly6/PLAUR domain-containing protein 3 OS=Homo sapiens OX=9606 GN=LYPD3 PE=1 SV=2	Color2 [A=255, R=255, G=0, B=0]	9	8			TRUE			3	3	14.2	14.2	35.97	0	10.189	11428000	6	4.66667	1.87403	0.997947	3.98541	1.35463	20.1786	20.4712	17.7005	23.0627	24.1128	23.1311
+	2.01694	3.85347	sp|Q68BL7|OLM2A_HUMAN	sp|Q68BL7|OLM2A_HUMAN	Q68BL7	sp|Q68BL7|OLM2A_HUMAN Olfactomedin-like protein 2A OS=Homo sapiens OX=9606 GN=OLFML2A PE=2 SV=1	Color2 [A=255, R=255, G=0, B=0]	9	8			TRUE			4	4	7.4	7.4	73.054	0	18.361	24987000	17	3.6	2.01694	0.996662	3.85347	1.3628	21.6681	19.9724	19.1219	24.3539	23.4109	24.558
+	2.63137	-10.3453	sp|P02766|TTHY_HUMAN	sp|P02766|TTHY_HUMAN	P02766	sp|P02766|TTHY_HUMAN Transthyretin OS=Homo sapiens OX=9606 GN=TTR PE=1 SV=1	Color2 [A=255, R=192, G=192, B=192]	9	4			FALSE			14	14	73.5	73.5	15.887	0	323.31	8734300000	734	0	2.63137	0.964762	-10.3453	-2.95298	29.6169	32.072	29.5032	21.7506	17.6185	20.7869
+	2.11316	3.44959	sp|Q14118|DAG1_HUMAN	sp|Q14118|DAG1_HUMAN	Q14118	sp|Q14118|DAG1_HUMAN Dystroglycan OS=Homo sapiens OX=9606 GN=DAG1 PE=1 SV=2	Color2 [A=255, R=255, G=0, B=0]	9	8			TRUE			1	1	2	2	97.44	0	6.3343	36828000	5	5.85714	2.11316	0.99465	3.44959	1.27977	21.101	19.0372	20.32	23.4618	24.2646	23.0806
+	2.23984	2.90955	sp|P05155|IC1_HUMAN;CON__P50448	sp|P05155|IC1_HUMAN	P05155	sp|P05155|IC1_HUMAN Plasma protease C1 inhibitor OS=Homo sapiens OX=9606 GN=SERPING1 PE=1 SV=2	Color2 [A=255, R=255, G=0, B=0]	9	8			TRUE			40	40	53.2	53.2	55.154	0	323.31	169000000000	3301	5.6	2.23984	0.999661	2.90955	1.14527	32.1081	32.2556	32.2952	35.035	34.2489	36.1037
+	3.63579	-10.9651	sp|P19652|A1AG2_HUMAN	sp|P19652|A1AG2_HUMAN	P19652	sp|P19652|A1AG2_HUMAN Alpha-1-acid glycoprotein 2 OS=Homo sapiens OX=9606 GN=ORM2 PE=1 SV=2	Color2 [A=255, R=192, G=192, B=192]	9	4			FALSE			13	10	50.2	43.3	23.602	0	323.31	15723000000	482	0	3.63579	0.892	-10.9651	-3.81647	30.8381	29.6037	30.1177	20.0731	17.6301	19.961

## Sheet: OC109
Significant	#NAME?	Difference	Protein IDs	Majority protein IDs	id	Uniprot	Fasta headers	Symbol color	Symbol type	Symbol size	Show label	Only identified by site	IsAMucin	Student's T-test Significant Elute_Ascites	Student's T-test significant	Peptides	Unique peptides	Sequence coverage [%]	Unique sequence coverage [%]	Mol. weight [kDa]	Q-value	Score	Intensity	MS/MS count	MucinScore	-Log Student's T-test p-value Elute_Ascites	Student's T-test q-value Elute_Ascites	Student's T-test Difference Elute_Ascites	Student's T-test Test statistic Elute_Ascites	LFQ intensity Asc1	LFQ intensity Asc2	LFQ intensity Asc3	LFQ intensity Elute1	LFQ intensity Elute2	LFQ intensity Elute3
+	1.47269	-6.60247	sp|A0A075B6H9|LV469_HUMAN	sp|A0A075B6H9|LV469_HUMAN	58	A0A075B6H9	sp|A0A075B6H9|LV469_HUMAN Immunoglobulin lambda variable 4-69 OS=Homo sapiens OX=9606 GN=IGLV4-69 PE=1 SV=1	Color2 [A=255, R=169, G=169, B=169]	9	4			FALSE	+	Elute_Ascites	5	5	43.7	43.7	12.773	0	323.31	20357000000	208	0	1.47269	0.00458824	-6.60247	-1.61861	28.1315	28.1808	27.0427	17.5713	24.6534	21.323
	2.12318	-2.96206	sp|A0A075B6I0|LV861_HUMAN	sp|A0A075B6I0|LV861_HUMAN	59	A0A075B6I0	sp|A0A075B6I0|LV861_HUMAN Immunoglobulin lambda variable 8-61 OS=Homo sapiens OX=9606 GN=IGLV8-61 PE=3 SV=7	Color2 [A=255, R=169, G=169, B=169]	9	4			FALSE			2	2	13.1	13.1	12.814	0	59.996	222630000	15	0	2.12318	0.0309758	-2.96206	-1.1422	21.6677	22.4025	21.9385	18.0073	19.8994	19.2158
+	4.24258	-8.79679	sp|A0A075B6I1|LV460_HUMAN	sp|A0A075B6I1|LV460_HUMAN	60	A0A075B6I1	sp|A0A075B6I1|LV460_HUMAN Immunoglobulin lambda variable 4-60 OS=Homo sapiens OX=9606 GN=IGLV4-60 PE=3 SV=1	Color2 [A=255, R=169, G=169, B=169]	9	4			FALSE	+	Elute_Ascites	5	5	46.7	46.7	12.987	0	288.51	6368300000	84	0	4.24258	0	-8.79679	-3.53094	25.8125	26.5342	25.5317	17.2907	17.7654	16.4319
	2.24422	2.16321	sp|A0A075B6J9|LV218_HUMAN	sp|A0A075B6J9|LV218_HUMAN	62	A0A075B6J9	sp|A0A075B6J9|LV218_HUMAN Immunoglobulin lambda variable 2-18 OS=Homo sapiens OX=9606 GN=IGLV2-18 PE=3 SV=2	Color2 [A=255, R=169, G=169, B=169]	9	4			FALSE			4	3	28.8	28.8	12.412	0	53.879	1828700000	114	0	2.24422	0.0657794	2.16321	0.901067	23.6594	24.5106	24.5902	26.4582	25.933	26.8586
	2.70588	-2.13433	sp|A0A075B6K4|LV310_HUMAN	sp|A0A075B6K4|LV310_HUMAN	63	A0A075B6K4	sp|A0A075B6K4|LV310_HUMAN Immunoglobulin lambda variable 3-10 OS=Homo sapiens OX=9606 GN=IGLV3-10 PE=3 SV=2	Color2 [A=255, R=169, G=169, B=169]	9	4			FALSE			6	3	35.7	28.7	12.441	0	74.455	18611000000	237	0	2.70588	0.0604411	-2.13433	-0.929468	27.9815	27.8655	27.2964	25.8938	25.6581	25.1885
	1.1375	-3.08097	sp|A0A075B6K5|LV39_HUMAN;sp|A0A075B6K2|LV312_HUMAN	sp|A0A075B6K5|LV39_HUMAN	64	A0A075B6K5	sp|A0A075B6K5|LV39_HUMAN Immunoglobulin lambda variable 3-9 OS=Homo sapiens OX=9606 GN=IGLV3-9 PE=3 SV=1	Color2 [A=255, R=169, G=169, B=169]	9	4			FALSE			4	2	49.6	26.1	12.332	0	42.462	1071300000	15	0	1.1375	0.0582703	-3.08097	-0.941102	23.6773	23.9563	21.5626	20.8704	21.1432	17.9397
+	1.77661	-4.81727	sp|P01615|KVD28_HUMAN;sp|A0A075B6P5|KV228_HUMAN	sp|P01615|KVD28_HUMAN;sp|A0A075B6P5|KV228_HUMAN	65	P01615	sp|P01615|KVD28_HUMAN Immunoglobulin kappa variable 2D-28 OS=Homo sapiens OX=9606 GN=IGKV2D-28 PE=1 SV=2;sp|A0A075B6P5|KV228_HUMAN Immunoglobulin kappa variable 2-28 OS=Homo sapiens OX=9606 GN=IGKV2-28 PE=3 SV=1	Color2 [A=255, R=169, G=169, B=169]	9	4			FALSE	+	Elute_Ascites	4	1	48.3	29.2	12.957	0	68.887	500350000	7	0	1.77661	0.00894118	-4.81727	-1.49719	21.857	23.3081	24.3703	16.6328	20.0096	18.4413
	0.719548	-3.55484	sp|A0A075B6R2|HV404_HUMAN	sp|A0A075B6R2|HV404_HUMAN	66	A0A075B6R2	sp|A0A075B6R2|HV404_HUMAN Immunoglobulin heavy variable 4-4 OS=Homo sapiens OX=9606 GN=IGHV4-4 PE=3 SV=2	Color2 [A=255, R=169, G=169, B=169]	9	4			FALSE			4	3	39.3	25.6	12.848	0	6.3617	1161200000	17	0	0.719548	0.0838316	-3.55484	-0.834588	24.3453	24.1063	17.8581	18.624	17.1764	19.8448
	0.319916	0.54768	sp|A2NJV5|KV229_HUMAN;sp|A0A0A0MRZ7|KVD26_HUMAN;sp|A0A075B6S2|KVD29_HUMAN	sp|A2NJV5|KV229_HUMAN;sp|A0A0A0MRZ7|KVD26_HUMAN;sp|A0A075B6S2|KVD29_HUMAN	67	A2NJV5	sp|A2NJV5|KV229_HUMAN Immunoglobulin kappa variable 2-29 OS=Homo sapiens OX=9606 GN=IGKV2-29 PE=3 SV=2;sp|A0A0A0MRZ7|KVD26_HUMAN Immunoglobulin kappa variable 2D-26 OS=Homo sapiens OX=9606 GN=IGKV2D-26 PE=3 SV=1;sp|A0A075B6S2|KVD29_HUMAN Immunoglobulin kap	Color2 [A=255, R=169, G=169, B=169]	9	4			FALSE			4	1	19.2	16.7	13.085	0	7.4055	86938000	8	0	0.319916	0.740752	0.54768	0.202714	19.3325	21.1255	20.9576	21.8017	20.4341	20.8228
	0.728957	-2.59854	sp|A0A075B6S5|KV127_HUMAN	sp|A0A075B6S5|KV127_HUMAN	68	A0A075B6S5	sp|A0A075B6S5|KV127_HUMAN Immunoglobulin kappa variable 1-27 OS=Homo sapiens OX=9606 GN=IGKV1-27 PE=3 SV=1	Color2 [A=255, R=169, G=169, B=169]	9	4			FALSE			3	2	53.8	40.2	12.711	0	6.9947	421900000	12	0	0.728957	0.129761	-2.59854	-0.715356	22.4981	23.0115	17.912	18.1731	18.6278	18.825
+	2.92951	-7.43308	sp|P0DN26|PAL4F_HUMAN;sp|F5H284|PAL4D_HUMAN;sp|A0A075B759|PAL4E_HUMAN	sp|P0DN26|PAL4F_HUMAN;sp|F5H284|PAL4D_HUMAN;sp|A0A075B759|PAL4E_HUMAN	69	P0DN26	sp|P0DN26|PAL4F_HUMAN Peptidyl-prolyl cis-trans isomerase A-like 4F OS=Homo sapiens OX=9606 GN=PPIAL4F PE=3 SV=1;sp|F5H284|PAL4D_HUMAN Peptidyl-prolyl cis-trans isomerase A-like 4D OS=Homo sapiens OX=9606 GN=PPIAL4D PE=3 SV=1;sp|A0A075B759|PAL4E_HUMAN Pept	Color2 [A=255, R=169, G=169, B=169]	9	4		+	FALSE	+	Elute_Ascites	2	1	17.1	8.5	18.197	1	-2	6486100000	8	NaN	2.92951	0	-7.43308	-2.56249	27.2329	26.6594	24.4487	18.2053	18.5969	19.2394
	1.136	-3.1849	sp|A0A087WSY6|KVD15_HUMAN	sp|A0A087WSY6|KVD15_HUMAN	70	A0A087WSY6	sp|A0A087WSY6|KVD15_HUMAN Immunoglobulin kappa variable 3D-15 OS=Homo sapiens OX=9606 GN=IGKV3D-15 PE=3 SV=6	Color2 [A=255, R=169, G=169, B=169]	9	4			FALSE			2	1	26.1	7.8	12.534	0.0017889	3.8643	927180000	46	0	1.136	0.0541647	-3.1849	-0.95974	23.7326	23.8259	23.9988	23.0542	20.436	18.5124
	2.88076	-1.8461	sp|P01614|KVD40_HUMAN;sp|A0A087WW87|KV240_HUMAN	sp|P01614|KVD40_HUMAN;sp|A0A087WW87|KV240_HUMAN	71	P01614	sp|P01614|KVD40_HUMAN Immunoglobulin kappa variable 2D-40 OS=Homo sapiens OX=9606 GN=IGKV2D-40 PE=1 SV=2;sp|A0A087WW87|KV240_HUMAN Immunoglobulin kappa variable 2-40 OS=Homo sapiens OX=9606 GN=IGKV2-40 PE=3 SV=2	Color2 [A=255, R=169, G=169, B=169]	9	4			FALSE			5	2	30.6	14	13.31	0	85.352	22423000000	169	NaN	2.88076	0.0853702	-1.8461	-0.827702	27.9539	28.1482	28.5705	26.2428	26.2309	26.6606
	3.02124	-2.53588	sp|A0A0A0MS15|HV349_HUMAN	sp|A0A0A0MS15|HV349_HUMAN	72	A0A0A0MS15	sp|A0A0A0MS15|HV349_HUMAN Immunoglobulin heavy variable 3-49 OS=Homo sapiens OX=9606 GN=IGHV3-49 PE=3 SV=1	Color2 [A=255, R=169, G=169, B=169]	9	4			FALSE			8	4	55.5	37	13.056	0	10.678	1030600000	57	0	3.02124	0.0390654	-2.53588	-1.10699	23.7862	24.2662	24.1119	21.8611	21.0226	21.6729
	1.40613	-1.47786	sp|A0A0B4J1V0|HV315_HUMAN	sp|A0A0B4J1V0|HV315_HUMAN	74	A0A0B4J1V0	sp|A0A0B4J1V0|HV315_HUMAN Immunoglobulin heavy variable 3-15 OS=Homo sapiens OX=9606 GN=IGHV3-15 PE=3 SV=1	Color2 [A=255, R=169, G=169, B=169]	9	4			FALSE			12	7	57.1	42.9	12.926	0	249.31	3461900000	176	0	1.40613	0.196746	-1.47786	-0.593582	26.4782	27.3608	25.7735	25.3919	24.8288	24.9584
	1.4612	-3.30148	sp|A0A0B4J1V6|HV373_HUMAN	sp|A0A0B4J1V6|HV373_HUMAN	77	A0A0B4J1V6	sp|A0A0B4J1V6|HV373_HUMAN Immunoglobulin heavy variable 3-73 OS=Homo sapiens OX=9606 GN=IGHV3-73 PE=3 SV=1	Color2 [A=255, R=169, G=169, B=169]	9	4			FALSE			9	4	62.2	41.2	12.858	0	308.39	1353400000	38	0	1.4612	0.0404843	-3.30148	-1.0829	24.2867	24.6872	23.5785	18.9714	22.3329	21.3437
	3.32706	-1.65113	sp|A0A0B4J1X5|HV374_HUMAN	sp|A0A0B4J1X5|HV374_HUMAN	78	A0A0B4J1X5	sp|A0A0B4J1X5|HV374_HUMAN Immunoglobulin heavy variable 3-74 OS=Homo sapiens OX=9606 GN=IGHV3-74 PE=3 SV=1	Color2 [A=255, R=169, G=169, B=169]	9	4			FALSE			8	4	63.2	47.9	12.839	0	242.67	5846300000	254	0	3.32706	0.108362	-1.65113	-0.765208	26.445	26.1425	26.2002	24.4953	24.4727	24.8663
	2.14492	-3.30714	sp|A0A0B4J1X8|HV343_HUMAN	sp|A0A0B4J1X8|HV343_HUMAN	79	A0A0B4J1X8	sp|A0A0B4J1X8|HV343_HUMAN Immunoglobulin heavy variable 3-43 OS=Homo sapiens OX=9606 GN=IGHV3-43 PE=3 SV=1	Color2 [A=255, R=169, G=169, B=169]	9	4			FALSE			6	2	28	22	13.077	0	8.9398	469290000	12	0	2.14492	0.0186193	-3.30714	-1.24651	22.2444	22.4635	23.9263	20.3303	19.2964	19.086
+	2.59286	-5.12081	sp|A0A0B4J1Y8|LV949_HUMAN	sp|A0A0B4J1Y8|LV949_HUMAN	80	A0A0B4J1Y8	sp|A0A0B4J1Y8|LV949_HUMAN Immunoglobulin lambda variable 9-49 OS=Homo sapiens OX=9606 GN=IGLV9-49 PE=1 SV=1	Color2 [A=255, R=169, G=169, B=169]	9	4			FALSE	+	Elute_Ascites	6	6	32.5	32.5	13.024	0	43.017	1611400000	34	0	2.59286	0.00205714	-5.12081	-1.854	23.2954	24.6296	24.5071	19.697	17.7602	19.6125
	0.682994	-2.03717	sp|A0A0B4J1Y9|HV372_HUMAN	sp|A0A0B4J1Y9|HV372_HUMAN	81	A0A0B4J1Y9	sp|A0A0B4J1Y9|HV372_HUMAN Immunoglobulin heavy variable 3-72 OS=Homo sapiens OX=9606 GN=IGHV3-72 PE=3 SV=1	Color2 [A=255, R=169, G=169, B=169]	9	4			FALSE			8	3	48.7	29.4	13.203	0	46.503	6312800000	60	0	0.682994	0.187228	-2.03717	-0.606979	25.7044	26.5873	23.6461	24.254	24.3744	21.198
	2.7921	-2.84295	sp|A0A0C4DH24|KV621_HUMAN;sp|A0A0A0MT36|KVD21_HUMAN	sp|A0A0C4DH24|KV621_HUMAN;sp|A0A0A0MT36|KVD21_HUMAN	83	A0A0C4DH24	sp|A0A0C4DH24|KV621_HUMAN Immunoglobulin kappa variable 6-21 OS=Homo sapiens OX=9606 GN=IGKV6-21 PE=3 SV=1;sp|A0A0A0MT36|KVD21_HUMAN Immunoglobulin kappa variable 6D-21 OS=Homo sapiens OX=9606 GN=IGKV6D-21 PE=3 SV=1	Color2 [A=255, R=169, G=169, B=169]	9	4			FALSE			4	4	50.9	50.9	12.43	0	58.025	4169200000	61	0	2.7921	0.0229216	-2.84295	-1.19732	25.1888	26.0535	26.145	22.8375	23.3741	22.6468
	2.07369	-1.73595	sp|A0A0C4DH25|KVD20_HUMAN	sp|A0A0C4DH25|KVD20_HUMAN	84	A0A0C4DH25	sp|A0A0C4DH25|KVD20_HUMAN Immunoglobulin kappa variable 3D-20 OS=Homo sapiens OX=9606 GN=IGKV3D-20 PE=3 SV=1	Color2 [A=255, R=169, G=169, B=169]	9	4			FALSE			4	1	27.6	7.8	12.515	0	16.826	18130000000	138	0	2.07369	0.120592	-1.73595	-0.73584	28.0745	28.1574	28.5151	25.99	27.1308	26.4183
	1.85621	-3.95031	sp|A0A0C4DH29|HV103_HUMAN	sp|A0A0C4DH29|HV103_HUMAN	85	A0A0C4DH29	sp|A0A0C4DH29|HV103_HUMAN Immunoglobulin heavy variable 1-3 OS=Homo sapiens OX=9606 GN=IGHV1-3 PE=3 SV=1	Color2 [A=255, R=169, G=169, B=169]	9	4			FALSE			3	2	35	25.6	13.008	0	38.06	205180000	13	0	1.85621	0.0136667	-3.95031	-1.34128	22.9176	22.8184	22.325	18.2474	20.5304	17.4322
	0.231205	-0.207153	sp|A0A0C4DH31|HV118_HUMAN	sp|A0A0C4DH31|HV118_HUMAN	86	A0A0C4DH31	sp|A0A0C4DH31|HV118_HUMAN Immunoglobulin heavy variable 1-18 OS=Homo sapiens OX=9606 GN=IGHV1-18 PE=3 SV=1	Color2 [A=255, R=169, G=169, B=169]	9	4			FALSE			3	2	26.5	26.5	12.82	0	80.345	14041000000	100	0	0.231205	0.881992	-0.207153	-0.0880975	27.0194	27.6229	26.5048	27.0049	26.5671	26.9536
+	1.93763	-5.4357	sp|A0A0C4DH32|HV320_HUMAN	sp|A0A0C4DH32|HV320_HUMAN	87	A0A0C4DH32	sp|A0A0C4DH32|HV320_HUMAN Immunoglobulin heavy variable 3-20 OS=Homo sapiens OX=9606 GN=IGHV3-20 PE=3 SV=2	Color2 [A=255, R=169, G=169, B=169]	9	4			FALSE	+	Elute_Ascites	5	1	35	16.2	12.673	0	98.971	901660000	56	0	1.93763	0.00341463	-5.4357	-1.68244	24.1945	24.2326	23.6111	20.889	16.7771	18.065
+	2.42924	-6.1388	sp|A0A0C4DH34|HV428_HUMAN	sp|A0A0C4DH34|HV428_HUMAN	88	A0A0C4DH34	sp|A0A0C4DH34|HV428_HUMAN Immunoglobulin heavy variable 4-28 OS=Homo sapiens OX=9606 GN=IGHV4-28 PE=3 SV=1	Color2 [A=255, R=169, G=169, B=169]	9	4			FALSE	+	Elute_Ascites	3	2	30.8	12.8	13.124	0.0018382	4.1289	1452700000	25	0	2.42924	0.00248276	-6.1388	-2.03851	24.3577	24.8423	21.603	17.3186	17.5599	17.5081
+	1.76986	-6.12146	sp|A0A0C4DH38|HV551_HUMAN;sp|A0A0J9YXX1|HV5X1_HUMAN	sp|A0A0C4DH38|HV551_HUMAN	89	A0A0C4DH38	sp|A0A0C4DH38|HV551_HUMAN Immunoglobulin heavy variable 5-51 OS=Homo sapiens OX=9606 GN=IGHV5-51 PE=3 SV=1	Color2 [A=255, R=169, G=169, B=169]	9	4			FALSE	+	Elute_Ascites	5	5	59.8	59.8	12.674	0	153.08	9198300000	259	0	1.76986	0.00267769	-6.12146	-1.7222	26.9809	26.669	27.9948	19.8523	19.3448	24.0832
	0.0242981	-0.0895443	sp|A0A0C4DH55|KVD07_HUMAN	sp|A0A0C4DH55|KVD07_HUMAN	91	A0A0C4DH55	sp|A0A0C4DH55|KVD07_HUMAN Immunoglobulin kappa variable 3D-7 OS=Homo sapiens OX=9606 GN=IGKV3D-7 PE=3 SV=5	Color2 [A=255, R=169, G=169, B=169]	9	4			FALSE			2	1	26.1	18.5	13.148	0	5.3442	66006000	2	0	0.0242981	0.966149	-0.0895443	-0.0276979	19.409	20.0294	16.3645	19.4009	17.7217	18.4117
	1.11202	-2.58519	sp|A0A0C4DH67|KV108_HUMAN;sp|A0A0C4DH69|KV109_HUMAN	sp|A0A0C4DH67|KV108_HUMAN;sp|A0A0C4DH69|KV109_HUMAN	92	A0A0C4DH67	sp|A0A0C4DH67|KV108_HUMAN Immunoglobulin kappa variable 1-8 OS=Homo sapiens OX=9606 GN=IGKV1-8 PE=3 SV=1;sp|A0A0C4DH69|KV109_HUMAN Immunoglobulin kappa variable 1-9 OS=Homo sapiens OX=9606 GN=IGKV1-9 PE=3 SV=1	Color2 [A=255, R=169, G=169, B=169]	9	4			FALSE			4	3	45.2	31.3	12.537	0	137.13	5584900000	489	0	1.11202	0.0841268	-2.58519	-0.835756	25.9841	25.3654	28.6551	23.4111	23.9827	24.8553
+	4.65424	-3.32856	sp|A0A0C4DH68|KV224_HUMAN	sp|A0A0C4DH68|KV224_HUMAN	93	A0A0C4DH68	sp|A0A0C4DH68|KV224_HUMAN Immunoglobulin kappa variable 2-24 OS=Homo sapiens OX=9606 GN=IGKV2-24 PE=3 SV=1	Color2 [A=255, R=169, G=169, B=169]	9	4			FALSE	+	Elute_Ascites	5	4	38.3	38.3	13.079	0	323.31	40060000000	254	0	4.65424	0.00571429	-3.32856	-1.55076	28.8652	29.2616	29.0221	25.5754	25.8863	25.7015
	1.04875	-3.87215	sp|P01611|KVD12_HUMAN;sp|A0A0C4DH73|KV112_HUMAN	sp|P01611|KVD12_HUMAN;sp|A0A0C4DH73|KV112_HUMAN	94	P01611	sp|P01611|KVD12_HUMAN Immunoglobulin kappa variable 1D-12 OS=Homo sapiens OX=9606 GN=IGKV1D-12 PE=1 SV=2;sp|A0A0C4DH73|KV112_HUMAN Immunoglobulin kappa variable 1-12 OS=Homo sapiens OX=9606 GN=IGKV1-12 PE=3 SV=1	Color2 [A=255, R=169, G=169, B=169]	9	4			FALSE			3	2	31.6	17.9	12.62	0	36.722	855940000	18	0	1.04875	0.0450909	-3.87215	-1.03683	22.3664	23.9598	18.222	18.1405	17.1333	17.658
	0.328931	-1.75711	sp|A0A0G2JS06|LV539_HUMAN;sp|A0A087WSX0|LV545_HUMAN	sp|A0A0G2JS06|LV539_HUMAN;sp|A0A087WSX0|LV545_HUMAN	95	A0A0G2JS06	sp|A0A0G2JS06|LV539_HUMAN Immunoglobulin lambda variable 5-39 OS=Homo sapiens OX=9606 GN=IGLV5-39 PE=3 SV=1;sp|A0A087WSX0|LV545_HUMAN Immunoglobulin lambda variable 5-45 OS=Homo sapiens OX=9606 GN=IGLV5-45 PE=3 SV=1	Color2 [A=255, R=169, G=169, B=169]	9	4			FALSE			2	2	13	13	13.394	0.0035398	3.6543	240450000	7	0	0.328931	0.396457	-1.75711	-0.418529	21.4169	21.7671	16.7449	21.1583	16.3533	17.1461
+	3.78711	-6.62719	sp|A0A0J9YVY3|HV741_HUMAN	sp|A0A0J9YVY3|HV741_HUMAN	96	A0A0J9YVY3	sp|A0A0J9YVY3|HV741_HUMAN Immunoglobulin heavy variable 7-4-1 OS=Homo sapiens OX=9606 GN=IGHV7-4-1 PE=3 SV=1	Color2 [A=255, R=169, G=169, B=169]	9	4			FALSE	+	Elute_Ascites	3	2	47	37.6	12.848	0	187.67	6133900000	167	0	3.78711	0	-6.62719	-2.66918	26.6971	25.6475	27.0634	20.0003	19.3881	20.1381
	0.661622	-1.50493	sp|A0A0J9YX35|HV64D_HUMAN	sp|A0A0J9YX35|HV64D_HUMAN	97	A0A0J9YX35	sp|A0A0J9YX35|HV64D_HUMAN Immunoglobulin heavy variable 3-64D OS=Homo sapiens OX=9606 GN=IGHV3-64D PE=3 SV=1	Color2 [A=255, R=169, G=169, B=169]	9	4			FALSE			4	2	28.2	18.8	12.822	0	9.906	438040000	10	0	0.661622	0.296042	-1.50493	-0.496599	22.4271	23.102	20.1854	20.4632	19.4455	21.291
	0.250173	-0.682576	sp|A0M8Q6|IGLC7_HUMAN	sp|A0M8Q6|IGLC7_HUMAN	98	A0M8Q6	sp|A0M8Q6|IGLC7_HUMAN Immunoglobulin lambda constant 7 OS=Homo sapiens OX=9606 GN=IGLC7 PE=1 SV=3	Color2 [A=255, R=169, G=169, B=169]	9	4			FALSE			7	2	72.6	33	11.253	0	28.296	500660000	31	0	0.250173	0.715825	-0.682576	-0.221528	21.9317	22.9422	25.19	23.3292	22.9772	21.7098
+	3.03011	9.84246	sp|A1L4H1|SRCRL_HUMAN	sp|A1L4H1|SRCRL_HUMAN	99	A1L4H1	sp|A1L4H1|SRCRL_HUMAN Soluble scavenger receptor cysteine-rich domain-containing protein SSC5D OS=Homo sapiens OX=9606 GN=SSC5D PE=1 SV=3	Color2 [A=255, R=255, G=0, B=0]	9	8			TRUE	+	Elute_Ascites	33	33	28.4	28.4	165.74	0	323.31	4825400000	679	4	3.03011	0	9.84246	3.152	20.9643	21.2487	17.75	29.8571	29.8847	29.7486
	0.532099	-1.76208	sp|O00187|MASP2_HUMAN	sp|O00187|MASP2_HUMAN	102	O00187	sp|O00187|MASP2_HUMAN Mannan-binding lectin serine protease 2 OS=Homo sapiens OX=9606 GN=MASP2 PE=1 SV=4	Color2 [A=255, R=169, G=169, B=169]	9	4			FALSE			7	7	11.1	11.1	75.702	0	52.623	384070000	55	0	0.532099	0.278368	-1.76208	-0.509407	24.0353	25.1111	23.9585	24.0855	23.9475	19.7857
	0.00253833	0.00597	sp|O00299|CLIC1_HUMAN	sp|O00299|CLIC1_HUMAN	103	O00299	sp|O00299|CLIC1_HUMAN Chloride intracellular channel protein 1 OS=Homo sapiens OX=9606 GN=CLIC1 PE=1 SV=4	Color2 [A=255, R=169, G=169, B=169]	9	4			FALSE			1	1	7.5	7.5	26.922	0.0018083	3.9722	31715000	4	0	0.00253833	0.997457	0.00597	0.00215655	20.3528	19.7921	18.754	19.4046	18.7209	20.7913
	2.08796	2.86062	sp|O00391|QSOX1_HUMAN	sp|O00391|QSOX1_HUMAN	104	O00391	sp|O00391|QSOX1_HUMAN Sulfhydryl oxidase 1 OS=Homo sapiens OX=9606 GN=QSOX1 PE=1 SV=3	Color2 [A=255, R=169, G=169, B=169]	9	4			FALSE			17	17	32.9	32.9	82.577	0	63.378	540160000	115	0	2.08796	0.0387037	2.86062	1.10606	21.1435	22.6055	22.938	25.3444	25.2291	24.6954
+	2.56045	9.09444	sp|O00468|AGRIN_HUMAN	sp|O00468|AGRIN_HUMAN	105	O00468	sp|O00468|AGRIN_HUMAN Agrin OS=Homo sapiens OX=9606 GN=AGRN PE=1 SV=6	Color2 [A=255, R=255, G=255, B=0]	9	8			TRUE	+	Elute_Ascites	52	52	35.7	35.7	217.32	0	323.31	2792700000	588	1.34118	2.56045	0	9.09444	2.69007	18.4151	21.7169	17.0718	28.1769	28.0826	28.2276
+	3.59221	4.54839	sp|O00560|SDCB1_HUMAN	sp|O00560|SDCB1_HUMAN	106	O00560	sp|O00560|SDCB1_HUMAN Syntenin-1 OS=Homo sapiens OX=9606 GN=SDCBP PE=1 SV=1	Color2 [A=255, R=169, G=169, B=169]	9	4			FALSE	+	Elute_Ascites	5	5	22.1	22.1	32.444	0	12.567	14404000	17	0	3.59221	0.00216	4.54839	1.91788	17.9256	18.4729	17.6199	23.0175	22.0649	22.5812
+	2.95181	10.1372	sp|O00592|PODXL_HUMAN	sp|O00592|PODXL_HUMAN	108	O00592	sp|O00592|PODXL_HUMAN Podocalyxin OS=Homo sapiens OX=9606 GN=PODXL PE=1 SV=2	Color2 [A=255, R=255, G=0, B=0]	9	8			TRUE	+	Elute_Ascites	8	8	11.8	11.8	58.635	0	142.58	2181200000	122	2.48148	2.95181	0	10.1372	3.15605	17.7923	21.0362	17.2113	28.8704	28.3951	29.1858
+	2.86506	4.15106	sp|O00602|FCN1_HUMAN	sp|O00602|FCN1_HUMAN	109	O00602	sp|O00602|FCN1_HUMAN Ficolin-1 OS=Homo sapiens OX=9606 GN=FCN1 PE=1 SV=2	Color2 [A=255, R=169, G=169, B=169]	9	4			FALSE	+	Elute_Ascites	1	1	4.3	4.3	35.078	0.0035524	3.7133	16123000	6	0	2.86506	0.00403053	4.15106	1.64528	18.4312	18.5241	18.0307	21.9002	22.0624	23.4765
	2.66924	2.64363	sp|O14498|ISLR_HUMAN	sp|O14498|ISLR_HUMAN	110	O14498	sp|O14498|ISLR_HUMAN Immunoglobulin superfamily containing leucine-rich repeat protein OS=Homo sapiens OX=9606 GN=ISLR PE=2 SV=1	Color2 [A=255, R=169, G=169, B=169]	9	4			FALSE			2	2	6.8	6.8	45.997	0	5.5415	34273000	16	0	2.66924	0.0383099	2.64363	1.11296	19.8437	19.3342	19.0831	22.3786	21.4614	22.3517
	2.17314	1.27168	sp|O14791|APOL1_HUMAN	sp|O14791|APOL1_HUMAN	112	O14791	sp|O14791|APOL1_HUMAN Apolipoprotein L1 OS=Homo sapiens OX=9606 GN=APOL1 PE=1 SV=5	Color2 [A=255, R=169, G=169, B=169]	9	4			FALSE			19	19	49	49	43.974	0	323.31	17913000000	360	0	2.17314	0.217797	1.27168	0.566048	27.3902	27.7691	28.1656	29.2238	28.8656	29.0505
+	4.01078	6.35222	sp|O43157|PLXB1_HUMAN	sp|O43157|PLXB1_HUMAN	114	O43157	sp|O43157|PLXB1_HUMAN Plexin-B1 OS=Homo sapiens OX=9606 GN=PLXNB1 PE=1 SV=3	Color2 [A=255, R=169, G=169, B=169]	9	4			FALSE	+	Elute_Ascites	10	10	6.9	6.9	232.3	0	78.865	357770000	44	0	4.01078	0	6.35222	2.64005	19.8758	20.2267	19.0066	26.1175	25.7122	26.336
	0.577781	-1.6621	sp|O43240|KLK10_HUMAN	sp|O43240|KLK10_HUMAN	115	O43240	sp|O43240|KLK10_HUMAN Kallikrein-10 OS=Homo sapiens OX=9606 GN=KLK10 PE=1 SV=3	Color2 [A=255, R=169, G=169, B=169]	9	4			FALSE			4	4	12.3	12.3	30.17	0	13.236	100360000	11	0	0.577781	0.285283	-1.6621	-0.506513	19.4145	20.3223	19.9188	19.8263	19.0923	15.7506
	0.418058	0.668986	sp|O43866|CD5L_HUMAN	sp|O43866|CD5L_HUMAN	116	O43866	sp|O43866|CD5L_HUMAN CD5 antigen-like OS=Homo sapiens OX=9606 GN=CD5L PE=1 SV=1	Color2 [A=255, R=169, G=169, B=169]	9	4			FALSE			14	14	55.9	55.9	38.087	0	323.31	4275700000	238	0	0.418058	0.67733	0.668986	0.249477	25.4646	25.3078	27.0383	26.0751	26.3552	27.3873
	0.631466	2.01753	sp|O60667|FAIM3_HUMAN	sp|O60667|FAIM3_HUMAN	117	O60667	sp|O60667|FAIM3_HUMAN Fas apoptotic inhibitory molecule 3 OS=Homo sapiens OX=9606 GN=FCMR PE=1 SV=1	Color2 [A=255, R=169, G=169, B=169]	9	4			FALSE			3	3	15.4	15.4	43.146	0	14.34	12195000	4	0	0.631466	0.201445	2.01753	0.586602	17.0389	17.6446	20.2994	20.7429	18.3887	21.9038
	0.540133	1.71523	sp|Q99880|H2B1L_HUMAN;sp|Q99879|H2B1M_HUMAN;sp|Q99877|H2B1N_HUMAN;sp|Q93079|H2B1H_HUMAN;sp|Q5QNW6|H2B2F_HUMAN;sp|Q16778|H2B2E_HUMAN;sp|P62807|H2B1C_HUMAN;sp|P58876|H2B1D_HUMAN;sp|P57053|H2BFS_HUMAN;sp|P33778|H2B1B_HUMAN;sp|P23527|H2B1O_HUMAN;sp|P06899|H2B1J_HUMAN;sp|O60814|H2B1K_HUMAN;sp|Q8N257|H2B3B_HUMAN;sp|Q96A08|H2B1A_HUMAN	sp|Q99880|H2B1L_HUMAN;sp|Q99879|H2B1M_HUMAN;sp|Q99877|H2B1N_HUMAN;sp|Q93079|H2B1H_HUMAN;sp|Q5QNW6|H2B2F_HUMAN;sp|Q16778|H2B2E_HUMAN;sp|P62807|H2B1C_HUMAN;sp|P58876|H2B1D_HUMAN;sp|P57053|H2BFS_HUMAN;sp|P33778|H2B1B_HUMAN;sp|P23527|H2B1O_HUMAN;sp|P06899|H2B1J_HUMAN;sp|O60814|H2B1K_HUMAN;sp|Q8N257|H2B3B_HUMAN;sp|Q96A08|H2B1A_HUMAN	118	Q99880	sp|Q99880|H2B1L_HUMAN Histone H2B type 1-L OS=Homo sapiens OX=9606 GN=HIST1H2BL PE=1 SV=3;sp|Q99879|H2B1M_HUMAN Histone H2B type 1-M OS=Homo sapiens OX=9606 GN=HIST1H2BM PE=1 SV=3;sp|Q99877|H2B1N_HUMAN Histone H2B type 1-N OS=Homo sapiens OX=9606 GN=HIST1H	Color2 [A=255, R=169, G=169, B=169]	9	4			FALSE			4	4	33.3	33.3	13.952	0	7.4158	51209000	10	0	0.540133	0.28728	1.71523	0.504182	20.9238	21.6479	18.0392	20.6148	21.5826	23.5592
+	2.07598	-4.58521	sp|O75460|ERN1_HUMAN	sp|O75460|ERN1_HUMAN	120	O75460	sp|O75460|ERN1_HUMAN Serine/threonine-protein kinase/endoribonuclease IRE1 OS=Homo sapiens OX=9606 GN=ERN1 PE=1 SV=2	Color2 [A=255, R=169, G=169, B=169]	9	4			FALSE	+	Elute_Ascites	2	2	3.2	3.2	109.73	0.0084459	3.142	380670000	27	0	2.07598	0.0057931	-4.58521	-1.55579	24.0429	21.4687	23.9985	19.3558	18.4721	17.9267
	2.65482	-2.19834	sp|O75636|FCN3_HUMAN	sp|O75636|FCN3_HUMAN	121	O75636	sp|O75636|FCN3_HUMAN Ficolin-3 OS=Homo sapiens OX=9606 GN=FCN3 PE=1 SV=2	Color2 [A=255, R=169, G=169, B=169]	9	4			FALSE			6	6	27.8	27.8	32.903	0	138.06	1943900000	63	0	2.65482	0.0564047	-2.19834	-0.949656	24.4895	24.1451	24.1588	21.9771	21.6072	22.6141
+	2.24043	5.58335	sp|O75787|RENR_HUMAN	sp|O75787|RENR_HUMAN	122	O75787	sp|O75787|RENR_HUMAN Renin receptor OS=Homo sapiens OX=9606 GN=ATP6AP2 PE=1 SV=2	Color2 [A=255, R=169, G=169, B=169]	9	4			FALSE	+	Elute_Ascites	10	10	30.9	30.9	39.008	0	64.686	197450000	52	0	2.24043	0.00201869	5.58335	1.83856	18.4392	21.7136	19.0672	25.1687	25.8331	24.9684
+	1.50273	-5.28593	sp|O75882|ATRN_HUMAN	sp|O75882|ATRN_HUMAN	123	O75882	sp|O75882|ATRN_HUMAN Attractin OS=Homo sapiens OX=9606 GN=ATRN PE=1 SV=2	Color2 [A=255, R=169, G=169, B=169]	9	4			FALSE	+	Elute_Ascites	7	7	6	6	158.54	0	323.31	1468300000	56	0	1.50273	0.00915337	-5.28593	-1.45728	23.8453	25.0123	20.6379	16.6458	17.2027	19.7892
	0.349371	1.50693	sp|O75888|TNF13_HUMAN	sp|O75888|TNF13_HUMAN	124	O75888	sp|O75888|TNF13_HUMAN Tumor necrosis factor ligand superfamily member 13 OS=Homo sapiens OX=9606 GN=TNFSF13 PE=1 SV=1	Color2 [A=255, R=169, G=169, B=169]	9	4			FALSE			3	3	14.4	14.4	27.433	0	6.7211	28241000	9	0	0.349371	0.425463	1.50693	0.397574	18.4335	20.0779	18.4815	22.286	22.1358	17.092
+	3.07465	3.58082	sp|O94856|NFASC_HUMAN	sp|O94856|NFASC_HUMAN	126	O94856	sp|O94856|NFASC_HUMAN Neurofascin OS=Homo sapiens OX=9606 GN=NFASC PE=1 SV=4	Color2 [A=255, R=255, G=0, B=0]	9	8			TRUE	+	Elute_Ascites	2	2	2.4	2.4	150.02	0.0034602	3.387	10848000	2	9.6	3.07465	0.00888312	3.58082	1.49347	19.0908	17.8082	18.8019	22.3084	22.1164	22.0186
+	4.21441	6.29563	sp|O94910|AGRL1_HUMAN	sp|O94910|AGRL1_HUMAN	127	O94910	sp|O94910|AGRL1_HUMAN Adhesion G protein-coupled receptor L1 OS=Homo sapiens OX=9606 GN=ADGRL1 PE=1 SV=1	Color2 [A=255, R=255, G=0, B=0]	9	8			TRUE	+	Elute_Ascites	10	10	11.6	11.6	162.71	0	55.82	230310000	31	3.55556	4.21441	0	6.29563	2.67052	18.1645	19.2049	19.1751	25.2643	24.9362	25.2307
+	3.99523	7.14785	sp|O95274|LYPD3_HUMAN	sp|O95274|LYPD3_HUMAN	129	O95274	sp|O95274|LYPD3_HUMAN Ly6/PLAUR domain-containing protein 3 OS=Homo sapiens OX=9606 GN=LYPD3 PE=1 SV=2	Color2 [A=255, R=255, G=0, B=0]	9	8			TRUE	+	Elute_Ascites	4	4	17.6	17.6	35.97	0	61.957	177790000	30	4.66667	3.99523	0	7.14785	2.9043	17.1709	17.4167	16.9211	25.1768	24.0382	23.7373
	0.149343	0.533353	sp|O95445|APOM_HUMAN	sp|O95445|APOM_HUMAN	130	O95445	sp|O95445|APOM_HUMAN Apolipoprotein M OS=Homo sapiens OX=9606 GN=APOM PE=1 SV=2	Color2 [A=255, R=169, G=169, B=169]	9	4			FALSE			17	17	75	75	21.253	0	323.31	9588300000	410	0	0.149343	0.788017	0.533353	0.16014	29.5032	29.4873	26.4004	29.9265	29.7449	27.3197
+	2.50769	6.01458	sp|O95490|AGRL2_HUMAN	sp|O95490|AGRL2_HUMAN	131	O95490	sp|O95490|AGRL2_HUMAN Adhesion G protein-coupled receptor L2 OS=Homo sapiens OX=9606 GN=ADGRL2 PE=1 SV=2	Color2 [A=255, R=169, G=169, B=169]	9	4			FALSE	+	Elute_Ascites	11	11	11.5	11.5	163.35	0	60.14	243790000	27	0	2.50769	0.00251163	6.01458	2.0433	18.1073	19.0318	15.9431	23.2943	23.7455	24.0861
	1.38141	1.37076	sp|P00338|LDHA_HUMAN;sp|Q6ZMR3|LDH6A_HUMAN;sp|P07864|LDHC_HUMAN;sp|P07195|LDHB_HUMAN	sp|P00338|LDHA_HUMAN	133	P00338	sp|P00338|LDHA_HUMAN L-lactate dehydrogenase A chain OS=Homo sapiens OX=9606 GN=LDHA PE=1 SV=2	Color2 [A=255, R=169, G=169, B=169]	9	4			FALSE			10	10	32.2	32.2	36.688	0	116.97	2822800000	129	0	1.38141	0.221025	1.37076	0.556521	24.7789	24.2698	25.1967	25.7541	25.7293	26.8744
	0.56707	-1.97365	sp|P00441|SODC_HUMAN	sp|P00441|SODC_HUMAN	134	P00441	sp|P00441|SODC_HUMAN Superoxide dismutase [Cu-Zn] OS=Homo sapiens OX=9606 GN=SOD1 PE=1 SV=2	Color2 [A=255, R=169, G=169, B=169]	9	4			FALSE			3	3	33.1	33.1	15.936	0	24.38	38979000	11	0	0.56707	0.220411	-1.97365	-0.556491	21.7485	21.7352	17.322	19.2356	17.8481	17.801
	4.80649	-2.24882	sp|P00450|CERU_HUMAN;CON__ENSEMBL:ENSBTAP00000031900	sp|P00450|CERU_HUMAN	135	P00450	sp|P00450|CERU_HUMAN Ceruloplasmin OS=Homo sapiens OX=9606 GN=CP PE=1 SV=1	Color2 [A=255, R=169, G=169, B=169]	9	4			FALSE			73	73	79	79	122.2	0	323.31	358000000000	4304	0	4.80649	0.0420089	-2.24882	-1.0757	32.4436	32.5941	32.3429	30.2451	30.1064	30.2826
+	2.50935	3.57138	sp|P00558|PGK1_HUMAN;sp|P07205|PGK2_HUMAN	sp|P00558|PGK1_HUMAN	136	P00558	sp|P00558|PGK1_HUMAN Phosphoglycerate kinase 1 OS=Homo sapiens OX=9606 GN=PGK1 PE=1 SV=3	Color2 [A=255, R=169, G=169, B=169]	9	4			FALSE			12	12	45.6	45.6	44.614	0	82.909	855090000	226	0	2.50935	0.0105896	3.57138	1.39524	22.6896	22.5973	24.1717	26.7966	26.294	27.082
	2.53311	-3.00695	sp|P00734|THRB_HUMAN;CON__P00735	sp|P00734|THRB_HUMAN	137	P00734	sp|P00734|THRB_HUMAN Prothrombin OS=Homo sapiens OX=9606 GN=F2 PE=1 SV=2	Color2 [A=255, R=169, G=169, B=169]	9	4			FALSE			33	33	55	55	70.036	0	323.31	55297000000	1009	0	2.53311	0.0205572	-3.00695	-1.22019	29.3192	29.4246	28.5252	25.8723	25.5781	26.7977
	2.16847	2.47887	sp|P00736|C1R_HUMAN	sp|P00736|C1R_HUMAN	138	P00736	sp|P00736|C1R_HUMAN Complement C1r subcomponent OS=Homo sapiens OX=9606 GN=C1R PE=1 SV=2	Color2 [A=255, R=169, G=169, B=169]	9	4			FALSE			38	37	54.5	54.5	80.118	0	323.31	12863000000	829	0	2.16847	0.0502667	2.47887	0.998682	27.1723	27.7777	26.3459	30.0032	29.1527	29.5766
+	4.11627	-4.50752	sp|P00738|HPT_HUMAN	sp|P00738|HPT_HUMAN	139		sp|P00738|HPT_HUMAN Haptoglobin OS=Homo sapiens OX=9606 GN=HP PE=1 SV=1	Color2 [A=255, R=169, G=169, B=169]	9	4			FALSE	+	Elute_Ascites	42	24	79.1	60.6	45.205	0	323.31	1770000000000	7445	NaN	4.11627	0.0024	-4.50752	-1.98484	34.8671	34.5261	34.9284	29.8209	30.6455	30.3328
	1.80977	2.23072	sp|P00739|HPTR_HUMAN	sp|P00739|HPTR_HUMAN	140	P00739	sp|P00739|HPTR_HUMAN Haptoglobin-related protein OS=Homo sapiens OX=9606 GN=HPR PE=2 SV=2	Color2 [A=255, R=169, G=169, B=169]	9	4			FALSE			27	9	61.2	34.2	39.029	0	195.73	7876200000	163	0	1.80977	0.0744892	2.23072	0.874442	25.4603	25.9514	24.3938	27.3648	27.0534	28.0794
+	2.94844	5.18126	sp|P00740|FA9_HUMAN	sp|P00740|FA9_HUMAN	141	P00740	sp|P00740|FA9_HUMAN Coagulation factor IX OS=Homo sapiens OX=9606 GN=F9 PE=1 SV=2	Color2 [A=255, R=169, G=169, B=169]	9	4			FALSE	+	Elute_Ascites	2	2	6.3	6.3	51.778	0	8.7364	52384000	18	0	2.94844	0.00234783	5.18126	1.97703	17.9908	19.5587	17.7192	23.2126	24.0343	23.5657
	0.671459	2.60808	sp|P00742|FA10_HUMAN	sp|P00742|FA10_HUMAN	142	P00742	sp|P00742|FA10_HUMAN Coagulation factor X OS=Homo sapiens OX=9606 GN=F10 PE=1 SV=2	Color2 [A=255, R=169, G=169, B=169]	9	4			FALSE			4	4	8.6	8.6	54.731	0	5.1746	33415000	7	0	0.671459	0.138875	2.60808	0.693138	19.3202	18.8937	17.4781	22.3626	23.2839	17.8697
+	2.54974	-6.61377	sp|P00746|CFAD_HUMAN	sp|P00746|CFAD_HUMAN	143	P00746	sp|P00746|CFAD_HUMAN Complement factor D OS=Homo sapiens OX=9606 GN=CFD PE=1 SV=5	Color2 [A=255, R=169, G=169, B=169]	9	4			FALSE	+	Elute_Ascites	9	9	53	53	27.033	0	323.31	10071000000	143	0	2.54974	0.00147945	-6.61377	-2.19667	26.2176	27.5962	25.5654	20.5147	20.798	18.2252
	1.79297	1.12943	sp|P00747|PLMN_HUMAN;CON__P06868;sp|Q02325|PLGB_HUMAN;sp|Q15195|PLGA_HUMAN	sp|P00747|PLMN_HUMAN	144	P00747	sp|P00747|PLMN_HUMAN Plasminogen OS=Homo sapiens OX=9606 GN=PLG PE=1 SV=2	Color2 [A=255, R=169, G=169, B=169]	9	4			FALSE			50	50	72.1	72.1	90.568	0	323.31	45893000000	1453	0	1.79297	0.29515	1.12943	0.494876	29.0628	28.9759	28.6256	30.0982	30.402	29.5523
+	3.17683	4.50005	sp|P00748|FA12_HUMAN	sp|P00748|FA12_HUMAN	145	P00748	sp|P00748|FA12_HUMAN Coagulation factor XII OS=Homo sapiens OX=9606 GN=F12 PE=1 SV=3	Color2 [A=255, R=169, G=169, B=169]	9	4			FALSE	+	Elute_Ascites	25	25	51.2	51.2	67.791	0	323.31	24615000000	906	0	3.17683	0.00194595	4.50005	1.82179	26.8895	26.9439	25.6325	30.9983	30.6485	31.3192
+	4.70663	-4.27137	sp|P00751|CFAB_HUMAN;CON__Q3KUS7	sp|P00751|CFAB_HUMAN	146	P00751	sp|P00751|CFAB_HUMAN Complement factor B OS=Homo sapiens OX=9606 GN=CFB PE=1 SV=2	Color2 [A=255, R=169, G=169, B=169]	9	4			FALSE	+	Elute_Ascites	46	46	60.9	60.9	85.532	0	323.31	79061000000	1090	0	4.70663	0.00225	-4.27137	-1.95732	30.099	30.1294	30.5849	25.8343	26.0114	26.1535
	2.45929	-2.044	sp|P01008|ANT3_HUMAN	sp|P01008|ANT3_HUMAN	147	P01008	sp|P01008|ANT3_HUMAN Antithrombin-III OS=Homo sapiens OX=9606 GN=SERPINC1 PE=1 SV=1	Color2 [A=255, R=169, G=169, B=169]	9	4			FALSE			36	31	66.2	61	52.602	0	323.31	130000000000	2318	0	2.45929	0.0731408	-2.044	-0.87707	30.5117	29.9589	30.7341	28.1788	28.067	28.8269
	1.7205	-1.63679	sp|P01009|A1AT_HUMAN;sp|P20848|A1ATR_HUMAN	sp|P01009|A1AT_HUMAN	148		sp|P01009|A1AT_HUMAN Alpha-1-antitrypsin OS=Homo sapiens OX=9606 GN=SERPINA1 PE=1 SV=3	Color2 [A=255, R=169, G=169, B=169]	9	4			FALSE			57	57	77	77	46.736	0	323.31	860000000000	9748	NaN	1.7205	0.149117	-1.63679	-0.673508	33.4872	33.0001	34.4567	31.9628	32.0968	31.9739
	1.37449	-1.08279	sp|P01011|AACT_HUMAN	sp|P01011|AACT_HUMAN	149	P01011	sp|P01011|AACT_HUMAN Alpha-1-antichymotrypsin OS=Homo sapiens OX=9606 GN=SERPINA3 PE=1 SV=2	Color2 [A=255, R=169, G=169, B=169]	9	4			FALSE			33	33	62.9	62.9	47.65	0	323.31	172000000000	3053	0	1.37449	0.339163	-1.08279	-0.457299	31.0388	30.5121	31.7595	30.1392	29.9054	30.0174
	0.906996	0.260688	sp|P01019|ANGT_HUMAN	sp|P01019|ANGT_HUMAN	150	P01019	sp|P01019|ANGT_HUMAN Angiotensinogen OS=Homo sapiens OX=9606 GN=AGT PE=1 SV=1	Color2 [A=255, R=169, G=169, B=169]	9	4			FALSE			17	17	45.6	45.6	53.154	0	323.31	16744000000	786	0	0.906996	0.836607	0.260688	0.122152	27.6617	27.2434	27.4432	27.8263	27.6444	27.6596
	3.20808	-2.45349	sp|P01023|A2MG_HUMAN	sp|P01023|A2MG_HUMAN	151		sp|P01023|A2MG_HUMAN Alpha-2-macroglobulin OS=Homo sapiens OX=9606 GN=A2M PE=1 SV=3	Color2 [A=255, R=169, G=169, B=169]	9	4			FALSE			113	100	76.7	72.6	163.29	0	323.31	502000000000	7247	NaN	3.20808	0.0391273	-2.45349	-1.08967	32.9198	33.012	33.5519	31.0185	30.523	30.5817
	3.15958	-1.8975	sp|P01024|CO3_HUMAN;sp|O95568|MET18_HUMAN	sp|P01024|CO3_HUMAN	152		sp|P01024|CO3_HUMAN Complement C3 OS=Homo sapiens OX=9606 GN=C3 PE=1 SV=2	Color2 [A=255, R=169, G=169, B=169]	9	4			FALSE			190	177	86.3	84.8	187.15	0	323.31	893000000000	13031	NaN	3.15958	0.0768286	-1.8975	-0.86239	33.6953	33.3788	34.0358	31.6996	31.9216	31.7961
	0.761372	-0.456713	sp|P01031|CO5_HUMAN;CON__Q1A7A4	sp|P01031|CO5_HUMAN	153	P01031	sp|P01031|CO5_HUMAN Complement C5 OS=Homo sapiens OX=9606 GN=C5 PE=1 SV=4	Color2 [A=255, R=169, G=169, B=169]	9	4			FALSE			62	62	45.6	45.6	188.3	0	323.31	28053000000	790	0	0.761372	0.741247	-0.456713	-0.200671	28.7453	28.5891	27.9519	28.1694	28.0236	27.7231
	2.45979	-3.25138	sp|P01033|TIMP1_HUMAN	sp|P01033|TIMP1_HUMAN	154	P01033	sp|P01033|TIMP1_HUMAN Metalloproteinase inhibitor 1 OS=Homo sapiens OX=9606 GN=TIMP1 PE=1 SV=1	Color2 [A=255, R=169, G=169, B=169]	9	4			FALSE			8	8	57.5	57.5	23.171	0	323.31	11163000000	161	0	2.45979	0.0162083	-3.25138	-1.2874	26.3251	27.1722	26.3326	23.9185	23.6755	22.4817
	0.426581	-3.38941	sp|P01034|CYTC_HUMAN	sp|P01034|CYTC_HUMAN	155	P01034	sp|P01034|CYTC_HUMAN Cystatin-C OS=Homo sapiens OX=9606 GN=CST3 PE=1 SV=1	Color2 [A=255, R=169, G=169, B=169]	9	4			FALSE			9	9	45.9	45.9	15.799	0	204.77	9235800000	220	0	0.426581	0.172832	-3.38941	-0.628376	29.2	29.3311	19.6007	24.6587	22.2873	21.0177
	2.71976	3.22423	sp|P01042|KNG1_HUMAN;CON__P01045-1;CON__Q2KJ62;CON__P01044-1	sp|P01042|KNG1_HUMAN	156	P01042	sp|P01042|KNG1_HUMAN Kininogen-1 OS=Homo sapiens OX=9606 GN=KNG1 PE=1 SV=2	Color2 [A=255, R=255, G=0, B=0]	9	8			TRUE			39	39	44.1	44.1	71.957	0	323.31	121000000000	2304	2.28571	2.71976	0.0151304	3.22423	1.31935	29.4516	29.4665	28.1439	32.3796	32.2037	32.1514
	0.0673086	0.562899	sp|P01344|IGF2_HUMAN	sp|P01344|IGF2_HUMAN	157	P01344	sp|P01344|IGF2_HUMAN Insulin-like growth factor II OS=Homo sapiens OX=9606 GN=IGF2 PE=1 SV=1	Color2 [A=255, R=169, G=169, B=169]	9	4			FALSE			5	5	25	25	20.14	0	21.551	113410000	24	0	0.0673086	0.847517	0.562899	0.114458	23.3831	24.1853	17.8528	24.2706	24.7282	18.1112
	0.367215	-0.532452	sp|P01591|IGJ_HUMAN	sp|P01591|IGJ_HUMAN	158	P01591	sp|P01591|IGJ_HUMAN Immunoglobulin J chain OS=Homo sapiens OX=9606 GN=JCHAIN PE=1 SV=4	Color2 [A=255, R=169, G=169, B=169]	9	4			FALSE			15	15	77.4	77.4	18.098	0	135.9	15635000000	418	0	0.367215	0.738381	-0.532452	-0.204305	29.1501	28.8677	27.723	27.9586	28.8171	27.3677
+	2.18303	-4.90749	sp|P01594|KV133_HUMAN;sp|P01593|KVD33_HUMAN	sp|P01594|KV133_HUMAN;sp|P01593|KVD33_HUMAN	159	P01594	sp|P01594|KV133_HUMAN Immunoglobulin kappa variable 1-33 OS=Homo sapiens OX=9606 GN=IGKV1-33 PE=1 SV=2;sp|P01593|KVD33_HUMAN Immunoglobulin kappa variable 1D-33 OS=Homo sapiens OX=9606 GN=IGKV1D-33 PE=1 SV=2	Color2 [A=255, R=169, G=169, B=169]	9	4			FALSE	+	Elute_Ascites	3	3	36.8	36.8	12.848	0	323.31	4648300000	107	NaN	2.18303	0.00336	-4.90749	-1.66606	25.5765	26.1123	26.892	19.9943	20.9355	22.9285
	1.66532	-2.9449	sp|P04432|KVD39_HUMAN;sp|P01597|KV139_HUMAN	sp|P04432|KVD39_HUMAN;sp|P01597|KV139_HUMAN	160	P04432	sp|P04432|KVD39_HUMAN Immunoglobulin kappa variable 1D-39 OS=Homo sapiens OX=9606 GN=IGKV1D-39 PE=3 SV=2;sp|P01597|KV139_HUMAN Immunoglobulin kappa variable 1-39 OS=Homo sapiens OX=9606 GN=IGKV1-39 PE=1 SV=2	Color2 [A=255, R=169, G=169, B=169]	9	4			FALSE			3	2	31.6	17.9	12.737	0	265.48	6722400000	281	NaN	1.66532	0.0445415	-2.9449	-1.04988	26.7005	26.6227	27.1808	23.7032	22.6316	25.3345
+	2.66672	-5.80831	sp|P01599|KV117_HUMAN	sp|P01599|KV117_HUMAN	161	P01599	sp|P01599|KV117_HUMAN Immunoglobulin kappa variable 1-17 OS=Homo sapiens OX=9606 GN=IGKV1-17 PE=1 SV=2	Color2 [A=255, R=169, G=169, B=169]	9	4			FALSE	+	Elute_Ascites	4	2	26.5	13.7	12.778	0	178.68	3408300000	85	0	2.66672	0.00127059	-5.80831	-2.05538	25.5058	25.3593	25.5262	18.0109	20.5761	20.3794
	2.31001	-2.78607	sp|P01601|KVD16_HUMAN	sp|P01601|KVD16_HUMAN	162	P01601	sp|P01601|KVD16_HUMAN Immunoglobulin kappa variable 1D-16 OS=Homo sapiens OX=9606 GN=IGKV1D-16 PE=3 SV=2	Color2 [A=255, R=169, G=169, B=169]	9	4			FALSE			1	1	13.7	13.7	12.73	0	26.674	285680000	6	0	2.31001	0.0384906	-2.78607	-1.11671	21.1328	21.6845	22.4515	19.4672	19.0547	18.3886
	2.05665	-2.72708	sp|P01602|KV105_HUMAN	sp|P01602|KV105_HUMAN	163	P01602	sp|P01602|KV105_HUMAN Immunoglobulin kappa variable 1-5 OS=Homo sapiens OX=9606 GN=IGKV1-5 PE=1 SV=2	Color2 [A=255, R=169, G=169, B=169]	9	4			FALSE			3	2	27.4	17.9	12.781	0	136.66	3388700000	74	0	2.05665	0.0437895	-2.72708	-1.06089	24.5129	25.6859	25.0519	22.666	22.95	21.4534
	2.02157	-0.904607	sp|P01619|KV320_HUMAN	sp|P01619|KV320_HUMAN	164	P01619	sp|P01619|KV320_HUMAN Immunoglobulin kappa variable 3-20 OS=Homo sapiens OX=9606 GN=IGKV3-20 PE=1 SV=2	Color2 [A=255, R=169, G=169, B=169]	9	4			FALSE			5	2	46.6	26.7	12.557	0	323.31	83423000000	1811	0	2.02157	0.402739	-0.904607	-0.412368	29.983	30.0271	30.4562	29.2275	29.0532	29.4718
	0.161105	0.139276	sp|P01624|KV315_HUMAN	sp|P01624|KV315_HUMAN	165	P01624	sp|P01624|KV315_HUMAN Immunoglobulin kappa variable 3-15 OS=Homo sapiens OX=9606 GN=IGKV3-15 PE=1 SV=2	Color2 [A=255, R=169, G=169, B=169]	9	4			FALSE			2	0	26.1	0	12.496	0	323.31	16351000000	272	0	0.161105	0.922502	0.139276	0.059911	27.7569	28.3514	28.198	28.6528	28.3425	27.7289
+	2.64893	-6.27238	sp|P01699|LV144_HUMAN	sp|P01699|LV144_HUMAN	166	P01699	sp|P01699|LV144_HUMAN Immunoglobulin lambda variable 1-44 OS=Homo sapiens OX=9606 GN=IGLV1-44 PE=1 SV=2	Color2 [A=255, R=169, G=169, B=169]	9	4			FALSE	+	Elute_Ascites	5	1	42.7	24.8	12.201	0	102.29	3271700000	64	0	2.64893	0.00144	-6.27238	-2.16163	25.5202	26.0537	25.2613	20.6882	19.6196	17.7103
+	3.8393	-3.1889	sp|P01700|LV147_HUMAN	sp|P01700|LV147_HUMAN	167	P01700	sp|P01700|LV147_HUMAN Immunoglobulin lambda variable 1-47 OS=Homo sapiens OX=9606 GN=IGLV1-47 PE=1 SV=2	Color2 [A=255, R=169, G=169, B=169]	9	4			FALSE	+	Elute_Ascites	6	2	53.8	35.9	12.283	0	180.84	63250000000	438	0	3.8393	0.00967665	-3.1889	-1.43299	29.5615	29.8383	30.0447	26.9686	26.5287	26.3804
+	2.95932	-3.48199	sp|P01701|LV151_HUMAN	sp|P01701|LV151_HUMAN	168	P01701	sp|P01701|LV151_HUMAN Immunoglobulin lambda variable 1-51 OS=Homo sapiens OX=9606 GN=IGLV1-51 PE=1 SV=2	Color2 [A=255, R=169, G=169, B=169]	9	4			FALSE	+	Elute_Ascites	6	6	42.7	42.7	12.249	0	155.73	20700000000	284	0	2.95932	0.00904242	-3.48199	-1.44216	28.233	28.4809	27.7662	25.3469	24.5627	24.1245
+	1.72396	-7.25696	sp|P01703|LV140_HUMAN	sp|P01703|LV140_HUMAN	169	P01703	sp|P01703|LV140_HUMAN Immunoglobulin lambda variable 1-40 OS=Homo sapiens OX=9606 GN=IGLV1-40 PE=1 SV=2	Color2 [A=255, R=169, G=169, B=169]	9	4			FALSE	+	Elute_Ascites	4	3	43.2	43.2	12.301	0	179.05	11917000000	225	0	1.72396	0.00207692	-7.25696	-1.85937	27.4819	27.4558	27.2619	21.8485	22.2341	16.3461
	0.352564	-1.72434	sp|P01704|LV214_HUMAN	sp|P01704|LV214_HUMAN	170	P01704	sp|P01704|LV214_HUMAN Immunoglobulin lambda variable 2-14 OS=Homo sapiens OX=9606 GN=IGLV2-14 PE=1 SV=2	Color2 [A=255, R=169, G=169, B=169]	9	4		+	FALSE			1	1	13.3	13.3	12.597	1	-2	18537000	6	0	0.352564	0.386925	-1.72434	-0.427588	17.3275	19.4302	23.4317	18.6568	19.8242	16.5354
+	3.38336	-5.85912	sp|P01706|LV211_HUMAN;CON__ENSEMBL:ENSBTAP00000014147	sp|P01706|LV211_HUMAN	171	P01706	sp|P01706|LV211_HUMAN Immunoglobulin lambda variable 2-11 OS=Homo sapiens OX=9606 GN=IGLV2-11 PE=1 SV=2	Color2 [A=255, R=169, G=169, B=169]	9	4			FALSE	+	Elute_Ascites	4	2	47.9	37	12.644	0	83.721	1554800000	28	0	3.38336	0	-5.85912	-2.30545	23.7478	24.3155	24.4329	18.6703	18.9279	17.3206
+	2.59263	-5.53842	sp|P01709|LV208_HUMAN	sp|P01709|LV208_HUMAN	172	P01709	sp|P01709|LV208_HUMAN Immunoglobulin lambda variable 2-8 OS=Homo sapiens OX=9606 GN=IGLV2-8 PE=1 SV=2	Color2 [A=255, R=169, G=169, B=169]	9	4		+	FALSE	+	Elute_Ascites	3	1	17.8	6.8	12.382	1	-2	1844800000	32	0	2.59263	0.00229787	-5.53842	-1.961	23.6037	24.977	24.8434	19.4635	17.5517	19.7936
	1.29267	-4.77802	sp|P01714|LV319_HUMAN	sp|P01714|LV319_HUMAN	173	P01714	sp|P01714|LV319_HUMAN Immunoglobulin lambda variable 3-19 OS=Homo sapiens OX=9606 GN=IGLV3-19 PE=1 SV=2	Color2 [A=255, R=169, G=169, B=169]	9	4			FALSE			7	7	63.4	63.4	12.042	0	294.31	12333000000	85	0	1.29267	0.0165979	-4.77802	-1.28006	27.3602	27.7988	24.504	22.1316	23.9883	19.2091
	0.490338	-1.80489	sp|P01715|LV301_HUMAN	sp|P01715|LV301_HUMAN	174	P01715	sp|P01715|LV301_HUMAN Immunoglobulin lambda variable 3-1 OS=Homo sapiens OX=9606 GN=IGLV3-1 PE=1 SV=2	Color2 [A=255, R=169, G=169, B=169]	9	4			FALSE			1	1	19.1	19.1	12.296	0	35.1	235470000	8	0	0.490338	0.290674	-1.80489	-0.50085	21.7019	21.9361	18.156	17.0532	20.642	18.6842
	2.02987	-3.1972	sp|P01717|LV325_HUMAN	sp|P01717|LV325_HUMAN	175	P01717	sp|P01717|LV325_HUMAN Immunoglobulin lambda variable 3-25 OS=Homo sapiens OX=9606 GN=IGLV3-25 PE=1 SV=2	Color2 [A=255, R=169, G=169, B=169]	9	4			FALSE			5	2	36.6	17.9	12.011	0	178.28	13841000000	158	0	2.02987	0.0240195	-3.1972	-1.19262	27.8526	27.8003	26.0935	24.7679	23.6298	23.7572
	1.41632	-3.39994	sp|P01718|LV327_HUMAN	sp|P01718|LV327_HUMAN	176	P01718	sp|P01718|LV327_HUMAN Immunoglobulin lambda variable 3-27 OS=Homo sapiens OX=9606 GN=IGLV3-27 PE=1 SV=2	Color2 [A=255, R=169, G=169, B=169]	9	4			FALSE			4	2	32.7	23	12.165	0	6.8048	1466700000	18	0	1.41632	0.0393059	-3.39994	-1.09049	24.3458	24.3322	22.1402	19.9886	18.8652	21.7645
	2.16471	-3.32956	sp|P01721|LV657_HUMAN	sp|P01721|LV657_HUMAN	177	P01721	sp|P01721|LV657_HUMAN Immunoglobulin lambda variable 6-57 OS=Homo sapiens OX=9606 GN=IGLV6-57 PE=1 SV=2	Color2 [A=255, R=169, G=169, B=169]	9	4			FALSE			2	2	35.9	35.9	12.566	0	158.74	276460000	22	0	2.16471	0.0187143	-3.32956	-1.25683	21.7854	21.4617	22.5382	17.6682	18.5078	19.6207
	1.25129	-1.73812	sp|P01742|HV169_HUMAN	sp|P01742|HV169_HUMAN	178	P01742	sp|P01742|HV169_HUMAN Immunoglobulin heavy variable 1-69 OS=Homo sapiens OX=9606 GN=IGHV1-69 PE=1 SV=2	Color2 [A=255, R=169, G=169, B=169]	9	4			FALSE			5	2	60.7	17.1	12.659	0	193.3	21769000000	187	0	1.25129	0.156552	-1.73812	-0.65538	28.323	28.549	26.6299	26.2122	26.4443	25.6309
	1.52624	-3.25863	sp|P01743|HV146_HUMAN	sp|P01743|HV146_HUMAN	179	P01743	sp|P01743|HV146_HUMAN Immunoglobulin heavy variable 1-46 OS=Homo sapiens OX=9606 GN=IGHV1-46 PE=1 SV=2	Color2 [A=255, R=169, G=169, B=169]	9	4			FALSE			2	1	22.2	12.8	12.933	0.0018018	3.9334	135770000	7	0	1.52624	0.0394862	-3.25863	-1.09141	23.0419	20.2296	23.1855	19.1473	18.4688	19.0651
+	2.56564	-4.39474	sp|P01764|HV323_HUMAN	sp|P01764|HV323_HUMAN	180	P01764	sp|P01764|HV323_HUMAN Immunoglobulin heavy variable 3-23 OS=Homo sapiens OX=9606 GN=IGHV3-23 PE=1 SV=2	Color2 [A=255, R=169, G=169, B=169]	9	4			FALSE	+	Elute_Ascites	7	2	63.2	35	12.582	0	8.8274	126600000	16	0	2.56564	0.00328125	-4.39474	-1.64901	21.268	21.0285	22.4514	17.1276	18.0805	16.3556
	0.429957	-2.5746	sp|P01766|HV313_HUMAN	sp|P01766|HV313_HUMAN	181	P01766	sp|P01766|HV313_HUMAN Immunoglobulin heavy variable 3-13 OS=Homo sapiens OX=9606 GN=IGHV3-13 PE=1 SV=2	Color2 [A=255, R=169, G=169, B=169]	9	4			FALSE			5	3	44.8	38.8	12.506	0	65.856	2395300000	45	0	0.429957	0.217146	-2.5746	-0.564522	24.5855	25.9053	21.8307	17.0399	24.238	23.3199
	0.531384	-0.818541	sp|P0DP03|HV335_HUMAN;sp|P01768|HV330_HUMAN	sp|P0DP03|HV335_HUMAN;sp|P01768|HV330_HUMAN	182	P0DP03	sp|P0DP03|HV335_HUMAN Immunoglobulin heavy variable 3-30-5 OS=Homo sapiens OX=9606 GN=IGHV3-30-5 PE=3 SV=1;sp|P01768|HV330_HUMAN Immunoglobulin heavy variable 3-30 OS=Homo sapiens OX=9606 GN=IGHV3-30 PE=1 SV=2	Color2 [A=255, R=169, G=169, B=169]	9	4			FALSE			8	0	50.4	0	12.947	0	4.8258	10819000000	140	NaN	0.531384	0.578777	-0.818541	-0.305588	28.1122	27.536	25.9963	26.7176	26.5632	25.908
	1.38706	-1.18908	sp|P01772|HV333_HUMAN;sp|P01767|HV353_HUMAN;sp|A0A0C4DH42|HV366_HUMAN	sp|P01772|HV333_HUMAN;sp|P01767|HV353_HUMAN;sp|A0A0C4DH42|HV366_HUMAN	183	P01772	sp|P01772|HV333_HUMAN Immunoglobulin heavy variable 3-33 OS=Homo sapiens OX=9606 GN=IGHV3-33 PE=1 SV=2;sp|P01767|HV353_HUMAN Immunoglobulin heavy variable 3-53 OS=Homo sapiens OX=9606 GN=IGHV3-53 PE=1 SV=2;sp|A0A0C4DH42|HV366_HUMAN Immunoglobulin heavy var	Color2 [A=255, R=169, G=169, B=169]	9	4			FALSE			10	2	63.2	18.8	13.074	0	323.31	31807000000	355	0	1.38706	0.295926	-1.18908	-0.495465	28.4865	28.8689	28.4013	26.7686	27.3609	28.0599
	2.12964	-1.99199	sp|P01780|HV307_HUMAN	sp|P01780|HV307_HUMAN	184	P01780	sp|P01780|HV307_HUMAN Immunoglobulin heavy variable 3-7 OS=Homo sapiens OX=9606 GN=IGHV3-7 PE=1 SV=2	Color2 [A=255, R=169, G=169, B=169]	9	4			FALSE			12	6	67.5	41	12.943	0	136.06	16974000000	258	0	2.12964	0.0848392	-1.99199	-0.830922	28.0714	28.5763	27.4282	25.6148	26.1374	26.3478
	2.59474	-3.3459	sp|P01782|HV309_HUMAN	sp|P01782|HV309_HUMAN	185	P01782	sp|P01782|HV309_HUMAN Immunoglobulin heavy variable 3-9 OS=Homo sapiens OX=9606 GN=IGHV3-9 PE=1 SV=2	Color2 [A=255, R=169, G=169, B=169]	9	4			FALSE			7	1	62.7	18.6	12.945	0	114.12	30125000000	150	0	2.59474	0.0135912	-3.3459	-1.33979	28.2166	29.1591	27.9162	24.6559	25.7275	24.8706
	0.383547	0.396221	sp|P01817|HV205_HUMAN	sp|P01817|HV205_HUMAN	186	P01817	sp|P01817|HV205_HUMAN Immunoglobulin heavy variable 2-5 OS=Homo sapiens OX=9606 GN=IGHV2-5 PE=1 SV=2	Color2 [A=255, R=169, G=169, B=169]	9	4			FALSE			5	5	68.9	68.9	13.231	0	205.46	2529200000	145	0	0.383547	0.785437	0.396221	0.162748	25.46	24.5517	24.9219	25.9537	25.4099	24.7587
	1.08563	-1.80117	sp|P01833|PIGR_HUMAN	sp|P01833|PIGR_HUMAN	187	P01833	sp|P01833|PIGR_HUMAN Polymeric immunoglobulin receptor OS=Homo sapiens OX=9606 GN=PIGR PE=1 SV=4	Color2 [A=255, R=169, G=169, B=169]	9	4			FALSE			4	4	9.4	9.4	83.283	0	34.471	90350000	10	0	1.08563	0.157834	-1.80117	-0.647902	20.1576	20.2544	22.1177	18.2082	19.1706	19.7474
	1.214	-0.881917	sp|P01834|IGKC_HUMAN	sp|P01834|IGKC_HUMAN	188		sp|P01834|IGKC_HUMAN Immunoglobulin kappa constant OS=Homo sapiens OX=9606 GN=IGKC PE=1 SV=2	Color2 [A=255, R=169, G=169, B=169]	9	4			FALSE			20	5	100	35.5	11.765	0	323.31	1700000000000	12470	NaN	1.214	0.463144	-0.881917	-0.37667	34.1945	34.054	35.1106	33.5039	33.7349	33.4746
	0.483645	-0.389826	sp|P01859|IGHG2_HUMAN	sp|P01859|IGHG2_HUMAN	189		sp|P01859|IGHG2_HUMAN Immunoglobulin heavy constant gamma 2 OS=Homo sapiens OX=9606 GN=IGHG2 PE=1 SV=2	Color2 [A=255, R=169, G=169, B=169]	9	4			FALSE			24	10	72.4	46	35.9	0	323.31	106000000000	1418	NaN	0.483645	0.782042	-0.389826	-0.16585	30.5655	30.6337	30.7545	29.6827	30.2219	30.8796
	1.13244	0.606771	sp|P01860|IGHG3_HUMAN	sp|P01860|IGHG3_HUMAN	190		sp|P01860|IGHG3_HUMAN Immunoglobulin heavy constant gamma 3 OS=Homo sapiens OX=9606 GN=IGHG3 PE=1 SV=2	Color2 [A=255, R=169, G=169, B=169]	9	4			FALSE			26	9	58.1	33.4	41.287	0	323.31	176000000000	2954	NaN	1.13244	0.641261	0.606771	0.269438	31.3093	30.9021	31.1646	31.3233	31.7864	32.0866
+	1.94898	-7.70901	sp|P01861|IGHG4_HUMAN	sp|P01861|IGHG4_HUMAN	191	P01861	sp|P01861|IGHG4_HUMAN Immunoglobulin heavy constant gamma 4 OS=Homo sapiens OX=9606 GN=IGHG4 PE=1 SV=1	Color2 [A=255, R=169, G=169, B=169]	9	4			FALSE	+	Elute_Ascites	15	5	52.3	26	35.94	0	113.27	62090000000	313	0	1.94898	0.00128571	-7.70901	-2.06545	29.3395	29.7605	28.5984	18.1624	22.7767	23.6322
	0.104996	-0.107635	sp|P01871|IGHM_HUMAN;sp|P0DOX6|IGM_HUMAN	sp|P01871|IGHM_HUMAN;sp|P0DOX6|IGM_HUMAN	192	P01871	sp|P01871|IGHM_HUMAN Immunoglobulin heavy constant mu OS=Homo sapiens OX=9606 GN=IGHM PE=1 SV=4;sp|P0DOX6|IGM_HUMAN Immunoglobulin mu heavy chain OS=Homo sapiens OX=9606 PE=1 SV=2	Color2 [A=255, R=169, G=169, B=169]	9	4			FALSE			36	36	71.3	71.3	49.439	0	323.31	150000000000	3257	0	0.104996	0.941581	-0.107635	-0.0454275	31.0274	31.0504	31.9464	31.4882	30.8131	31.4001
	0.559534	0.420383	sp|P01876|IGHA1_HUMAN	sp|P01876|IGHA1_HUMAN	193	P01876	sp|P01876|IGHA1_HUMAN Immunoglobulin heavy constant alpha 1 OS=Homo sapiens OX=9606 GN=IGHA1 PE=1 SV=2	Color2 [A=255, R=255, G=255, B=0]	9	8			TRUE			26	17	71.7	57.8	37.654	0	323.31	477000000000	4616	1.33333	0.559534	0.767464	0.420383	0.180169	32.958	32.2021	33.1724	32.997	33.0906	33.506
	1.36077	2.60039	sp|P01877|IGHA2_HUMAN	sp|P01877|IGHA2_HUMAN	194	P01877	sp|P01877|IGHA2_HUMAN Immunoglobulin heavy constant alpha 2 OS=Homo sapiens OX=9606 GN=IGHA2 PE=1 SV=4	Color2 [A=255, R=169, G=169, B=169]	9	4			FALSE			15	1	59.7	6.5	36.591	0.0017953	3.8872	114180000	24	0	1.36077	0.0652993	2.60039	0.898896	19.7158	19.9305	21.696	23.0191	21.9621	24.1623
	1.0935	2.83078	sp|P16190|1A33_HUMAN;sp|P01891|1A68_HUMAN;sp|P01892|1A02_HUMAN;sp|P04439|1A03_HUMAN;sp|P10316|1A69_HUMAN;sp|P13746|1A11_HUMAN;sp|P16188|1A30_HUMAN;sp|P16189|1A31_HUMAN;sp|P30453|1A34_HUMAN;sp|P30457|1A66_HUMAN;sp|P30459|1A74_HUMAN;sp|P30450|1A26_HUMAN;sp|P18462|1A25_HUMAN;sp|Q95604|1C17_HUMAN;sp|Q29960|1C16_HUMAN;sp|P30455|1A36_HUMAN;sp|P30508|1C12_HUMAN;sp|P10314|1A32_HUMAN;sp|P30512|1A29_HUMAN;…	sp|P16190|1A33_HUMAN;sp|P01891|1A68_HUMAN;sp|P01892|1A02_HUMAN;sp|P04439|1A03_HUMAN;sp|P10316|1A69_HUMAN;sp|P13746|1A11_HUMAN;sp|P16188|1A30_HUMAN;sp|P16189|1A31_HUMAN;sp|P30453|1A34_HUMAN;sp|P30457|1A66_HUMAN;sp|P30459|1A74_HUMAN;sp|P30450|1A26_HUMAN;sp|P18462|1A25_HUMAN;sp|Q95604|1C17_HUMAN;sp|Q29960|1C16_HUMAN;sp|P30455|1A36_HUMAN;sp|P30508|1C12_HUMAN;sp|P10314|1A32_HUMAN;sp|P30512|1A29_HUMAN;…	195	P16190	sp|P16190|1A33_HUMAN HLA class I histocompatibility antigen, A-33 alpha chain OS=Homo sapiens OX=9606 GN=HLA-A PE=1 SV=3;sp|P01891|1A68_HUMAN HLA class I histocompatibility antigen, A-68 alpha chain OS=Homo sapiens OX=9606 GN=HLA-A PE=1 SV=4;sp|P01892|1A02	Color2 [A=255, R=169, G=169, B=169]	9	4			FALSE			3	1	12.3	1.9	40.891	0	6.8371	7169700	3	0	1.0935	0.0726232	2.83078	0.879898	17.6172	18.7674	16.8351	19.1845	19.829	22.6986
	0.14772	-0.557867	sp|P02042|HBD_HUMAN	sp|P02042|HBD_HUMAN	196	P02042	sp|P02042|HBD_HUMAN Hemoglobin subunit delta OS=Homo sapiens OX=9606 GN=HBD PE=1 SV=2	Color2 [A=255, R=169, G=169, B=169]	9	4			FALSE			7	1	46.3	12.9	16.055	0.0035461	3.6735	7894700	2	0	0.14772	0.783874	-0.557867	-0.163819	19.618	19.4676	15.8388	18.4258	18.4146	16.4104
+	3.31979	-6.96709	sp|P02452|CO1A1_HUMAN;CON__Q862S4	sp|P02452|CO1A1_HUMAN	197	P02452	sp|P02452|CO1A1_HUMAN Collagen alpha-1(I) chain OS=Homo sapiens OX=9606 GN=COL1A1 PE=1 SV=5	Color2 [A=255, R=169, G=169, B=169]	9	4			FALSE	+	Elute_Ascites	10	10	10.6	10.6	138.94	0	245.96	7391300000	79	0	3.31979	0	-6.96709	-2.61084	26.5157	26.5304	24.9639	19.522	18.1989	19.388
	0.194665	-0.831396	sp|P02461|CO3A1_HUMAN;CON__P04258	sp|P02461|CO3A1_HUMAN	198	P02461	sp|P02461|CO3A1_HUMAN Collagen alpha-1(III) chain OS=Homo sapiens OX=9606 GN=COL3A1 PE=1 SV=4	Color2 [A=255, R=169, G=169, B=169]	9	4			FALSE			3	3	2.5	2.5	138.56	0	8.8813	126760000	6	0	0.194665	0.707691	-0.831396	-0.228439	18.5137	21.4931	16.072	16.9679	18.0026	18.6141
	0.106633	-0.549342	sp|P02545|LMNA_HUMAN	sp|P02545|LMNA_HUMAN	199	P02545	sp|P02545|LMNA_HUMAN Prelamin-A/C OS=Homo sapiens OX=9606 GN=LMNA PE=1 SV=1	Color2 [A=255, R=169, G=169, B=169]	9	4			FALSE			9	9	16.1	16.1	74.139	0	24.958	218910000	19	0	0.106633	0.81147	-0.549342	-0.142362	21.556	22.7225	16.6566	19.6861	19.7746	19.8265
	0.725092	-0.814126	sp|P02647|APOA1_HUMAN;CON__P15497	sp|P02647|APOA1_HUMAN	200		sp|P02647|APOA1_HUMAN Apolipoprotein A-I OS=Homo sapiens OX=9606 GN=APOA1 PE=1 SV=1	Color2 [A=255, R=169, G=169, B=169]	9	4			FALSE			61	61	87.3	87.3	30.777	0	323.31	1230000000000	6982	NaN	0.725092	0.545912	-0.814126	-0.323849	33.9127	34.0352	33.513	33.2649	33.6938	32.0598
	1.76935	1.56811	sp|P02649|APOE_HUMAN;CON__Q03247	sp|P02649|APOE_HUMAN	201	P02649	sp|P02649|APOE_HUMAN Apolipoprotein E OS=Homo sapiens OX=9606 GN=APOE PE=1 SV=1	Color2 [A=255, R=169, G=169, B=169]	9	4			FALSE			48	48	88	88	36.154	0	323.31	218000000000	2850	0	1.76935	0.156935	1.56811	0.653831	31.0127	31.1585	31.7139	32.1927	33.1538	33.2429
	0.679191	-2.58152	sp|P02652|APOA2_HUMAN	sp|P02652|APOA2_HUMAN	202	P02652	sp|P02652|APOA2_HUMAN Apolipoprotein A-II OS=Homo sapiens OX=9606 GN=APOA2 PE=1 SV=1	Color2 [A=255, R=169, G=169, B=169]	9	4			FALSE			13	13	74	74	11.175	0	323.31	85652000000	1066	0	0.679191	0.138433	-2.58152	-0.692622	32.6714	32.4482	28.8913	29.2917	30.5453	26.4293
	0.662082	-5.28042	sp|P02654|APOC1_HUMAN	sp|P02654|APOC1_HUMAN	203	P02654	sp|P02654|APOC1_HUMAN Apolipoprotein C-I OS=Homo sapiens OX=9606 GN=APOC1 PE=1 SV=1	Color2 [A=255, R=169, G=169, B=169]	9	4			FALSE			6	6	28.9	28.9	9.3318	0	100.07	2314900000	82	0	0.662082	0.0580462	-5.28042	-0.940671	27.6317	27.6486	17.1337	20.0976	17.1317	19.3434
	0.678114	-5.49884	sp|P02655|APOC2_HUMAN	sp|P02655|APOC2_HUMAN	204	P02655	sp|P02655|APOC2_HUMAN Apolipoprotein C-II OS=Homo sapiens OX=9606 GN=APOC2 PE=1 SV=1	Color2 [A=255, R=169, G=169, B=169]	9	4			FALSE			9	9	59.4	59.4	11.284	0	75.721	1979000000	47	0	0.678114	0.0537849	-5.49884	-0.967392	27.9096	27.0504	16.7052	18.4549	19.7108	17.0031
	0.354047	-2.74073	sp|P02656|APOC3_HUMAN	sp|P02656|APOC3_HUMAN	205	P02656	sp|P02656|APOC3_HUMAN Apolipoprotein C-III OS=Homo sapiens OX=9606 GN=APOC3 PE=1 SV=1	Color2 [A=255, R=169, G=169, B=169]	9	4			FALSE			9	9	62.6	62.6	10.852	0	323.31	49395000000	465	0	0.354047	0.25612	-2.74073	-0.525118	31.2712	32.4888	22.5467	26.0898	27.2937	24.7011
	2.46848	-1.286	sp|P02671|FIBA_HUMAN;CON__P02672	sp|P02671|FIBA_HUMAN	206		sp|P02671|FIBA_HUMAN Fibrinogen alpha chain OS=Homo sapiens OX=9606 GN=FGA PE=1 SV=2	Color2 [A=255, R=169, G=169, B=169]	9	4			FALSE			69	69	63.4	63.4	94.972	0	323.31	417000000000	6033	NaN	2.46848	0.202333	-1.286	-0.582759	33.3039	33.2763	32.9007	31.5555	31.9977	32.0696
	2.47388	-1.48837	sp|P02675|FIBB_HUMAN	sp|P02675|FIBB_HUMAN	207		sp|P02675|FIBB_HUMAN Fibrinogen beta chain OS=Homo sapiens OX=9606 GN=FGB PE=1 SV=2	Color2 [A=255, R=169, G=169, B=169]	9	4			FALSE			56	49	78.8	72.7	55.928	0	323.31	544000000000	6885	NaN	2.47388	0.152937	-1.48837	-0.664908	33.0945	32.8009	33.2597	31.1699	31.7823	31.7378
	2.76991	-1.77625	sp|P02679|FIBG_HUMAN	sp|P02679|FIBG_HUMAN	208	P02679	sp|P02679|FIBG_HUMAN Fibrinogen gamma chain OS=Homo sapiens OX=9606 GN=FGG PE=1 SV=3	Color2 [A=255, R=169, G=169, B=169]	9	4			FALSE			38	38	70.9	70.9	51.511	0	323.31	645000000000	4035	0	2.76991	0.0952901	-1.77625	-0.793988	33.4062	33.1342	33.1798	31.2725	31.9059	31.213
	1.86582	-2.51698	sp|P02741|CRP_HUMAN	sp|P02741|CRP_HUMAN	209	P02741	sp|P02741|CRP_HUMAN C-reactive protein OS=Homo sapiens OX=9606 GN=CRP PE=1 SV=1	Color2 [A=255, R=169, G=169, B=169]	9	4			FALSE			10	10	36.2	36.2	25.038	0	234.07	14399000000	203	0	1.86582	0.0542169	-2.51698	-0.968702	27.5043	28.1277	27.9328	25.179	26.3938	24.4411
+	3.25733	-3.59557	sp|P02743|SAMP_HUMAN	sp|P02743|SAMP_HUMAN	210	P02743	sp|P02743|SAMP_HUMAN Serum amyloid P-component OS=Homo sapiens OX=9606 GN=APCS PE=1 SV=2	Color2 [A=255, R=169, G=169, B=169]	9	4			FALSE	+	Elute_Ascites	14	14	53.8	53.8	25.387	0	323.31	41364000000	261	0	3.25733	0.00699338	-3.59557	-1.52481	28.8971	28.9179	28.9364	25.923	25.3569	24.6849
	0.447731	-0.651906	sp|P02745|C1QA_HUMAN	sp|P02745|C1QA_HUMAN	211	P02745	sp|P02745|C1QA_HUMAN Complement C1q subcomponent subunit A OS=Homo sapiens OX=9606 GN=C1QA PE=1 SV=2	Color2 [A=255, R=169, G=169, B=169]	9	4			FALSE			9	9	29.8	29.8	26.016	0	173.49	11940000000	327	0	0.447731	0.678566	-0.651906	-0.248227	27.3418	27.6578	25.9681	26.2008	27.0019	25.8093
	1.53433	-0.923558	sp|P02746|C1QB_HUMAN	sp|P02746|C1QB_HUMAN	212	P02746	sp|P02746|C1QB_HUMAN Complement C1q subcomponent subunit B OS=Homo sapiens OX=9606 GN=C1QB PE=1 SV=3	Color2 [A=255, R=169, G=169, B=169]	9	4			FALSE			10	10	46.6	46.6	26.721	0	323.31	21116000000	493	0	1.53433	0.412598	-0.923558	-0.405479	27.633	28.2117	27.4987	26.5585	27.151	26.8631
	0.534061	0.344451	sp|P02747|C1QC_HUMAN	sp|P02747|C1QC_HUMAN	213	P02747	sp|P02747|C1QC_HUMAN Complement C1q subcomponent subunit C OS=Homo sapiens OX=9606 GN=C1QC PE=1 SV=3	Color2 [A=255, R=169, G=169, B=169]	9	4			FALSE			8	8	37.1	37.1	25.773	0	308.16	16178000000	463	0	0.534061	0.801439	0.344451	0.15079	27.7303	27.8547	28.3503	28.1796	28.7403	28.0488
	0.483772	-0.161132	sp|P02748|CO9_HUMAN;CON__Q3MHN2;REV__sp|Q4AC99|1A1L2_HUMAN;sp|Q96BY6|DOC10_HUMAN	sp|P02748|CO9_HUMAN	214	P02748	sp|P02748|CO9_HUMAN Complement component C9 OS=Homo sapiens OX=9606 GN=C9 PE=1 SV=2	Color2 [A=255, R=169, G=169, B=169]	9	4			FALSE			27	27	53.1	53.1	63.173	0	323.31	41284000000	768	0	0.483772	0.901347	-0.161132	-0.0751254	28.3335	28.7795	28.6232	28.3729	28.3389	28.541
	1.21877	-1.58931	sp|P02749|APOH_HUMAN;CON__P17690	sp|P02749|APOH_HUMAN	215	P02749	sp|P02749|APOH_HUMAN Beta-2-glycoprotein 1 OS=Homo sapiens OX=9606 GN=APOH PE=1 SV=3	Color2 [A=255, R=169, G=169, B=169]	9	4			FALSE			18	18	56.2	56.2	38.298	0	323.31	101000000000	900	0	1.21877	0.186155	-1.58931	-0.608306	29.8265	30.1948	28.216	27.9706	27.701	27.7979
+	3.87109	-6.12644	sp|P02750|A2GL_HUMAN	sp|P02750|A2GL_HUMAN	216	P02750	sp|P02750|A2GL_HUMAN Leucine-rich alpha-2-glycoprotein OS=Homo sapiens OX=9606 GN=LRG1 PE=1 SV=2	Color2 [A=255, R=169, G=169, B=169]	9	4			FALSE	+	Elute_Ascites	16	16	52.4	52.4	38.177	0	323.31	31371000000	390	0	3.87109	0	-6.12644	-2.52641	28.0007	27.9508	28.6629	22.1845	21.4126	22.6379
	0.368697	-0.233782	sp|P02751|FINC_HUMAN	sp|P02751|FINC_HUMAN	217		sp|P02751|FINC_HUMAN Fibronectin OS=Homo sapiens OX=9606 GN=FN1 PE=1 SV=4	Color2 [A=255, R=169, G=169, B=169]	9	4			FALSE			123	123	57.6	57.6	262.62	0	323.31	246000000000	6268	NaN	0.368697	0.861331	-0.233782	-0.103205	32.1639	32.2739	32.8641	32.1957	31.9393	32.4656
+	1.68531	-8.11112	sp|P02753|RET4_HUMAN	sp|P02753|RET4_HUMAN	218	P02753	sp|P02753|RET4_HUMAN Retinol-binding protein 4 OS=Homo sapiens OX=9606 GN=RBP4 PE=1 SV=3	Color2 [A=255, R=169, G=169, B=169]	9	4			FALSE	+	Elute_Ascites	20	20	82.1	82.1	23.01	0	323.31	38424000000	852	0	1.68531	0.00220408	-8.11112	-1.93777	30.8636	31.5358	28.1902	22.2667	25.3379	18.6516
	1.15353	-0.863698	sp|P02760|AMBP_HUMAN;CON__P00978	sp|P02760|AMBP_HUMAN	219	P02760	sp|P02760|AMBP_HUMAN Protein AMBP OS=Homo sapiens OX=9606 GN=AMBP PE=1 SV=1	Color2 [A=255, R=169, G=169, B=169]	9	4			FALSE			21	21	52	52	38.999	0	323.31	48422000000	890	0	1.15353	0.476802	-0.863698	-0.367202	29.198	29.376	28.4105	28.5101	27.9271	27.9562
+	2.29817	-4.34413	sp|P02763|A1AG1_HUMAN	sp|P02763|A1AG1_HUMAN	220	P02763	sp|P02763|A1AG1_HUMAN Alpha-1-acid glycoprotein 1 OS=Homo sapiens OX=9606 GN=ORM1 PE=1 SV=1	Color2 [A=255, R=169, G=169, B=169]	9	4			FALSE	+	Elute_Ascites	17	12	66.7	44.3	23.511	0	323.31	248000000000	1999	0	2.29817	0.00591549	-4.34413	-1.56405	31.0118	31.2619	31.182	25.2926	27.2907	27.84
	1.21448	-0.59978	sp|P02765|FETUA_HUMAN;CON__P12763	sp|P02765|FETUA_HUMAN	221	P02765	sp|P02765|FETUA_HUMAN Alpha-2-HS-glycoprotein OS=Homo sapiens OX=9606 GN=AHSG PE=1 SV=2	Color2 [A=255, R=169, G=169, B=169]	9	4			FALSE			15	15	53.4	53.4	39.34	0	323.31	90890000000	1161	0	1.21448	0.643353	-0.59978	-0.268712	29.5124	29.2218	28.8621	28.5033	28.4265	28.8672
+	1.85807	-5.3828	sp|P02766|TTHY_HUMAN	sp|P02766|TTHY_HUMAN	222	P02766	sp|P02766|TTHY_HUMAN Transthyretin OS=Homo sapiens OX=9606 GN=TTR PE=1 SV=1	Color2 [A=255, R=169, G=169, B=169]	9	4			FALSE	+	Elute_Ascites	17	17	76.2	76.2	15.887	0	323.31	124000000000	2505	0	1.85807	0.004	-5.3828	-1.63795	32.9277	32.2177	29.3758	26.2944	27.2264	24.8521
	1.21615	-1.78509	sp|P02774|VTDB_HUMAN;CON__Q3MHN5;CON__ENSEMBL:ENSBTAP00000018229	sp|P02774|VTDB_HUMAN	223	P02774	sp|P02774|VTDB_HUMAN Vitamin D-binding protein OS=Homo sapiens OX=9606 GN=GC PE=1 SV=2	Color2 [A=255, R=169, G=169, B=169]	9	4			FALSE			49	49	82.9	82.9	52.917	0	323.31	412000000000	2437	0	1.21615	0.153817	-1.78509	-0.663684	31.6975	31.9795	30.0285	28.8808	29.4665	30.003
+	2.34825	-3.67845	sp|P02787|TRFE_HUMAN;CON__Q2HJF0	sp|P02787|TRFE_HUMAN	224		sp|P02787|TRFE_HUMAN Serotransferrin OS=Homo sapiens OX=9606 GN=TF PE=1 SV=3	Color2 [A=255, R=169, G=169, B=169]	9	4			FALSE			91	89	80.1	80.1	77.063	0	323.31	2200000000000	8642	NaN	2.34825	0.0105287	-3.67845	-1.39454	34.6614	34.6354	34.1727	29.597	31.2222	31.615
	2.96354	-2.29812	sp|P02790|HEMO_HUMAN	sp|P02790|HEMO_HUMAN	225	P02790	sp|P02790|HEMO_HUMAN Hemopexin OS=Homo sapiens OX=9606 GN=HPX PE=1 SV=2	Color2 [A=255, R=169, G=169, B=169]	9	4			FALSE			41	41	77.5	77.5	51.676	0	323.31	377000000000	4488	0	2.96354	0.0484068	-2.29812	-1.01113	31.7511	31.7522	31.5265	28.9505	29.8553	29.3297
	1.63524	-4.16096	sp|P02792|FRIL_HUMAN	sp|P02792|FRIL_HUMAN	226	P02792	sp|P02792|FRIL_HUMAN Ferritin light chain OS=Homo sapiens OX=9606 GN=FTL PE=1 SV=2	Color2 [A=255, R=169, G=169, B=169]	9	4			FALSE			6	6	41.1	41.1	20.019	0	104.25	1169700000	33	0	1.63524	0.0150486	-4.16096	-1.31585	23.9686	24.3608	24.1642	20.8877	21.4128	17.7102
	0.563348	-3.17498	sp|P03950|ANGI_HUMAN	sp|P03950|ANGI_HUMAN	228	P03950	sp|P03950|ANGI_HUMAN Angiogenin OS=Homo sapiens OX=9606 GN=ANG PE=1 SV=1	Color2 [A=255, R=169, G=169, B=169]	9	4			FALSE			6	6	58.5	58.5	16.55	0	25.105	202440000	30	0	0.563348	0.133492	-3.17498	-0.705197	24.0763	24.1811	17.1298	16.9954	18.7466	20.1202
+	3.47027	3.7423	sp|P03952|KLKB1_HUMAN	sp|P03952|KLKB1_HUMAN	229	P03952	sp|P03952|KLKB1_HUMAN Plasma kallikrein OS=Homo sapiens OX=9606 GN=KLKB1 PE=1 SV=1	Color2 [A=255, R=169, G=169, B=169]	9	4			FALSE	+	Elute_Ascites	33	32	68.5	67.4	71.369	0	323.31	9911000000	602	0	3.47027	0.00534307	3.7423	1.60717	26.1108	26.6281	25.6294	29.9887	29.5527	30.0537
	0.0570286	0.502737	sp|P03973|SLPI_HUMAN	sp|P03973|SLPI_HUMAN	230	P03973	sp|P03973|SLPI_HUMAN Antileukoproteinase OS=Homo sapiens OX=9606 GN=SLPI PE=1 SV=2	Color2 [A=255, R=169, G=169, B=169]	9	4			FALSE			3	3	26.5	26.5	14.326	0	26.632	255910000	17	0	0.0570286	0.864842	0.502737	0.0996151	24.2885	24.5434	16.8771	24.3932	23.8462	18.9778
	3.57031	-2.10566	sp|P04003|C4BPA_HUMAN;CON__Q28065	sp|P04003|C4BPA_HUMAN	231	P04003	sp|P04003|C4BPA_HUMAN C4b-binding protein alpha chain OS=Homo sapiens OX=9606 GN=C4BPA PE=1 SV=2	Color2 [A=255, R=169, G=169, B=169]	9	4			FALSE			30	30	62	62	67.033	0	323.31	75166000000	963	0	3.57031	0.054	-2.10566	-0.968456	30.2318	30.2661	30.5033	28.528	28.1199	28.0363
+	4.4556	3.02543	sp|P04004|VTNC_HUMAN	sp|P04004|VTNC_HUMAN	232	P04004	sp|P04004|VTNC_HUMAN Vitronectin OS=Homo sapiens OX=9606 GN=VTN PE=1 SV=1	Color2 [A=255, R=169, G=169, B=169]	9	4			FALSE			22	18	43.1	37	54.305	0	323.31	38842000000	1253	0	4.4556	0.0107765	3.02543	1.40762	28.297	28.4004	28.1741	31.5558	31.0916	31.3003
	1.81695	1.86572	sp|P04075|ALDOA_HUMAN	sp|P04075|ALDOA_HUMAN	233	P04075	sp|P04075|ALDOA_HUMAN Fructose-bisphosphate aldolase A OS=Homo sapiens OX=9606 GN=ALDOA PE=1 SV=2	Color2 [A=255, R=169, G=169, B=169]	9	4			FALSE			12	12	39.3	39.3	39.42	0	50.065	1623700000	118	0	1.81695	0.110787	1.86572	0.758862	24.0366	24.8499	23.5854	26.4206	25.5053	26.1432
	0.451933	-1.61706	sp|P04080|CYTB_HUMAN	sp|P04080|CYTB_HUMAN	234	P04080	sp|P04080|CYTB_HUMAN Cystatin-B OS=Homo sapiens OX=9606 GN=CSTB PE=1 SV=2	Color2 [A=255, R=169, G=169, B=169]	9	4			FALSE			3	3	58.2	58.2	11.139	0	9.1695	18962000	7	0	0.451933	0.339043	-1.61706	-0.456664	21.5825	19.9838	17.5961	19.3163	16.0843	18.9106
	0.416175	1.53285	sp|P04083|ANXA1_HUMAN	sp|P04083|ANXA1_HUMAN	235	P04083	sp|P04083|ANXA1_HUMAN Annexin A1 OS=Homo sapiens OX=9606 GN=ANXA1 PE=1 SV=2	Color2 [A=255, R=169, G=169, B=169]	9	4			FALSE			5	5	24.3	24.3	38.714	0	13.616	8487100	7	0	0.416175	0.382338	1.53285	0.429645	19.4566	19.7847	16.3213	21.7446	20.4624	17.954
	2.43668	2.64707	sp|P04114|APOB_HUMAN;CON__ENSEMBL:ENSBTAP00000032840	sp|P04114|APOB_HUMAN	236		sp|P04114|APOB_HUMAN Apolipoprotein B-100 OS=Homo sapiens OX=9606 GN=APOB PE=1 SV=2	Color2 [A=255, R=169, G=169, B=169]	9	4			FALSE			373	373	72.4	72.4	515.6	0	323.31	190000000000	12883	NaN	2.43668	0.0387748	2.64707	1.0875	30.6449	31.5752	31.7566	33.506	34.4211	33.9907
	1.81224	-1.78503	sp|P04179|SODM_HUMAN	sp|P04179|SODM_HUMAN	237	P04179	sp|P04179|SODM_HUMAN Superoxide dismutase [Mn], mitochondrial OS=Homo sapiens OX=9606 GN=SOD2 PE=1 SV=3	Color2 [A=255, R=169, G=169, B=169]	9	4			FALSE			4	4	31.5	31.5	24.75	0	28.537	150930000	12	0	1.81224	0.123515	-1.78503	-0.731518	21.3424	20.5618	21.1689	19.9814	18.8531	18.8835
+	2.61267	6.90246	sp|P04180|LCAT_HUMAN	sp|P04180|LCAT_HUMAN	238	P04180	sp|P04180|LCAT_HUMAN Phosphatidylcholine-sterol acyltransferase OS=Homo sapiens OX=9606 GN=LCAT PE=1 SV=1	Color2 [A=255, R=169, G=169, B=169]	9	4			FALSE	+	Elute_Ascites	7	7	23	23	49.577	0	115.36	538390000	62	0	2.61267	0	6.90246	2.28962	18.7324	18.316	21.4563	26.8927	26.1799	26.1395
	0.906388	0.642846	sp|P04196|HRG_HUMAN	sp|P04196|HRG_HUMAN	239	P04196	sp|P04196|HRG_HUMAN Histidine-rich glycoprotein OS=Homo sapiens OX=9606 GN=HRG PE=1 SV=1	Color2 [A=255, R=169, G=169, B=169]	9	4			FALSE			19	19	34.9	34.9	59.578	0	161.91	6444000000	443	0	0.906388	0.630543	0.642846	0.275784	25.6668	26.5362	26.5341	27.198	26.6598	26.808
	1.13601	-3.02929	sp|P04211|LV743_HUMAN	sp|P04211|LV743_HUMAN	240	P04211	sp|P04211|LV743_HUMAN Immunoglobulin lambda variable 7-43 OS=Homo sapiens OX=9606 GN=IGLV7-43 PE=3 SV=2	Color2 [A=255, R=169, G=169, B=169]	9	4			FALSE			3	1	21.4	7.7	12.451	0	5.645	1179200000	18	0	1.13601	0.0606718	-3.02929	-0.930924	23.3764	24.423	23.1034	22.0484	21.5173	18.2492
+	2.84665	-3.67707	sp|P04217|A1BG_HUMAN;CON__Q2KJF1	sp|P04217|A1BG_HUMAN	241	P04217	sp|P04217|A1BG_HUMAN Alpha-1B-glycoprotein OS=Homo sapiens OX=9606 GN=A1BG PE=1 SV=4	Color2 [A=255, R=169, G=169, B=169]	9	4			FALSE	+	Elute_Ascites	30	30	65.9	65.9	54.253	0	323.31	67052000000	1063	0	2.84665	0.00871338	-3.67707	-1.4896	29.7114	29.0796	30.3712	26.4289	26.2116	25.4904
	1.28168	2.14546	sp|P04275|VWF_HUMAN	sp|P04275|VWF_HUMAN	243	P04275	sp|P04275|VWF_HUMAN von Willebrand factor OS=Homo sapiens OX=9606 GN=VWF PE=1 SV=4	Color2 [A=255, R=169, G=169, B=169]	9	4			FALSE			15	15	7.6	7.6	309.26	0	41.27	146220000	47	0	1.28168	0.104959	2.14546	0.770361	21.9201	19.2711	20.7248	22.5244	22.7184	23.1096
	0.632971	0.234646	sp|P04278|SHBG_HUMAN;CON__Q6T181	sp|P04278|SHBG_HUMAN	244	P04278	sp|P04278|SHBG_HUMAN Sex hormone-binding globulin OS=Homo sapiens OX=9606 GN=SHBG PE=1 SV=2	Color2 [A=255, R=169, G=169, B=169]	9	4			FALSE			12	12	54	54	43.779	0	150.04	1478900000	77	0	0.632971	0.856399	0.234646	0.108279	23.7909	23.7099	23.4898	23.7335	23.7829	24.1783
+	4.65385	3.02789	sp|P04406|G3P_HUMAN	sp|P04406|G3P_HUMAN	245	P04406	sp|P04406|G3P_HUMAN Glyceraldehyde-3-phosphate dehydrogenase OS=Homo sapiens OX=9606 GN=GAPDH PE=1 SV=3	Color2 [A=255, R=169, G=169, B=169]	9	4			FALSE			18	18	69.3	69.3	36.053	0	323.31	5660200000	419	0	4.65385	0.0102619	3.02789	1.41941	25.8363	25.8518	25.5911	28.6528	28.7201	28.99
	1.31529	-3.07429	sp|P04430|KV116_HUMAN	sp|P04430|KV116_HUMAN	246	P04430	sp|P04430|KV116_HUMAN Immunoglobulin kappa variable 1-16 OS=Homo sapiens OX=9606 GN=IGKV1-16 PE=1 SV=2	Color2 [A=255, R=169, G=169, B=169]	9	4			FALSE			2	2	29.1	29.1	12.618	0	49.883	430300000	24	0	1.31529	0.0512066	-3.07429	-0.993441	22.327	22.6515	22.2924	17.7147	18.9212	21.4121
	2.01938	-0.770976	sp|P04433|KV311_HUMAN;sp|A0A0A0MRZ8|KVD11_HUMAN	sp|P04433|KV311_HUMAN;sp|A0A0A0MRZ8|KVD11_HUMAN	247	P04433	sp|P04433|KV311_HUMAN Immunoglobulin kappa variable 3-11 OS=Homo sapiens OX=9606 GN=IGKV3-11 PE=1 SV=1;sp|A0A0A0MRZ8|KVD11_HUMAN Immunoglobulin kappa variable 3D-11 OS=Homo sapiens OX=9606 GN=IGKV3D-11 PE=3 SV=6	Color2 [A=255, R=169, G=169, B=169]	9	4			FALSE			6	6	63.5	63.5	12.575	0	323.31	61879000000	433	0	2.01938	0.49684	-0.770976	-0.356057	29.1223	29.5756	29.609	28.7155	28.7174	28.561
	0.756303	1.61573	sp|P04632|CPNS1_HUMAN	sp|P04632|CPNS1_HUMAN	248	P04632	sp|P04632|CPNS1_HUMAN Calpain small subunit 1 OS=Homo sapiens OX=9606 GN=CAPNS1 PE=1 SV=1	Color2 [A=255, R=169, G=169, B=169]	9	4			FALSE			1	1	5.6	5.6	28.315	0.0034014	3.206	2879700	1	0	0.756303	0.23505	1.61573	0.541816	20.0376	18.1221	17.376	19.2961	21.2432	19.8436
	1.14375	1.98278	sp|P04792|HSPB1_HUMAN	sp|P04792|HSPB1_HUMAN	249	P04792	sp|P04792|HSPB1_HUMAN Heat shock protein beta-1 OS=Homo sapiens OX=9606 GN=HSPB1 PE=1 SV=2	Color2 [A=255, R=169, G=169, B=169]	9	4			FALSE			8	8	62.9	62.9	22.782	0	87.792	261890000	65	0	1.14375	0.13341	1.98278	0.704294	22.0133	21.9692	24.142	25.095	25.0626	23.9152
	0.392868	1.33435	sp|Q99878|H2A1J_HUMAN;sp|Q96KK5|H2A1H_HUMAN;sp|Q9BTM1|H2AJ_HUMAN;sp|Q16777|H2A2C_HUMAN;sp|Q93077|H2A1C_HUMAN;sp|Q7L7L0|H2A3_HUMAN;sp|Q6FI13|H2A2A_HUMAN;sp|P20671|H2A1D_HUMAN;sp|P0C0S8|H2A1_HUMAN;sp|P04908|H2A1B_HUMAN;sp|Q71UI9|H2AV_HUMAN;sp|P0C0S5|H2AZ_HUMAN;sp|Q8IUE6|H2A2B_HUMAN;sp|Q96QV6|H2A1A_HUMAN;sp|P16104|H2AX_HUMAN	sp|Q99878|H2A1J_HUMAN;sp|Q96KK5|H2A1H_HUMAN;sp|Q9BTM1|H2AJ_HUMAN;sp|Q16777|H2A2C_HUMAN;sp|Q93077|H2A1C_HUMAN;sp|Q7L7L0|H2A3_HUMAN;sp|Q6FI13|H2A2A_HUMAN;sp|P20671|H2A1D_HUMAN;sp|P0C0S8|H2A1_HUMAN;sp|P04908|H2A1B_HUMAN;sp|Q71UI9|H2AV_HUMAN;sp|P0C0S5|H2AZ_HUMAN;sp|Q8IUE6|H2A2B_HUMAN;sp|Q96QV6|H2A1A_HUMAN;sp|P16104|H2AX_HUMAN	250	Q99878	sp|Q99878|H2A1J_HUMAN Histone H2A type 1-J OS=Homo sapiens OX=9606 GN=HIST1H2AJ PE=1 SV=3;sp|Q96KK5|H2A1H_HUMAN Histone H2A type 1-H OS=Homo sapiens OX=9606 GN=HIST1H2AH PE=1 SV=3;sp|Q9BTM1|H2AJ_HUMAN Histone H2A.J OS=Homo sapiens OX=9606 GN=H2AFJ PE=1 SV=	Color2 [A=255, R=169, G=169, B=169]	9	4			FALSE			2	2	21.9	21.9	13.936	0	13.352	44420000	20	0	0.392868	0.442518	1.33435	0.388601	20.9823	21.2873	18.7974	21.9362	19.4989	23.635
	0.972715	-2.67858	sp|P05019|IGF1_HUMAN	sp|P05019|IGF1_HUMAN	251	P05019	sp|P05019|IGF1_HUMAN Insulin-like growth factor I OS=Homo sapiens OX=9606 GN=IGF1 PE=1 SV=1	Color2 [A=255, R=169, G=169, B=169]	9	4			FALSE			2	2	14.9	14.9	21.841	0	7.6465	60556000	5	0	0.972715	0.0872276	-2.67858	-0.814119	21.7314	22.8699	19.6283	20.0769	17.0936	19.0235
	1.30026	1.15926	sp|P05090|APOD_HUMAN	sp|P05090|APOD_HUMAN	252	P05090	sp|P05090|APOD_HUMAN Apolipoprotein D OS=Homo sapiens OX=9606 GN=APOD PE=1 SV=1	Color2 [A=255, R=169, G=169, B=169]	9	4			FALSE			16	16	56.1	56.1	21.275	0	323.31	43102000000	939	0	1.30026	0.309619	1.15926	0.479471	28.4811	28.4957	29.714	29.8864	30.1776	30.1046
	0.335225	2.9278	sp|P05109|S10A8_HUMAN	sp|P05109|S10A8_HUMAN	253	P05109	sp|P05109|S10A8_HUMAN Protein S100-A8 OS=Homo sapiens OX=9606 GN=S100A8 PE=1 SV=1	Color2 [A=255, R=169, G=169, B=169]	9	4			FALSE			9	9	47.3	47.3	10.834	0	41.641	667780000	55	0	0.335225	0.259098	2.9278	0.522461	20.0695	20.6372	15.3196	27.8522	19.5511	17.4064
	2.88105	3.34975	sp|P05155|IC1_HUMAN;CON__P50448	sp|P05155|IC1_HUMAN	256	P05155	sp|P05155|IC1_HUMAN Plasma protease C1 inhibitor OS=Homo sapiens OX=9606 GN=SERPING1 PE=1 SV=2	Color2 [A=255, R=255, G=0, B=0]	9	8			TRUE			41	41	53.2	53.2	55.154	0	323.31	317000000000	3881	5.6	2.88105	0.0115657	3.34975	1.38535	30.1486	29.427	30.6737	33.0472	33.4814	33.77
+	3.71744	-4.05877	sp|P05156|CFAI_HUMAN;CON__Q32PI4	sp|P05156|CFAI_HUMAN	257	P05156	sp|P05156|CFAI_HUMAN Complement factor I OS=Homo sapiens OX=9606 GN=CFI PE=1 SV=2	Color2 [A=255, R=169, G=169, B=169]	9	4			FALSE	+	Elute_Ascites	19	19	42.5	42.5	65.75	0	323.31	20407000000	360	0	3.71744	0.00281739	-4.05877	-1.75853	27.7636	27.726	27.4682	24.0124	23.7415	23.0276
	0.332395	-0.743212	sp|P05160|F13B_HUMAN	sp|P05160|F13B_HUMAN	258	P05160	sp|P05160|F13B_HUMAN Coagulation factor XIII B chain OS=Homo sapiens OX=9606 GN=F13B PE=1 SV=3	Color2 [A=255, R=169, G=169, B=169]	9	4			FALSE			2	2	4.2	4.2	75.51	0.0017825	3.818	54937000	3	0	0.332395	0.669092	-0.743212	-0.254394	19.6622	20.2388	18.294	18.5774	19.937	17.4509
	0.159502	0.354889	sp|P05386|RLA1_HUMAN	sp|P05386|RLA1_HUMAN	260	P05386	sp|P05386|RLA1_HUMAN 60S acidic ribosomal protein P1 OS=Homo sapiens OX=9606 GN=RPLP1 PE=1 SV=1	Color2 [A=255, R=169, G=169, B=169]	9	4			FALSE			1	1	14	14	11.514	0.003413	3.2179	11144000	4	0	0.159502	0.833514	0.354889	0.12519	17.24	19.7943	17.932	18.2041	19.335	18.4919
	0.426159	-3.71739	sp|P05451|REG1A_HUMAN;sp|P48304|REG1B_HUMAN	sp|P05451|REG1A_HUMAN	262	P05451	sp|P05451|REG1A_HUMAN Lithostathine-1-alpha OS=Homo sapiens OX=9606 GN=REG1A PE=1 SV=3	Color2 [A=255, R=169, G=169, B=169]	9	4			FALSE			8	8	55.4	55.4	18.731	0	37.225	1415500000	65	0	0.426159	0.158093	-3.71739	-0.649269	26.2792	26.8606	15.8293	19.7243	20.7629	17.3299
+	1.69758	-6.69095	sp|P05452|TETN_HUMAN;CON__Q2KIS7	sp|P05452|TETN_HUMAN	263	P05452	sp|P05452|TETN_HUMAN Tetranectin OS=Homo sapiens OX=9606 GN=CLEC3B PE=1 SV=3	Color2 [A=255, R=169, G=169, B=169]	9	4			FALSE	+	Elute_Ascites	13	13	50	50	22.537	0	323.31	4445100000	128	0	1.69758	0.00286726	-6.69095	-1.76661	28.0473	27.9557	23.2515	18.3575	21.2214	19.6028
+	3.69775	-5.31924	sp|P05543|THBG_HUMAN;CON__Q9TT36	sp|P05543|THBG_HUMAN	264	P05543	sp|P05543|THBG_HUMAN Thyroxine-binding globulin OS=Homo sapiens OX=9606 GN=SERPINA7 PE=1 SV=2	Color2 [A=255, R=169, G=169, B=169]	9	4			FALSE	+	Elute_Ascites	15	15	49.2	49.2	46.324	0	323.31	5138300000	173	0	3.69775	0.0015	-5.31924	-2.20861	25.6944	26.1527	25.4224	19.7444	20.8478	20.7195
	2.06582	-0.866254	sp|P05546|HEP2_HUMAN;CON__ENSEMBL:ENSBTAP00000018574	sp|P05546|HEP2_HUMAN	265	P05546	sp|P05546|HEP2_HUMAN Heparin cofactor 2 OS=Homo sapiens OX=9606 GN=SERPIND1 PE=1 SV=3	Color2 [A=255, R=169, G=169, B=169]	9	4			FALSE			20	20	50.1	50.1	57.07	0	235.55	12784000000	504	0	2.06582	0.425139	-0.866254	-0.397338	27.1939	27.4062	27.3604	26.7886	26.3162	26.257
	1.91159	-2.3974	sp|P06276|CHLE_HUMAN	sp|P06276|CHLE_HUMAN	267	P06276	sp|P06276|CHLE_HUMAN Cholinesterase OS=Homo sapiens OX=9606 GN=BCHE PE=1 SV=1	Color2 [A=255, R=169, G=169, B=169]	9	4			FALSE			5	5	12.3	12.3	68.417	0	15.75	242020000	18	0	1.91159	0.0587126	-2.3974	-0.939251	21.617	22.3594	20.5477	19.1491	19.3831	18.7996
	1.32529	-1.611	sp|P06310|KV230_HUMAN;sp|A0A075B6S6|KVD30_HUMAN	sp|P06310|KV230_HUMAN;sp|A0A075B6S6|KVD30_HUMAN	268	P06310	sp|P06310|KV230_HUMAN Immunoglobulin kappa variable 2-30 OS=Homo sapiens OX=9606 GN=IGKV2-30 PE=3 SV=2;sp|A0A075B6S6|KVD30_HUMAN Immunoglobulin kappa variable 2D-30 OS=Homo sapiens OX=9606 GN=IGKV2D-30 PE=3 SV=1	Color2 [A=255, R=169, G=169, B=169]	9	4			FALSE			5	3	44.2	41.7	13.185	0	210.51	50871000000	182	0	1.32529	0.171588	-1.611	-0.627093	28.27	29.4278	28.9536	27.0917	26.5836	28.143
	3.01656	-3.05223	sp|P06312|KV401_HUMAN	sp|P06312|KV401_HUMAN	269	P06312	sp|P06312|KV401_HUMAN Immunoglobulin kappa variable 4-1 OS=Homo sapiens OX=9606 GN=IGKV4-1 PE=1 SV=1	Color2 [A=255, R=169, G=169, B=169]	9	4			FALSE			8	8	35.5	35.5	13.38	0	323.31	152000000000	935	0	3.01656	0.0151579	-3.05223	-1.29828	30.8617	31.2714	30.4843	27.2925	28.0082	28.16
+	2.33812	-6.0895	sp|P06331|HV434_HUMAN;sp|P01825|HV459_HUMAN;sp|P0DP08|HVD82_HUMAN;sp|A0A0C4DH41|HV461_HUMAN;sp|P01824|HV439_HUMAN	sp|P06331|HV434_HUMAN;sp|P01825|HV459_HUMAN;sp|P0DP08|HVD82_HUMAN;sp|A0A0C4DH41|HV461_HUMAN;sp|P01824|HV439_HUMAN	270	P06331	sp|P06331|HV434_HUMAN Immunoglobulin heavy variable 4-34 OS=Homo sapiens OX=9606 GN=IGHV4-34 PE=1 SV=2;sp|P01825|HV459_HUMAN Immunoglobulin heavy variable 4-59 OS=Homo sapiens OX=9606 GN=IGHV4-59 PE=1 SV=2;sp|P0DP08|HVD82_HUMAN Immunoglobulin heavy variabl	Color2 [A=255, R=169, G=169, B=169]	9	4			FALSE	+	Elute_Ascites	6	1	43.9	17.1	13.815	0	17.747	712550000	21	0	2.33812	0.00242697	-6.0895	-1.98836	23.2354	22.4241	25.6254	17.0984	17.3502	18.5678
	0.729889	-3.24883	sp|P06454|PTMA_HUMAN	sp|P06454|PTMA_HUMAN	272	P06454	sp|P06454|PTMA_HUMAN Prothymosin alpha OS=Homo sapiens OX=9606 GN=PTMA PE=1 SV=2	Color2 [A=255, R=169, G=169, B=169]	9	4			FALSE			2	2	25.2	25.2	12.203	0	11.828	138230000	7	0	0.729889	0.0913127	-3.24883	-0.804421	23.8065	23.6271	17.8795	19.4182	18.7822	17.3662
	2.30591	2.2041	sp|P06576|ATPB_HUMAN	sp|P06576|ATPB_HUMAN	273	P06576	sp|P06576|ATPB_HUMAN ATP synthase subunit beta, mitochondrial OS=Homo sapiens OX=9606 GN=ATP5F1B PE=1 SV=3	Color2 [A=255, R=169, G=169, B=169]	9	4			FALSE			2	2	7.2	7.2	56.559	0	6.0157	8203000	7	0	2.30591	0.063218	2.2041	0.921237	18.1634	18.3689	18.2674	20.5353	21.1081	19.7686
	2.58607	-2.07808	sp|P06681|CO2_HUMAN	sp|P06681|CO2_HUMAN	274	P06681	sp|P06681|CO2_HUMAN Complement C2 OS=Homo sapiens OX=9606 GN=C2 PE=1 SV=2	Color2 [A=255, R=169, G=169, B=169]	9	4			FALSE			20	20	31.8	31.8	83.267	0	323.31	9194200000	320	0	2.58607	0.0655385	-2.07808	-0.89939	26.5337	27.2644	26.7997	25.2047	24.4304	24.7284
	0.119277	0.980356	sp|P06702|S10A9_HUMAN	sp|P06702|S10A9_HUMAN	275	P06702	sp|P06702|S10A9_HUMAN Protein S100-A9 OS=Homo sapiens OX=9606 GN=S100A9 PE=1 SV=1	Color2 [A=255, R=169, G=169, B=169]	9	4			FALSE			10	10	61.4	61.4	13.242	0	126.54	729530000	84	0	0.119277	0.744968	0.980356	0.196263	23.5373	22.3755	18.5753	27.6544	20.1479	19.6268
	0.405958	-1.96374	sp|P06703|S10A6_HUMAN	sp|P06703|S10A6_HUMAN	276	P06703	sp|P06703|S10A6_HUMAN Protein S100-A6 OS=Homo sapiens OX=9606 GN=S100A6 PE=1 SV=1	Color2 [A=255, R=169, G=169, B=169]	9	4			FALSE			1	1	8.9	8.9	10.18	0.0097561	2.7843	62471000	5	0	0.405958	0.306135	-1.96374	-0.484682	22.7393	22.1781	18.0959	20.2213	20.7216	16.1792
	2.18977	-0.922778	sp|P06727|APOA4_HUMAN	sp|P06727|APOA4_HUMAN	277	P06727	sp|P06727|APOA4_HUMAN Apolipoprotein A-IV OS=Homo sapiens OX=9606 GN=APOA4 PE=1 SV=3	Color2 [A=255, R=169, G=169, B=169]	9	4			FALSE			63	61	84.1	81.3	45.398	0	323.31	410000000000	2497	0	2.18977	0.39022	-0.922778	-0.423871	31.7749	31.8736	31.622	30.5217	30.9212	31.0592
+	3.47582	3.68981	sp|P06733|ENOA_HUMAN;sp|P13929|ENOB_HUMAN;sp|P09104|ENOG_HUMAN	sp|P06733|ENOA_HUMAN	278	P06733	sp|P06733|ENOA_HUMAN Alpha-enolase OS=Homo sapiens OX=9606 GN=ENO1 PE=1 SV=2	Color2 [A=255, R=169, G=169, B=169]	9	4			FALSE	+	Elute_Ascites	16	16	48.6	48.6	47.168	0	114.32	784980000	143	0	3.47582	0.00522857	3.68981	1.5885	22.8008	22.4892	22.9231	26.5092	25.8792	26.8942
	0.674047	-2.10036	sp|P06748|NPM_HUMAN	sp|P06748|NPM_HUMAN	279	P06748	sp|P06748|NPM_HUMAN Nucleophosmin OS=Homo sapiens OX=9606 GN=NPM1 PE=1 SV=2	Color2 [A=255, R=169, G=169, B=169]	9	4			FALSE			4	4	15.3	15.3	32.575	0	11.382	113140000	12	0	0.674047	0.17889	-2.10036	-0.615086	23.4262	22.781	21.0263	22.5904	19.9225	18.4196
	0.203572	-0.274666	sp|P07225|PROS_HUMAN;CON__P07224	sp|P07225|PROS_HUMAN	280	P07225	sp|P07225|PROS_HUMAN Vitamin K-dependent protein S OS=Homo sapiens OX=9606 GN=PROS1 PE=1 SV=1	Color2 [A=255, R=169, G=169, B=169]	9	4			FALSE			24	24	43	43	75.122	0	323.31	6899000000	206	0	0.203572	0.856792	-0.274666	-0.108962	25.5951	26.0498	26.1656	25.5115	24.8974	26.5774
	1.45958	-3.57573	sp|P07333|CSF1R_HUMAN	sp|P07333|CSF1R_HUMAN	281	P07333	sp|P07333|CSF1R_HUMAN Macrophage colony-stimulating factor 1 receptor OS=Homo sapiens OX=9606 GN=CSF1R PE=1 SV=2	Color2 [A=255, R=169, G=169, B=169]	9	4			FALSE			2	2	2.7	2.7	107.98	0	7.4914	224030000	12	0	1.45958	0.0313462	-3.57573	-1.13977	21.4541	21.7531	22.0729	16.4583	20.2923	17.8022
	1.37554	0.727262	sp|P07339|CATD_HUMAN	sp|P07339|CATD_HUMAN	282	P07339	sp|P07339|CATD_HUMAN Cathepsin D OS=Homo sapiens OX=9606 GN=CTSD PE=1 SV=1	Color2 [A=255, R=169, G=169, B=169]	9	4			FALSE			11	11	38.8	38.8	44.552	0	84.863	1141600000	75	0	1.37554	0.544898	0.727262	0.323684	22.7598	23.105	23.0146	24.0485	23.2767	23.736
+	3.12931	6.54427	sp|P07355|ANXA2_HUMAN;sp|A6NMY6|AXA2L_HUMAN	sp|P07355|ANXA2_HUMAN;sp|A6NMY6|AXA2L_HUMAN	283	P07355	sp|P07355|ANXA2_HUMAN Annexin A2 OS=Homo sapiens OX=9606 GN=ANXA2 PE=1 SV=2;sp|A6NMY6|AXA2L_HUMAN Putative annexin A2-like protein OS=Homo sapiens OX=9606 GN=ANXA2P2 PE=5 SV=2	Color2 [A=255, R=169, G=169, B=169]	9	4			FALSE	+	Elute_Ascites	8	8	32.7	32.7	38.604	0	26.714	108470000	33	0	3.12931	0	6.54427	2.42079	16.7986	18.0851	19.0205	24.9619	23.9908	24.5845
	1.94732	-2.45148	sp|P07357|CO8A_HUMAN	sp|P07357|CO8A_HUMAN	284	P07357	sp|P07357|CO8A_HUMAN Complement component C8 alpha chain OS=Homo sapiens OX=9606 GN=C8A PE=1 SV=2	Color2 [A=255, R=169, G=169, B=169]	9	4			FALSE			12	12	27.7	27.7	65.163	0	323.31	4627400000	166	0	1.94732	0.0539528	-2.45148	-0.960796	26.2547	25.9897	26.0651	24.4326	22.6006	23.922
+	2.87563	-3.65064	sp|P07358|CO8B_HUMAN	sp|P07358|CO8B_HUMAN	285	P07358	sp|P07358|CO8B_HUMAN Complement component C8 beta chain OS=Homo sapiens OX=9606 GN=C8B PE=1 SV=3	Color2 [A=255, R=169, G=169, B=169]	9	4			FALSE	+	Elute_Ascites	16	16	38.1	38.1	67.046	0	283.56	5250600000	127	0	2.87563	0.00860377	-3.65064	-1.4858	26.1306	25.9444	25.1551	21.413	22.3235	22.5416
+	2.16572	7.65125	sp|P07359|GP1BA_HUMAN	sp|P07359|GP1BA_HUMAN	286	P07359	sp|P07359|GP1BA_HUMAN Platelet glycoprotein Ib alpha chain OS=Homo sapiens OX=9606 GN=GP1BA PE=1 SV=2	Color2 [A=255, R=255, G=0, B=0]	9	8			TRUE	+	Elute_Ascites	9	9	13.5	13.5	71.539	0	182.56	2041300000	165	4.96154	2.16572	0.00145946	7.65125	2.19182	17.8823	18.0106	20.2097	25.2612	24.8818	28.9134
+	3.81533	-6.32452	sp|P07360|CO8G_HUMAN	sp|P07360|CO8G_HUMAN	287	P07360	sp|P07360|CO8G_HUMAN Complement component C8 gamma chain OS=Homo sapiens OX=9606 GN=C8G PE=1 SV=3	Color2 [A=255, R=169, G=169, B=169]	9	4			FALSE	+	Elute_Ascites	9	9	61.9	61.9	22.277	0	237.47	4505400000	151	0	3.81533	0	-6.32452	-2.57802	26.1908	26.4147	26.4199	20.384	19.128	20.5399
+	2.57248	5.61506	sp|P07437|TBB5_HUMAN;sp|Q13509|TBB3_HUMAN	sp|P07437|TBB5_HUMAN	288	P07437	sp|P07437|TBB5_HUMAN Tubulin beta chain OS=Homo sapiens OX=9606 GN=TUBB PE=1 SV=2	Color2 [A=255, R=169, G=169, B=169]	9	4			FALSE	+	Elute_Ascites	12	4	35.1	11	49.67	0	73.724	243290000	143	0	2.57248	0.00232258	5.61506	1.97284	18.1704	20.2596	20.9851	25.4006	25.32	25.5396
	0.491791	1.24675	sp|P07711|CATL1_HUMAN	sp|P07711|CATL1_HUMAN	290	P07711	sp|P07711|CATL1_HUMAN Cathepsin L1 OS=Homo sapiens OX=9606 GN=CTSL PE=1 SV=2	Color2 [A=255, R=169, G=169, B=169]	9	4			FALSE			2	2	7.8	7.8	37.564	0	4.6527	283420000	45	0	0.491791	0.419756	1.24675	0.40154	21.5421	21.6025	24.7556	24.3715	23.9551	23.3138
	0.149744	-0.522344	sp|P07737|PROF1_HUMAN;CON__P02584	sp|P07737|PROF1_HUMAN	291	P07737	sp|P07737|PROF1_HUMAN Profilin-1 OS=Homo sapiens OX=9606 GN=PFN1 PE=1 SV=2	Color2 [A=255, R=169, G=169, B=169]	9	4			FALSE			5	5	41.4	41.4	15.054	0	14.117	63635000	23	0	0.149744	0.78947	-0.522344	-0.158288	22.809	21.9947	19.3667	21.4694	21.8168	19.3173
	1.86334	2.49714	sp|P07741|APT_HUMAN	sp|P07741|APT_HUMAN	292	P07741	sp|P07741|APT_HUMAN Adenine phosphoribosyltransferase OS=Homo sapiens OX=9606 GN=APRT PE=1 SV=2	Color2 [A=255, R=169, G=169, B=169]	9	4			FALSE			2	2	13.3	13.3	19.608	0.0034965	3.4587	1777100	9	0	1.86334	0.0535714	2.49714	0.962442	20.2877	18.9105	18.4193	21.4054	22.0885	21.6152
	0.438462	-0.709646	sp|P07858|CATB_HUMAN	sp|P07858|CATB_HUMAN	293	P07858	sp|P07858|CATB_HUMAN Cathepsin B OS=Homo sapiens OX=9606 GN=CTSB PE=1 SV=3	Color2 [A=255, R=169, G=169, B=169]	9	4			FALSE			8	8	31.6	31.6	37.821	0	112.05	956480000	43	0	0.438462	0.652511	-0.709646	-0.263411	23.708	22.896	21.9705	22.8638	22.3437	21.2381
+	3.73929	4.66224	sp|P07900|HS90A_HUMAN;sp|Q14568|HS902_HUMAN;sp|Q58FF8|H90B2_HUMAN;sp|Q58FG0|HS905_HUMAN;sp|Q58FF6|H90B4_HUMAN	sp|P07900|HS90A_HUMAN	294	P07900	sp|P07900|HS90A_HUMAN Heat shock protein HSP 90-alpha OS=Homo sapiens OX=9606 GN=HSP90AA1 PE=1 SV=5	Color2 [A=255, R=169, G=169, B=169]	9	4			FALSE	+	Elute_Ascites	14	9	24.7	16	84.659	0	111.67	725610000	125	0	3.73929	0.00237363	4.66224	1.98449	21.8376	21.6597	22.7662	26.6192	26.8304	26.8007
+	3.12425	-6.64569	sp|P07998|RNAS1_HUMAN	sp|P07998|RNAS1_HUMAN	296	P07998	sp|P07998|RNAS1_HUMAN Ribonuclease pancreatic OS=Homo sapiens OX=9606 GN=RNASE1 PE=1 SV=4	Color2 [A=255, R=169, G=169, B=169]	9	4			FALSE	+	Elute_Ascites	5	5	55.1	55.1	17.644	0	65.917	756860000	74	0	3.12425	0	-6.64569	-2.44648	24.7773	25.1182	24.3158	19.2075	16.8675	18.1992
	0.99831	-3.23274	sp|P08123|CO1A2_HUMAN	sp|P08123|CO1A2_HUMAN	297	P08123	sp|P08123|CO1A2_HUMAN Collagen alpha-2(I) chain OS=Homo sapiens OX=9606 GN=COL1A2 PE=1 SV=7	Color2 [A=255, R=169, G=169, B=169]	9	4			FALSE			2	2	2.6	2.6	129.31	0	9.92	104870000	5	0	0.99831	0.0639101	-3.23274	-0.918688	20.2767	20.7109	20.7977	14.4419	19.4906	18.1545
+	5.76888	11.4051	sp|P08174|DAF_HUMAN	sp|P08174|DAF_HUMAN	298	P08174	sp|P08174|DAF_HUMAN Complement decay-accelerating factor OS=Homo sapiens OX=9606 GN=CD55 PE=1 SV=4	Color2 [A=255, R=255, G=0, B=0]	9	8			TRUE	+	Elute_Ascites	21	21	49.1	49.1	41.4	0	323.31	4402700000	259	5.11111	5.76888	0	11.4051	5.03876	18.0798	17.6162	18.3604	29.2869	29.2623	29.7224
	1.64439	-1.11808	sp|P08185|CBG_HUMAN	sp|P08185|CBG_HUMAN	299	P08185	sp|P08185|CBG_HUMAN Corticosteroid-binding globulin OS=Homo sapiens OX=9606 GN=SERPINA6 PE=1 SV=1	Color2 [A=255, R=169, G=169, B=169]	9	4			FALSE			14	14	44.7	44.7	45.14	0	323.31	9763200000	252	0	1.64439	0.305623	-1.11808	-0.483966	26.5983	26.2629	25.6784	25.371	24.9244	24.89
	0.396004	-1.31863	sp|P08253|MMP2_HUMAN	sp|P08253|MMP2_HUMAN	301	P08253	sp|P08253|MMP2_HUMAN 72 kDa type IV collagenase OS=Homo sapiens OX=9606 GN=MMP2 PE=1 SV=2	Color2 [A=255, R=169, G=169, B=169]	9	4			FALSE			4	4	9.7	9.7	73.881	0	48.903	160060000	14	0	0.396004	0.443133	-1.31863	-0.387011	17.425	21.0307	21.7596	17.9775	18.8198	19.462
	0.489057	-1.98676	sp|P08493|MGP_HUMAN	sp|P08493|MGP_HUMAN	303	P08493	sp|P08493|MGP_HUMAN Matrix Gla protein OS=Homo sapiens OX=9606 GN=MGP PE=1 SV=2	Color2 [A=255, R=169, G=169, B=169]	9	4			FALSE			1	1	10.7	10.7	12.353	0	12.797	35918000	6	0	0.489057	0.254126	-1.98676	-0.527102	21.283	21.9585	16.632	16.8512	18.7303	18.3317
+	2.48605	10.9771	sp|P08519|APOA_HUMAN	sp|P08519|APOA_HUMAN	304	P08519	sp|P08519|APOA_HUMAN Apolipoprotein(a) OS=Homo sapiens OX=9606 GN=LPA PE=1 SV=1	Color2 [A=255, R=255, G=0, B=0]	9	8			TRUE	+	Elute_Ascites	51	51	51.6	51.6	501.31	0	323.31	20520000000	1314	2.85971	2.48605	0	10.9771	2.93078	19.3824	18.884	24.3395	31.9338	31.611	31.9923
	1.61583	-1.07134	sp|P08571|CD14_HUMAN	sp|P08571|CD14_HUMAN	305	P08571	sp|P08571|CD14_HUMAN Monocyte differentiation antigen CD14 OS=Homo sapiens OX=9606 GN=CD14 PE=1 SV=2	Color2 [A=255, R=169, G=169, B=169]	9	4			FALSE			14	14	48	48	40.076	0	323.31	13635000000	304	0	1.61583	0.326353	-1.07134	-0.465103	26.8053	26.5137	26.3737	25.4385	25.0451	25.995
+	3.46971	6.38925	sp|P08575|PTPRC_HUMAN	sp|P08575|PTPRC_HUMAN	306	P08575	sp|P08575|PTPRC_HUMAN Receptor-type tyrosine-protein phosphatase C OS=Homo sapiens OX=9606 GN=PTPRC PE=1 SV=3	Color2 [A=255, R=255, G=0, B=0]	9	8			TRUE	+	Elute_Ascites	4	4	3.4	3.4	147.48	0	9.5575	116750000	20	2.375	3.46971	0	6.38925	2.4948	17.9258	16.3854	18.0813	24.0598	23.5672	23.9333
	1.68941	-0.795471	sp|P08603|CFAH_HUMAN	sp|P08603|CFAH_HUMAN	307	P08603	sp|P08603|CFAH_HUMAN Complement factor H OS=Homo sapiens OX=9606 GN=CFH PE=1 SV=4	Color2 [A=255, R=169, G=169, B=169]	9	4			FALSE			63	59	62.4	58.7	139.09	0	323.31	136000000000	2064	0	1.68941	0.492114	-0.795471	-0.359333	31.0462	30.894	30.3676	29.8837	29.9545	30.0832
+	1.82452	-5.52107	sp|P08637|FCG3A_HUMAN;sp|O75015|FCG3B_HUMAN	sp|P08637|FCG3A_HUMAN	308	P08637	sp|P08637|FCG3A_HUMAN Low affinity immunoglobulin gamma Fc region receptor III-A OS=Homo sapiens OX=9606 GN=FCGR3A PE=1 SV=2	Color2 [A=255, R=169, G=169, B=169]	9	4			FALSE	+	Elute_Ascites	5	5	20.9	20.9	29.089	0	48.241	1923100000	36	0	1.82452	0.00406154	-5.52107	-1.64808	24.8702	24.0165	23.331	18.6667	20.6991	16.2887
	0.418986	-1.83179	sp|P08670|VIME_HUMAN;sp|Q16352|AINX_HUMAN;sp|P07197|NFM_HUMAN;sp|P07196|NFL_HUMAN	sp|P08670|VIME_HUMAN	309	P08670	sp|P08670|VIME_HUMAN Vimentin OS=Homo sapiens OX=9606 GN=VIM PE=1 SV=4	Color2 [A=255, R=169, G=169, B=169]	9	4			FALSE			8	5	17.2	13.1	53.651	0	24.938	134120000	20	0	0.418986	0.316185	-1.83179	-0.474228	21.773	21.9906	16.355	18.7412	17.9816	17.9005
	0.701278	-0.343457	sp|P08697|A2AP_HUMAN;CON__P28800	sp|P08697|A2AP_HUMAN	310	P08697	sp|P08697|A2AP_HUMAN Alpha-2-antiplasmin OS=Homo sapiens OX=9606 GN=SERPINF2 PE=1 SV=3	Color2 [A=255, R=169, G=169, B=169]	9	4			FALSE			22	22	51.9	51.9	54.565	0	323.31	23200000000	676	0	0.701278	0.796258	-0.343457	-0.154477	28.1183	28.3511	27.7068	27.9539	27.6182	27.5738
	0.251004	-0.754042	sp|P09211|GSTP1_HUMAN	sp|P09211|GSTP1_HUMAN	312	P09211	sp|P09211|GSTP1_HUMAN Glutathione S-transferase P OS=Homo sapiens OX=9606 GN=GSTP1 PE=1 SV=2	Color2 [A=255, R=169, G=169, B=169]	9	4			FALSE			6	6	44.3	44.3	23.356	0	134.14	520930000	72	0	0.251004	0.69592	-0.754042	-0.236304	25.0937	24.9592	23.6152	24.3716	25.3457	21.6886
	1.07528	-2.636	sp|P09382|LEG1_HUMAN	sp|P09382|LEG1_HUMAN	313	P09382	sp|P09382|LEG1_HUMAN Galectin-1 OS=Homo sapiens OX=9606 GN=LGALS1 PE=1 SV=2	Color2 [A=255, R=169, G=169, B=169]	9	4			FALSE			3	3	29.6	29.6	14.716	0	9.6486	313470000	9	0	1.07528	0.084424	-2.636	-0.836207	22.7522	22.7549	19.7955	18.0214	19.309	20.0642
+	2.7087	-6.95011	sp|P09466|PAEP_HUMAN	sp|P09466|PAEP_HUMAN	314	P09466	sp|P09466|PAEP_HUMAN Glycodelin OS=Homo sapiens OX=9606 GN=PAEP PE=1 SV=2	Color2 [A=255, R=169, G=169, B=169]	9	4			FALSE	+	Elute_Ascites	6	6	36.1	36.1	20.624	0	191.6	3675300000	77	0	2.7087	0	-6.95011	-2.34552	25.1243	25.8207	23.514	16.5542	18.8196	18.2349
	0.84281	-1.70366	sp|P09486|SPRC_HUMAN	sp|P09486|SPRC_HUMAN	315	P09486	sp|P09486|SPRC_HUMAN SPARC OS=Homo sapiens OX=9606 GN=SPARC PE=1 SV=1	Color2 [A=255, R=169, G=169, B=169]	9	4			FALSE			1	1	6.3	6.3	34.632	0	4.5538	29926000	2	0	0.84281	0.203977	-1.70366	-0.579801	18.5797	18.9403	21.2866	18.6054	17.2191	17.8712
	2.51933	1.38554	sp|P09871|C1S_HUMAN;sp|P48740|MASP1_HUMAN	sp|P09871|C1S_HUMAN	316	P09871	sp|P09871|C1S_HUMAN Complement C1s subcomponent OS=Homo sapiens OX=9606 GN=C1S PE=1 SV=1	Color2 [A=255, R=169, G=169, B=169]	9	4			FALSE			25	25	49.4	49.4	76.684	0	323.31	7626800000	431	0	2.51933	0.172483	1.38554	0.625302	26.7062	26.8399	26.3825	28.3447	27.7734	27.9672
	1.04498	1.26712	sp|P09972|ALDOC_HUMAN	sp|P09972|ALDOC_HUMAN	317	P09972	sp|P09972|ALDOC_HUMAN Fructose-bisphosphate aldolase C OS=Homo sapiens OX=9606 GN=ALDOC PE=1 SV=2	Color2 [A=255, R=169, G=169, B=169]	9	4			FALSE			1	1	6.3	6.3	39.455	0	26.313	5430000	5	0	1.04498	0.294583	1.26712	0.493114	19.1009	18.9052	17.8997	20.7269	19.2708	19.7095
	4.5294	-2.80122	sp|P0C0L4|CO4A_HUMAN;CON__ENSEMBL:ENSBTAP00000007350	sp|P0C0L4|CO4A_HUMAN	318	P0C0L4	sp|P0C0L4|CO4A_HUMAN Complement C4-A OS=Homo sapiens OX=9606 GN=C4A PE=1 SV=2	Color2 [A=255, R=169, G=169, B=169]	9	4			FALSE			107	4	68.2	4	192.78	0	323.31	189000000000	3581	0	4.5294	0.0149677	-2.80122	-1.31361	31.3679	31.5661	31.5629	28.7235	28.4867	28.883
	2.51942	-2.13111	sp|P0C0L5|CO4B_HUMAN	sp|P0C0L5|CO4B_HUMAN	319	P0C0L5	sp|P0C0L5|CO4B_HUMAN Complement C4-B OS=Homo sapiens OX=9606 GN=C4B PE=1 SV=2	Color2 [A=255, R=169, G=169, B=169]	9	4			FALSE			106	4	67.4	4.4	192.75	0	276.41	3300400000	146	0	2.51942	0.0641933	-2.13111	-0.913895	26.1075	25.5964	26.4299	23.8077	23.585	24.3477
	0.786488	1.40987	sp|P62987|RL40_HUMAN;sp|P62979|RS27A_HUMAN;sp|P0CG47|UBB_HUMAN;sp|P0CG48|UBC_HUMAN	sp|P62987|RL40_HUMAN;sp|P62979|RS27A_HUMAN;sp|P0CG47|UBB_HUMAN;sp|P0CG48|UBC_HUMAN	320	P62987	sp|P62987|RL40_HUMAN Ubiquitin-60S ribosomal protein L40 OS=Homo sapiens OX=9606 GN=UBA52 PE=1 SV=2;sp|P62979|RS27A_HUMAN Ubiquitin-40S ribosomal protein S27a OS=Homo sapiens OX=9606 GN=RPS27A PE=1 SV=2;sp|P0CG47|UBB_HUMAN Polyubiquitin-B OS=Homo sapiens O	Color2 [A=255, R=169, G=169, B=169]	9	4			FALSE			4	4	28.1	28.1	14.728	0	26.41	92008000	30	0	0.786488	0.294074	1.40987	0.498687	22.8892	20.6358	21.5378	23.9823	22.2319	23.0782
	0.775714	-4.96096	sp|P0DJI8|SAA1_HUMAN	sp|P0DJI8|SAA1_HUMAN	321	P0DJI8	sp|P0DJI8|SAA1_HUMAN Serum amyloid A-1 protein OS=Homo sapiens OX=9606 GN=SAA1 PE=1 SV=1	Color2 [A=255, R=169, G=169, B=169]	9	4			FALSE			11	5	73	33.6	13.532	0	323.31	2456700000	118	0	0.775714	0.0499582	-4.96096	-1.00279	25.8483	28.483	18.7433	18.7192	20.312	19.1605
+	3.05798	3.60172	sp|P0DMV9|HS71B_HUMAN;sp|P0DMV8|HS71A_HUMAN	sp|P0DMV9|HS71B_HUMAN;sp|P0DMV8|HS71A_HUMAN	323	P0DMV9	sp|P0DMV9|HS71B_HUMAN Heat shock 70 kDa protein 1B OS=Homo sapiens OX=9606 GN=HSPA1B PE=1 SV=1;sp|P0DMV8|HS71A_HUMAN Heat shock 70 kDa protein 1A OS=Homo sapiens OX=9606 GN=HSPA1A PE=1 SV=1	Color2 [A=255, R=169, G=169, B=169]	9	4			FALSE	+	Elute_Ascites	6	2	10	2.5	70.051	0	12.86	64017000	30	NaN	3.05798	0.00836842	3.60172	1.49823	18.3436	19.2139	19.4649	22.3348	23.0411	22.4517
	2.71685	-1.06552	sp|P0DOX2|IGA2_HUMAN	sp|P0DOX2|IGA2_HUMAN	324	P0DOX2	sp|P0DOX2|IGA2_HUMAN Immunoglobulin alpha-2 heavy chain OS=Homo sapiens OX=9606 PE=1 SV=2	Color2 [A=255, R=169, G=169, B=169]	9	4			FALSE			19	4	51.6	12.3	48.934	0	323.31	95147000000	959	0	2.71685	0.295926	-1.06552	-0.4963	30.2502	29.8683	30.3164	29.06	29.0118	29.1665
	0.308497	-1.29327	sp|P0DOX3|IGD_HUMAN	sp|P0DOX3|IGD_HUMAN	325	P0DOX3	sp|P0DOX3|IGD_HUMAN Immunoglobulin delta heavy chain OS=Homo sapiens OX=9606 PE=1 SV=1	Color2 [A=255, R=169, G=169, B=169]	9	4			FALSE			2	2	3.3	3.3	56.224	0	6.2995	92291000	13	0	0.308497	0.507251	-1.29327	-0.348626	21.2764	21.6992	16.6391	19.5923	17.7308	18.4119
	1.68378	-1.93334	sp|P0DOX5|IGG1_HUMAN;sp|P01857|IGHG1_HUMAN	sp|P0DOX5|IGG1_HUMAN;sp|P01857|IGHG1_HUMAN	326		sp|P0DOX5|IGG1_HUMAN Immunoglobulin gamma-1 heavy chain OS=Homo sapiens OX=9606 PE=1 SV=2;sp|P01857|IGHG1_HUMAN Immunoglobulin heavy constant gamma 1 OS=Homo sapiens OX=9606 GN=IGHG1 PE=1 SV=1	Color2 [A=255, R=169, G=169, B=169]	9	4			FALSE			41	24	66.6	53.2	49.328	0	323.31	2470000000000	17639	NaN	1.68378	0.108364	-1.93334	-0.766721	35.3173	35.1483	36.6918	33.5915	33.6163	34.1495
	1.05891	-0.892616	sp|P0DOX7|IGK_HUMAN	sp|P0DOX7|IGK_HUMAN	327		sp|P0DOX7|IGK_HUMAN Immunoglobulin kappa light chain OS=Homo sapiens OX=9606 PE=1 SV=1	Color2 [A=255, R=169, G=169, B=169]	9	4			FALSE			19	3	66.4	20.1	23.379	0	156.64	18264000000	695	NaN	1.05891	0.469986	-0.892616	-0.372526	27.7334	27.3818	27.7998	26.0864	26.7684	27.3824
	0.827494	-0.761225	sp|P0DOX8|IGL1_HUMAN;sp|B9A064|IGLL5_HUMAN;sp|P0CG04|IGLC1_HUMAN	sp|P0DOX8|IGL1_HUMAN;sp|B9A064|IGLL5_HUMAN;sp|P0CG04|IGLC1_HUMAN	328	P0DOX8	sp|P0DOX8|IGL1_HUMAN Immunoglobulin lambda-1 light chain OS=Homo sapiens OX=9606 PE=1 SV=1;sp|B9A064|IGLL5_HUMAN Immunoglobulin lambda-like polypeptide 5 OS=Homo sapiens OX=9606 GN=IGLL5 PE=2 SV=2;sp|P0CG04|IGLC1_HUMAN Immunoglobulin lambda constant 1 OS=H	Color2 [A=255, R=169, G=169, B=169]	9	4			FALSE			15	3	56.9	20.4	22.83	0	70.227	16903000000	1046	0	0.827494	0.564046	-0.761225	-0.313727	27.3639	27.9785	28.6457	27.3687	27.5158	26.8201
	1.46656	-0.807627	sp|P0DOY2|IGLC2_HUMAN;sp|P0CF74|IGLC6_HUMAN	sp|P0DOY2|IGLC2_HUMAN	329	P0DOY2	sp|P0DOY2|IGLC2_HUMAN Immunoglobulin lambda constant 2 OS=Homo sapiens OX=9606 GN=IGLC2 PE=1 SV=1	Color2 [A=255, R=169, G=169, B=169]	9	4			FALSE			18	0	96.2	0	11.293	0	323.31	845000000000	4610	0	1.46656	0.494682	-0.807627	-0.35807	33.5705	32.9344	33.7106	32.6042	32.7514	32.437
	0.203077	-1.4201	sp|P0DOY3|IGLC3_HUMAN	sp|P0DOY3|IGLC3_HUMAN	330	P0DOY3	sp|P0DOY3|IGLC3_HUMAN Immunoglobulin lambda constant 3 OS=Homo sapiens OX=9606 GN=IGLC3 PE=1 SV=1	Color2 [A=255, R=169, G=169, B=169]	9	4			FALSE			17	3	96.2	43.4	11.265	0	102.66	775560000	20	0	0.203077	0.582654	-1.4201	-0.302265	23.6807	24.5336	19.1007	17.1826	24.4428	21.4293
+	4.11003	-4.4441	sp|P0DP02|HVC33_HUMAN	sp|P0DP02|HVC33_HUMAN	331	P0DP02	sp|P0DP02|HVC33_HUMAN Immunoglobulin heavy variable 3-30-3 OS=Homo sapiens OX=9606 GN=IGHV3-30-3 PE=3 SV=1	Color2 [A=255, R=169, G=169, B=169]	9	4			FALSE	+	Elute_Ascites	8	0	50.4	0	12.989	0	6.4573	380230000	5	0	4.11003	0.00227368	-4.4441	-1.95936	22.2893	22.9793	22.1919	18.0129	17.8823	18.233
	0.856617	-4.21983	sp|P0DP04|HV43D_HUMAN	sp|P0DP04|HV43D_HUMAN	332	P0DP04	sp|P0DP04|HV43D_HUMAN Immunoglobulin heavy variable 3-43D OS=Homo sapiens OX=9606 GN=IGHV3-43D PE=3 SV=1	Color2 [A=255, R=169, G=169, B=169]	9	4			FALSE			6	0	44.1	0	13.017	0	133.39	1489800000	67	0	0.856617	0.0525902	-4.21983	-0.983715	24.4689	24.8861	24.4901	17.3681	18.9422	24.8753
	0.607648	0.672708	sp|P0DP06|HVD34_HUMAN;sp|P0DP07|HV431_HUMAN	sp|P0DP06|HVD34_HUMAN	333	P0DP06	sp|P0DP06|HVD34_HUMAN Immunoglobulin heavy variable 4-30-4 OS=Homo sapiens OX=9606 GN=IGHV4-30-4 PE=3 SV=1	Color2 [A=255, R=169, G=169, B=169]	9	4			FALSE			6	0	45.8	0	13.156	0	323.31	16502000000	685	0	0.607648	0.642709	0.672708	0.269476	28.0396	27.0813	28.5359	28.0621	28.7188	28.8941
+	4.10981	-4.89658	sp|P0DP25|CALM3_HUMAN;sp|P0DP24|CALM2_HUMAN;sp|P0DP23|CALM1_HUMAN	sp|P0DP25|CALM3_HUMAN;sp|P0DP24|CALM2_HUMAN;sp|P0DP23|CALM1_HUMAN	334	P0DP25	sp|P0DP25|CALM3_HUMAN Calmodulin-3 OS=Homo sapiens OX=9606 GN=CALM3 PE=1 SV=1;sp|P0DP24|CALM2_HUMAN Calmodulin-2 OS=Homo sapiens OX=9606 GN=CALM2 PE=1 SV=1;sp|P0DP23|CALM1_HUMAN Calmodulin-1 OS=Homo sapiens OX=9606 GN=CALM1 PE=1 SV=1	Color2 [A=255, R=169, G=169, B=169]	9	4			FALSE	+	Elute_Ascites	6	6	40.9	40.9	16.837	0	148.34	384670000	39	NaN	4.10981	0.00138462	-4.89658	-2.13315	25.1983	24.3812	24.6406	19.5741	19.7959	20.1603
	1.24709	-5.12592	sp|P10451|OSTP_HUMAN;CON__P31096	sp|P10451|OSTP_HUMAN	335	P10451	sp|P10451|OSTP_HUMAN Osteopontin OS=Homo sapiens OX=9606 GN=SPP1 PE=1 SV=1	Color2 [A=255, R=169, G=169, B=169]	9	4			FALSE			6	6	26.4	26.4	35.422	0	60.784	937230000	30	0	1.24709	0.0153191	-5.12592	-1.30438	25.6885	25.3315	21.9703	17.3494	18.0378	22.2253
+	4.0954	-3.62836	sp|P10643|CO7_HUMAN;CON__Q29RQ1	sp|P10643|CO7_HUMAN	336	P10643	sp|P10643|CO7_HUMAN Complement component C7 OS=Homo sapiens OX=9606 GN=C7 PE=1 SV=2	Color2 [A=255, R=169, G=169, B=169]	9	4			FALSE	+	Elute_Ascites	33	33	49.1	49.1	93.517	0	323.31	18506000000	470	0	4.0954	0.00396992	-3.62836	-1.63381	28.2084	28.2301	28.5635	24.5976	25.0726	24.4469
	1.14792	-4.22058	sp|P10809|CH60_HUMAN	sp|P10809|CH60_HUMAN	337	P10809	sp|P10809|CH60_HUMAN 60 kDa heat shock protein, mitochondrial OS=Homo sapiens OX=9606 GN=HSPD1 PE=1 SV=2	Color2 [A=255, R=169, G=169, B=169]	9	4			FALSE			3	3	7.3	7.3	61.054	0.0034423	3.3386	546540000	7	0	1.14792	0.0332632	-4.22058	-1.13181	18.6481	23.6323	23.7005	18.2502	18.1689	16.9
	2.4694	2.45157	sp|P10909|CLUS_HUMAN	sp|P10909|CLUS_HUMAN	338	P10909	sp|P10909|CLUS_HUMAN Clusterin OS=Homo sapiens OX=9606 GN=CLU PE=1 SV=1	Color2 [A=255, R=169, G=169, B=169]	9	4			FALSE			28	28	43.4	43.4	52.494	0	323.31	55866000000	1532	0	2.4694	0.0472961	2.45157	1.0241	28.8446	28.7379	29.7659	31.7071	31.1355	31.8605
	2.24188	3.50503	sp|P11021|BIP_HUMAN	sp|P11021|BIP_HUMAN	339	P11021	sp|P11021|BIP_HUMAN Endoplasmic reticulum chaperone BiP OS=Homo sapiens OX=9606 GN=HSPA5 PE=1 SV=2	Color2 [A=255, R=169, G=169, B=169]	9	4			FALSE			4	3	7	7	72.332	0	10.417	106840000	17	0	2.24188	0.014623	3.50503	1.32252	19.172	18.5316	17.8225	22.9009	22.0417	21.0985
	0.138852	0.300343	sp|P11047|LAMC1_HUMAN	sp|P11047|LAMC1_HUMAN	340	P11047	sp|P11047|LAMC1_HUMAN Laminin subunit gamma-1 OS=Homo sapiens OX=9606 GN=LAMC1 PE=1 SV=3	Color2 [A=255, R=169, G=169, B=169]	9	4			FALSE			3	3	3	3	177.6	0.0018519	4.2895	6440100	4	0	0.138852	0.857041	0.300343	0.107271	18.8119	18.2943	19.2823	19.5153	17.6448	20.1296
	1.05408	6.01569	sp|P11142|HSP7C_HUMAN;sp|P54652|HSP72_HUMAN	sp|P11142|HSP7C_HUMAN;sp|P54652|HSP72_HUMAN	341	P11142	sp|P11142|HSP7C_HUMAN Heat shock cognate 71 kDa protein OS=Homo sapiens OX=9606 GN=HSPA8 PE=1 SV=1;sp|P54652|HSP72_HUMAN Heat shock-related 70 kDa protein 2 OS=Homo sapiens OX=9606 GN=HSPA2 PE=1 SV=1	Color2 [A=255, R=169, G=169, B=169]	9	4			FALSE			11	8	18.6	15.5	70.897	0	27.374	869860000	67	0	1.05408	0.0161244	6.01569	1.28498	18.3792	16.4079	25.2424	26.1486	25.7311	26.1969
	0.76066	4.06235	sp|P11217|PYGM_HUMAN;sp|P11216|PYGB_HUMAN;sp|P06737|PYGL_HUMAN	sp|P11217|PYGM_HUMAN	342	P11217	sp|P11217|PYGM_HUMAN Glycogen phosphorylase, muscle form OS=Homo sapiens OX=9606 GN=PYGM PE=1 SV=6	Color2 [A=255, R=169, G=169, B=169]	9	4			FALSE			4	4	4.8	4.8	97.091	0	9.0808	71764000	13	0	0.76066	0.0643556	4.06235	0.911575	18.8419	17.1143	18.093	25.9133	22.6761	17.6468
+	2.67625	7.30192	sp|P11597|CETP_HUMAN	sp|P11597|CETP_HUMAN	343	P11597	sp|P11597|CETP_HUMAN Cholesteryl ester transfer protein OS=Homo sapiens OX=9606 GN=CETP PE=1 SV=2	Color2 [A=255, R=169, G=169, B=169]	9	4			FALSE	+	Elute_Ascites	10	10	23.3	23.3	54.756	0	103.16	469210000	113	0	2.67625	0	7.30192	2.4081	20.158	16.8448	18.9072	25.5582	26.6661	25.5914
	1.63057	-4.37025	sp|P12109|CO6A1_HUMAN	sp|P12109|CO6A1_HUMAN	345	P12109	sp|P12109|CO6A1_HUMAN Collagen alpha-1(VI) chain OS=Homo sapiens OX=9606 GN=COL6A1 PE=1 SV=3	Color2 [A=255, R=169, G=169, B=169]	9	4			FALSE			7	7	9	9	108.53	0	43.303	1340900000	47	0	1.63057	0.0138983	-4.37025	-1.35522	24.1534	24.3668	23.7461	17.496	21.664	19.9955
+	4.18418	7.43898	sp|P12111|CO6A3_HUMAN	sp|P12111|CO6A3_HUMAN	346	P12111	sp|P12111|CO6A3_HUMAN Collagen alpha-3(VI) chain OS=Homo sapiens OX=9606 GN=COL6A3 PE=1 SV=5	Color2 [A=255, R=255, G=0, B=0]	9	8			TRUE	+	Elute_Ascites	79	79	21.5	21.5	343.67	0	323.31	73509000000	2125	2.93023	4.18418	0	7.43898	3.06148	24.4682	25.1536	25.6677	32.4199	32.1664	33.0202
+	2.77999	10.2842	sp|P12259|FA5_HUMAN	sp|P12259|FA5_HUMAN	347	P12259	sp|P12259|FA5_HUMAN Coagulation factor V OS=Homo sapiens OX=9606 GN=F5 PE=1 SV=4	Color2 [A=255, R=255, G=255, B=0]	9	8			TRUE	+	Elute_Ascites	31	26	16.3	13.9	251.7	0	170.46	991240000	249	1.30328	2.77999	0	10.2842	3.0567	17.9676	19.9321	15.2781	28.4133	27.8776	27.7395
	0.0424963	0.317236	sp|P12830|CADH1_HUMAN	sp|P12830|CADH1_HUMAN	348	P12830	sp|P12830|CADH1_HUMAN Cadherin-1 OS=Homo sapiens OX=9606 GN=CDH1 PE=1 SV=3	Color2 [A=255, R=169, G=169, B=169]	9	4			FALSE			5	5	7	7	97.455	0	20.797	61091000	19	0	0.0424963	0.90812	0.317236	0.0698114	22.2781	22.2947	17.5033	23.2857	22.6827	17.0593
	0.889581	3.08087	sp|P13473|LAMP2_HUMAN	sp|P13473|LAMP2_HUMAN	349	P13473	sp|P13473|LAMP2_HUMAN Lysosome-associated membrane glycoprotein 2 OS=Homo sapiens OX=9606 GN=LAMP2 PE=1 SV=2	Color2 [A=255, R=255, G=0, B=0]	9	8			TRUE			2	2	4.9	4.9	44.96	0.0018727	4.3711	31525000	11	4	0.889581	0.0785196	3.08087	0.85244	15.9875	19.9541	21.1863	22.6494	21.3815	22.3395
+	1.34271	6.0221	sp|P13611|CSPG2_HUMAN	sp|P13611|CSPG2_HUMAN	350	P13611	sp|P13611|CSPG2_HUMAN Versican core protein OS=Homo sapiens OX=9606 GN=VCAN PE=1 SV=3	Color2 [A=255, R=255, G=0, B=0]	9	8			TRUE	+	Elute_Ascites	22	22	7.5	7.5	372.82	0	323.31	1367400000	262	3.44792	1.34271	0.00844444	6.0221	1.46967	23.3098	17.4144	23.9231	28.1759	27.1698	27.3679
	1.59781	2.71946	sp|P13639|EF2_HUMAN	sp|P13639|EF2_HUMAN	351	P13639	sp|P13639|EF2_HUMAN Elongation factor 2 OS=Homo sapiens OX=9606 GN=EEF2 PE=1 SV=4	Color2 [A=255, R=169, G=169, B=169]	9	4			FALSE			3	3	5.9	5.9	95.337	0	6.4059	6783000	7	0	1.59781	0.0534959	2.71946	0.978076	18.5379	18.3651	16.278	20.5444	19.9098	20.8851
+	3.58489	-4.46852	sp|P13671|CO6_HUMAN	sp|P13671|CO6_HUMAN	352	P13671	sp|P13671|CO6_HUMAN Complement component C6 OS=Homo sapiens OX=9606 GN=C6 PE=1 SV=3	Color2 [A=255, R=169, G=169, B=169]	9	4			FALSE	+	Elute_Ascites	20	20	31.6	31.6	104.79	0	323.31	6774100000	217	0	3.58489	0.00209709	-4.46852	-1.88814	26.9741	26.2272	26.6672	21.7625	21.9667	22.7338
	1.43707	4.98564	sp|P13987|CD59_HUMAN	sp|P13987|CD59_HUMAN	353	P13987	sp|P13987|CD59_HUMAN CD59 glycoprotein OS=Homo sapiens OX=9606 GN=CD59 PE=1 SV=1	Color2 [A=255, R=169, G=169, B=169]	9	4			FALSE			4	4	25.8	25.8	14.177	0	8.8737	65595000	24	0	1.43707	0.0128182	4.98564	1.37985	18.7481	22.5882	17.4937	25.1429	25.0546	23.5894
	0.581863	-2.17268	sp|P14174|MIF_HUMAN	sp|P14174|MIF_HUMAN	354	P14174	sp|P14174|MIF_HUMAN Macrophage migration inhibitory factor OS=Homo sapiens OX=9606 GN=MIF PE=1 SV=4	Color2 [A=255, R=169, G=169, B=169]	9	4			FALSE			2	2	17.4	17.4	12.476	0	5.1395	69719000	12	0	0.581863	0.196849	-2.17268	-0.592837	22.4338	22.4521	17.7064	19.6655	18.5588	17.85
+	2.99211	4.66934	sp|P14618|KPYM_HUMAN	sp|P14618|KPYM_HUMAN	355	P14618	sp|P14618|KPYM_HUMAN Pyruvate kinase PKM OS=Homo sapiens OX=9606 GN=PKM PE=1 SV=4	Color2 [A=255, R=169, G=169, B=169]	9	4			FALSE	+	Elute_Ascites	21	20	54.6	52.5	57.936	0	162.45	1628100000	379	0	2.99211	0.002	4.66934	1.8348	24.1398	23.1016	22.3984	27.9989	28.1608	27.4882
+	1.54781	5.0515	sp|P14923|PLAK_HUMAN	sp|P14923|PLAK_HUMAN	356	P14923	sp|P14923|PLAK_HUMAN Junction plakoglobin OS=Homo sapiens OX=9606 GN=JUP PE=1 SV=3	Color2 [A=255, R=169, G=169, B=169]	9	4			FALSE	+	Elute_Ascites	12	12	21.3	21.3	81.744	0	38.195	81691000	27	0	1.54781	0.00898795	5.0515	1.44172	17.9024	18.0644	17.1179	24.6099	23.7954	19.8339
	0.92009	-1.80587	sp|P15090|FABP4_HUMAN	sp|P15090|FABP4_HUMAN	357	P15090	sp|P15090|FABP4_HUMAN Fatty acid-binding protein, adipocyte OS=Homo sapiens OX=9606 GN=FABP4 PE=1 SV=3	Color2 [A=255, R=169, G=169, B=169]	9	4			FALSE			2	2	13.6	13.6	14.719	0.0097879	2.8254	15640000	7	0	0.92009	0.177277	-1.80587	-0.619128	19.8483	20.7173	17.916	17.8498	18.2747	16.9394
+	3.17349	5.87384	sp|P15153|RAC2_HUMAN;sp|P63000|RAC1_HUMAN;sp|P60763|RAC3_HUMAN	sp|P15153|RAC2_HUMAN;sp|P63000|RAC1_HUMAN;sp|P60763|RAC3_HUMAN	358	P15153	sp|P15153|RAC2_HUMAN Ras-related C3 botulinum toxin substrate 2 OS=Homo sapiens OX=9606 GN=RAC2 PE=1 SV=1;sp|P63000|RAC1_HUMAN Ras-related C3 botulinum toxin substrate 1 OS=Homo sapiens OX=9606 GN=RAC1 PE=1 SV=1;sp|P60763|RAC3_HUMAN Ras-related C3 botulinu	Color2 [A=255, R=169, G=169, B=169]	9	4			FALSE	+	Elute_Ascites	3	3	15.6	15.6	21.429	0	5.8688	19274000	17	0	3.17349	0	5.87384	2.24632	18.8183	18.3838	17.6309	24.5085	24.7962	23.1497
	2.04296	-3.32938	sp|P15169|CBPN_HUMAN;CON__Q2KJ83	sp|P15169|CBPN_HUMAN	359	P15169	sp|P15169|CBPN_HUMAN Carboxypeptidase N catalytic chain OS=Homo sapiens OX=9606 GN=CPN1 PE=1 SV=1	Color2 [A=255, R=169, G=169, B=169]	9	4			FALSE			8	8	23.1	23.1	52.286	0	41.997	789810000	48	0	2.04296	0.019598	-3.32938	-1.2318	23.5401	23.6471	23.598	21.3918	18.9759	20.4294
	0.173772	0.756546	sp|P15328|FOLR1_HUMAN	sp|P15328|FOLR1_HUMAN	360	P15328	sp|P15328|FOLR1_HUMAN Folate receptor alpha OS=Homo sapiens OX=9606 GN=FOLR1 PE=1 SV=3	Color2 [A=255, R=169, G=169, B=169]	9	4			FALSE			2	2	11.7	11.7	29.819	0	5.5839	82755000	5	0	0.173772	0.737226	0.756546	0.207321	18.5404	20.2713	16.7532	20.5492	20.6056	16.6797
	0.832667	-4.11415	sp|P15814|IGLL1_HUMAN	sp|P15814|IGLL1_HUMAN	361	P15814	sp|P15814|IGLL1_HUMAN Immunoglobulin lambda-like polypeptide 1 OS=Homo sapiens OX=9606 GN=IGLL1 PE=1 SV=1	Color2 [A=255, R=169, G=169, B=169]	9	4			FALSE			3	3	16.4	16.4	22.963	0	27.412	1020100000	11	0	0.832667	0.0544375	-4.11415	-0.958705	23.481	21.7946	27.1787	18.0811	18.7139	23.3169
	1.15442	6.05007	sp|P15924|DESP_HUMAN	sp|P15924|DESP_HUMAN	362	P15924	sp|P15924|DESP_HUMAN Desmoplakin OS=Homo sapiens OX=9606 GN=DSP PE=1 SV=3	Color2 [A=255, R=169, G=169, B=169]	9	4			FALSE			34	34	16	16	331.77	0	95.049	257110000	74	0	1.15442	0.0138202	6.05007	1.35515	19.6339	15.1883	16.9554	26.338	24.3112	19.2786
+	2.27865	5.77075	sp|P15941|MUC1_HUMAN	sp|P15941|MUC1_HUMAN	363	P15941	sp|P15941|MUC1_HUMAN Mucin-1 OS=Homo sapiens OX=9606 GN=MUC1 PE=1 SV=3	Color2 [A=255, R=255, G=0, B=0]	9	8			TRUE	+	Elute_Ascites	7	7	6.5	6.5	122.1	0	90.443	4524400000	358	2.42748	2.27865	0.00211765	5.77075	1.8947	21.3127	24.8697	23.5667	28.8158	29.0184	29.2272
	0.180212	-1.58337	sp|P16035|TIMP2_HUMAN	sp|P16035|TIMP2_HUMAN	364	P16035	sp|P16035|TIMP2_HUMAN Metalloproteinase inhibitor 2 OS=Homo sapiens OX=9606 GN=TIMP2 PE=1 SV=2	Color2 [A=255, R=169, G=169, B=169]	9	4			FALSE			8	8	32.3	32.3	24.399	0	127.57	632320000	38	0	0.180212	0.592237	-1.58337	-0.296393	25.2439	25.8164	15.5184	20.5602	20.5181	20.7503
+	2.25753	4.72803	sp|P16070|CD44_HUMAN	sp|P16070|CD44_HUMAN	365	P16070	sp|P16070|CD44_HUMAN CD44 antigen OS=Homo sapiens OX=9606 GN=CD44 PE=1 SV=3	Color2 [A=255, R=255, G=0, B=0]	9	8			TRUE	+	Elute_Ascites	4	4	4.7	4.7	81.537	0	15.293	3095400000	126	2.32258	2.25753	0.00409302	4.72803	1.64831	24.8569	23.456	21.8913	27.9203	28.4032	28.0648
	0.317018	-1.31727	sp|P17900|SAP3_HUMAN	sp|P17900|SAP3_HUMAN	366	P17900	sp|P17900|SAP3_HUMAN Ganglioside GM2 activator OS=Homo sapiens OX=9606 GN=GM2A PE=1 SV=4	Color2 [A=255, R=169, G=169, B=169]	9	4			FALSE			5	5	27.5	27.5	20.838	0	24.041	172340000	19	0	0.317018	0.495671	-1.31727	-0.355918	22.7925	23.4549	19.5749	22.424	21.1167	18.3298
	0.0202304	0.0684764	sp|P17931|LEG3_HUMAN	sp|P17931|LEG3_HUMAN	367	P17931	sp|P17931|LEG3_HUMAN Galectin-3 OS=Homo sapiens OX=9606 GN=LGALS3 PE=1 SV=5	Color2 [A=255, R=169, G=169, B=169]	9	4			FALSE			4	4	18.4	18.4	26.152	0	5.0342	15625000	9	0	0.0202304	0.968195	0.0684764	0.0218948	19.8223	20.5408	18.346	19.1678	21.4212	18.3255
	0.410802	-1.99354	sp|P17936|IBP3_HUMAN	sp|P17936|IBP3_HUMAN	368	P17936	sp|P17936|IBP3_HUMAN Insulin-like growth factor-binding protein 3 OS=Homo sapiens OX=9606 GN=IGFBP3 PE=1 SV=2	Color2 [A=255, R=169, G=169, B=169]	9	4			FALSE			10	10	48.1	48.1	31.674	0	80.788	544050000	52	0	0.410802	0.298338	-1.99354	-0.490815	23.673	25.0121	18.343	20.9704	19.9142	20.163
+	1.96469	-4.12717	sp|P18065|IBP2_HUMAN	sp|P18065|IBP2_HUMAN	369	P18065	sp|P18065|IBP2_HUMAN Insulin-like growth factor-binding protein 2 OS=Homo sapiens OX=9606 GN=IGFBP2 PE=1 SV=2	Color2 [A=255, R=169, G=169, B=169]	9	4			FALSE			12	12	44.6	44.6	34.814	0	195.21	714630000	46	0	1.96469	0.0102012	-4.12717	-1.4145	25.7582	25.5721	23.2591	21.3776	20.944	19.8862
	0.316255	1.37335	sp|P18085|ARF4_HUMAN	sp|P18085|ARF4_HUMAN	370	P18085	sp|P18085|ARF4_HUMAN ADP-ribosylation factor 4 OS=Homo sapiens OX=9606 GN=ARF4 PE=1 SV=3	Color2 [A=255, R=169, G=169, B=169]	9	4			FALSE			2	1	11.7	5.6	20.511	0	5.0354	39924000	9	0	0.316255	0.484257	1.37335	0.363596	20.5714	21.0162	19.6414	22.7106	24.2066	18.4318
+	4.6108	4.14359	sp|P18428|LBP_HUMAN	sp|P18428|LBP_HUMAN	371	P18428	sp|P18428|LBP_HUMAN Lipopolysaccharide-binding protein OS=Homo sapiens OX=9606 GN=LBP PE=1 SV=3	Color2 [A=255, R=169, G=169, B=169]	9	4			FALSE	+	Elute_Ascites	15	15	27.2	27.2	53.383	0	323.31	4058600000	577	0	4.6108	0.00213861	4.14359	1.89473	24.1203	24.115	24.1774	28.2387	28.6221	27.9826
	0.0863748	0.134169	sp|P18669|PGAM1_HUMAN;sp|P15259|PGAM2_HUMAN;sp|Q8N0Y7|PGAM4_HUMAN	sp|P18669|PGAM1_HUMAN	373	P18669	sp|P18669|PGAM1_HUMAN Phosphoglycerate mutase 1 OS=Homo sapiens OX=9606 GN=PGAM1 PE=1 SV=2	Color2 [A=255, R=169, G=169, B=169]	9	4			FALSE			10	10	55.1	55.1	28.804	0	124.32	556360000	30	0	0.0863748	0.933183	0.134169	0.0525914	21.7801	23.037	22.746	23.0828	21.8572	23.0256
+	3.9032	6.06528	sp|P18827|SDC1_HUMAN	sp|P18827|SDC1_HUMAN	374	P18827	sp|P18827|SDC1_HUMAN Syndecan-1 OS=Homo sapiens OX=9606 GN=SDC1 PE=1 SV=3	Color2 [A=255, R=255, G=0, B=0]	9	8			TRUE	+	Elute_Ascites	1	1	5.5	5.5	32.461	0	15.72	102710000	21	3.55556	3.9032	0	6.06528	2.5137	18.6788	18.5657	18.1967	25.0684	24.7773	23.7914
	0.681502	-1.56264	sp|P19022|CADH2_HUMAN	sp|P19022|CADH2_HUMAN	375	P19022	sp|P19022|CADH2_HUMAN Cadherin-2 OS=Homo sapiens OX=9606 GN=CDH2 PE=1 SV=4	Color2 [A=255, R=169, G=169, B=169]	9	4			FALSE			2	2	2.8	2.8	99.808	0.0050847	3.1839	17059000	5	0	0.681502	0.272184	-1.56264	-0.513629	20.9245	20.4042	17.9605	19.1445	18.0225	17.4342
+	3.52555	-5.20362	sp|P19652|A1AG2_HUMAN	sp|P19652|A1AG2_HUMAN	377	P19652	sp|P19652|A1AG2_HUMAN Alpha-1-acid glycoprotein 2 OS=Homo sapiens OX=9606 GN=ORM2 PE=1 SV=2	Color2 [A=255, R=169, G=169, B=169]	9	4			FALSE	+	Elute_Ascites	16	11	68.7	49.8	23.602	0	323.31	106000000000	618	0	3.52555	0.00136709	-5.20362	-2.13078	29.9904	29.5488	29.2984	23.9471	24.0888	25.1909
	0.959372	0.67128	sp|P19823|ITIH2_HUMAN;CON__Q9TRI1	sp|P19823|ITIH2_HUMAN	378	P19823	sp|P19823|ITIH2_HUMAN Inter-alpha-trypsin inhibitor heavy chain H2 OS=Homo sapiens OX=9606 GN=ITIH2 PE=1 SV=2	Color2 [A=255, R=169, G=169, B=169]	9	4			FALSE			39	39	44.5	44.5	106.46	0	323.31	78298000000	2137	0	0.959372	0.609945	0.67128	0.2884	30.1224	30.0672	30.9668	31.2381	30.7585	31.1735
	0.392642	-0.412124	sp|P19827|ITIH1_HUMAN;CON__Q0VCM5	sp|P19827|ITIH1_HUMAN	379	P19827	sp|P19827|ITIH1_HUMAN Inter-alpha-trypsin inhibitor heavy chain H1 OS=Homo sapiens OX=9606 GN=ITIH1 PE=1 SV=3	Color2 [A=255, R=169, G=169, B=169]	9	4			FALSE			34	34	49.6	49.6	101.39	0	323.31	29811000000	1050	0	0.392642	0.779112	-0.412124	-0.168693	29.0817	28.837	29.5598	29.0586	27.9745	29.2091
+	1.98155	5.17479	sp|P19971|TYPH_HUMAN	sp|P19971|TYPH_HUMAN	380	P19971	sp|P19971|TYPH_HUMAN Thymidine phosphorylase OS=Homo sapiens OX=9606 GN=TYMP PE=1 SV=2	Color2 [A=255, R=169, G=169, B=169]	9	4			FALSE	+	Elute_Ascites	6	6	19.9	19.9	49.955	0	15.28	55079000	32	0	1.98155	0.00330709	5.17479	1.64916	17.2304	17.8114	18.8854	24.4981	21.1288	23.8246
	1.31844	2.02359	sp|P20333|TNR1B_HUMAN	sp|P20333|TNR1B_HUMAN	381	P20333	sp|P20333|TNR1B_HUMAN Tumor necrosis factor receptor superfamily member 1B OS=Homo sapiens OX=9606 GN=TNFRSF1B PE=1 SV=3	Color2 [A=255, R=255, G=128, B=0]	9	8			TRUE			3	3	9.1	9.1	48.291	0	80.579	11105000	7	1.9	1.31844	0.116871	2.02359	0.744332	18.901	19.4471	19.3176	20.271	20.8633	22.6021
	0.0269835	-0.108871	sp|Q9NRW1|RAB6B_HUMAN;sp|P20340|RAB6A_HUMAN;sp|Q14964|RB39A_HUMAN	sp|Q9NRW1|RAB6B_HUMAN;sp|P20340|RAB6A_HUMAN;sp|Q14964|RB39A_HUMAN	382	Q9NRW1	sp|Q9NRW1|RAB6B_HUMAN Ras-related protein Rab-6B OS=Homo sapiens OX=9606 GN=RAB6B PE=1 SV=1;sp|P20340|RAB6A_HUMAN Ras-related protein Rab-6A OS=Homo sapiens OX=9606 GN=RAB6A PE=1 SV=3;sp|Q14964|RB39A_HUMAN Ras-related protein Rab-39A OS=Homo sapiens OX=960	Color2 [A=255, R=169, G=169, B=169]	9	4			FALSE			1	1	5.3	5.3	23.461	0	5.2047	13631000	6	0	0.0269835	0.958688	-0.108871	-0.0324638	20.1469	20.1533	17.3078	20.9779	18.5278	17.7756
	1.41178	-3.41701	sp|P20618|PSB1_HUMAN	sp|P20618|PSB1_HUMAN	383	P20618	sp|P20618|PSB1_HUMAN Proteasome subunit beta type-1 OS=Homo sapiens OX=9606 GN=PSMB1 PE=1 SV=2	Color2 [A=255, R=169, G=169, B=169]	9	4			FALSE			3	3	17.4	17.4	26.489	0	5.5045	35684000	10	0	1.41178	0.0396682	-3.41701	-1.09261	21.5279	21.0072	18.9533	18.3544	17.3018	15.5811
	1.95095	-1.23052	sp|P20742|PZP_HUMAN	sp|P20742|PZP_HUMAN	384	P20742	sp|P20742|PZP_HUMAN Pregnancy zone protein OS=Homo sapiens OX=9606 GN=PZP PE=1 SV=4	Color2 [A=255, R=169, G=169, B=169]	9	4			FALSE			32	22	27.1	20.2	163.86	0	301.51	2360000000	186	0	1.95095	0.235647	-1.23052	-0.540612	25.3822	25.7958	25.295	24.7138	23.9781	24.0896
	0.978175	-2.24489	sp|P20851|C4BPB_HUMAN	sp|P20851|C4BPB_HUMAN	385	P20851	sp|P20851|C4BPB_HUMAN C4b-binding protein beta chain OS=Homo sapiens OX=9606 GN=C4BPB PE=1 SV=1	Color2 [A=255, R=169, G=169, B=169]	9	4			FALSE			5	5	26.2	26.2	28.357	0	103.81	1251000000	65	0	0.978175	0.123869	-2.24489	-0.729925	24.2118	24.1837	25.8169	23.4487	23.3966	20.6323
+	4.21913	-7.06588	sp|P20908|CO5A1_HUMAN	sp|P20908|CO5A1_HUMAN	386	P20908	sp|P20908|CO5A1_HUMAN Collagen alpha-1(V) chain OS=Homo sapiens OX=9606 GN=COL5A1 PE=1 SV=3	Color2 [A=255, R=169, G=169, B=169]	9	4			FALSE	+	Elute_Ascites	9	9	8.4	8.4	183.56	0	196.91	2504100000	77	0	4.21913	0	-7.06588	-2.94401	24.5496	25.2121	25.54	17.5816	18.529	17.9935
+	1.52307	6.20861	sp|P21741|MK_HUMAN	sp|P21741|MK_HUMAN	387	P21741	sp|P21741|MK_HUMAN Midkine OS=Homo sapiens OX=9606 GN=MDK PE=1 SV=1	Color2 [A=255, R=169, G=169, B=169]	9	4			FALSE	+	Elute_Ascites	6	6	50.3	50.3	15.585	0	18.161	55850000	23	0	1.52307	0.00526619	6.20861	1.59914	16.8919	22.0465	17.9824	25.7634	26.6232	23.1599
+	1.86271	5.34064	sp|P21926|CD9_HUMAN	sp|P21926|CD9_HUMAN	388	P21926	sp|P21926|CD9_HUMAN CD9 antigen OS=Homo sapiens OX=9606 GN=CD9 PE=1 SV=4	Color2 [A=255, R=169, G=169, B=169]	9	4			FALSE	+	Elute_Ascites	4	4	14.5	14.5	25.416	0	19.986	320260000	59	0	1.86271	0.0039403	5.34064	1.63213	21.3131	21.259	19.3992	27.5296	26.613	23.8505
	1.63296	2.67758	sp|P22314|UBA1_HUMAN	sp|P22314|UBA1_HUMAN	389	P22314	sp|P22314|UBA1_HUMAN Ubiquitin-like modifier-activating enzyme 1 OS=Homo sapiens OX=9606 GN=UBA1 PE=1 SV=3	Color2 [A=255, R=169, G=169, B=169]	9	4			FALSE			5	5	7.2	7.2	117.85	0	10.243	20970000	16	0	1.63296	0.0535	2.67758	0.973986	19.6676	17.7466	20.1561	21.9613	21.5876	22.0541
+	1.31389	-6.28929	sp|P22352|GPX3_HUMAN	sp|P22352|GPX3_HUMAN	390	P22352	sp|P22352|GPX3_HUMAN Glutathione peroxidase 3 OS=Homo sapiens OX=9606 GN=GPX3 PE=1 SV=2	Color2 [A=255, R=169, G=169, B=169]	9	4			FALSE	+	Elute_Ascites	13	13	53.1	53.1	25.552	0	129.07	6399400000	238	0	1.31389	0.00849689	-6.28929	-1.48269	27.8531	27.9416	26.1658	22.6527	23.6989	16.741
	0.0554986	-0.355663	sp|P22392|NDKB_HUMAN;sp|O60361|NDK8_HUMAN;sp|P15531|NDKA_HUMAN	sp|P22392|NDKB_HUMAN;sp|O60361|NDK8_HUMAN;sp|P15531|NDKA_HUMAN	391	P22392	sp|P22392|NDKB_HUMAN Nucleoside diphosphate kinase B OS=Homo sapiens OX=9606 GN=NME2 PE=1 SV=1;sp|O60361|NDK8_HUMAN Putative nucleoside diphosphate kinase OS=Homo sapiens OX=9606 GN=NME2P1 PE=5 SV=1;sp|P15531|NDKA_HUMAN Nucleoside diphosphate kinase A OS=H	Color2 [A=255, R=169, G=169, B=169]	9	4			FALSE			5	5	44.1	44.1	17.298	0	12.466	96440000	19	0	0.0554986	0.886205	-0.355663	-0.0844465	23.3435	22.8516	17.3442	22.3948	21.3543	18.7233
	0.63961	-3.98672	sp|P22692|IBP4_HUMAN	sp|P22692|IBP4_HUMAN	393	P22692	sp|P22692|IBP4_HUMAN Insulin-like growth factor-binding protein 4 OS=Homo sapiens OX=9606 GN=IGFBP4 PE=1 SV=2	Color2 [A=255, R=169, G=169, B=169]	9	4			FALSE			5	5	22.5	22.5	27.934	0	34.18	589090000	22	0	0.63961	0.0855889	-3.98672	-0.828427	25.4595	25.8921	17.8472	17.5375	18.6384	21.0628
	1.91355	-2.64374	sp|P22792|CPN2_HUMAN	sp|P22792|CPN2_HUMAN	394	P22792	sp|P22792|CPN2_HUMAN Carboxypeptidase N subunit 2 OS=Homo sapiens OX=9606 GN=CPN2 PE=1 SV=3	Color2 [A=255, R=169, G=169, B=169]	9	4			FALSE			10	10	37.2	37.2	60.556	0	323.31	3280800000	116	0	1.91355	0.0486128	-2.64374	-1.01354	24.9888	25.9613	25.075	23.3159	23.12	21.658
+	3.23877	7.67729	sp|P22897|MRC1_HUMAN	sp|P22897|MRC1_HUMAN	395	P22897	sp|P22897|MRC1_HUMAN Macrophage mannose receptor 1 OS=Homo sapiens OX=9606 GN=MRC1 PE=1 SV=1	Color2 [A=255, R=169, G=169, B=169]	9	4			FALSE	+	Elute_Ascites	14	14	12	12	166.01	0	51.813	161000000	50	0	3.23877	0	7.67729	2.76859	17.0684	17.5511	19.4866	26.1529	25.5899	25.3952
	0.922194	-1.22906	sp|P23142|FBLN1_HUMAN;CON__ENSEMBL:ENSBTAP00000016046	sp|P23142|FBLN1_HUMAN	396	P23142	sp|P23142|FBLN1_HUMAN Fibulin-1 OS=Homo sapiens OX=9606 GN=FBLN1 PE=1 SV=4	Color2 [A=255, R=169, G=169, B=169]	9	4			FALSE			18	18	35	35	77.213	0	323.31	10383000000	209	0	0.922194	0.32359	-1.22906	-0.468637	26.6134	27.3623	25.8998	24.4825	25.8061	25.8996
+	2.9753	4.43741	sp|P23381|SYWC_HUMAN	sp|P23381|SYWC_HUMAN	397	P23381	sp|P23381|SYWC_HUMAN Tryptophan--tRNA ligase, cytoplasmic OS=Homo sapiens OX=9606 GN=WARS PE=1 SV=2	Color2 [A=255, R=169, G=169, B=169]	9	4			FALSE	+	Elute_Ascites	3	3	11	11	53.165	0	5.2515	31959000	17	0	2.9753	0.00284211	4.43741	1.75873	18.1784	18.0033	17.2753	21.9247	21.7089	23.1357
+	3.38149	7.81977	sp|P23470|PTPRG_HUMAN	sp|P23470|PTPRG_HUMAN	398	P23470	sp|P23470|PTPRG_HUMAN Receptor-type tyrosine-protein phosphatase gamma OS=Homo sapiens OX=9606 GN=PTPRG PE=1 SV=4	Color2 [A=255, R=169, G=169, B=169]	9	4			FALSE	+	Elute_Ascites	12	12	13.1	13.1	162	0	173.3	1045700000	149	0	3.38149	0	7.81977	2.87133	17.625	18.5761	20.0953	26.5931	26.4494	26.7133
+	3.70407	6.56376	sp|P23471|PTPRZ_HUMAN	sp|P23471|PTPRZ_HUMAN	399	P23471	sp|P23471|PTPRZ_HUMAN Receptor-type tyrosine-protein phosphatase zeta OS=Homo sapiens OX=9606 GN=PTPRZ1 PE=1 SV=4	Color2 [A=255, R=169, G=169, B=169]	9	4			FALSE	+	Elute_Ascites	2	2	1	1	254.58	0	5.7654	68471000	14	0.941799	3.70407	0	6.56376	2.6233	19.1932	18.383	17.5471	25.1879	24.9923	24.6342
	0.141498	-0.412833	sp|P23528|COF1_HUMAN;sp|Q9Y281|COF2_HUMAN	sp|P23528|COF1_HUMAN	400	P23528	sp|P23528|COF1_HUMAN Cofilin-1 OS=Homo sapiens OX=9606 GN=CFL1 PE=1 SV=3	Color2 [A=255, R=169, G=169, B=169]	9	4			FALSE			6	6	53.6	53.6	18.502	0	22.101	133370000	20	0	0.141498	0.822581	-0.412833	-0.133996	22.813	24.065	20.4304	22.1162	22.2765	21.6772
+	2.60258	7.58215	sp|P24592|IBP6_HUMAN	sp|P24592|IBP6_HUMAN	401	P24592	sp|P24592|IBP6_HUMAN Insulin-like growth factor-binding protein 6 OS=Homo sapiens OX=9606 GN=IGFBP6 PE=1 SV=1	Color2 [A=255, R=169, G=169, B=169]	9	4			FALSE	+	Elute_Ascites	9	9	34.2	34.2	25.322	0	323.31	1361300000	131	0	2.60258	0	7.58215	2.42897	20.341	23.154	19.4766	28.3808	28.8894	28.4479
+	4.00663	-7.65786	sp|P24821|TENA_HUMAN	sp|P24821|TENA_HUMAN	403	P24821	sp|P24821|TENA_HUMAN Tenascin OS=Homo sapiens OX=9606 GN=TNC PE=1 SV=3	Color2 [A=255, R=169, G=169, B=169]	9	4			FALSE	+	Elute_Ascites	27	27	20.4	20.4	240.85	0	323.31	2878900000	131	0	4.00663	0	-7.65786	-3.07451	25.526	25.6029	25.8802	18.6303	18.3358	17.0694
+	3.92091	-5.27987	sp|P25311|ZA2G_HUMAN	sp|P25311|ZA2G_HUMAN	404	P25311	sp|P25311|ZA2G_HUMAN Zinc-alpha-2-glycoprotein OS=Homo sapiens OX=9606 GN=AZGP1 PE=1 SV=2	Color2 [A=255, R=169, G=169, B=169]	9	4			FALSE	+	Elute_Ascites	25	25	59.7	59.7	34.258	0	323.31	79226000000	644	0	3.92091	0	-5.27987	-2.24129	29.4757	29.723	29.3406	23.5866	24.388	24.7251
+	1.87556	4.84586	sp|P25940|CO5A3_HUMAN	sp|P25940|CO5A3_HUMAN	406	P25940	sp|P25940|CO5A3_HUMAN Collagen alpha-3(V) chain OS=Homo sapiens OX=9606 GN=COL5A3 PE=1 SV=3	Color2 [A=255, R=255, G=0, B=0]	9	8			TRUE	+	Elute_Ascites	5	5	5.6	5.6	172.12	0	72.04	74544000	18	3.15385	1.87556	0.00567568	4.84586	1.54117	20.3638	18.7363	16.6907	23.285	22.7992	24.2442
+	2.32694	4.01106	sp|P26992|CNTFR_HUMAN	sp|P26992|CNTFR_HUMAN	408	P26992	sp|P26992|CNTFR_HUMAN Ciliary neurotrophic factor receptor subunit alpha OS=Homo sapiens OX=9606 GN=CNTFR PE=1 SV=2	Color2 [A=255, R=169, G=169, B=169]	9	4			FALSE	+	Elute_Ascites	2	2	9.1	9.1	40.633	0	6.1692	64045000	5	0	2.32694	0.00855	4.01106	1.4829	19.2648	18.5076	19.9854	24.3634	22.5204	22.9072
+	3.99146	3.88917	sp|P27169|PON1_HUMAN	sp|P27169|PON1_HUMAN	409	P27169	sp|P27169|PON1_HUMAN Serum paraoxonase/arylesterase 1 OS=Homo sapiens OX=9606 GN=PON1 PE=1 SV=3	Color2 [A=255, R=169, G=169, B=169]	9	4			FALSE	+	Elute_Ascites	20	20	71.3	71.3	39.731	0	323.31	20287000000	958	0	3.99146	0.0027	3.88917	1.7274	26.9075	26.9259	26.331	30.9152	30.383	30.5337
+	2.40571	3.83197	sp|P27348|1433T_HUMAN	sp|P27348|1433T_HUMAN	410	P27348	sp|P27348|1433T_HUMAN 14-3-3 protein theta OS=Homo sapiens OX=9606 GN=YWHAQ PE=1 SV=1	Color2 [A=255, R=169, G=169, B=169]	9	4			FALSE	+	Elute_Ascites	2	1	9.8	5.7	27.764	0.0034662	3.3903	4090100	3	0	2.40571	0.00909756	3.83197	1.4511	17.1862	17.7774	16.4233	21.85	20.9383	20.0946
	0.48153	-2.30212	sp|P27918|PROP_HUMAN	sp|P27918|PROP_HUMAN	412	P27918	sp|P27918|PROP_HUMAN Properdin OS=Homo sapiens OX=9606 GN=CFP PE=1 SV=2	Color2 [A=255, R=169, G=169, B=169]	9	4			FALSE			3	3	8.7	8.7	51.276	0	9.1861	673180000	7	0	0.48153	0.217487	-2.30212	-0.564581	22.8833	23.6208	17.079	19.217	18.5518	18.9079
+	3.24371	5.88971	sp|P28300|LYOX_HUMAN	sp|P28300|LYOX_HUMAN	414	P28300	sp|P28300|LYOX_HUMAN Protein-lysine 6-oxidase OS=Homo sapiens OX=9606 GN=LOX PE=1 SV=2	Color2 [A=255, R=169, G=169, B=169]	9	4			FALSE	+	Elute_Ascites	6	6	19.4	19.4	46.944	0	15.679	57011000	29	0	3.24371	0	5.88971	2.2729	18.1009	18.2638	19.5023	24.4847	25.2046	23.8469
	0.414593	1.70462	sp|P29373|RABP2_HUMAN	sp|P29373|RABP2_HUMAN	415	P29373	sp|P29373|RABP2_HUMAN Cellular retinoic acid-binding protein 2 OS=Homo sapiens OX=9606 GN=CRABP2 PE=1 SV=2	Color2 [A=255, R=169, G=169, B=169]	9	4			FALSE			3	3	23.9	23.9	15.693	0	8.5895	12041000	11	0	0.414593	0.340893	1.70462	0.454677	21.0445	17.1443	17.9396	21.5146	17.8584	21.8693
	0.170376	0.137999	sp|P29622|KAIN_HUMAN	sp|P29622|KAIN_HUMAN	417	P29622	sp|P29622|KAIN_HUMAN Kallistatin OS=Homo sapiens OX=9606 GN=SERPINA4 PE=1 SV=3	Color2 [A=255, R=169, G=169, B=169]	9	4			FALSE			11	11	37.9	37.9	48.541	0	72.386	1667500000	101	0	0.170376	0.920668	0.137999	0.05984	23.4357	24.3675	23.8265	24.213	24.096	23.7347
	0.0613184	0.185444	sp|P30041|PRDX6_HUMAN	sp|P30041|PRDX6_HUMAN	418	P30041	sp|P30041|PRDX6_HUMAN Peroxiredoxin-6 OS=Homo sapiens OX=9606 GN=PRDX6 PE=1 SV=3	Color2 [A=255, R=169, G=169, B=169]	9	4			FALSE			5	5	32.1	32.1	25.035	0	37.435	61412000	13	0	0.0613184	0.923058	0.185444	0.0608126	19.6951	20.601	18.6374	19.2278	21.5684	18.6937
	0.511479	0.863766	sp|P30046|DOPD_HUMAN;sp|A6NHG4|DDTL_HUMAN	sp|P30046|DOPD_HUMAN;sp|A6NHG4|DDTL_HUMAN	420	P30046	sp|P30046|DOPD_HUMAN D-dopachrome decarboxylase OS=Homo sapiens OX=9606 GN=DDT PE=1 SV=3;sp|A6NHG4|DDTL_HUMAN D-dopachrome decarboxylase-like protein OS=Homo sapiens OX=9606 GN=DDTL PE=2 SV=1	Color2 [A=255, R=169, G=169, B=169]	9	4			FALSE			2	2	19.5	19.5	12.712	0.0018587	4.333	8401900	7	0	0.511479	0.562596	0.863766	0.315236	19.0748	19.8011	17.4099	20.0513	19.3474	19.4785
	0.87551	-1.65449	sp|P30086|PEBP1_HUMAN	sp|P30086|PEBP1_HUMAN	421	P30086	sp|P30086|PEBP1_HUMAN Phosphatidylethanolamine-binding protein 1 OS=Homo sapiens OX=9606 GN=PEBP1 PE=1 SV=3	Color2 [A=255, R=169, G=169, B=169]	9	4			FALSE			5	5	47.6	47.6	21.057	0	69.614	40411000	11	0	0.87551	0.21	-1.65449	-0.574517	21.3442	22.2709	19.701	20.2541	18.6694	19.4291
	0.845879	2.04906	sp|P31151|S10A7_HUMAN;sp|Q86SG5|S1A7A_HUMAN	sp|P31151|S10A7_HUMAN;sp|Q86SG5|S1A7A_HUMAN	422	P31151	sp|P31151|S10A7_HUMAN Protein S100-A7 OS=Homo sapiens OX=9606 GN=S100A7 PE=1 SV=4;sp|Q86SG5|S1A7A_HUMAN Protein S100-A7A OS=Homo sapiens OX=9606 GN=S100A7A PE=1 SV=3	Color2 [A=255, R=169, G=169, B=169]	9	4			FALSE			4	4	35.6	35.6	11.471	0	6.6228	29152000	11	0	0.845879	0.156403	2.04906	0.655737	18.0479	20.3639	20.2652	23.2728	20.7291	20.8222
	0.63433	1.24798	sp|P31946|1433B_HUMAN	sp|P31946|1433B_HUMAN	423	P31946	sp|P31946|1433B_HUMAN 14-3-3 protein beta/alpha OS=Homo sapiens OX=9606 GN=YWHAB PE=1 SV=3	Color2 [A=255, R=169, G=169, B=169]	9	4			FALSE			4	3	22	17.9	28.082	0	13.178	257220000	11	0	0.63433	0.377697	1.24798	0.432305	21.0893	21.4568	18.8473	22.1529	21.9598	21.0247
	1.2592	3.87259	sp|P31947|1433S_HUMAN	sp|P31947|1433S_HUMAN	424	P31947	sp|P31947|1433S_HUMAN 14-3-3 protein sigma OS=Homo sapiens OX=9606 GN=SFN PE=1 SV=1	Color2 [A=255, R=169, G=169, B=169]	9	4			FALSE			5	4	23.8	19.8	27.774	0	11.844	159950000	19	0	1.2592	0.0356588	3.87259	1.12465	19.3746	22.067	17.0965	23.5301	23.5217	23.1042
	0.417266	-1.41758	sp|P33151|CADH5_HUMAN	sp|P33151|CADH5_HUMAN	425	P33151	sp|P33151|CADH5_HUMAN Cadherin-5 OS=Homo sapiens OX=9606 GN=CDH5 PE=1 SV=5	Color2 [A=255, R=169, G=169, B=169]	9	4			FALSE			2	2	2.4	2.4	87.527	0	4.4395	229610000	5	0	0.417266	0.403705	-1.41758	-0.411301	21.11	22.0068	17.6875	20.0318	18.0717	18.448
+	1.915	4.72087	sp|P33908|MA1A1_HUMAN	sp|P33908|MA1A1_HUMAN	426	P33908	sp|P33908|MA1A1_HUMAN Mannosyl-oligosaccharide 1,2-alpha-mannosidase IA OS=Homo sapiens OX=9606 GN=MAN1A1 PE=1 SV=3	Color2 [A=255, R=169, G=169, B=169]	9	4			FALSE	+	Elute_Ascites	7	7	13.3	13.3	72.968	0	12.752	39674000	13	0	1.915	0.00632	4.72087	1.53008	17.2202	19.8895	16.4267	22.2384	22.3272	23.1334
	0.119969	-0.880761	sp|P34096|RNAS4_HUMAN	sp|P34096|RNAS4_HUMAN	427	P34096	sp|P34096|RNAS4_HUMAN Ribonuclease 4 OS=Homo sapiens OX=9606 GN=RNASE4 PE=1 SV=3	Color2 [A=255, R=169, G=169, B=169]	9	4			FALSE			4	4	28.6	28.6	16.84	0	23.4	161990000	19	0	0.119969	0.754934	-0.880761	-0.188327	23.2577	23.6301	16.4998	21.6447	21.5313	17.5692
	0.151071	0.810168	sp|P35443|TSP4_HUMAN	sp|P35443|TSP4_HUMAN	428	P35443	sp|P35443|TSP4_HUMAN Thrombospondin-4 OS=Homo sapiens OX=9606 GN=THBS4 PE=1 SV=2	Color2 [A=255, R=169, G=169, B=169]	9	4			FALSE			4	2	5.4	3	105.87	0	11.299	77436000	12	0	0.151071	0.740121	0.810168	0.202521	22.0401	22.675	17.3215	21.735	23.2113	19.5208
	0.817767	-1.82023	sp|P35542|SAA4_HUMAN	sp|P35542|SAA4_HUMAN	430	P35542	sp|P35542|SAA4_HUMAN Serum amyloid A-4 protein OS=Homo sapiens OX=9606 GN=SAA4 PE=1 SV=2	Color2 [A=255, R=169, G=169, B=169]	9	4			FALSE			11	11	56.9	56.9	14.746	0	315.75	76408000000	569	0	0.817767	0.190341	-1.82023	-0.600603	32.1441	32.6179	29.7004	29.6778	30.5196	28.8044
	2.50433	2.04248	sp|P35858|ALS_HUMAN	sp|P35858|ALS_HUMAN	431	P35858	sp|P35858|ALS_HUMAN Insulin-like growth factor-binding protein complex acid labile subunit OS=Homo sapiens OX=9606 GN=IGFALS PE=1 SV=1	Color2 [A=255, R=169, G=169, B=169]	9	4			FALSE			24	24	46	46	66.034	0	283.79	2564900000	462	0	2.50433	0.0728873	2.04248	0.879965	24.771	25.5243	25.16	27.6631	26.9095	27.0101
	1.06314	-1.26192	sp|P36222|CH3L1_HUMAN	sp|P36222|CH3L1_HUMAN	432	P36222	sp|P36222|CH3L1_HUMAN Chitinase-3-like protein 1 OS=Homo sapiens OX=9606 GN=CHI3L1 PE=1 SV=2	Color2 [A=255, R=169, G=169, B=169]	9	4			FALSE			4	4	15.1	15.1	42.625	0	102.16	267280000	11	0	1.06314	0.295352	-1.26192	-0.493358	21.0268	21.1442	20.5413	18.6297	20.3984	19.8986
+	5.11686	-4.56115	sp|P36955|PEDF_HUMAN;CON__Q95121	sp|P36955|PEDF_HUMAN	434	P36955	sp|P36955|PEDF_HUMAN Pigment epithelium-derived factor OS=Homo sapiens OX=9606 GN=SERPINF1 PE=1 SV=4	Color2 [A=255, R=169, G=169, B=169]	9	4			FALSE	+	Elute_Ascites	21	21	59.3	59.3	46.312	0	323.31	21915000000	479	0	5.11686	0.00131707	-4.56115	-2.118	27.7	28.0887	27.6187	23.1824	23.3414	23.2002
+	1.40013	-5.92915	sp|P36980|FHR2_HUMAN	sp|P36980|FHR2_HUMAN	435	P36980	sp|P36980|FHR2_HUMAN Complement factor H-related protein 2 OS=Homo sapiens OX=9606 GN=CFHR2 PE=1 SV=1	Color2 [A=255, R=169, G=169, B=169]	9	4			FALSE	+	Elute_Ascites	8	4	35.6	17	30.65	0	50.806	2964600000	41	0	1.40013	0.00876923	-5.92915	-1.49199	24.5178	25.5173	23.8285	16.7441	16.8159	22.5161
	1.41966	3.25612	sp|P37837|TALDO_HUMAN	sp|P37837|TALDO_HUMAN	436	P37837	sp|P37837|TALDO_HUMAN Transaldolase OS=Homo sapiens OX=9606 GN=TALDO1 PE=1 SV=2	Color2 [A=255, R=169, G=169, B=169]	9	4			FALSE			2	2	7.1	7.1	37.54	0.0018622	4.3487	7912500	5	0	1.41966	0.0439824	3.25612	1.0614	16.5318	18.5363	16.3838	21.5474	20.8359	18.8369
	0.413446	-2.43078	sp|P39059|COFA1_HUMAN	sp|P39059|COFA1_HUMAN	437	P39059	sp|P39059|COFA1_HUMAN Collagen alpha-1(XV) chain OS=Homo sapiens OX=9606 GN=COL15A1 PE=1 SV=2	Color2 [A=255, R=255, G=0, B=0]	9	8			TRUE			6	6	5.1	5.1	141.72	0	92.042	112470000	23	2.2	0.413446	0.235681	-2.43078	-0.540162	23.084	23.4608	15.8333	18.589	18.729	17.7678
	2.69268	1.34978	sp|P39060|COIA1_HUMAN	sp|P39060|COIA1_HUMAN	438	P39060	sp|P39060|COIA1_HUMAN Collagen alpha-1(XVIII) chain OS=Homo sapiens OX=9606 GN=COL18A1 PE=1 SV=5	Color2 [A=255, R=255, G=128, B=0]	9	8			TRUE			10	10	9.4	9.4	178.19	0	141.66	672670000	87	1.8871	2.69268	0.179042	1.34978	0.616647	23.6108	24.0189	24.0753	25.433	25.2951	25.0263
	1.58667	3.3353	sp|P40200|TACT_HUMAN	sp|P40200|TACT_HUMAN	439	P40200	sp|P40200|TACT_HUMAN T-cell surface protein tactile OS=Homo sapiens OX=9606 GN=CD96 PE=1 SV=2	Color2 [A=255, R=169, G=169, B=169]	9	4			FALSE			1	1	2.4	2.4	65.633	0	5.7452	10020000	3	0	1.58667	0.0358286	3.3353	1.12491	17.618	18.2077	19.4896	22.804	20.2185	22.2986
+	3.46628	-3.95698	sp|P41222|PTGDS_HUMAN	sp|P41222|PTGDS_HUMAN	440	P41222	sp|P41222|PTGDS_HUMAN Prostaglandin-H2 D-isomerase OS=Homo sapiens OX=9606 GN=PTGDS PE=1 SV=1	Color2 [A=255, R=169, G=169, B=169]	9	4			FALSE	+	Elute_Ascites	6	6	42.6	42.6	21.029	0	223.5	3498700000	76	0	3.46628	0.00344262	-3.95698	-1.68514	25.8017	25.3893	25.0036	21.3107	21.0687	21.9442
	0.272324	-0.737887	sp|P43251|BTD_HUMAN	sp|P43251|BTD_HUMAN	441	P43251	sp|P43251|BTD_HUMAN Biotinidase OS=Homo sapiens OX=9606 GN=BTD PE=1 SV=2	Color2 [A=255, R=169, G=169, B=169]	9	4			FALSE			4	4	10.7	10.7	61.132	0	38.927	411900000	19	0	0.272324	0.692213	-0.737887	-0.239101	21.2149	22.2878	19.6223	20.3086	21.6204	18.9823
+	2.49766	-4.13594	sp|P43652|AFAM_HUMAN;CON__REFSEQ:XP_585019	sp|P43652|AFAM_HUMAN	442	P43652	sp|P43652|AFAM_HUMAN Afamin OS=Homo sapiens OX=9606 GN=AFM PE=1 SV=1	Color2 [A=255, R=169, G=169, B=169]	9	4			FALSE	+	Elute_Ascites	30	30	56.4	56.4	69.068	0	323.31	16310000000	352	0	2.49766	0.00587413	-4.13594	-1.55902	27.4549	27.4354	26.2405	22.0855	22.782	23.8555
+	2.36315	6.63093	sp|P47929|LEG7_HUMAN	sp|P47929|LEG7_HUMAN	443	P47929	sp|P47929|LEG7_HUMAN Galectin-7 OS=Homo sapiens OX=9606 GN=LGALS7 PE=1 SV=2	Color2 [A=255, R=169, G=169, B=169]	9	4			FALSE	+	Elute_Ascites	5	5	49.3	49.3	15.075	0	62.265	246090000	30	0	2.36315	0.0013012	6.63093	2.11251	17.0769	17.2473	19.2101	24.2479	26.1538	23.0254
	0.228885	-0.792262	sp|P48061|SDF1_HUMAN	sp|P48061|SDF1_HUMAN	444	P48061	sp|P48061|SDF1_HUMAN Stromal cell-derived factor 1 OS=Homo sapiens OX=9606 GN=CXCL12 PE=1 SV=1	Color2 [A=255, R=169, G=169, B=169]	9	4			FALSE			2	2	25.8	25.8	10.666	0	9.3066	19001000	7	0	0.228885	0.694823	-0.792262	-0.236087	19.8919	21.1149	17.5386	20.2529	17.2834	18.6322
	1.06742	2.83847	sp|P48594|SPB4_HUMAN	sp|P48594|SPB4_HUMAN	445	P48594	sp|P48594|SPB4_HUMAN Serpin B4 OS=Homo sapiens OX=9606 GN=SERPINB4 PE=1 SV=2	Color2 [A=255, R=169, G=169, B=169]	9	4			FALSE			11	3	29.5	12.1	44.853	0	39.834	39503000	13	0	1.06742	0.0742222	2.83847	0.873428	19.3342	18.3966	18.4799	23.431	19.2932	22.0019
	1.06518	3.56113	sp|P49411|EFTU_HUMAN	sp|P49411|EFTU_HUMAN	446	P49411	sp|P49411|EFTU_HUMAN Elongation factor Tu, mitochondrial OS=Homo sapiens OX=9606 GN=TUFM PE=1 SV=2	Color2 [A=255, R=169, G=169, B=169]	9	4			FALSE			1	1	3.3	3.3	49.541	0	9.1525	115750000	19	0	1.06518	0.0509046	3.56113	0.997172	18.2496	19.5343	18.8253	23.5326	24.3462	19.4139
	0.479797	-1.02114	sp|P49721|PSB2_HUMAN	sp|P49721|PSB2_HUMAN	447	P49721	sp|P49721|PSB2_HUMAN Proteasome subunit beta type-2 OS=Homo sapiens OX=9606 GN=PSMB2 PE=1 SV=1	Color2 [A=255, R=169, G=169, B=169]	9	4			FALSE			3	3	9.5	9.5	22.836	0	5.6581	34963000	7	0	0.479797	0.507709	-1.02114	-0.349181	20.8645	21.4336	18.5735	19.8675	18.9138	19.0269
	1.77732	-3.51748	sp|P49747|COMP_HUMAN;CON__ENSEMBL:ENSBTAP00000006074	sp|P49747|COMP_HUMAN	448	P49747	sp|P49747|COMP_HUMAN Cartilage oligomeric matrix protein OS=Homo sapiens OX=9606 GN=COMP PE=1 SV=2	Color2 [A=255, R=169, G=169, B=169]	9	4			FALSE			13	11	28.4	25.4	82.86	0	223.8	2688600000	94	0	1.77732	0.0208276	-3.51748	-1.21772	25.6092	26.0193	23.9661	22.0801	22.5148	20.4473
	0.166991	-0.687508	sp|P49908|SEPP1_HUMAN	sp|P49908|SEPP1_HUMAN	449	P49908	sp|P49908|SEPP1_HUMAN Selenoprotein P OS=Homo sapiens OX=9606 GN=SELENOP PE=1 SV=3	Color2 [A=255, R=169, G=169, B=169]	9	4			FALSE			2	2	6	6	43.173	0	5.633	34996000	4	0	0.166991	0.748966	-0.687508	-0.193526	19.958	17.7284	20.3378	19.0285	20.7334	16.1998
	0.227251	1.70747	sp|P49913|CAMP_HUMAN	sp|P49913|CAMP_HUMAN	450	P49913	sp|P49913|CAMP_HUMAN Cathelicidin antimicrobial peptide OS=Homo sapiens OX=9606 GN=CAMP PE=1 SV=1	Color2 [A=255, R=169, G=169, B=169]	9	4			FALSE			4	4	24.7	24.7	19.301	0	8.8453	162250000	15	0	0.227251	0.510841	1.70747	0.345619	23.0016	23.953	18.391	25.9639	25.7868	18.7174
+	3.19083	-3.70497	sp|P51884|LUM_HUMAN;CON__Q05443	sp|P51884|LUM_HUMAN	452	P51884	sp|P51884|LUM_HUMAN Lumican OS=Homo sapiens OX=9606 GN=LUM PE=1 SV=2	Color2 [A=255, R=169, G=169, B=169]	9	4			FALSE	+	Elute_Ascites	18	18	40.5	40.5	38.429	0	323.31	26844000000	448	0	3.19083	0.00575342	-3.70497	-1.5542	27.9871	28.3116	28.782	24.7035	24.1015	25.1608
	0.29159	0.643635	sp|P52565|GDIR1_HUMAN	sp|P52565|GDIR1_HUMAN	453	P52565	sp|P52565|GDIR1_HUMAN Rho GDP-dissociation inhibitor 1 OS=Homo sapiens OX=9606 GN=ARHGDIA PE=1 SV=3	Color2 [A=255, R=169, G=169, B=169]	9	4			FALSE			1	1	7.4	7.4	23.207	0.0017857	3.8607	35413000	7	0	0.29159	0.715149	0.643635	0.222471	19.9297	20.4796	17.7288	20.1793	20.4507	19.4391
+	3.41088	5.53409	sp|P52799|EFNB2_HUMAN	sp|P52799|EFNB2_HUMAN	454	P52799	sp|P52799|EFNB2_HUMAN Ephrin-B2 OS=Homo sapiens OX=9606 GN=EFNB2 PE=1 SV=1	Color2 [A=255, R=169, G=169, B=169]	9	4			FALSE	+	Elute_Ascites	3	3	14.4	14.4	36.923	0	7.7923	23487000	8	0	3.41088	0.00154286	5.53409	2.21087	16.8029	18.4927	18.0001	23.3199	23.3514	23.2267
	0.664362	-1.513	sp|P54108|CRIS3_HUMAN	sp|P54108|CRIS3_HUMAN	456	P54108	sp|P54108|CRIS3_HUMAN Cysteine-rich secretory protein 3 OS=Homo sapiens OX=9606 GN=CRISP3 PE=1 SV=1	Color2 [A=255, R=169, G=169, B=169]	9	4			FALSE			3	3	15.1	15.1	27.63	0	50.942	299320000	11	0	0.664362	0.294315	-1.513	-0.498973	21.1339	22.3708	19.2107	19.0563	18.801	20.3191
	0.0786186	-0.568764	sp|P55056|APOC4_HUMAN	sp|P55056|APOC4_HUMAN	457	P55056	sp|P55056|APOC4_HUMAN Apolipoprotein C-IV OS=Homo sapiens OX=9606 GN=APOC4 PE=1 SV=1	Color2 [A=255, R=169, G=169, B=169]	9	4			FALSE			6	6	33.1	33.1	14.553	0	18.108	274560000	46	0	0.0786186	0.832066	-0.568764	-0.125009	24.3277	24.3124	20.2455	24.5733	24.5287	18.0773
	4.27826	1.94798	sp|P55058|PLTP_HUMAN	sp|P55058|PLTP_HUMAN	458	P55058	sp|P55058|PLTP_HUMAN Phospholipid transfer protein OS=Homo sapiens OX=9606 GN=PLTP PE=1 SV=1	Color2 [A=255, R=169, G=169, B=169]	9	4			FALSE			21	21	54	54	54.739	0	323.31	20066000000	863	0	4.27826	0.0617057	1.94798	0.924718	27.6288	27.9006	27.7852	29.7364	29.8346	29.5876
	0.272428	-1.80886	sp|P55083|MFAP4_HUMAN	sp|P55083|MFAP4_HUMAN	459	P55083	sp|P55083|MFAP4_HUMAN Microfibril-associated glycoprotein 4 OS=Homo sapiens OX=9606 GN=MFAP4 PE=1 SV=2	Color2 [A=255, R=169, G=169, B=169]	9	4			FALSE			2	2	17.3	17.3	28.648	0	6.8253	3917000000	12	0	0.272428	0.442657	-1.80886	-0.388038	21.4353	27.0958	18.7547	22.0537	21.1581	18.6474
	1.45661	2.25053	sp|P55285|CADH6_HUMAN	sp|P55285|CADH6_HUMAN	460	P55285	sp|P55285|CADH6_HUMAN Cadherin-6 OS=Homo sapiens OX=9606 GN=CDH6 PE=1 SV=1	Color2 [A=255, R=169, G=169, B=169]	9	4			FALSE			4	4	5.8	5.8	88.308	0	11.626	93495000	22	0	1.45661	0.0856667	2.25053	0.828194	18.6973	19.0386	20.9423	21.6064	22.134	21.6894
	0.593973	-2.38237	sp|P55774|CCL18_HUMAN	sp|P55774|CCL18_HUMAN	463	P55774	sp|P55774|CCL18_HUMAN C-C motif chemokine 18 OS=Homo sapiens OX=9606 GN=CCL18 PE=1 SV=1	Color2 [A=255, R=169, G=169, B=169]	9	4			FALSE			2	2	34.8	34.8	9.8487	0	29.113	70911000	8	0	0.593973	0.172305	-2.38237	-0.628079	22.0519	22.4175	17.2672	19.4061	17.0537	18.1298
	0.156464	-0.965157	sp|P59998|ARPC4_HUMAN	sp|P59998|ARPC4_HUMAN	465	P59998	sp|P59998|ARPC4_HUMAN Actin-related protein 2/3 complex subunit 4 OS=Homo sapiens OX=9606 GN=ARPC4 PE=1 SV=3	Color2 [A=255, R=169, G=169, B=169]	9	4			FALSE			5	5	30.4	30.4	19.667	0	9.2501	253180000	19	0	0.156464	0.713714	-0.965157	-0.223955	22.9036	23.5153	22.7309	24.1395	24.6164	17.4984
+	2.67095	6.08157	sp|P60033|CD81_HUMAN	sp|P60033|CD81_HUMAN	466	P60033	sp|P60033|CD81_HUMAN CD81 antigen OS=Homo sapiens OX=9606 GN=CD81 PE=1 SV=1	Color2 [A=255, R=169, G=169, B=169]	9	4			FALSE	+	Elute_Ascites	2	2	18.2	18.2	25.809	0	7.0601	13215000	11	0	2.67095	0.00135	6.08157	2.12455	16.4219	17.8108	18.1884	23.253	24.8457	22.5671
	0.601916	3.01453	sp|P60174|TPIS_HUMAN	sp|P60174|TPIS_HUMAN	467	P60174	sp|P60174|TPIS_HUMAN Triosephosphate isomerase OS=Homo sapiens OX=9606 GN=TPI1 PE=1 SV=3	Color2 [A=255, R=169, G=169, B=169]	9	4			FALSE			8	8	44.1	44.1	30.791	0	38.708	319660000	28	0	0.601916	0.130387	3.01453	0.710511	21.5622	22.2653	15.3034	23.4067	22.1555	22.6123
	0.372807	-0.420525	sp|P60709|ACTB_HUMAN;sp|Q6S8J3|POTEE_HUMAN;sp|A5A3E0|POTEF_HUMAN;sp|P0CG38|POTEI_HUMAN;sp|P0CG39|POTEJ_HUMAN;sp|Q9BYX7|ACTBM_HUMAN	sp|P60709|ACTB_HUMAN	468	P60709	sp|P60709|ACTB_HUMAN Actin, cytoplasmic 1 OS=Homo sapiens OX=9606 GN=ACTB PE=1 SV=1	Color2 [A=255, R=169, G=169, B=169]	9	4		+	FALSE			28	1	75.2	4.5	41.736	1	-2	923250	1	0	0.372807	0.778559	-0.420525	-0.170075	18.8004	19.1429	18.4382	17.5901	18.4721	19.0578
	0.464345	-1.41657	sp|P61088|UBE2N_HUMAN;sp|Q5JXB2|UE2NL_HUMAN	sp|P61088|UBE2N_HUMAN;sp|Q5JXB2|UE2NL_HUMAN	469	P61088	sp|P61088|UBE2N_HUMAN Ubiquitin-conjugating enzyme E2 N OS=Homo sapiens OX=9606 GN=UBE2N PE=1 SV=1;sp|Q5JXB2|UE2NL_HUMAN Putative ubiquitin-conjugating enzyme E2 N-like OS=Homo sapiens OX=9606 GN=UBE2NL PE=1 SV=1	Color2 [A=255, R=169, G=169, B=169]	9	4			FALSE			1	1	7.2	7.2	17.138	0.009901	2.9262	14325000	3	0	0.464345	0.386977	-1.41657	-0.426814	20.3091	20.4458	17.5759	19.026	18.8875	16.1676
	0.53212	1.66938	sp|P61204|ARF3_HUMAN;sp|P84077|ARF1_HUMAN;sp|P84085|ARF5_HUMAN	sp|P61204|ARF3_HUMAN;sp|P84077|ARF1_HUMAN;sp|P84085|ARF5_HUMAN	471	P61204	sp|P61204|ARF3_HUMAN ADP-ribosylation factor 3 OS=Homo sapiens OX=9606 GN=ARF3 PE=1 SV=2;sp|P84077|ARF1_HUMAN ADP-ribosylation factor 1 OS=Homo sapiens OX=9606 GN=ARF1 PE=1 SV=2;sp|P84085|ARF5_HUMAN ADP-ribosylation factor 5 OS=Homo sapiens OX=9606 GN=ARF5	Color2 [A=255, R=169, G=169, B=169]	9	4			FALSE			4	3	21.5	15.5	20.601	0	6.2135	19875000	5	0	0.53212	0.296126	1.66938	0.493567	18.1623	20.3413	19.0779	23.2836	20.0286	19.2773
	0.381927	-3.29407	sp|P61626|LYSC_HUMAN	sp|P61626|LYSC_HUMAN	472	P61626	sp|P61626|LYSC_HUMAN Lysozyme C OS=Homo sapiens OX=9606 GN=LYZ PE=1 SV=1	Color2 [A=255, R=169, G=169, B=169]	9	4			FALSE			12	12	68.2	68.2	16.537	0	321.12	3427100000	89	0	0.381927	0.201775	-3.29407	-0.585506	27.9581	28.3572	18.2817	24.572	20.4479	19.6949
	0.927151	-6.35458	sp|P61769|B2MG_HUMAN	sp|P61769|B2MG_HUMAN	473	P61769	sp|P61769|B2MG_HUMAN Beta-2-microglobulin OS=Homo sapiens OX=9606 GN=B2M PE=1 SV=1	Color2 [A=255, R=169, G=169, B=169]	9	4			FALSE			4	4	37.8	37.8	13.714	0	62.026	2600000000	45	0	0.927151	0.02066	-6.35458	-1.22134	28.2582	27.2704	18.427	17.9831	19.6363	17.2725
	1.01872	-4.51715	sp|P61916|NPC2_HUMAN	sp|P61916|NPC2_HUMAN	474	P61916	sp|P61916|NPC2_HUMAN NPC intracellular cholesterol transporter 2 OS=Homo sapiens OX=9606 GN=NPC2 PE=1 SV=1	Color2 [A=255, R=169, G=169, B=169]	9	4			FALSE			11	11	51.7	51.7	16.57	0	126.78	760290000	56	0	1.01872	0.0388837	-4.51715	-1.10677	22.9093	26.6112	19.4024	18.4455	18.4234	18.5025
	0.513037	-1.40456	sp|P61981|1433G_HUMAN	sp|P61981|1433G_HUMAN	475	P61981	sp|P61981|1433G_HUMAN 14-3-3 protein gamma OS=Homo sapiens OX=9606 GN=YWHAG PE=1 SV=2	Color2 [A=255, R=169, G=169, B=169]	9	4			FALSE			4	3	17.8	13.8	28.302	0	43.103	106270000	9	0	0.513037	0.366106	-1.40456	-0.438891	20.2104	20.6134	21.9817	18.4981	18.4159	21.6779
	0.265651	-1.32499	sp|P62258|1433E_HUMAN	sp|P62258|1433E_HUMAN	476	P62258	sp|P62258|1433E_HUMAN 14-3-3 protein epsilon OS=Homo sapiens OX=9606 GN=YWHAE PE=1 SV=1	Color2 [A=255, R=169, G=169, B=169]	9	4			FALSE			6	5	27.1	23.1	29.174	0	22.313	342480000	27	0	0.265651	0.532521	-1.32499	-0.331871	21.1873	21.6674	24.204	22.5866	17.5172	22.98
	1.85306	3.82931	sp|P62269|RS18_HUMAN	sp|P62269|RS18_HUMAN	477	P62269	sp|P62269|RS18_HUMAN 40S ribosomal protein S18 OS=Homo sapiens OX=9606 GN=RPS18 PE=1 SV=3	Color2 [A=255, R=169, G=169, B=169]	9	4			FALSE			5	5	33.6	33.6	17.718	0	10.393	20872000	19	0	1.85306	0.0148877	3.82931	1.31221	20.6182	20.7397	18.5232	24.0674	24.6093	22.6923
	0.580713	2.63507	sp|P62277|RS13_HUMAN	sp|P62277|RS13_HUMAN	478	P62277	sp|P62277|RS13_HUMAN 40S ribosomal protein S13 OS=Homo sapiens OX=9606 GN=RPS13 PE=1 SV=2	Color2 [A=255, R=169, G=169, B=169]	9	4			FALSE			3	3	19.9	19.9	17.222	0.0017921	3.8662	4260600	9	0	0.580713	0.1564	2.63507	0.655053	19.8845	16.9413	20.9767	23.6398	23.4117	18.6562
	0.527253	-1.27431	sp|P62328|TYB4_HUMAN	sp|P62328|TYB4_HUMAN	479	P62328	sp|P62328|TYB4_HUMAN Thymosin beta-4 OS=Homo sapiens OX=9606 GN=TMSB4X PE=1 SV=2	Color2 [A=255, R=169, G=169, B=169]	9	4			FALSE			1	1	31.8	31.8	5.0526	0	5.8812	37632000	9	0	0.527253	0.399356	-1.27431	-0.415957	20.7489	21.3002	18.2364	19.3202	17.8369	19.3055
	0.610376	1.88707	sp|P62805|H4_HUMAN	sp|P62805|H4_HUMAN	480	P62805	sp|P62805|H4_HUMAN Histone H4 OS=Homo sapiens OX=9606 GN=HIST1H4A PE=1 SV=2	Color2 [A=255, R=169, G=169, B=169]	9	4			FALSE			3	3	29.1	29.1	11.367	0	5.705	11862000	9	0	0.610376	0.221073	1.88707	0.557161	16.8173	19.7077	20.3422	20.9327	19.303	22.2927
	1.47423	3.94809	sp|P62826|RAN_HUMAN	sp|P62826|RAN_HUMAN	481	P62826	sp|P62826|RAN_HUMAN GTP-binding nuclear protein Ran OS=Homo sapiens OX=9606 GN=RAN PE=1 SV=3	Color2 [A=255, R=169, G=169, B=169]	9	4			FALSE			2	2	11.6	11.6	24.423	0	5.0395	18514000	12	0	1.47423	0.0209307	3.94809	1.21787	16.643	19.8401	20.5576	23.4268	23.0764	22.3818
	0.208146	-0.779715	sp|P62937|PPIA_HUMAN;sp|Q9Y536|PAL4A_HUMAN;sp|A0A0B4J2A2|PAL4C_HUMAN;sp|A0A075B767|PAL4H_HUMAN	sp|P62937|PPIA_HUMAN	482	P62937	sp|P62937|PPIA_HUMAN Peptidyl-prolyl cis-trans isomerase A OS=Homo sapiens OX=9606 GN=PPIA PE=1 SV=2	Color2 [A=255, R=169, G=169, B=169]	9	4			FALSE			9	8	58.2	49.7	18.012	0	25.927	414930000	71	0	0.208146	0.710687	-0.779715	-0.226019	25.1821	25.4859	22.1257	24.1685	24.7244	21.5616
	0.673899	0.456196	sp|P63104|1433Z_HUMAN;sp|Q04917|1433F_HUMAN	sp|P63104|1433Z_HUMAN	484	P63104	sp|P63104|1433Z_HUMAN 14-3-3 protein zeta/delta OS=Homo sapiens OX=9606 GN=YWHAZ PE=1 SV=1	Color2 [A=255, R=169, G=169, B=169]	9	4			FALSE			15	14	62	58	27.745	0	235.51	3836900000	197	0	0.673899	0.745399	0.456196	0.197715	25.795	26.1285	26.7893	26.8561	26.5258	26.6995
	2.57521	2.09125	sp|P63261|ACTG_HUMAN	sp|P63261|ACTG_HUMAN	485	P63261	sp|P63261|ACTG_HUMAN Actin, cytoplasmic 2 OS=Homo sapiens OX=9606 GN=ACTG1 PE=1 SV=1	Color2 [A=255, R=169, G=169, B=169]	9	4			FALSE			28	1	75.2	4.5	41.792	0	323.31	18145000000	1111	0	2.57521	0.0656236	2.09125	0.903497	27.9906	27.7568	28.4931	30.0861	29.8268	30.6013
	1.02035	1.66868	sp|P68133|ACTS_HUMAN;sp|P68032|ACTC_HUMAN;sp|P63267|ACTH_HUMAN;sp|P62736|ACTA_HUMAN	sp|P68133|ACTS_HUMAN;sp|P68032|ACTC_HUMAN;sp|P63267|ACTH_HUMAN;sp|P62736|ACTA_HUMAN	486	P68133	sp|P68133|ACTS_HUMAN Actin, alpha skeletal muscle OS=Homo sapiens OX=9606 GN=ACTA1 PE=1 SV=1;sp|P68032|ACTC_HUMAN Actin, alpha cardiac muscle 1 OS=Homo sapiens OX=9606 GN=ACTC1 PE=1 SV=1;sp|P63267|ACTH_HUMAN Actin, gamma-enteric smooth muscle OS=Homo sapie	Color2 [A=255, R=169, G=169, B=169]	9	4			FALSE			19	3	40.3	11.9	42.051	0	54.435	1025600000	40	0	1.02035	0.189251	1.66868	0.602913	23.5397	23.4578	21.8448	24.1088	24.0564	25.6831
	1.17372	3.03311	sp|P68104|EF1A1_HUMAN;sp|Q5VTE0|EF1A3_HUMAN;sp|Q05639|EF1A2_HUMAN	sp|P68104|EF1A1_HUMAN;sp|Q5VTE0|EF1A3_HUMAN;sp|Q05639|EF1A2_HUMAN	487	P68104	sp|P68104|EF1A1_HUMAN Elongation factor 1-alpha 1 OS=Homo sapiens OX=9606 GN=EEF1A1 PE=1 SV=1;sp|Q5VTE0|EF1A3_HUMAN Putative elongation factor 1-alpha-like 3 OS=Homo sapiens OX=9606 GN=EEF1A1P5 PE=5 SV=1;sp|Q05639|EF1A2_HUMAN Elongation factor 1-alpha 2 OS	Color2 [A=255, R=169, G=169, B=169]	9	4			FALSE			5	5	14.9	14.9	50.14	0	19.265	127370000	26	0	1.17372	0.0575349	3.03311	0.943411	18.1814	21.4217	21.7993	24.2829	23.2306	22.9881
+	1.92331	5.88121	sp|P68363|TBA1B_HUMAN;sp|Q9BQE3|TBA1C_HUMAN;sp|Q71U36|TBA1A_HUMAN;sp|P68366|TBA4A_HUMAN;sp|Q6PEY2|TBA3E_HUMAN;sp|P0DPH8|TBA3D_HUMAN;sp|P0DPH7|TBA3C_HUMAN;sp|Q9NY65|TBA8_HUMAN;sp|Q9H853|TBA4B_HUMAN	sp|P68363|TBA1B_HUMAN;sp|Q9BQE3|TBA1C_HUMAN;sp|Q71U36|TBA1A_HUMAN;sp|P68366|TBA4A_HUMAN;sp|Q6PEY2|TBA3E_HUMAN;sp|P0DPH8|TBA3D_HUMAN;sp|P0DPH7|TBA3C_HUMAN	488	P68363	sp|P68363|TBA1B_HUMAN Tubulin alpha-1B chain OS=Homo sapiens OX=9606 GN=TUBA1B PE=1 SV=1;sp|Q9BQE3|TBA1C_HUMAN Tubulin alpha-1C chain OS=Homo sapiens OX=9606 GN=TUBA1C PE=1 SV=1;sp|Q71U36|TBA1A_HUMAN Tubulin alpha-1A chain OS=Homo sapiens OX=9606 GN=TUBA1A	Color2 [A=255, R=169, G=169, B=169]	9	4			FALSE	+	Elute_Ascites	9	9	31.9	31.9	50.151	0	41.609	436340000	184	0	1.92331	0.0027931	5.88121	1.75842	18.6962	19.6047	22.7892	25.96	25.5247	27.249
	0.736425	2.80339	sp|P68371|TBB4B_HUMAN;sp|P04350|TBB4A_HUMAN;sp|Q9BUF5|TBB6_HUMAN;sp|Q3ZCM7|TBB8_HUMAN;sp|A6NNZ2|TBB8L_HUMAN;sp|Q9H4B7|TBB1_HUMAN;CON__ENSEMBL:ENSBTAP00000025008	sp|P68371|TBB4B_HUMAN;sp|P04350|TBB4A_HUMAN	489	P68371	sp|P68371|TBB4B_HUMAN Tubulin beta-4B chain OS=Homo sapiens OX=9606 GN=TUBB4B PE=1 SV=1;sp|P04350|TBB4A_HUMAN Tubulin beta-4A chain OS=Homo sapiens OX=9606 GN=TUBB4A PE=1 SV=2	Color2 [A=255, R=169, G=169, B=169]	9	4			FALSE			10	2	28.3	3.6	49.83	0	7.4718	30455000	9	0	0.736425	0.115309	2.80339	0.748528	19.7239	17.3174	16.4825	18.1924	20.5313	23.2104
	0.797505	-5.01913	sp|P68871|HBB_HUMAN;CON__P02070;sp|P69892|HBG2_HUMAN;sp|P69891|HBG1_HUMAN;sp|P02100|HBE_HUMAN;CON__Q3SX09	sp|P68871|HBB_HUMAN	490	P68871	sp|P68871|HBB_HUMAN Hemoglobin subunit beta OS=Homo sapiens OX=9606 GN=HBB PE=1 SV=2	Color2 [A=255, R=169, G=169, B=169]	9	4			FALSE			15	9	95.2	61.9	15.998	0	201.41	3218300000	112	0	0.797505	0.047094	-5.01913	-1.0227	27.7867	28.3766	19.8535	21.863	20.5095	18.5869
	0.832319	-5.20632	sp|P69905|HBA_HUMAN;CON__P01966	sp|P69905|HBA_HUMAN	491	P69905	sp|P69905|HBA_HUMAN Hemoglobin subunit alpha OS=Homo sapiens OX=9606 GN=HBA1 PE=1 SV=2	Color2 [A=255, R=169, G=169, B=169]	9	4			FALSE			6	6	57	57	15.257	0	49.11	731860000	61	0	0.832319	0.044177	-5.20632	-1.06235	24.6943	26.4911	18.6935	19.3729	20.1507	14.7364
+	2.7676	4.59605	sp|P78536|ADA17_HUMAN	sp|P78536|ADA17_HUMAN	492	P78536	sp|P78536|ADA17_HUMAN Disintegrin and metalloproteinase domain-containing protein 17 OS=Homo sapiens OX=9606 GN=ADAM17 PE=1 SV=1	Color2 [A=255, R=169, G=169, B=169]	9	4			FALSE	+	Elute_Ascites	3	3	5.3	5.3	93.02	0	6.3953	12060000	12	0	2.7676	0.00276923	4.59605	1.75797	18.7357	16.7419	18.163	22.7674	22.2075	22.4539
	0.809319	0.894133	sp|P80108|PHLD_HUMAN	sp|P80108|PHLD_HUMAN	493	P80108	sp|P80108|PHLD_HUMAN Phosphatidylinositol-glycan-specific phospholipase D OS=Homo sapiens OX=9606 GN=GPLD1 PE=1 SV=3	Color2 [A=255, R=169, G=169, B=169]	9	4			FALSE			13	13	22	22	92.335	0	60.941	254180000	45	0	0.809319	0.497787	0.894133	0.356071	21.271	21.7109	22.9384	22.6755	23.06	22.8671
+	1.47381	-5.59532	sp|P80188|NGAL_HUMAN	sp|P80188|NGAL_HUMAN	494	P80188	sp|P80188|NGAL_HUMAN Neutrophil gelatinase-associated lipocalin OS=Homo sapiens OX=9606 GN=LCN2 PE=1 SV=2	Color2 [A=255, R=169, G=169, B=169]	9	4			FALSE	+	Elute_Ascites	14	14	67.7	67.7	22.588	0	323.31	5475700000	185	0	1.47381	0.00865823	-5.59532	-1.48794	26.7832	27.2197	25.2904	21.9379	22.9981	17.5712
	2.0078	-2.46751	sp|P80748|LV321_HUMAN	sp|P80748|LV321_HUMAN	495	P80748	sp|P80748|LV321_HUMAN Immunoglobulin lambda variable 3-21 OS=Homo sapiens OX=9606 GN=IGLV3-21 PE=1 SV=2	Color2 [A=255, R=169, G=169, B=169]	9	4			FALSE			4	2	48.7	25.6	12.446	0	257.53	11209000000	134	0	2.0078	0.0537166	-2.46751	-0.974079	27.4647	27.4071	26.7552	25.561	24.7721	23.8914
	1.02844	-3.61926	sp|P98160|PGBM_HUMAN	sp|P98160|PGBM_HUMAN	496	P98160	sp|P98160|PGBM_HUMAN Basement membrane-specific heparan sulfate proteoglycan core protein OS=Homo sapiens OX=9606 GN=HSPG2 PE=1 SV=4	Color2 [A=255, R=169, G=169, B=169]	9	4			FALSE			12	12	3.8	3.8	468.83	0	47.589	668260000	52	0	1.02844	0.0528066	-3.61926	-0.990923	22.9662	23.7728	24.4209	20.7944	17.0521	22.4556
	0.435822	2.47506	sp|Q01469|FABP5_HUMAN;sp|A8MUU1|FB5L3_HUMAN	sp|Q01469|FABP5_HUMAN	497	Q01469	sp|Q01469|FABP5_HUMAN Fatty acid-binding protein 5 OS=Homo sapiens OX=9606 GN=FABP5 PE=1 SV=3	Color2 [A=255, R=169, G=169, B=169]	9	4			FALSE			7	7	59.3	59.3	15.164	0	177.04	433250000	49	0	0.435822	0.221076	2.47506	0.558295	23.6348	23.2661	16.857	25.7599	23.0847	22.3384
+	3.20413	5.97964	sp|Q02413|DSG1_HUMAN	sp|Q02413|DSG1_HUMAN	499	Q02413	sp|Q02413|DSG1_HUMAN Desmoglein-1 OS=Homo sapiens OX=9606 GN=DSG1 PE=1 SV=2	Color2 [A=255, R=169, G=169, B=169]	9	4			FALSE	+	Elute_Ascites	4	4	5.8	5.8	113.75	0	8.1846	17633000	10	0	3.20413	0	5.97964	2.28701	17.8801	15.9788	17.297	23.4401	23.0709	22.5838
+	3.52152	8.29698	sp|Q02487|DSC2_HUMAN	sp|Q02487|DSC2_HUMAN	500	Q02487	sp|Q02487|DSC2_HUMAN Desmocollin-2 OS=Homo sapiens OX=9606 GN=DSC2 PE=1 SV=1	Color2 [A=255, R=169, G=169, B=169]	9	4			FALSE	+	Elute_Ascites	17	17	29.4	29.4	99.961	0	323.31	1595000000	166	0	3.52152	0	8.29698	3.06545	18.2187	18.2437	20.1145	27.1344	26.6054	27.728
	2.49143	3.09627	sp|Q02985|FHR3_HUMAN;sp|Q92496|FHR4_HUMAN	sp|Q02985|FHR3_HUMAN;sp|Q92496|FHR4_HUMAN	501	Q02985	sp|Q02985|FHR3_HUMAN Complement factor H-related protein 3 OS=Homo sapiens OX=9606 GN=CFHR3 PE=1 SV=2;sp|Q92496|FHR4_HUMAN Complement factor H-related protein 4 OS=Homo sapiens OX=9606 GN=CFHR4 PE=1 SV=3	Color2 [A=255, R=169, G=169, B=169]	9	4			FALSE			4	3	9.1	6.1	37.323	0.0018116	3.9971	115630000	7	0	2.49143	0.019697	3.09627	1.24314	18.6506	20.205	19.3016	22.6957	22.0947	22.6556
	1.48957	-1.53073	sp|Q03591|FHR1_HUMAN;sp|Q9BXR6|FHR5_HUMAN	sp|Q03591|FHR1_HUMAN	502	Q03591	sp|Q03591|FHR1_HUMAN Complement factor H-related protein 1 OS=Homo sapiens OX=9606 GN=CFHR1 PE=1 SV=2	Color2 [A=255, R=169, G=169, B=169]	9	4			FALSE			9	2	32.7	7	37.65	0	228.93	12454000000	142	0	1.48957	0.177502	-1.53073	-0.618249	26.9977	27.0017	25.5864	24.9862	25.1202	24.8872
+	3.98346	9.07853	sp|Q04756|HGFA_HUMAN	sp|Q04756|HGFA_HUMAN	503	Q04756	sp|Q04756|HGFA_HUMAN Hepatocyte growth factor activator OS=Homo sapiens OX=9606 GN=HGFAC PE=1 SV=1	Color2 [A=255, R=255, G=128, B=0]	9	8			TRUE	+	Elute_Ascites	25	20	43.4	35.7	70.681	0	323.31	16672000000	619	1.875	3.98346	0	9.07853	3.50561	21.0529	22.7264	20.8802	30.5694	30.687	30.6388
	1.06606	-3.14433	sp|Q06033|ITIH3_HUMAN;CON__Q0V8M9	sp|Q06033|ITIH3_HUMAN	505	Q06033	sp|Q06033|ITIH3_HUMAN Inter-alpha-trypsin inhibitor heavy chain H3 OS=Homo sapiens OX=9606 GN=ITIH3 PE=1 SV=2	Color2 [A=255, R=169, G=169, B=169]	9	4			FALSE			17	17	24	24	99.848	0	196	3973100000	149	0	1.06606	0.0606818	-3.14433	-0.928568	26.1828	24.0052	26.5512	22.1812	20.6073	24.5178
+	4.17944	-6.63578	sp|Q06141|REG3A_HUMAN	sp|Q06141|REG3A_HUMAN	506	Q06141	sp|Q06141|REG3A_HUMAN Regenerating islet-derived protein 3-alpha OS=Homo sapiens OX=9606 GN=REG3A PE=1 SV=1	Color2 [A=255, R=169, G=169, B=169]	9	4			FALSE	+	Elute_Ascites	5	5	41.7	41.7	19.395	0	39.707	2224000000	51	0	4.17944	0	-6.63578	-2.78287	25.4555	25.6578	24.4223	18.6178	18.5186	18.4919
+	3.02589	3.72836	sp|Q07954|LRP1_HUMAN	sp|Q07954|LRP1_HUMAN	508	Q07954	sp|Q07954|LRP1_HUMAN Prolow-density lipoprotein receptor-related protein 1 OS=Homo sapiens OX=9606 GN=LRP1 PE=1 SV=2	Color2 [A=255, R=169, G=169, B=169]	9	4			FALSE	+	Elute_Ascites	13	13	3.8	3.8	504.6	0	21.793	44277000	35	0	3.02589	0.00563758	3.72836	1.53663	18.0504	19.2388	19.3129	22.625	22.3745	22.7877
	1.65782	-3.46112	sp|Q08211|DHX9_HUMAN	sp|Q08211|DHX9_HUMAN	510	Q08211	sp|Q08211|DHX9_HUMAN ATP-dependent RNA helicase A OS=Homo sapiens OX=9606 GN=DHX9 PE=1 SV=4	Color2 [A=255, R=169, G=169, B=169]	9	4			FALSE			1	1	0.7	0.7	140.96	0.0018692	4.3672	375050000	10	0	1.65782	0.026932	-3.46112	-1.1728	22.4596	22.7959	20.2988	17.673	19.4504	18.0476
+	3.73729	-5.57399	sp|Q08380|LG3BP_HUMAN	sp|Q08380|LG3BP_HUMAN	511	Q08380	sp|Q08380|LG3BP_HUMAN Galectin-3-binding protein OS=Homo sapiens OX=9606 GN=LGALS3BP PE=1 SV=1	Color2 [A=255, R=169, G=169, B=169]	9	4			FALSE	+	Elute_Ascites	15	15	33.3	33.3	65.33	0	323.31	12801000000	286	0	3.73729	0	-5.57399	-2.30506	27.3285	27.7241	27.3063	21.9467	22.5276	21.1626
+	3.01592	4.37598	sp|Q08431|MFGM_HUMAN	sp|Q08431|MFGM_HUMAN	512	Q08431	sp|Q08431|MFGM_HUMAN Lactadherin OS=Homo sapiens OX=9606 GN=MFGE8 PE=1 SV=3	Color2 [A=255, R=169, G=169, B=169]	9	4			FALSE	+	Elute_Ascites	2	2	6.5	6.5	43.104	0	6.3581	21678000	15	0	3.01592	0.00274576	4.37598	1.74802	17.0301	18.698	18.2349	22.5194	22.2597	22.3118
	0.291784	-0.351734	sp|Q10588|BST1_HUMAN	sp|Q10588|BST1_HUMAN	513	Q10588	sp|Q10588|BST1_HUMAN ADP-ribosyl cyclase/cyclic ADP-ribose hydrolase 2 OS=Homo sapiens OX=9606 GN=BST1 PE=1 SV=2	Color2 [A=255, R=169, G=169, B=169]	9	4			FALSE			1	1	4.1	4.1	35.724	0	13.817	97928000	3	0	0.291784	0.811529	-0.351734	-0.141384	19.5784	20.0638	18.5907	19.4137	19.1188	18.6452
+	3.42513	5.30793	sp|Q10589|BST2_HUMAN	sp|Q10589|BST2_HUMAN	514	Q10589	sp|Q10589|BST2_HUMAN Bone marrow stromal antigen 2 OS=Homo sapiens OX=9606 GN=BST2 PE=1 SV=1	Color2 [A=255, R=169, G=169, B=169]	9	4			FALSE	+	Elute_Ascites	2	2	13.9	13.9	19.769	0	6.2556	72606000	10	0	3.42513	0.00142105	5.30793	2.14157	17.8971	19.0931	18.0281	23.4656	23.2567	24.2197
	3.39613	2.15932	sp|Q12805|FBLN3_HUMAN	sp|Q12805|FBLN3_HUMAN	515	Q12805	sp|Q12805|FBLN3_HUMAN EGF-containing fibulin-like extracellular matrix protein 1 OS=Homo sapiens OX=9606 GN=EFEMP1 PE=1 SV=2	Color2 [A=255, R=169, G=169, B=169]	9	4			FALSE			20	20	54.6	54.6	54.64	0	323.31	5884800000	281	0	3.39613	0.0523755	2.15932	0.982387	25.2296	25.5722	25.2164	27.5402	27.753	27.2028
	0.805559	-1.77363	sp|Q12907|LMAN2_HUMAN	sp|Q12907|LMAN2_HUMAN	516	Q12907	sp|Q12907|LMAN2_HUMAN Vesicular integral-membrane protein VIP36 OS=Homo sapiens OX=9606 GN=LMAN2 PE=1 SV=1	Color2 [A=255, R=169, G=169, B=169]	9	4			FALSE			2	2	6.5	6.5	40.228	0	19.047	24837000	6	0	0.805559	0.200278	-1.77363	-0.587651	20.9882	21.2093	18.8181	19.2243	19.254	17.2164
	0.0491257	-0.389823	sp|Q13103|SPP24_HUMAN	sp|Q13103|SPP24_HUMAN	517	Q13103	sp|Q13103|SPP24_HUMAN Secreted phosphoprotein 24 OS=Homo sapiens OX=9606 GN=SPP2 PE=1 SV=1	Color2 [A=255, R=169, G=169, B=169]	9	4			FALSE			6	6	26.5	26.5	24.337	0	137.08	468220000	40	0	0.0491257	0.887671	-0.389823	-0.0825548	23.949	24.9152	21.214	25.169	25.7317	18.008
	0.0124968	0.0389926	sp|Q13232|NDK3_HUMAN	sp|Q13232|NDK3_HUMAN	518	Q13232	sp|Q13232|NDK3_HUMAN Nucleoside diphosphate kinase 3 OS=Homo sapiens OX=9606 GN=NME3 PE=1 SV=2	Color2 [A=255, R=169, G=169, B=169]	9	4			FALSE			2	2	17.2	17.2	19.015	0	5.9936	7189200	8	0	0.0124968	0.979021	0.0389926	0.0128659	19.5232	19.3004	16.9409	19.5644	17.4653	18.8518
	0.0805481	-0.0561263	sp|Q13421|MSLN_HUMAN	sp|Q13421|MSLN_HUMAN	519	Q13421	sp|Q13421|MSLN_HUMAN Mesothelin OS=Homo sapiens OX=9606 GN=MSLN PE=1 SV=2	Color2 [A=255, R=169, G=169, B=169]	9	4			FALSE			18	18	36.3	36.3	68.985	0	246.09	5700900000	149	0	0.0805481	0.96675	-0.0561263	-0.0249894	25.2955	25.1501	25.7156	24.9791	25.4569	25.5567
	0.0228799	-0.0472291	sp|Q13790|APOF_HUMAN	sp|Q13790|APOF_HUMAN	520	Q13790	sp|Q13790|APOF_HUMAN Apolipoprotein F OS=Homo sapiens OX=9606 GN=APOF PE=1 SV=2	Color2 [A=255, R=169, G=169, B=169]	9	4			FALSE			4	4	23	23	35.399	0	67.535	1373200000	77	0	0.0228799	0.973066	-0.0472291	-0.0175602	23.746	23.6916	25.7381	24.5339	24.4492	24.0509
	0.254085	0.995611	sp|Q14019|COTL1_HUMAN	sp|Q14019|COTL1_HUMAN	521	Q14019	sp|Q14019|COTL1_HUMAN Coactosin-like protein OS=Homo sapiens OX=9606 GN=COTL1 PE=1 SV=3	Color2 [A=255, R=169, G=169, B=169]	9	4			FALSE			8	8	66.2	66.2	15.945	0	20.735	83559000	16	0	0.254085	0.624526	0.995611	0.279981	23.0188	23.3492	18.6185	22.9829	22.9524	22.0381
	0.791621	2.48178	sp|Q14118|DAG1_HUMAN	sp|Q14118|DAG1_HUMAN	522	Q14118	sp|Q14118|DAG1_HUMAN Dystroglycan OS=Homo sapiens OX=9606 GN=DAG1 PE=1 SV=2	Color2 [A=255, R=255, G=0, B=0]	9	8			TRUE			9	9	15.1	15.1	97.44	0	54.519	737060000	42	5.85714	0.791621	0.128521	2.48178	0.719883	23.8803	22.5759	19.1994	25.0769	24.2803	23.7437
+	3.36728	-6.73712	sp|Q14126|DSG2_HUMAN	sp|Q14126|DSG2_HUMAN	523	Q14126	sp|Q14126|DSG2_HUMAN Desmoglein-2 OS=Homo sapiens OX=9606 GN=DSG2 PE=1 SV=2	Color2 [A=255, R=169, G=169, B=169]	9	4			FALSE	+	Elute_Ascites	12	12	14.7	14.7	122.29	0	122.56	1387400000	63	0	3.36728	0	-6.73712	-2.56309	24.2577	24.5652	23.6819	18.2372	17.7329	16.3234
	0.321436	-1.77216	sp|Q14508|WFDC2_HUMAN	sp|Q14508|WFDC2_HUMAN	524	Q14508	sp|Q14508|WFDC2_HUMAN WAP four-disulfide core domain protein 2 OS=Homo sapiens OX=9606 GN=WFDC2 PE=1 SV=2	Color2 [A=255, R=169, G=169, B=169]	9	4			FALSE			2	2	17.7	17.7	12.993	0	56.25	368980000	12	0	0.321436	0.39837	-1.77216	-0.415861	23.3637	23.1467	16.9284	20.8276	18.0126	19.2821
	0.473313	-1.82336	sp|Q14520|HABP2_HUMAN	sp|Q14520|HABP2_HUMAN	525	Q14520	sp|Q14520|HABP2_HUMAN Hyaluronan-binding protein 2 OS=Homo sapiens OX=9606 GN=HABP2 PE=1 SV=1	Color2 [A=255, R=169, G=169, B=169]	9	4			FALSE			5	5	13	13	62.671	0	28.266	379130000	11	0	0.473313	0.296286	-1.82336	-0.496825	22.4039	22.2245	17.4596	19.5454	18.1313	18.9411
	3.68199	3.02571	sp|Q14624|ITIH4_HUMAN	sp|Q14624|ITIH4_HUMAN	527	Q14624	sp|Q14624|ITIH4_HUMAN Inter-alpha-trypsin inhibitor heavy chain H4 OS=Homo sapiens OX=9606 GN=ITIH4 PE=1 SV=4	Color2 [A=255, R=169, G=169, B=169]	9	4			FALSE			76	73	65.6	64.5	103.36	0	323.31	170000000000	4708	0	3.68199	0.013743	3.02571	1.35411	30.4313	30.1867	30.9789	33.5538	33.5406	33.5796
	0.535787	2.42263	sp|Q14767|LTBP2_HUMAN	sp|Q14767|LTBP2_HUMAN	528	Q14767	sp|Q14767|LTBP2_HUMAN Latent-transforming growth factor beta-binding protein 2 OS=Homo sapiens OX=9606 GN=LTBP2 PE=1 SV=3	Color2 [A=255, R=169, G=169, B=169]	9	4			FALSE			1	1	0.6	0.6	195.05	0.0035336	3.6345	20669000	3	0	0.535787	0.186675	2.42263	0.606551	18.2943	19.5369	17.6003	17.0764	22.8626	22.7604
	1.06881	0.47148	sp|Q15063|POSTN_HUMAN;CON__Q2KJC7	sp|Q15063|POSTN_HUMAN	529	Q15063	sp|Q15063|POSTN_HUMAN Periostin OS=Homo sapiens OX=9606 GN=POSTN PE=1 SV=2	Color2 [A=255, R=169, G=169, B=169]	9	4			FALSE			42	42	53	53	93.313	0	323.31	14453000000	491	0	1.06881	0.732367	0.47148	0.213597	27.599	27.695	27.8065	28.555	28.069	27.8909
	0.572317	-1.77461	sp|Q15113|PCOC1_HUMAN	sp|Q15113|PCOC1_HUMAN	530	Q15113	sp|Q15113|PCOC1_HUMAN Procollagen C-endopeptidase enhancer 1 OS=Homo sapiens OX=9606 GN=PCOLCE PE=1 SV=2	Color2 [A=255, R=169, G=169, B=169]	9	4			FALSE			8	8	31.8	31.8	47.972	0	74.437	1512400000	49	0	0.572317	0.255422	-1.77461	-0.525102	23.1931	24.2932	21.5844	22.3641	18.9824	22.4005
	2.52219	-0.36611	sp|Q15582|BGH3_HUMAN	sp|Q15582|BGH3_HUMAN	533	Q15582	sp|Q15582|BGH3_HUMAN Transforming growth factor-beta-induced protein ig-h3 OS=Homo sapiens OX=9606 GN=TGFBI PE=1 SV=1	Color2 [A=255, R=169, G=169, B=169]	9	4			FALSE			23	23	45.2	45.2	74.68	0	218.07	3989500000	240	0	2.52219	0.768781	-0.36611	-0.17799	25.5803	25.6251	25.4366	25.1859	25.1796	25.1782
	0.603092	-2.13262	sp|Q15828|CYTM_HUMAN	sp|Q15828|CYTM_HUMAN	534	Q15828	sp|Q15828|CYTM_HUMAN Cystatin-M OS=Homo sapiens OX=9606 GN=CST6 PE=1 SV=1	Color2 [A=255, R=169, G=169, B=169]	9	4			FALSE			2	2	21.5	21.5	16.511	0	27.232	69098000	11	0	0.603092	0.196444	-2.13262	-0.59505	22.5476	22.4053	18.165	20.224	18.0937	18.4025
	1.90303	2.76645	sp|Q15848|ADIPO_HUMAN	sp|Q15848|ADIPO_HUMAN	535	Q15848	sp|Q15848|ADIPO_HUMAN Adiponectin OS=Homo sapiens OX=9606 GN=ADIPOQ PE=1 SV=1	Color2 [A=255, R=169, G=169, B=169]	9	4			FALSE			3	3	21.7	21.7	26.413	0	104.28	2197200000	65	0	1.90303	0.0443478	2.76645	1.04742	24.1038	24.6531	22.5809	26.7115	26.2171	26.7086
	0.418845	-0.87664	sp|Q15904|VAS1_HUMAN	sp|Q15904|VAS1_HUMAN	536	Q15904	sp|Q15904|VAS1_HUMAN V-type proton ATPase subunit S1 OS=Homo sapiens OX=9606 GN=ATP6AP1 PE=1 SV=2	Color2 [A=255, R=169, G=169, B=169]	9	4			FALSE			3	3	9.6	9.6	52.025	0	15.743	34056000	4	0	0.418845	0.583	-0.87664	-0.30316	20.2168	18.2937	19.4739	19.7872	18.1104	17.457
	0.450715	-0.534885	sp|Q16610|ECM1_HUMAN	sp|Q16610|ECM1_HUMAN	538	Q16610	sp|Q16610|ECM1_HUMAN Extracellular matrix protein 1 OS=Homo sapiens OX=9606 GN=ECM1 PE=1 SV=2	Color2 [A=255, R=169, G=169, B=169]	9	4			FALSE			12	12	30	30	60.673	0	84.954	1225100000	68	0	0.450715	0.73146	-0.534885	-0.213024	23.6577	23.3611	24.4291	22.6005	23.2582	23.9844
	0.0221925	-0.150725	sp|Q2KHT4|GSG1_HUMAN	sp|Q2KHT4|GSG1_HUMAN	540	Q2KHT4	sp|Q2KHT4|GSG1_HUMAN Germ cell-specific gene 1 protein OS=Homo sapiens OX=9606 GN=GSG1 PE=1 SV=2	Color2 [A=255, R=169, G=169, B=169]	9	4		+	FALSE			1	1	2.3	2.3	39.248	1	-2	112020000	8	0	0.0221925	0.956095	-0.150725	-0.0353224	20.3114	17.6906	23.8458	21.8807	17.6656	21.8492
	1.71438	3.97043	sp|Q4LDE5|SVEP1_HUMAN	sp|Q4LDE5|SVEP1_HUMAN	541	Q4LDE5	sp|Q4LDE5|SVEP1_HUMAN Sushi, von Willebrand factor type A, EGF and pentraxin domain-containing protein 1 OS=Homo sapiens OX=9606 GN=SVEP1 PE=1 SV=3	Color2 [A=255, R=169, G=169, B=169]	9	4			FALSE			7	7	3.5	3.5	390.17	0	84.523	348260000	24	1	1.71438	0.0152381	3.97043	1.30256	18.3299	20.2473	16.6773	22.4008	22.0602	22.7047
+	3.63239	10.7106	sp|Q4ZHG4|FNDC1_HUMAN	sp|Q4ZHG4|FNDC1_HUMAN	542	Q4ZHG4	sp|Q4ZHG4|FNDC1_HUMAN Fibronectin type III domain-containing protein 1 OS=Homo sapiens OX=9606 GN=FNDC1 PE=2 SV=4	Color2 [A=255, R=255, G=0, B=0]	9	8			TRUE	+	Elute_Ascites	29	29	20.5	20.5	205.56	0	323.31	4130100000	385	2.10938	3.63239	0	10.7106	3.75213	19.6197	17.0809	19.6357	29.668	29.4686	29.3315
	0.711252	2.23181	sp|Q5T2D2|TRML2_HUMAN	sp|Q5T2D2|TRML2_HUMAN	544	Q5T2D2	sp|Q5T2D2|TRML2_HUMAN Trem-like transcript 2 protein OS=Homo sapiens OX=9606 GN=TREML2 PE=1 SV=2	Color2 [A=255, R=255, G=0, B=0]	9	8			TRUE			2	2	7.5	7.5	35.126	0.0099338	2.9513	19532000	4	3.66667	0.711252	0.157665	2.23181	0.650057	20.0298	21.0412	16.9975	22.2506	20.0714	22.4421
	1.46497	2.97299	sp|Q5T749|KPRP_HUMAN	sp|Q5T749|KPRP_HUMAN	545	Q5T749	sp|Q5T749|KPRP_HUMAN Keratinocyte proline-rich protein OS=Homo sapiens OX=9606 GN=KPRP PE=1 SV=1	Color2 [A=255, R=169, G=169, B=169]	9	4			FALSE			4	4	8.6	8.6	64.135	0	5.5403	8180900	8	0	1.46497	0.0482025	2.97299	1.01064	19.6731	18.8406	17.7932	23.2265	21.3462	20.6532
	0.0179533	0.184675	sp|Q66K66|TM198_HUMAN	sp|Q66K66|TM198_HUMAN	547	Q66K66	sp|Q66K66|TM198_HUMAN Transmembrane protein 198 OS=Homo sapiens OX=9606 GN=TMEM198 PE=1 SV=1	Color2 [A=255, R=169, G=169, B=169]	9	4			FALSE			1	1	2.5	2.5	39.474	0.0018315	4.073	13391000000	89	0	0.0179533	0.958693	0.184675	0.0340845	25.8234	27.189	16.4869	23.4086	24.3809	22.2637
+	3.25681	7.01924	sp|Q68BL7|OLM2A_HUMAN	sp|Q68BL7|OLM2A_HUMAN	548	Q68BL7	sp|Q68BL7|OLM2A_HUMAN Olfactomedin-like protein 2A OS=Homo sapiens OX=9606 GN=OLFML2A PE=2 SV=1	Color2 [A=255, R=255, G=0, B=0]	9	8			TRUE	+	Elute_Ascites	6	6	11.8	11.8	73.054	0	39.674	147460000	39	3.6	3.25681	0	7.01924	2.60049	16.2572	18.4431	17.9628	24.817	24.7721	24.1317
+	3.47827	6.38909	sp|Q68BL8|OLM2B_HUMAN	sp|Q68BL8|OLM2B_HUMAN	549	Q68BL8	sp|Q68BL8|OLM2B_HUMAN Olfactomedin-like protein 2B OS=Homo sapiens OX=9606 GN=OLFML2B PE=2 SV=2	Color2 [A=255, R=255, G=0, B=0]	9	8			TRUE	+	Elute_Ascites	4	4	7.7	7.7	83.998	0	7.2605	54877000	10	4	3.47827	0	6.38909	2.49751	17.0974	18.8796	17.6143	23.9788	24.196	24.5838
+	3.94145	5.66957	sp|Q6EMK4|VASN_HUMAN	sp|Q6EMK4|VASN_HUMAN	551	Q6EMK4	sp|Q6EMK4|VASN_HUMAN Vasorin OS=Homo sapiens OX=9606 GN=VASN PE=1 SV=1	Color2 [A=255, R=255, G=0, B=0]	9	8			TRUE	+	Elute_Ascites	18	18	24.1	24.1	71.712	0	323.31	14701000000	321	6	3.94145	0	5.66957	2.38475	22.9219	23.3826	24.0944	28.8355	29.3895	29.1827
	3.52387	-2.90193	sp|Q6PL18|ATAD2_HUMAN	sp|Q6PL18|ATAD2_HUMAN	552	Q6PL18	sp|Q6PL18|ATAD2_HUMAN ATPase family AAA domain-containing protein 2 OS=Homo sapiens OX=9606 GN=ATAD2 PE=1 SV=1	Color2 [A=255, R=169, G=169, B=169]	9	4			FALSE			2	2	2.9	2.9	158.55	0	4.5292	22821000000	101	0	3.52387	0.0150785	-2.90193	-1.29158	28.4306	28.5374	28.5815	25.6495	25.1778	26.0164
+	5.73337	10.39	sp|Q6UX71|PXDC2_HUMAN	sp|Q6UX71|PXDC2_HUMAN	554	Q6UX71	sp|Q6UX71|PXDC2_HUMAN Plexin domain-containing protein 2 OS=Homo sapiens OX=9606 GN=PLXDC2 PE=1 SV=1	Color2 [A=255, R=255, G=0, B=0]	9	8			TRUE	+	Elute_Ascites	23	23	34.4	34.4	59.582	0	323.31	32742000000	600	6.5	5.73337	0	10.39	4.6281	20.3911	20.5794	19.8771	30.7347	30.4293	30.8536
	0.248551	1.13786	sp|Q6UXB8|PI16_HUMAN	sp|Q6UXB8|PI16_HUMAN	555	Q6UXB8	sp|Q6UXB8|PI16_HUMAN Peptidase inhibitor 16 OS=Homo sapiens OX=9606 GN=PI16 PE=1 SV=1	Color2 [A=255, R=255, G=0, B=0]	9	8			TRUE			5	5	11.9	11.9	49.471	0	17.393	247170000	13	2.2	0.248551	0.589863	1.13786	0.298448	17.3794	22.5753	17.5885	19.0523	20.9158	20.9888
+	2.82659	4.12069	sp|Q6UY14|ATL4_HUMAN	sp|Q6UY14|ATL4_HUMAN	557	Q6UY14	sp|Q6UY14|ATL4_HUMAN ADAMTS-like protein 4 OS=Homo sapiens OX=9606 GN=ADAMTSL4 PE=1 SV=2	Color2 [A=255, R=169, G=169, B=169]	9	4			FALSE	+	Elute_Ascites	6	6	7.6	7.6	116.54	0	16.055	154820000	29	0	2.82659	0.00462222	4.12069	1.6278	18.2285	18.7535	18.7064	21.9212	23.6366	22.4927
	0.117236	-0.513425	sp|Q6WRI0|IGS10_HUMAN	sp|Q6WRI0|IGS10_HUMAN	558	Q6WRI0	sp|Q6WRI0|IGS10_HUMAN Immunoglobulin superfamily member 10 OS=Homo sapiens OX=9606 GN=IGSF10 PE=1 SV=1	Color2 [A=255, R=255, G=0, B=0]	9	8			TRUE			2	2	1	1	290.83	0.0083472	3.0234	274720000	9	3.11392	0.117236	0.813154	-0.513425	-0.142881	22.3417	22.2776	17.8714	19.457	20.0433	21.4502
+	1.47718	6.99607	sp|Q76M96|CCD80_HUMAN	sp|Q76M96|CCD80_HUMAN	559	Q76M96	sp|Q76M96|CCD80_HUMAN Coiled-coil domain-containing protein 80 OS=Homo sapiens OX=9606 GN=CCDC80 PE=1 SV=1	Color2 [A=255, R=255, G=0, B=0]	9	8			TRUE	+	Elute_Ascites	22	22	26.8	26.8	108.17	0	323.31	1783300000	223	2.9	1.47718	0.0033871	6.99607	1.66749	24.228	17.4184	18.0313	26.3358	26.9612	27.3688
	0.679255	-3.47854	sp|Q7Z5L0|VMO1_HUMAN	sp|Q7Z5L0|VMO1_HUMAN	560	Q7Z5L0	sp|Q7Z5L0|VMO1_HUMAN Vitelline membrane outer layer protein 1 homolog OS=Homo sapiens OX=9606 GN=VMO1 PE=1 SV=1	Color2 [A=255, R=169, G=169, B=169]	9	4			FALSE			2	2	14.4	14.4	21.534	0	4.7137	236460000	6	0	0.679255	0.091	-3.47854	-0.80389	24.4411	24.3797	17.5804	19.6117	18.2777	18.0762
+	3.31189	3.23994	sp|Q7Z7D3|VTCN1_HUMAN	sp|Q7Z7D3|VTCN1_HUMAN	561	Q7Z7D3	sp|Q7Z7D3|VTCN1_HUMAN V-set domain-containing T-cell activation inhibitor 1 OS=Homo sapiens OX=9606 GN=VTCN1 PE=1 SV=1	Color2 [A=255, R=169, G=169, B=169]	9	4			FALSE			3	3	9.2	9.2	30.878	0.0083612	3.0241	13404000	3	0	3.31189	0.0106512	3.23994	1.40115	18.1636	17.2573	18.1007	21.2657	21.0917	20.884
+	3.39932	11.736	sp|Q7Z7G0|TARSH_HUMAN	sp|Q7Z7G0|TARSH_HUMAN	562	Q7Z7G0	sp|Q7Z7G0|TARSH_HUMAN Target of Nesh-SH3 OS=Homo sapiens OX=9606 GN=ABI3BP PE=1 SV=1	Color2 [A=255, R=255, G=0, B=0]	9	8			TRUE	+	Elute_Ascites	29	29	24.8	24.8	118.64	0	323.31	11263000000	961	4.17391	3.39932	0	11.736	3.81746	17.9615	18.1303	21.2363	30.9585	30.5591	31.0183
+	2.79628	5.87487	sp|Q7Z7M0|MEGF8_HUMAN	sp|Q7Z7M0|MEGF8_HUMAN	563	Q7Z7M0	sp|Q7Z7M0|MEGF8_HUMAN Multiple epidermal growth factor-like domains protein 8 OS=Homo sapiens OX=9606 GN=MEGF8 PE=1 SV=2	Color2 [A=255, R=255, G=128, B=0]	9	8			TRUE	+	Elute_Ascites	12	12	6.6	6.6	303.1	0	37.71	102520000	40	1.7625	2.79628	0.00133333	5.87487	2.11954	18.5323	18.2297	16.4228	23.4721	22.9809	24.3564
+	4.07804	6.22796	sp|Q86SQ4|AGRG6_HUMAN	sp|Q86SQ4|AGRG6_HUMAN	564	Q86SQ4	sp|Q86SQ4|AGRG6_HUMAN Adhesion G-protein coupled receptor G6 OS=Homo sapiens OX=9606 GN=ADGRG6 PE=1 SV=3	Color2 [A=255, R=169, G=169, B=169]	9	4			FALSE	+	Elute_Ascites	5	5	5.2	5.2	136.69	0	14.694	233200000	21	0	4.07804	0	6.22796	2.61367	16.9747	18.0812	17.2203	23.906	23.7599	23.2942
	1.71433	3.05288	sp|Q86UD1|OAF_HUMAN	sp|Q86UD1|OAF_HUMAN	565	Q86UD1	sp|Q86UD1|OAF_HUMAN Out at first protein homolog OS=Homo sapiens OX=9606 GN=OAF PE=2 SV=1	Color2 [A=255, R=169, G=169, B=169]	9	4			FALSE			2	2	7.3	7.3	30.688	0.0018182	4.0294	15398000	13	0	1.71433	0.0389502	3.05288	1.08799	18.7936	19.2397	16.8617	20.8178	21.2466	21.9891
	1.01245	-3.47228	sp|Q86VB7|C163A_HUMAN	sp|Q86VB7|C163A_HUMAN	566	Q86VB7	sp|Q86VB7|C163A_HUMAN Scavenger receptor cysteine-rich type 1 protein M130 OS=Homo sapiens OX=9606 GN=CD163 PE=1 SV=2	Color2 [A=255, R=169, G=169, B=169]	9	4			FALSE			10	10	14.2	14.2	125.45	0	282.86	2647600000	70	0	1.01245	0.0533597	-3.47228	-0.961988	25.0328	25.7439	22.3018	18.5604	21.4113	22.6899
	0.802811	0.940443	sp|Q86X29|LSR_HUMAN	sp|Q86X29|LSR_HUMAN	567	Q86X29	sp|Q86X29|LSR_HUMAN Lipolysis-stimulated lipoprotein receptor OS=Homo sapiens OX=9606 GN=LSR PE=1 SV=4	Color2 [A=255, R=169, G=169, B=169]	9	4			FALSE			1	1	1.7	1.7	71.438	0.0098361	2.8952	8323600	3	0	0.802811	0.472421	0.940443	0.370027	20.5383	20.0107	19.9148	20.1468	21.2648	21.8736
+	3.71549	5.85396	sp|Q8IUX7|AEBP1_HUMAN;sp|Q8N436|CPXM2_HUMAN	sp|Q8IUX7|AEBP1_HUMAN	568	Q8IUX7	sp|Q8IUX7|AEBP1_HUMAN Adipocyte enhancer-binding protein 1 OS=Homo sapiens OX=9606 GN=AEBP1 PE=1 SV=1	Color2 [A=255, R=169, G=169, B=169]	9	4			FALSE	+	Elute_Ascites	9	9	10.4	10.4	130.93	0	19.451	126450000	39	0	3.71549	0	5.85396	2.39445	19.4125	20.4187	19.0564	25.3263	25.2861	25.8371
+	2.54913	7.90009	sp|Q8IWZ3|ANKH1_HUMAN	sp|Q8IWZ3|ANKH1_HUMAN	569	Q8IWZ3	sp|Q8IWZ3|ANKH1_HUMAN Ankyrin repeat and KH domain-containing protein 1 OS=Homo sapiens OX=9606 GN=ANKHD1 PE=1 SV=1	Color2 [A=255, R=169, G=169, B=169]	9	4			FALSE	+	Elute_Ascites	1	1	0.3	0.3	269.45	0.0018416	4.1374	894780000	37	0	2.54913	0	7.90009	2.46273	19.3605	21.5043	17.6822	28.3415	27.2057	26.7
	0.773847	1.77079	sp|Q8N0W4|NLGNX_HUMAN;sp|Q8NFZ3|NLGNY_HUMAN;sp|Q8NFZ4|NLGN2_HUMAN;sp|Q8N2Q7|NLGN1_HUMAN;sp|Q9NZ94|NLGN3_HUMAN	sp|Q8N0W4|NLGNX_HUMAN;sp|Q8NFZ3|NLGNY_HUMAN;sp|Q8NFZ4|NLGN2_HUMAN	571	Q8N0W4	sp|Q8N0W4|NLGNX_HUMAN Neuroligin-4, X-linked OS=Homo sapiens OX=9606 GN=NLGN4X PE=1 SV=1;sp|Q8NFZ3|NLGNY_HUMAN Neuroligin-4, Y-linked OS=Homo sapiens OX=9606 GN=NLGN4Y PE=2 SV=1;sp|Q8NFZ4|NLGN2_HUMAN Neuroligin-2 OS=Homo sapiens OX=9606 GN=NLGN2 PE=1 SV=1	Color2 [A=255, R=169, G=169, B=169]	9	4			FALSE			3	3	6.5	6.5	91.914	0	6.078	40071000	7	0	0.773847	0.203394	1.77079	0.579774	19.18	18.1861	17.5829	21.5367	18.3097	20.4149
+	4.36454	6.20912	sp|Q8N307|MUC20_HUMAN	sp|Q8N307|MUC20_HUMAN	573	Q8N307	sp|Q8N307|MUC20_HUMAN Mucin-20 OS=Homo sapiens OX=9606 GN=MUC20 PE=1 SV=3	Color2 [A=255, R=255, G=0, B=0]	9	8			TRUE	+	Elute_Ascites	1	1	1.8	1.8	71.981	0	8.5179	71782000	9	2.09756	4.36454	0	6.20912	2.6728	19.1213	18.9621	18.1686	25.1347	24.6999	25.0447
+	3.46793	4.70287	sp|Q8NHJ6|LIRB4_HUMAN	sp|Q8NHJ6|LIRB4_HUMAN	574	Q8NHJ6	sp|Q8NHJ6|LIRB4_HUMAN Leukocyte immunoglobulin-like receptor subfamily B member 4 OS=Homo sapiens OX=9606 GN=LILRB4 PE=1 SV=3	Color2 [A=255, R=169, G=169, B=169]	9	4			FALSE	+	Elute_Ascites	2	2	4.2	4.2	49.355	0	7.1131	19883000	19	0	3.46793	0.0022268	4.70287	1.94866	18.1529	18.6269	18.2736	23.7729	22.4409	22.9481
	1.81741	2.74275	sp|Q8TDL5|BPIB1_HUMAN	sp|Q8TDL5|BPIB1_HUMAN	575	Q8TDL5	sp|Q8TDL5|BPIB1_HUMAN BPI fold-containing family B member 1 OS=Homo sapiens OX=9606 GN=BPIFB1 PE=1 SV=1	Color2 [A=255, R=169, G=169, B=169]	9	4			FALSE			2	2	6.2	6.2	52.441	0	11.615	34113000	6	0	1.81741	0.0465	2.74275	1.02573	18.6193	19.2984	20.7879	22.4939	22.5472	21.8927
	0.665387	1.52304	sp|Q8TER0|SNED1_HUMAN	sp|Q8TER0|SNED1_HUMAN	576	Q8TER0	sp|Q8TER0|SNED1_HUMAN Sushi, nidogen and EGF-like domain-containing protein 1 OS=Homo sapiens OX=9606 GN=SNED1 PE=2 SV=2	Color2 [A=255, R=169, G=169, B=169]	9	4			FALSE			1	1	1.3	1.3	152.2	0	6.1303	3826900	3	0	0.665387	0.289544	1.52304	0.501384	16.937	19.5456	19.0912	19.4901	19.2992	21.3535
+	3.0524	6.95756	sp|Q8WUT4|LRRN4_HUMAN	sp|Q8WUT4|LRRN4_HUMAN	577	Q8WUT4	sp|Q8WUT4|LRRN4_HUMAN Leucine-rich repeat neuronal protein 4 OS=Homo sapiens OX=9606 GN=LRRN4 PE=2 SV=3	Color2 [A=255, R=169, G=169, B=169]	9	4			FALSE	+	Elute_Ascites	6	6	9.1	9.1	78.842	0	49.518	362810000	41	0	3.0524	0	6.95756	2.5	17.2026	16.2236	18.1411	23.6032	25.2541	23.5826
+	2.80937	5.16838	sp|Q8WWV6|FCAMR_HUMAN	sp|Q8WWV6|FCAMR_HUMAN	579	Q8WWV6	sp|Q8WWV6|FCAMR_HUMAN High affinity immunoglobulin alpha and immunoglobulin mu Fc receptor OS=Homo sapiens OX=9606 GN=FCAMR PE=1 SV=1	Color2 [A=255, R=255, G=0, B=0]	9	8			TRUE	+	Elute_Ascites	3	3	8.3	8.3	57.143	0	13.316	251840000	25	4.26923	2.80937	0.00218182	5.16838	1.93314	19.3755	20.2585	18.2236	23.9246	24.3881	25.05
+	3.78292	11.3349	sp|Q8WXI7|MUC16_HUMAN	sp|Q8WXI7|MUC16_HUMAN	580	Q8WXI7	sp|Q8WXI7|MUC16_HUMAN Mucin-16 OS=Homo sapiens OX=9606 GN=MUC16 PE=1 SV=3	Color2 [A=255, R=255, G=0, B=0]	9	8			TRUE	+	Elute_Ascites	231	231	23.7	23.7	1519.2	0	323.31	32222000000	4126	2.84067	3.78292	0	11.3349	4.00824	21.5651	21.794	19.249	32.464	31.9216	32.2272
+	4.00112	6.81934	sp|Q92859|NEO1_HUMAN	sp|Q92859|NEO1_HUMAN	582	Q92859	sp|Q92859|NEO1_HUMAN Neogenin OS=Homo sapiens OX=9606 GN=NEO1 PE=1 SV=2	Color2 [A=255, R=169, G=169, B=169]	9	4			FALSE	+	Elute_Ascites	15	15	15.7	15.7	160.01	0	62.133	106080000	58	0	4.00112	0	6.81934	2.79662	18.1138	18.5633	18.8563	25.6757	24.5685	25.7472
+	1.94978	-5.00149	sp|Q92876|KLK6_HUMAN	sp|Q92876|KLK6_HUMAN	583	Q92876	sp|Q92876|KLK6_HUMAN Kallikrein-6 OS=Homo sapiens OX=9606 GN=KLK6 PE=1 SV=1	Color2 [A=255, R=169, G=169, B=169]	9	4			FALSE	+	Elute_Ascites	10	10	55.7	55.7	26.855	0	304	4033700000	81	0	1.94978	0.00530435	-5.00149	-1.60133	25.1143	25.9494	22.8986	18.4766	20.7532	19.728
+	2.27608	-4.74731	sp|Q92905|CSN5_HUMAN	sp|Q92905|CSN5_HUMAN	584	Q92905	sp|Q92905|CSN5_HUMAN COP9 signalosome complex subunit 5 OS=Homo sapiens OX=9606 GN=COPS5 PE=1 SV=4	Color2 [A=255, R=169, G=169, B=169]	9	4		+	FALSE	+	Elute_Ascites	1	1	4.2	4.2	37.578	1	-2	617620000	18	0	2.27608	0.00333333	-4.74731	-1.65892	23.771	23.7819	24.5821	18.9058	20.8706	18.1167
+	5.28147	8.14102	sp|Q92954|PRG4_HUMAN	sp|Q92954|PRG4_HUMAN	585	Q92954	sp|Q92954|PRG4_HUMAN Proteoglycan 4 OS=Homo sapiens OX=9606 GN=PRG4 PE=1 SV=3	Color2 [A=255, R=255, G=0, B=0]	9	8			TRUE	+	Elute_Ascites	70	70	36.4	36.4	151.06	0	323.31	81197000000	3822	12.2264	5.28147	0	8.14102	3.61961	25.0679	25.4418	24.9933	33.5542	32.8974	33.4745
	0.35213	-1.47433	sp|Q969H8|MYDGF_HUMAN	sp|Q969H8|MYDGF_HUMAN	586	Q969H8	sp|Q969H8|MYDGF_HUMAN Myeloid-derived growth factor OS=Homo sapiens OX=9606 GN=MYDGF PE=1 SV=1	Color2 [A=255, R=169, G=169, B=169]	9	4			FALSE			2	2	13.9	13.9	18.795	0	6.7093	22165000	5	0	0.35213	0.43	-1.47433	-0.394224	20.6493	21.1915	18.2316	20.4587	19.5612	15.6295
	0.461145	-1.01154	sp|Q96C23|GALM_HUMAN	sp|Q96C23|GALM_HUMAN	587	Q96C23	sp|Q96C23|GALM_HUMAN Aldose 1-epimerase OS=Homo sapiens OX=9606 GN=GALM PE=1 SV=1	Color2 [A=255, R=169, G=169, B=169]	9	4		+	FALSE			1	1	6.1	6.1	37.765	1	-2	109720000	3	0	0.461145	0.51366	-1.01154	-0.343193	19.2906	21.1502	21.9156	19.8926	20.6419	18.7873
	1.07091	1.46354	sp|Q96CG8|CTHR1_HUMAN	sp|Q96CG8|CTHR1_HUMAN	588	Q96CG8	sp|Q96CG8|CTHR1_HUMAN Collagen triple helix repeat-containing protein 1 OS=Homo sapiens OX=9606 GN=CTHRC1 PE=1 SV=1	Color2 [A=255, R=169, G=169, B=169]	9	4			FALSE			2	2	8.2	8.2	26.224	0.0099502	2.9517	63027000	3	0	1.07091	0.222105	1.46354	0.553877	18.0571	19.1887	19.1204	21.294	19.5853	19.8776
+	3.74886	7.18135	sp|Q96H15|TIMD4_HUMAN	sp|Q96H15|TIMD4_HUMAN	589	Q96H15	sp|Q96H15|TIMD4_HUMAN T-cell immunoglobulin and mucin domain-containing protein 4 OS=Homo sapiens OX=9606 GN=TIMD4 PE=1 SV=2	Color2 [A=255, R=255, G=0, B=0]	9	8			TRUE	+	Elute_Ascites	5	5	13.2	13.2	41.578	0	64.71	470170000	40	6	3.74886	0	7.18135	2.83277	17.0969	18.6389	18.0508	24.6109	25.6176	25.1022
+	2.90325	3.38694	sp|Q96IY4|CBPB2_HUMAN	sp|Q96IY4|CBPB2_HUMAN	590	Q96IY4	sp|Q96IY4|CBPB2_HUMAN Carboxypeptidase B2 OS=Homo sapiens OX=9606 GN=CPB2 PE=1 SV=2	Color2 [A=255, R=169, G=169, B=169]	9	4			FALSE			10	10	38.1	38.1	48.424	0	78.346	1060500000	242	0	2.90325	0.0107135	3.38694	1.40131	24.2876	22.9541	24.0926	27.1488	27.2248	27.1215
	0.952	1.87222	sp|Q96KN2|CNDP1_HUMAN	sp|Q96KN2|CNDP1_HUMAN	591	Q96KN2	sp|Q96KN2|CNDP1_HUMAN Beta-Ala-His dipeptidase OS=Homo sapiens OX=9606 GN=CNDP1 PE=1 SV=4	Color2 [A=255, R=169, G=169, B=169]	9	4			FALSE			3	3	11.2	11.2	56.705	0	7.8713	24111000	5	0	0.952	0.162847	1.87222	0.641082	19.269	19.4905	17.5164	19.3039	21.068	21.5207
	1.27272	-2.18708	sp|Q96NZ9|PRAP1_HUMAN	sp|Q96NZ9|PRAP1_HUMAN	592	Q96NZ9	sp|Q96NZ9|PRAP1_HUMAN Proline-rich acidic protein 1 OS=Homo sapiens OX=9606 GN=PRAP1 PE=1 SV=2	Color2 [A=255, R=169, G=169, B=169]	9	4			FALSE			2	2	19.9	19.9	17.207	0	6.2666	56824000	12	0	1.27272	0.100871	-2.18708	-0.779393	21.9162	22.108	22.2597	20.7029	20.7121	18.3076
	3.01413	1.3537	sp|Q96PD5|PGRP2_HUMAN;CON__ENSEMBL:ENSBTAP00000016285	sp|Q96PD5|PGRP2_HUMAN	593	Q96PD5	sp|Q96PD5|PGRP2_HUMAN N-acetylmuramoyl-L-alanine amidase OS=Homo sapiens OX=9606 GN=PGLYRP2 PE=1 SV=1	Color2 [A=255, R=169, G=169, B=169]	9	4			FALSE			23	23	51.2	51.2	62.216	0	323.31	13351000000	666	0	3.01413	0.172109	1.3537	0.627907	26.7121	27.1402	26.671	28.2704	28.1901	28.124
	0.645844	-1.19002	sp|Q96QR1|SG3A1_HUMAN	sp|Q96QR1|SG3A1_HUMAN	594	Q96QR1	sp|Q96QR1|SG3A1_HUMAN Secretoglobin family 3A member 1 OS=Homo sapiens OX=9606 GN=SCGB3A1 PE=1 SV=2	Color2 [A=255, R=169, G=169, B=169]	9	4			FALSE			1	1	18.3	18.3	10.1	0.0034483	3.3574	7174800	3	0	0.645844	0.394398	-1.19002	-0.420152	19.1647	19.5346	20.4735	19.8983	17.3751	18.3294
+	2.66115	4.84675	sp|Q96RQ9|OXLA_HUMAN	sp|Q96RQ9|OXLA_HUMAN	595	Q96RQ9	sp|Q96RQ9|OXLA_HUMAN L-amino-acid oxidase OS=Homo sapiens OX=9606 GN=IL4I1 PE=1 SV=1	Color2 [A=255, R=169, G=169, B=169]	9	4			FALSE	+	Elute_Ascites	4	4	8.8	8.8	62.88	0	5.9491	62291000	31	0	2.66115	0.00289286	4.84675	1.80074	19.0286	17.8623	18.6959	23.5497	22.2636	24.3139
	0.0163461	0.111952	sp|Q99969|RARR2_HUMAN	sp|Q99969|RARR2_HUMAN	598	Q99969	sp|Q99969|RARR2_HUMAN Retinoic acid receptor responder protein 2 OS=Homo sapiens OX=9606 GN=RARRES2 PE=1 SV=1	Color2 [A=255, R=169, G=169, B=169]	9	4			FALSE			4	4	27.6	27.6	18.617	0	22.344	244040000	15	0	0.0163461	0.96728	0.111952	0.0262065	23.6138	24.4814	18.9889	24.1073	23.8389	19.4737
+	2.81777	3.94762	sp|Q9BUD6|SPON2_HUMAN	sp|Q9BUD6|SPON2_HUMAN	599	Q9BUD6	sp|Q9BUD6|SPON2_HUMAN Spondin-2 OS=Homo sapiens OX=9606 GN=SPON2 PE=1 SV=3	Color2 [A=255, R=169, G=169, B=169]	9	4			FALSE	+	Elute_Ascites	1	1	2.7	2.7	35.846	0.0035149	3.4973	9994200	3	0	2.81777	0.00519149	3.94762	1.5716	17.8249	17.1616	17.5149	20.4988	21.9243	21.9211
+	4.92732	7.65996	sp|Q9BUN1|MENT_HUMAN	sp|Q9BUN1|MENT_HUMAN	600	Q9BUN1	sp|Q9BUN1|MENT_HUMAN Protein MENT OS=Homo sapiens OX=9606 GN=MENT PE=2 SV=1	Color2 [A=255, R=255, G=0, B=0]	9	8			TRUE	+	Elute_Ascites	7	7	22.6	22.6	36.769	0	33.841	397450000	60	2.42308	4.92732	0	7.65996	3.34838	17.8792	18.2492	17.4415	25.7251	25.184	25.6406
+	4.11661	4.91361	sp|Q9BXX0|EMIL2_HUMAN	sp|Q9BXX0|EMIL2_HUMAN	601	Q9BXX0	sp|Q9BXX0|EMIL2_HUMAN EMILIN-2 OS=Homo sapiens OX=9606 GN=EMILIN2 PE=1 SV=3	Color2 [A=255, R=169, G=169, B=169]	9	4			FALSE	+	Elute_Ascites	3	3	2.2	2.2	115.69	0	8.8507	19587000	12	0	4.11661	0.0014026	4.91361	2.1407	18.6717	18.349	17.8752	23.2751	23.4941	22.8675
+	5.28746	8.53161	sp|Q9BY67|CADM1_HUMAN	sp|Q9BY67|CADM1_HUMAN	602	Q9BY67	sp|Q9BY67|CADM1_HUMAN Cell adhesion molecule 1 OS=Homo sapiens OX=9606 GN=CADM1 PE=1 SV=2	Color2 [A=255, R=255, G=0, B=0]	9	8			TRUE	+	Elute_Ascites	6	6	27.1	27.1	48.509	0	105.88	959530000	71	4	5.28746	0	8.53161	3.77472	18.3568	18.9147	18.3725	27.1597	26.7275	27.3516
+	2.60832	5.0199	sp|Q9GZP0|PDGFD_HUMAN	sp|Q9GZP0|PDGFD_HUMAN	603	Q9GZP0	sp|Q9GZP0|PDGFD_HUMAN Platelet-derived growth factor D OS=Homo sapiens OX=9606 GN=PDGFD PE=1 SV=1	Color2 [A=255, R=169, G=169, B=169]	9	4			FALSE	+	Elute_Ascites	2	2	5.1	5.1	42.848	0.0018248	4.0491	23754000	18	0	2.60832	0.00198165	5.0199	1.83213	18.3202	17.1429	18.4744	22.8464	22.0292	24.1216
+	3.42171	6.69178	sp|Q9H1U4|MEGF9_HUMAN	sp|Q9H1U4|MEGF9_HUMAN	605	Q9H1U4	sp|Q9H1U4|MEGF9_HUMAN Multiple epidermal growth factor-like domains protein 9 OS=Homo sapiens OX=9606 GN=MEGF9 PE=2 SV=3	Color2 [A=255, R=255, G=0, B=0]	9	8			TRUE	+	Elute_Ascites	7	7	16.4	16.4	62.983	0	29.696	99930000	20	3.9375	3.42171	0	6.69178	2.56932	18.7818	18.1958	18.5399	24.0407	25.8514	25.7007
+	3.27809	6.84014	sp|Q9H4A9|DPEP2_HUMAN	sp|Q9H4A9|DPEP2_HUMAN	606	Q9H4A9	sp|Q9H4A9|DPEP2_HUMAN Dipeptidase 2 OS=Homo sapiens OX=9606 GN=DPEP2 PE=1 SV=3	Color2 [A=255, R=169, G=169, B=169]	9	4			FALSE	+	Elute_Ascites	11	11	28.6	28.6	53.364	0	50.475	223420000	64	0	3.27809	0	6.84014	2.55917	18.7819	19.4726	17.555	25.3861	24.8298	26.114
	1.2763	-2.18324	sp|Q9H4G4|GAPR1_HUMAN	sp|Q9H4G4|GAPR1_HUMAN	607	Q9H4G4	sp|Q9H4G4|GAPR1_HUMAN Golgi-associated plant pathogenesis-related protein 1 OS=Homo sapiens OX=9606 GN=GLIPR2 PE=1 SV=3	Color2 [A=255, R=169, G=169, B=169]	9	4			FALSE			4	4	42.2	42.2	17.218	0	39.402	111350000	15	0	1.2763	0.100529	-2.18324	-0.779073	22.4927	23.3947	21.5155	19.5112	21.4453	19.8966
+	2.33921	5.01025	sp|Q9HBB8|CDHR5_HUMAN	sp|Q9HBB8|CDHR5_HUMAN	609	Q9HBB8	sp|Q9HBB8|CDHR5_HUMAN Cadherin-related family member 5 OS=Homo sapiens OX=9606 GN=CDHR5 PE=1 SV=3	Color2 [A=255, R=255, G=0, B=0]	9	8			TRUE	+	Elute_Ascites	7	7	13.5	13.5	88.222	0	30.197	73080000	41	3.75	2.33921	0.00272269	5.01025	1.74351	17.5304	18.9345	20.4381	24.046	23.5293	24.3584
+	4.37194	7.89496	sp|Q9HC84|MUC5B_HUMAN;sp|P98088|MUC5A_HUMAN	sp|Q9HC84|MUC5B_HUMAN	610	Q9HC84	sp|Q9HC84|MUC5B_HUMAN Mucin-5B OS=Homo sapiens OX=9606 GN=MUC5B PE=1 SV=3	Color2 [A=255, R=255, G=0, B=0]	9	8			TRUE	+	Elute_Ascites	26	26	8.8	8.8	596.33	0	126.32	577570000	144	6.47699	4.37194	0	7.89496	3.27723	18.1465	17.7141	19.097	26.2575	26.1961	26.1888
	0.67068	-2.01439	sp|Q9HCB6|SPON1_HUMAN	sp|Q9HCB6|SPON1_HUMAN	611	Q9HCB6	sp|Q9HCB6|SPON1_HUMAN Spondin-1 OS=Homo sapiens OX=9606 GN=SPON1 PE=1 SV=2	Color2 [A=255, R=169, G=169, B=169]	9	4			FALSE			2	2	4.5	4.5	90.973	0	15.398	193500000	3	0	0.67068	0.194639	-2.01439	-0.599012	22.1702	17.8278	21.3373	18.8299	17.8549	18.6074
+	5.62685	8.52743	sp|Q9HCU0|CD248_HUMAN	sp|Q9HCU0|CD248_HUMAN	612	Q9HCU0	sp|Q9HCU0|CD248_HUMAN Endosialin OS=Homo sapiens OX=9606 GN=CD248 PE=1 SV=1	Color2 [A=255, R=255, G=0, B=0]	9	8			TRUE	+	Elute_Ascites	11	11	22.2	22.2	80.858	0	273.48	1999600000	114	2.06452	5.62685	0	8.52743	3.85193	18.4978	18.3799	17.8457	26.6619	26.9107	26.7331
+	1.48911	-5.577	sp|Q9HCU4|CELR2_HUMAN	sp|Q9HCU4|CELR2_HUMAN	613	Q9HCU4	sp|Q9HCU4|CELR2_HUMAN Cadherin EGF LAG seven-pass G-type receptor 2 OS=Homo sapiens OX=9606 GN=CELSR2 PE=1 SV=1	Color2 [A=255, R=169, G=169, B=169]	9	4		+	FALSE	+	Elute_Ascites	1	1	0.7	0.7	317.45	1	-2	2956100000	43	0	1.48911	0.00882581	-5.577	-1.49336	24.0744	24.5608	25.6784	15.9846	20.0096	21.5884
+	3.6366	5.7187	sp|Q9HDC9|APMAP_HUMAN	sp|Q9HDC9|APMAP_HUMAN	614	Q9HDC9	sp|Q9HDC9|APMAP_HUMAN Adipocyte plasma membrane-associated protein OS=Homo sapiens OX=9606 GN=APMAP PE=1 SV=2	Color2 [A=255, R=169, G=169, B=169]	9	4			FALSE	+	Elute_Ascites	4	4	14.7	14.7	46.48	0	10.478	76835000	16	0	3.6366	0	5.7187	2.32928	18.5891	18.2872	17.3702	23.2659	24.0065	24.1302
	0.519264	1.30818	sp|Q9NPG4|PCD12_HUMAN	sp|Q9NPG4|PCD12_HUMAN	615	Q9NPG4	sp|Q9NPG4|PCD12_HUMAN Protocadherin-12 OS=Homo sapiens OX=9606 GN=PCDH12 PE=1 SV=1	Color2 [A=255, R=169, G=169, B=169]	9	4			FALSE			3	3	5.3	5.3	128.99	0	9.2723	11431000	4	0	0.519264	0.393406	1.30818	0.421136	16.8924	18.6877	17.5759	17.1318	20.3711	19.5776
+	4.42231	4.97499	sp|Q9NPY3|C1QR1_HUMAN;sp|Q9UHG2|PCSK1_HUMAN	sp|Q9NPY3|C1QR1_HUMAN	616	Q9NPY3	sp|Q9NPY3|C1QR1_HUMAN Complement component C1q receptor OS=Homo sapiens OX=9606 GN=CD93 PE=1 SV=3	Color2 [A=255, R=255, G=255, B=0]	9	8			TRUE	+	Elute_Ascites	4	4	6.9	6.9	68.559	0	9.3692	49389000	12	1.25926	4.42231	0.00152113	4.97499	2.21079	17.4185	18.0183	18.1564	22.7139	22.7528	23.0514
	1.92586	2.06874	sp|Q9NQ79|CRAC1_HUMAN	sp|Q9NQ79|CRAC1_HUMAN	617	Q9NQ79	sp|Q9NQ79|CRAC1_HUMAN Cartilage acidic protein 1 OS=Homo sapiens OX=9606 GN=CRTAC1 PE=1 SV=2	Color2 [A=255, R=169, G=169, B=169]	9	4			FALSE			1	1	3.2	3.2	71.42	0	5.7415	11216000	2	0	1.92586	0.0839574	2.06874	0.836815	18.4793	17.41	16.9775	19.4995	19.9958	19.5778
	1.91049	3.5476	sp|Q9NQ84|GPC5C_HUMAN	sp|Q9NQ84|GPC5C_HUMAN	618	Q9NQ84	sp|Q9NQ84|GPC5C_HUMAN G-protein coupled receptor family C group 5 member C OS=Homo sapiens OX=9606 GN=GPRC5C PE=1 SV=2	Color2 [A=255, R=169, G=169, B=169]	9	4			FALSE			3	3	8.8	8.8	48.193	0	8.3425	40198000	17	0	1.91049	0.0182564	3.5476	1.25885	18.0722	20.1243	20.4116	23.0515	22.4837	23.7157
	2.67725	2.11101	sp|Q9NR71|ASAH2_HUMAN;sp|P0C7U1|ASA2B_HUMAN	sp|Q9NR71|ASAH2_HUMAN	619	Q9NR71	sp|Q9NR71|ASAH2_HUMAN Neutral ceramidase OS=Homo sapiens OX=9606 GN=ASAH2 PE=1 SV=2	Color2 [A=255, R=255, G=0, B=0]	9	8			TRUE			3	3	5.3	5.3	85.515	0	7.7495	35446000	9	2.36364	2.67725	0.0640746	2.11101	0.918535	19.6147	19.1232	18.6914	21.0618	21.5105	21.19
+	5.53527	13.8207	sp|Q9NR99|MXRA5_HUMAN	sp|Q9NR99|MXRA5_HUMAN	620	Q9NR99	sp|Q9NR99|MXRA5_HUMAN Matrix-remodeling-associated protein 5 OS=Homo sapiens OX=9606 GN=MXRA5 PE=1 SV=3	Color2 [A=255, R=255, G=0, B=0]	9	8			TRUE	+	Elute_Ascites	59	59	23.2	23.2	312.15	0	323.31	7137900000	1046	2.93939	5.53527	0	13.8207	5.84305	15.8006	16.402	16.8543	30.1347	29.846	30.5384
	0.338242	-0.545858	sp|Q9NS71|GKN1_HUMAN	sp|Q9NS71|GKN1_HUMAN	621	Q9NS71	sp|Q9NS71|GKN1_HUMAN Gastrokine-1 OS=Homo sapiens OX=9606 GN=GKN1 PE=2 SV=3	Color2 [A=255, R=169, G=169, B=169]	9	4			FALSE			1	1	7	7	21.999	0.0098522	2.9028	6552300	5	0	0.338242	0.739315	-0.545858	-0.20469	19.8479	18.5389	18.4998	18.6498	19.1387	17.4605
	0.167961	0.510863	sp|Q9NY56|OBP2A_HUMAN	sp|Q9NY56|OBP2A_HUMAN	622	Q9NY56	sp|Q9NY56|OBP2A_HUMAN Odorant-binding protein 2a OS=Homo sapiens OX=9606 GN=OBP2A PE=1 SV=1	Color2 [A=255, R=169, G=169, B=169]	9	4			FALSE			1	1	8.2	8.2	19.318	0	4.6887	9491700	3	0	0.167961	0.785031	0.510863	0.162296	19.9476	19.6817	16.6857	18.4147	19.3914	20.0416
	0.905372	2.5148	sp|Q9NZH0|GPC5B_HUMAN	sp|Q9NZH0|GPC5B_HUMAN	623	Q9NZH0	sp|Q9NZH0|GPC5B_HUMAN G-protein coupled receptor family C group 5 member B OS=Homo sapiens OX=9606 GN=GPRC5B PE=2 SV=2	Color2 [A=255, R=169, G=169, B=169]	9	4			FALSE			3	3	6.5	6.5	44.794	0	6.6215	13361000	8	0	0.905372	0.108829	2.5148	0.762953	17.6658	19.1692	20.5538	19.6751	22.8413	22.4168
	1.037	2.26052	sp|Q9NZP8|C1RL_HUMAN	sp|Q9NZP8|C1RL_HUMAN	624	Q9NZP8	sp|Q9NZP8|C1RL_HUMAN Complement C1r subcomponent-like protein OS=Homo sapiens OX=9606 GN=C1RL PE=1 SV=2	Color2 [A=255, R=169, G=169, B=169]	9	4			FALSE			8	7	19.3	17.5	53.498	0	52.12	656420000	111	0	1.037	0.115338	2.26052	0.747575	22.2868	21.8443	24.2968	26.23	25.1427	23.8367
+	1.42988	6.32371	sp|Q9NZT1|CALL5_HUMAN	sp|Q9NZT1|CALL5_HUMAN	625	Q9NZT1	sp|Q9NZT1|CALL5_HUMAN Calmodulin-like protein 5 OS=Homo sapiens OX=9606 GN=CALML5 PE=1 SV=2	Color2 [A=255, R=169, G=169, B=169]	9	4			FALSE	+	Elute_Ascites	6	6	61.6	61.6	15.892	0	43.965	227320000	37	0	1.42988	0.00583333	6.32371	1.55854	22.1244	18.1913	15.609	25.9936	25.5197	23.3826
	2.27511	3.52134	sp|Q9UBS4|DJB11_HUMAN	sp|Q9UBS4|DJB11_HUMAN	628	Q9UBS4	sp|Q9UBS4|DJB11_HUMAN DnaJ homolog subfamily B member 11 OS=Homo sapiens OX=9606 GN=DNAJB11 PE=1 SV=1	Color2 [A=255, R=169, G=169, B=169]	9	4			FALSE			1	1	4.7	4.7	40.513	0.0050761	3.1738	5955800	2	0	2.27511	0.0147033	3.52134	1.33406	18.3121	17.0717	16.3079	20.5157	21.2728	20.4673
	1.871	2.88985	sp|Q9UBX5|FBLN5_HUMAN	sp|Q9UBX5|FBLN5_HUMAN	629	Q9UBX5	sp|Q9UBX5|FBLN5_HUMAN Fibulin-5 OS=Homo sapiens OX=9606 GN=FBLN5 PE=1 SV=1	Color2 [A=255, R=169, G=169, B=169]	9	4			FALSE			2	2	4.5	4.5	50.18	0	4.8503	17244000	12	0	1.871	0.0417679	2.88985	1.07649	19.4101	17.675	19.8375	22.1412	21.9164	21.5345
+	2.7071	4.96408	sp|Q9UEW3|MARCO_HUMAN	sp|Q9UEW3|MARCO_HUMAN	630	Q9UEW3	sp|Q9UEW3|MARCO_HUMAN Macrophage receptor MARCO OS=Homo sapiens OX=9606 GN=MARCO PE=1 SV=1	Color2 [A=255, R=169, G=169, B=169]	9	4			FALSE	+	Elute_Ascites	5	5	13.1	13.1	52.657	0	124.73	567360000	44	0	2.7071	0.00203774	4.96408	1.84635	19.2887	21.3821	19.538	25.4204	24.7866	24.894
+	3.34546	7.64855	sp|Q9UGM3|DMBT1_HUMAN	sp|Q9UGM3|DMBT1_HUMAN	631	Q9UGM3	sp|Q9UGM3|DMBT1_HUMAN Deleted in malignant brain tumors 1 protein OS=Homo sapiens OX=9606 GN=DMBT1 PE=1 SV=2	Color2 [A=255, R=255, G=128, B=0]	9	8			TRUE	+	Elute_Ascites	3	3	15.9	15.9	260.73	0	74.896	286250000	23	1.57746	3.34546	0	7.64855	2.80905	19.254	18.0591	16.927	25.4878	25.4368	26.2611
	0.616199	1.99608	sp|Q9UGM5|FETUB_HUMAN	sp|Q9UGM5|FETUB_HUMAN	632	Q9UGM5	sp|Q9UGM5|FETUB_HUMAN Fetuin-B OS=Homo sapiens OX=9606 GN=FETUB PE=1 SV=2	Color2 [A=255, R=169, G=169, B=169]	9	4			FALSE			4	4	20.9	20.9	42.054	0	59.978	659460000	16	0	0.616199	0.205949	1.99608	0.57775	22.4553	22.1553	17.9742	22.8282	22.5996	23.1454
+	6.04305	8.38794	sp|Q9UGN4|CLM8_HUMAN	sp|Q9UGN4|CLM8_HUMAN	633	Q9UGN4	sp|Q9UGN4|CLM8_HUMAN CMRF35-like molecule 8 OS=Homo sapiens OX=9606 GN=CD300A PE=1 SV=2	Color2 [A=255, R=255, G=0, B=0]	9	8			TRUE	+	Elute_Ascites	3	3	11.4	11.4	33.2	0	256.69	625890000	73	2.5	6.04305	0	8.38794	3.87356	19.0378	18.7972	19.0161	27.5768	27.3665	27.0716
	0.621146	2.44353	sp|Q9UHG3|PCYOX_HUMAN	sp|Q9UHG3|PCYOX_HUMAN	634	Q9UHG3	sp|Q9UHG3|PCYOX_HUMAN Prenylcysteine oxidase 1 OS=Homo sapiens OX=9606 GN=PCYOX1 PE=1 SV=3	Color2 [A=255, R=169, G=169, B=169]	9	4			FALSE			2	2	4.2	4.2	56.639	0.0034305	3.2521	46099000	3	0	0.621146	0.158321	2.44353	0.648386	20.4128	18.8616	18.9901	23.6915	18.4737	23.4299
	0.100786	-0.279169	sp|Q9UK55|ZPI_HUMAN;CON__ENSEMBL:ENSBTAP00000013050	sp|Q9UK55|ZPI_HUMAN	635	Q9UK55	sp|Q9UK55|ZPI_HUMAN Protein Z-dependent protease inhibitor OS=Homo sapiens OX=9606 GN=SERPINA10 PE=1 SV=1	Color2 [A=255, R=169, G=169, B=169]	9	4			FALSE			3	3	8.1	8.1	50.706	0	15.272	14184000	9	0	0.100786	0.877657	-0.279169	-0.0932211	19.2844	20.6154	19.2856	20.9117	17.8382	19.598
+	3.10644	6.48128	sp|Q9UKJ1|PILRA_HUMAN	sp|Q9UKJ1|PILRA_HUMAN	636	Q9UKJ1	sp|Q9UKJ1|PILRA_HUMAN Paired immunoglobulin-like type 2 receptor alpha OS=Homo sapiens OX=9606 GN=PILRA PE=1 SV=3	Color2 [A=255, R=255, G=0, B=0]	9	8			TRUE	+	Elute_Ascites	5	5	10.2	10.2	34.004	0	18.664	50048000	26	5.1	3.10644	0	6.48128	2.39499	17.9957	18.8908	16.69	24.1419	23.9477	24.9308
+	3.6323	8.91319	sp|Q9UKZ9|PCOC2_HUMAN	sp|Q9UKZ9|PCOC2_HUMAN	637	Q9UKZ9	sp|Q9UKZ9|PCOC2_HUMAN Procollagen C-endopeptidase enhancer 2 OS=Homo sapiens OX=9606 GN=PCOLCE2 PE=1 SV=1	Color2 [A=255, R=255, G=0, B=0]	9	8			TRUE	+	Elute_Ascites	10	10	29.9	29.9	45.716	0	38.128	212060000	39	19.5	3.6323	0	8.91319	3.28758	15.4192	17.3195	17.4498	26.0726	25.1332	25.7223
	0.0376985	0.162076	sp|Q9UL46|PSME2_HUMAN	sp|Q9UL46|PSME2_HUMAN	638	Q9UL46	sp|Q9UL46|PSME2_HUMAN Proteasome activator complex subunit 2 OS=Homo sapiens OX=9606 GN=PSME2 PE=1 SV=4	Color2 [A=255, R=169, G=169, B=169]	9	4			FALSE			3	3	13	13	27.401	0.0017794	3.7865	1534800	3	0	0.0376985	0.942028	0.162076	0.0468663	18.2369	20.1678	15.6672	17.0273	19.2898	18.2409
+	4.36446	7.82036	sp|Q9ULI3|HEG1_HUMAN	sp|Q9ULI3|HEG1_HUMAN	639	Q9ULI3	sp|Q9ULI3|HEG1_HUMAN Protein HEG homolog 1 OS=Homo sapiens OX=9606 GN=HEG1 PE=1 SV=3	Color2 [A=255, R=255, G=128, B=0]	9	8			TRUE	+	Elute_Ascites	7	7	5.1	5.1	147.46	0	23.01	136220000	32	1.77202	4.36446	0	7.82036	3.2491	17.567	17.6094	17.4821	26.1808	24.911	25.0278
+	3.98151	8.01299	sp|Q9Y240|CLC11_HUMAN	sp|Q9Y240|CLC11_HUMAN	641	Q9Y240	sp|Q9Y240|CLC11_HUMAN C-type lectin domain family 11 member A OS=Homo sapiens OX=9606 GN=CLEC11A PE=1 SV=1	Color2 [A=255, R=169, G=169, B=169]	9	4			FALSE	+	Elute_Ascites	22	22	58.5	58.5	35.694	0	223.97	4937100000	352	0	3.98151	0	8.01299	3.17838	21.654	21.4879	23.1175	30.1787	29.9845	30.1352
+	4.22574	4.57449	sp|Q9Y279|VSIG4_HUMAN	sp|Q9Y279|VSIG4_HUMAN	642	Q9Y279	sp|Q9Y279|VSIG4_HUMAN V-set and immunoglobulin domain-containing protein 4 OS=Homo sapiens OX=9606 GN=VSIG4 PE=1 SV=1	Color2 [A=255, R=255, G=0, B=0]	9	8			TRUE	+	Elute_Ascites	16	16	43.4	43.4	43.987	0	323.31	3072800000	210	6	4.22574	0.00245455	4.57449	2.02588	24.8109	24.3715	24.3121	29.1845	29.3575	28.676
	0.502837	-2.23404	sp|Q9Y336|SIGL9_HUMAN	sp|Q9Y336|SIGL9_HUMAN	644	Q9Y336	sp|Q9Y336|SIGL9_HUMAN Sialic acid-binding Ig-like lectin 9 OS=Homo sapiens OX=9606 GN=SIGLEC9 PE=1 SV=2	Color2 [A=255, R=169, G=169, B=169]	9	4			FALSE			3	3	8.9	8.9	50.081	0	58.819	43820000	8	0	0.502837	0.21787	-2.23404	-0.566671	22.6548	21.2357	16.4944	17.1426	18.9683	17.5719
	1.27898	1.95271	sp|Q9Y3D6|FIS1_HUMAN	sp|Q9Y3D6|FIS1_HUMAN	645	Q9Y3D6	sp|Q9Y3D6|FIS1_HUMAN Mitochondrial fission 1 protein OS=Homo sapiens OX=9606 GN=FIS1 PE=1 SV=2	Color2 [A=255, R=169, G=169, B=169]	9	4			FALSE			1	1	8.6	8.6	16.937	0.0083195	2.9857	3413000	2	0	1.27898	0.128455	1.95271	0.71895	18.9819	18.6548	18.1697	21.304	21.1551	19.2054
+	2.63925	-4.95437	sp|Q9Y566|SHAN1_HUMAN	sp|Q9Y566|SHAN1_HUMAN	646	Q9Y566	sp|Q9Y566|SHAN1_HUMAN SH3 and multiple ankyrin repeat domains protein 1 OS=Homo sapiens OX=9606 GN=SHANK1 PE=1 SV=2	Color2 [A=255, R=169, G=169, B=169]	9	4			FALSE	+	Elute_Ascites	1	1	0.4	0.4	224.96	0.0083893	3.0852	1640600000	49	0	2.63925	0.00196364	-4.95437	-1.82382	24.6725	24.9177	25.1407	20.7537	18.5531	20.5609
+	5.35456	9.74748	sp|Q9Y5Y7|LYVE1_HUMAN	sp|Q9Y5Y7|LYVE1_HUMAN	647	Q9Y5Y7	sp|Q9Y5Y7|LYVE1_HUMAN Lymphatic vessel endothelial hyaluronic acid receptor 1 OS=Homo sapiens OX=9606 GN=LYVE1 PE=1 SV=2	Color2 [A=255, R=255, G=0, B=0]	9	8			TRUE	+	Elute_Ascites	11	11	25.8	25.8	35.213	0	237.52	3937000000	279	5.33333	5.35456	0	9.74748	4.26403	18.4464	19.2984	18.7649	28.3728	28.5268	28.8526
	1.40301	-3.03882	sp|Q9Y6R7|FCGBP_HUMAN	sp|Q9Y6R7|FCGBP_HUMAN	648	Q9Y6R7	sp|Q9Y6R7|FCGBP_HUMAN IgGFc-binding protein OS=Homo sapiens OX=9606 GN=FCGBP PE=1 SV=3	Color2 [A=255, R=169, G=169, B=169]	9	4			FALSE			6	6	2.4	2.4	572.01	0	39.058	409440000	16	0	1.40301	0.048	-3.03882	-1.00976	22.2515	22.8023	21.0836	20.3423	17.3649	19.3137

## Sheet: OC235
Significant	#NAME?	Difference	Protein IDs	Majority protein IDs	id	Uniprot	Fasta headers	Symbol color	Symbol type	Symbol size	Show label	Only identified by site	IsAMucin	Student's T-test Significant Elute_Ascites	Student's T-test significant	Peptides	Unique peptides	Sequence coverage [%]	Unique sequence coverage [%]	Mol. weight [kDa]	Q-value	Score	Intensity	MS/MS count	MucinScore	-Log Student's T-test p-value Elute_Ascites	Student's T-test q-value Elute_Ascites	Student's T-test Difference Elute_Ascites	Student's T-test Test statistic Elute_Ascites	LFQ intensity Ascites 1	LFQ intensity Ascites 2	LFQ intensity Ascites 3	LFQ intensity Elute 1	LFQ intensity Elute 2	LFQ intensity Elute 3
+	2.36352	-4.38628	sp|A0A075B6H9|LV469_HUMAN	sp|A0A075B6H9|LV469_HUMAN	41	A0A075B6H9	sp|A0A075B6H9|LV469_HUMAN Immunoglobulin lambda variable 4-69 OS=Homo sapiens OX=9606 GN=IGLV4-69 PE=1 SV=1	Color2 [A=255, R=169, G=169, B=169]	9	4			FALSE	+	Elute_Ascites	2	2	21.8	21.8	12.773	0	28.496	70935000	16	0	2.36352	0	-4.38628	-1.59317	25.9606	24.6443	24.9009	19.6837	20.7751	21.8882
+	2.18512	-3.29069	sp|A0A075B6I0|LV861_HUMAN	sp|A0A075B6I0|LV861_HUMAN	42	A0A075B6I0	sp|A0A075B6I0|LV861_HUMAN Immunoglobulin lambda variable 8-61 OS=Homo sapiens OX=9606 GN=IGLV8-61 PE=3 SV=7	Color2 [A=255, R=169, G=169, B=169]	9	4			FALSE	+	Elute_Ascites	3	3	20.5	20.5	12.814	0	111.22	112020000	23	0	2.18512	0.00121212	-3.29069	-1.2497	26.9872	26.5153	24.9517	23.1417	22.8123	22.6282
	0.698935	-1.75917	sp|A0A075B6I1|LV460_HUMAN	sp|A0A075B6I1|LV460_HUMAN	43	A0A075B6I1	sp|A0A075B6I1|LV460_HUMAN Immunoglobulin lambda variable 4-60 OS=Homo sapiens OX=9606 GN=IGLV4-60 PE=3 SV=1	Color2 [A=255, R=169, G=169, B=169]	9	4			FALSE			1	1	14.2	14.2	12.987	0.0052219	2.878	28968000	8	0	0.698935	0.156794	-1.75917	-0.558922	25.2203	22.267	22.4694	22.8163	21.1408	20.7221
+	3.04893	-5.42026	sp|A0A075B6I9|LV746_HUMAN	sp|A0A075B6I9|LV746_HUMAN	44	A0A075B6I9	sp|A0A075B6I9|LV746_HUMAN Immunoglobulin lambda variable 7-46 OS=Homo sapiens OX=9606 GN=IGLV7-46 PE=3 SV=4	Color2 [A=255, R=169, G=169, B=169]	9	4			FALSE	+	Elute_Ascites	2	1	21.4	13.7	12.468	0	45.902	230170000	56	0	3.04893	0	-5.42026	-2.07571	26.9871	27.1257	27.0203	22.8385	20.9188	21.115
	0.33367	-0.636678	sp|A0A075B6J1|LV537_HUMAN	sp|A0A075B6J1|LV537_HUMAN	45	A0A075B6J1	sp|A0A075B6J1|LV537_HUMAN Immunoglobulin lambda variable 5-37 OS=Homo sapiens OX=9606 GN=IGLV5-37 PE=3 SV=1	Color2 [A=255, R=169, G=169, B=169]	9	4			FALSE			1	1	16.3	16.3	13.277	0	39.102	6203000	3	0	0.33367	0.690894	-0.636678	-0.22846	22.4028	22.0874	21.85	20.2617	21.2638	22.9047
+	3.28223	-5.40615	sp|A0A075B6J9|LV218_HUMAN	sp|A0A075B6J9|LV218_HUMAN	46	A0A075B6J9	sp|A0A075B6J9|LV218_HUMAN Immunoglobulin lambda variable 2-18 OS=Homo sapiens OX=9606 GN=IGLV2-18 PE=3 SV=2	Color2 [A=255, R=169, G=169, B=169]	9	4			FALSE	+	Elute_Ascites	2	1	21.2	11	12.412	0	47.771	376150000	58	0	3.28223	0	-5.40615	-2.13645	27.3588	27.4615	27.082	21.2262	21.5429	22.9148
+	2.454	-4.38039	sp|A0A075B6K0|LV316_HUMAN	sp|A0A075B6K0|LV316_HUMAN	47	A0A075B6K0	sp|A0A075B6K0|LV316_HUMAN Immunoglobulin lambda variable 3-16 OS=Homo sapiens OX=9606 GN=IGLV3-16 PE=3 SV=2	Color2 [A=255, R=169, G=169, B=169]	9	4			FALSE	+	Elute_Ascites	4	1	26.1	8.7	12.466	0	84.532	74042000	21	0	2.454	0	-4.38039	-1.61602	26.1451	25.6947	24.9682	20.9211	20.3268	22.4189
+	2.28515	-4.2472	sp|A0A075B6K4|LV310_HUMAN	sp|A0A075B6K4|LV310_HUMAN	48	A0A075B6K4	sp|A0A075B6K4|LV310_HUMAN Immunoglobulin lambda variable 3-10 OS=Homo sapiens OX=9606 GN=IGLV3-10 PE=3 SV=2	Color2 [A=255, R=169, G=169, B=169]	9	4			FALSE	+	Elute_Ascites	4	1	35.7	19.1	12.441	0	3.7928	47948000	13	0	2.28515	0	-4.2472	-1.53524	25.056	24.9539	25.3388	21.2452	19.4095	21.9523
+	2.33525	-5.02687	sp|A0A075B6K5|LV39_HUMAN	sp|A0A075B6K5|LV39_HUMAN	49	A0A075B6K5	sp|A0A075B6K5|LV39_HUMAN Immunoglobulin lambda variable 3-9 OS=Homo sapiens OX=9606 GN=IGLV3-9 PE=3 SV=1	Color2 [A=255, R=169, G=169, B=169]	9	4			FALSE	+	Elute_Ascites	4	3	40	26.1	12.332	0	323.31	97204000	18	0	2.33525	0	-5.02687	-1.7462	25.7265	26.9422	25.736	21.4298	19.6242	22.27
+	4.16149	-2.40809	sp|P01615|KVD28_HUMAN;sp|A0A075B6P5|KV228_HUMAN;sp|P01614|KVD40_HUMAN;sp|A0A087WW87|KV240_HUMAN	sp|P01615|KVD28_HUMAN;sp|A0A075B6P5|KV228_HUMAN;sp|P01614|KVD40_HUMAN;sp|A0A087WW87|KV240_HUMAN	50	P01615	sp|P01615|KVD28_HUMAN Immunoglobulin kappa variable 2D-28 OS=Homo sapiens OX=9606 GN=IGKV2D-28 PE=1 SV=2;sp|A0A075B6P5|KV228_HUMAN Immunoglobulin kappa variable 2-28 OS=Homo sapiens OX=9606 GN=IGKV2-28 PE=3 SV=1;sp|P01614|KVD40_HUMAN Immunoglobulin kappa v	Color2 [A=255, R=169, G=169, B=169]	9	4			FALSE	+	Elute_Ascites	5	3	48.3	45.8	12.957	0	280.47	9523900000	213	0	4.16149	0.00307865	-2.40809	-1.12475	31.9848	31.688	32.0255	29.56	29.6059	29.3081
	1.77825	-2.26867	sp|A2NJV5|KV229_HUMAN;sp|A0A0A0MRZ7|KVD26_HUMAN;sp|A0A075B6S2|KVD29_HUMAN	sp|A2NJV5|KV229_HUMAN;sp|A0A0A0MRZ7|KVD26_HUMAN;sp|A0A075B6S2|KVD29_HUMAN	51	A2NJV5	sp|A2NJV5|KV229_HUMAN Immunoglobulin kappa variable 2-29 OS=Homo sapiens OX=9606 GN=IGKV2-29 PE=3 SV=2;sp|A0A0A0MRZ7|KVD26_HUMAN Immunoglobulin kappa variable 2D-26 OS=Homo sapiens OX=9606 GN=IGKV2D-26 PE=3 SV=1;sp|A0A075B6S2|KVD29_HUMAN Immunoglobulin kap	Color2 [A=255, R=169, G=169, B=169]	9	4			FALSE			4	1	19.2	16.7	13.085	0	116.21	755560000	50	0	1.77825	0.0177064	-2.26867	-0.88181	28.3002	28.009	27.8686	24.793	25.8543	26.7244
	1.63493	-2.15935	sp|A0A087WSX0|LV545_HUMAN	sp|A0A087WSX0|LV545_HUMAN	52	A0A087WSX0	sp|A0A087WSX0|LV545_HUMAN Immunoglobulin lambda variable 5-45 OS=Homo sapiens OX=9606 GN=IGLV5-45 PE=3 SV=1	Color2 [A=255, R=169, G=169, B=169]	9	4			FALSE			1	1	13.8	13.8	13.162	0	17.969	11501000	10	0	1.63493	0.0248889	-2.15935	-0.829481	22.9384	23.7089	22.4254	20.6645	20.1624	21.7677
	1.02238	-2.47124	sp|A0A087WSY6|KVD15_HUMAN	sp|A0A087WSY6|KVD15_HUMAN	53	A0A087WSY6	sp|A0A087WSY6|KVD15_HUMAN Immunoglobulin kappa variable 3D-15 OS=Homo sapiens OX=9606 GN=IGKV3D-15 PE=3 SV=6	Color2 [A=255, R=169, G=169, B=169]	9	4		+	FALSE			3	1	26.1	7.8	12.534	1	-2	385910000	40	0	1.02238	0.0302414	-2.47124	-0.788341	26.9	27.0305	27.5851	25.7193	25.9095	22.4731
+	3.35471	-5.8396	sp|A0A0A0MS15|HV349_HUMAN	sp|A0A0A0MS15|HV349_HUMAN	54	A0A0A0MS15	sp|A0A0A0MS15|HV349_HUMAN Immunoglobulin heavy variable 3-49 OS=Homo sapiens OX=9606 GN=IGHV3-49 PE=3 SV=1	Color2 [A=255, R=169, G=169, B=169]	9	4			FALSE	+	Elute_Ascites	6	4	33.6	24.4	13.056	0	20.509	366500000	77	0	3.35471	0	-5.8396	-2.29107	27.0278	27.2173	26.9966	22.3241	20.6017	20.7971
+	2.75731	-5.34096	sp|A0A0A0MT36|KVD21_HUMAN	sp|A0A0A0MT36|KVD21_HUMAN	55	A0A0A0MT36	sp|A0A0A0MT36|KVD21_HUMAN Immunoglobulin kappa variable 6D-21 OS=Homo sapiens OX=9606 GN=IGKV6D-21 PE=3 SV=1	Color2 [A=255, R=169, G=169, B=169]	9	4			FALSE	+	Elute_Ascites	2	1	28.9	10.5	12.34	0	114.8	187580000	56	0	2.75731	0	-5.34096	-1.96468	26.9578	25.8337	26.3321	20.5987	20.2072	22.2949
+	2.61111	-5.49035	sp|A0A0B4J1U3|LV136_HUMAN	sp|A0A0B4J1U3|LV136_HUMAN	56	A0A0B4J1U3	sp|A0A0B4J1U3|LV136_HUMAN Immunoglobulin lambda variable 1-36 OS=Homo sapiens OX=9606 GN=IGLV1-36 PE=3 SV=5	Color2 [A=255, R=169, G=169, B=169]	9	4			FALSE	+	Elute_Ascites	2	2	17.9	17.9	12.478	0	7.9633	185540000	34	0	2.61111	0	-5.49035	-1.95534	26.3652	26.7453	27.1724	20.4003	20.5981	22.8134
+	2.73676	-5.41639	sp|A0A0B4J1V0|HV315_HUMAN	sp|A0A0B4J1V0|HV315_HUMAN	57	A0A0B4J1V0	sp|A0A0B4J1V0|HV315_HUMAN Immunoglobulin heavy variable 3-15 OS=Homo sapiens OX=9606 GN=IGHV3-15 PE=3 SV=1	Color2 [A=255, R=169, G=169, B=169]	9	4			FALSE	+	Elute_Ascites	10	6	57.1	39.5	12.926	0	227.6	3601900000	348	0	2.73676	0	-5.41639	-1.97835	30.1861	30.4616	30.6447	26.1929	23.6915	25.1589
+	5.50774	-5.78056	sp|A0A0B4J1V2|HV226_HUMAN	sp|A0A0B4J1V2|HV226_HUMAN	59	A0A0B4J1V2	sp|A0A0B4J1V2|HV226_HUMAN Immunoglobulin heavy variable 2-26 OS=Homo sapiens OX=9606 GN=IGHV2-26 PE=3 SV=1	Color2 [A=255, R=169, G=169, B=169]	9	4			FALSE	+	Elute_Ascites	4	4	47.1	47.1	13.182	0	80.017	261940000	28	0	5.50774	0	-5.78056	-2.68209	26.4244	26.4925	26.4353	20.8591	20.3655	20.7859
+	1.83638	-5.28108	sp|A0A0B4J1X5|HV374_HUMAN;sp|A0A0J9YVY3|HV741_HUMAN	sp|A0A0B4J1X5|HV374_HUMAN	61	A0A0B4J1X5	sp|A0A0B4J1X5|HV374_HUMAN Immunoglobulin heavy variable 3-74 OS=Homo sapiens OX=9606 GN=IGHV3-74 PE=3 SV=1	Color2 [A=255, R=169, G=169, B=169]	9	4			FALSE	+	Elute_Ascites	10	5	51.3	37.6	12.839	0	153.58	572470000	108	0	1.83638	0	-5.28108	-1.60967	27.6521	27.7832	27.6747	24.9792	21.0275	21.2602
+	1.99388	-3.48613	sp|A0A0B4J1X8|HV343_HUMAN;sp|A0A0J9YX35|HV64D_HUMAN	sp|A0A0B4J1X8|HV343_HUMAN	62	A0A0B4J1X8	sp|A0A0B4J1X8|HV343_HUMAN Immunoglobulin heavy variable 3-43 OS=Homo sapiens OX=9606 GN=IGHV3-43 PE=3 SV=1	Color2 [A=255, R=169, G=169, B=169]	9	4			FALSE	+	Elute_Ascites	6	2	44.1	25.4	13.077	0	68.569	73554000	17	0	1.99388	0.000578616	-3.48613	-1.26297	24.0476	23.6288	25.4619	21.4404	19.8537	21.3858
+	1.98424	-6.26914	sp|A0A0B4J1Y8|LV949_HUMAN	sp|A0A0B4J1Y8|LV949_HUMAN	63	A0A0B4J1Y8	sp|A0A0B4J1Y8|LV949_HUMAN Immunoglobulin lambda variable 9-49 OS=Homo sapiens OX=9606 GN=IGLV9-49 PE=1 SV=1	Color2 [A=255, R=169, G=169, B=169]	9	4			FALSE	+	Elute_Ascites	5	5	32.5	32.5	13.024	0	93.346	853700000	103	0	1.98424	0	-6.26914	-1.85698	28.8639	28.7432	28.3943	21.2444	20.8248	25.1248
+	2.50397	-7.91678	sp|A0A0B4J1Y9|HV372_HUMAN	sp|A0A0B4J1Y9|HV372_HUMAN	64	A0A0B4J1Y9	sp|A0A0B4J1Y9|HV372_HUMAN Immunoglobulin heavy variable 3-72 OS=Homo sapiens OX=9606 GN=IGHV3-72 PE=3 SV=1	Color2 [A=255, R=169, G=169, B=169]	9	4			FALSE	+	Elute_Ascites	9	5	57.1	39.5	13.203	0	114.89	389560000	59	0	2.50397	0	-7.91678	-2.4398	27.4163	26.8982	27.8067	18.2788	18.202	21.89
+	4.46171	-7.93222	sp|A0A0C4DH25|KVD20_HUMAN	sp|A0A0C4DH25|KVD20_HUMAN	67	A0A0C4DH25	sp|A0A0C4DH25|KVD20_HUMAN Immunoglobulin kappa variable 3D-20 OS=Homo sapiens OX=9606 GN=IGKV3D-20 PE=3 SV=1	Color2 [A=255, R=169, G=169, B=169]	9	4			FALSE	+	Elute_Ascites	3	1	27.6	7.8	12.515	0	9.6727	1096200000	69	0	4.46171	0	-7.93222	-3.31879	28.6269	29.2051	28.7017	21.6029	20.5725	20.5617
	1.57351	-1.83894	sp|A0A0C4DH31|HV118_HUMAN	sp|A0A0C4DH31|HV118_HUMAN	68	A0A0C4DH31	sp|A0A0C4DH31|HV118_HUMAN Immunoglobulin heavy variable 1-18 OS=Homo sapiens OX=9606 GN=IGHV1-18 PE=3 SV=1	Color2 [A=255, R=169, G=169, B=169]	9	4			FALSE			3	2	26.5	26.5	12.82	0	221.51	484130000	79	0	1.57351	0.0439008	-1.83894	-0.724798	27.6774	26.8218	27.7435	25.2133	26.4656	25.047
+	1.9376	-2.47314	sp|A0A0C4DH33|HV124_HUMAN	sp|A0A0C4DH33|HV124_HUMAN	69	A0A0C4DH33	sp|A0A0C4DH33|HV124_HUMAN Immunoglobulin heavy variable 1-24 OS=Homo sapiens OX=9606 GN=IGHV1-24 PE=3 SV=1	Color2 [A=255, R=169, G=169, B=169]	9	4			FALSE	+	Elute_Ascites	3	3	47	47	12.824	0	103.75	116620000	32	0	1.9376	0.00965854	-2.47314	-0.966064	24.6172	25.0507	24.4589	21.3709	22.1335	23.203
+	2.09343	-4.35448	sp|A0A0C4DH34|HV428_HUMAN	sp|A0A0C4DH34|HV428_HUMAN	70	A0A0C4DH34	sp|A0A0C4DH34|HV428_HUMAN Immunoglobulin heavy variable 4-28 OS=Homo sapiens OX=9606 GN=IGHV4-28 PE=3 SV=1	Color2 [A=255, R=169, G=169, B=169]	9	4			FALSE	+	Elute_Ascites	4	3	36.8	14.5	13.124	0	25.265	188180000	55	0	2.09343	0	-4.35448	-1.5071	25.9984	25.9402	24.9375	20.63	22.8986	20.2841
+	2.20992	-3.83343	sp|A0A0C4DH38|HV551_HUMAN;sp|A0A0J9YXX1|HV5X1_HUMAN	sp|A0A0C4DH38|HV551_HUMAN;sp|A0A0J9YXX1|HV5X1_HUMAN	71	A0A0C4DH38	sp|A0A0C4DH38|HV551_HUMAN Immunoglobulin heavy variable 5-51 OS=Homo sapiens OX=9606 GN=IGHV5-51 PE=3 SV=1;sp|A0A0J9YXX1|HV5X1_HUMAN Immunoglobulin heavy variable 5-10-1 OS=Homo sapiens OX=9606 GN=IGHV5-10-1 PE=3 SV=1	Color2 [A=255, R=169, G=169, B=169]	9	4			FALSE	+	Elute_Ascites	3	3	34.2	34.2	12.674	0	48.626	193660000	46	0	2.20992	0	-3.83343	-1.40628	26.7804	25.5912	25.6774	21.1235	23.2598	22.1654
	0.687049	4.27877	sp|A0A0C4DH55|KVD07_HUMAN	sp|A0A0C4DH55|KVD07_HUMAN	73	A0A0C4DH55	sp|A0A0C4DH55|KVD07_HUMAN Immunoglobulin kappa variable 3D-7 OS=Homo sapiens OX=9606 GN=IGKV3D-7 PE=3 SV=5	Color2 [A=255, R=169, G=169, B=169]	9	4			FALSE			3	1	31.9	18.5	13.148	0	101.99	17414000	15	0	0.687049	0.017788	4.27877	0.885197	21.9799	20.0479	21.6593	19.9876	27.8645	28.6713
+	0.961771	-3.69595	sp|A0A0C4DH67|KV108_HUMAN;sp|A0A0C4DH69|KV109_HUMAN;sp|A0A075B6S5|KV127_HUMAN	sp|A0A0C4DH67|KV108_HUMAN;sp|A0A0C4DH69|KV109_HUMAN;sp|A0A075B6S5|KV127_HUMAN	74	A0A0C4DH67	sp|A0A0C4DH67|KV108_HUMAN Immunoglobulin kappa variable 1-8 OS=Homo sapiens OX=9606 GN=IGKV1-8 PE=3 SV=1;sp|A0A0C4DH69|KV109_HUMAN Immunoglobulin kappa variable 1-9 OS=Homo sapiens OX=9606 GN=IGKV1-9 PE=3 SV=1;sp|A0A075B6S5|KV127_HUMAN Immunoglobulin kappa	Color2 [A=255, R=169, G=169, B=169]	9	4			FALSE	+	Elute_Ascites	2	2	27	27	12.537	0	64.073	603640000	111	0	0.961771	0.00930049	-3.69595	-0.97276	27.7089	27.7364	28.2258	23.2543	21.67	27.6589
	0.456428	-1.20494	sp|A0A0C4DH68|KV224_HUMAN	sp|A0A0C4DH68|KV224_HUMAN	75	A0A0C4DH68	sp|A0A0C4DH68|KV224_HUMAN Immunoglobulin kappa variable 2-24 OS=Homo sapiens OX=9606 GN=IGKV2-24 PE=3 SV=1	Color2 [A=255, R=169, G=169, B=169]	9	4			FALSE			4	3	38.3	38.3	13.079	0	116.67	199810000	27	0	0.456428	0.401931	-1.20494	-0.383912	26.1432	26.5246	25.981	22.773	25.899	26.362
+	4.42268	-3.56499	sp|P01611|KVD12_HUMAN;sp|A0A0C4DH73|KV112_HUMAN	sp|P01611|KVD12_HUMAN;sp|A0A0C4DH73|KV112_HUMAN	76	P01611	sp|P01611|KVD12_HUMAN Immunoglobulin kappa variable 1D-12 OS=Homo sapiens OX=9606 GN=IGKV1D-12 PE=1 SV=2;sp|A0A0C4DH73|KV112_HUMAN Immunoglobulin kappa variable 1-12 OS=Homo sapiens OX=9606 GN=IGKV1-12 PE=3 SV=1	Color2 [A=255, R=169, G=169, B=169]	9	4			FALSE	+	Elute_Ascites	3	2	31.6	17.9	12.62	0	7.9164	79589000	12	0	4.42268	0	-3.56499	-1.63581	24.7981	24.8038	24.6773	21.4	21.3367	20.8476
+	2.14908	-5.43241	sp|A0M8Q6|IGLC7_HUMAN	sp|A0M8Q6|IGLC7_HUMAN	77	A0M8Q6	sp|A0M8Q6|IGLC7_HUMAN Immunoglobulin lambda constant 7 OS=Homo sapiens OX=9606 GN=IGLC7 PE=1 SV=3	Color2 [A=255, R=169, G=169, B=169]	9	4			FALSE	+	Elute_Ascites	7	2	72.6	33	11.253	0	161.53	185830000	83	0	2.14908	0	-5.43241	-1.76954	27.4722	26.1182	25.8464	21.0666	19.4007	22.6722
+	4.7693	7.33072	sp|A1L4H1|SRCRL_HUMAN	sp|A1L4H1|SRCRL_HUMAN	78	A1L4H1	sp|A1L4H1|SRCRL_HUMAN Soluble scavenger receptor cysteine-rich domain-containing protein SSC5D OS=Homo sapiens OX=9606 GN=SSC5D PE=1 SV=3	Color2 [A=255, R=255, G=0, B=0]	9	8			TRUE	+	Elute_Ascites	19	19	22.4	22.4	165.74	0	323.31	338480000	443	4	4.7693	0	7.33072	3.18498	23.7581	22.7374	23.1699	30.6591	30.5443	30.4542
+	1.0161	-4.30328	sp|O00187|MASP2_HUMAN	sp|O00187|MASP2_HUMAN	80	O00187	sp|O00187|MASP2_HUMAN Mannan-binding lectin serine protease 2 OS=Homo sapiens OX=9606 GN=MASP2 PE=1 SV=4	Color2 [A=255, R=169, G=169, B=169]	9	4			FALSE	+	Elute_Ascites	5	5	7.3	7.3	75.702	0	21.987	22921000	35	0	1.0161	0.00620106	-4.30328	-1.07912	26.3454	26.7842	27.6162	20.0921	21.2884	26.4555
	0.273077	0.305779	sp|O00391|QSOX1_HUMAN	sp|O00391|QSOX1_HUMAN	81	O00391	sp|O00391|QSOX1_HUMAN Sulfhydryl oxidase 1 OS=Homo sapiens OX=9606 GN=QSOX1 PE=1 SV=3	Color2 [A=255, R=169, G=169, B=169]	9	4			FALSE			9	9	16.9	16.9	82.577	0	24.999	110150000	43	0	0.273077	0.841656	0.305779	0.124859	26.5077	25.7742	27.0703	27.2234	26.3856	26.6606
+	2.62457	4.15571	sp|O00468|AGRIN_HUMAN	sp|O00468|AGRIN_HUMAN	82	O00468	sp|O00468|AGRIN_HUMAN Agrin OS=Homo sapiens OX=9606 GN=AGRN PE=1 SV=6	Color2 [A=255, R=255, G=255, B=0]	9	8			TRUE	+	Elute_Ascites	59	59	45.6	45.6	217.32	0	323.31	887580000	888	1.34118	2.62457	0	4.15571	1.59441	27.0149	26.4231	28.4455	31.2901	31.5843	31.4762
+	4.93547	12.0124	sp|O00592|PODXL_HUMAN	sp|O00592|PODXL_HUMAN	85	O00592	sp|O00592|PODXL_HUMAN Podocalyxin OS=Homo sapiens OX=9606 GN=PODXL PE=1 SV=2	Color2 [A=255, R=255, G=0, B=0]	9	8			TRUE	+	Elute_Ascites	11	11	13.1	13.1	58.635	0	309.23	717480000	214	2.48148	4.93547	0	12.0124	4.90505	20.4246	20.2988	21.1346	33.1226	32.8564	31.9163
	2.69597	-1.87092	sp|O14786|NRP1_HUMAN	sp|O14786|NRP1_HUMAN	86	O14786	sp|O14786|NRP1_HUMAN Neuropilin-1 OS=Homo sapiens OX=9606 GN=NRP1 PE=1 SV=3	Color2 [A=255, R=169, G=169, B=169]	9	4			FALSE			1	1	1.5	1.5	103.13	0	31.342	14434000	7	0	2.69597	0.0253274	-1.87092	-0.827365	22.8916	23.6094	23.5735	21.2582	21.6455	21.558
	2.56349	0.512611	sp|O14791|APOL1_HUMAN	sp|O14791|APOL1_HUMAN	87	O14791	sp|O14791|APOL1_HUMAN Apolipoprotein L1 OS=Homo sapiens OX=9606 GN=APOL1 PE=1 SV=5	Color2 [A=255, R=169, G=169, B=169]	9	4			FALSE			19	19	45.7	45.7	43.974	0	323.31	1691200000	279	0	2.56349	0.659779	0.512611	0.246723	29.9369	29.8264	29.9314	30.2784	30.5098	30.4444
	1.31874	-1.84646	sp|O14960|LECT2_HUMAN	sp|O14960|LECT2_HUMAN	88	O14960	sp|O14960|LECT2_HUMAN Leukocyte cell-derived chemotaxin-2 OS=Homo sapiens OX=9606 GN=LECT2 PE=1 SV=2	Color2 [A=255, R=169, G=169, B=169]	9	4			FALSE			1	1	6	6	16.39	0	3.7686	1429000	6	0	1.31874	0.056	-1.84646	-0.695308	22.7151	23.3876	23.7287	22.4127	21.4876	20.3917
+	3.60063	7.41532	sp|O43157|PLXB1_HUMAN	sp|O43157|PLXB1_HUMAN	89	O43157	sp|O43157|PLXB1_HUMAN Plexin-B1 OS=Homo sapiens OX=9606 GN=PLXNB1 PE=1 SV=3	Color2 [A=255, R=169, G=169, B=169]	9	4			FALSE	+	Elute_Ascites	5	5	3.5	3.5	232.3	0	67.787	50204000	35	0	3.60063	0	7.41532	2.849	21.9731	20.2189	21.6593	29.209	28.5852	28.303
+	3.27401	-4.01689	sp|O43300|LRRT2_HUMAN	sp|O43300|LRRT2_HUMAN	90	O43300	sp|O43300|LRRT2_HUMAN Leucine-rich repeat transmembrane neuronal protein 2 OS=Homo sapiens OX=9606 GN=LRRTM2 PE=2 SV=3	Color2 [A=255, R=169, G=169, B=169]	9	4			FALSE	+	Elute_Ascites	1	1	2.9	2.9	59.076	0.0053191	2.9858	2225200000	63	0	3.27401	0	-4.01689	-1.67646	29.4198	29.9413	30.3968	25.8474	25.451	26.4088
+	3.36015	-5.57691	sp|O43747|AP1G1_HUMAN	sp|O43747|AP1G1_HUMAN	91	O43747	sp|O43747|AP1G1_HUMAN AP-1 complex subunit gamma-1 OS=Homo sapiens OX=9606 GN=AP1G1 PE=1 SV=5	Color2 [A=255, R=169, G=169, B=169]	9	4		+	FALSE	+	Elute_Ascites	2	2	2.6	2.6	91.35	1	-2	502500000	9	0	3.36015	0	-5.57691	-2.21089	27.251	26.8434	26.9538	20.5802	22.3389	21.3983
+	1.75192	-3.43961	sp|O43866|CD5L_HUMAN	sp|O43866|CD5L_HUMAN	92	O43866	sp|O43866|CD5L_HUMAN CD5 antigen-like OS=Homo sapiens OX=9606 GN=CD5L PE=1 SV=1	Color2 [A=255, R=169, G=169, B=169]	9	4			FALSE	+	Elute_Ascites	14	14	65.1	65.1	38.087	0	323.31	958900000	104	0	1.75192	0.00119048	-3.43961	-1.19247	29.4043	27.6949	29.3494	24.1814	25.3985	26.55
+	1.07889	4.24952	sp|O60667|FAIM3_HUMAN	sp|O60667|FAIM3_HUMAN	94	O60667	sp|O60667|FAIM3_HUMAN Fas apoptotic inhibitory molecule 3 OS=Homo sapiens OX=9606 GN=FCMR PE=1 SV=1	Color2 [A=255, R=169, G=169, B=169]	9	4			FALSE	+	Elute_Ascites	1	1	4.9	4.9	43.146	0	50.028	4148300	6	0	1.07889	0.00510497	4.24952	1.10332	20.5752	21.2944	20.4322	21.3557	26.7099	26.9848
+	2.76597	-3.0281	sp|O75339|CILP1_HUMAN	sp|O75339|CILP1_HUMAN	96	O75339	sp|O75339|CILP1_HUMAN Cartilage intermediate layer protein 1 OS=Homo sapiens OX=9606 GN=CILP PE=1 SV=4	Color2 [A=255, R=169, G=169, B=169]	9	4			FALSE	+	Elute_Ascites	3	3	3.2	3.2	132.56	0	69.508	73003000	14	0	2.76597	0.000567901	-3.0281	-1.25898	25.1775	25.0388	24.9817	22.7605	21.9778	21.3753
+	2.35616	-3.90596	sp|O75636|FCN3_HUMAN	sp|O75636|FCN3_HUMAN	97	O75636	sp|O75636|FCN3_HUMAN Ficolin-3 OS=Homo sapiens OX=9606 GN=FCN3 PE=1 SV=2	Color2 [A=255, R=169, G=169, B=169]	9	4			FALSE	+	Elute_Ascites	5	5	19.4	19.4	32.903	0	45.331	245480000	57	0	2.35616	0	-3.90596	-1.46081	26.2829	27.2318	25.3847	23.0097	22.5598	21.6121
	0.155849	0.250104	sp|O95445|APOM_HUMAN	sp|O95445|APOM_HUMAN	99	O95445	sp|O95445|APOM_HUMAN Apolipoprotein M OS=Homo sapiens OX=9606 GN=APOM PE=1 SV=2	Color2 [A=255, R=169, G=169, B=169]	9	4			FALSE			14	14	52.7	52.7	21.253	0	113.73	922040000	291	0	0.155849	0.876647	0.250104	0.0961716	31.9476	30.3699	31.1805	31.8923	30.6398	31.7163
+	3.03555	4.4703	sp|O95490|AGRL2_HUMAN	sp|O95490|AGRL2_HUMAN	100	O95490	sp|O95490|AGRL2_HUMAN Adhesion G protein-coupled receptor L2 OS=Homo sapiens OX=9606 GN=ADGRL2 PE=1 SV=2	Color2 [A=255, R=169, G=169, B=169]	9	4			FALSE	+	Elute_Ascites	4	4	5.5	5.5	163.35	0	19.976	10567000	10	0	3.03555	0	4.4703	1.78227	20.4427	20.7582	21.0363	24.4035	25.1848	26.0599
+	4.06917	-2.16132	sp|P00450|CERU_HUMAN	sp|P00450|CERU_HUMAN	102		sp|P00450|CERU_HUMAN Ceruloplasmin OS=Homo sapiens OX=9606 GN=CP PE=1 SV=1	Color2 [A=255, R=169, G=169, B=169]	9	4			FALSE	+	Elute_Ascites	74	69	71.2	70	122.2	0	323.31	59784000000	4033	NaN	4.06917	0.00777665	-2.16132	-1.01302	34.3328	34.3382	34.5236	32.2065	32.0495	32.4545
	0.406861	0.701089	sp|P00488|F13A_HUMAN	sp|P00488|F13A_HUMAN	103	P00488	sp|P00488|F13A_HUMAN Coagulation factor XIII A chain OS=Homo sapiens OX=9606 GN=F13A1 PE=1 SV=4	Color2 [A=255, R=169, G=169, B=169]	9	4			FALSE			2	2	4	4	83.266	0	8.1874	998690	2	0	0.406861	0.644026	0.701089	0.256709	21.0775	22.2777	21.3808	21.9097	21.4107	23.5189
+	2.4619	-3.50364	sp|P00734|THRB_HUMAN;CON__P00735	sp|P00734|THRB_HUMAN	104	P00734	sp|P00734|THRB_HUMAN Prothrombin OS=Homo sapiens OX=9606 GN=F2 PE=1 SV=2	Color2 [A=255, R=169, G=169, B=169]	9	4			FALSE	+	Elute_Ascites	25	25	48.1	48.1	70.036	0	323.31	15322000000	799	0	2.4619	0	-3.50364	-1.36564	32.0726	31.6427	32.3663	27.5215	28.7525	29.2967
+	5.53805	3.22547	sp|P00736|C1R_HUMAN	sp|P00736|C1R_HUMAN	105	P00736	sp|P00736|C1R_HUMAN Complement C1r subcomponent OS=Homo sapiens OX=9606 GN=C1R PE=1 SV=2	Color2 [A=255, R=169, G=169, B=169]	9	4			FALSE	+	Elute_Ascites	40	40	59	59	80.118	0	323.31	1528200000	794	0	5.53805	0	3.22547	1.5469	29.1676	29.3476	29.116	32.3439	32.4574	32.5064
+	3.65705	-3.91523	sp|P00738|HPT_HUMAN	sp|P00738|HPT_HUMAN	106		sp|P00738|HPT_HUMAN Haptoglobin OS=Homo sapiens OX=9606 GN=HP PE=1 SV=1	Color2 [A=255, R=169, G=169, B=169]	9	4			FALSE	+	Elute_Ascites	42	27	73.9	54.4	45.205	0	323.31	176000000000	3333	NaN	3.65705	0	-3.91523	-1.69646	36.0543	35.452	36.3197	31.7012	32.2744	32.1046
	1.94645	1.81048	sp|P00739|HPTR_HUMAN	sp|P00739|HPTR_HUMAN	107	P00739	sp|P00739|HPTR_HUMAN Haptoglobin-related protein OS=Homo sapiens OX=9606 GN=HPR PE=2 SV=2	Color2 [A=255, R=169, G=169, B=169]	9	4			FALSE			25	10	59.2	36.5	39.029	0	180.64	453300000	144	0	1.94645	0.038958	1.81048	0.752005	27.9922	27.973	26.8258	29.1749	29.6312	29.4162
+	2.03368	2.76508	sp|P00740|FA9_HUMAN	sp|P00740|FA9_HUMAN	108	P00740	sp|P00740|FA9_HUMAN Coagulation factor IX OS=Homo sapiens OX=9606 GN=F9 PE=1 SV=2	Color2 [A=255, R=169, G=169, B=169]	9	4			FALSE	+	Elute_Ascites	2	2	6.3	6.3	51.778	0	3.3081	6342600	10	0	2.03368	0.00675	2.76508	1.0687	22.5129	23.4121	21.4703	25.1104	25.0077	25.5725
+	1.46755	-5.08725	sp|P00746|CFAD_HUMAN	sp|P00746|CFAD_HUMAN	109	P00746	sp|P00746|CFAD_HUMAN Complement factor D OS=Homo sapiens OX=9606 GN=CFD PE=1 SV=5	Color2 [A=255, R=169, G=169, B=169]	9	4			FALSE	+	Elute_Ascites	6	6	42.7	42.7	27.033	0	323.31	657670000	95	0	1.46755	0	-5.08725	-1.40991	28.9788	29.2976	28.1947	20.6638	25.8695	24.6761
	2.85027	2.08337	sp|P00747|PLMN_HUMAN;CON__P06868;sp|Q15195|PLGA_HUMAN	sp|P00747|PLMN_HUMAN	110	P00747	sp|P00747|PLMN_HUMAN Plasminogen OS=Homo sapiens OX=9606 GN=PLG PE=1 SV=2	Color2 [A=255, R=169, G=169, B=169]	9	4			FALSE			49	48	67.7	65.8	90.568	0	323.31	5068800000	1100	0	2.85027	0.0140935	2.08337	0.919868	31.8005	31.2742	31.6399	33.2376	33.7792	33.9479
+	2.39392	3.54974	sp|P00748|FA12_HUMAN	sp|P00748|FA12_HUMAN	111	P00748	sp|P00748|FA12_HUMAN Coagulation factor XII OS=Homo sapiens OX=9606 GN=F12 PE=1 SV=3	Color2 [A=255, R=169, G=169, B=169]	9	4			FALSE	+	Elute_Ascites	19	19	44.6	44.6	67.791	0	323.31	1862800000	382	0	2.39392	0	3.54974	1.36635	28.4619	27.8616	28.8627	31.1919	31.6946	32.9489
+	4.19345	-5.64286	sp|P00751|CFAB_HUMAN	sp|P00751|CFAB_HUMAN	112	P00751	sp|P00751|CFAB_HUMAN Complement factor B OS=Homo sapiens OX=9606 GN=CFB PE=1 SV=2	Color2 [A=255, R=169, G=169, B=169]	9	4			FALSE	+	Elute_Ascites	59	59	61	61	85.532	0	323.31	27491000000	2013	0	4.19345	0	-5.64286	-2.42775	33.8926	33.4278	33.7978	27.5821	28.018	28.5895
	2.23588	-1.482	sp|P01008|ANT3_HUMAN;CON__P41361	sp|P01008|ANT3_HUMAN	113	P01008	sp|P01008|ANT3_HUMAN Antithrombin-III OS=Homo sapiens OX=9606 GN=SERPINC1 PE=1 SV=1	Color2 [A=255, R=169, G=169, B=169]	9	4			FALSE			32	32	63.8	63.8	52.602	0	323.31	18306000000	1581	0	2.23588	0.0737638	-1.482	-0.65114	32.174	32.0098	31.6255	30.1648	30.8932	30.3053
	2.78313	-1.71398	sp|P01009|A1AT_HUMAN;sp|P20848|A1ATR_HUMAN	sp|P01009|A1AT_HUMAN	114		sp|P01009|A1AT_HUMAN Alpha-1-antitrypsin OS=Homo sapiens OX=9606 GN=SERPINA1 PE=1 SV=3	Color2 [A=255, R=169, G=169, B=169]	9	4			FALSE			57	57	79.7	79.7	46.736	0	323.31	149000000000	8016	NaN	2.78313	0.0348547	-1.71398	-0.769646	35.5355	35.7258	35.198	34.0172	33.4548	33.8454
	3.28559	-2.03596	sp|P01011|AACT_HUMAN	sp|P01011|AACT_HUMAN	115		sp|P01011|AACT_HUMAN Alpha-1-antichymotrypsin OS=Homo sapiens OX=9606 GN=SERPINA3 PE=1 SV=2	Color2 [A=255, R=169, G=169, B=169]	9	4			FALSE			40	40	59.1	59.1	47.65	0	323.31	84069000000	5249	NaN	3.28559	0.013717	-2.03596	-0.925705	34.7644	34.5903	34.4355	32.9067	32.3389	32.4367
+	2.84031	-2.35794	sp|P01019|ANGT_HUMAN	sp|P01019|ANGT_HUMAN	116	P01019	sp|P01019|ANGT_HUMAN Angiotensinogen OS=Homo sapiens OX=9606 GN=AGT PE=1 SV=1	Color2 [A=255, R=169, G=169, B=169]	9	4			FALSE	+	Elute_Ascites	16	16	38.4	38.4	53.154	0	323.31	6103500000	772	0	2.84031	0.00785641	-2.35794	-1.02449	30.7285	30.874	30.341	27.9674	28.796	28.1062
+	4.75793	-3.43959	sp|P01023|A2MG_HUMAN;CON__ENSEMBL:ENSBTAP00000024146	sp|P01023|A2MG_HUMAN	117		sp|P01023|A2MG_HUMAN Alpha-2-macroglobulin OS=Homo sapiens OX=9606 GN=A2M PE=1 SV=3	Color2 [A=255, R=169, G=169, B=169]	9	4			FALSE	+	Elute_Ascites	129	121	73.9	71.9	163.29	0	323.31	93739000000	5375	NaN	4.75793	0	-3.43959	-1.60543	34.9149	35.0635	35.1647	31.8008	31.3804	31.6432
+	3.30849	-2.21124	sp|P01024|CO3_HUMAN;CON__Q2UVX4	sp|P01024|CO3_HUMAN	118		sp|P01024|CO3_HUMAN Complement C3 OS=Homo sapiens OX=9606 GN=C3 PE=1 SV=2	Color2 [A=255, R=169, G=169, B=169]	9	4			FALSE	+	Elute_Ascites	162	162	78.5	78.5	187.15	0	323.31	176000000000	11509	NaN	3.30849	0.0082	-2.21124	-0.998932	35.5837	36.0448	35.6129	33.381	33.3848	33.8418
	1.08246	-0.709522	sp|P01031|CO5_HUMAN	sp|P01031|CO5_HUMAN	119	P01031	sp|P01031|CO5_HUMAN Complement C5 OS=Homo sapiens OX=9606 GN=C5 PE=1 SV=4	Color2 [A=255, R=169, G=169, B=169]	9	4			FALSE			64	59	50.5	48.9	188.3	0	323.31	7804200000	1094	0	1.08246	0.551351	-0.709522	-0.307399	30.8642	31.5393	30.6726	30.636	30.1828	30.1288
+	4.23113	-3.64248	sp|P01033|TIMP1_HUMAN	sp|P01033|TIMP1_HUMAN	120	P01033	sp|P01033|TIMP1_HUMAN Metalloproteinase inhibitor 1 OS=Homo sapiens OX=9606 GN=TIMP1 PE=1 SV=1	Color2 [A=255, R=169, G=169, B=169]	9	4			FALSE	+	Elute_Ascites	5	5	33.8	33.8	23.171	0	50.653	80442000	28	0	4.23113	0	-3.64248	-1.65206	25.7149	25.8881	25.4986	22.0155	21.7854	22.3733
+	1.61455	-5.85568	sp|P01034|CYTC_HUMAN	sp|P01034|CYTC_HUMAN	121	P01034	sp|P01034|CYTC_HUMAN Cystatin-C OS=Homo sapiens OX=9606 GN=CST3 PE=1 SV=1	Color2 [A=255, R=169, G=169, B=169]	9	4			FALSE	+	Elute_Ascites	5	5	25.3	25.3	15.799	0	81.763	307680000	179	0	1.61455	0	-5.85568	-1.59985	30.5952	30.7628	31.0212	26.5078	26.6765	21.6278
+	3.64277	3.36879	sp|P01042|KNG1_HUMAN;CON__P01045-1;CON__Q2KJ62;CON__P01044-1	sp|P01042|KNG1_HUMAN	122	P01042	sp|P01042|KNG1_HUMAN Kininogen-1 OS=Homo sapiens OX=9606 GN=KNG1 PE=1 SV=2	Color2 [A=255, R=255, G=0, B=0]	9	8			TRUE	+	Elute_Ascites	28	28	38.7	38.7	71.957	0	323.31	2321800000	681	2.28571	3.64277	0	3.36879	1.48592	29.5008	29.0807	29.9014	32.8504	32.656	33.0828
	0.550174	1.01284	sp|P01591|IGJ_HUMAN	sp|P01591|IGJ_HUMAN	123	P01591	sp|P01591|IGJ_HUMAN Immunoglobulin J chain OS=Homo sapiens OX=9606 GN=JCHAIN PE=1 SV=4	Color2 [A=255, R=169, G=169, B=169]	9	4			FALSE			12	12	48.4	48.4	18.098	0	309.21	148710000	104	0	0.550174	0.446593	1.01284	0.35983	28.5181	26.381	27.547	27.9479	27.9795	29.5573
+	3.95083	-2.85696	sp|P01594|KV133_HUMAN;sp|P01593|KVD33_HUMAN	sp|P01594|KV133_HUMAN;sp|P01593|KVD33_HUMAN	124	P01594	sp|P01594|KV133_HUMAN Immunoglobulin kappa variable 1-33 OS=Homo sapiens OX=9606 GN=IGKV1-33 PE=1 SV=2;sp|P01593|KVD33_HUMAN Immunoglobulin kappa variable 1D-33 OS=Homo sapiens OX=9606 GN=IGKV1D-33 PE=1 SV=2	Color2 [A=255, R=169, G=169, B=169]	9	4			FALSE	+	Elute_Ascites	2	2	36.8	36.8	12.848	0	176.64	4929600000	222	NaN	3.95083	0.000605263	-2.85696	-1.30506	30.7572	31.2973	31.0426	27.9627	28.3013	28.2623
	0.508781	-3.24223	sp|P04432|KVD39_HUMAN;sp|P01597|KV139_HUMAN	sp|P04432|KVD39_HUMAN;sp|P01597|KV139_HUMAN	125	P04432	sp|P04432|KVD39_HUMAN Immunoglobulin kappa variable 1D-39 OS=Homo sapiens OX=9606 GN=IGKV1D-39 PE=3 SV=2;sp|P01597|KV139_HUMAN Immunoglobulin kappa variable 1-39 OS=Homo sapiens OX=9606 GN=IGKV1-39 PE=1 SV=2	Color2 [A=255, R=169, G=169, B=169]	9	4			FALSE			3	2	31.6	17.9	12.737	0	185.67	1448000000	372	NaN	0.508781	0.05928	-3.24223	-0.676793	28.7312	28.913	28.0992	19.7816	27.9879	28.2472
+	2.30485	-3.95409	sp|P01599|KV117_HUMAN	sp|P01599|KV117_HUMAN	126	P01599	sp|P01599|KV117_HUMAN Immunoglobulin kappa variable 1-17 OS=Homo sapiens OX=9606 GN=IGKV1-17 PE=1 SV=2	Color2 [A=255, R=169, G=169, B=169]	9	4			FALSE	+	Elute_Ascites	4	2	26.5	13.7	12.778	0	187.71	256820000	51	0	2.30485	0	-3.95409	-1.46194	27.1994	26.7883	26.2088	22.5885	23.9752	21.7705
+	3.29065	-4.15141	sp|P01601|KVD16_HUMAN	sp|P01601|KVD16_HUMAN	127	P01601	sp|P01601|KVD16_HUMAN Immunoglobulin kappa variable 1D-16 OS=Homo sapiens OX=9606 GN=IGKV1D-16 PE=3 SV=2	Color2 [A=255, R=169, G=169, B=169]	9	4			FALSE	+	Elute_Ascites	2	2	31.6	31.6	12.73	0	202.86	163390000	22	0	3.29065	0	-4.15141	-1.72595	26.1081	26.0566	26.1115	22.7229	21.7311	21.368
+	3.64673	-7.31292	sp|P01602|KV105_HUMAN	sp|P01602|KV105_HUMAN	128	P01602	sp|P01602|KV105_HUMAN Immunoglobulin kappa variable 1-5 OS=Homo sapiens OX=9606 GN=IGKV1-5 PE=1 SV=2	Color2 [A=255, R=169, G=169, B=169]	9	4			FALSE	+	Elute_Ascites	4	3	31.6	31.6	12.781	0	224.78	712140000	46	0	3.64673	0	-7.31292	-2.83605	28.3096	27.9172	27.8474	20.1632	20.1398	21.8325
	0.0121948	0.00596237	sp|P01619|KV320_HUMAN	sp|P01619|KV320_HUMAN	129	P01619	sp|P01619|KV320_HUMAN Immunoglobulin kappa variable 3-20 OS=Homo sapiens OX=9606 GN=IGKV3-20 PE=1 SV=2	Color2 [A=255, R=169, G=169, B=169]	9	4			FALSE			5	3	46.6	32.8	12.557	0	323.31	13432000000	478	0	0.0121948	0.995429	0.00596237	0.0027585	32.2034	32.1074	31.9291	31.9479	32.366	31.9439
+	1.7826	3.17671	sp|P01624|KV315_HUMAN	sp|P01624|KV315_HUMAN	130	P01624	sp|P01624|KV315_HUMAN Immunoglobulin kappa variable 3-15 OS=Homo sapiens OX=9606 GN=IGKV3-15 PE=1 SV=2	Color2 [A=255, R=169, G=169, B=169]	9	4			FALSE	+	Elute_Ascites	4	0	32.2	0	12.496	0	323.31	12030000000	382	0	1.7826	0.00311364	3.17671	1.13471	29.3995	30.2675	30.7585	34.1309	31.938	33.8868
	0.749066	-0.570922	sp|P01700|LV147_HUMAN	sp|P01700|LV147_HUMAN	132	P01700	sp|P01700|LV147_HUMAN Immunoglobulin lambda variable 1-47 OS=Homo sapiens OX=9606 GN=IGLV1-47 PE=1 SV=2	Color2 [A=255, R=169, G=169, B=169]	9	4			FALSE			6	2	53.8	35.9	12.283	0	206.73	1730700000	171	0	0.749066	0.667247	-0.570922	-0.242942	29.2269	29.2554	29.1037	29.1478	28.7573	27.9682
+	2.22193	-5.0115	sp|P01701|LV151_HUMAN	sp|P01701|LV151_HUMAN	133	P01701	sp|P01701|LV151_HUMAN Immunoglobulin lambda variable 1-51 OS=Homo sapiens OX=9606 GN=IGLV1-51 PE=1 SV=2	Color2 [A=255, R=169, G=169, B=169]	9	4			FALSE	+	Elute_Ascites	4	4	17.9	17.9	12.249	0	67.7	110510000	57	0	2.22193	0	-5.0115	-1.70359	26.9135	25.1981	24.3109	19.5793	21.4742	20.3345
+	1.03781	-5.97304	sp|P01704|LV214_HUMAN	sp|P01704|LV214_HUMAN	135	P01704	sp|P01704|LV214_HUMAN Immunoglobulin lambda variable 2-14 OS=Homo sapiens OX=9606 GN=IGLV2-14 PE=1 SV=2	Color2 [A=255, R=169, G=169, B=169]	9	4			FALSE	+	Elute_Ascites	1	1	13.3	13.3	12.597	0	11.385	1243600000	123	0	1.03781	0.000589744	-5.97304	-1.27	28.3017	27.8142	27.8803	18.805	19.8848	27.3873
	0.94033	-1.83215	sp|P01705|LV223_HUMAN	sp|P01705|LV223_HUMAN	136	P01705	sp|P01705|LV223_HUMAN Immunoglobulin lambda variable 2-23 OS=Homo sapiens OX=9606 GN=IGLV2-23 PE=1 SV=2	Color2 [A=255, R=169, G=169, B=169]	9	4			FALSE			2	2	14.2	14.2	11.893	0	4.3249	26632000	30	0	0.94033	0.0891563	-1.83215	-0.62933	24.3249	22.3179	24.0556	21.1031	23.0524	21.0465
+	2.40281	-4.00086	sp|P01706|LV211_HUMAN	sp|P01706|LV211_HUMAN	137	P01706	sp|P01706|LV211_HUMAN Immunoglobulin lambda variable 2-11 OS=Homo sapiens OX=9606 GN=IGLV2-11 PE=1 SV=2	Color2 [A=255, R=169, G=169, B=169]	9	4			FALSE	+	Elute_Ascites	5	3	50.4	46.2	12.644	0	200.82	347750000	53	0	2.40281	0	-4.00086	-1.49834	27.5229	27.2249	27.0389	22.1128	24.382	23.2894
+	1.8044	-5.47996	sp|P01709|LV208_HUMAN	sp|P01709|LV208_HUMAN	138	P01709	sp|P01709|LV208_HUMAN Immunoglobulin lambda variable 2-8 OS=Homo sapiens OX=9606 GN=IGLV2-8 PE=1 SV=2	Color2 [A=255, R=169, G=169, B=169]	9	4			FALSE	+	Elute_Ascites	3	1	17.8	6.8	12.382	0	6.3242	1988200000	155	0	1.8044	0	-5.47996	-1.6316	28.5253	29.273	28.8631	24.6617	24.8334	20.7263
+	2.45456	-4.39006	sp|P01714|LV319_HUMAN	sp|P01714|LV319_HUMAN	139	P01714	sp|P01714|LV319_HUMAN Immunoglobulin lambda variable 3-19 OS=Homo sapiens OX=9606 GN=IGLV3-19 PE=1 SV=2	Color2 [A=255, R=169, G=169, B=169]	9	4			FALSE	+	Elute_Ascites	3	3	36.6	36.6	12.042	0	88.564	170400000	37	0	2.45456	0	-4.39006	-1.6188	26.3869	26.9263	26.1802	21.5641	21.307	23.4521
+	1.2534	-3.78116	sp|P01717|LV325_HUMAN	sp|P01717|LV325_HUMAN	140	P01717	sp|P01717|LV325_HUMAN Immunoglobulin lambda variable 3-25 OS=Homo sapiens OX=9606 GN=IGLV3-25 PE=1 SV=2	Color2 [A=255, R=169, G=169, B=169]	9	4			FALSE	+	Elute_Ascites	5	3	36.6	21.4	12.011	0	101.56	623750000	120	0	1.2534	0.00513333	-3.78116	-1.10687	29.4588	27.4882	26.5064	24.0481	25.9687	22.0931
	0.719282	-1.34916	sp|P01718|LV327_HUMAN	sp|P01718|LV327_HUMAN	141	P01718	sp|P01718|LV327_HUMAN Immunoglobulin lambda variable 3-27 OS=Homo sapiens OX=9606 GN=IGLV3-27 PE=1 SV=2	Color2 [A=255, R=169, G=169, B=169]	9	4			FALSE			3	2	32.7	23	12.165	0	5.7822	12371000	3	0	0.719282	0.270403	-1.34916	-0.472099	23.5619	23.1022	22.1805	21.9649	20.1464	22.6857
	0.0923837	-0.529846	sp|P01742|HV169_HUMAN;sp|A0A0B4J2H0|HV69D_HUMAN;sp|P0DP01|HV108_HUMAN;sp|A0A0C4DH29|HV103_HUMAN	sp|P01742|HV169_HUMAN;sp|A0A0B4J2H0|HV69D_HUMAN	142	P01742	sp|P01742|HV169_HUMAN Immunoglobulin heavy variable 1-69 OS=Homo sapiens OX=9606 GN=IGHV1-69 PE=1 SV=2;sp|A0A0B4J2H0|HV69D_HUMAN Immunoglobulin heavy variable 1-69D OS=Homo sapiens OX=9606 GN=IGHV1-69D PE=1 SV=1	Color2 [A=255, R=169, G=169, B=169]	9	4			FALSE			4	3	47.9	38.5	12.659	0	73.89	325340000	43	0	0.0923837	0.836207	-0.529846	-0.130977	27.4507	26.1477	26.8454	22.4153	29.1657	27.2733
+	2.74318	-4.03382	sp|P01743|HV146_HUMAN	sp|P01743|HV146_HUMAN	143	P01743	sp|P01743|HV146_HUMAN Immunoglobulin heavy variable 1-46 OS=Homo sapiens OX=9606 GN=IGHV1-46 PE=1 SV=2	Color2 [A=255, R=169, G=169, B=169]	9	4			FALSE	+	Elute_Ascites	3	2	35	25.6	12.933	0	34.036	106920000	36	0	2.74318	0	-4.03382	-1.58354	25.6432	25.5319	25.3399	20.5418	22.4128	21.4589
+	2.00304	-3.5174	sp|P01764|HV323_HUMAN	sp|P01764|HV323_HUMAN	145	P01764	sp|P01764|HV323_HUMAN Immunoglobulin heavy variable 3-23 OS=Homo sapiens OX=9606 GN=IGHV3-23 PE=1 SV=2	Color2 [A=255, R=169, G=169, B=169]	9	4			FALSE	+	Elute_Ascites	12	5	67.5	41	12.582	0	323.31	2589600000	309	0	2.00304	0.000593548	-3.5174	-1.2733	29.5715	29.777	30.3232	26.2154	27.7068	25.1974
	0.894895	-1.77739	sp|P01766|HV313_HUMAN	sp|P01766|HV313_HUMAN	146	P01766	sp|P01766|HV313_HUMAN Immunoglobulin heavy variable 3-13 OS=Homo sapiens OX=9606 GN=IGHV3-13 PE=1 SV=2	Color2 [A=255, R=169, G=169, B=169]	9	4			FALSE			3	1	25	9.5	12.506	0	13.495	33164000	6	0	0.894895	0.103629	-1.77739	-0.607428	24.6687	22.3471	24.0585	23.136	21.2359	21.3703
+	2.30913	-4.35131	sp|P0DP03|HV335_HUMAN;sp|P01768|HV330_HUMAN	sp|P0DP03|HV335_HUMAN;sp|P01768|HV330_HUMAN	147	P0DP03	sp|P0DP03|HV335_HUMAN Immunoglobulin heavy variable 3-30-5 OS=Homo sapiens OX=9606 GN=IGHV3-30-5 PE=3 SV=1;sp|P01768|HV330_HUMAN Immunoglobulin heavy variable 3-30 OS=Homo sapiens OX=9606 GN=IGHV3-30 PE=1 SV=2	Color2 [A=255, R=169, G=169, B=169]	9	4			FALSE	+	Elute_Ascites	8	0	44.4	0	12.947	0	63.989	207170000	24	NaN	2.30913	0	-4.35131	-1.56896	25.392	24.6386	26.3246	19.9233	21.4849	21.8931
+	1.66347	-5.3768	sp|P01780|HV307_HUMAN	sp|P01780|HV307_HUMAN	148	P01780	sp|P01780|HV307_HUMAN Immunoglobulin heavy variable 3-7 OS=Homo sapiens OX=9606 GN=IGHV3-7 PE=1 SV=2	Color2 [A=255, R=169, G=169, B=169]	9	4			FALSE	+	Elute_Ascites	10	4	46.2	19.7	12.943	0	296.3	345830000	65	0	1.66347	0	-5.3768	-1.54876	26.9055	26.908	27.1386	23.9416	18.8933	21.9869
	1.49002	-1.63366	sp|P01782|HV309_HUMAN	sp|P01782|HV309_HUMAN	149	P01782	sp|P01782|HV309_HUMAN Immunoglobulin heavy variable 3-9 OS=Homo sapiens OX=9606 GN=IGHV3-9 PE=1 SV=2	Color2 [A=255, R=169, G=169, B=169]	9	4			FALSE			7	0	44.1	0	12.945	0	138.76	2196000000	186	0	1.49002	0.0740553	-1.63366	-0.651446	29.1719	28.1174	29.3981	26.8278	27.8852	27.0735
	0.0969081	0.347099	sp|P01817|HV205_HUMAN	sp|P01817|HV205_HUMAN	150	P01817	sp|P01817|HV205_HUMAN Immunoglobulin heavy variable 2-5 OS=Homo sapiens OX=9606 GN=IGHV2-5 PE=1 SV=2	Color2 [A=255, R=169, G=169, B=169]	9	4			FALSE			2	2	17.6	17.6	13.231	0	74.303	14928000	12	0	0.0969081	0.863592	0.347099	0.105754	22.6303	20.333	22.8778	21.7087	20.942	24.2317
	0.668368	0.573856	sp|P01834|IGKC_HUMAN	sp|P01834|IGKC_HUMAN	151		sp|P01834|IGKC_HUMAN Immunoglobulin kappa constant OS=Homo sapiens OX=9606 GN=IGKC PE=1 SV=2	Color2 [A=255, R=169, G=169, B=169]	9	4			FALSE			19	5	100	35.5	11.765	0	323.31	38103000000	2907	NaN	0.668368	0.673023	0.573856	0.240164	33.1469	33.7439	33.0148	33.3291	33.8663	34.4318
	0.972603	-0.439551	sp|P01859|IGHG2_HUMAN	sp|P01859|IGHG2_HUMAN	152		sp|P01859|IGHG2_HUMAN Immunoglobulin heavy constant gamma 2 OS=Homo sapiens OX=9606 GN=IGHG2 PE=1 SV=2	Color2 [A=255, R=169, G=169, B=169]	9	4			FALSE			28	14	60.7	34.4	35.9	0	323.31	25525000000	1237	NaN	0.972603	0.735245	-0.439551	-0.198736	32.7526	32.9897	33.4603	32.6049	32.5734	32.7056
	2.31803	-1.24797	sp|P01860|IGHG3_HUMAN	sp|P01860|IGHG3_HUMAN	153		sp|P01860|IGHG3_HUMAN Immunoglobulin heavy constant gamma 3 OS=Homo sapiens OX=9606 GN=IGHG3 PE=1 SV=2	Color2 [A=255, R=169, G=169, B=169]	9	4			FALSE			33	14	90.7	65.5	41.287	0	323.31	51049000000	4805	NaN	2.31803	0.15206	-1.24797	-0.562009	34.4442	34.0504	34.6123	33.0683	33.3937	32.901
	1.6378	-2.06194	sp|P01861|IGHG4_HUMAN	sp|P01861|IGHG4_HUMAN	154		sp|P01861|IGHG4_HUMAN Immunoglobulin heavy constant gamma 4 OS=Homo sapiens OX=9606 GN=IGHG4 PE=1 SV=1	Color2 [A=255, R=169, G=169, B=169]	9	4			FALSE			26	17	75.5	61.2	35.94	0	323.31	4351700000	755	NaN	1.6378	0.0281921	-2.06194	-0.800801	30.2249	30.2192	31.0279	28.1984	27.6865	29.4013
+	3.57941	-3.46527	sp|P01871|IGHM_HUMAN	sp|P01871|IGHM_HUMAN	155	P01871	sp|P01871|IGHM_HUMAN Immunoglobulin heavy constant mu OS=Homo sapiens OX=9606 GN=IGHM PE=1 SV=4	Color2 [A=255, R=169, G=169, B=169]	9	4			FALSE	+	Elute_Ascites	44	13	66.7	32.7	49.439	0	323.31	73756000000	3563	0	3.57941	0	-3.46527	-1.51638	35.3648	34.5083	35.3183	31.5387	31.5316	31.7253
	0.265129	-0.116905	sp|P01876|IGHA1_HUMAN	sp|P01876|IGHA1_HUMAN	156		sp|P01876|IGHA1_HUMAN Immunoglobulin heavy constant alpha 1 OS=Homo sapiens OX=9606 GN=IGHA1 PE=1 SV=2	Color2 [A=255, R=169, G=169, B=169]	9	4			FALSE			31	20	76.5	61.8	37.654	0	323.31	214000000000	6046	NaN	0.265129	0.936047	-0.116905	-0.0537224	35.954	35.9188	36.3637	36.1453	35.7886	35.952
	0.216658	-0.825071	sp|P01877|IGHA2_HUMAN	sp|P01877|IGHA2_HUMAN	157	P01877	sp|P01877|IGHA2_HUMAN Immunoglobulin heavy constant alpha 2 OS=Homo sapiens OX=9606 GN=IGHA2 PE=1 SV=4	Color2 [A=255, R=169, G=169, B=169]	9	4			FALSE			18	1	60	12.9	36.591	0	6.1858	34136000	2	0	0.216658	0.675729	-0.825071	-0.237004	24.7887	21.2193	24.8225	21.3054	24.333	22.7168
	1.33559	-2.01296	sp|P02452|CO1A1_HUMAN	sp|P02452|CO1A1_HUMAN	158	P02452	sp|P02452|CO1A1_HUMAN Collagen alpha-1(I) chain OS=Homo sapiens OX=9606 GN=COL1A1 PE=1 SV=5	Color2 [A=255, R=169, G=169, B=169]	9	4			FALSE			5	5	3.8	3.8	138.94	0	11.705	196340000	28	0	1.33559	0.0405975	-2.01296	-0.744126	26.2423	26.5872	26.4475	23.8873	23.5554	25.7955
	1.32288	-0.713346	sp|P02647|APOA1_HUMAN;CON__P15497	sp|P02647|APOA1_HUMAN	159		sp|P02647|APOA1_HUMAN Apolipoprotein A-I OS=Homo sapiens OX=9606 GN=APOA1 PE=1 SV=1	Color2 [A=255, R=169, G=169, B=169]	9	4			FALSE			61	61	87.3	87.3	30.777	0	323.31	112000000000	5369	NaN	1.32288	0.532312	-0.713346	-0.316699	36.1411	36.2616	36.2492	35.4233	35.9707	35.1177
	2.14552	0.981588	sp|P02649|APOE_HUMAN	sp|P02649|APOE_HUMAN	160	P02649	sp|P02649|APOE_HUMAN Apolipoprotein E OS=Homo sapiens OX=9606 GN=APOE PE=1 SV=1	Color2 [A=255, R=169, G=169, B=169]	9	4			FALSE			44	41	87.1	87.1	36.154	0	323.31	24414000000	3580	0	2.14552	0.303086	0.981588	0.447442	33.2006	33.2815	33.4681	34.5373	34.4047	33.953
+	2.35564	-5.7762	sp|P02652|APOA2_HUMAN	sp|P02652|APOA2_HUMAN	161	P02652	sp|P02652|APOA2_HUMAN Apolipoprotein A-II OS=Homo sapiens OX=9606 GN=APOA2 PE=1 SV=1	Color2 [A=255, R=169, G=169, B=169]	9	4			FALSE	+	Elute_Ascites	13	13	74	74	11.175	0	323.31	1749300000	655	0	2.35564	0	-5.7762	-1.92746	33.5452	32.0461	32.1327	25.9129	28.5391	25.9436
+	2.68661	-4.76417	sp|P02654|APOC1_HUMAN	sp|P02654|APOC1_HUMAN	162	P02654	sp|P02654|APOC1_HUMAN Apolipoprotein C-I OS=Homo sapiens OX=9606 GN=APOC1 PE=1 SV=1	Color2 [A=255, R=169, G=169, B=169]	9	4			FALSE	+	Elute_Ascites	4	4	26.5	26.5	9.3318	0	6.6486	10795000	30	0	2.68661	0	-4.76417	-1.78486	25.7766	26.0035	25.9432	21.7483	19.8139	21.8686
+	2.65882	-5.71508	sp|P02655|APOC2_HUMAN	sp|P02655|APOC2_HUMAN	163	P02655	sp|P02655|APOC2_HUMAN Apolipoprotein C-II OS=Homo sapiens OX=9606 GN=APOC2 PE=1 SV=1	Color2 [A=255, R=169, G=169, B=169]	9	4			FALSE	+	Elute_Ascites	7	7	59.4	59.4	11.284	0	67.896	26243000	44	0	2.65882	0	-5.71508	-2.02907	25.9465	27.2373	28.6531	21.6203	21.1291	21.9423
+	2.29389	-5.74533	sp|P02656|APOC3_HUMAN	sp|P02656|APOC3_HUMAN	164	P02656	sp|P02656|APOC3_HUMAN Apolipoprotein C-III OS=Homo sapiens OX=9606 GN=APOC3 PE=1 SV=1	Color2 [A=255, R=169, G=169, B=169]	9	4			FALSE	+	Elute_Ascites	4	4	34.3	34.3	10.852	0	323.31	1071500000	236	0	2.29389	0	-5.74533	-1.89548	31.5468	32.646	33.8495	28.4476	26.5641	25.7947
+	3.2398	-2.47761	sp|P02671|FIBA_HUMAN;CON__P02672	sp|P02671|FIBA_HUMAN	165		sp|P02671|FIBA_HUMAN Fibrinogen alpha chain OS=Homo sapiens OX=9606 GN=FGA PE=1 SV=2	Color2 [A=255, R=169, G=169, B=169]	9	4			FALSE	+	Elute_Ascites	71	71	59.2	59.2	94.972	0	323.31	81069000000	5631	NaN	3.2398	0.00507692	-2.47761	-1.1015	35.1938	35.1152	35.339	32.9334	33.0218	32.2601
	2.26335	-1.16304	sp|P02675|FIBB_HUMAN	sp|P02675|FIBB_HUMAN	166		sp|P02675|FIBB_HUMAN Fibrinogen beta chain OS=Homo sapiens OX=9606 GN=FGB PE=1 SV=2	Color2 [A=255, R=169, G=169, B=169]	9	4			FALSE			54	46	79.6	75.4	55.928	0	323.31	108000000000	4974	NaN	2.26335	0.199662	-1.16304	-0.525589	35.0392	34.8741	35.0401	33.9127	34.1229	33.4287
	2.24791	-1.16858	sp|P02679|FIBG_HUMAN	sp|P02679|FIBG_HUMAN	167		sp|P02679|FIBG_HUMAN Fibrinogen gamma chain OS=Homo sapiens OX=9606 GN=FGG PE=1 SV=3	Color2 [A=255, R=169, G=169, B=169]	9	4			FALSE			46	46	66.7	66.7	51.511	0	323.31	62299000000	3377	NaN	2.24791	0.198376	-1.16858	-0.527346	33.9233	34.2609	33.8494	32.782	33.1713	32.5745
+	3.36594	-6.26483	sp|P02741|CRP_HUMAN	sp|P02741|CRP_HUMAN	168	P02741	sp|P02741|CRP_HUMAN C-reactive protein OS=Homo sapiens OX=9606 GN=CRP PE=1 SV=1	Color2 [A=255, R=169, G=169, B=169]	9	4			FALSE	+	Elute_Ascites	11	11	29	29	25.038	0	204.88	1659000000	441	0	3.36594	0	-6.26483	-2.42361	31.258	31.4613	30.2412	24.595	24.0194	25.5516
+	4.82232	-3.97986	sp|P02743|SAMP_HUMAN	sp|P02743|SAMP_HUMAN	169	P02743	sp|P02743|SAMP_HUMAN Serum amyloid P-component OS=Homo sapiens OX=9606 GN=APCS PE=1 SV=2	Color2 [A=255, R=169, G=169, B=169]	9	4			FALSE	+	Elute_Ascites	14	14	32.7	32.7	25.387	0	323.31	6502600000	356	0	4.82232	0	-3.97986	-1.84354	32.2065	32.3382	32.1138	28.1564	28.5216	28.0409
+	2.44791	-6.84661	sp|P02745|C1QA_HUMAN	sp|P02745|C1QA_HUMAN	170	P02745	sp|P02745|C1QA_HUMAN Complement C1q subcomponent subunit A OS=Homo sapiens OX=9606 GN=C1QA PE=1 SV=2	Color2 [A=255, R=169, G=169, B=169]	9	4			FALSE	+	Elute_Ascites	5	5	14.3	14.3	26.016	0	121.79	583380000	211	0	2.44791	0	-6.84661	-2.19801	28.9914	28.3224	28.2112	20.9728	20.2187	23.7936
	2.01944	-1.59599	sp|P02746|C1QB_HUMAN	sp|P02746|C1QB_HUMAN	171	P02746	sp|P02746|C1QB_HUMAN Complement C1q subcomponent subunit B OS=Homo sapiens OX=9606 GN=C1QB PE=1 SV=3	Color2 [A=255, R=169, G=169, B=169]	9	4			FALSE			8	8	37.9	37.9	26.721	0	307.4	438960000	113	0	2.01944	0.058371	-1.59599	-0.681406	27.8946	28.0372	27.1753	26.5016	26.0529	25.7647
	0.567431	-0.417064	sp|P02747|C1QC_HUMAN	sp|P02747|C1QC_HUMAN	172	P02747	sp|P02747|C1QC_HUMAN Complement C1q subcomponent subunit C OS=Homo sapiens OX=9606 GN=C1QC PE=1 SV=3	Color2 [A=255, R=169, G=169, B=169]	9	4			FALSE			6	6	23.7	23.7	25.773	0	323.31	2440500000	279	0	0.567431	0.762487	-0.417064	-0.179256	30.3508	29.9066	30.5547	29.3282	30.0596	30.1731
	1.38422	-0.684708	sp|P02748|CO9_HUMAN;REV__sp|Q4AC99|1A1L2_HUMAN;sp|Q96BY6|DOC10_HUMAN	sp|P02748|CO9_HUMAN	173	P02748	sp|P02748|CO9_HUMAN Complement component C9 OS=Homo sapiens OX=9606 GN=C9 PE=1 SV=2	Color2 [A=255, R=169, G=169, B=169]	9	4			FALSE			30	27	40.6	38.3	63.173	0	323.31	6527300000	754	0	1.38422	0.552175	-0.684708	-0.306933	30.9096	30.673	30.9452	30.5122	29.7715	30.1899
	0.439049	0.528913	sp|P02749|APOH_HUMAN;CON__P17690	sp|P02749|APOH_HUMAN	174	P02749	sp|P02749|APOH_HUMAN Beta-2-glycoprotein 1 OS=Homo sapiens OX=9606 GN=APOH PE=1 SV=3	Color2 [A=255, R=169, G=169, B=169]	9	4			FALSE			15	15	52.2	52.2	38.298	0	323.31	1711600000	246	0	0.439049	0.713582	0.528913	0.210161	28.5902	28.8722	28.1915	28.1391	29.4105	29.691
+	2.63226	-6.28612	sp|P02750|A2GL_HUMAN	sp|P02750|A2GL_HUMAN	175	P02750	sp|P02750|A2GL_HUMAN Leucine-rich alpha-2-glycoprotein OS=Homo sapiens OX=9606 GN=LRG1 PE=1 SV=2	Color2 [A=255, R=169, G=169, B=169]	9	4			FALSE	+	Elute_Ascites	20	20	53.3	53.3	38.177	0	323.31	5274700000	268	0	2.63226	0	-6.28612	-2.15796	30.5046	30.7199	30.6203	25.2223	25.2568	22.5072
	2.74221	-0.704496	sp|P02751|FINC_HUMAN	sp|P02751|FINC_HUMAN	176		sp|P02751|FINC_HUMAN Fibronectin OS=Homo sapiens OX=9606 GN=FN1 PE=1 SV=4	Color2 [A=255, R=169, G=169, B=169]	9	4			FALSE			122	122	67.1	67.1	262.62	0	323.31	35239000000	3250	NaN	2.74221	0.496532	-0.704496	-0.336171	34.0436	34.2196	34.1033	33.5566	33.2778	33.4187
+	3.72935	-9.20537	sp|P02753|RET4_HUMAN	sp|P02753|RET4_HUMAN	177	P02753	sp|P02753|RET4_HUMAN Retinol-binding protein 4 OS=Homo sapiens OX=9606 GN=RBP4 PE=1 SV=3	Color2 [A=255, R=169, G=169, B=169]	9	4			FALSE	+	Elute_Ascites	16	16	67.2	67.2	23.01	0	177.34	228630000	269	0	3.72935	0	-9.20537	-3.41724	30.0789	29.3683	30.9712	20.2657	20.5872	21.9494
	0.141384	0.186108	sp|P02760|AMBP_HUMAN	sp|P02760|AMBP_HUMAN	178	P02760	sp|P02760|AMBP_HUMAN Protein AMBP OS=Homo sapiens OX=9606 GN=AMBP PE=1 SV=1	Color2 [A=255, R=169, G=169, B=169]	9	4			FALSE			21	21	58	58	38.999	0	306.92	2971100000	683	0	0.141384	0.908702	0.186108	0.074813	30.3115	31.2075	30.5593	30.161	30.902	31.5737
+	3.83902	-11.3731	sp|P02763|A1AG1_HUMAN	sp|P02763|A1AG1_HUMAN	179	P02763	sp|P02763|A1AG1_HUMAN Alpha-1-acid glycoprotein 1 OS=Homo sapiens OX=9606 GN=ORM1 PE=1 SV=1	Color2 [A=255, R=169, G=169, B=169]	9	4			FALSE	+	Elute_Ascites	17	12	58.7	36.8	23.511	0	323.31	89077000000	3093	0	3.83902	0	-11.3731	-4.05627	33.9452	34.5425	34.7397	21.5563	24.1297	23.422
	0.754818	-1.41927	sp|P02765|FETUA_HUMAN	sp|P02765|FETUA_HUMAN	180	P02765	sp|P02765|FETUA_HUMAN Alpha-2-HS-glycoprotein OS=Homo sapiens OX=9606 GN=AHSG PE=1 SV=2	Color2 [A=255, R=169, G=169, B=169]	9	4			FALSE			16	15	50.1	50.1	39.34	0	323.31	14863000000	966	0	0.754818	0.240161	-1.41927	-0.495524	31.2881	31.4007	31.5862	28.3899	31.3232	30.3041
+	3.79165	-10.6134	sp|P02766|TTHY_HUMAN	sp|P02766|TTHY_HUMAN	181	P02766	sp|P02766|TTHY_HUMAN Transthyretin OS=Homo sapiens OX=9606 GN=TTR PE=1 SV=1	Color2 [A=255, R=169, G=169, B=169]	9	4			FALSE	+	Elute_Ascites	14	14	73.5	73.5	15.887	0	323.31	3487300000	1346	0	3.79165	0	-10.6134	-3.82983	32.9749	34.1011	33.7672	21.6121	23.6412	23.7498
+	1.81931	-3.01372	sp|P02774|VTDB_HUMAN;CON__Q3MHN5;CON__ENSEMBL:ENSBTAP00000018229	sp|P02774|VTDB_HUMAN	182	P02774	sp|P02774|VTDB_HUMAN Vitamin D-binding protein OS=Homo sapiens OX=9606 GN=GC PE=1 SV=2	Color2 [A=255, R=169, G=169, B=169]	9	4			FALSE	+	Elute_Ascites	27	27	55.1	55.1	52.917	0	323.31	23594000000	1456	0	1.81931	0.00504918	-3.01372	-1.10008	32.4507	32.7172	32.8049	28.1803	30.3679	30.3836
+	2.03324	-6.76846	sp|P02787|TRFE_HUMAN;CON__Q2HJF0	sp|P02787|TRFE_HUMAN	183		sp|P02787|TRFE_HUMAN Serotransferrin OS=Homo sapiens OX=9606 GN=TF PE=1 SV=3	Color2 [A=255, R=169, G=169, B=169]	9	4			FALSE	+	Elute_Ascites	83	82	75.9	75.9	77.063	0	323.31	93679000000	4691	NaN	2.03324	0	-6.76846	-1.96867	35.2615	34.6459	34.6064	26.5162	26.7822	30.9101
+	2.47523	-4.11948	sp|P02790|HEMO_HUMAN	sp|P02790|HEMO_HUMAN	184	P02790	sp|P02790|HEMO_HUMAN Hemopexin OS=Homo sapiens OX=9606 GN=HPX PE=1 SV=2	Color2 [A=255, R=169, G=169, B=169]	9	4			FALSE	+	Elute_Ascites	38	38	65.8	65.8	51.676	0	323.31	21884000000	2112	0	2.47523	0	-4.11948	-1.54899	32.7705	32.708	32.4572	27.3011	28.7476	29.5285
+	1.2257	-3.67702	sp|P02792|FRIL_HUMAN	sp|P02792|FRIL_HUMAN	185	P02792	sp|P02792|FRIL_HUMAN Ferritin light chain OS=Homo sapiens OX=9606 GN=FTL PE=1 SV=2	Color2 [A=255, R=169, G=169, B=169]	9	4			FALSE	+	Elute_Ascites	3	3	17.7	17.7	20.019	0	19.677	167120000	14	0	1.2257	0.00616842	-3.67702	-1.07854	25.4221	25.1765	26.482	20.1022	21.322	24.6254
+	1.74242	-3.01659	sp|P03950|ANGI_HUMAN	sp|P03950|ANGI_HUMAN	187	P03950	sp|P03950|ANGI_HUMAN Angiogenin OS=Homo sapiens OX=9606 GN=ANG PE=1 SV=1	Color2 [A=255, R=169, G=169, B=169]	9	4			FALSE	+	Elute_Ascites	4	4	42.9	42.9	16.55	0	8.3944	4634100	14	0	1.74242	0.00560428	-3.01659	-1.08478	25.6208	24.3951	23.8243	20.988	21.0595	22.743
+	3.08259	2.42501	sp|P03952|KLKB1_HUMAN	sp|P03952|KLKB1_HUMAN	188	P03952	sp|P03952|KLKB1_HUMAN Plasma kallikrein OS=Homo sapiens OX=9606 GN=KLKB1 PE=1 SV=1	Color2 [A=255, R=169, G=169, B=169]	9	4			FALSE	+	Elute_Ascites	15	15	29.5	29.5	71.369	0	213.47	581970000	214	0	3.08259	0.00678534	2.42501	1.06922	27.6136	28.0743	27.5412	30.0863	30.5651	29.8527
+	2.7638	-3.60602	sp|P04003|C4BPA_HUMAN;CON__Q28065	sp|P04003|C4BPA_HUMAN	189	P04003	sp|P04003|C4BPA_HUMAN C4b-binding protein alpha chain OS=Homo sapiens OX=9606 GN=C4BPA PE=1 SV=2	Color2 [A=255, R=169, G=169, B=169]	9	4			FALSE	+	Elute_Ascites	34	34	60.8	60.8	67.033	0	323.31	9394800000	574	0	2.7638	0	-3.60602	-1.45218	32.5215	31.4002	32.6123	28.3504	29.1386	28.2269
	3.20989	2.07611	sp|P04004|VTNC_HUMAN;CON__Q3ZBS7	sp|P04004|VTNC_HUMAN	190	P04004	sp|P04004|VTNC_HUMAN Vitronectin OS=Homo sapiens OX=9606 GN=VTN PE=1 SV=1	Color2 [A=255, R=169, G=169, B=169]	9	4			FALSE			22	22	36.6	36.6	54.305	0	323.31	7335400000	1327	0	3.20989	0.013782	2.07611	0.938286	30.9066	30.889	30.8337	32.7894	33.3722	32.6962
	3.53667	1.20734	sp|P04114|APOB_HUMAN	sp|P04114|APOB_HUMAN	192		sp|P04114|APOB_HUMAN Apolipoprotein B-100 OS=Homo sapiens OX=9606 GN=APOB PE=1 SV=2	Color2 [A=255, R=169, G=169, B=169]	9	4			FALSE			526	522	80.2	80.2	515.6	0	323.31	147000000000	28297	NaN	3.53667	0.137273	1.20734	0.574399	36.2367	36.0918	36.4088	37.5412	37.4209	37.3972
+	3.84567	6.00774	sp|P04180|LCAT_HUMAN	sp|P04180|LCAT_HUMAN	193	P04180	sp|P04180|LCAT_HUMAN Phosphatidylcholine-sterol acyltransferase OS=Homo sapiens OX=9606 GN=LCAT PE=1 SV=1	Color2 [A=255, R=169, G=169, B=169]	9	4			FALSE	+	Elute_Ascites	9	9	29.8	29.8	49.577	0	80.318	84769000	62	0	3.84567	0	6.00774	2.47949	23.495	23.9638	24.2148	30.1999	29.1694	30.3275
	2.23776	-2.15363	sp|P04196|HRG_HUMAN	sp|P04196|HRG_HUMAN	194	P04196	sp|P04196|HRG_HUMAN Histidine-rich glycoprotein OS=Homo sapiens OX=9606 GN=HRG PE=1 SV=1	Color2 [A=255, R=169, G=169, B=169]	9	4			FALSE			20	20	32	32	59.578	0	323.31	2797600000	614	0	2.23776	0.0172963	-2.15363	-0.89712	30.0297	29.9063	30.7563	28.1208	27.5366	28.5741
+	3.07254	-5.62391	sp|P04211|LV743_HUMAN	sp|P04211|LV743_HUMAN	195	P04211	sp|P04211|LV743_HUMAN Immunoglobulin lambda variable 7-43 OS=Homo sapiens OX=9606 GN=IGLV7-43 PE=3 SV=2	Color2 [A=255, R=169, G=169, B=169]	9	4			FALSE	+	Elute_Ascites	3	2	21.4	13.7	12.451	0	36.293	900010000	90	0	3.07254	0	-5.62391	-2.14217	29.5757	28.7186	27.7229	23.4653	22.4123	23.268
+	4.59274	-10.5861	sp|P04217|A1BG_HUMAN;CON__Q2KJF1	sp|P04217|A1BG_HUMAN	196	P04217	sp|P04217|A1BG_HUMAN Alpha-1B-glycoprotein OS=Homo sapiens OX=9606 GN=A1BG PE=1 SV=4	Color2 [A=255, R=169, G=169, B=169]	9	4			FALSE	+	Elute_Ascites	38	38	68.1	68.1	54.253	0	323.31	21363000000	1403	0	4.59274	0	-10.5861	-4.26425	32.592	32.6245	32.686	21.7546	21.4002	22.9896
+	3.49107	-2.83045	sp|P04275|VWF_HUMAN	sp|P04275|VWF_HUMAN	199	P04275	sp|P04275|VWF_HUMAN von Willebrand factor OS=Homo sapiens OX=9606 GN=VWF PE=1 SV=4	Color2 [A=255, R=169, G=169, B=169]	9	4			FALSE	+	Elute_Ascites	19	19	9.8	9.8	309.26	0	202.27	483250000	131	0	3.49107	0.000575	-2.83045	-1.26054	28.0934	27.8808	28.0265	25.45	24.698	25.3613
	2.2208	-1.13705	sp|P04278|SHBG_HUMAN	sp|P04278|SHBG_HUMAN	200	P04278	sp|P04278|SHBG_HUMAN Sex hormone-binding globulin OS=Homo sapiens OX=9606 GN=SHBG PE=1 SV=2	Color2 [A=255, R=169, G=169, B=169]	9	4			FALSE			12	12	45.5	45.5	43.779	0	323.31	731800000	135	0	2.2208	0.214403	-1.13705	-0.513615	27.4482	27.8132	27.8265	26.2847	26.5097	26.8823
+	3.06037	5.80784	sp|P04406|G3P_HUMAN	sp|P04406|G3P_HUMAN	201	P04406	sp|P04406|G3P_HUMAN Glyceraldehyde-3-phosphate dehydrogenase OS=Homo sapiens OX=9606 GN=GAPDH PE=1 SV=3	Color2 [A=255, R=169, G=169, B=169]	9	4			FALSE	+	Elute_Ascites	3	3	15.8	15.8	36.053	0	5.4225	7857200	14	0	3.06037	0	5.80784	2.19122	19.6942	21.168	19.8066	25.8641	25.3554	26.8728
+	3.80594	-6.16585	sp|P04430|KV116_HUMAN	sp|P04430|KV116_HUMAN	202	P04430	sp|P04430|KV116_HUMAN Immunoglobulin kappa variable 1-16 OS=Homo sapiens OX=9606 GN=IGKV1-16 PE=1 SV=2	Color2 [A=255, R=169, G=169, B=169]	9	4			FALSE	+	Elute_Ascites	3	3	31.6	31.6	12.618	0	251.53	325670000	60	0	3.80594	0	-6.16585	-2.52253	27.2093	27.1876	27.2289	21.0889	20.2514	21.788
	2.39083	-2.01606	sp|P04433|KV311_HUMAN;sp|A0A0A0MRZ8|KVD11_HUMAN	sp|P04433|KV311_HUMAN;sp|A0A0A0MRZ8|KVD11_HUMAN	203	P04433	sp|P04433|KV311_HUMAN Immunoglobulin kappa variable 3-11 OS=Homo sapiens OX=9606 GN=IGKV3-11 PE=1 SV=1;sp|A0A0A0MRZ8|KVD11_HUMAN Immunoglobulin kappa variable 3D-11 OS=Homo sapiens OX=9606 GN=IGKV3D-11 PE=3 SV=6	Color2 [A=255, R=169, G=169, B=169]	9	4			FALSE			6	6	63.5	63.5	12.575	0	323.31	14641000000	324	0	2.39083	0.020181	-2.01606	-0.861464	32.5734	32.1923	32.6954	31.0339	30.3916	29.9874
	0.576635	0.70479	sp|P05090|APOD_HUMAN	sp|P05090|APOD_HUMAN	204	P05090	sp|P05090|APOD_HUMAN Apolipoprotein D OS=Homo sapiens OX=9606 GN=APOD PE=1 SV=1	Color2 [A=255, R=169, G=169, B=169]	9	4			FALSE			15	15	42.3	42.3	21.275	0	323.31	712590000	364	0	0.576635	0.6088	0.70479	0.277005	29.3443	28.9226	28.6003	28.9848	29.3603	30.6365
+	3.48117	2.52793	sp|P05155|IC1_HUMAN;CON__P50448	sp|P05155|IC1_HUMAN	206	P05155	sp|P05155|IC1_HUMAN Plasma protease C1 inhibitor OS=Homo sapiens OX=9606 GN=SERPING1 PE=1 SV=2	Color2 [A=255, R=255, G=0, B=0]	9	8			TRUE	+	Elute_Ascites	39	39	50.8	50.8	55.154	0	323.31	27835000000	3451	5.6	3.48117	0.00313143	2.52793	1.13846	33.5517	33.593	32.9151	35.8391	35.8931	35.9114
+	2.70474	-7.16999	sp|P05156|CFAI_HUMAN;CON__Q32PI4	sp|P05156|CFAI_HUMAN	207	P05156	sp|P05156|CFAI_HUMAN Complement factor I OS=Homo sapiens OX=9606 GN=CFI PE=1 SV=2	Color2 [A=255, R=169, G=169, B=169]	9	4			FALSE	+	Elute_Ascites	9	9	17	17	65.75	0	130.1	822350000	101	0	2.70474	0	-7.16999	-2.39316	28.1003	28.2028	27.7957	20.9382	19.1145	22.5362
	1.52944	-2.70724	sp|P05452|TETN_HUMAN;CON__Q2KIS7	sp|P05452|TETN_HUMAN	208	P05452	sp|P05452|TETN_HUMAN Tetranectin OS=Homo sapiens OX=9606 GN=CLEC3B PE=1 SV=3	Color2 [A=255, R=169, G=169, B=169]	9	4			FALSE			8	8	45	45	22.537	0	109.78	6924200	30	0	1.52944	0.010233	-2.70724	-0.961046	25.7498	23.8024	25.6258	22.896	22.8494	21.3109
+	2.12576	-3.49914	sp|P05543|THBG_HUMAN;CON__Q9TT36	sp|P05543|THBG_HUMAN	209	P05543	sp|P05543|THBG_HUMAN Thyroxine-binding globulin OS=Homo sapiens OX=9606 GN=SERPINA7 PE=1 SV=2	Color2 [A=255, R=169, G=169, B=169]	9	4			FALSE	+	Elute_Ascites	7	7	24.6	24.6	46.324	0	80.663	277050000	57	0	2.12576	0.000597403	-3.49914	-1.29612	26.4624	26.8891	26.1248	23.3099	21.7179	23.951
	3.04139	-2.14151	sp|P05546|HEP2_HUMAN;CON__ENSEMBL:ENSBTAP00000018574	sp|P05546|HEP2_HUMAN	210	P05546	sp|P05546|HEP2_HUMAN Heparin cofactor 2 OS=Homo sapiens OX=9606 GN=SERPIND1 PE=1 SV=3	Color2 [A=255, R=169, G=169, B=169]	9	4			FALSE			16	16	29.3	29.3	57.07	0	122.36	2469600000	432	0	3.04139	0.0119423	-2.14151	-0.954919	29.7314	29.8087	29.7894	27.4731	28.11	27.3219
+	4.04068	-2.91276	sp|P06310|KV230_HUMAN;sp|A0A075B6S6|KVD30_HUMAN	sp|P06310|KV230_HUMAN;sp|A0A075B6S6|KVD30_HUMAN	211	P06310	sp|P06310|KV230_HUMAN Immunoglobulin kappa variable 2-30 OS=Homo sapiens OX=9606 GN=IGKV2-30 PE=3 SV=2;sp|A0A075B6S6|KVD30_HUMAN Immunoglobulin kappa variable 2D-30 OS=Homo sapiens OX=9606 GN=IGKV2D-30 PE=3 SV=1	Color2 [A=255, R=169, G=169, B=169]	9	4			FALSE	+	Elute_Ascites	6	4	59.2	59.2	13.185	0	305.98	5734300000	263	0	4.04068	0.00061745	-2.91276	-1.3343	31.1077	31.251	30.8086	28.1182	28.3769	27.9339
+	2.42472	-5.35295	sp|P06312|KV401_HUMAN	sp|P06312|KV401_HUMAN	212	P06312	sp|P06312|KV401_HUMAN Immunoglobulin kappa variable 4-1 OS=Homo sapiens OX=9606 GN=IGKV4-1 PE=1 SV=1	Color2 [A=255, R=169, G=169, B=169]	9	4			FALSE	+	Elute_Ascites	5	5	29.8	29.8	13.38	0	87.16	726530000	78	0	2.42472	0	-5.35295	-1.8558	28.1969	28.7844	27.695	24.4114	21.5804	22.6255
+	4.1888	-4.58127	sp|P06396|GELS_HUMAN;CON__Q3SX14	sp|P06396|GELS_HUMAN	213	P06396	sp|P06396|GELS_HUMAN Gelsolin OS=Homo sapiens OX=9606 GN=GSN PE=1 SV=1	Color2 [A=255, R=169, G=169, B=169]	9	4			FALSE	+	Elute_Ascites	39	39	50.5	50.5	85.696	0	323.31	9054300000	969	0	4.1888	0	-4.58127	-2.02351	31.7428	31.8961	32.0466	26.9893	27.8034	27.149
+	2.21305	-7.38722	sp|P06681|CO2_HUMAN	sp|P06681|CO2_HUMAN	214	P06681	sp|P06681|CO2_HUMAN Complement C2 OS=Homo sapiens OX=9606 GN=C2 PE=1 SV=2	Color2 [A=255, R=169, G=169, B=169]	9	4			FALSE	+	Elute_Ascites	18	18	22.3	22.3	83.267	0	323.31	2941800000	327	0	2.21305	0	-7.38722	-2.17521	30.2182	30.765	30.9118	20.4871	24.5168	24.7295
	1.48193	-1.40286	sp|P06702|S10A9_HUMAN	sp|P06702|S10A9_HUMAN	215	P06702	sp|P06702|S10A9_HUMAN Protein S100-A9 OS=Homo sapiens OX=9606 GN=S100A9 PE=1 SV=1	Color2 [A=255, R=169, G=169, B=169]	9	4			FALSE			2	2	24.6	24.6	13.242	0	3.6939	1099700	7	0	1.48193	0.135894	-1.40286	-0.575252	21.9248	22.5972	23.4037	21.0446	21.363	21.3095
	2.83761	-2.06741	sp|P06727|APOA4_HUMAN;CON__Q32PJ2	sp|P06727|APOA4_HUMAN	216	P06727	sp|P06727|APOA4_HUMAN Apolipoprotein A-IV OS=Homo sapiens OX=9606 GN=APOA4 PE=1 SV=3	Color2 [A=255, R=169, G=169, B=169]	9	4			FALSE			69	69	84.1	84.1	45.398	0	323.31	23577000000	1180	0	2.83761	0.0146047	-2.06741	-0.912824	32.5336	32.6836	32.5026	30.9083	30.5868	30.0225
	0.862111	-0.576984	sp|P07195|LDHB_HUMAN	sp|P07195|LDHB_HUMAN	217	P07195	sp|P07195|LDHB_HUMAN L-lactate dehydrogenase B chain OS=Homo sapiens OX=9606 GN=LDHB PE=1 SV=2	Color2 [A=255, R=169, G=169, B=169]	9	4			FALSE			1	1	4.5	4.5	36.638	0	10.246	5025900	3	0	0.862111	0.656418	-0.576984	-0.249644	22.0791	22.4536	22.4888	21.832	22.2145	21.244
	2.74954	-1.79547	sp|P07225|PROS_HUMAN;CON__P07224	sp|P07225|PROS_HUMAN	218	P07225	sp|P07225|PROS_HUMAN Vitamin K-dependent protein S OS=Homo sapiens OX=9606 GN=PROS1 PE=1 SV=1	Color2 [A=255, R=169, G=169, B=169]	9	4			FALSE			11	11	20.4	20.4	75.122	0	323.31	1284100000	143	0	2.74954	0.0280696	-1.79547	-0.800591	28.6038	28.2852	28.6856	26.3978	27.1176	26.6728
+	2.50556	-2.87047	sp|P07333|CSF1R_HUMAN	sp|P07333|CSF1R_HUMAN	219	P07333	sp|P07333|CSF1R_HUMAN Macrophage colony-stimulating factor 1 receptor OS=Homo sapiens OX=9606 GN=CSF1R PE=1 SV=2	Color2 [A=255, R=169, G=169, B=169]	9	4			FALSE	+	Elute_Ascites	3	3	4.3	4.3	107.98	0	27.72	41751000	16	0	2.50556	0.00190588	-2.87047	-1.17119	25.0431	25.0831	24.2207	21.4919	22.6124	21.6312
+	2.97761	-6.51783	sp|P07357|CO8A_HUMAN	sp|P07357|CO8A_HUMAN	220	P07357	sp|P07357|CO8A_HUMAN Complement component C8 alpha chain OS=Homo sapiens OX=9606 GN=C8A PE=1 SV=2	Color2 [A=255, R=169, G=169, B=169]	9	4			FALSE	+	Elute_Ascites	12	12	25.9	25.9	65.163	0	323.31	2109200000	281	0	2.97761	0	-6.51783	-2.35535	29.3701	30.0258	29.1374	24.1736	21.6897	23.1165
+	2.45275	-3.19408	sp|P07358|CO8B_HUMAN	sp|P07358|CO8B_HUMAN	221	P07358	sp|P07358|CO8B_HUMAN Complement component C8 beta chain OS=Homo sapiens OX=9606 GN=C8B PE=1 SV=3	Color2 [A=255, R=169, G=169, B=169]	9	4			FALSE	+	Elute_Ascites	12	12	31.5	31.5	67.046	0	249.12	630280000	165	0	2.45275	0.000582278	-3.19408	-1.26822	27.6662	27.5576	27.649	23.3985	24.8762	25.016
+	3.57184	6.2958	sp|P07359|GP1BA_HUMAN	sp|P07359|GP1BA_HUMAN	222	P07359	sp|P07359|GP1BA_HUMAN Platelet glycoprotein Ib alpha chain OS=Homo sapiens OX=9606 GN=GP1BA PE=1 SV=2	Color2 [A=255, R=255, G=0, B=0]	9	8			TRUE	+	Elute_Ascites	11	11	16.9	16.9	71.539	0	323.31	639980000	268	4.96154	3.57184	0	6.2958	2.49782	26.7005	26.1631	25.3616	33.0614	32.0604	31.9908
+	1.83172	-3.17775	sp|P07360|CO8G_HUMAN	sp|P07360|CO8G_HUMAN	223	P07360	sp|P07360|CO8G_HUMAN Complement component C8 gamma chain OS=Homo sapiens OX=9606 GN=C8G PE=1 SV=3	Color2 [A=255, R=169, G=169, B=169]	9	4			FALSE	+	Elute_Ascites	8	8	60.9	60.9	22.277	0	323.31	1680500000	252	0	1.83172	0.00314943	-3.17775	-1.14588	29.7538	29.7623	29.0769	25.5529	25.6771	27.8297
	0.239532	-0.668997	sp|P07858|CATB_HUMAN	sp|P07858|CATB_HUMAN	224	P07858	sp|P07858|CATB_HUMAN Cathepsin B OS=Homo sapiens OX=9606 GN=CTSB PE=1 SV=3	Color2 [A=255, R=169, G=169, B=169]	9	4			FALSE			1	1	4.7	4.7	37.821	0	9.5026	16484000	7	0	0.239532	0.708179	-0.668997	-0.215774	23.6291	20.366	23.0222	22.1732	20.762	22.0752
+	2.97042	-2.48897	sp|P07942|LAMB1_HUMAN	sp|P07942|LAMB1_HUMAN	225	P07942	sp|P07942|LAMB1_HUMAN Laminin subunit beta-1 OS=Homo sapiens OX=9606 GN=LAMB1 PE=1 SV=2	Color2 [A=255, R=169, G=169, B=169]	9	4			FALSE	+	Elute_Ascites	3	3	2.5	2.5	198.04	0	23.56	218330000	43	0	2.97042	0.00563441	-2.48897	-1.08487	25.5157	24.7923	25.4013	22.4241	23.0828	22.7355
	1.08353	-2.6412	sp|P08123|CO1A2_HUMAN	sp|P08123|CO1A2_HUMAN	227	P08123	sp|P08123|CO1A2_HUMAN Collagen alpha-2(I) chain OS=Homo sapiens OX=9606 GN=COL1A2 PE=1 SV=7	Color2 [A=255, R=169, G=169, B=169]	9	4			FALSE			2	2	2.8	2.8	129.31	0	24.379	26550000	21	0	1.08353	0.0226964	-2.6412	-0.839553	23.3947	21.9703	25.2615	20.1469	20.3897	22.1662
+	4.51286	9.084	sp|P08174|DAF_HUMAN	sp|P08174|DAF_HUMAN	228	P08174	sp|P08174|DAF_HUMAN Complement decay-accelerating factor OS=Homo sapiens OX=9606 GN=CD55 PE=1 SV=4	Color2 [A=255, R=255, G=0, B=0]	9	8			TRUE	+	Elute_Ascites	6	6	23.4	23.4	41.4	0	213.03	55918000	67	5.11111	4.51286	0	9.084	3.73262	21.0855	19.6989	20.3225	29.2933	29.2822	29.7833
+	2.28192	-5.94245	sp|P08185|CBG_HUMAN	sp|P08185|CBG_HUMAN	229	P08185	sp|P08185|CBG_HUMAN Corticosteroid-binding globulin OS=Homo sapiens OX=9606 GN=SERPINA6 PE=1 SV=1	Color2 [A=255, R=169, G=169, B=169]	9	4			FALSE	+	Elute_Ascites	6	6	16.8	16.8	45.14	0	323.31	480090000	57	0	2.28192	0	-5.94245	-1.93275	27.1022	27.3752	26.905	19.0534	22.277	22.2246
	1.04881	-1.22341	sp|P08253|MMP2_HUMAN	sp|P08253|MMP2_HUMAN	230	P08253	sp|P08253|MMP2_HUMAN 72 kDa type IV collagenase OS=Homo sapiens OX=9606 GN=MMP2 PE=1 SV=2	Color2 [A=255, R=169, G=169, B=169]	9	4			FALSE			4	4	8.2	8.2	73.881	0	28.624	116910000	27	0	1.04881	0.259636	-1.22341	-0.480142	25.0658	24.8337	25.6723	23.1474	24.8348	23.9194
	0.916303	-2.08106	sp|P08294|SODE_HUMAN	sp|P08294|SODE_HUMAN	231	P08294	sp|P08294|SODE_HUMAN Extracellular superoxide dismutase [Cu-Zn] OS=Homo sapiens OX=9606 GN=SOD3 PE=1 SV=2	Color2 [A=255, R=169, G=169, B=169]	9	4			FALSE			6	6	27.1	27.1	25.851	0	53.457	54397000	33	0	0.916303	0.0586345	-2.08106	-0.679951	24.6586	25.4252	25.2768	21.4274	24.9679	22.722
+	3.18198	5.85717	sp|P08519|APOA_HUMAN;sp|Q16609|LPAL2_HUMAN	sp|P08519|APOA_HUMAN	232		sp|P08519|APOA_HUMAN Apolipoprotein(a) OS=Homo sapiens OX=9606 GN=LPA PE=1 SV=1	Color2 [A=255, R=169, G=169, B=169]	9	4			FALSE	+	Elute_Ascites	72	71	53.8	53.5	501.31	0	323.31	28885000000	4282	NaN	3.18198	0	5.85717	2.24411	31.4034	29.8478	31.8247	37.0471	36.9086	36.6918
	2.67898	1.27533	sp|P08571|CD14_HUMAN	sp|P08571|CD14_HUMAN	233	P08571	sp|P08571|CD14_HUMAN Monocyte differentiation antigen CD14 OS=Homo sapiens OX=9606 GN=CD14 PE=1 SV=2	Color2 [A=255, R=169, G=169, B=169]	9	4			FALSE			13	13	49.9	49.9	40.076	0	307.32	821270000	179	0	2.67898	0.125649	1.27533	0.585017	27.9233	27.986	28.0108	29.3441	28.9038	29.4982
	1.65946	-0.92467	sp|P08603|CFAH_HUMAN;sp|Q02985|FHR3_HUMAN	sp|P08603|CFAH_HUMAN	234	P08603	sp|P08603|CFAH_HUMAN Complement factor H OS=Homo sapiens OX=9606 GN=CFH PE=1 SV=4	Color2 [A=255, R=169, G=169, B=169]	9	4			FALSE			52	51	49.9	49	139.09	0	323.31	11716000000	1042	0	1.65946	0.365676	-0.92467	-0.410269	31.8151	31.374	31.7501	30.5667	31.1435	30.4549
+	1.68062	-3.09088	sp|P08637|FCG3A_HUMAN	sp|P08637|FCG3A_HUMAN	235	P08637	sp|P08637|FCG3A_HUMAN Low affinity immunoglobulin gamma Fc region receptor III-A OS=Homo sapiens OX=9606 GN=FCGR3A PE=1 SV=2	Color2 [A=255, R=169, G=169, B=169]	9	4			FALSE	+	Elute_Ascites	2	2	8.3	8.3	29.089	0	13.029	105830000	10	0	1.68062	0.00499459	-3.09088	-1.08998	25.2742	22.93	25.5606	21.5041	21.3831	21.6049
	1.24811	0.887009	sp|P08697|A2AP_HUMAN;CON__P28800	sp|P08697|A2AP_HUMAN	236	P08697	sp|P08697|A2AP_HUMAN Alpha-2-antiplasmin OS=Homo sapiens OX=9606 GN=SERPINF2 PE=1 SV=3	Color2 [A=255, R=169, G=169, B=169]	9	4			FALSE			18	18	51.5	51.5	54.565	0	323.31	1537600000	395	0	1.24811	0.407737	0.887009	0.380095	28.1823	28.7161	29.1447	29.204	29.7964	29.7038
+	3.64384	2.13566	sp|P09871|C1S_HUMAN	sp|P09871|C1S_HUMAN	237	P09871	sp|P09871|C1S_HUMAN Complement C1s subcomponent OS=Homo sapiens OX=9606 GN=C1S PE=1 SV=1	Color2 [A=255, R=169, G=169, B=169]	9	4			FALSE	+	Elute_Ascites	27	27	42.9	42.9	76.684	0	323.31	1957000000	427	0	3.64384	0.00934653	2.13566	0.984515	29.6593	30.1263	29.6458	31.8777	32.0673	31.8935
+	4.23415	-2.99611	sp|P0C0L4|CO4A_HUMAN	sp|P0C0L4|CO4A_HUMAN	238		sp|P0C0L4|CO4A_HUMAN Complement C4-A OS=Homo sapiens OX=9606 GN=C4A PE=1 SV=2	Color2 [A=255, R=169, G=169, B=169]	9	4			FALSE	+	Elute_Ascites	134	9	76.1	9.3	192.78	0	323.31	107000000000	7250	NaN	4.23415	0	-2.99611	-1.38186	35.2077	35.3564	35.1299	32.2625	31.955	32.4881
+	2.00774	-6.65043	sp|P0C0L5|CO4B_HUMAN	sp|P0C0L5|CO4B_HUMAN	239		sp|P0C0L5|CO4B_HUMAN Complement C4-B OS=Homo sapiens OX=9606 GN=C4B PE=1 SV=2	Color2 [A=255, R=169, G=169, B=169]	9	4			FALSE	+	Elute_Ascites	132	8	75.1	7.6	192.75	0	323.31	2579100000	290	NaN	2.00774	0	-6.65043	-1.93492	29.9418	30.1419	29.7653	26.0298	22.6875	21.1804
+	2.62857	-5.92201	sp|P0DJI8|SAA1_HUMAN	sp|P0DJI8|SAA1_HUMAN	240	P0DJI8	sp|P0DJI8|SAA1_HUMAN Serum amyloid A-1 protein OS=Homo sapiens OX=9606 GN=SAA1 PE=1 SV=1	Color2 [A=255, R=169, G=169, B=169]	9	4			FALSE	+	Elute_Ascites	7	4	61.5	33.6	13.532	0	266.83	63424000	119	0	2.62857	0	-5.92201	-2.06915	27.9839	27.3833	29.5155	22.3682	23.3845	21.364
+	2.31659	-2.83507	sp|P0DJI9|SAA2_HUMAN	sp|P0DJI9|SAA2_HUMAN	241	P0DJI9	sp|P0DJI9|SAA2_HUMAN Serum amyloid A-2 protein OS=Homo sapiens OX=9606 GN=SAA2 PE=1 SV=1	Color2 [A=255, R=169, G=169, B=169]	9	4			FALSE	+	Elute_Ascites	6	3	45.1	17.2	13.527	0	6.2105	2417100	24	0	2.31659	0.00309605	-2.83507	-1.13335	23.5022	23.7882	24.6088	20.7161	20.7955	21.8822
	0.481197	0.285375	sp|P0DOX2|IGA2_HUMAN	sp|P0DOX2|IGA2_HUMAN	242	P0DOX2	sp|P0DOX2|IGA2_HUMAN Immunoglobulin alpha-2 heavy chain OS=Homo sapiens OX=9606 PE=1 SV=2	Color2 [A=255, R=169, G=169, B=169]	9	4			FALSE			21	3	56.7	9.9	48.934	0	323.31	6069400000	533	0	0.481197	0.840921	0.285375	0.126401	30.3855	30.9864	30.8897	30.9976	31.3663	30.7538
	1.69441	0.571662	sp|P0DOX3|IGD_HUMAN;sp|P01880|IGHD_HUMAN	sp|P0DOX3|IGD_HUMAN;sp|P01880|IGHD_HUMAN	243	P0DOX3	sp|P0DOX3|IGD_HUMAN Immunoglobulin delta heavy chain OS=Homo sapiens OX=9606 PE=1 SV=1;sp|P01880|IGHD_HUMAN Immunoglobulin heavy constant delta OS=Homo sapiens OX=9606 GN=IGHD PE=1 SV=3	Color2 [A=255, R=169, G=169, B=169]	9	4			FALSE			10	10	27.5	27.5	56.224	0	323.31	1665800000	285	0	1.69441	0.625829	0.571662	0.265511	29.1013	29.4993	29.0442	29.8418	29.6781	29.8399
	2.25452	-0.561221	sp|P0DOX5|IGG1_HUMAN;sp|P01857|IGHG1_HUMAN	sp|P0DOX5|IGG1_HUMAN;sp|P01857|IGHG1_HUMAN	244		sp|P0DOX5|IGG1_HUMAN Immunoglobulin gamma-1 heavy chain OS=Homo sapiens OX=9606 PE=1 SV=2;sp|P01857|IGHG1_HUMAN Immunoglobulin heavy constant gamma 1 OS=Homo sapiens OX=9606 GN=IGHG1 PE=1 SV=1	Color2 [A=255, R=169, G=169, B=169]	9	4			FALSE			37	19	69.7	56.8	49.328	0	323.31	325000000000	5522	NaN	2.25452	0.625861	-0.561221	-0.266831	36.8399	36.8281	37.0266	36.4807	36.2011	36.3291
[truncated: 160 more rows]

## Sheet: OC234
Significant	#NAME?	Difference	Protein IDs	Majority protein IDs	id	Uniprot	Fasta headers	Symbol color	Symbol type	Symbol size	Show label	Only identified by site	IsAMucin	Welch's T-test Significant Elute_Ascites	Welch's T-test significant	Peptides	Unique peptides	Sequence coverage [%]	Unique sequence coverage [%]	Mol. weight [kDa]	Q-value	Score	Intensity	MS/MS count	MucinScore	-Log Welch's T-test p-value Elute_Ascites	Welch's T-test q-value Elute_Ascites	Welch's T-test Difference Elute_Ascites	Welch's T-test Test statistic Elute_Ascites	LFQ intensity Ascites1	LFQ intensity Ascites2	LFQ intensity Ascites3	LFQ intensity Elute1	LFQ intensity Elute2	LFQ intensity Elute3
[truncated: 367 more rows]

[truncated: 1 more sheets: OC114]
