# Supplementary material for: Revealing the human mucinome
Source: Nat Commun. 2022 Jun 20;13:3542. doi: 10.1038/s41467-022-31062-4 (PMC9209528; doi:10.1038/s41467-022-31062-4)
Supplement: Supplementary file 11 — Supplementary Dataset 8 [file 41467_2022_31062_MOESM11_ESM.xlsx]

## Sheet: Mucin Master
OC107	OC109	OC114	OC235	OC234	List		Uniprot	Protein	MucinScore	Previous Evidence?				GOTERM_CC_DIRECT	extracellular exosome	RT		33	54.1	1.1e-11	5.2e-10
Q9NPY3	Q9NR99	Q04756	O00592	Q7Z7G0	Q9NPY3		O00592	Podocalyxin	2.48	yes				GOTERM_CC_DIRECT	integral component of membrane	RT		30	49.2	0.00079	0.0077
P12259	Q7Z7G0	Q7Z7G0	Q9Y5Y7	Q6UX71	P12259		Q9Y5Y7	Lymphatic vessel endothelial hyaluronic acid receptor 1	5.33	no				GOTERM_CC_DIRECT	extracellular region	RT		26	42.6	9.3e-12	5.2e-10
O00468	P08174	Q6UX71	Q4ZHG4	P12259	O00468		Q4ZHG4	Fibronectin type III domain-containing protein 1	2.11	no*				GOTERM_CC_DIRECT	plasma membrane	RT		22	36.1	0.019	0.13
Q7Z7M0	Q8WXI7	Q9NR99	Q6UX71	P07359	Q7Z7M0		Q6UX71	Plexin domain-containing protein 2	6.5	no*				GOTERM_CC_DIRECT	extracellular space	RT		18	29.5	9.7e-07	1.9e-05
Q9ULI3	P08519	Q6EMK4	P12259	A1L4H1	Q9ULI3		P12259	Coagulation factor V	1.3	no*				GOTERM_CC_DIRECT	membrane	RT		13	21.3	0.053	0.26
Q04756	Q4ZHG4	Q9Y5Y7	Q76M96	O00468	Q04756		Q76M96	Coiled-coil domain-containing protein 80	2.9	yes				GOTERM_CC_DIRECT	extracellular matrix	RT		11	18	4e-08	9.8e-07
Q9HCU0	Q6UX71	Q4ZHG4	P08174	Q4ZHG4	Q9HCU0		P08174	Complement decay-accelerating factor (CD55)	5.11	yes	*sites detected outside of the mucin domain			GOTERM_CC_DIRECT	integral component of plasma membrane	RT		11	18	0.016	0.11
Q4ZHG4	P12259	P12259	Q8WXI7	Q6EMK4	Q4ZHG4		Q9NR99	Matrix-remodeling-associated protein 5	2.94	yes	~known or canonical mucin			GOTERM_CC_DIRECT	Golgi lumen	RT		10	16.4	2.5e-11	8.2e-10
P16070	O00592	Q76M96	P15941	Q9Y5Y7	P16070		Q7Z7G0	Target of Nesh-SH3	4.17	no				GOTERM_CC_DIRECT	proteinaceous extracellular matrix	RT		9	14.8	2.6e-06	4.2e-05
Q9BUN1	A1L4H1	Q9HCU0	Q9NR99	Q8WXI7	Q9BUN1		Q9Y279	V-set and immunoglobulin domain-containing protein 4	6	no				GOTERM_CC_DIRECT	cell surface	RT		8	13.1	0.002	0.016
P15941	Q9Y5Y7	P12111	Q7Z7G0	Q9NR99	P15941		Q9HCU0	Endosialin	2.06	no				GOTERM_CC_DIRECT	basement membrane	RT		5	8.2	0.00013	0.0018
O00592	O00468	A1L4H1	Q9Y279	Q76M96	O00592		Q92954	Proteoglycan 4	12.2	yes				GOTERM_CC_DIRECT	lysosomal lumen	RT		5	8.2	0.00018	0.0021
Q9UGN4	Q04756	Q12889	Q9HCU0	Q68BL8	Q9UGN4		A1L4H1	Soluble scavenger receptor cysteine-rich domain-containing protein SSC5D	4	yes				GOTERM_CC_DIRECT	apical plasma membrane	RT		5	8.2	0.015	0.11
Q12889	Q9UKZ9	Q9UGN4	Q92954	Q92954	Q12889		Q9HBB8	Cadherin-related family member 5	3.75	no				GOTERM_CC_DIRECT	focal adhesion	RT		5	8.2	0.04	0.23
Q8WXI7	Q9BY67	Q92954	A1L4H1	Q9HCU0	Q8WXI7		P07359	Platelet glycoprotein Ib alpha chain	4.96	yes~				GOTERM_CC_DIRECT	platelet alpha granule lumen	RT		4	6.6	0.00079	0.0077
Q76M96	Q9HCU0	Q9BY67	Q68BL8	P13611	Q76M96		Q9BUN1	Protein MENT	2.42	no*				GOTERM_CC_DIRECT	membrane raft	RT		4	6.6	0.03	0.18
P12111	Q9UGN4	Q9Y279	Q9HBB8	Q9UGN4	P12111		Q9BY67	Cell adhesion molecule 1	4	no				GOTERM_CC_DIRECT	microvillus membrane	RT		3	4.9	0.0018	0.016
Q9NR99	Q92954	Q9BUN1	P07359	O00592	Q9NR99		Q04756	Hepatocyte growth factor activator	1.88	no				GOTERM_CC_DIRECT	vesicle	RT		3	4.9	0.067	0.31
P25940	Q9HC84	O00592	Q9BUN1	P15941	P25940		P16070	CD44 antigen	2.32	yes				GOTERM_CC_DIRECT	interstitial matrix	RT		2	3.3	0.042	0.23
P13611	Q9ULI3	P08174	Q9BY67	Q68BL7	P13611		Q6EMK4	Vasorin	6	yes				GOTERM_CC_DIRECT	node of Ranvier	RT		2	3.3	0.048	0.25
Q14112	Q9BUN1	P07359	Q04756	P12111	Q14112		Q9ULI3	Protein HEG homolog 1	1.77	yes
Q68BL7	P07359	Q9HBB8	P16070	P08519	Q68BL7		P12111	Collagen alpha-3(VI) chain	2.93	no
Q9HBB8	Q9UGM3	Q9ULI3	Q6EMK4	Q9ULI3	Q9HBB8		P25940	Collagen alpha-3(V) chain	3.15	no
Q9BY67	P12111	Q6W4X9	Q9ULI3	P16070	Q9BY67		O00468	Agrin	1.341	yes
A1L4H1	Q96H15	O00468	P12111	Q9BY67	A1L4H1		Q9UGN4	CMRF35-like molecule 8	2.5	no
Q68BL8	O95274	Q9UGM3	P25940	P08174	Q68BL8		Q7Z7M0	Multiple epidermal growth factor-like domains protein 8	1.77	no
P13473	Q68BL7	P08519	Q96H15	Q9Y279	P13473
Q7Z7G0	Q76M96	P25940	O00468	Q04756	Q7Z7G0
O95274	Q9H1U4	P08575	Q9UGN4	P18827	O95274
P07359	Q9UKJ1	P05155	P01042	Q96H15	P07359		4 Overlap	Protein	MucinScore	Previous Evidence?
Q9UKJ1	P08575	P16070	Q7Z7M0	O94910	Q9UKJ1		Q8WXI7	Mucin-16	2.84	yes
P08174	Q68BL8	P01042	Q5T2D2	Q9HBB8	P08174		P15941	Mucin-1	2.42	yes
Q9Y5Y7	O94910	Q5T2D2	Q99542	Q5T2D2	Q9Y5Y7		Q68BL8	Olfactomedin-like protein 2B	4	yes
P05155	Q8N307	Q68BL7	P13611	Q8WWV6	P05155		Q96H15	T-cell immunoglobulin and mucin domain-containing protein 4	6	yes
Q14118	P18827	Q7Z7M0	P05155	Q9BUN1	Q14118		P13611	Versican core protein	3.45	yes
Q9Y279	P13611	Q8WWV6		Q9HC84	Q9Y279		P05155	Plasma protease C1 inhibitor	5.6	yes
Q6EMK4	Q7Z7M0			P25940	Q6EMK4		Q68BL7	Olfactomedin-like protein 2A	3.6	no
Q96H15	P15941			Q8TF66	Q96H15
Q9HC84	Q6EMK4			Q7Z7M0	Q9HC84
Q6UX71	Q8WWV6			Q9H1U4	Q6UX71
Q92954	Q9HBB8			Q9NPY3	Q92954
	Q9NPY3			P58397	P08519
	P25940			Q14112	Q9UKZ9
	P16070			Q6WRI0	Q9UGM3
	Q9Y279			Q99542	Q9H1U4
	O94856			Q14118	P08575
				Q99102	O94910
				Q13201	Q8N307
				P16112	P18827
				P05155	Q8WWV6
				P01042	O94856
					Q6W4X9
					P01042
					Q5T2D2
					Q99542
					Q8TF66
					P58397
					Q6WRI0
					Q99102
					Q13201
					P16112

## Sheet: NonMucin Master
OC107	OC109	OC114	OC235	OC234	List		5 overlap	Protein					GOTERM_CC_DIRECT	extracellular exosome	RT	100	71.9	2.1e-50	4.6e-48
Q9Y240	Q02487	Q8IWZ3	Q92859	Q9Y240	Q9Y240		Q9Y240	C-type lectin domain family 11 member A	lectin				GOTERM_CC_DIRECT	extracellular region	RT	57	41	3.4e-24	2.5e-22
P04180	Q9Y240	Q9Y240	P23470	Q8IUX7	P04180		Q6UY14	ADAMTS-like protein 4	mucin protease				GOTERM_CC_DIRECT	extracellular space	RT	52	37.4	1.9e-23	1e-21
O75787	Q8IWZ3	Q6UY14	O43157	P11217	O75787		Q8IUX7	Adipocyte enhancer-binding protein 1					GOTERM_CC_DIRECT	plasma membrane	RT	50	36	0.00031	0.0047
P22897	P23470	P02794	Q9H4A9	P22897	P22897		O43157	Plexin-B1	family members are mucins				GOTERM_CC_DIRECT	extracellular matrix	RT	34	24.5	1.8e-29	1.9e-27
P06733	P22897	Q8IUX7	Q8IUX7	P04180	P06733		P24592	Insulin-like growth factor-binding protein 6					GOTERM_CC_DIRECT	membrane	RT	31	22.3	0.00081	0.0099
Q9H4A9	P24592	O43157	P54652	P23470	Q9H4A9		P23470	Receptor-type tyrosine-protein phosphatase gamma					GOTERM_CC_DIRECT	focal adhesion	RT	20	14.4	1.1e-10	4.1e-09
P28300	P11597	P24592	P04180	O43157	P28300		P04180	Phosphatidylcholine-sterol acyltransferase					GOTERM_CC_DIRECT	blood microparticle	RT	19	13.7	7.8e-17	3.5e-15
P24592	Q8WUT4	P23470	P08519	P11021	P24592		Q9H4A9	Dipeptidase 2					GOTERM_CC_DIRECT	integral component of plasma membrane	RT	17	12.2	0.066	0.37
P04406	P04180	Q14767	Q9Y240	Q92859	P04406		P28300	Protein-lysine 6-oxidase					GOTERM_CC_DIRECT	cell surface	RT	16	11.5	1.4e-05	0.00029
Q86XL3	Q9H4A9	O75787	P04406	Q6UVK1	Q86XL3		Q9BXX0	EMILIN-2					GOTERM_CC_DIRECT	proteinaceous extracellular matrix	RT	13	9.4	8.7e-07	2.4e-05
Q14767	Q92859	P35030	P23471	Q14767	Q14767		P00748	Coagulation factor XII					GOTERM_CC_DIRECT	myelin sheath	RT	9	6.5	2e-05	0.00036
P08519	P47929	Q9NZT1	Q6UY14	P15144	P08519		P27169	Serum paraoxonase/arylesterase 1					GOTERM_CC_DIRECT	cell-cell adherens junction	RT	9	6.5	0.0031	0.036
Q8IUX7	P23471	P11597	P28300	P12110	Q8IUX7		P18428	Lipopolysaccharide-binding protein					GOTERM_CC_DIRECT	collagen trimer	RT	8	5.8	6e-06	0.00013
P23470	P07355	P11217	Q13093	P28300	P23470								GOTERM_CC_DIRECT	protein complex	RT	8	5.8	0.036	0.26
Q08431	O43157	P04180	Q8WUT4	Q9H4A9	Q08431								GOTERM_CC_DIRECT	extracellular vesicle	RT	7	5	2e-06	4.8e-05
Q9BQE3	Q9NZT1	Q9H4A9	Q9HDC9	Q86SQ4	Q9BQE3								GOTERM_CC_DIRECT	vesicle	RT	7	5	0.00041	0.0057
Q86SQ4	Q86SQ4	P28300	P81605	Q16363	Q86SQ4								GOTERM_CC_DIRECT	endoplasmic reticulum lumen	RT	7	5	0.0033	0.037
Q9HDC9	P21741	Q9BXX0	P11597	Q9BXX0	Q9HDC9								GOTERM_CC_DIRECT	external side of plasma membrane	RT	7	5	0.0055	0.058
Q9BXX0	P60033	P00748	Q9NQ79	Q02413	Q9BXX0								GOTERM_CC_DIRECT	apical plasma membrane	RT	7	5	0.023	0.18
P78536	O95490	P09603	P49755	Q92743	P78536								GOTERM_CC_DIRECT	cytoskeleton	RT	7	5	0.061	0.36
Q9NYQ8	Q02413	P84095	P24592	Q02487	Q9NYQ8								GOTERM_CC_DIRECT	high-density lipoprotein particle	RT	6	4.3	5.3e-07	1.7e-05
P07355	P28300	Q15063	Q86SQ4	Q9GZP0	P07355		4 overlap	Protein					GOTERM_CC_DIRECT	basement membrane	RT	6	4.3	0.00032	0.0047
P80108	P68363	Q86X29	O95490	Q9UBX5	P80108		Q14767	Latent-transforming growth factor beta-binding protein 2					GOTERM_CC_DIRECT	lysosomal membrane	RT	6	4.3	0.056	0.35
Q9GZP0	P15153	P55259	Q8TDL5	Q8WUT4	Q9GZP0		O75787	Renin receptor					GOTERM_CC_DIRECT	melanosome	RT	5	3.6	0.0071	0.071
P52799	Q8IUX7	P04040	O60667	Q6UY14	P52799		P11597	Cholesteryl ester transfer protein					GOTERM_CC_DIRECT	cell-cell junction	RT	5	3.6	0.041	0.28
O43157	Q9HDC9	O95490	P0DP04	Q9NQ79	O43157		O95490	Adhesion G protein-coupled receptor L2	*underscored mucin				GOTERM_CC_DIRECT	membrane raft	RT	5	3.6	0.07	0.39
P21926	P07437	Q8TDL5	P18428	O75787	P21926		Q92859	Neogenin					GOTERM_CC_DIRECT	low-density lipoprotein particle	RT	4	2.9	0.00014	0.0024
Q6UY14	O75787	P07355	Q9GZP0	Q9HCN6	Q6UY14		P04406	Glyceraldehyde-3-phosphate dehydrogenase					GOTERM_CC_DIRECT	desmosome	RT	4	2.9	0.00075	0.0097
P07437	P52799	P49411	Q02413	O95490	P07437		Q8WUT4	Leucine-rich repeat neuronal protein 4					GOTERM_CC_DIRECT	endoplasmic reticulum-Golgi intermediate compartment	RT	4	2.9	0.015	0.13
P51149	P21926	P29401	Q02487	Q08431	P51149		Q9HDC9	Adipocyte plasma membrane-associated protein					GOTERM_CC_DIRECT	Golgi lumen	RT	4	2.9	0.036	0.26
Q92859	Q10589	O00560	P63261	P24592	Q92859		Q86SQ4	Adhesion G-protein coupled receptor G6	*underscored mucin				GOTERM_CC_DIRECT	anchored component of membrane	RT	4	2.9	0.054	0.35
P14618	P00740	Q15848	Q14767	P55268	P14618		Q9GZP0	Platelet-derived growth factor D					GOTERM_CC_DIRECT	very-low-density lipoprotein particle	RT	3	2.2	0.0098	0.093
P11597	P19971	P55058	P00748	Q9NZT1	P11597		P22897	Macrophage mannose receptor 1	glycan binding protein				GOTERM_CC_DIRECT	lipid particle	RT	3	2.2	0.088	0.46
P00748	P14923	Q12805	P00736	Q01469	P00748								GOTERM_CC_DIRECT	endocytic vesicle membrane	RT	3	2.2	0.088	0.46
P11217	Q9GZP0	P27169	P22897	Q9UKX2	P11217								GOTERM_CC_DIRECT	laminin-10 complex	RT	2	1.4	0.022	0.18
Q8WUT4	Q9UEW3	P04004	P01624	P55083	Q8WUT4								GOTERM_CC_DIRECT	laminin-1 complex	RT	2	1.4	0.022	0.18
P11021	Q9BXX0	P18428	Q13790	P98095	P11021								GOTERM_CC_DIRECT	laminin-11 complex	RT	2	1.4	0.022	0.18
P08670	Q96RQ9	P08246	Q14624	Q86TY3	P08670								GOTERM_CC_DIRECT	elastic fiber	RT	2	1.4	0.03	0.23
Q8IZF2	P33908	P22105	Q9BXX0	P04792	Q8IZF2								GOTERM_CC_DIRECT	dense body	RT	2	1.4	0.051	0.34
Q92743	Q8NHJ6	Q14520	P55058	P35030	Q92743								GOTERM_CC_DIRECT	spherical high-density lipoprotein particle	RT	2	1.4	0.059	0.35
Q86UD1	P14618	P02649	P00740	Q9HDC9	Q86UD1								GOTERM_CC_DIRECT	extrinsic component of external side of plasma membrane	RT	2	1.4	0.059	0.35
P55285	P07900	P49788	P27169	Q08554	P55285
P62269	P78536	Q9NQ79	P03952	P27169	P62269
P08758	O00560	Q14624	P09871	P14923	P08758
P0DOY2	P00748			P55285	P0DOY2
Q15848	P23381			P00736	Q15848
P18428	Q08431			P12109	P18428
Q12805	O00602			Q13103	Q12805
P60709	P18428			P04406	P60709
Q13103	Q6UY14			P55058	Q13103
P27169	P26992			P19823	P27169
P02730	Q9BUD6			P00748	P02730
O14791	P27169			P11047	O14791
Q9UK55	P27348			Q14624	Q9UK55
P10909	P03952			P07942	P10909
	Q07954			P03952	Q02487
	P06733			P19827	Q9Y240
	P0DMV9			P04070	Q8IWZ3
	P00558			P04004	P23470
	Q96IY4			Q12805	P22897
	Q7Z7D3			P09871	P24592
	P04406			P00747	P11597
	P04004			P60709	Q8WUT4
				P18428	P04180
					Q9H4A9
					Q92859
					P47929
					P23471
					P07355
					O43157
					Q9NZT1
					Q86SQ4
					P21741
					P60033
					O95490
					Q02413
					P28300
					P68363
					P15153
					Q8IUX7
					Q9HDC9
					P07437
					O75787
					P52799
					P21926
					Q10589
					P00740
					P19971
					P14923
					Q9GZP0
					Q9UEW3
					Q9BXX0
					Q96RQ9
					P33908
					Q8NHJ6
					P14618
					P07900
					P78536
					O00560
					P00748
					P23381
					Q08431
					O00602
					P18428
					Q6UY14
					P26992
					Q9BUD6
					P27169
					P27348
					P03952
					Q07954
					P06733
					P0DMV9
					P00558
					Q96IY4
					Q7Z7D3
					P04406
					P04004
					Q8IWZ3
					Q9Y240
					Q6UY14
					P02794
					Q8IUX7
					O43157
					P24592
					P23470
					Q14767
					O75787
					P35030
					Q9NZT1
					P11597
					P11217
					P04180
					Q9H4A9
					P28300
					Q9BXX0
					P00748
					P09603
					P84095
					Q15063
					Q86X29
					P55259
					P04040
					O95490
					Q8TDL5
					P07355
					P49411
					P29401
					O00560
					Q15848
					P55058
					Q12805
					P27169
					P04004
					P18428
					P08246
					P22105
					Q14520
					P02649
					P49788
					Q9NQ79
					Q14624
					Q92859
					P23470
					O43157
					Q9H4A9
					Q8IUX7
					P54652
					P04180
					P08519
					Q9Y240
					P04406
					P23471
					Q6UY14
					P28300
					Q13093
					Q8WUT4
					Q9HDC9
					P81605
					P11597
					Q9NQ79
					P49755
					P24592
					Q86SQ4
					O95490
					Q8TDL5
					O60667
					P0DP04
					P18428
					Q9GZP0
					Q02413
					Q02487
					P63261
					Q14767
					P00748
					P00736
					P22897
					P01624
					Q13790
					Q14624
					Q9BXX0
					P55058
					P00740
					P27169
					P03952
					P09871
					Q9Y240
					Q8IUX7
					P11217
					P22897
					P04180
					P23470
					O43157
					P11021
					Q92859
					Q6UVK1
					Q14767
					P15144
					P12110
					P28300
					Q9H4A9
					Q86SQ4
					Q16363
					Q9BXX0
					Q02413
					Q92743
					Q02487
					Q9GZP0
					Q9UBX5
					Q8WUT4
					Q6UY14
					Q9NQ79
					O75787
					Q9HCN6
					O95490
					Q08431
					P24592
					P55268
					Q9NZT1
					Q01469
					Q9UKX2
					P55083
					P98095
					Q86TY3
					P04792
					P35030
					Q9HDC9
					Q08554
					P27169
					P14923
					P55285
					P00736
					P12109
					Q13103
					P04406
					P55058
					P19823
					P00748
					P11047
					Q14624
					P07942
					P03952
					P19827
					P04070
					P04004
					Q12805
					P09871
					P00747
					P60709
					P18428

## Sheet: OC107_Mucin
Significant	LOG(P-value)	Difference	Protein IDs	Majority protein IDs	Uniprot	Fasta headers	Symbol color	Symbol type	Symbol size	Show label	Only identified by site	IsAMucin	Student's T-test Significant Elute_Ascites	Student's T-test significant	Peptides	Unique peptides	Sequence coverage [%]	Unique sequence coverage [%]	Mol. weight [kDa]	Q-value	Score	Intensity	MS/MS count	MucinScore	-Log Student's T-test p-value Elute_Ascites	Student's T-test q-value Elute_Ascites	Student's T-test Difference Elute_Ascites	Student's T-test Test statistic Elute_Ascites	LFQ intensity Asc1	LFQ intensity Asc2	LFQ intensity Asc3	LFQ intensity Elute1	LFQ intensity Elute2	LFQ intensity Elute3
+	2.61155	6.0924	sp|Q9NPY3|C1QR1_HUMAN;sp|Q9UHG2|PCSK1_HUMAN	sp|Q9NPY3|C1QR1_HUMAN	Q9NPY3	sp|Q9NPY3|C1QR1_HUMAN Complement component C1q receptor OS=Homo sapiens OX=9606 GN=CD93 PE=1 SV=3	Color2 [A=255, R=255, G=255, B=0]	9	8			TRUE			6	6	13.2	13.2	68.559	0	38.387	55224000	23	1.25926	2.61155	0.992615	6.0924	2.10357	21.1281	18.1095	19.4525	25.4227	25.4867	26.0579
+	2.10144	7.22335	sp|P12259|FA5_HUMAN	sp|P12259|FA5_HUMAN	P12259	sp|P12259|FA5_HUMAN Coagulation factor V OS=Homo sapiens OX=9606 GN=F5 PE=1 SV=4	Color2 [A=255, R=255, G=255, B=0]	9	8			TRUE			29	22	13.8	11	251.7	0	209.33	624660000	145	1.30328	2.10144	0.996608	7.22335	2.08315	19.2896	23.8663	20.7203	28.997	29.1719	27.3773
+	2.98266	8.49067	sp|O00468|AGRIN_HUMAN	sp|O00468|AGRIN_HUMAN	O00468	sp|O00468|AGRIN_HUMAN Agrin OS=Homo sapiens OX=9606 GN=AGRN PE=1 SV=6	Color2 [A=255, R=255, G=255, B=0]	9	8			TRUE			32	32	22.6	22.6	217.32	0	262.85	1019800000	237	1.34118	2.98266	0.992414	8.49067	2.83358	19.5186	19.5169	17.9156	28.5444	25.8149	28.0637
+	3.21249	6.69482	sp|Q7Z7M0|MEGF8_HUMAN	sp|Q7Z7M0|MEGF8_HUMAN	Q7Z7M0	sp|Q7Z7M0|MEGF8_HUMAN Multiple epidermal growth factor-like domains protein 8 OS=Homo sapiens OX=9606 GN=MEGF8 PE=1 SV=2	Color2 [A=255, R=255, G=128, B=0]	9	8			TRUE			17	17	9.6	9.6	303.1	0	68.859	140200000	42	1.7625	3.21249	0.993208	6.69482	2.49369	19.9129	19.3409	18.3238	26.8129	25.0837	25.7655
+	4.67668	8.25886	sp|Q9ULI3|HEG1_HUMAN	sp|Q9ULI3|HEG1_HUMAN	Q9ULI3	sp|Q9ULI3|HEG1_HUMAN Protein HEG homolog 1 OS=Homo sapiens OX=9606 GN=HEG1 PE=1 SV=3	Color2 [A=255, R=255, G=128, B=0]	9	8			TRUE			10	10	9.3	9.3	147.46	0	98.391	330050000	62	1.77202	4.67668	0.996923	8.25886	3.50164	18.6305	19.4504	18.7362	26.9914	27.6946	26.9077
+	4.65756	6.69567	sp|Q04756|HGFA_HUMAN	sp|Q04756|HGFA_HUMAN	Q04756	sp|Q04756|HGFA_HUMAN Hepatocyte growth factor activator OS=Homo sapiens OX=9606 GN=HGFAC PE=1 SV=1	Color2 [A=255, R=255, G=128, B=0]	9	8			TRUE			23	18	38	30.4	70.681	0	323.31	4933000000	374	1.875	4.65756	0.992	6.69567	2.91885	24.9445	24.5702	24.2458	31.5806	30.8684	31.3986
+	1.9041	6.52175	sp|Q9HCU0|CD248_HUMAN	sp|Q9HCU0|CD248_HUMAN	Q9HCU0	sp|Q9HCU0|CD248_HUMAN Endosialin OS=Homo sapiens OX=9606 GN=CD248 PE=1 SV=1	Color2 [A=255, R=255, G=0, B=0]	9	8			TRUE			12	12	20.6	20.6	80.858	0	323.31	1067800000	78	2.06452	1.9041	0.990989	6.52175	1.85778	22.3419	18.7874	23.682	28.771	28.1697	27.4359
+	2.89313	8.58375	sp|Q4ZHG4|FNDC1_HUMAN	sp|Q4ZHG4|FNDC1_HUMAN	Q4ZHG4	sp|Q4ZHG4|FNDC1_HUMAN Fibronectin type III domain-containing protein 1 OS=Homo sapiens OX=9606 GN=FNDC1 PE=2 SV=4	Color2 [A=255, R=255, G=0, B=0]	9	8			TRUE			24	24	18.8	18.8	205.56	0	323.31	661650000	172	2.10938	2.89313	0.973161	8.58375	2.80214	18.0997	20.0008	20.5409	26.7615	29.3996	28.2315
+	5.52318	8.25288	sp|P16070|CD44_HUMAN	sp|P16070|CD44_HUMAN	P16070	sp|P16070|CD44_HUMAN CD44 antigen OS=Homo sapiens OX=9606 GN=CD44 PE=1 SV=3	Color2 [A=255, R=255, G=0, B=0]	9	8			TRUE			5	5	4.7	4.7	81.537	0	45.985	1063000000	69	2.32258	5.52318	0.977091	8.25288	3.71805	20.5936	20.738	20.0964	28.933	28.6112	28.6424
+	2.42991	6.78727	sp|Q9BUN1|MENT_HUMAN	sp|Q9BUN1|MENT_HUMAN	Q9BUN1	sp|Q9BUN1|MENT_HUMAN Protein MENT OS=Homo sapiens OX=9606 GN=MENT PE=2 SV=1	Color2 [A=255, R=255, G=0, B=0]	9	8			TRUE			8	8	22.6	22.6	36.769	0	100.54	325890000	60	2.42308	2.42991	0.9975	6.78727	2.17695	18.7958	20.2979	19.6382	28.3656	25.7864	24.9417
+	3.48802	7.25149	sp|P15941|MUC1_HUMAN	sp|P15941|MUC1_HUMAN	P15941	sp|P15941|MUC1_HUMAN Mucin-1 OS=Homo sapiens OX=9606 GN=MUC1 PE=1 SV=3	Color2 [A=255, R=255, G=0, B=0]	9	8			TRUE			3	3	2.9	2.9	122.1	0	40.863	852890000	72	2.42748	3.48802	0.982514	7.25149	2.75733	20.1168	21.0099	19.2589	27.6103	26.6453	27.8845
+	3.82382	9.86674	sp|O00592|PODXL_HUMAN	sp|O00592|PODXL_HUMAN	O00592	sp|O00592|PODXL_HUMAN Podocalyxin OS=Homo sapiens OX=9606 GN=PODXL PE=1 SV=2	Color2 [A=255, R=255, G=0, B=0]	9	8			TRUE			13	13	16.7	16.7	58.635	0	256.14	16913000000	393	2.48148	3.82382	0.994	9.86674	3.64948	22.297	23.0198	24.3784	33.034	33.7351	32.5263
+	3.43382	7.9237	sp|Q9UGN4|CLM8_HUMAN	sp|Q9UGN4|CLM8_HUMAN	Q9UGN4	sp|Q9UGN4|CLM8_HUMAN CMRF35-like molecule 8 OS=Homo sapiens OX=9606 GN=CD300A PE=1 SV=2	Color2 [A=255, R=255, G=0, B=0]	9	8			TRUE			2	2	7	7	33.2	0	110.1	64239000	31	2.5	3.43382	0.996909	7.9237	2.92315	19.8836	19.2482	17.6786	27.0551	26.3176	27.2088
+	2.39478	4.35647	sp|Q12889|OVGP1_HUMAN	sp|Q12889|OVGP1_HUMAN	Q12889	sp|Q12889|OVGP1_HUMAN Oviduct-specific glycoprotein OS=Homo sapiens OX=9606 GN=OVGP1 PE=2 SV=1	Color2 [A=255, R=255, G=0, B=0]	9	8			TRUE			6	6	11.8	11.8	75.42	0	37.158	98685000	16	2.58065	2.39478	0.993864	4.35647	1.59375	19.3324	19.1565	21.3506	24.3314	24.6451	23.9324
+	4.3559	6.39336	sp|Q8WXI7|MUC16_HUMAN	sp|Q8WXI7|MUC16_HUMAN	Q8WXI7	sp|Q8WXI7|MUC16_HUMAN Mucin-16 OS=Homo sapiens OX=9606 GN=MUC16 PE=1 SV=3	Color2 [A=255, R=255, G=0, B=0]	9	8			TRUE			40	40	4.7	4.7	1519.2	0	323.31	528390000	193	2.84067	4.3559	0.995053	6.39336	2.73883	20.066	19.6316	19.2205	25.6615	25.9875	26.4491
+	4.37724	10.61	sp|Q76M96|CCD80_HUMAN	sp|Q76M96|CCD80_HUMAN	Q76M96	sp|Q76M96|CCD80_HUMAN Coiled-coil domain-containing protein 80 OS=Homo sapiens OX=9606 GN=CCDC80 PE=1 SV=1	Color2 [A=255, R=255, G=0, B=0]	9	8			TRUE			25	25	24.8	24.8	108.17	0	323.31	2208900000	280	2.9	4.37724	0.952	10.61	4.16404	18.3276	19.595	20.0195	29.6266	29.8285	30.3171
+	3.85061	8.92052	sp|P12111|CO6A3_HUMAN	sp|P12111|CO6A3_HUMAN	P12111	sp|P12111|CO6A3_HUMAN Collagen alpha-3(VI) chain OS=Homo sapiens OX=9606 GN=COL6A3 PE=1 SV=5	Color2 [A=255, R=255, G=0, B=0]	9	8			TRUE			68	68	17.9	17.9	343.67	0	323.31	29464000000	1354	2.93023	3.85061	0.957647	8.92052	3.3967	23.7422	25.6684	25.3482	33.6496	33.6457	34.2251
+	3.94611	10.0779	sp|Q9NR99|MXRA5_HUMAN	sp|Q9NR99|MXRA5_HUMAN	Q9NR99	sp|Q9NR99|MXRA5_HUMAN Matrix-remodeling-associated protein 5 OS=Homo sapiens OX=9606 GN=MXRA5 PE=1 SV=3	Color2 [A=255, R=255, G=0, B=0]	9	8			TRUE			91	91	34.1	34.1	312.15	0	323.31	7876300000	1159	2.93939	3.94611	0.931111	10.0779	3.77582	21.9044	21.5571	19.7545	31.21	31.0288	31.211
+	2.42995	4.76584	sp|P25940|CO5A3_HUMAN	sp|P25940|CO5A3_HUMAN	P25940	sp|P25940|CO5A3_HUMAN Collagen alpha-3(V) chain OS=Homo sapiens OX=9606 GN=COL5A3 PE=1 SV=3	Color2 [A=255, R=255, G=0, B=0]	9	8			TRUE			5	5	5.1	5.1	172.12	0	92.408	65142000	16	3.15385	2.42995	0.990369	4.76584	1.71134	20.4256	20.9448	20.6667	26.1529	23.9057	26.276
+	4.79699	7.90119	sp|P13611|CSPG2_HUMAN	sp|P13611|CSPG2_HUMAN	P13611	sp|P13611|CSPG2_HUMAN Versican core protein OS=Homo sapiens OX=9606 GN=VCAN PE=1 SV=3	Color2 [A=255, R=255, G=0, B=0]	9	8			TRUE			26	26	8.8	8.8	372.82	0	323.31	2965000000	527	3.44792	4.79699	0.979	7.90119	3.40575	21.6436	22.1115	21.2281	29.5372	29.9084	29.2411
+	1.5724	4.19688	sp|Q14112|NID2_HUMAN	sp|Q14112|NID2_HUMAN	Q14112	sp|Q14112|NID2_HUMAN Nidogen-2 OS=Homo sapiens OX=9606 GN=NID2 PE=1 SV=3	Color2 [A=255, R=255, G=0, B=0]	9	8			TRUE			4	4	4.9	4.9	151.25	0	11.809	10742000	5	3.45	1.5724	0.999553	4.19688	1.30057	18.7746	19.4209	17.3337	20.6548	24.1986	23.2664
+	2.01694	3.85347	sp|Q68BL7|OLM2A_HUMAN	sp|Q68BL7|OLM2A_HUMAN	Q68BL7	sp|Q68BL7|OLM2A_HUMAN Olfactomedin-like protein 2A OS=Homo sapiens OX=9606 GN=OLFML2A PE=2 SV=1	Color2 [A=255, R=255, G=0, B=0]	9	8			TRUE			4	4	7.4	7.4	73.054	0	18.361	24987000	17	3.6	2.01694	0.996662	3.85347	1.3628	21.6681	19.9724	19.1219	24.3539	23.4109	24.558
+	4.11646	6.6764	sp|Q9HBB8|CDHR5_HUMAN	sp|Q9HBB8|CDHR5_HUMAN	Q9HBB8	sp|Q9HBB8|CDHR5_HUMAN Cadherin-related family member 5 OS=Homo sapiens OX=9606 GN=CDHR5 PE=1 SV=3	Color2 [A=255, R=255, G=0, B=0]	9	8			TRUE			7	7	13.5	13.5	88.222	0	89.187	157860000	47	3.75	4.11646	0.979	6.6764	2.78031	18.6694	19.8142	18.9237	25.4113	25.9767	26.0485
+	5.67817	8.9147	sp|Q9BY67|CADM1_HUMAN	sp|Q9BY67|CADM1_HUMAN	Q9BY67	sp|Q9BY67|CADM1_HUMAN Cell adhesion molecule 1 OS=Homo sapiens OX=9606 GN=CADM1 PE=1 SV=2	Color2 [A=255, R=255, G=0, B=0]	9	8			TRUE			5	5	24.2	24.2	48.509	0	172.26	726250000	110	4	5.67817	0.827	8.9147	4.02107	19.8947	19.8181	20.398	29.079	28.7151	29.0606
+	3.49897	7.75356	sp|A1L4H1|SRCRL_HUMAN	sp|A1L4H1|SRCRL_HUMAN	A1L4H1	sp|A1L4H1|SRCRL_HUMAN Soluble scavenger receptor cysteine-rich domain-containing protein SSC5D OS=Homo sapiens OX=9606 GN=SSC5D PE=1 SV=3	Color2 [A=255, R=255, G=0, B=0]	9	8			TRUE			22	22	24.5	24.5	165.74	0	323.31	1023600000	257	4	3.49897	0.984615	7.75356	2.90486	19.6493	20.833	20.2915	28.996	28.0344	27.0041
+	1.38362	5.77613	sp|Q68BL8|OLM2B_HUMAN	sp|Q68BL8|OLM2B_HUMAN	Q68BL8	sp|Q68BL8|OLM2B_HUMAN Olfactomedin-like protein 2B OS=Homo sapiens OX=9606 GN=OLFML2B PE=2 SV=2	Color2 [A=255, R=255, G=0, B=0]	9	8			TRUE			3	3	5.7	5.7	83.998	0	4.4329	54156000	5	4	1.38362	0.994171	5.77613	1.46306	18.5072	17.2968	19.9185	20.8829	26.8873	25.2807
+	2.76995	5.449	sp|P13473|LAMP2_HUMAN	sp|P13473|LAMP2_HUMAN	P13473	sp|P13473|LAMP2_HUMAN Lysosome-associated membrane glycoprotein 2 OS=Homo sapiens OX=9606 GN=LAMP2 PE=1 SV=2	Color2 [A=255, R=255, G=0, B=0]	9	8			TRUE			1	1	2	2	44.96	0	5.1658	36043000	19	4	2.76995	0.993494	5.449	1.99788	20.0801	20.8692	19.1457	24.6707	26.4781	25.2932
+	6.02616	11.1549	sp|Q7Z7G0|TARSH_HUMAN	sp|Q7Z7G0|TARSH_HUMAN	Q7Z7G0	sp|Q7Z7G0|TARSH_HUMAN Target of Nesh-SH3 OS=Homo sapiens OX=9606 GN=ABI3BP PE=1 SV=1	Color2 [A=255, R=255, G=0, B=0]	9	8			TRUE			34	34	32.7	32.7	118.64	0	323.31	11034000000	920	4.17391	6.02616	0.284	11.1549	5.01983	20.8575	20.6449	20.5315	32.2302	31.6814	31.5869
+	1.87403	3.98541	sp|O95274|LYPD3_HUMAN	sp|O95274|LYPD3_HUMAN	O95274	sp|O95274|LYPD3_HUMAN Ly6/PLAUR domain-containing protein 3 OS=Homo sapiens OX=9606 GN=LYPD3 PE=1 SV=2	Color2 [A=255, R=255, G=0, B=0]	9	8			TRUE			3	3	14.2	14.2	35.97	0	10.189	11428000	6	4.66667	1.87403	0.997947	3.98541	1.35463	20.1786	20.4712	17.7005	23.0627	24.1128	23.1311
+	4.09065	10.2283	sp|P07359|GP1BA_HUMAN	sp|P07359|GP1BA_HUMAN	P07359	sp|P07359|GP1BA_HUMAN Platelet glycoprotein Ib alpha chain OS=Homo sapiens OX=9606 GN=GP1BA PE=1 SV=2	Color2 [A=255, R=255, G=0, B=0]	9	8			TRUE			10	10	15.5	15.5	71.539	0	323.31	2959800000	151	4.96154	4.09065	0.95	10.2283	3.89776	18.4879	19.9174	19.5363	28.7058	30.2702	29.6504
+	2.88879	6.66688	sp|Q9UKJ1|PILRA_HUMAN	sp|Q9UKJ1|PILRA_HUMAN	Q9UKJ1	sp|Q9UKJ1|PILRA_HUMAN Paired immunoglobulin-like type 2 receptor alpha OS=Homo sapiens OX=9606 GN=PILRA PE=1 SV=3	Color2 [A=255, R=255, G=0, B=0]	9	8			TRUE			4	4	9.6	9.6	34.004	0	19.677	12745000	20	5.1	2.88879	0.99875	6.66688	2.35745	20.3642	18.2197	18.2609	24.7701	26.1685	25.9069
+	2.15375	9.21081	sp|P08174|DAF_HUMAN	sp|P08174|DAF_HUMAN	P08174	sp|P08174|DAF_HUMAN Complement decay-accelerating factor OS=Homo sapiens OX=9606 GN=CD55 PE=1 SV=4	Color2 [A=255, R=255, G=0, B=0]	9	8			TRUE			17	17	43.8	43.8	41.4	0	323.31	884870000	122	5.11111	2.15375	0.993429	9.21081	2.41839	19.8604	18.7916	18.4305	30.2196	24.7344	29.7609
+	3.87102	11.5495	sp|Q9Y5Y7|LYVE1_HUMAN	sp|Q9Y5Y7|LYVE1_HUMAN	Q9Y5Y7	sp|Q9Y5Y7|LYVE1_HUMAN Lymphatic vessel endothelial hyaluronic acid receptor 1 OS=Homo sapiens OX=9606 GN=LYVE1 PE=1 SV=2	Color2 [A=255, R=255, G=0, B=0]	9	8			TRUE			12	12	27	27	35.213	0	312.94	1712700000	255	5.33333	3.87102	0.88	11.5495	4.1231	18.9042	19.6074	17.2937	30.397	29.3404	30.7163
+	2.23984	2.90955	sp|P05155|IC1_HUMAN;CON__P50448	sp|P05155|IC1_HUMAN	P05155	sp|P05155|IC1_HUMAN Plasma protease C1 inhibitor OS=Homo sapiens OX=9606 GN=SERPING1 PE=1 SV=2	Color2 [A=255, R=255, G=0, B=0]	9	8			TRUE			40	40	53.2	53.2	55.154	0	323.31	169000000000	3301	5.6	2.23984	0.999661	2.90955	1.14527	32.1081	32.2556	32.2952	35.035	34.2489	36.1037
+	2.11316	3.44959	sp|Q14118|DAG1_HUMAN	sp|Q14118|DAG1_HUMAN	Q14118	sp|Q14118|DAG1_HUMAN Dystroglycan OS=Homo sapiens OX=9606 GN=DAG1 PE=1 SV=2	Color2 [A=255, R=255, G=0, B=0]	9	8			TRUE			1	1	2	2	97.44	0	6.3343	36828000	5	5.85714	2.11316	0.99465	3.44959	1.27977	21.101	19.0372	20.32	23.4618	24.2646	23.0806
+	2.94344	8.99286	sp|Q9Y279|VSIG4_HUMAN	sp|Q9Y279|VSIG4_HUMAN	Q9Y279	sp|Q9Y279|VSIG4_HUMAN V-set and immunoglobulin domain-containing protein 4 OS=Homo sapiens OX=9606 GN=VSIG4 PE=1 SV=1	Color2 [A=255, R=255, G=0, B=0]	9	8			TRUE			14	14	44.4	44.4	43.987	0	172.2	272200000	85	6	2.94344	0.986261	8.99286	2.91917	20.1192	19.2568	21.3565	29.4263	27.6054	30.6794
+	4.85419	7.59197	sp|Q6EMK4|VASN_HUMAN	sp|Q6EMK4|VASN_HUMAN	Q6EMK4	sp|Q6EMK4|VASN_HUMAN Vasorin OS=Homo sapiens OX=9606 GN=VASN PE=1 SV=1	Color2 [A=255, R=255, G=0, B=0]	9	8			TRUE			19	19	24.8	24.8	71.712	0	323.31	8710700000	328	6	4.85419	0.954	7.59197	3.30456	23.5822	23.8872	23.6964	30.8752	31.2213	31.8452
+	2.07521	4.87651	sp|Q96H15|TIMD4_HUMAN	sp|Q96H15|TIMD4_HUMAN	Q96H15	sp|Q96H15|TIMD4_HUMAN T-cell immunoglobulin and mucin domain-containing protein 4 OS=Homo sapiens OX=9606 GN=TIMD4 PE=1 SV=2	Color2 [A=255, R=255, G=0, B=0]	9	8			TRUE			5	5	11.9	11.9	41.578	0	61.947	179570000	27	6	2.07521	0.992	4.87651	1.62125	21.4503	18.8238	21.5105	24.7046	25.3517	26.3579
+	3.85443	5.67974	sp|Q9HC84|MUC5B_HUMAN;sp|P98088|MUC5A_HUMAN	sp|Q9HC84|MUC5B_HUMAN	Q9HC84	sp|Q9HC84|MUC5B_HUMAN Mucin-5B OS=Homo sapiens OX=9606 GN=MUC5B PE=1 SV=3	Color2 [A=255, R=255, G=0, B=0]	9	8			TRUE			33	33	10.6	10.6	596.33	0	220.45	527520000	133	6.47699	3.85443	0.989115	5.67974	2.3687	20.5438	19.5693	19.3195	25.6238	25.6313	25.2167
+	3.526	11.1351	sp|Q6UX71|PXDC2_HUMAN	sp|Q6UX71|PXDC2_HUMAN	Q6UX71	sp|Q6UX71|PXDC2_HUMAN Plexin domain-containing protein 2 OS=Homo sapiens OX=9606 GN=PLXDC2 PE=1 SV=1	Color2 [A=255, R=255, G=0, B=0]	9	8			TRUE			24	24	34.4	34.4	59.582	0	323.31	8006400000	547	6.5	3.526	0.918	11.1351	3.77996	21.895	19.0899	19.6142	30.555	31.7837	31.6656
+	4.8773	7.98886	sp|Q92954|PRG4_HUMAN	sp|Q92954|PRG4_HUMAN	Q92954	sp|Q92954|PRG4_HUMAN Proteoglycan 4 OS=Homo sapiens OX=9606 GN=PRG4 PE=1 SV=3	Color2 [A=255, R=255, G=0, B=0]	9	8			TRUE			58	58	29.3	29.3	151.06	0	323.31	66739000000	2761	12.2264	4.8773	0.944267	7.98886	3.46015	25.8722	26.318	25.5055	34.2761	33.7783	33.6079

## Sheet: OC109_Mucin
Significant	#NAME?	Difference	Protein IDs	Majority protein IDs	id	Uniprot	Fasta headers	Symbol color	Symbol type	Symbol size	Show label	Only identified by site	IsAMucin	Student's T-test Significant Elute_Ascites	Student's T-test significant	Peptides	Unique peptides	Sequence coverage [%]	Unique sequence coverage [%]	Mol. weight [kDa]	Q-value	Score	Intensity	MS/MS count	MucinScore	-Log Student's T-test p-value Elute_Ascites	Student's T-test q-value Elute_Ascites	Student's T-test Difference Elute_Ascites	Student's T-test Test statistic Elute_Ascites	LFQ intensity Asc1	LFQ intensity Asc2	LFQ intensity Asc3	LFQ intensity Elute1	LFQ intensity Elute2	LFQ intensity Elute3
+	5.53527	13.8207	sp|Q9NR99|MXRA5_HUMAN	sp|Q9NR99|MXRA5_HUMAN	620	Q9NR99	sp|Q9NR99|MXRA5_HUMAN Matrix-remodeling-associated protein 5 OS=Homo sapiens OX=9606 GN=MXRA5 PE=1 SV=3	Color2 [A=255, R=255, G=0, B=0]	9	8			TRUE	+	Elute_Ascites	59	59	23.2	23.2	312.15	0	323.31	7137900000	1046	2.93939	5.53527	0	13.8207	5.84305	15.8006	16.402	16.8543	30.1347	29.846	30.5384
+	3.39932	11.736	sp|Q7Z7G0|TARSH_HUMAN	sp|Q7Z7G0|TARSH_HUMAN	562	Q7Z7G0	sp|Q7Z7G0|TARSH_HUMAN Target of Nesh-SH3 OS=Homo sapiens OX=9606 GN=ABI3BP PE=1 SV=1	Color2 [A=255, R=255, G=0, B=0]	9	8			TRUE	+	Elute_Ascites	29	29	24.8	24.8	118.64	0	323.31	11263000000	961	4.17391	3.39932	0	11.736	3.81746	17.9615	18.1303	21.2363	30.9585	30.5591	31.0183
+	5.76888	11.4051	sp|P08174|DAF_HUMAN	sp|P08174|DAF_HUMAN	298	P08174	sp|P08174|DAF_HUMAN Complement decay-accelerating factor OS=Homo sapiens OX=9606 GN=CD55 PE=1 SV=4	Color2 [A=255, R=255, G=0, B=0]	9	8			TRUE	+	Elute_Ascites	21	21	49.1	49.1	41.4	0	323.31	4402700000	259	5.11111	5.76888	0	11.4051	5.03876	18.0798	17.6162	18.3604	29.2869	29.2623	29.7224
+	3.78292	11.3349	sp|Q8WXI7|MUC16_HUMAN	sp|Q8WXI7|MUC16_HUMAN	580	Q8WXI7	sp|Q8WXI7|MUC16_HUMAN Mucin-16 OS=Homo sapiens OX=9606 GN=MUC16 PE=1 SV=3	Color2 [A=255, R=255, G=0, B=0]	9	8			TRUE	+	Elute_Ascites	231	231	23.7	23.7	1519.2	0	323.31	32222000000	4126	2.84067	3.78292	0	11.3349	4.00824	21.5651	21.794	19.249	32.464	31.9216	32.2272
+	2.48605	10.9771	sp|P08519|APOA_HUMAN	sp|P08519|APOA_HUMAN	304	P08519	sp|P08519|APOA_HUMAN Apolipoprotein(a) OS=Homo sapiens OX=9606 GN=LPA PE=1 SV=1	Color2 [A=255, R=255, G=0, B=0]	9	8			TRUE	+	Elute_Ascites	51	51	51.6	51.6	501.31	0	323.31	20520000000	1314	2.85971	2.48605	0	10.9771	2.93078	19.3824	18.884	24.3395	31.9338	31.611	31.9923
+	3.63239	10.7106	sp|Q4ZHG4|FNDC1_HUMAN	sp|Q4ZHG4|FNDC1_HUMAN	542	Q4ZHG4	sp|Q4ZHG4|FNDC1_HUMAN Fibronectin type III domain-containing protein 1 OS=Homo sapiens OX=9606 GN=FNDC1 PE=2 SV=4	Color2 [A=255, R=255, G=0, B=0]	9	8			TRUE	+	Elute_Ascites	29	29	20.5	20.5	205.56	0	323.31	4130100000	385	2.10938	3.63239	0	10.7106	3.75213	19.6197	17.0809	19.6357	29.668	29.4686	29.3315
+	5.73337	10.39	sp|Q6UX71|PXDC2_HUMAN	sp|Q6UX71|PXDC2_HUMAN	554	Q6UX71	sp|Q6UX71|PXDC2_HUMAN Plexin domain-containing protein 2 OS=Homo sapiens OX=9606 GN=PLXDC2 PE=1 SV=1	Color2 [A=255, R=255, G=0, B=0]	9	8			TRUE	+	Elute_Ascites	23	23	34.4	34.4	59.582	0	323.31	32742000000	600	6.5	5.73337	0	10.39	4.6281	20.3911	20.5794	19.8771	30.7347	30.4293	30.8536
+	2.77999	10.2842	sp|P12259|FA5_HUMAN	sp|P12259|FA5_HUMAN	347	P12259	sp|P12259|FA5_HUMAN Coagulation factor V OS=Homo sapiens OX=9606 GN=F5 PE=1 SV=4	Color2 [A=255, R=255, G=255, B=0]	9	8			TRUE	+	Elute_Ascites	31	26	16.3	13.9	251.7	0	170.46	991240000	249	1.30328	2.77999	0	10.2842	3.0567	17.9676	19.9321	15.2781	28.4133	27.8776	27.7395
+	2.95181	10.1372	sp|O00592|PODXL_HUMAN	sp|O00592|PODXL_HUMAN	108	O00592	sp|O00592|PODXL_HUMAN Podocalyxin OS=Homo sapiens OX=9606 GN=PODXL PE=1 SV=2	Color2 [A=255, R=255, G=0, B=0]	9	8			TRUE	+	Elute_Ascites	8	8	11.8	11.8	58.635	0	142.58	2181200000	122	2.48148	2.95181	0	10.1372	3.15605	17.7923	21.0362	17.2113	28.8704	28.3951	29.1858
+	3.03011	9.84246	sp|A1L4H1|SRCRL_HUMAN	sp|A1L4H1|SRCRL_HUMAN	99	A1L4H1	sp|A1L4H1|SRCRL_HUMAN Soluble scavenger receptor cysteine-rich domain-containing protein SSC5D OS=Homo sapiens OX=9606 GN=SSC5D PE=1 SV=3	Color2 [A=255, R=255, G=0, B=0]	9	8			TRUE	+	Elute_Ascites	33	33	28.4	28.4	165.74	0	323.31	4825400000	679	4	3.03011	0	9.84246	3.152	20.9643	21.2487	17.75	29.8571	29.8847	29.7486
+	5.35456	9.74748	sp|Q9Y5Y7|LYVE1_HUMAN	sp|Q9Y5Y7|LYVE1_HUMAN	647	Q9Y5Y7	sp|Q9Y5Y7|LYVE1_HUMAN Lymphatic vessel endothelial hyaluronic acid receptor 1 OS=Homo sapiens OX=9606 GN=LYVE1 PE=1 SV=2	Color2 [A=255, R=255, G=0, B=0]	9	8			TRUE	+	Elute_Ascites	11	11	25.8	25.8	35.213	0	237.52	3937000000	279	5.33333	5.35456	0	9.74748	4.26403	18.4464	19.2984	18.7649	28.3728	28.5268	28.8526
+	2.56045	9.09444	sp|O00468|AGRIN_HUMAN	sp|O00468|AGRIN_HUMAN	105	O00468	sp|O00468|AGRIN_HUMAN Agrin OS=Homo sapiens OX=9606 GN=AGRN PE=1 SV=6	Color2 [A=255, R=255, G=255, B=0]	9	8			TRUE	+	Elute_Ascites	52	52	35.7	35.7	217.32	0	323.31	2792700000	588	1.34118	2.56045	0	9.09444	2.69007	18.4151	21.7169	17.0718	28.1769	28.0826	28.2276
+	3.98346	9.07853	sp|Q04756|HGFA_HUMAN	sp|Q04756|HGFA_HUMAN	503	Q04756	sp|Q04756|HGFA_HUMAN Hepatocyte growth factor activator OS=Homo sapiens OX=9606 GN=HGFAC PE=1 SV=1	Color2 [A=255, R=255, G=128, B=0]	9	8			TRUE	+	Elute_Ascites	25	20	43.4	35.7	70.681	0	323.31	16672000000	619	1.875	3.98346	0	9.07853	3.50561	21.0529	22.7264	20.8802	30.5694	30.687	30.6388
+	3.6323	8.91319	sp|Q9UKZ9|PCOC2_HUMAN	sp|Q9UKZ9|PCOC2_HUMAN	637	Q9UKZ9	sp|Q9UKZ9|PCOC2_HUMAN Procollagen C-endopeptidase enhancer 2 OS=Homo sapiens OX=9606 GN=PCOLCE2 PE=1 SV=1	Color2 [A=255, R=255, G=0, B=0]	9	8			TRUE	+	Elute_Ascites	10	10	29.9	29.9	45.716	0	38.128	212060000	39	19.5	3.6323	0	8.91319	3.28758	15.4192	17.3195	17.4498	26.0726	25.1332	25.7223
+	5.28746	8.53161	sp|Q9BY67|CADM1_HUMAN	sp|Q9BY67|CADM1_HUMAN	602	Q9BY67	sp|Q9BY67|CADM1_HUMAN Cell adhesion molecule 1 OS=Homo sapiens OX=9606 GN=CADM1 PE=1 SV=2	Color2 [A=255, R=255, G=0, B=0]	9	8			TRUE	+	Elute_Ascites	6	6	27.1	27.1	48.509	0	105.88	959530000	71	4	5.28746	0	8.53161	3.77472	18.3568	18.9147	18.3725	27.1597	26.7275	27.3516
+	5.62685	8.52743	sp|Q9HCU0|CD248_HUMAN	sp|Q9HCU0|CD248_HUMAN	612	Q9HCU0	sp|Q9HCU0|CD248_HUMAN Endosialin OS=Homo sapiens OX=9606 GN=CD248 PE=1 SV=1	Color2 [A=255, R=255, G=0, B=0]	9	8			TRUE	+	Elute_Ascites	11	11	22.2	22.2	80.858	0	273.48	1999600000	114	2.06452	5.62685	0	8.52743	3.85193	18.4978	18.3799	17.8457	26.6619	26.9107	26.7331
+	6.04305	8.38794	sp|Q9UGN4|CLM8_HUMAN	sp|Q9UGN4|CLM8_HUMAN	633	Q9UGN4	sp|Q9UGN4|CLM8_HUMAN CMRF35-like molecule 8 OS=Homo sapiens OX=9606 GN=CD300A PE=1 SV=2	Color2 [A=255, R=255, G=0, B=0]	9	8			TRUE	+	Elute_Ascites	3	3	11.4	11.4	33.2	0	256.69	625890000	73	2.5	6.04305	0	8.38794	3.87356	19.0378	18.7972	19.0161	27.5768	27.3665	27.0716
+	5.28147	8.14102	sp|Q92954|PRG4_HUMAN	sp|Q92954|PRG4_HUMAN	585	Q92954	sp|Q92954|PRG4_HUMAN Proteoglycan 4 OS=Homo sapiens OX=9606 GN=PRG4 PE=1 SV=3	Color2 [A=255, R=255, G=0, B=0]	9	8			TRUE	+	Elute_Ascites	70	70	36.4	36.4	151.06	0	323.31	81197000000	3822	12.2264	5.28147	0	8.14102	3.61961	25.0679	25.4418	24.9933	33.5542	32.8974	33.4745
+	4.37194	7.89496	sp|Q9HC84|MUC5B_HUMAN;sp|P98088|MUC5A_HUMAN	sp|Q9HC84|MUC5B_HUMAN	610	Q9HC84	sp|Q9HC84|MUC5B_HUMAN Mucin-5B OS=Homo sapiens OX=9606 GN=MUC5B PE=1 SV=3	Color2 [A=255, R=255, G=0, B=0]	9	8			TRUE	+	Elute_Ascites	26	26	8.8	8.8	596.33	0	126.32	577570000	144	6.47699	4.37194	0	7.89496	3.27723	18.1465	17.7141	19.097	26.2575	26.1961	26.1888
+	4.36446	7.82036	sp|Q9ULI3|HEG1_HUMAN	sp|Q9ULI3|HEG1_HUMAN	639	Q9ULI3	sp|Q9ULI3|HEG1_HUMAN Protein HEG homolog 1 OS=Homo sapiens OX=9606 GN=HEG1 PE=1 SV=3	Color2 [A=255, R=255, G=128, B=0]	9	8			TRUE	+	Elute_Ascites	7	7	5.1	5.1	147.46	0	23.01	136220000	32	1.77202	4.36446	0	7.82036	3.2491	17.567	17.6094	17.4821	26.1808	24.911	25.0278
+	4.92732	7.65996	sp|Q9BUN1|MENT_HUMAN	sp|Q9BUN1|MENT_HUMAN	600	Q9BUN1	sp|Q9BUN1|MENT_HUMAN Protein MENT OS=Homo sapiens OX=9606 GN=MENT PE=2 SV=1	Color2 [A=255, R=255, G=0, B=0]	9	8			TRUE	+	Elute_Ascites	7	7	22.6	22.6	36.769	0	33.841	397450000	60	2.42308	4.92732	0	7.65996	3.34838	17.8792	18.2492	17.4415	25.7251	25.184	25.6406
+	2.16572	7.65125	sp|P07359|GP1BA_HUMAN	sp|P07359|GP1BA_HUMAN	286	P07359	sp|P07359|GP1BA_HUMAN Platelet glycoprotein Ib alpha chain OS=Homo sapiens OX=9606 GN=GP1BA PE=1 SV=2	Color2 [A=255, R=255, G=0, B=0]	9	8			TRUE	+	Elute_Ascites	9	9	13.5	13.5	71.539	0	182.56	2041300000	165	4.96154	2.16572	0.00145946	7.65125	2.19182	17.8823	18.0106	20.2097	25.2612	24.8818	28.9134
+	3.34546	7.64855	sp|Q9UGM3|DMBT1_HUMAN	sp|Q9UGM3|DMBT1_HUMAN	631	Q9UGM3	sp|Q9UGM3|DMBT1_HUMAN Deleted in malignant brain tumors 1 protein OS=Homo sapiens OX=9606 GN=DMBT1 PE=1 SV=2	Color2 [A=255, R=255, G=128, B=0]	9	8			TRUE	+	Elute_Ascites	3	3	15.9	15.9	260.73	0	74.896	286250000	23	1.57746	3.34546	0	7.64855	2.80905	19.254	18.0591	16.927	25.4878	25.4368	26.2611
+	4.18418	7.43898	sp|P12111|CO6A3_HUMAN	sp|P12111|CO6A3_HUMAN	346	P12111	sp|P12111|CO6A3_HUMAN Collagen alpha-3(VI) chain OS=Homo sapiens OX=9606 GN=COL6A3 PE=1 SV=5	Color2 [A=255, R=255, G=0, B=0]	9	8			TRUE	+	Elute_Ascites	79	79	21.5	21.5	343.67	0	323.31	73509000000	2125	2.93023	4.18418	0	7.43898	3.06148	24.4682	25.1536	25.6677	32.4199	32.1664	33.0202
+	3.74886	7.18135	sp|Q96H15|TIMD4_HUMAN	sp|Q96H15|TIMD4_HUMAN	589	Q96H15	sp|Q96H15|TIMD4_HUMAN T-cell immunoglobulin and mucin domain-containing protein 4 OS=Homo sapiens OX=9606 GN=TIMD4 PE=1 SV=2	Color2 [A=255, R=255, G=0, B=0]	9	8			TRUE	+	Elute_Ascites	5	5	13.2	13.2	41.578	0	64.71	470170000	40	6	3.74886	0	7.18135	2.83277	17.0969	18.6389	18.0508	24.6109	25.6176	25.1022
+	3.99523	7.14785	sp|O95274|LYPD3_HUMAN	sp|O95274|LYPD3_HUMAN	129	O95274	sp|O95274|LYPD3_HUMAN Ly6/PLAUR domain-containing protein 3 OS=Homo sapiens OX=9606 GN=LYPD3 PE=1 SV=2	Color2 [A=255, R=255, G=0, B=0]	9	8			TRUE	+	Elute_Ascites	4	4	17.6	17.6	35.97	0	61.957	177790000	30	4.66667	3.99523	0	7.14785	2.9043	17.1709	17.4167	16.9211	25.1768	24.0382	23.7373
+	3.25681	7.01924	sp|Q68BL7|OLM2A_HUMAN	sp|Q68BL7|OLM2A_HUMAN	548	Q68BL7	sp|Q68BL7|OLM2A_HUMAN Olfactomedin-like protein 2A OS=Homo sapiens OX=9606 GN=OLFML2A PE=2 SV=1	Color2 [A=255, R=255, G=0, B=0]	9	8			TRUE	+	Elute_Ascites	6	6	11.8	11.8	73.054	0	39.674	147460000	39	3.6	3.25681	0	7.01924	2.60049	16.2572	18.4431	17.9628	24.817	24.7721	24.1317
+	1.47718	6.99607	sp|Q76M96|CCD80_HUMAN	sp|Q76M96|CCD80_HUMAN	559	Q76M96	sp|Q76M96|CCD80_HUMAN Coiled-coil domain-containing protein 80 OS=Homo sapiens OX=9606 GN=CCDC80 PE=1 SV=1	Color2 [A=255, R=255, G=0, B=0]	9	8			TRUE	+	Elute_Ascites	22	22	26.8	26.8	108.17	0	323.31	1783300000	223	2.9	1.47718	0.0033871	6.99607	1.66749	24.228	17.4184	18.0313	26.3358	26.9612	27.3688
+	3.42171	6.69178	sp|Q9H1U4|MEGF9_HUMAN	sp|Q9H1U4|MEGF9_HUMAN	605	Q9H1U4	sp|Q9H1U4|MEGF9_HUMAN Multiple epidermal growth factor-like domains protein 9 OS=Homo sapiens OX=9606 GN=MEGF9 PE=2 SV=3	Color2 [A=255, R=255, G=0, B=0]	9	8			TRUE	+	Elute_Ascites	7	7	16.4	16.4	62.983	0	29.696	99930000	20	3.9375	3.42171	0	6.69178	2.56932	18.7818	18.1958	18.5399	24.0407	25.8514	25.7007
+	3.10644	6.48128	sp|Q9UKJ1|PILRA_HUMAN	sp|Q9UKJ1|PILRA_HUMAN	636	Q9UKJ1	sp|Q9UKJ1|PILRA_HUMAN Paired immunoglobulin-like type 2 receptor alpha OS=Homo sapiens OX=9606 GN=PILRA PE=1 SV=3	Color2 [A=255, R=255, G=0, B=0]	9	8			TRUE	+	Elute_Ascites	5	5	10.2	10.2	34.004	0	18.664	50048000	26	5.1	3.10644	0	6.48128	2.39499	17.9957	18.8908	16.69	24.1419	23.9477	24.9308
+	3.46971	6.38925	sp|P08575|PTPRC_HUMAN	sp|P08575|PTPRC_HUMAN	306	P08575	sp|P08575|PTPRC_HUMAN Receptor-type tyrosine-protein phosphatase C OS=Homo sapiens OX=9606 GN=PTPRC PE=1 SV=3	Color2 [A=255, R=255, G=0, B=0]	9	8			TRUE	+	Elute_Ascites	4	4	3.4	3.4	147.48	0	9.5575	116750000	20	2.375	3.46971	0	6.38925	2.4948	17.9258	16.3854	18.0813	24.0598	23.5672	23.9333
+	3.47827	6.38909	sp|Q68BL8|OLM2B_HUMAN	sp|Q68BL8|OLM2B_HUMAN	549	Q68BL8	sp|Q68BL8|OLM2B_HUMAN Olfactomedin-like protein 2B OS=Homo sapiens OX=9606 GN=OLFML2B PE=2 SV=2	Color2 [A=255, R=255, G=0, B=0]	9	8			TRUE	+	Elute_Ascites	4	4	7.7	7.7	83.998	0	7.2605	54877000	10	4	3.47827	0	6.38909	2.49751	17.0974	18.8796	17.6143	23.9788	24.196	24.5838
+	4.21441	6.29563	sp|O94910|AGRL1_HUMAN	sp|O94910|AGRL1_HUMAN	127	O94910	sp|O94910|AGRL1_HUMAN Adhesion G protein-coupled receptor L1 OS=Homo sapiens OX=9606 GN=ADGRL1 PE=1 SV=1	Color2 [A=255, R=255, G=0, B=0]	9	8			TRUE	+	Elute_Ascites	10	10	11.6	11.6	162.71	0	55.82	230310000	31	3.55556	4.21441	0	6.29563	2.67052	18.1645	19.2049	19.1751	25.2643	24.9362	25.2307
+	4.36454	6.20912	sp|Q8N307|MUC20_HUMAN	sp|Q8N307|MUC20_HUMAN	573	Q8N307	sp|Q8N307|MUC20_HUMAN Mucin-20 OS=Homo sapiens OX=9606 GN=MUC20 PE=1 SV=3	Color2 [A=255, R=255, G=0, B=0]	9	8			TRUE	+	Elute_Ascites	1	1	1.8	1.8	71.981	0	8.5179	71782000	9	2.09756	4.36454	0	6.20912	2.6728	19.1213	18.9621	18.1686	25.1347	24.6999	25.0447
+	3.9032	6.06528	sp|P18827|SDC1_HUMAN	sp|P18827|SDC1_HUMAN	374	P18827	sp|P18827|SDC1_HUMAN Syndecan-1 OS=Homo sapiens OX=9606 GN=SDC1 PE=1 SV=3	Color2 [A=255, R=255, G=0, B=0]	9	8			TRUE	+	Elute_Ascites	1	1	5.5	5.5	32.461	0	15.72	102710000	21	3.55556	3.9032	0	6.06528	2.5137	18.6788	18.5657	18.1967	25.0684	24.7773	23.7914
+	1.34271	6.0221	sp|P13611|CSPG2_HUMAN	sp|P13611|CSPG2_HUMAN	350	P13611	sp|P13611|CSPG2_HUMAN Versican core protein OS=Homo sapiens OX=9606 GN=VCAN PE=1 SV=3	Color2 [A=255, R=255, G=0, B=0]	9	8			TRUE	+	Elute_Ascites	22	22	7.5	7.5	372.82	0	323.31	1367400000	262	3.44792	1.34271	0.00844444	6.0221	1.46967	23.3098	17.4144	23.9231	28.1759	27.1698	27.3679
+	2.79628	5.87487	sp|Q7Z7M0|MEGF8_HUMAN	sp|Q7Z7M0|MEGF8_HUMAN	563	Q7Z7M0	sp|Q7Z7M0|MEGF8_HUMAN Multiple epidermal growth factor-like domains protein 8 OS=Homo sapiens OX=9606 GN=MEGF8 PE=1 SV=2	Color2 [A=255, R=255, G=128, B=0]	9	8			TRUE	+	Elute_Ascites	12	12	6.6	6.6	303.1	0	37.71	102520000	40	1.7625	2.79628	0.00133333	5.87487	2.11954	18.5323	18.2297	16.4228	23.4721	22.9809	24.3564
+	2.27865	5.77075	sp|P15941|MUC1_HUMAN	sp|P15941|MUC1_HUMAN	363	P15941	sp|P15941|MUC1_HUMAN Mucin-1 OS=Homo sapiens OX=9606 GN=MUC1 PE=1 SV=3	Color2 [A=255, R=255, G=0, B=0]	9	8			TRUE	+	Elute_Ascites	7	7	6.5	6.5	122.1	0	90.443	4524400000	358	2.42748	2.27865	0.00211765	5.77075	1.8947	21.3127	24.8697	23.5667	28.8158	29.0184	29.2272
+	3.94145	5.66957	sp|Q6EMK4|VASN_HUMAN	sp|Q6EMK4|VASN_HUMAN	551	Q6EMK4	sp|Q6EMK4|VASN_HUMAN Vasorin OS=Homo sapiens OX=9606 GN=VASN PE=1 SV=1	Color2 [A=255, R=255, G=0, B=0]	9	8			TRUE	+	Elute_Ascites	18	18	24.1	24.1	71.712	0	323.31	14701000000	321	6	3.94145	0	5.66957	2.38475	22.9219	23.3826	24.0944	28.8355	29.3895	29.1827
+	2.80937	5.16838	sp|Q8WWV6|FCAMR_HUMAN	sp|Q8WWV6|FCAMR_HUMAN	579	Q8WWV6	sp|Q8WWV6|FCAMR_HUMAN High affinity immunoglobulin alpha and immunoglobulin mu Fc receptor OS=Homo sapiens OX=9606 GN=FCAMR PE=1 SV=1	Color2 [A=255, R=255, G=0, B=0]	9	8			TRUE	+	Elute_Ascites	3	3	8.3	8.3	57.143	0	13.316	251840000	25	4.26923	2.80937	0.00218182	5.16838	1.93314	19.3755	20.2585	18.2236	23.9246	24.3881	25.05
+	2.33921	5.01025	sp|Q9HBB8|CDHR5_HUMAN	sp|Q9HBB8|CDHR5_HUMAN	609	Q9HBB8	sp|Q9HBB8|CDHR5_HUMAN Cadherin-related family member 5 OS=Homo sapiens OX=9606 GN=CDHR5 PE=1 SV=3	Color2 [A=255, R=255, G=0, B=0]	9	8			TRUE	+	Elute_Ascites	7	7	13.5	13.5	88.222	0	30.197	73080000	41	3.75	2.33921	0.00272269	5.01025	1.74351	17.5304	18.9345	20.4381	24.046	23.5293	24.3584
+	4.42231	4.97499	sp|Q9NPY3|C1QR1_HUMAN;sp|Q9UHG2|PCSK1_HUMAN	sp|Q9NPY3|C1QR1_HUMAN	616	Q9NPY3	sp|Q9NPY3|C1QR1_HUMAN Complement component C1q receptor OS=Homo sapiens OX=9606 GN=CD93 PE=1 SV=3	Color2 [A=255, R=255, G=255, B=0]	9	8			TRUE	+	Elute_Ascites	4	4	6.9	6.9	68.559	0	9.3692	49389000	12	1.25926	4.42231	0.00152113	4.97499	2.21079	17.4185	18.0183	18.1564	22.7139	22.7528	23.0514
+	1.87556	4.84586	sp|P25940|CO5A3_HUMAN	sp|P25940|CO5A3_HUMAN	406	P25940	sp|P25940|CO5A3_HUMAN Collagen alpha-3(V) chain OS=Homo sapiens OX=9606 GN=COL5A3 PE=1 SV=3	Color2 [A=255, R=255, G=0, B=0]	9	8			TRUE	+	Elute_Ascites	5	5	5.6	5.6	172.12	0	72.04	74544000	18	3.15385	1.87556	0.00567568	4.84586	1.54117	20.3638	18.7363	16.6907	23.285	22.7992	24.2442
+	2.25753	4.72803	sp|P16070|CD44_HUMAN	sp|P16070|CD44_HUMAN	365	P16070	sp|P16070|CD44_HUMAN CD44 antigen OS=Homo sapiens OX=9606 GN=CD44 PE=1 SV=3	Color2 [A=255, R=255, G=0, B=0]	9	8			TRUE	+	Elute_Ascites	4	4	4.7	4.7	81.537	0	15.293	3095400000	126	2.32258	2.25753	0.00409302	4.72803	1.64831	24.8569	23.456	21.8913	27.9203	28.4032	28.0648
+	4.22574	4.57449	sp|Q9Y279|VSIG4_HUMAN	sp|Q9Y279|VSIG4_HUMAN	642	Q9Y279	sp|Q9Y279|VSIG4_HUMAN V-set and immunoglobulin domain-containing protein 4 OS=Homo sapiens OX=9606 GN=VSIG4 PE=1 SV=1	Color2 [A=255, R=255, G=0, B=0]	9	8			TRUE	+	Elute_Ascites	16	16	43.4	43.4	43.987	0	323.31	3072800000	210	6	4.22574	0.00245455	4.57449	2.02588	24.8109	24.3715	24.3121	29.1845	29.3575	28.676
+	3.07465	3.58082	sp|O94856|NFASC_HUMAN	sp|O94856|NFASC_HUMAN	126	O94856	sp|O94856|NFASC_HUMAN Neurofascin OS=Homo sapiens OX=9606 GN=NFASC PE=1 SV=4	Color2 [A=255, R=255, G=0, B=0]	9	8			TRUE	+	Elute_Ascites	2	2	2.4	2.4	150.02	0.0034602	3.387	10848000	2	9.6	3.07465	0.00888312	3.58082	1.49347	19.0908	17.8082	18.8019	22.3084	22.1164	22.0186

## Sheet: OC114_Mucin
Significant	#NAME?	Difference	Protein IDs	Majority protein IDs	id	Uniprot	Fasta headers	Symbol color	Symbol type	Symbol size	Show label	Only identified by site	IsAMucin	Student's T-test Significant Elute_Ascites	Student's T-test significant	Peptides	Unique peptides	Sequence coverage [%]	Unique sequence coverage [%]	Mol. weight [kDa]	Q-value	Score	Intensity	MS/MS count	MucinScore	-Log Student's T-test p-value Elute_Ascites	Student's T-test q-value Elute_Ascites	Student's T-test Difference Elute_Ascites	Student's T-test Test statistic Elute_Ascites	Asc1	Asc2	Asc3	Elute1	Elute2	Elute3
+	2.6915	12.5018	sp|Q04756|HGFA_HUMAN	sp|Q04756|HGFA_HUMAN	414	Q04756	sp|Q04756|HGFA_HUMAN Hepatocyte growth factor activator OS=Homo sapiens OX=9606 GN=HGFAC PE=1 SV=1	Color2 [A=255, R=255, G=128, B=0]	9	8			TRUE	+	Elute_Ascites	29	24	47.8	45.3	70.681	0	323.31	2976300000	470	1.875	2.6915	0	12.5018	3.33305	16.0063	16.0005	10.781	26.3947	27.0013	26.8972
+	4.58528	12.0498	sp|Q7Z7G0|TARSH_HUMAN	sp|Q7Z7G0|TARSH_HUMAN	456	Q7Z7G0	sp|Q7Z7G0|TARSH_HUMAN Target of Nesh-SH3 OS=Homo sapiens OX=9606 GN=ABI3BP PE=1 SV=1	Color2 [A=255, R=255, G=0, B=0]	9	8			TRUE	+	Elute_Ascites	27	27	27.1	27.1	118.64	0	323.31	1498600000	426	4.17391	4.58528	0	12.0498	4.72244	13.8973	15.75	14.8433	26.9198	26.6291	27.0911
+	5.70377	11.6369	sp|Q6UX71|PXDC2_HUMAN	sp|Q6UX71|PXDC2_HUMAN	450	Q6UX71	sp|Q6UX71|PXDC2_HUMAN Plexin domain-containing protein 2 OS=Homo sapiens OX=9606 GN=PLXDC2 PE=1 SV=1	Color2 [A=255, R=255, G=0, B=0]	9	8			TRUE	+	Elute_Ascites	15	15	31.4	31.4	59.582	0	202.88	1473200000	201	6.5	5.70377	0	11.6369	5.10592	13.6042	14.1653	14.349	25.368	25.7221	25.9393
+	5.42717	10.7957	sp|Q9NR99|MXRA5_HUMAN	sp|Q9NR99|MXRA5_HUMAN	488	Q9NR99	sp|Q9NR99|MXRA5_HUMAN Matrix-remodeling-associated protein 5 OS=Homo sapiens OX=9606 GN=MXRA5 PE=1 SV=3	Color2 [A=255, R=255, G=0, B=0]	9	8			TRUE	+	Elute_Ascites	51	51	18.7	18.7	312.15	0	323.31	644790000	468	2.93939	5.42717	0	10.7957	4.68618	14.5563	15.4241	14.6831	25.7858	25.4106	25.8542
+	4.89195	10.7607	sp|Q6EMK4|VASN_HUMAN	sp|Q6EMK4|VASN_HUMAN	447	Q6EMK4	sp|Q6EMK4|VASN_HUMAN Vasorin OS=Homo sapiens OX=9606 GN=VASN PE=1 SV=1	Color2 [A=255, R=255, G=0, B=0]	9	8			TRUE	+	Elute_Ascites	25	25	35.7	35.7	71.712	0	323.31	2237700000	380	6	4.89195	0	10.7607	4.46048	14.8246	16.207	15.4301	26.1486	26.4485	26.1466
+	4.36528	10.5387	sp|Q9Y5Y7|LYVE1_HUMAN	sp|Q9Y5Y7|LYVE1_HUMAN	504	Q9Y5Y7	sp|Q9Y5Y7|LYVE1_HUMAN Lymphatic vessel endothelial hyaluronic acid receptor 1 OS=Homo sapiens OX=9606 GN=LYVE1 PE=1 SV=2	Color2 [A=255, R=255, G=0, B=0]	9	8			TRUE	+	Elute_Ascites	11	11	18.3	18.3	35.213	0	259.89	696310000	182	5.33333	4.36528	0	10.5387	4.13587	13.7075	15.0662	15.3637	25.654	25.0473	25.0523
+	2.722	10.515	sp|Q4ZHG4|FNDC1_HUMAN	sp|Q4ZHG4|FNDC1_HUMAN	440	Q4ZHG4	sp|Q4ZHG4|FNDC1_HUMAN Fibronectin type III domain-containing protein 1 OS=Homo sapiens OX=9606 GN=FNDC1 PE=2 SV=4	Color2 [A=255, R=255, G=0, B=0]	9	8			TRUE	+	Elute_Ascites	26	26	17.6	17.6	205.56	0	319.32	304560000	257	2.10938	2.722	0	10.515	3.05194	11.8797	15.0066	16.7823	25.3809	24.7309	25.1019
+	5.22623	10.1399	sp|P12259|FA5_HUMAN	sp|P12259|FA5_HUMAN	287	P12259	sp|P12259|FA5_HUMAN Coagulation factor V OS=Homo sapiens OX=9606 GN=F5 PE=1 SV=4	Color2 [A=255, R=255, G=255, B=0]	9	8			TRUE	+	Elute_Ascites	39	31	17.4	14.5	251.7	0	323.31	644640000	361	1.30328	5.22623	0	10.1399	4.36994	16.9604	15.8944	16.2229	26.5698	26.3854	26.5422
+	4.29563	9.8104	sp|Q76M96|CCD80_HUMAN	sp|Q76M96|CCD80_HUMAN	455	Q76M96	sp|Q76M96|CCD80_HUMAN Coiled-coil domain-containing protein 80 OS=Homo sapiens OX=9606 GN=CCDC80 PE=1 SV=1	Color2 [A=255, R=255, G=0, B=0]	9	8			TRUE	+	Elute_Ascites	25	25	32.1	32.1	108.17	0	323.31	766540000	192	2.9	4.29563	0	9.8104	3.87561	16.0486	14.3315	14.742	24.904	25.0265	24.6228
+	3.36601	9.55637	sp|Q9HCU0|CD248_HUMAN	sp|Q9HCU0|CD248_HUMAN	485	Q9HCU0	sp|Q9HCU0|CD248_HUMAN Endosialin OS=Homo sapiens OX=9606 GN=CD248 PE=1 SV=1	Color2 [A=255, R=255, G=0, B=0]	9	8			TRUE	+	Elute_Ascites	15	15	22.1	22.1	80.858	0	323.31	332320000	82	2.06452	3.36601	0	9.55637	3.3042	14.8571	15.451	12.8662	23.1191	24.5622	24.1622
+	6.76753	9.34328	sp|P12111|CO6A3_HUMAN	sp|P12111|CO6A3_HUMAN	286	P12111	sp|P12111|CO6A3_HUMAN Collagen alpha-3(VI) chain OS=Homo sapiens OX=9606 GN=COL6A3 PE=1 SV=5	Color2 [A=255, R=255, G=0, B=0]	9	8			TRUE	+	Elute_Ascites	86	86	27	27	343.67	0	323.31	13639000000	1507	2.93023	6.76753	0	9.34328	4.40431	19.8569	19.7663	19.688	28.9615	29.0494	29.3301
+	3.56521	9.15059	sp|A1L4H1|SRCRL_HUMAN	sp|A1L4H1|SRCRL_HUMAN	68	A1L4H1	sp|A1L4H1|SRCRL_HUMAN Soluble scavenger receptor cysteine-rich domain-containing protein SSC5D OS=Homo sapiens OX=9606 GN=SSC5D PE=1 SV=3	Color2 [A=255, R=255, G=0, B=0]	9	8			TRUE	+	Elute_Ascites	17	17	22.1	22.1	165.74	0	262.45	402860000	338	4	3.56521	0	9.15059	3.31603	16.2218	15.6863	13.8943	23.9216	24.4218	24.9107
+	2.55136	8.21549	sp|Q12889|OVGP1_HUMAN	sp|Q12889|OVGP1_HUMAN	420	Q12889	sp|Q12889|OVGP1_HUMAN Oviduct-specific glycoprotein OS=Homo sapiens OX=9606 GN=OVGP1 PE=2 SV=1	Color2 [A=255, R=255, G=0, B=0]	9	8			TRUE	+	Elute_Ascites	16	16	28	28	75.42	0	137.08	231040000	138	2.58065	2.55136	0	8.21549	2.52446	13.5695	14.8753	17.7401	23.8132	23.8809	23.1372
+	3.72661	8.0636	sp|Q9UGN4|CLM8_HUMAN	sp|Q9UGN4|CLM8_HUMAN	494	Q9UGN4	sp|Q9UGN4|CLM8_HUMAN CMRF35-like molecule 8 OS=Homo sapiens OX=9606 GN=CD300A PE=1 SV=2	Color2 [A=255, R=255, G=0, B=0]	9	8			TRUE	+	Elute_Ascites	1	1	7	7	33.2	0	54.858	108740000	18	2.5	3.72661	0	8.0636	3.09102	15.3256	15.4456	14.1589	22.5207	22.6645	23.9356
+	5.27066	7.95848	sp|Q92954|PRG4_HUMAN	sp|Q92954|PRG4_HUMAN	469	Q92954	sp|Q92954|PRG4_HUMAN Proteoglycan 4 OS=Homo sapiens OX=9606 GN=PRG4 PE=1 SV=3	Color2 [A=255, R=255, G=0, B=0]	9	8			TRUE	+	Elute_Ascites	62	62	33.2	33.2	151.06	0	323.31	16524000000	2292	12.2264	5.27066	0	7.95848	3.54485	22.0984	22.128	21.7524	29.7127	29.7643	30.3771
+	3.20253	7.82503	sp|Q9BY67|CADM1_HUMAN	sp|Q9BY67|CADM1_HUMAN	477	Q9BY67	sp|Q9BY67|CADM1_HUMAN Cell adhesion molecule 1 OS=Homo sapiens OX=9606 GN=CADM1 PE=1 SV=2	Color2 [A=255, R=255, G=0, B=0]	9	8			TRUE	+	Elute_Ascites	4	4	18.8	18.8	48.509	0	92.455	145720000	35	4	3.20253	0	7.82503	2.78962	16.5578	14.5371	13.8897	22.9194	22.7564	22.7839
+	4.30171	7.68325	sp|Q9Y279|VSIG4_HUMAN	sp|Q9Y279|VSIG4_HUMAN	500	Q9Y279	sp|Q9Y279|VSIG4_HUMAN V-set and immunoglobulin domain-containing protein 4 OS=Homo sapiens OX=9606 GN=VSIG4 PE=1 SV=1	Color2 [A=255, R=255, G=0, B=0]	9	8			TRUE	+	Elute_Ascites	10	10	21.8	21.8	43.987	0	117.45	197410000	81	6	4.30171	0	7.68325	3.18194	16.5134	15.9042	15.2984	23.9206	23.6756	23.1695
+	3.47148	7.579	sp|Q9BUN1|MENT_HUMAN	sp|Q9BUN1|MENT_HUMAN	475	Q9BUN1	sp|Q9BUN1|MENT_HUMAN Protein MENT OS=Homo sapiens OX=9606 GN=MENT PE=2 SV=1	Color2 [A=255, R=255, G=0, B=0]	9	8			TRUE	+	Elute_Ascites	6	6	15	15	36.769	0	51.327	83667000	37	2.42308	3.47148	0	7.579	2.84412	13.1001	14.6503	15.1872	22.2869	21.8787	21.5091
+	3.51814	7.48903	sp|O00592|PODXL_HUMAN	sp|O00592|PODXL_HUMAN	78	O00592	sp|O00592|PODXL_HUMAN Podocalyxin OS=Homo sapiens OX=9606 GN=PODXL PE=1 SV=2	Color2 [A=255, R=255, G=0, B=0]	9	8			TRUE	+	Elute_Ascites	6	6	8.6	8.6	58.635	0	22.176	64823000	31	2.48148	3.51814	0	7.48903	2.83775	15.1065	16.8878	15.0633	23.4312	23.3502	22.7434
+	5.32502	7.48881	sp|P08174|DAF_HUMAN	sp|P08174|DAF_HUMAN	239	P08174	sp|P08174|DAF_HUMAN Complement decay-accelerating factor OS=Homo sapiens OX=9606 GN=CD55 PE=1 SV=4	Color2 [A=255, R=255, G=0, B=0]	9	8			TRUE	+	Elute_Ascites	32	32	49.1	49.1	41.4	0	323.31	10635000000	765	5.11111	5.32502	0	7.48881	3.36804	21.2204	21.5685	21.7805	28.7107	29.1201	29.2051
+	1.74968	7.28934	sp|P07359|GP1BA_HUMAN	sp|P07359|GP1BA_HUMAN	230	P07359	sp|P07359|GP1BA_HUMAN Platelet glycoprotein Ib alpha chain OS=Homo sapiens OX=9606 GN=GP1BA PE=1 SV=2	Color2 [A=255, R=255, G=0, B=0]	9	8			TRUE	+	Elute_Ascites	15	15	23.3	23.3	71.539	0	296.75	1184800000	286	4.96154	1.74968	0	7.28934	1.88003	14.7831	19.9001	20.7171	25.3917	26.297	25.5796
+	2.48133	6.54786	sp|Q9HBB8|CDHR5_HUMAN	sp|Q9HBB8|CDHR5_HUMAN	483	Q9HBB8	sp|Q9HBB8|CDHR5_HUMAN Cadherin-related family member 5 OS=Homo sapiens OX=9606 GN=CDHR5 PE=1 SV=3	Color2 [A=255, R=255, G=0, B=0]	9	8			TRUE	+	Elute_Ascites	6	6	11	11	88.222	0	43.2	39351000	28	3.75	2.48133	0	6.54786	2.15091	13.321	16.8212	15.6294	22.08	21.4493	21.8858
+	2.039	6.17148	sp|Q9ULI3|HEG1_HUMAN	sp|Q9ULI3|HEG1_HUMAN	497	Q9ULI3	sp|Q9ULI3|HEG1_HUMAN Protein HEG homolog 1 OS=Homo sapiens OX=9606 GN=HEG1 PE=1 SV=3	Color2 [A=255, R=255, G=128, B=0]	9	8			TRUE	+	Elute_Ascites	6	6	5.9	5.9	147.46	0	38.428	49343000	40	1.77202	2.039	0	6.17148	1.8666	14.7263	17.9948	14.5488	21.8048	20.831	23.1486
+	1.86753	6.08796	sp|Q6W4X9|MUC6_HUMAN	sp|Q6W4X9|MUC6_HUMAN	453	Q6W4X9	sp|Q6W4X9|MUC6_HUMAN Mucin-6 OS=Homo sapiens OX=9606 GN=MUC6 PE=1 SV=3	Color2 [A=255, R=255, G=0, B=0]	9	8			TRUE	+	Elute_Ascites	32	32	14.5	14.5	257.05	0	323.31	592500000	267	4.07054	1.86753	0	6.08796	1.76696	14.7238	19.5706	17.8731	23.0772	23.3613	23.9928
+	2.1273	5.70522	sp|O00468|AGRIN_HUMAN	sp|O00468|AGRIN_HUMAN	76	O00468	sp|O00468|AGRIN_HUMAN Agrin OS=Homo sapiens OX=9606 GN=AGRN PE=1 SV=6	Color2 [A=255, R=255, G=255, B=0]	9	8			TRUE	+	Elute_Ascites	14	14	9.7	9.7	217.32	0	62.986	43783000	67	1.34118	2.1273	0	5.70522	1.81712	14.4685	17.1664	14.5542	19.6663	21.805	21.8335
+	3.22189	5.63762	sp|Q9UGM3|DMBT1_HUMAN	sp|Q9UGM3|DMBT1_HUMAN	492	Q9UGM3	sp|Q9UGM3|DMBT1_HUMAN Deleted in malignant brain tumors 1 protein OS=Homo sapiens OX=9606 GN=DMBT1 PE=1 SV=2	Color2 [A=255, R=255, G=128, B=0]	9	8			TRUE	+	Elute_Ascites	10	10	31.1	31.1	260.73	0	249.03	510400000	139	1.57746	3.22189	0	5.63762	2.19076	19.9966	19.6728	19.3359	24.2668	26.0846	25.5668
+	3.23409	5.34321	sp|P08519|APOA_HUMAN;sp|Q16609|LPAL2_HUMAN	sp|P08519|APOA_HUMAN	245	P08519	sp|P08519|APOA_HUMAN Apolipoprotein(a) OS=Homo sapiens OX=9606 GN=LPA PE=1 SV=1	Color2 [A=255, R=255, G=0, B=0]	9	8			TRUE	+	Elute_Ascites	79	79	54.7	54.7	501.31	0	323.31	74594000000	4507	2.85971	3.23409	0	5.34321	2.10405	26.0846	25.9447	25.0335	30.4057	30.8391	31.8476
+	2.15255	5.32886	sp|P25940|CO5A3_HUMAN	sp|P25940|CO5A3_HUMAN	333	P25940	sp|P25940|CO5A3_HUMAN Collagen alpha-3(V) chain OS=Homo sapiens OX=9606 GN=COL5A3 PE=1 SV=3	Color2 [A=255, R=255, G=0, B=0]	9	8			TRUE	+	Elute_Ascites	2	2	1.7	1.7	172.12	0	18.194	17746000	3	3.15385	2.15255	0	5.32886	1.74877	15.7753	15.2326	12.4365	20.1358	19.6645	19.6305
+	3.36096	4.86276	sp|P08575|PTPRC_HUMAN	sp|P08575|PTPRC_HUMAN	247	P08575	sp|P08575|PTPRC_HUMAN Receptor-type tyrosine-protein phosphatase C OS=Homo sapiens OX=9606 GN=PTPRC PE=1 SV=3	Color2 [A=255, R=255, G=0, B=0]	9	8			TRUE	+	Elute_Ascites	2	2	2.6	2.6	147.48	0	14.681	18979000	7	2.375	3.36096	0	4.86276	1.98047	14.2937	15.4922	14.8916	19.2395	20.265	19.7613
+	3.10075	4.28295	sp|P05155|IC1_HUMAN;CON__P50448	sp|P05155|IC1_HUMAN	204	P05155	sp|P05155|IC1_HUMAN Plasma protease C1 inhibitor OS=Homo sapiens OX=9606 GN=SERPING1 PE=1 SV=2	Color2 [A=255, R=255, G=0, B=0]	9	8			TRUE	+	Elute_Ascites	44	44	53.8	53.8	55.154	0	323.31	50458000000	3228	5.6	3.10075	0.00113761	4.28295	1.73522	26.117	26.0277	25.8384	30.553	30.9015	29.3776
+	3.43632	4.17352	sp|P16070|CD44_HUMAN	sp|P16070|CD44_HUMAN	302	P16070	sp|P16070|CD44_HUMAN CD44 antigen OS=Homo sapiens OX=9606 GN=CD44 PE=1 SV=3	Color2 [A=255, R=255, G=0, B=0]	9	8			TRUE	+	Elute_Ascites	4	4	6.6	6.6	81.537	0	9.0484	140420000	76	2.32258	3.43632	0	4.17352	1.75818	18.0952	19.3579	18.73	22.9007	23.0447	22.7582
+	3.5968	4.0956	sp|P01042|KNG1_HUMAN;CON__P01045-1;CON__Q2KJ62;CON__P01044-1	sp|P01042|KNG1_HUMAN	120	P01042	sp|P01042|KNG1_HUMAN Kininogen-1 OS=Homo sapiens OX=9606 GN=KNG1 PE=1 SV=2	Color2 [A=255, R=255, G=0, B=0]	9	8			TRUE	+	Elute_Ascites	48	48	47.5	47.5	71.957	0	323.31	26731000000	2828	2.28571	3.5968	0	4.0956	1.755	26.397	25.5175	25.9084	29.739	30.4563	29.9143
+	2.99888	4.01021	sp|Q5T2D2|TRML2_HUMAN	sp|Q5T2D2|TRML2_HUMAN	443	Q5T2D2	sp|Q5T2D2|TRML2_HUMAN Trem-like transcript 2 protein OS=Homo sapiens OX=9606 GN=TREML2 PE=1 SV=2	Color2 [A=255, R=255, G=0, B=0]	9	8			TRUE	+	Elute_Ascites	1	1	3.1	3.1	35.126	0.0046083	2.9805	18317000	6	3.66667	2.99888	0.00105085	4.01021	1.62616	15.9389	15.0586	15.0609	18.7448	19.3444	19.9998
+	1.89601	3.98455	sp|Q68BL7|OLM2A_HUMAN	sp|Q68BL7|OLM2A_HUMAN	446	Q68BL7	sp|Q68BL7|OLM2A_HUMAN Olfactomedin-like protein 2A OS=Homo sapiens OX=9606 GN=OLFML2A PE=2 SV=1	Color2 [A=255, R=255, G=0, B=0]	9	8			TRUE	+	Elute_Ascites	1	1	2.6	2.6	73.054	0	6.7791	7535600	8	3.6	1.89601	0.00308966	3.98455	1.36088	13.8633	16.7878	16.0024	19.0712	19.407	20.1291
+	2.06137	3.90737	sp|Q7Z7M0|MEGF8_HUMAN	sp|Q7Z7M0|MEGF8_HUMAN	457	Q7Z7M0	sp|Q7Z7M0|MEGF8_HUMAN Multiple epidermal growth factor-like domains protein 8 OS=Homo sapiens OX=9606 GN=MEGF8 PE=1 SV=2	Color2 [A=255, R=255, G=128, B=0]	9	8			TRUE	+	Elute_Ascites	2	2	0.8	0.8	303.1	0.0045249	2.8981	4637700	8	1.7625	2.06137	0.0031773	3.90737	1.38808	13.2098	13.9338	15.4177	17.3556	17.9017	19.0262
+	2.0527	3.52408	sp|Q8WWV6|FCAMR_HUMAN	sp|Q8WWV6|FCAMR_HUMAN	464	Q8WWV6	sp|Q8WWV6|FCAMR_HUMAN High affinity immunoglobulin alpha and immunoglobulin mu Fc receptor OS=Homo sapiens OX=9606 GN=FCAMR PE=1 SV=1	Color2 [A=255, R=255, G=0, B=0]	9	8			TRUE	+	Elute_Ascites	3	3	8.3	8.3	57.143	0	5.1034	13476000	8	4.26923	2.0527	0.00498734	3.52408	1.28653	16.0082	16.3389	14.1985	18.4671	19.5826	19.0682

## Sheet: OC235_Mucin
Significant	#NAME?	Difference	Protein IDs	Majority protein IDs	id	Uniprot	Fasta headers	Symbol color	Symbol type	Symbol size	Show label	Only identified by site	IsAMucin	Student's T-test Significant Elute_Ascites	Student's T-test significant	Peptides	Unique peptides	Sequence coverage [%]	Unique sequence coverage [%]	Mol. weight [kDa]	Q-value	Score	Intensity	MS/MS count	MucinScore	-Log Student's T-test p-value Elute_Ascites	Student's T-test q-value Elute_Ascites	Student's T-test Difference Elute_Ascites	Student's T-test Test statistic Elute_Ascites	LFQ intensity Ascites 1	LFQ intensity Ascites 2	LFQ intensity Ascites 3	LFQ intensity Elute 1	LFQ intensity Elute 2	LFQ intensity Elute 3
+	4.93547	12.0124	sp|O00592|PODXL_HUMAN	sp|O00592|PODXL_HUMAN	85	O00592	sp|O00592|PODXL_HUMAN Podocalyxin OS=Homo sapiens OX=9606 GN=PODXL PE=1 SV=2	Color2 [A=255, R=255, G=0, B=0]	9	8			TRUE	+	Elute_Ascites	11	11	13.1	13.1	58.635	0	309.23	717480000	214	2.48148	4.93547	0	12.0124	4.90505	20.4246	20.2988	21.1346	33.1226	32.8564	31.9163
+	4.10874	10.2702	sp|Q9Y5Y7|LYVE1_HUMAN	sp|Q9Y5Y7|LYVE1_HUMAN	435	Q9Y5Y7	sp|Q9Y5Y7|LYVE1_HUMAN Lymphatic vessel endothelial hyaluronic acid receptor 1 OS=Homo sapiens OX=9606 GN=LYVE1 PE=1 SV=2	Color2 [A=255, R=255, G=0, B=0]	9	8			TRUE	+	Elute_Ascites	9	9	16.1	16.1	35.213	0	43.44	228420000	141	5.33333	4.10874	0	10.2702	3.91974	21.5593	21.4318	19.6511	31.186	31.2544	31.0124
+	3.42064	9.81406	sp|Q4ZHG4|FNDC1_HUMAN	sp|Q4ZHG4|FNDC1_HUMAN	369	Q4ZHG4	sp|Q4ZHG4|FNDC1_HUMAN Fibronectin type III domain-containing protein 1 OS=Homo sapiens OX=9606 GN=FNDC1 PE=2 SV=4	Color2 [A=255, R=255, G=0, B=0]	9	8			TRUE	+	Elute_Ascites	21	21	13.9	13.9	205.56	0	294.77	150170000	214	2.10938	3.42064	0	9.81406	3.39927	20.0779	20.2469	22.784	31.1358	30.7486	30.6665
+	3.47817	9.6891	sp|Q6UX71|PXDC2_HUMAN	sp|Q6UX71|PXDC2_HUMAN	376	Q6UX71	sp|Q6UX71|PXDC2_HUMAN Plexin domain-containing protein 2 OS=Homo sapiens OX=9606 GN=PLXDC2 PE=1 SV=1	Color2 [A=255, R=255, G=0, B=0]	9	8			TRUE	+	Elute_Ascites	19	19	35.3	35.3	59.582	0	323.31	892100000	343	6.5	3.47817	0	9.6891	3.40381	22.7338	22.4247	20.3496	30.7355	31.8821	31.9577
+	3.71472	9.64754	sp|P12259|FA5_HUMAN	sp|P12259|FA5_HUMAN	261	P12259	sp|P12259|FA5_HUMAN Coagulation factor V OS=Homo sapiens OX=9606 GN=F5 PE=1 SV=4	Color2 [A=255, R=255, G=255, B=0]	9	8			TRUE	+	Elute_Ascites	36	30	19.3	17	251.7	0	245.72	206710000	235	1.30328	3.71472	0	9.64754	3.52951	21.1046	19.9616	22.476	30.7168	30.745	31.023
+	2.25551	9.61472	sp|Q76M96|CCD80_HUMAN	sp|Q76M96|CCD80_HUMAN	380	Q76M96	sp|Q76M96|CCD80_HUMAN Coiled-coil domain-containing protein 80 OS=Homo sapiens OX=9606 GN=CCDC80 PE=1 SV=1	Color2 [A=255, R=255, G=0, B=0]	9	8			TRUE	+	Elute_Ascites	34	34	37.4	37.4	108.17	0	323.31	346180000	404	2.9	2.25551	0	9.61472	2.5515	19.5553	23.2886	19.9555	31.2527	32.3877	28.003
+	4.51286	9.084	sp|P08174|DAF_HUMAN	sp|P08174|DAF_HUMAN	228	P08174	sp|P08174|DAF_HUMAN Complement decay-accelerating factor OS=Homo sapiens OX=9606 GN=CD55 PE=1 SV=4	Color2 [A=255, R=255, G=0, B=0]	9	8			TRUE	+	Elute_Ascites	6	6	23.4	23.4	41.4	0	213.03	55918000	67	5.11111	4.51286	0	9.084	3.73262	21.0855	19.6989	20.3225	29.2933	29.2822	29.7833
+	5.29637	8.53132	sp|Q8WXI7|MUC16_HUMAN	sp|Q8WXI7|MUC16_HUMAN	395	Q8WXI7	sp|Q8WXI7|MUC16_HUMAN Mucin-16 OS=Homo sapiens OX=9606 GN=MUC16 PE=1 SV=3	Color2 [A=255, R=255, G=0, B=0]	9	8			TRUE	+	Elute_Ascites	45	45	5.2	5.2	1519.2	0	323.31	290680000	430	2.84067	5.29637	0	8.53132	3.77684	22.0205	21.1661	21.7476	30.2401	30.0572	30.2308
+	5.02051	8.33067	sp|P15941|MUC1_HUMAN	sp|P15941|MUC1_HUMAN	272	P15941	sp|P15941|MUC1_HUMAN Mucin-1 OS=Homo sapiens OX=9606 GN=MUC1 PE=1 SV=3	Color2 [A=255, R=255, G=0, B=0]	9	8			TRUE	+	Elute_Ascites	3	3	1.8	1.8	122.1	0	82.125	115150000	93	2.42748	5.02051	0	8.33067	3.62765	19.8254	19.5924	20.565	28.297	28.2669	28.4109
+	3.57708	8.17852	sp|Q9NR99|MXRA5_HUMAN	sp|Q9NR99|MXRA5_HUMAN	423	Q9NR99	sp|Q9NR99|MXRA5_HUMAN Matrix-remodeling-associated protein 5 OS=Homo sapiens OX=9606 GN=MXRA5 PE=1 SV=3	Color2 [A=255, R=255, G=0, B=0]	9	8			TRUE	+	Elute_Ascites	96	96	31.6	31.6	312.15	0	323.31	1577700000	1228	2.93939	3.57708	0	8.17852	3.05843	23.2216	25.2513	25.0424	33.0782	32.4804	32.4922
+	2.37571	8.12053	sp|Q7Z7G0|TARSH_HUMAN	sp|Q7Z7G0|TARSH_HUMAN	381	Q7Z7G0	sp|Q7Z7G0|TARSH_HUMAN Target of Nesh-SH3 OS=Homo sapiens OX=9606 GN=ABI3BP PE=1 SV=1	Color2 [A=255, R=255, G=0, B=0]	9	8			TRUE	+	Elute_Ascites	31	31	28	28	118.64	0	323.31	1154900000	547	4.17391	2.37571	0	8.12053	2.39988	25.0559	21.6373	26.1792	32.8303	32.075	32.3287
+	2.42754	7.81216	sp|Q9Y279|VSIG4_HUMAN	sp|Q9Y279|VSIG4_HUMAN	434	Q9Y279	sp|Q9Y279|VSIG4_HUMAN V-set and immunoglobulin domain-containing protein 4 OS=Homo sapiens OX=9606 GN=VSIG4 PE=1 SV=1	Color2 [A=255, R=255, G=0, B=0]	9	8			TRUE	+	Elute_Ascites	6	6	24.3	24.3	43.987	0	124.35	44735000	47	6	2.42754	0	7.81216	2.37561	22.5526	23.0125	18.94	29.2819	29.2565	29.4032
+	4.0255	7.74128	sp|Q9HCU0|CD248_HUMAN	sp|Q9HCU0|CD248_HUMAN	419	Q9HCU0	sp|Q9HCU0|CD248_HUMAN Endosialin OS=Homo sapiens OX=9606 GN=CD248 PE=1 SV=1	Color2 [A=255, R=255, G=0, B=0]	9	8			TRUE	+	Elute_Ascites	8	8	14.3	14.3	80.858	0	92.406	71133000	56	2.06452	4.0255	0	7.74128	3.10812	21.3236	20.2465	21.4537	29.3384	28.6056	28.3036
+	4.97287	7.50075	sp|Q92954|PRG4_HUMAN	sp|Q92954|PRG4_HUMAN	400	Q92954	sp|Q92954|PRG4_HUMAN Proteoglycan 4 OS=Homo sapiens OX=9606 GN=PRG4 PE=1 SV=3	Color2 [A=255, R=255, G=0, B=0]	9	8			TRUE	+	Elute_Ascites	49	49	27.3	27.3	151.06	0	323.31	4750400000	1674	12.2264	4.97287	0	7.50075	3.29796	26.1428	26.9257	26.7167	34.2772	33.8133	34.197
+	4.7693	7.33072	sp|A1L4H1|SRCRL_HUMAN	sp|A1L4H1|SRCRL_HUMAN	78	A1L4H1	sp|A1L4H1|SRCRL_HUMAN Soluble scavenger receptor cysteine-rich domain-containing protein SSC5D OS=Homo sapiens OX=9606 GN=SSC5D PE=1 SV=3	Color2 [A=255, R=255, G=0, B=0]	9	8			TRUE	+	Elute_Ascites	19	19	22.4	22.4	165.74	0	323.31	338480000	443	4	4.7693	0	7.33072	3.18498	23.7581	22.7374	23.1699	30.6591	30.5443	30.4542
+	3.39758	6.72032	sp|Q68BL8|OLM2B_HUMAN	sp|Q68BL8|OLM2B_HUMAN	373	Q68BL8	sp|Q68BL8|OLM2B_HUMAN Olfactomedin-like protein 2B OS=Homo sapiens OX=9606 GN=OLFML2B PE=2 SV=2	Color2 [A=255, R=255, G=0, B=0]	9	8			TRUE	+	Elute_Ascites	6	6	10	10	83.998	0	15.666	20793000	31	4	3.39758	0	6.72032	2.56913	20.5754	21.2801	22.6342	28.4082	27.9973	28.2452
+	2.57841	6.71032	sp|Q9HBB8|CDHR5_HUMAN	sp|Q9HBB8|CDHR5_HUMAN	417	Q9HBB8	sp|Q9HBB8|CDHR5_HUMAN Cadherin-related family member 5 OS=Homo sapiens OX=9606 GN=CDHR5 PE=1 SV=3	Color2 [A=255, R=255, G=0, B=0]	9	8			TRUE	+	Elute_Ascites	7	7	10.5	10.5	88.222	0	33.764	20616000	43	3.75	2.57841	0	6.71032	2.23118	22.2726	21.1769	18.9174	27.8522	27.1655	27.4802
+	3.57184	6.2958	sp|P07359|GP1BA_HUMAN	sp|P07359|GP1BA_HUMAN	222	P07359	sp|P07359|GP1BA_HUMAN Platelet glycoprotein Ib alpha chain OS=Homo sapiens OX=9606 GN=GP1BA PE=1 SV=2	Color2 [A=255, R=255, G=0, B=0]	9	8			TRUE	+	Elute_Ascites	11	11	16.9	16.9	71.539	0	323.31	639980000	268	4.96154	3.57184	0	6.2958	2.49782	26.7005	26.1631	25.3616	33.0614	32.0604	31.9908
+	3.89624	5.90593	sp|Q9BUN1|MENT_HUMAN	sp|Q9BUN1|MENT_HUMAN	408	Q9BUN1	sp|Q9BUN1|MENT_HUMAN Protein MENT OS=Homo sapiens OX=9606 GN=MENT PE=2 SV=1	Color2 [A=255, R=255, G=0, B=0]	9	8			TRUE	+	Elute_Ascites	4	4	10.6	10.6	36.769	0	23.483	22527000	37	2.42308	3.89624	0	5.90593	2.45703	20.6169	21.7216	20.914	27.2012	27.2433	26.5259
+	2.60116	5.42081	sp|Q9BY67|CADM1_HUMAN	sp|Q9BY67|CADM1_HUMAN	410	Q9BY67	sp|Q9BY67|CADM1_HUMAN Cell adhesion molecule 1 OS=Homo sapiens OX=9606 GN=CADM1 PE=1 SV=2	Color2 [A=255, R=255, G=0, B=0]	9	8			TRUE	+	Elute_Ascites	3	3	14.3	14.3	48.509	0	69.694	35661000	17	4	2.60116	0	5.42081	1.93424	21.3925	20.3489	22.8171	26.4165	26.7647	27.6396
+	3.58515	5.34348	sp|Q04756|HGFA_HUMAN;CON__ENSEMBL:ENSBTAP00000023055	sp|Q04756|HGFA_HUMAN	345	Q04756	sp|Q04756|HGFA_HUMAN Hepatocyte growth factor activator OS=Homo sapiens OX=9606 GN=HGFAC PE=1 SV=1	Color2 [A=255, R=255, G=128, B=0]	9	8			TRUE	+	Elute_Ascites	15	15	26.1	26.1	70.681	0	323.31	629330000	263	1.875	3.58515	0	5.34348	2.19145	26.5645	26.672	25.5225	31.305	31.4112	32.0733
+	1.85018	5.24988	sp|P16070|CD44_HUMAN	sp|P16070|CD44_HUMAN	274	P16070	sp|P16070|CD44_HUMAN CD44 antigen OS=Homo sapiens OX=9606 GN=CD44 PE=1 SV=3	Color2 [A=255, R=255, G=0, B=0]	9	8			TRUE	+	Elute_Ascites	5	5	6.3	6.3	81.537	0	15.289	93490000	68	2.32258	1.85018	0	5.24988	1.60975	24.3999	25.2536	21.1987	29.003	28.3645	29.2343
+	3.07054	5.21292	sp|Q6EMK4|VASN_HUMAN	sp|Q6EMK4|VASN_HUMAN	375	Q6EMK4	sp|Q6EMK4|VASN_HUMAN Vasorin OS=Homo sapiens OX=9606 GN=VASN PE=1 SV=1	Color2 [A=255, R=255, G=0, B=0]	9	8			TRUE	+	Elute_Ascites	20	20	23.9	23.9	71.712	0	323.31	1357600000	377	6	3.07054	0	5.21292	2.02026	25.8116	27.3582	27.642	32.1028	32.3693	31.9785
+	3.70152	5.08738	sp|Q9ULI3|HEG1_HUMAN	sp|Q9ULI3|HEG1_HUMAN	431	Q9ULI3	sp|Q9ULI3|HEG1_HUMAN Protein HEG homolog 1 OS=Homo sapiens OX=9606 GN=HEG1 PE=1 SV=3	Color2 [A=255, R=255, G=128, B=0]	9	8			TRUE	+	Elute_Ascites	6	6	7.3	7.3	147.46	0	6.6282	10876000	15	1.77202	3.70152	0	5.08738	2.12884	21.5444	21.4673	20.8389	27.0081	26.0905	26.0142
+	3.6599	4.94262	sp|P12111|CO6A3_HUMAN	sp|P12111|CO6A3_HUMAN	260	P12111	sp|P12111|CO6A3_HUMAN Collagen alpha-3(VI) chain OS=Homo sapiens OX=9606 GN=COL6A3 PE=1 SV=5	Color2 [A=255, R=255, G=0, B=0]	9	8			TRUE	+	Elute_Ascites	55	55	18.7	18.7	343.67	0	323.31	2311500000	904	2.93023	3.6599	0	4.94262	2.06976	28.3543	29.1216	27.9908	33.0367	33.6669	33.591
+	1.74183	4.56328	sp|P25940|CO5A3_HUMAN	sp|P25940|CO5A3_HUMAN	296	P25940	sp|P25940|CO5A3_HUMAN Collagen alpha-3(V) chain OS=Homo sapiens OX=9606 GN=COL5A3 PE=1 SV=3	Color2 [A=255, R=255, G=0, B=0]	9	8			TRUE	+	Elute_Ascites	2	2	1.7	1.7	172.12	0	65.869	21543000	12	3.15385	1.74183	0	4.56328	1.43424	20.2688	21.2973	23.2586	24.7721	26.2285	27.5139
+	3.48844	4.35078	sp|Q96H15|TIMD4_HUMAN	sp|Q96H15|TIMD4_HUMAN	401	Q96H15	sp|Q96H15|TIMD4_HUMAN T-cell immunoglobulin and mucin domain-containing protein 4 OS=Homo sapiens OX=9606 GN=TIMD4 PE=1 SV=2	Color2 [A=255, R=255, G=0, B=0]	9	8			TRUE	+	Elute_Ascites	3	3	7.9	7.9	41.578	0	13.164	7723800	15	6	3.48844	0	4.35078	1.82972	21.4856	22.2081	21.8221	26.5386	26.4687	25.5608
+	2.62457	4.15571	sp|O00468|AGRIN_HUMAN	sp|O00468|AGRIN_HUMAN	82	O00468	sp|O00468|AGRIN_HUMAN Agrin OS=Homo sapiens OX=9606 GN=AGRN PE=1 SV=6	Color2 [A=255, R=255, G=255, B=0]	9	8			TRUE	+	Elute_Ascites	59	59	45.6	45.6	217.32	0	323.31	887580000	888	1.34118	2.62457	0	4.15571	1.59441	27.0149	26.4231	28.4455	31.2901	31.5843	31.4762
+	2.24403	3.61109	sp|Q9UGN4|CLM8_HUMAN	sp|Q9UGN4|CLM8_HUMAN	429	Q9UGN4	sp|Q9UGN4|CLM8_HUMAN CMRF35-like molecule 8 OS=Homo sapiens OX=9606 GN=CD300A PE=1 SV=2	Color2 [A=255, R=255, G=0, B=0]	9	8			TRUE	+	Elute_Ascites	2	2	7	7	33.2	0	3.4407	3554300	6	2.5	2.24403	0	3.61109	1.35297	21.6459	21.7724	21.0777	23.8525	25.8809	25.5959
+	3.64277	3.36879	sp|P01042|KNG1_HUMAN;CON__P01045-1;CON__Q2KJ62;CON__P01044-1	sp|P01042|KNG1_HUMAN	122	P01042	sp|P01042|KNG1_HUMAN Kininogen-1 OS=Homo sapiens OX=9606 GN=KNG1 PE=1 SV=2	Color2 [A=255, R=255, G=0, B=0]	9	8			TRUE	+	Elute_Ascites	28	28	38.7	38.7	71.957	0	323.31	2321800000	681	2.28571	3.64277	0	3.36879	1.48592	29.5008	29.0807	29.9014	32.8504	32.656	33.0828
+	1.83764	2.84775	sp|Q7Z7M0|MEGF8_HUMAN	sp|Q7Z7M0|MEGF8_HUMAN	382	Q7Z7M0	sp|Q7Z7M0|MEGF8_HUMAN Multiple epidermal growth factor-like domains protein 8 OS=Homo sapiens OX=9606 GN=MEGF8 PE=1 SV=2	Color2 [A=255, R=255, G=128, B=0]	9	8			TRUE	+	Elute_Ascites	5	5	2.7	2.7	303.1	0	5.7505	5273400	13	1.7625	1.83764	0.00737824	2.84775	1.05861	21.743	20.1281	21.5812	24.6175	24.2809	23.0971
+	1.62554	2.8359	sp|Q5T2D2|TRML2_HUMAN	sp|Q5T2D2|TRML2_HUMAN	371	Q5T2D2	sp|Q5T2D2|TRML2_HUMAN Trem-like transcript 2 protein OS=Homo sapiens OX=9606 GN=TREML2 PE=1 SV=2	Color2 [A=255, R=255, G=0, B=0]	9	8			TRUE	+	Elute_Ascites	2	2	7.5	7.5	35.126	0	9.7833	4176500	10	3.66667	1.62554	0.00781633	2.8359	1.01368	22.0226	20.5202	20.1849	24.0153	24.5567	22.6634
+	1.86252	2.7928	sp|Q99542|MMP19_HUMAN	sp|Q99542|MMP19_HUMAN	406	Q99542	sp|Q99542|MMP19_HUMAN Matrix metalloproteinase-19 OS=Homo sapiens OX=9606 GN=MMP19 PE=1 SV=1	Color2 [A=255, R=255, G=0, B=0]	9	8			TRUE	+	Elute_Ascites	1	1	3.7	3.7	57.356	0	9.1299	5051000	7	8.25	1.86252	0.00734021	2.7928	1.04781	22.7933	21.2697	20.6656	24.1172	24.215	24.7747
+	2.57641	2.60977	sp|P13611|CSPG2_HUMAN	sp|P13611|CSPG2_HUMAN	264	P13611	sp|P13611|CSPG2_HUMAN Versican core protein OS=Homo sapiens OX=9606 GN=VCAN PE=1 SV=3	Color2 [A=255, R=255, G=0, B=0]	9	8			TRUE	+	Elute_Ascites	21	21	7.9	7.9	372.82	0	323.31	635890000	382	3.44792	2.57641	0.00502174	2.60977	1.09089	28.3321	27.2709	28.413	30.6301	30.843	30.3722
+	3.48117	2.52793	sp|P05155|IC1_HUMAN;CON__P50448	sp|P05155|IC1_HUMAN	206	P05155	sp|P05155|IC1_HUMAN Plasma protease C1 inhibitor OS=Homo sapiens OX=9606 GN=SERPING1 PE=1 SV=2	Color2 [A=255, R=255, G=0, B=0]	9	8			TRUE	+	Elute_Ascites	39	39	50.8	50.8	55.154	0	323.31	27835000000	3451	5.6	3.48117	0.00313143	2.52793	1.13846	33.5517	33.593	32.9151	35.8391	35.8931	35.9114

## Sheet: OC234_Mucin
Significant	#NAME?	Difference	Protein IDs	Majority protein IDs	id	Uniprot	Fasta headers	Symbol color	Symbol type	Symbol size	Show label	Only identified by site	IsAMucin	Welch's T-test Significant Elute_Ascites	Welch's T-test significant	Peptides	Unique peptides	Sequence coverage [%]	Unique sequence coverage [%]	Mol. weight [kDa]	Q-value	Score	Intensity	MS/MS count	MucinScore	-Log Welch's T-test p-value Elute_Ascites	Welch's T-test q-value Elute_Ascites	Welch's T-test Difference Elute_Ascites	Welch's T-test Test statistic Elute_Ascites	LFQ intensity Ascites1	LFQ intensity Ascites2	LFQ intensity Ascites3	LFQ intensity Elute1	LFQ intensity Elute2	LFQ intensity Elute3
+	6.47531	14.1655	sp|Q7Z7G0|TARSH_HUMAN	sp|Q7Z7G0|TARSH_HUMAN	421	Q7Z7G0	sp|Q7Z7G0|TARSH_HUMAN Target of Nesh-SH3 OS=Homo sapiens OX=9606 GN=ABI3BP PE=1 SV=1	Color2 [A=255, R=255, G=0, B=0]	9	8			TRUE	+	Elute_Ascites	30	30	27.1	27.1	118.64	0	323.31	2360100000	515	4.17391	4.80693	0	14.1655	6.38723	19.8383	19.4086	20.0871	34.0206	34.0466	33.7635
+	4.2239	12.932	sp|Q6UX71|PXDC2_HUMAN	sp|Q6UX71|PXDC2_HUMAN	414	Q6UX71	sp|Q6UX71|PXDC2_HUMAN Plexin domain-containing protein 2 OS=Homo sapiens OX=9606 GN=PLXDC2 PE=1 SV=1	Color2 [A=255, R=255, G=0, B=0]	9	8			TRUE	+	Elute_Ascites	22	22	35.5	35.5	59.582	0	323.31	2762400000	435	6.5	3.96791	0	12.932	4.73663	19.3957	20.1296	20.896	33.8675	33.4249	31.9248
+	2.73585	12.8609	sp|P12259|FA5_HUMAN	sp|P12259|FA5_HUMAN	275	P12259	sp|P12259|FA5_HUMAN Coagulation factor V OS=Homo sapiens OX=9606 GN=F5 PE=1 SV=4	Color2 [A=255, R=255, G=255, B=0]	9	8			TRUE	+	Elute_Ascites	66	53	27.9	24.6	251.7	0	323.31	2330900000	932	1.30328	1.77543	0	12.8609	3.42691	21.0451	19.5693	25.3714	34.5644	35.2495	34.7545
+	7.1908	12.7976	sp|P07359|GP1BA_HUMAN	sp|P07359|GP1BA_HUMAN	229	P07359	sp|P07359|GP1BA_HUMAN Platelet glycoprotein Ib alpha chain OS=Homo sapiens OX=9606 GN=GP1BA PE=1 SV=2	Color2 [A=255, R=255, G=0, B=0]	9	8			TRUE	+	Elute_Ascites	13	13	17.6	17.6	71.539	0	323.31	3153200000	293	4.96154	7.11282	0	12.7976	6.0074	20.1875	20.2589	20.476	32.9735	33.0468	33.2949
+	3.21214	11.568	sp|A1L4H1|SRCRL_HUMAN	sp|A1L4H1|SRCRL_HUMAN	84	A1L4H1	sp|A1L4H1|SRCRL_HUMAN Soluble scavenger receptor cysteine-rich domain-containing protein SSC5D OS=Homo sapiens OX=9606 GN=SSC5D PE=1 SV=3	Color2 [A=255, R=255, G=0, B=0]	9	8			TRUE	+	Elute_Ascites	29	29	26.1	26.1	165.74	0	323.31	1400500000	741	4	1.99729	0	11.568	3.6339	21.2093	20.0992	24.0651	33.2305	33.4748	33.3722
+	3.9877	11.4952	sp|O00468|AGRIN_HUMAN	sp|O00468|AGRIN_HUMAN	87	O00468	sp|O00468|AGRIN_HUMAN Agrin OS=Homo sapiens OX=9606 GN=AGRN PE=1 SV=6	Color2 [A=255, R=255, G=255, B=0]	9	8			TRUE	+	Elute_Ascites	63	63	45.1	45.1	217.32	0	323.31	2081900000	1122	1.34118	2.40207	0	11.4952	4.1879	21.0668	22.1846	23.632	33.9049	33.7152	33.7488
+	2.6266	11.4456	sp|Q4ZHG4|FNDC1_HUMAN	sp|Q4ZHG4|FNDC1_HUMAN	402	Q4ZHG4	sp|Q4ZHG4|FNDC1_HUMAN Fibronectin type III domain-containing protein 1 OS=Homo sapiens OX=9606 GN=FNDC1 PE=2 SV=4	Color2 [A=255, R=255, G=0, B=0]	9	8			TRUE	+	Elute_Ascites	25	25	17.4	17.4	205.56	0	303.02	423070000	438	2.10938	1.94171	0	11.4456	3.12028	20.8525	20.5519	19.0835	33.304	33.0615	28.4592
+	5.02794	11.0873	sp|Q6EMK4|VASN_HUMAN	sp|Q6EMK4|VASN_HUMAN	411	Q6EMK4	sp|Q6EMK4|VASN_HUMAN Vasorin OS=Homo sapiens OX=9606 GN=VASN PE=1 SV=1	Color2 [A=255, R=255, G=0, B=0]	9	8			TRUE	+	Elute_Ascites	18	18	25	25	71.712	0	323.31	3868900000	503	6	3.75139	0	11.0873	4.63353	22.3545	21.9688	23.1858	33.7767	33.7208	33.2734
+	3.13297	10.7843	sp|Q9Y5Y7|LYVE1_HUMAN	sp|Q9Y5Y7|LYVE1_HUMAN	488	Q9Y5Y7	sp|Q9Y5Y7|LYVE1_HUMAN Lymphatic vessel endothelial hyaluronic acid receptor 1 OS=Homo sapiens OX=9606 GN=LYVE1 PE=1 SV=2	Color2 [A=255, R=255, G=0, B=0]	9	8			TRUE	+	Elute_Ascites	12	12	18.3	18.3	35.213	0	198.47	1347100000	432	5.33333	1.96569	0	10.7843	3.41651	23.944	21.3298	20.0233	32.4532	32.4558	32.741
+	4.82812	10.7388	sp|Q8WXI7|MUC16_HUMAN	sp|Q8WXI7|MUC16_HUMAN	437	Q8WXI7	sp|Q8WXI7|MUC16_HUMAN Mucin-16 OS=Homo sapiens OX=9606 GN=MUC16 PE=1 SV=3	Color2 [A=255, R=255, G=0, B=0]	9	8			TRUE	+	Elute_Ascites	51	51	5.5	5.5	1519.2	0	323.31	700460000	418	2.84067	3.84371	0	10.7388	4.42453	21.1788	22.2924	21.1274	32.4652	32.4678	31.8819
+	2.49782	10.5435	sp|Q9NR99|MXRA5_HUMAN	sp|Q9NR99|MXRA5_HUMAN	469	Q9NR99	sp|Q9NR99|MXRA5_HUMAN Matrix-remodeling-associated protein 5 OS=Homo sapiens OX=9606 GN=MXRA5 PE=1 SV=3	Color2 [A=255, R=255, G=0, B=0]	9	8			TRUE	+	Elute_Ascites	98	98	32.6	32.6	312.15	0	323.31	5009100000	1700	2.93939	1.6245	0	10.5435	2.8774	26.1269	26.038	21.0963	34.807	35.0781	35.0068
+	3.90852	10.2466	sp|Q76M96|CCD80_HUMAN	sp|Q76M96|CCD80_HUMAN	419	Q76M96	sp|Q76M96|CCD80_HUMAN Coiled-coil domain-containing protein 80 OS=Homo sapiens OX=9606 GN=CCDC80 PE=1 SV=1	Color2 [A=255, R=255, G=0, B=0]	9	8			TRUE	+	Elute_Ascites	25	25	28.5	28.5	108.17	0	323.31	383800000	387	2.9	2.78871	0	10.2466	3.80156	20.0247	19.7073	21.8058	31.1186	30.8519	30.3072
+	3.70221	9.7994	sp|Q68BL8|OLM2B_HUMAN	sp|Q68BL8|OLM2B_HUMAN	409	Q68BL8	sp|Q68BL8|OLM2B_HUMAN Olfactomedin-like protein 2B OS=Homo sapiens OX=9606 GN=OLFML2B PE=2 SV=2	Color2 [A=255, R=255, G=0, B=0]	9	8			TRUE	+	Elute_Ascites	8	8	14.3	14.3	83.998	0	33.662	238490000	57	4	2.3353	0	9.7994	3.56287	22.0342	22.0339	19.816	31.0164	31.3448	30.9211
+	7.52013	9.58118	sp|Q92954|PRG4_HUMAN	sp|Q92954|PRG4_HUMAN	443	Q92954	sp|Q92954|PRG4_HUMAN Proteoglycan 4 OS=Homo sapiens OX=9606 GN=PRG4 PE=1 SV=3	Color2 [A=255, R=169, G=169, B=169]	9	4			TRUE	+	Elute_Ascites	55	55	31.1	31.1	151.06	0	323.31	32876000000	3743	15.2	5.27609	0	9.58118	4.60477	27.9676	28.0335	28.0717	37.4672	37.7239	37.6253
+	3.11271	9.48114	sp|Q9HCU0|CD248_HUMAN	sp|Q9HCU0|CD248_HUMAN	464	Q9HCU0	sp|Q9HCU0|CD248_HUMAN Endosialin OS=Homo sapiens OX=9606 GN=CD248 PE=1 SV=1	Color2 [A=255, R=255, G=0, B=0]	9	8			TRUE	+	Elute_Ascites	12	12	17.3	17.3	80.858	0	323.31	920530000	176	2.06452	2.16383	0	9.48114	3.12995	22.1371	19.8546	23.203	30.8003	31.0672	31.7707
+	3.03235	9.33537	sp|P13611|CSPG2_HUMAN	sp|P13611|CSPG2_HUMAN	278	P13611	sp|P13611|CSPG2_HUMAN Versican core protein OS=Homo sapiens OX=9606 GN=VCAN PE=1 SV=3	Color2 [A=255, R=255, G=0, B=0]	9	8			TRUE	+	Elute_Ascites	27	27	9.2	9.2	372.82	0	323.31	803530000	339	3.44792	1.94633	0	9.33537	3.04745	21.3741	22.8173	24.9978	32.645	32.411	32.1393
+	4.8688	9.02005	sp|Q9UGN4|CLM8_HUMAN	sp|Q9UGN4|CLM8_HUMAN	479	Q9UGN4	sp|Q9UGN4|CLM8_HUMAN CMRF35-like molecule 8 OS=Homo sapiens OX=9606 GN=CD300A PE=1 SV=2	Color2 [A=255, R=255, G=0, B=0]	9	8			TRUE	+	Elute_Ascites	2	2	7	7	33.2	0	285.11	106030000	25	2.5	3.22273	0	9.02005	3.83767	20.1525	20.4791	20.2036	29.8648	28.7039	29.3266
+	3.77044	8.66287	sp|O00592|PODXL_HUMAN	sp|O00592|PODXL_HUMAN	90	O00592	sp|O00592|PODXL_HUMAN Podocalyxin OS=Homo sapiens OX=9606 GN=PODXL PE=1 SV=2	Color2 [A=255, R=255, G=0, B=0]	9	8			TRUE	+	Elute_Ascites	6	6	10.2	10.2	58.635	0	76.274	194300000	102	2.48148	3.056	0	8.66287	3.28466	21.7497	20.8851	22.8442	31.0708	30.1649	30.2319
+	4.63938	8.27945	sp|P15941|MUC1_HUMAN	sp|P15941|MUC1_HUMAN	286	P15941	sp|P15941|MUC1_HUMAN Mucin-1 OS=Homo sapiens OX=9606 GN=MUC1 PE=1 SV=3	Color2 [A=255, R=255, G=0, B=0]	9	8			TRUE	+	Elute_Ascites	6	6	6.1	6.1	122.1	0	54.286	268770000	102	2.42748	2.84647	0	8.27945	3.4974	21.9085	21.9891	23.0308	30.458	30.6531	30.6557
+	3.95599	8.06396	sp|Q68BL7|OLM2A_HUMAN	sp|Q68BL7|OLM2A_HUMAN	408	Q68BL7	sp|Q68BL7|OLM2A_HUMAN Olfactomedin-like protein 2A OS=Homo sapiens OX=9606 GN=OLFML2A PE=2 SV=1	Color2 [A=255, R=255, G=0, B=0]	9	8			TRUE	+	Elute_Ascites	4	4	8	8	73.054	0	23.808	79900000	34	3.6	2.96357	0	8.06396	3.18447	20.0092	21.6918	21.0407	29.2085	29.163	28.5621
+	4.95091	7.95004	sp|P12111|CO6A3_HUMAN	sp|P12111|CO6A3_HUMAN	274	P12111	sp|P12111|CO6A3_HUMAN Collagen alpha-3(VI) chain OS=Homo sapiens OX=9606 GN=COL6A3 PE=1 SV=5	Color2 [A=255, R=255, G=0, B=0]	9	8			TRUE	+	Elute_Ascites	139	139	45.1	45.1	343.67	0	323.31	9690700000	2143	2.93023	3.90592	0	7.95004	3.46482	26.8578	26.8995	27.6668	35.2469	35.1997	34.8276
+	5.14038	7.93161	sp|P08519|APOA_HUMAN;sp|Q16609|LPAL2_HUMAN	sp|P08519|APOA_HUMAN	241	P08519	sp|P08519|APOA_HUMAN Apolipoprotein(a) OS=Homo sapiens OX=9606 GN=LPA PE=1 SV=1	Color2 [A=255, R=255, G=0, B=0]	9	8			TRUE	+	Elute_Ascites	61	61	53	53	501.31	0	323.31	8124000000	1424	2.85971	4.38632	0	7.93161	3.50437	27.8173	27.9125	28.2624	36.2027	35.4808	36.1035
+	2.68794	7.90574	sp|Q9ULI3|HEG1_HUMAN	sp|Q9ULI3|HEG1_HUMAN	484	Q9ULI3	sp|Q9ULI3|HEG1_HUMAN Protein HEG homolog 1 OS=Homo sapiens OX=9606 GN=HEG1 PE=1 SV=3	Color2 [A=255, R=255, G=128, B=0]	9	8			TRUE	+	Elute_Ascites	7	7	6.7	6.7	147.46	0	29.88	31948000	35	1.77202	1.77906	0	7.90574	2.54237	22.7591	19.5155	19.4331	28.3521	28.8261	28.2468
+	4.36097	7.52411	sp|P16070|CD44_HUMAN	sp|P16070|CD44_HUMAN	288	P16070	sp|P16070|CD44_HUMAN CD44 antigen OS=Homo sapiens OX=9606 GN=CD44 PE=1 SV=3	Color2 [A=255, R=255, G=0, B=0]	9	8			TRUE	+	Elute_Ascites	4	4	5.3	5.3	81.537	0	9.8926	259490000	74	2.32258	2.60911	0	7.52411	3.14512	22.4657	22.1944	23.4771	30.3117	30.222	30.1758
+	2.48727	7.39068	sp|Q9BY67|CADM1_HUMAN	sp|Q9BY67|CADM1_HUMAN	455	Q9BY67	sp|Q9BY67|CADM1_HUMAN Cell adhesion molecule 1 OS=Homo sapiens OX=9606 GN=CADM1 PE=1 SV=2	Color2 [A=255, R=255, G=0, B=0]	9	8			TRUE	+	Elute_Ascites	4	4	16.3	16.3	48.509	0	123.05	150400000	45	4	1.86327	0	7.39068	2.3283	20.324	20.4421	23.7014	29.3747	29.1607	28.1041
+	3.75557	7.13785	sp|P08174|DAF_HUMAN	sp|P08174|DAF_HUMAN	237	P08174	sp|P08174|DAF_HUMAN Complement decay-accelerating factor OS=Homo sapiens OX=9606 GN=CD55 PE=1 SV=4	Color2 [A=255, R=255, G=0, B=0]	9	8			TRUE	+	Elute_Ascites	9	9	30.4	30.4	41.4	0	285.66	127390000	54	5.11111	2.89177	0	7.13785	2.82155	22.0717	21.7101	21.3161	28.0054	28.8284	29.6776
+	2.37964	7.051	sp|Q9Y279|VSIG4_HUMAN	sp|Q9Y279|VSIG4_HUMAN	486	Q9Y279	sp|Q9Y279|VSIG4_HUMAN V-set and immunoglobulin domain-containing protein 4 OS=Homo sapiens OX=9606 GN=VSIG4 PE=1 SV=1	Color2 [A=255, R=255, G=0, B=0]	9	8			TRUE	+	Elute_Ascites	17	17	43.6	43.6	43.987	0	323.31	447980000	179	6	1.68091	0.0012	7.051	2.20447	22.6684	24.6159	26.6942	31.5473	31.3062	32.278
+	3.22785	6.92778	sp|Q04756|HGFA_HUMAN	sp|Q04756|HGFA_HUMAN	371	Q04756	sp|Q04756|HGFA_HUMAN Hepatocyte growth factor activator OS=Homo sapiens OX=9606 GN=HGFAC PE=1 SV=1	Color2 [A=255, R=255, G=128, B=0]	9	8			TRUE	+	Elute_Ascites	28	23	49	46.6	70.681	0	323.31	2485300000	460	1.875	3.22601	0	6.92778	2.56387	26.1079	26.554	24.9153	32.5302	32.0717	33.7587
+	3.051	6.50107	sp|P18827|SDC1_HUMAN	sp|P18827|SDC1_HUMAN	293	P18827	sp|P18827|SDC1_HUMAN Syndecan-1 OS=Homo sapiens OX=9606 GN=SDC1 PE=1 SV=3	Color2 [A=255, R=255, G=0, B=0]	9	8			TRUE	+	Elute_Ascites	1	1	5.5	5.5	32.461	0	12.428	33664000	9	3.55556	2.83344	0	6.50107	2.37938	21.9816	22.4607	21.0349	27.3866	29.4443	28.1495
+	2.43051	6.04379	sp|Q96H15|TIMD4_HUMAN	sp|Q96H15|TIMD4_HUMAN	444	Q96H15	sp|Q96H15|TIMD4_HUMAN T-cell immunoglobulin and mucin domain-containing protein 4 OS=Homo sapiens OX=9606 GN=TIMD4 PE=1 SV=2	Color2 [A=255, R=255, G=0, B=0]	9	8			TRUE	+	Elute_Ascites	4	4	10.8	10.8	41.578	0	8.2769	35951000	51	6	1.66492	0.00100935	6.04379	2.01798	23.7596	20.6924	20.996	28.2348	27.5823	27.7622
+	2.33667	5.97857	sp|O94910|AGRL1_HUMAN	sp|O94910|AGRL1_HUMAN	102	O94910	sp|O94910|AGRL1_HUMAN Adhesion G protein-coupled receptor L1 OS=Homo sapiens OX=9606 GN=ADGRL1 PE=1 SV=1	Color2 [A=255, R=255, G=0, B=0]	9	8			TRUE	+	Elute_Ascites	3	3	2.2	2.2	162.71	0	25.93	23895000	11	3.55556	1.70516	0.00102857	5.97857	1.96393	21.7583	21.4594	18.6205	26.7424	26.011	27.0205
+	2.93995	5.90121	sp|Q9HBB8|CDHR5_HUMAN	sp|Q9HBB8|CDHR5_HUMAN	461	Q9HBB8	sp|Q9HBB8|CDHR5_HUMAN Cadherin-related family member 5 OS=Homo sapiens OX=9606 GN=CDHR5 PE=1 SV=3	Color2 [A=255, R=255, G=0, B=0]	9	8			TRUE	+	Elute_Ascites	6	6	10.3	10.3	88.222	0	24.616	32569000	54	3.75	2.86038	0	5.90121	2.17708	21.2477	22.7826	22.1894	28.8317	28.1497	26.942
+	2.25191	5.6494	sp|Q5T2D2|TRML2_HUMAN	sp|Q5T2D2|TRML2_HUMAN	405	Q5T2D2	sp|Q5T2D2|TRML2_HUMAN Trem-like transcript 2 protein OS=Homo sapiens OX=9606 GN=TREML2 PE=1 SV=2	Color2 [A=255, R=255, G=0, B=0]	9	8			TRUE	+	Elute_Ascites	1	1	3.1	3.1	35.126	0.009828	2.5131	27379000	9	3.66667	1.6762	0.000955752	5.6494	1.85751	21.5556	18.8996	22.1104	26.9661	26.6591	25.8886
+	3.78754	5.4812	sp|Q8WWV6|FCAMR_HUMAN	sp|Q8WWV6|FCAMR_HUMAN	436	Q8WWV6	sp|Q8WWV6|FCAMR_HUMAN High affinity immunoglobulin alpha and immunoglobulin mu Fc receptor OS=Homo sapiens OX=9606 GN=FCAMR PE=1 SV=1	Color2 [A=255, R=255, G=0, B=0]	9	8			TRUE	+	Elute_Ascites	3	3	8.3	8.3	57.143	0	19.965	21215000	13	4.26923	2.53649	0	5.4812	2.28454	20.2521	20.4798	20.1125	25.6405	26.4816	25.166
+	2.69227	5.27327	sp|Q9BUN1|MENT_HUMAN	sp|Q9BUN1|MENT_HUMAN	453	Q9BUN1	sp|Q9BUN1|MENT_HUMAN Protein MENT OS=Homo sapiens OX=9606 GN=MENT PE=2 SV=1	Color2 [A=255, R=255, G=0, B=0]	9	8			TRUE	+	Elute_Ascites	8	8	35.2	35.2	36.769	0	68.943	63827000	21	2.42308	2.60833	0	5.27327	1.92584	23.0773	21.5046	22.4734	28.4547	27.9095	26.5109
+	3.70581	5.11203	sp|Q9HC84|MUC5B_HUMAN	sp|Q9HC84|MUC5B_HUMAN	462	Q9HC84	sp|Q9HC84|MUC5B_HUMAN Mucin-5B OS=Homo sapiens OX=9606 GN=MUC5B PE=1 SV=3	Color2 [A=255, R=255, G=0, B=0]	9	8			TRUE	+	Elute_Ascites	6	6	2.2	2.2	596.33	0	50.546	17095000	18	6.47699	2.58378	0.00121348	5.11203	2.13835	21.8578	21.283	22.5662	27.146	26.7705	27.1266
+	2.51239	4.81907	sp|P25940|CO5A3_HUMAN	sp|P25940|CO5A3_HUMAN	314	P25940	sp|P25940|CO5A3_HUMAN Collagen alpha-3(V) chain OS=Homo sapiens OX=9606 GN=COL5A3 PE=1 SV=3	Color2 [A=255, R=255, G=0, B=0]	9	8			TRUE	+	Elute_Ascites	3	3	2.9	2.9	172.12	0	74.533	45273000	11	3.15385	2.43769	0.0011134	4.81907	1.74997	22.1888	20.6067	22.5221	26.4186	25.8811	27.475
+	4.00193	4.74808	sp|Q8TF66|LRC15_HUMAN	sp|Q8TF66|LRC15_HUMAN	434	Q8TF66	sp|Q8TF66|LRC15_HUMAN Leucine-rich repeat-containing protein 15 OS=Homo sapiens OX=9606 GN=LRRC15 PE=2 SV=2	Color2 [A=255, R=255, G=0, B=0]	9	8			TRUE	+	Elute_Ascites	4	4	9.1	9.1	64.365	0	17.156	26535000	10	3.42857	3.89495	0	4.74808	2.0598	21.9843	21.3157	21.6039	26.6714	26.5613	25.9154
+	3.10582	4.63139	sp|Q7Z7M0|MEGF8_HUMAN	sp|Q7Z7M0|MEGF8_HUMAN	422	Q7Z7M0	sp|Q7Z7M0|MEGF8_HUMAN Multiple epidermal growth factor-like domains protein 8 OS=Homo sapiens OX=9606 GN=MEGF8 PE=1 SV=2	Color2 [A=255, R=255, G=128, B=0]	9	8			TRUE	+	Elute_Ascites	10	10	4.4	4.4	303.1	0	19.148	105100000	39	1.7625	2.15213	0.000931034	4.63139	1.849	23.2833	22.8299	23.2026	26.7674	28.1847	28.2579
+	1.20712	4.51184	sp|Q9H1U4|MEGF9_HUMAN	sp|Q9H1U4|MEGF9_HUMAN	459	Q9H1U4	sp|Q9H1U4|MEGF9_HUMAN Multiple epidermal growth factor-like domains protein 9 OS=Homo sapiens OX=9606 GN=MEGF9 PE=2 SV=3	Color2 [A=255, R=255, G=0, B=0]	9	8			TRUE	+	Elute_Ascites	2	2	6.1	6.1	62.983	0	18.003	14494000	10	3.9375	1.07913	0.00410989	4.51184	1.20107	21.5331	19.7405	22.4573	22.6494	27.6439	26.9731
+	1.84057	4.21499	sp|Q9NPY3|C1QR1_HUMAN	sp|Q9NPY3|C1QR1_HUMAN	466	Q9NPY3	sp|Q9NPY3|C1QR1_HUMAN Complement component C1q receptor OS=Homo sapiens OX=9606 GN=CD93 PE=1 SV=3	Color2 [A=255, R=255, G=255, B=0]	9	8			TRUE	+	Elute_Ascites	5	5	12.4	12.4	68.559	0	95.579	17455000	15	1.25926	1.2979	0.00376879	4.21499	1.39599	22.7987	21.1282	19.3029	25.4085	25.01	25.4563
+	1.00961	4.17362	sp|P58397|ATS12_HUMAN	sp|P58397|ATS12_HUMAN	349	P58397	sp|P58397|ATS12_HUMAN A disintegrin and metalloproteinase with thrombospondin motifs 12 OS=Homo sapiens OX=9606 GN=ADAMTS12 PE=1 SV=2	Color2 [A=255, R=255, G=0, B=0]	9	8			TRUE	+	Elute_Ascites	1	1	0.8	0.8	177.67	0	20.989	13736000	14	2.75806	0.906898	0.00753171	4.17362	1.05934	20.1044	22.9914	21.104	22.0907	27.5186	27.1115
+	1.06271	4.03678	sp|Q14112|NID2_HUMAN	sp|Q14112|NID2_HUMAN	383	Q14112	sp|Q14112|NID2_HUMAN Nidogen-2 OS=Homo sapiens OX=9606 GN=NID2 PE=1 SV=3	Color2 [A=255, R=255, G=0, B=0]	9	8			TRUE			5	5	5.5	5.5	151.25	0	26.718	19180000	24	3.45	0.844353	0.0112186	4.03678	1.06648	26.7762	21.0976	25.7912	29.1148	27.9463	28.7143
+	1.20192	3.96153	sp|Q6WRI0|IGS10_HUMAN	sp|Q6WRI0|IGS10_HUMAN	417	Q6WRI0	sp|Q6WRI0|IGS10_HUMAN Immunoglobulin superfamily member 10 OS=Homo sapiens OX=9606 GN=IGSF10 PE=1 SV=1	Color2 [A=255, R=255, G=0, B=0]	9	8			TRUE	+	Elute_Ascites	7	7	5	5	290.83	0	9.055	12787000	31	3.11392	0.926005	0.00894686	3.96153	1.11621	23.3033	18.9244	23.6923	25.4941	26.3645	25.9461
+	1.92582	3.94893	sp|Q99542|MMP19_HUMAN	sp|Q99542|MMP19_HUMAN	451	Q99542	sp|Q99542|MMP19_HUMAN Matrix metalloproteinase-19 OS=Homo sapiens OX=9606 GN=MMP19 PE=1 SV=1	Color2 [A=255, R=255, G=0, B=0]	9	8			TRUE	+	Elute_Ascites	4	4	13	13	57.356	0	17.833	20288000	14	8.25	1.82251	0.00145912	3.94893	1.36109	23.4586	21.1131	21.4107	25.4625	26.9791	25.3877
+	1.79317	3.60993	sp|Q14118|DAG1_HUMAN	sp|Q14118|DAG1_HUMAN	384	Q14118	sp|Q14118|DAG1_HUMAN Dystroglycan OS=Homo sapiens OX=9606 GN=DAG1 PE=1 SV=2	Color2 [A=255, R=255, G=0, B=0]	9	8			TRUE	+	Elute_Ascites	2	2	3.1	3.1	97.44	0	10.02	12132000	10	5.85714	1.58341	0.00372571	3.60993	1.24395	20.8805	20.7006	23.155	26.0498	24.6448	24.8714
+	3.21035	3.49616	sp|Q99102|MUC4_HUMAN	sp|Q99102|MUC4_HUMAN	450	Q99102	sp|Q99102|MUC4_HUMAN Mucin-4 OS=Homo sapiens OX=9606 GN=MUC4 PE=1 SV=4	Color2 [A=255, R=255, G=0, B=0]	9	8			TRUE	+	Elute_Ascites	2	2	1.9	1.9	231.52	0	5.8908	3512700	14	3.30435	2.70676	0.0016338	3.49616	1.48267	21.6415	21.3272	20.5834	24.8171	24.886	24.3375
+	1.88815	3.44899	sp|Q13201|MMRN1_HUMAN	sp|Q13201|MMRN1_HUMAN	379	Q13201	sp|Q13201|MMRN1_HUMAN Multimerin-1 OS=Homo sapiens OX=9606 GN=MMRN1 PE=1 SV=3	Color2 [A=255, R=255, G=0, B=0]	9	8			TRUE	+	Elute_Ascites	1	1	1.7	1.7	138.11	0.0099502	2.6763	1894800	2	2.85	1.54388	0.0041326	3.44899	1.2285	19.7194	20.8241	20.186	24.6558	22.2346	24.1861
+	1.58607	3.28378	sp|P16112|PGCA_HUMAN	sp|P16112|PGCA_HUMAN	289	P16112	sp|P16112|PGCA_HUMAN Aggrecan core protein OS=Homo sapiens OX=9606 GN=ACAN PE=1 SV=3	Color2 [A=255, R=255, G=128, B=0]	9	8			TRUE	+	Elute_Ascites	3	3	1.5	1.5	261.33	0	8.745	9403900	27	1.6	1.2932	0.00733333	3.28378	1.11297	21.6561	23.6788	24.6646	26.8226	25.943	27.0852
+	3.3543	3.24164	sp|P05155|IC1_HUMAN;CON__P50448	sp|P05155|IC1_HUMAN	213	P05155	sp|P05155|IC1_HUMAN Plasma protease C1 inhibitor OS=Homo sapiens OX=9606 GN=SERPING1 PE=1 SV=2	Color2 [A=255, R=169, G=169, B=169]	9	4			TRUE	+	Elute_Ascites	46	46	57.4	57.4	55.154	0	323.31	96229000000	4544	10	3.34833	0.00161111	3.24164	1.4065	34.2765	34.1109	34.8409	37.2637	37.7047	37.9848
+	2.12549	2.66291	sp|P01042|KNG1_HUMAN;CON__P01045-1;CON__Q2KJ62;CON__P01044-1	sp|P01042|KNG1_HUMAN	130	P01042	sp|P01042|KNG1_HUMAN Kininogen-1 OS=Homo sapiens OX=9606 GN=KNG1 PE=1 SV=2	Color2 [A=255, R=255, G=0, B=0]	9	8			TRUE	+	Elute_Ascites	39	39	46.9	46.9	71.957	0	323.31	14836000000	1433	2.28571	2.03781	0.00740816	2.66291	1.05146	32.1727	32.1501	31.2062	33.8874	34.3055	35.3249

## Sheet: OC107_NonMucin
Significant	LOG(P-value)	Difference	Protein IDs	Majority protein IDs	Uniprot	Fasta headers	Symbol color	Symbol type	Symbol size	Show label	Only identified by site	IsAMucin	Student's T-test Significant Elute_Ascites	Student's T-test significant	Peptides	Unique peptides	Sequence coverage [%]	Unique sequence coverage [%]	Mol. weight [kDa]	Q-value	Score	Intensity	MS/MS count	MucinScore	-Log Student's T-test p-value Elute_Ascites	Student's T-test q-value Elute_Ascites	Student's T-test Difference Elute_Ascites	Student's T-test Test statistic Elute_Ascites	LFQ intensity Asc1	LFQ intensity Asc2	LFQ intensity Asc3	LFQ intensity Elute1	LFQ intensity Elute2	LFQ intensity Elute3
+	4.00074	10.8314	sp|Q9Y240|CLC11_HUMAN	sp|Q9Y240|CLC11_HUMAN	Q9Y240	sp|Q9Y240|CLC11_HUMAN C-type lectin domain family 11 member A OS=Homo sapiens OX=9606 GN=CLEC11A PE=1 SV=1	Color2 [A=255, R=192, G=192, B=192]	9	4			FALSE			20	20	54.8	54.8	35.694	0	250.85	681970000	194	0	4.00074	0.8584	10.8314	4.01682	19.8226	20.6688	18.3093	30.3954	30.6097	30.2899
+	3.59468	8.59931	sp|P04180|LCAT_HUMAN	sp|P04180|LCAT_HUMAN	P04180	sp|P04180|LCAT_HUMAN Phosphatidylcholine-sterol acyltransferase OS=Homo sapiens OX=9606 GN=LCAT PE=1 SV=1	Color2 [A=255, R=192, G=192, B=192]	9	4			FALSE			9	9	27.5	27.5	49.577	0	174.12	235420000	47	0	3.59468	0.965053	8.59931	3.18319	21.0866	20.0397	18.7242	28.302	28.8437	28.5026
+	4.28107	8.55386	sp|O75787|RENR_HUMAN	sp|O75787|RENR_HUMAN	O75787	sp|O75787|RENR_HUMAN Renin receptor OS=Homo sapiens OX=9606 GN=ATP6AP2 PE=1 SV=2	Color2 [A=255, R=192, G=192, B=192]	9	4			FALSE			9	9	29.7	29.7	39.008	0	62.916	26988000	40	0	4.28107	0.967714	8.55386	3.46703	18.7355	18.5236	18.5915	26.331	27.9287	27.2525
+	2.93805	8.3349	sp|P22897|MRC1_HUMAN	sp|P22897|MRC1_HUMAN	P22897	sp|P22897|MRC1_HUMAN Macrophage mannose receptor 1 OS=Homo sapiens OX=9606 GN=MRC1 PE=1 SV=1	Color2 [A=255, R=192, G=192, B=192]	9	4			FALSE			17	17	14.4	14.4	166.01	0	82.085	171850000	63	0	2.93805	0.976606	8.3349	2.77385	20.5693	18.9465	17.141	27.398	27.3854	26.8781
+	2.69612	8.15535	sp|P06733|ENOA_HUMAN;sp|P13929|ENOB_HUMAN;sp|P09104|ENOG_HUMAN	sp|P06733|ENOA_HUMAN	P06733	sp|P06733|ENOA_HUMAN Alpha-enolase OS=Homo sapiens OX=9606 GN=ENO1 PE=1 SV=2	Color2 [A=255, R=192, G=192, B=192]	9	4			FALSE			16	16	46.3	46.3	47.168	0	143.35	162100000	92	0	2.69612	0.983478	8.15535	2.59815	20.4808	21.2399	18.0663	27.6501	27.2996	29.3033
+	2.86328	8.09623	sp|Q9H4A9|DPEP2_HUMAN	sp|Q9H4A9|DPEP2_HUMAN	Q9H4A9	sp|Q9H4A9|DPEP2_HUMAN Dipeptidase 2 OS=Homo sapiens OX=9606 GN=DPEP2 PE=1 SV=3	Color2 [A=255, R=192, G=192, B=192]	9	4			FALSE			14	14	37	37	53.364	0	143.43	254850000	85	0	2.86328	0.995	8.09623	2.67982	20.2745	19.4359	17.5502	26.0463	28.2122	27.2907
+	2.50725	7.93435	sp|P28300|LYOX_HUMAN;sp|Q08397|LOXL1_HUMAN	sp|P28300|LYOX_HUMAN	P28300	sp|P28300|LYOX_HUMAN Protein-lysine 6-oxidase OS=Homo sapiens OX=9606 GN=LOX PE=1 SV=2	Color2 [A=255, R=192, G=192, B=192]	9	4			FALSE			7	7	19.7	19.7	46.944	0	23.124	38380000	42	0	2.50725	0.991273	7.93435	2.44505	20.6546	22.277	18.1533	28.4218	27.6645	28.8017
+	2.91773	7.74491	sp|P24592|IBP6_HUMAN	sp|P24592|IBP6_HUMAN	P24592	sp|P24592|IBP6_HUMAN Insulin-like growth factor-binding protein 6 OS=Homo sapiens OX=9606 GN=IGFBP6 PE=1 SV=1	Color2 [A=255, R=192, G=192, B=192]	9	4			FALSE			11	11	36.2	36.2	25.322	0	323.31	316740000	147	0	2.91773	0.978182	7.74491	2.62966	21.0297	23.2624	24.1253	30.2483	30.4577	30.9461
+	2.57439	7.44148	sp|P04406|G3P_HUMAN	sp|P04406|G3P_HUMAN	P04406	sp|P04406|G3P_HUMAN Glyceraldehyde-3-phosphate dehydrogenase OS=Homo sapiens OX=9606 GN=GAPDH PE=1 SV=3	Color2 [A=255, R=192, G=192, B=192]	9	4			FALSE			11	11	45.4	45.4	36.053	0	197.88	512490000	176	0	2.57439	0.989754	7.44148	2.38503	23.3861	20.2138	22.5944	28.4822	29.5174	30.5192
+	3.1552	7.35517	sp|Q86XL3|ANKL2_HUMAN	sp|Q86XL3|ANKL2_HUMAN	Q86XL3	sp|Q86XL3|ANKL2_HUMAN Ankyrin repeat and LEM domain-containing protein 2 OS=Homo sapiens OX=9606 GN=ANKLE2 PE=1 SV=4	Color2 [A=255, R=192, G=192, B=192]	9	4			FALSE			2	2	2.1	2.1	104.11	0	3.0716	917280000	38	0	3.1552	0.986047	7.35517	2.64729	20.3965	17.7888	19.5114	26.6371	26.3232	26.8018
+	3.40778	7.33737	sp|Q14767|LTBP2_HUMAN	sp|Q14767|LTBP2_HUMAN	Q14767	sp|Q14767|LTBP2_HUMAN Latent-transforming growth factor beta-binding protein 2 OS=Homo sapiens OX=9606 GN=LTBP2 PE=1 SV=3	Color2 [A=255, R=192, G=192, B=192]	9	4			FALSE			14	14	12.5	12.5	195.05	0	72.032	233200000	61	0	3.40778	0.976778	7.33737	2.74983	19.9832	21.4454	19.2646	27.8511	27.6389	27.2153
+	3.83948	7.10265	sp|P08519|APOA_HUMAN;sp|Q16609|LPAL2_HUMAN	sp|P08519|APOA_HUMAN		sp|P08519|APOA_HUMAN Apolipoprotein(a) OS=Homo sapiens OX=9606 GN=LPA PE=1 SV=1	Color2 [A=255, R=192, G=192, B=192]	9	4			FALSE			81	81	54.8	54.8	501.31	0	323.31	274000000000	7265	NaN	3.83948	0.977857	7.10265	2.83894	29.1083	27.9256	27.8491	35.9035	35.3983	34.8892
+	3.13923	7.00239	sp|Q8IUX7|AEBP1_HUMAN;sp|Q8N436|CPXM2_HUMAN	sp|Q8IUX7|AEBP1_HUMAN	Q8IUX7	sp|Q8IUX7|AEBP1_HUMAN Adipocyte enhancer-binding protein 1 OS=Homo sapiens OX=9606 GN=AEBP1 PE=1 SV=1	Color2 [A=255, R=192, G=192, B=192]	9	4			FALSE			13	13	15.6	15.6	130.93	0	47.664	158000000	55	0	3.13923	0.99296	7.00239	2.54804	18.7265	21.1182	19.8203	26.3315	27.2754	27.0653
+	4.07889	6.77614	sp|P23470|PTPRG_HUMAN	sp|P23470|PTPRG_HUMAN	P23470	sp|P23470|PTPRG_HUMAN Receptor-type tyrosine-protein phosphatase gamma OS=Homo sapiens OX=9606 GN=PTPRG PE=1 SV=4	Color2 [A=255, R=192, G=192, B=192]	9	4			FALSE			10	10	11.3	11.3	162	0	192.66	577110000	93	0	4.07889	0.9828	6.77614	2.80431	20.2829	20.4224	21.4955	27.5337	27.7794	27.216
+	3.19283	6.74527	sp|Q08431|MFGM_HUMAN	sp|Q08431|MFGM_HUMAN	Q08431	sp|Q08431|MFGM_HUMAN Lactadherin OS=Homo sapiens OX=9606 GN=MFGE8 PE=1 SV=3	Color2 [A=255, R=192, G=192, B=192]	9	4			FALSE			6	6	20.7	20.7	43.104	0	15.466	17938000	24	0	3.19283	0.982615	6.74527	2.50011	18.2129	20.3869	18.4214	25.917	25.7193	25.6207
+	3.09401	6.70949	sp|Q9BQE3|TBA1C_HUMAN;sp|Q71U36|TBA1A_HUMAN;sp|P68363|TBA1B_HUMAN;sp|Q6PEY2|TBA3E_HUMAN;sp|P0DPH8|TBA3D_HUMAN;sp|P0DPH7|TBA3C_HUMAN;sp|P68366|TBA4A_HUMAN;sp|Q9NY65|TBA8_HUMAN	sp|Q9BQE3|TBA1C_HUMAN;sp|Q71U36|TBA1A_HUMAN;sp|P68363|TBA1B_HUMAN;sp|Q6PEY2|TBA3E_HUMAN;sp|P0DPH8|TBA3D_HUMAN;sp|P0DPH7|TBA3C_HUMAN	Q9BQE3	sp|Q9BQE3|TBA1C_HUMAN Tubulin alpha-1C chain OS=Homo sapiens OX=9606 GN=TUBA1C PE=1 SV=1;sp|Q71U36|TBA1A_HUMAN Tubulin alpha-1A chain OS=Homo sapiens OX=9606 GN=TUBA1A PE=1 SV=1;sp|P68363|TBA1B_HUMAN Tubulin alpha-1B chain OS=Homo sapiens OX=9606 GN=TUBA1B	Color2 [A=255, R=192, G=192, B=192]	9	4			FALSE			7	7	21.8	21.8	49.895	0	46.297	42008000	30	0	3.09401	0.991481	6.70949	2.45185	21.0295	20.1307	18.8724	26.3367	27.4977	26.3266
+	2.12707	6.70725	sp|Q86SQ4|AGRG6_HUMAN	sp|Q86SQ4|AGRG6_HUMAN	Q86SQ4	sp|Q86SQ4|AGRG6_HUMAN Adhesion G-protein coupled receptor G6 OS=Homo sapiens OX=9606 GN=ADGRG6 PE=1 SV=3	Color2 [A=255, R=192, G=192, B=192]	9	4			FALSE			4	4	4.1	4.1	136.69	0	17.789	138830000	26	0	2.12707	0.997659	6.70725	2.00811	20.4842	17.3209	21.3975	25.4126	26.8258	27.086
+	2.7732	6.38934	sp|Q9HDC9|APMAP_HUMAN	sp|Q9HDC9|APMAP_HUMAN	Q9HDC9	sp|Q9HDC9|APMAP_HUMAN Adipocyte plasma membrane-associated protein OS=Homo sapiens OX=9606 GN=APMAP PE=1 SV=2	Color2 [A=255, R=192, G=192, B=192]	9	4			FALSE			9	9	33.4	33.4	46.48	0	27.866	70976000	25	0	2.7732	0.986085	6.38934	2.24091	21.1817	19.3083	19.0792	26.6564	25.1937	26.8872
+	3.00307	6.38754	sp|Q9BXX0|EMIL2_HUMAN	sp|Q9BXX0|EMIL2_HUMAN	Q9BXX0	sp|Q9BXX0|EMIL2_HUMAN EMILIN-2 OS=Homo sapiens OX=9606 GN=EMILIN2 PE=1 SV=3	Color2 [A=255, R=192, G=192, B=192]	9	4			FALSE			8	8	9.9	9.9	115.69	0	44.349	37203000	37	0	3.00307	0.995333	6.38754	2.33081	19.9615	18.5451	20.0788	25.109	25.6654	26.9736
+	3.15674	6.13906	sp|P78536|ADA17_HUMAN	sp|P78536|ADA17_HUMAN	P78536	sp|P78536|ADA17_HUMAN Disintegrin and metalloproteinase domain-containing protein 17 OS=Homo sapiens OX=9606 GN=ADAM17 PE=1 SV=1	Color2 [A=255, R=192, G=192, B=192]	9	4			FALSE			5	5	8.3	8.3	93.02	0	10.601	10617000	25	0	3.15674	0.998209	6.13906	2.31743	18.8873	20.6949	19.4681	25.0875	26.2745	26.1055
+	2.73757	5.92996	sp|Q9NYQ8|FAT2_HUMAN	sp|Q9NYQ8|FAT2_HUMAN	Q9NYQ8	sp|Q9NYQ8|FAT2_HUMAN Protocadherin Fat 2 OS=Homo sapiens OX=9606 GN=FAT2 PE=1 SV=2	Color2 [A=255, R=192, G=192, B=192]	9	4			FALSE			37	37	14	14	479.31	0	245.57	321120000	147	0	2.73757	0.9896	5.92996	2.11227	20.8816	19.6	19.1268	26.0818	24.623	26.6934
+	3.85791	5.68353	sp|P07355|ANXA2_HUMAN;sp|A6NMY6|AXA2L_HUMAN	sp|P07355|ANXA2_HUMAN;sp|A6NMY6|AXA2L_HUMAN	P07355	sp|P07355|ANXA2_HUMAN Annexin A2 OS=Homo sapiens OX=9606 GN=ANXA2 PE=1 SV=2;sp|A6NMY6|AXA2L_HUMAN Putative annexin A2-like protein OS=Homo sapiens OX=9606 GN=ANXA2P2 PE=5 SV=2	Color2 [A=255, R=192, G=192, B=192]	9	4			FALSE			7	7	31.9	31.9	38.604	0	22.969	17444000	20	0	3.85791	0.999051	5.68353	2.37081	19.8944	19.5509	19.9653	25.5096	24.8246	26.1269
+	3.86407	5.65642	sp|P80108|PHLD_HUMAN	sp|P80108|PHLD_HUMAN	P80108	sp|P80108|PHLD_HUMAN Phosphatidylinositol-glycan-specific phospholipase D OS=Homo sapiens OX=9606 GN=GPLD1 PE=1 SV=3	Color2 [A=255, R=192, G=192, B=192]	9	4			FALSE			10	10	20.5	20.5	92.335	0	95.353	135080000	53	0	3.86407	0.984968	5.65642	2.36278	19.83	20.5573	20.9936	26.5097	25.9852	25.8552
+	2.8581	5.61832	sp|Q9GZP0|PDGFD_HUMAN	sp|Q9GZP0|PDGFD_HUMAN	Q9GZP0	sp|Q9GZP0|PDGFD_HUMAN Platelet-derived growth factor D OS=Homo sapiens OX=9606 GN=PDGFD PE=1 SV=1	Color2 [A=255, R=192, G=192, B=192]	9	4			FALSE			1	1	3.2	3.2	42.848	0.0023866	2.4511	6814000	14	0	2.8581	0.99785	5.61832	2.07252	19.6863	19.6427	18.5244	23.7152	25.6531	25.3401
+	2.37312	5.53919	sp|P52799|EFNB2_HUMAN	sp|P52799|EFNB2_HUMAN	P52799	sp|P52799|EFNB2_HUMAN Ephrin-B2 OS=Homo sapiens OX=9606 GN=EFNB2 PE=1 SV=1	Color2 [A=255, R=192, G=192, B=192]	9	4			FALSE			5	5	24.9	24.9	36.923	0	16.452	10082000	9	0	2.37312	0.999689	5.53919	1.88062	19.9099	21.2509	18.1332	25.273	25.804	24.8346
+	1.99299	5.46111	sp|O43157|PLXB1_HUMAN	sp|O43157|PLXB1_HUMAN	O43157	sp|O43157|PLXB1_HUMAN Plexin-B1 OS=Homo sapiens OX=9606 GN=PLXNB1 PE=1 SV=3	Color2 [A=255, R=192, G=192, B=192]	9	4			FALSE			3	3	2.7	2.7	232.3	0	32.603	43511000	14	0	1.99299	0.996962	5.46111	1.71105	21.6592	18.4561	18.3215	24.6257	25.8824	24.312
+	3.37133	5.26248	sp|P21926|CD9_HUMAN	sp|P21926|CD9_HUMAN	P21926	sp|P21926|CD9_HUMAN CD9 antigen OS=Homo sapiens OX=9606 GN=CD9 PE=1 SV=4	Color2 [A=255, R=192, G=192, B=192]	9	4			FALSE			1	1	4.4	4.4	25.416	0	23.384	4672400	7	0	3.37133	0.988973	5.26248	2.11365	19.6255	19.6453	20.7262	25.1392	24.7643	25.8809
+	2.05258	5.0512	sp|Q6UY14|ATL4_HUMAN	sp|Q6UY14|ATL4_HUMAN	Q6UY14	sp|Q6UY14|ATL4_HUMAN ADAMTS-like protein 4 OS=Homo sapiens OX=9606 GN=ADAMTSL4 PE=1 SV=2	Color2 [A=255, R=192, G=192, B=192]	9	4			FALSE			11	11	13.2	13.2	116.54	0	107.11	353050000	68	0	2.05258	0.998342	5.0512	1.65092	23.9036	20.3256	21.8807	27.1945	27.4102	26.6588
+	2.67416	4.99393	sp|P07437|TBB5_HUMAN;sp|P04350|TBB4A_HUMAN;sp|P68371|TBB4B_HUMAN;sp|Q9BVA1|TBB2B_HUMAN;sp|Q13885|TBB2A_HUMAN;sp|Q13509|TBB3_HUMAN	sp|P07437|TBB5_HUMAN	P07437	sp|P07437|TBB5_HUMAN Tubulin beta chain OS=Homo sapiens OX=9606 GN=TUBB PE=1 SV=2	Color2 [A=255, R=192, G=192, B=192]	9	4			FALSE			6	6	21.4	21.4	49.67	0	13.426	24149000	19	0	2.67416	0.990581	4.99393	1.84491	19.6048	20.0127	20.0074	23.5683	25.9381	25.1003
+	3.17473	4.89212	sp|P51149|RAB7A_HUMAN	sp|P51149|RAB7A_HUMAN	P51149	sp|P51149|RAB7A_HUMAN Ras-related protein Rab-7a OS=Homo sapiens OX=9606 GN=RAB7A PE=1 SV=1	Color2 [A=255, R=192, G=192, B=192]	9	4			FALSE			1	1	6.8	6.8	23.489	0	4.4776	1824500	9	0	3.17473	0.992329	4.89212	1.94772	18.766	18.6452	20.0453	23.5803	24.4251	24.1275
+	2.57972	4.86071	sp|Q92859|NEO1_HUMAN	sp|Q92859|NEO1_HUMAN	Q92859	sp|Q92859|NEO1_HUMAN Neogenin OS=Homo sapiens OX=9606 GN=NEO1 PE=1 SV=2	Color2 [A=255, R=192, G=192, B=192]	9	4			FALSE			17	17	18.8	18.8	160.01	0	97.69	211220000	71	0	2.57972	0.990083	4.86071	1.78099	22.0666	20.7639	20.6781	25.1818	27.1252	25.7836
+	2.68923	4.67771	sp|P14618|KPYM_HUMAN	sp|P14618|KPYM_HUMAN	P14618	sp|P14618|KPYM_HUMAN Pyruvate kinase PKM OS=Homo sapiens OX=9606 GN=PKM PE=1 SV=4	Color2 [A=255, R=192, G=192, B=192]	9	4			FALSE			6	6	16.6	16.6	57.936	0	57.034	63221000	29	0	2.68923	0.9974	4.67771	1.76118	20.3939	20.7063	21.2674	26.3283	25.7701	24.3023
+	2.56021	4.61288	sp|P11597|CETP_HUMAN	sp|P11597|CETP_HUMAN	P11597	sp|P11597|CETP_HUMAN Cholesteryl ester transfer protein OS=Homo sapiens OX=9606 GN=CETP PE=1 SV=2	Color2 [A=255, R=192, G=192, B=192]	9	4			FALSE			4	4	10.3	10.3	54.756	0	13.971	68450000	43	0	2.56021	0.991774	4.61288	1.70819	20.8606	19.7237	21.2553	24.373	25.1108	26.1945
+	2.60092	4.57914	sp|P00748|FA12_HUMAN	sp|P00748|FA12_HUMAN	P00748	sp|P00748|FA12_HUMAN Coagulation factor XII OS=Homo sapiens OX=9606 GN=F12 PE=1 SV=3	Color2 [A=255, R=192, G=192, B=192]	9	4			FALSE			35	35	57.6	57.6	67.791	0	323.31	12149000000	1008	0	2.60092	0.999162	4.57914	1.70989	28.2918	27.9585	27.9918	33.5487	31.3477	33.0832
+	2.85757	4.39501	sp|P11217|PYGM_HUMAN;sp|P11216|PYGB_HUMAN;sp|P06737|PYGL_HUMAN	sp|P11217|PYGM_HUMAN;sp|P11216|PYGB_HUMAN;sp|P06737|PYGL_HUMAN	P11217	sp|P11217|PYGM_HUMAN Glycogen phosphorylase, muscle form OS=Homo sapiens OX=9606 GN=PYGM PE=1 SV=6;sp|P11216|PYGB_HUMAN Glycogen phosphorylase, brain form OS=Homo sapiens OX=9606 GN=PYGB PE=1 SV=5;sp|P06737|PYGL_HUMAN Glycogen phosphorylase, liver form OS=	Color2 [A=255, R=192, G=192, B=192]	9	4			FALSE			2	2	2	2	97.091	0	2.8273	59287000	6	0	2.85757	0.99798	4.39501	1.71931	20.3234	19.0495	19.3061	24.1331	24.5366	23.1943
+	1.92273	4.17118	sp|Q8WUT4|LRRN4_HUMAN	sp|Q8WUT4|LRRN4_HUMAN	Q8WUT4	sp|Q8WUT4|LRRN4_HUMAN Leucine-rich repeat neuronal protein 4 OS=Homo sapiens OX=9606 GN=LRRN4 PE=2 SV=3	Color2 [A=255, R=192, G=192, B=192]	9	4			FALSE			4	4	6.6	6.6	78.842	0	36.221	105930000	20	0	1.92273	0.999973	4.17118	1.41204	22.0106	19.0947	20.3502	25.18	23.7736	25.0155
+	3.53841	4.15291	sp|Q14624|ITIH4_HUMAN	sp|Q14624|ITIH4_HUMAN		sp|Q14624|ITIH4_HUMAN Inter-alpha-trypsin inhibitor heavy chain H4 OS=Homo sapiens OX=9606 GN=ITIH4 PE=1 SV=4	Color2 [A=255, R=192, G=192, B=192]	9	4			FALSE			89	86	67.7	67.7	103.36	0	323.31	260000000000	6888	NaN	3.53841	0.990449	4.15291	1.76706	31.8871	32.0752	32.191	36.1762	35.6316	36.8042
+	2.05088	4.14323	sp|P11021|BIP_HUMAN	sp|P11021|BIP_HUMAN	P11021	sp|P11021|BIP_HUMAN Endoplasmic reticulum chaperone BiP OS=Homo sapiens OX=9606 GN=HSPA5 PE=1 SV=2	Color2 [A=255, R=192, G=192, B=192]	9	4			FALSE			5	4	9.9	9.9	72.332	0	17.199	141410000	21	0	2.05088	0.993566	4.14323	1.44357	21.1506	19.4734	21.9103	25.9	24.8366	24.2274
+	2.21182	4.06368	sp|P08670|VIME_HUMAN	sp|P08670|VIME_HUMAN	P08670	sp|P08670|VIME_HUMAN Vimentin OS=Homo sapiens OX=9606 GN=VIM PE=1 SV=4	Color2 [A=255, R=192, G=192, B=192]	9	4			FALSE			5	4	13.9	12.4	53.651	0	13.27	27335000	18	0	2.21182	0.994912	4.06368	1.46778	22.0837	19.9522	22.2799	25.2374	25.8646	25.4049
+	1.30552	4.0331	sp|Q8IZF2|AGRF5_HUMAN	sp|Q8IZF2|AGRF5_HUMAN	Q8IZF2	sp|Q8IZF2|AGRF5_HUMAN Adhesion G protein-coupled receptor F5 OS=Homo sapiens OX=9606 GN=ADGRF5 PE=1 SV=3	Color2 [A=255, R=192, G=192, B=192]	9	4			FALSE			2	2	2.7	2.7	149.46	0	4.9236	10940000	7	0	1.30552	0.996943	4.0331	1.16991	19.6199	18.3987	18.3489	20.053	24.3269	24.087
+	1.60579	3.94273	sp|Q92743|HTRA1_HUMAN	sp|Q92743|HTRA1_HUMAN	Q92743	sp|Q92743|HTRA1_HUMAN Serine protease HTRA1 OS=Homo sapiens OX=9606 GN=HTRA1 PE=1 SV=1	Color2 [A=255, R=192, G=192, B=192]	9	4			FALSE			3	3	8.5	8.5	51.286	0	9.3319	36774000	17	0	1.60579	0.995244	3.94273	1.2617	21.8179	23.0886	19.6297	26.1504	24.4969	25.7171
+	1.74732	3.92721	sp|Q86UD1|OAF_HUMAN	sp|Q86UD1|OAF_HUMAN	Q86UD1	sp|Q86UD1|OAF_HUMAN Out at first protein homolog OS=Homo sapiens OX=9606 GN=OAF PE=2 SV=1	Color2 [A=255, R=192, G=192, B=192]	9	4			FALSE			2	2	7.3	7.3	30.688	0	4.6423	12772000	11	0	1.74732	0.999925	3.92721	1.3034	19.9514	23.1152	20.4594	24.92	24.7852	25.6024
+	2.46928	3.91752	sp|P55285|CADH6_HUMAN	sp|P55285|CADH6_HUMAN	P55285	sp|P55285|CADH6_HUMAN Cadherin-6 OS=Homo sapiens OX=9606 GN=CDH6 PE=1 SV=1	Color2 [A=255, R=192, G=192, B=192]	9	4			FALSE			13	13	20.5	20.5	88.308	0	156.87	548440000	100	0	2.46928	0.995328	3.91752	1.48985	23.1334	24.1077	23.0765	26.6172	27.0613	28.3917
+	2.89815	3.91742	sp|P62269|RS18_HUMAN	sp|P62269|RS18_HUMAN	P62269	sp|P62269|RS18_HUMAN 40S ribosomal protein S18 OS=Homo sapiens OX=9606 GN=RPS18 PE=1 SV=3	Color2 [A=255, R=192, G=192, B=192]	9	4			FALSE			2	2	14.5	14.5	17.718	0.0023981	2.4776	2030900	3	0	2.89815	0.997541	3.91742	1.5772	19.3396	20.316	20.6473	23.9795	24.5265	23.5491
+	2.31306	3.83052	sp|P08758|ANXA5_HUMAN	sp|P08758|ANXA5_HUMAN	P08758	sp|P08758|ANXA5_HUMAN Annexin A5 OS=Homo sapiens OX=9606 GN=ANXA5 PE=1 SV=2	Color2 [A=255, R=192, G=192, B=192]	9	4			FALSE			2	2	7.8	7.8	35.936	0	4.0677	1585200	8	0	2.31306	0.996993	3.83052	1.42978	19.8082	19.8981	18.2566	22.4266	23.885	23.1429
+	3.0153	3.73013	sp|P0DOY2|IGLC2_HUMAN;sp|P0CF74|IGLC6_HUMAN	sp|P0DOY2|IGLC2_HUMAN	P0DOY2	sp|P0DOY2|IGLC2_HUMAN Immunoglobulin lambda constant 2 OS=Homo sapiens OX=9606 GN=IGLC2 PE=1 SV=1	Color2 [A=255, R=192, G=192, B=192]	9	4			FALSE			16	0	96.2	0	11.293	0	109.23	88056000	29	0	3.0153	0.995008	3.73013	1.53551	22.7058	22.7932	22.201	26.0194	27.0623	25.8087
+	1.99098	3.71654	sp|Q15848|ADIPO_HUMAN	sp|Q15848|ADIPO_HUMAN	Q15848	sp|Q15848|ADIPO_HUMAN Adiponectin OS=Homo sapiens OX=9606 GN=ADIPOQ PE=1 SV=1	Color2 [A=255, R=192, G=192, B=192]	9	4			FALSE			3	3	20.1	20.1	26.413	0	43.298	344050000	79	0	1.99098	0.994426	3.71654	1.32164	25.2959	25.8125	24.5621	27.6968	28.9101	30.2132
+	2.86193	3.64954	sp|P18428|LBP_HUMAN	sp|P18428|LBP_HUMAN	P18428	sp|P18428|LBP_HUMAN Lipopolysaccharide-binding protein OS=Homo sapiens OX=9606 GN=LBP PE=1 SV=3	Color2 [A=255, R=192, G=192, B=192]	9	4			FALSE			17	17	35.6	35.6	53.383	0	323.31	4348000000	842	0	2.86193	0.996782	3.64954	1.48313	26.7247	27.279	26.8254	29.8751	31.3556	30.5469
+	2.88821	3.51644	sp|Q12805|FBLN3_HUMAN	sp|Q12805|FBLN3_HUMAN	Q12805	sp|Q12805|FBLN3_HUMAN EGF-containing fibulin-like extracellular matrix protein 1 OS=Homo sapiens OX=9606 GN=EFEMP1 PE=1 SV=2	Color2 [A=255, R=192, G=192, B=192]	9	4			FALSE			15	15	43.2	43.2	54.64	0	267.72	492440000	107	0	2.88821	0.997778	3.51644	1.44301	25.1703	24.1496	24.5823	28.0221	27.669	28.7604
+	3.29861	3.46542	sp|P60709|ACTB_HUMAN;sp|Q6S8J3|POTEE_HUMAN;sp|A5A3E0|POTEF_HUMAN;sp|P0CG38|POTEI_HUMAN;sp|Q9BYX7|ACTBM_HUMAN;sp|P0CG39|POTEJ_HUMAN	sp|P60709|ACTB_HUMAN	P60709	sp|P60709|ACTB_HUMAN Actin, cytoplasmic 1 OS=Homo sapiens OX=9606 GN=ACTB PE=1 SV=1	Color2 [A=255, R=192, G=192, B=192]	9	4			FALSE			18	1	62.7	4.5	41.736	0	172.69	1256100000	343	0	3.29861	0.999642	3.46542	1.48302	26.4373	26.8796	27.0222	29.6727	30.5683	30.4944
+	3.59975	3.33089	sp|Q13103|SPP24_HUMAN	sp|Q13103|SPP24_HUMAN	Q13103	sp|Q13103|SPP24_HUMAN Secreted phosphoprotein 24 OS=Homo sapiens OX=9606 GN=SPP2 PE=1 SV=1	Color2 [A=255, R=192, G=192, B=192]	9	4			FALSE			6	6	28	28	24.337	0	56.619	112130000	47	0	3.59975	0.998219	3.33089	1.46677	24.7154	24.4633	23.9783	27.7489	27.4192	27.9815
+	2.05813	3.07005	sp|P27169|PON1_HUMAN	sp|P27169|PON1_HUMAN	P27169	sp|P27169|PON1_HUMAN Serum paraoxonase/arylesterase 1 OS=Homo sapiens OX=9606 GN=PON1 PE=1 SV=3	Color2 [A=255, R=192, G=192, B=192]	9	4			FALSE			19	19	62.8	62.8	39.731	0	323.31	4162400000	635	0	2.05813	0.994606	3.07005	1.16216	27.9334	28.088	27.8694	30.8994	30.0012	32.2003
+	5.06526	3.05472	sp|P02730|B3AT_HUMAN	sp|P02730|B3AT_HUMAN	P02730	sp|P02730|B3AT_HUMAN Band 3 anion transport protein OS=Homo sapiens OX=9606 GN=SLC4A1 PE=1 SV=3	Color2 [A=255, R=192, G=192, B=192]	9	4			FALSE			2	2	3.3	3.3	101.79	0	16.186	12546000	6	0	5.06526	0.996676	3.05472	1.45054	19.8366	19.7322	19.8115	23.0341	22.8239	22.6863
+	4.68601	2.77332	sp|O14791|APOL1_HUMAN	sp|O14791|APOL1_HUMAN	O14791	sp|O14791|APOL1_HUMAN Apolipoprotein L1 OS=Homo sapiens OX=9606 GN=APOL1 PE=1 SV=5	Color2 [A=255, R=192, G=192, B=192]	9	4			FALSE			12	12	23.9	23.9	43.974	0	176.42	692460000	178	0	4.68601	0.994278	2.77332	1.30832	26.8514	26.9835	27.2277	29.7521	29.8877	29.7427
+	3.0573	2.71721	sp|Q9UK55|ZPI_HUMAN;CON__ENSEMBL:ENSBTAP00000013050	sp|Q9UK55|ZPI_HUMAN	Q9UK55	sp|Q9UK55|ZPI_HUMAN Protein Z-dependent protease inhibitor OS=Homo sapiens OX=9606 GN=SERPINA10 PE=1 SV=1	Color2 [A=255, R=192, G=192, B=192]	9	4			FALSE			4	4	12.6	12.6	50.706	0	24.493	89951000	30	0	3.0573	0.998983	2.71721	1.17888	21.4551	21.9266	21.5763	24.4976	23.8514	24.7607
+	3.10481	2.6398	sp|P10909|CLUS_HUMAN	sp|P10909|CLUS_HUMAN	P10909	sp|P10909|CLUS_HUMAN Clusterin OS=Homo sapiens OX=9606 GN=CLU PE=1 SV=1	Color2 [A=255, R=192, G=192, B=192]	9	4			FALSE			25	25	38.8	38.8	52.494	0	323.31	13992000000	684	0	3.10481	0.997705	2.6398	1.15381	29.6528	29.419	29.5826	32.5877	31.6519	32.3343

## Sheet: OC109_NonMucin
Significant	#NAME?	Difference	Protein IDs	Majority protein IDs	id	Uniprot	Fasta headers	Symbol color	Symbol type	Symbol size	Show label	Only identified by site	IsAMucin	Student's T-test Significant Elute_Ascites	Student's T-test significant	Peptides	Unique peptides	Sequence coverage [%]	Unique sequence coverage [%]	Mol. weight [kDa]	Q-value	Score	Intensity	MS/MS count	MucinScore	-Log Student's T-test p-value Elute_Ascites	Student's T-test q-value Elute_Ascites	Student's T-test Difference Elute_Ascites	Student's T-test Test statistic Elute_Ascites	LFQ intensity Asc1	LFQ intensity Asc2	LFQ intensity Asc3	LFQ intensity Elute1	LFQ intensity Elute2	LFQ intensity Elute3
+	3.52152	8.29698	sp|Q02487|DSC2_HUMAN	sp|Q02487|DSC2_HUMAN	500	Q02487	sp|Q02487|DSC2_HUMAN Desmocollin-2 OS=Homo sapiens OX=9606 GN=DSC2 PE=1 SV=1	Color2 [A=255, R=169, G=169, B=169]	9	4			FALSE	+	Elute_Ascites	17	17	29.4	29.4	99.961	0	323.31	1595000000	166	0	3.52152	0	8.29698	3.06545	18.2187	18.2437	20.1145	27.1344	26.6054	27.728
+	3.98151	8.01299	sp|Q9Y240|CLC11_HUMAN	sp|Q9Y240|CLC11_HUMAN	641	Q9Y240	sp|Q9Y240|CLC11_HUMAN C-type lectin domain family 11 member A OS=Homo sapiens OX=9606 GN=CLEC11A PE=1 SV=1	Color2 [A=255, R=169, G=169, B=169]	9	4			FALSE	+	Elute_Ascites	22	22	58.5	58.5	35.694	0	223.97	4937100000	352	0	3.98151	0	8.01299	3.17838	21.654	21.4879	23.1175	30.1787	29.9845	30.1352
+	2.54913	7.90009	sp|Q8IWZ3|ANKH1_HUMAN	sp|Q8IWZ3|ANKH1_HUMAN	569	Q8IWZ3	sp|Q8IWZ3|ANKH1_HUMAN Ankyrin repeat and KH domain-containing protein 1 OS=Homo sapiens OX=9606 GN=ANKHD1 PE=1 SV=1	Color2 [A=255, R=169, G=169, B=169]	9	4			FALSE	+	Elute_Ascites	1	1	0.3	0.3	269.45	0.0018416	4.1374	894780000	37	0	2.54913	0	7.90009	2.46273	19.3605	21.5043	17.6822	28.3415	27.2057	26.7
+	3.38149	7.81977	sp|P23470|PTPRG_HUMAN	sp|P23470|PTPRG_HUMAN	398	P23470	sp|P23470|PTPRG_HUMAN Receptor-type tyrosine-protein phosphatase gamma OS=Homo sapiens OX=9606 GN=PTPRG PE=1 SV=4	Color2 [A=255, R=169, G=169, B=169]	9	4			FALSE	+	Elute_Ascites	12	12	13.1	13.1	162	0	173.3	1045700000	149	0	3.38149	0	7.81977	2.87133	17.625	18.5761	20.0953	26.5931	26.4494	26.7133
+	3.23877	7.67729	sp|P22897|MRC1_HUMAN	sp|P22897|MRC1_HUMAN	395	P22897	sp|P22897|MRC1_HUMAN Macrophage mannose receptor 1 OS=Homo sapiens OX=9606 GN=MRC1 PE=1 SV=1	Color2 [A=255, R=169, G=169, B=169]	9	4			FALSE	+	Elute_Ascites	14	14	12	12	166.01	0	51.813	161000000	50	0	3.23877	0	7.67729	2.76859	17.0684	17.5511	19.4866	26.1529	25.5899	25.3952
+	2.60258	7.58215	sp|P24592|IBP6_HUMAN	sp|P24592|IBP6_HUMAN	401	P24592	sp|P24592|IBP6_HUMAN Insulin-like growth factor-binding protein 6 OS=Homo sapiens OX=9606 GN=IGFBP6 PE=1 SV=1	Color2 [A=255, R=169, G=169, B=169]	9	4			FALSE	+	Elute_Ascites	9	9	34.2	34.2	25.322	0	323.31	1361300000	131	0	2.60258	0	7.58215	2.42897	20.341	23.154	19.4766	28.3808	28.8894	28.4479
+	2.67625	7.30192	sp|P11597|CETP_HUMAN	sp|P11597|CETP_HUMAN	343	P11597	sp|P11597|CETP_HUMAN Cholesteryl ester transfer protein OS=Homo sapiens OX=9606 GN=CETP PE=1 SV=2	Color2 [A=255, R=169, G=169, B=169]	9	4			FALSE	+	Elute_Ascites	10	10	23.3	23.3	54.756	0	103.16	469210000	113	0	2.67625	0	7.30192	2.4081	20.158	16.8448	18.9072	25.5582	26.6661	25.5914
+	3.0524	6.95756	sp|Q8WUT4|LRRN4_HUMAN	sp|Q8WUT4|LRRN4_HUMAN	577	Q8WUT4	sp|Q8WUT4|LRRN4_HUMAN Leucine-rich repeat neuronal protein 4 OS=Homo sapiens OX=9606 GN=LRRN4 PE=2 SV=3	Color2 [A=255, R=169, G=169, B=169]	9	4			FALSE	+	Elute_Ascites	6	6	9.1	9.1	78.842	0	49.518	362810000	41	0	3.0524	0	6.95756	2.5	17.2026	16.2236	18.1411	23.6032	25.2541	23.5826
+	2.61267	6.90246	sp|P04180|LCAT_HUMAN	sp|P04180|LCAT_HUMAN	238	P04180	sp|P04180|LCAT_HUMAN Phosphatidylcholine-sterol acyltransferase OS=Homo sapiens OX=9606 GN=LCAT PE=1 SV=1	Color2 [A=255, R=169, G=169, B=169]	9	4			FALSE	+	Elute_Ascites	7	7	23	23	49.577	0	115.36	538390000	62	0	2.61267	0	6.90246	2.28962	18.7324	18.316	21.4563	26.8927	26.1799	26.1395
+	3.27809	6.84014	sp|Q9H4A9|DPEP2_HUMAN	sp|Q9H4A9|DPEP2_HUMAN	606	Q9H4A9	sp|Q9H4A9|DPEP2_HUMAN Dipeptidase 2 OS=Homo sapiens OX=9606 GN=DPEP2 PE=1 SV=3	Color2 [A=255, R=169, G=169, B=169]	9	4			FALSE	+	Elute_Ascites	11	11	28.6	28.6	53.364	0	50.475	223420000	64	0	3.27809	0	6.84014	2.55917	18.7819	19.4726	17.555	25.3861	24.8298	26.114
+	4.00112	6.81934	sp|Q92859|NEO1_HUMAN	sp|Q92859|NEO1_HUMAN	582	Q92859	sp|Q92859|NEO1_HUMAN Neogenin OS=Homo sapiens OX=9606 GN=NEO1 PE=1 SV=2	Color2 [A=255, R=169, G=169, B=169]	9	4			FALSE	+	Elute_Ascites	15	15	15.7	15.7	160.01	0	62.133	106080000	58	0	4.00112	0	6.81934	2.79662	18.1138	18.5633	18.8563	25.6757	24.5685	25.7472
+	2.36315	6.63093	sp|P47929|LEG7_HUMAN	sp|P47929|LEG7_HUMAN	443	P47929	sp|P47929|LEG7_HUMAN Galectin-7 OS=Homo sapiens OX=9606 GN=LGALS7 PE=1 SV=2	Color2 [A=255, R=169, G=169, B=169]	9	4			FALSE	+	Elute_Ascites	5	5	49.3	49.3	15.075	0	62.265	246090000	30	0	2.36315	0.0013012	6.63093	2.11251	17.0769	17.2473	19.2101	24.2479	26.1538	23.0254
+	3.70407	6.56376	sp|P23471|PTPRZ_HUMAN	sp|P23471|PTPRZ_HUMAN	399	P23471	sp|P23471|PTPRZ_HUMAN Receptor-type tyrosine-protein phosphatase zeta OS=Homo sapiens OX=9606 GN=PTPRZ1 PE=1 SV=4	Color2 [A=255, R=169, G=169, B=169]	9	4			FALSE	+	Elute_Ascites	2	2	1	1	254.58	0	5.7654	68471000	14	0.941799	3.70407	0	6.56376	2.6233	19.1932	18.383	17.5471	25.1879	24.9923	24.6342
+	3.12931	6.54427	sp|P07355|ANXA2_HUMAN;sp|A6NMY6|AXA2L_HUMAN	sp|P07355|ANXA2_HUMAN;sp|A6NMY6|AXA2L_HUMAN	283	P07355	sp|P07355|ANXA2_HUMAN Annexin A2 OS=Homo sapiens OX=9606 GN=ANXA2 PE=1 SV=2;sp|A6NMY6|AXA2L_HUMAN Putative annexin A2-like protein OS=Homo sapiens OX=9606 GN=ANXA2P2 PE=5 SV=2	Color2 [A=255, R=169, G=169, B=169]	9	4			FALSE	+	Elute_Ascites	8	8	32.7	32.7	38.604	0	26.714	108470000	33	0	3.12931	0	6.54427	2.42079	16.7986	18.0851	19.0205	24.9619	23.9908	24.5845
+	4.01078	6.35222	sp|O43157|PLXB1_HUMAN	sp|O43157|PLXB1_HUMAN	114	O43157	sp|O43157|PLXB1_HUMAN Plexin-B1 OS=Homo sapiens OX=9606 GN=PLXNB1 PE=1 SV=3	Color2 [A=255, R=169, G=169, B=169]	9	4			FALSE	+	Elute_Ascites	10	10	6.9	6.9	232.3	0	78.865	357770000	44	0	4.01078	0	6.35222	2.64005	19.8758	20.2267	19.0066	26.1175	25.7122	26.336
+	1.42988	6.32371	sp|Q9NZT1|CALL5_HUMAN	sp|Q9NZT1|CALL5_HUMAN	625	Q9NZT1	sp|Q9NZT1|CALL5_HUMAN Calmodulin-like protein 5 OS=Homo sapiens OX=9606 GN=CALML5 PE=1 SV=2	Color2 [A=255, R=169, G=169, B=169]	9	4			FALSE	+	Elute_Ascites	6	6	61.6	61.6	15.892	0	43.965	227320000	37	0	1.42988	0.00583333	6.32371	1.55854	22.1244	18.1913	15.609	25.9936	25.5197	23.3826
+	4.07804	6.22796	sp|Q86SQ4|AGRG6_HUMAN	sp|Q86SQ4|AGRG6_HUMAN	564	Q86SQ4	sp|Q86SQ4|AGRG6_HUMAN Adhesion G-protein coupled receptor G6 OS=Homo sapiens OX=9606 GN=ADGRG6 PE=1 SV=3	Color2 [A=255, R=169, G=169, B=169]	9	4			FALSE	+	Elute_Ascites	5	5	5.2	5.2	136.69	0	14.694	233200000	21	0	4.07804	0	6.22796	2.61367	16.9747	18.0812	17.2203	23.906	23.7599	23.2942
+	1.52307	6.20861	sp|P21741|MK_HUMAN	sp|P21741|MK_HUMAN	387	P21741	sp|P21741|MK_HUMAN Midkine OS=Homo sapiens OX=9606 GN=MDK PE=1 SV=1	Color2 [A=255, R=169, G=169, B=169]	9	4			FALSE	+	Elute_Ascites	6	6	50.3	50.3	15.585	0	18.161	55850000	23	0	1.52307	0.00526619	6.20861	1.59914	16.8919	22.0465	17.9824	25.7634	26.6232	23.1599
+	2.67095	6.08157	sp|P60033|CD81_HUMAN	sp|P60033|CD81_HUMAN	466	P60033	sp|P60033|CD81_HUMAN CD81 antigen OS=Homo sapiens OX=9606 GN=CD81 PE=1 SV=1	Color2 [A=255, R=169, G=169, B=169]	9	4			FALSE	+	Elute_Ascites	2	2	18.2	18.2	25.809	0	7.0601	13215000	11	0	2.67095	0.00135	6.08157	2.12455	16.4219	17.8108	18.1884	23.253	24.8457	22.5671
+	2.50769	6.01458	sp|O95490|AGRL2_HUMAN	sp|O95490|AGRL2_HUMAN	131	O95490	sp|O95490|AGRL2_HUMAN Adhesion G protein-coupled receptor L2 OS=Homo sapiens OX=9606 GN=ADGRL2 PE=1 SV=2	Color2 [A=255, R=169, G=169, B=169]	9	4			FALSE	+	Elute_Ascites	11	11	11.5	11.5	163.35	0	60.14	243790000	27	0	2.50769	0.00251163	6.01458	2.0433	18.1073	19.0318	15.9431	23.2943	23.7455	24.0861
+	3.20413	5.97964	sp|Q02413|DSG1_HUMAN	sp|Q02413|DSG1_HUMAN	499	Q02413	sp|Q02413|DSG1_HUMAN Desmoglein-1 OS=Homo sapiens OX=9606 GN=DSG1 PE=1 SV=2	Color2 [A=255, R=169, G=169, B=169]	9	4			FALSE	+	Elute_Ascites	4	4	5.8	5.8	113.75	0	8.1846	17633000	10	0	3.20413	0	5.97964	2.28701	17.8801	15.9788	17.297	23.4401	23.0709	22.5838
+	3.24371	5.88971	sp|P28300|LYOX_HUMAN	sp|P28300|LYOX_HUMAN	414	P28300	sp|P28300|LYOX_HUMAN Protein-lysine 6-oxidase OS=Homo sapiens OX=9606 GN=LOX PE=1 SV=2	Color2 [A=255, R=169, G=169, B=169]	9	4			FALSE	+	Elute_Ascites	6	6	19.4	19.4	46.944	0	15.679	57011000	29	0	3.24371	0	5.88971	2.2729	18.1009	18.2638	19.5023	24.4847	25.2046	23.8469
+	1.92331	5.88121	sp|P68363|TBA1B_HUMAN;sp|Q9BQE3|TBA1C_HUMAN;sp|Q71U36|TBA1A_HUMAN;sp|P68366|TBA4A_HUMAN;sp|Q6PEY2|TBA3E_HUMAN;sp|P0DPH8|TBA3D_HUMAN;sp|P0DPH7|TBA3C_HUMAN;sp|Q9NY65|TBA8_HUMAN;sp|Q9H853|TBA4B_HUMAN	sp|P68363|TBA1B_HUMAN;sp|Q9BQE3|TBA1C_HUMAN;sp|Q71U36|TBA1A_HUMAN;sp|P68366|TBA4A_HUMAN;sp|Q6PEY2|TBA3E_HUMAN;sp|P0DPH8|TBA3D_HUMAN;sp|P0DPH7|TBA3C_HUMAN	488	P68363	sp|P68363|TBA1B_HUMAN Tubulin alpha-1B chain OS=Homo sapiens OX=9606 GN=TUBA1B PE=1 SV=1;sp|Q9BQE3|TBA1C_HUMAN Tubulin alpha-1C chain OS=Homo sapiens OX=9606 GN=TUBA1C PE=1 SV=1;sp|Q71U36|TBA1A_HUMAN Tubulin alpha-1A chain OS=Homo sapiens OX=9606 GN=TUBA1A	Color2 [A=255, R=169, G=169, B=169]	9	4			FALSE	+	Elute_Ascites	9	9	31.9	31.9	50.151	0	41.609	436340000	184	0	1.92331	0.0027931	5.88121	1.75842	18.6962	19.6047	22.7892	25.96	25.5247	27.249
+	3.17349	5.87384	sp|P15153|RAC2_HUMAN;sp|P63000|RAC1_HUMAN;sp|P60763|RAC3_HUMAN	sp|P15153|RAC2_HUMAN;sp|P63000|RAC1_HUMAN;sp|P60763|RAC3_HUMAN	358	P15153	sp|P15153|RAC2_HUMAN Ras-related C3 botulinum toxin substrate 2 OS=Homo sapiens OX=9606 GN=RAC2 PE=1 SV=1;sp|P63000|RAC1_HUMAN Ras-related C3 botulinum toxin substrate 1 OS=Homo sapiens OX=9606 GN=RAC1 PE=1 SV=1;sp|P60763|RAC3_HUMAN Ras-related C3 botulinu	Color2 [A=255, R=169, G=169, B=169]	9	4			FALSE	+	Elute_Ascites	3	3	15.6	15.6	21.429	0	5.8688	19274000	17	0	3.17349	0	5.87384	2.24632	18.8183	18.3838	17.6309	24.5085	24.7962	23.1497
+	3.71549	5.85396	sp|Q8IUX7|AEBP1_HUMAN;sp|Q8N436|CPXM2_HUMAN	sp|Q8IUX7|AEBP1_HUMAN	568	Q8IUX7	sp|Q8IUX7|AEBP1_HUMAN Adipocyte enhancer-binding protein 1 OS=Homo sapiens OX=9606 GN=AEBP1 PE=1 SV=1	Color2 [A=255, R=169, G=169, B=169]	9	4			FALSE	+	Elute_Ascites	9	9	10.4	10.4	130.93	0	19.451	126450000	39	0	3.71549	0	5.85396	2.39445	19.4125	20.4187	19.0564	25.3263	25.2861	25.8371
+	3.6366	5.7187	sp|Q9HDC9|APMAP_HUMAN	sp|Q9HDC9|APMAP_HUMAN	614	Q9HDC9	sp|Q9HDC9|APMAP_HUMAN Adipocyte plasma membrane-associated protein OS=Homo sapiens OX=9606 GN=APMAP PE=1 SV=2	Color2 [A=255, R=169, G=169, B=169]	9	4			FALSE	+	Elute_Ascites	4	4	14.7	14.7	46.48	0	10.478	76835000	16	0	3.6366	0	5.7187	2.32928	18.5891	18.2872	17.3702	23.2659	24.0065	24.1302
+	2.57248	5.61506	sp|P07437|TBB5_HUMAN;sp|Q13509|TBB3_HUMAN	sp|P07437|TBB5_HUMAN	288	P07437	sp|P07437|TBB5_HUMAN Tubulin beta chain OS=Homo sapiens OX=9606 GN=TUBB PE=1 SV=2	Color2 [A=255, R=169, G=169, B=169]	9	4			FALSE	+	Elute_Ascites	12	4	35.1	11	49.67	0	73.724	243290000	143	0	2.57248	0.00232258	5.61506	1.97284	18.1704	20.2596	20.9851	25.4006	25.32	25.5396
+	2.24043	5.58335	sp|O75787|RENR_HUMAN	sp|O75787|RENR_HUMAN	122	O75787	sp|O75787|RENR_HUMAN Renin receptor OS=Homo sapiens OX=9606 GN=ATP6AP2 PE=1 SV=2	Color2 [A=255, R=169, G=169, B=169]	9	4			FALSE	+	Elute_Ascites	10	10	30.9	30.9	39.008	0	64.686	197450000	52	0	2.24043	0.00201869	5.58335	1.83856	18.4392	21.7136	19.0672	25.1687	25.8331	24.9684
+	3.41088	5.53409	sp|P52799|EFNB2_HUMAN	sp|P52799|EFNB2_HUMAN	454	P52799	sp|P52799|EFNB2_HUMAN Ephrin-B2 OS=Homo sapiens OX=9606 GN=EFNB2 PE=1 SV=1	Color2 [A=255, R=169, G=169, B=169]	9	4			FALSE	+	Elute_Ascites	3	3	14.4	14.4	36.923	0	7.7923	23487000	8	0	3.41088	0.00154286	5.53409	2.21087	16.8029	18.4927	18.0001	23.3199	23.3514	23.2267
+	1.86271	5.34064	sp|P21926|CD9_HUMAN	sp|P21926|CD9_HUMAN	388	P21926	sp|P21926|CD9_HUMAN CD9 antigen OS=Homo sapiens OX=9606 GN=CD9 PE=1 SV=4	Color2 [A=255, R=169, G=169, B=169]	9	4			FALSE	+	Elute_Ascites	4	4	14.5	14.5	25.416	0	19.986	320260000	59	0	1.86271	0.0039403	5.34064	1.63213	21.3131	21.259	19.3992	27.5296	26.613	23.8505
+	3.42513	5.30793	sp|Q10589|BST2_HUMAN	sp|Q10589|BST2_HUMAN	514	Q10589	sp|Q10589|BST2_HUMAN Bone marrow stromal antigen 2 OS=Homo sapiens OX=9606 GN=BST2 PE=1 SV=1	Color2 [A=255, R=169, G=169, B=169]	9	4			FALSE	+	Elute_Ascites	2	2	13.9	13.9	19.769	0	6.2556	72606000	10	0	3.42513	0.00142105	5.30793	2.14157	17.8971	19.0931	18.0281	23.4656	23.2567	24.2197
+	2.94844	5.18126	sp|P00740|FA9_HUMAN	sp|P00740|FA9_HUMAN	141	P00740	sp|P00740|FA9_HUMAN Coagulation factor IX OS=Homo sapiens OX=9606 GN=F9 PE=1 SV=2	Color2 [A=255, R=169, G=169, B=169]	9	4			FALSE	+	Elute_Ascites	2	2	6.3	6.3	51.778	0	8.7364	52384000	18	0	2.94844	0.00234783	5.18126	1.97703	17.9908	19.5587	17.7192	23.2126	24.0343	23.5657
+	1.98155	5.17479	sp|P19971|TYPH_HUMAN	sp|P19971|TYPH_HUMAN	380	P19971	sp|P19971|TYPH_HUMAN Thymidine phosphorylase OS=Homo sapiens OX=9606 GN=TYMP PE=1 SV=2	Color2 [A=255, R=169, G=169, B=169]	9	4			FALSE	+	Elute_Ascites	6	6	19.9	19.9	49.955	0	15.28	55079000	32	0	1.98155	0.00330709	5.17479	1.64916	17.2304	17.8114	18.8854	24.4981	21.1288	23.8246
+	1.54781	5.0515	sp|P14923|PLAK_HUMAN	sp|P14923|PLAK_HUMAN	356	P14923	sp|P14923|PLAK_HUMAN Junction plakoglobin OS=Homo sapiens OX=9606 GN=JUP PE=1 SV=3	Color2 [A=255, R=169, G=169, B=169]	9	4			FALSE	+	Elute_Ascites	12	12	21.3	21.3	81.744	0	38.195	81691000	27	0	1.54781	0.00898795	5.0515	1.44172	17.9024	18.0644	17.1179	24.6099	23.7954	19.8339
+	2.60832	5.0199	sp|Q9GZP0|PDGFD_HUMAN	sp|Q9GZP0|PDGFD_HUMAN	603	Q9GZP0	sp|Q9GZP0|PDGFD_HUMAN Platelet-derived growth factor D OS=Homo sapiens OX=9606 GN=PDGFD PE=1 SV=1	Color2 [A=255, R=169, G=169, B=169]	9	4			FALSE	+	Elute_Ascites	2	2	5.1	5.1	42.848	0.0018248	4.0491	23754000	18	0	2.60832	0.00198165	5.0199	1.83213	18.3202	17.1429	18.4744	22.8464	22.0292	24.1216
+	2.7071	4.96408	sp|Q9UEW3|MARCO_HUMAN	sp|Q9UEW3|MARCO_HUMAN	630	Q9UEW3	sp|Q9UEW3|MARCO_HUMAN Macrophage receptor MARCO OS=Homo sapiens OX=9606 GN=MARCO PE=1 SV=1	Color2 [A=255, R=169, G=169, B=169]	9	4			FALSE	+	Elute_Ascites	5	5	13.1	13.1	52.657	0	124.73	567360000	44	0	2.7071	0.00203774	4.96408	1.84635	19.2887	21.3821	19.538	25.4204	24.7866	24.894
+	4.11661	4.91361	sp|Q9BXX0|EMIL2_HUMAN	sp|Q9BXX0|EMIL2_HUMAN	601	Q9BXX0	sp|Q9BXX0|EMIL2_HUMAN EMILIN-2 OS=Homo sapiens OX=9606 GN=EMILIN2 PE=1 SV=3	Color2 [A=255, R=169, G=169, B=169]	9	4			FALSE	+	Elute_Ascites	3	3	2.2	2.2	115.69	0	8.8507	19587000	12	0	4.11661	0.0014026	4.91361	2.1407	18.6717	18.349	17.8752	23.2751	23.4941	22.8675
+	2.66115	4.84675	sp|Q96RQ9|OXLA_HUMAN	sp|Q96RQ9|OXLA_HUMAN	595	Q96RQ9	sp|Q96RQ9|OXLA_HUMAN L-amino-acid oxidase OS=Homo sapiens OX=9606 GN=IL4I1 PE=1 SV=1	Color2 [A=255, R=169, G=169, B=169]	9	4			FALSE	+	Elute_Ascites	4	4	8.8	8.8	62.88	0	5.9491	62291000	31	0	2.66115	0.00289286	4.84675	1.80074	19.0286	17.8623	18.6959	23.5497	22.2636	24.3139
+	1.915	4.72087	sp|P33908|MA1A1_HUMAN	sp|P33908|MA1A1_HUMAN	426	P33908	sp|P33908|MA1A1_HUMAN Mannosyl-oligosaccharide 1,2-alpha-mannosidase IA OS=Homo sapiens OX=9606 GN=MAN1A1 PE=1 SV=3	Color2 [A=255, R=169, G=169, B=169]	9	4			FALSE	+	Elute_Ascites	7	7	13.3	13.3	72.968	0	12.752	39674000	13	0	1.915	0.00632	4.72087	1.53008	17.2202	19.8895	16.4267	22.2384	22.3272	23.1334
+	3.46793	4.70287	sp|Q8NHJ6|LIRB4_HUMAN	sp|Q8NHJ6|LIRB4_HUMAN	574	Q8NHJ6	sp|Q8NHJ6|LIRB4_HUMAN Leukocyte immunoglobulin-like receptor subfamily B member 4 OS=Homo sapiens OX=9606 GN=LILRB4 PE=1 SV=3	Color2 [A=255, R=169, G=169, B=169]	9	4			FALSE	+	Elute_Ascites	2	2	4.2	4.2	49.355	0	7.1131	19883000	19	0	3.46793	0.0022268	4.70287	1.94866	18.1529	18.6269	18.2736	23.7729	22.4409	22.9481
+	2.99211	4.66934	sp|P14618|KPYM_HUMAN	sp|P14618|KPYM_HUMAN	355	P14618	sp|P14618|KPYM_HUMAN Pyruvate kinase PKM OS=Homo sapiens OX=9606 GN=PKM PE=1 SV=4	Color2 [A=255, R=169, G=169, B=169]	9	4			FALSE	+	Elute_Ascites	21	20	54.6	52.5	57.936	0	162.45	1628100000	379	0	2.99211	0.002	4.66934	1.8348	24.1398	23.1016	22.3984	27.9989	28.1608	27.4882
+	3.73929	4.66224	sp|P07900|HS90A_HUMAN;sp|Q14568|HS902_HUMAN;sp|Q58FF8|H90B2_HUMAN;sp|Q58FG0|HS905_HUMAN;sp|Q58FF6|H90B4_HUMAN	sp|P07900|HS90A_HUMAN	294	P07900	sp|P07900|HS90A_HUMAN Heat shock protein HSP 90-alpha OS=Homo sapiens OX=9606 GN=HSP90AA1 PE=1 SV=5	Color2 [A=255, R=169, G=169, B=169]	9	4			FALSE	+	Elute_Ascites	14	9	24.7	16	84.659	0	111.67	725610000	125	0	3.73929	0.00237363	4.66224	1.98449	21.8376	21.6597	22.7662	26.6192	26.8304	26.8007
+	2.7676	4.59605	sp|P78536|ADA17_HUMAN	sp|P78536|ADA17_HUMAN	492	P78536	sp|P78536|ADA17_HUMAN Disintegrin and metalloproteinase domain-containing protein 17 OS=Homo sapiens OX=9606 GN=ADAM17 PE=1 SV=1	Color2 [A=255, R=169, G=169, B=169]	9	4			FALSE	+	Elute_Ascites	3	3	5.3	5.3	93.02	0	6.3953	12060000	12	0	2.7676	0.00276923	4.59605	1.75797	18.7357	16.7419	18.163	22.7674	22.2075	22.4539
+	3.59221	4.54839	sp|O00560|SDCB1_HUMAN	sp|O00560|SDCB1_HUMAN	106	O00560	sp|O00560|SDCB1_HUMAN Syntenin-1 OS=Homo sapiens OX=9606 GN=SDCBP PE=1 SV=1	Color2 [A=255, R=169, G=169, B=169]	9	4			FALSE	+	Elute_Ascites	5	5	22.1	22.1	32.444	0	12.567	14404000	17	0	3.59221	0.00216	4.54839	1.91788	17.9256	18.4729	17.6199	23.0175	22.0649	22.5812
+	3.17683	4.50005	sp|P00748|FA12_HUMAN	sp|P00748|FA12_HUMAN	145	P00748	sp|P00748|FA12_HUMAN Coagulation factor XII OS=Homo sapiens OX=9606 GN=F12 PE=1 SV=3	Color2 [A=255, R=169, G=169, B=169]	9	4			FALSE	+	Elute_Ascites	25	25	51.2	51.2	67.791	0	323.31	24615000000	906	0	3.17683	0.00194595	4.50005	1.82179	26.8895	26.9439	25.6325	30.9983	30.6485	31.3192
+	2.9753	4.43741	sp|P23381|SYWC_HUMAN	sp|P23381|SYWC_HUMAN	397	P23381	sp|P23381|SYWC_HUMAN Tryptophan--tRNA ligase, cytoplasmic OS=Homo sapiens OX=9606 GN=WARS PE=1 SV=2	Color2 [A=255, R=169, G=169, B=169]	9	4			FALSE	+	Elute_Ascites	3	3	11	11	53.165	0	5.2515	31959000	17	0	2.9753	0.00284211	4.43741	1.75873	18.1784	18.0033	17.2753	21.9247	21.7089	23.1357
+	3.01592	4.37598	sp|Q08431|MFGM_HUMAN	sp|Q08431|MFGM_HUMAN	512	Q08431	sp|Q08431|MFGM_HUMAN Lactadherin OS=Homo sapiens OX=9606 GN=MFGE8 PE=1 SV=3	Color2 [A=255, R=169, G=169, B=169]	9	4			FALSE	+	Elute_Ascites	2	2	6.5	6.5	43.104	0	6.3581	21678000	15	0	3.01592	0.00274576	4.37598	1.74802	17.0301	18.698	18.2349	22.5194	22.2597	22.3118
+	2.86506	4.15106	sp|O00602|FCN1_HUMAN	sp|O00602|FCN1_HUMAN	109	O00602	sp|O00602|FCN1_HUMAN Ficolin-1 OS=Homo sapiens OX=9606 GN=FCN1 PE=1 SV=2	Color2 [A=255, R=169, G=169, B=169]	9	4			FALSE	+	Elute_Ascites	1	1	4.3	4.3	35.078	0.0035524	3.7133	16123000	6	0	2.86506	0.00403053	4.15106	1.64528	18.4312	18.5241	18.0307	21.9002	22.0624	23.4765
+	4.6108	4.14359	sp|P18428|LBP_HUMAN	sp|P18428|LBP_HUMAN	371	P18428	sp|P18428|LBP_HUMAN Lipopolysaccharide-binding protein OS=Homo sapiens OX=9606 GN=LBP PE=1 SV=3	Color2 [A=255, R=169, G=169, B=169]	9	4			FALSE	+	Elute_Ascites	15	15	27.2	27.2	53.383	0	323.31	4058600000	577	0	4.6108	0.00213861	4.14359	1.89473	24.1203	24.115	24.1774	28.2387	28.6221	27.9826
+	2.82659	4.12069	sp|Q6UY14|ATL4_HUMAN	sp|Q6UY14|ATL4_HUMAN	557	Q6UY14	sp|Q6UY14|ATL4_HUMAN ADAMTS-like protein 4 OS=Homo sapiens OX=9606 GN=ADAMTSL4 PE=1 SV=2	Color2 [A=255, R=169, G=169, B=169]	9	4			FALSE	+	Elute_Ascites	6	6	7.6	7.6	116.54	0	16.055	154820000	29	0	2.82659	0.00462222	4.12069	1.6278	18.2285	18.7535	18.7064	21.9212	23.6366	22.4927
+	2.32694	4.01106	sp|P26992|CNTFR_HUMAN	sp|P26992|CNTFR_HUMAN	408	P26992	sp|P26992|CNTFR_HUMAN Ciliary neurotrophic factor receptor subunit alpha OS=Homo sapiens OX=9606 GN=CNTFR PE=1 SV=2	Color2 [A=255, R=169, G=169, B=169]	9	4			FALSE	+	Elute_Ascites	2	2	9.1	9.1	40.633	0	6.1692	64045000	5	0	2.32694	0.00855	4.01106	1.4829	19.2648	18.5076	19.9854	24.3634	22.5204	22.9072
+	2.81777	3.94762	sp|Q9BUD6|SPON2_HUMAN	sp|Q9BUD6|SPON2_HUMAN	599	Q9BUD6	sp|Q9BUD6|SPON2_HUMAN Spondin-2 OS=Homo sapiens OX=9606 GN=SPON2 PE=1 SV=3	Color2 [A=255, R=169, G=169, B=169]	9	4			FALSE	+	Elute_Ascites	1	1	2.7	2.7	35.846	0.0035149	3.4973	9994200	3	0	2.81777	0.00519149	3.94762	1.5716	17.8249	17.1616	17.5149	20.4988	21.9243	21.9211
+	3.99146	3.88917	sp|P27169|PON1_HUMAN	sp|P27169|PON1_HUMAN	409	P27169	sp|P27169|PON1_HUMAN Serum paraoxonase/arylesterase 1 OS=Homo sapiens OX=9606 GN=PON1 PE=1 SV=3	Color2 [A=255, R=169, G=169, B=169]	9	4			FALSE	+	Elute_Ascites	20	20	71.3	71.3	39.731	0	323.31	20287000000	958	0	3.99146	0.0027	3.88917	1.7274	26.9075	26.9259	26.331	30.9152	30.383	30.5337
+	2.40571	3.83197	sp|P27348|1433T_HUMAN	sp|P27348|1433T_HUMAN	410	P27348	sp|P27348|1433T_HUMAN 14-3-3 protein theta OS=Homo sapiens OX=9606 GN=YWHAQ PE=1 SV=1	Color2 [A=255, R=169, G=169, B=169]	9	4			FALSE	+	Elute_Ascites	2	1	9.8	5.7	27.764	0.0034662	3.3903	4090100	3	0	2.40571	0.00909756	3.83197	1.4511	17.1862	17.7774	16.4233	21.85	20.9383	20.0946
+	3.47027	3.7423	sp|P03952|KLKB1_HUMAN	sp|P03952|KLKB1_HUMAN	229	P03952	sp|P03952|KLKB1_HUMAN Plasma kallikrein OS=Homo sapiens OX=9606 GN=KLKB1 PE=1 SV=1	Color2 [A=255, R=169, G=169, B=169]	9	4			FALSE	+	Elute_Ascites	33	32	68.5	67.4	71.369	0	323.31	9911000000	602	0	3.47027	0.00534307	3.7423	1.60717	26.1108	26.6281	25.6294	29.9887	29.5527	30.0537
+	3.02589	3.72836	sp|Q07954|LRP1_HUMAN	sp|Q07954|LRP1_HUMAN	508	Q07954	sp|Q07954|LRP1_HUMAN Prolow-density lipoprotein receptor-related protein 1 OS=Homo sapiens OX=9606 GN=LRP1 PE=1 SV=2	Color2 [A=255, R=169, G=169, B=169]	9	4			FALSE	+	Elute_Ascites	13	13	3.8	3.8	504.6	0	21.793	44277000	35	0	3.02589	0.00563758	3.72836	1.53663	18.0504	19.2388	19.3129	22.625	22.3745	22.7877
+	3.47582	3.68981	sp|P06733|ENOA_HUMAN;sp|P13929|ENOB_HUMAN;sp|P09104|ENOG_HUMAN	sp|P06733|ENOA_HUMAN	278	P06733	sp|P06733|ENOA_HUMAN Alpha-enolase OS=Homo sapiens OX=9606 GN=ENO1 PE=1 SV=2	Color2 [A=255, R=169, G=169, B=169]	9	4			FALSE	+	Elute_Ascites	16	16	48.6	48.6	47.168	0	114.32	784980000	143	0	3.47582	0.00522857	3.68981	1.5885	22.8008	22.4892	22.9231	26.5092	25.8792	26.8942
+	3.05798	3.60172	sp|P0DMV9|HS71B_HUMAN;sp|P0DMV8|HS71A_HUMAN	sp|P0DMV9|HS71B_HUMAN;sp|P0DMV8|HS71A_HUMAN	323	P0DMV9	sp|P0DMV9|HS71B_HUMAN Heat shock 70 kDa protein 1B OS=Homo sapiens OX=9606 GN=HSPA1B PE=1 SV=1;sp|P0DMV8|HS71A_HUMAN Heat shock 70 kDa protein 1A OS=Homo sapiens OX=9606 GN=HSPA1A PE=1 SV=1	Color2 [A=255, R=169, G=169, B=169]	9	4			FALSE	+	Elute_Ascites	6	2	10	2.5	70.051	0	12.86	64017000	30	NaN	3.05798	0.00836842	3.60172	1.49823	18.3436	19.2139	19.4649	22.3348	23.0411	22.4517
+	2.50935	3.57138	sp|P00558|PGK1_HUMAN;sp|P07205|PGK2_HUMAN	sp|P00558|PGK1_HUMAN	136	P00558	sp|P00558|PGK1_HUMAN Phosphoglycerate kinase 1 OS=Homo sapiens OX=9606 GN=PGK1 PE=1 SV=3	Color2 [A=255, R=169, G=169, B=169]	9	4			FALSE			12	12	45.6	45.6	44.614	0	82.909	855090000	226	0	2.50935	0.0105896	3.57138	1.39524	22.6896	22.5973	24.1717	26.7966	26.294	27.082
+	2.90325	3.38694	sp|Q96IY4|CBPB2_HUMAN	sp|Q96IY4|CBPB2_HUMAN	590	Q96IY4	sp|Q96IY4|CBPB2_HUMAN Carboxypeptidase B2 OS=Homo sapiens OX=9606 GN=CPB2 PE=1 SV=2	Color2 [A=255, R=169, G=169, B=169]	9	4			FALSE			10	10	38.1	38.1	48.424	0	78.346	1060500000	242	0	2.90325	0.0107135	3.38694	1.40131	24.2876	22.9541	24.0926	27.1488	27.2248	27.1215
+	3.31189	3.23994	sp|Q7Z7D3|VTCN1_HUMAN	sp|Q7Z7D3|VTCN1_HUMAN	561	Q7Z7D3	sp|Q7Z7D3|VTCN1_HUMAN V-set domain-containing T-cell activation inhibitor 1 OS=Homo sapiens OX=9606 GN=VTCN1 PE=1 SV=1	Color2 [A=255, R=169, G=169, B=169]	9	4			FALSE			3	3	9.2	9.2	30.878	0.0083612	3.0241	13404000	3	0	3.31189	0.0106512	3.23994	1.40115	18.1636	17.2573	18.1007	21.2657	21.0917	20.884
+	4.65385	3.02789	sp|P04406|G3P_HUMAN	sp|P04406|G3P_HUMAN	245	P04406	sp|P04406|G3P_HUMAN Glyceraldehyde-3-phosphate dehydrogenase OS=Homo sapiens OX=9606 GN=GAPDH PE=1 SV=3	Color2 [A=255, R=169, G=169, B=169]	9	4			FALSE			18	18	69.3	69.3	36.053	0	323.31	5660200000	419	0	4.65385	0.0102619	3.02789	1.41941	25.8363	25.8518	25.5911	28.6528	28.7201	28.99
+	4.4556	3.02543	sp|P04004|VTNC_HUMAN	sp|P04004|VTNC_HUMAN	232	P04004	sp|P04004|VTNC_HUMAN Vitronectin OS=Homo sapiens OX=9606 GN=VTN PE=1 SV=1	Color2 [A=255, R=169, G=169, B=169]	9	4			FALSE			22	18	43.1	37	54.305	0	323.31	38842000000	1253	0	4.4556	0.0107765	3.02543	1.40762	28.297	28.4004	28.1741	31.5558	31.0916	31.3003

## Sheet: OC114_NonMucin
Significant	#NAME?	Difference	Protein IDs	Majority protein IDs	id	Uniprot	Fasta headers	Symbol color	Symbol type	Symbol size	Show label	Only identified by site	IsAMucin	Student's T-test Significant Elute_Ascites	Student's T-test significant	Peptides	Unique peptides	Sequence coverage [%]	Unique sequence coverage [%]	Mol. weight [kDa]	Q-value	Score	Intensity	MS/MS count	MucinScore	-Log Student's T-test p-value Elute_Ascites	Student's T-test q-value Elute_Ascites	Student's T-test Difference Elute_Ascites	Student's T-test Test statistic Elute_Ascites	Asc1	Asc2	Asc3	Elute1	Elute2	Elute3
+	3.63532	8.76519	sp|Q8IWZ3|ANKH1_HUMAN	sp|Q8IWZ3|ANKH1_HUMAN	460	Q8IWZ3	sp|Q8IWZ3|ANKH1_HUMAN Ankyrin repeat and KH domain-containing protein 1 OS=Homo sapiens OX=9606 GN=ANKHD1 PE=1 SV=1	Color2 [A=255, R=169, G=169, B=169]	9	4			FALSE	+	Elute_Ascites	1	1	0.3	0.3	269.45	0.0046948	3.1483	172750000	56	0	3.63532	0	8.76519	3.24863	13.7541	15.9789	14.6877	23.2402	24.1006	23.3754
+	2.9906	7.96037	sp|Q9Y240|CLC11_HUMAN	sp|Q9Y240|CLC11_HUMAN	499	Q9Y240	sp|Q9Y240|CLC11_HUMAN C-type lectin domain family 11 member A OS=Homo sapiens OX=9606 GN=CLEC11A PE=1 SV=1	Color2 [A=255, R=169, G=169, B=169]	9	4			FALSE	+	Elute_Ascites	16	16	44	44	35.694	0	264.31	662060000	160	0	2.9906	0	7.96037	2.71707	18.649	15.7592	18.3122	25.4458	25.8786	25.277
+	2.88584	7.94934	sp|Q6UY14|ATL4_HUMAN	sp|Q6UY14|ATL4_HUMAN	452	Q6UY14	sp|Q6UY14|ATL4_HUMAN ADAMTS-like protein 4 OS=Homo sapiens OX=9606 GN=ADAMTSL4 PE=1 SV=2	Color2 [A=255, R=169, G=169, B=169]	9	4			FALSE	+	Elute_Ascites	13	13	15.5	15.5	116.54	0	126.38	261890000	70	0	2.88584	0	7.94934	2.65949	14.7767	16.6367	13.6375	22.1326	23.0351	23.7313
+	2.69627	7.70107	sp|P02794|FRIH_HUMAN	sp|P02794|FRIH_HUMAN	182	P02794	sp|P02794|FRIH_HUMAN Ferritin heavy chain OS=Homo sapiens OX=9606 GN=FTH1 PE=1 SV=2	Color2 [A=255, R=169, G=169, B=169]	9	4			FALSE	+	Elute_Ascites	5	5	19.7	19.7	21.225	0	29.277	25982000	32	0	2.69627	0	7.70107	2.50411	16.66	13.8651	14.2629	23.5401	22.9255	21.4255
+	4.12014	7.39178	sp|Q8IUX7|AEBP1_HUMAN;sp|Q8N436|CPXM2_HUMAN	sp|Q8IUX7|AEBP1_HUMAN	459	Q8IUX7	sp|Q8IUX7|AEBP1_HUMAN Adipocyte enhancer-binding protein 1 OS=Homo sapiens OX=9606 GN=AEBP1 PE=1 SV=1	Color2 [A=255, R=169, G=169, B=169]	9	4			FALSE	+	Elute_Ascites	11	11	11.5	11.5	130.93	0	28.843	68507000	64	0	4.12014	0	7.39178	3.02524	14.8969	16.1094	15.2818	23.267	22.3599	22.8366
+	3.11407	7.21086	sp|O43157|PLXB1_HUMAN	sp|O43157|PLXB1_HUMAN	83	O43157	sp|O43157|PLXB1_HUMAN Plexin-B1 OS=Homo sapiens OX=9606 GN=PLXNB1 PE=1 SV=3	Color2 [A=255, R=169, G=169, B=169]	9	4			FALSE	+	Elute_Ascites	6	6	4.4	4.4	232.3	0	100.43	38625000	24	0	3.11407	0	7.21086	2.59188	13.7162	13.9864	15.9583	21.7721	22.3412	21.1803
+	4.10513	7.00981	sp|P24592|IBP6_HUMAN	sp|P24592|IBP6_HUMAN	327	P24592	sp|P24592|IBP6_HUMAN Insulin-like growth factor-binding protein 6 OS=Homo sapiens OX=9606 GN=IGFBP6 PE=1 SV=1	Color2 [A=255, R=169, G=169, B=169]	9	4			FALSE	+	Elute_Ascites	10	10	37.1	37.1	25.322	0	323.31	224030000	101	0	4.10513	0	7.00981	2.89166	17.5931	16.7478	16.3559	24.245	23.9753	23.5059
+	3.00771	6.5978	sp|P23470|PTPRG_HUMAN	sp|P23470|PTPRG_HUMAN	325	P23470	sp|P23470|PTPRG_HUMAN Receptor-type tyrosine-protein phosphatase gamma OS=Homo sapiens OX=9606 GN=PTPRG PE=1 SV=4	Color2 [A=255, R=169, G=169, B=169]	9	4			FALSE	+	Elute_Ascites	9	9	7.9	7.9	162	0	94.406	59331000	43	0	3.00771	0	6.5978	2.38815	15.2548	15.5441	13.2113	21.3942	21.5459	20.8635
+	3.34515	6.04652	sp|Q14767|LTBP2_HUMAN	sp|Q14767|LTBP2_HUMAN	429	Q14767	sp|Q14767|LTBP2_HUMAN Latent-transforming growth factor beta-binding protein 2 OS=Homo sapiens OX=9606 GN=LTBP2 PE=1 SV=3	Color2 [A=255, R=169, G=169, B=169]	9	4			FALSE	+	Elute_Ascites	9	9	9.8	9.8	195.05	0	35.416	40016000	42	0	3.34515	0	6.04652	2.35133	15.4747	16.5511	15.4658	21.3336	22.7563	21.5413
+	4.22067	5.88822	sp|O75787|RENR_HUMAN	sp|O75787|RENR_HUMAN	91	O75787	sp|O75787|RENR_HUMAN Renin receptor OS=Homo sapiens OX=9606 GN=ATP6AP2 PE=1 SV=2	Color2 [A=255, R=169, G=169, B=169]	9	4			FALSE	+	Elute_Ascites	5	5	17.4	17.4	39.008	0	21.4	18704000	26	0	4.22067	0	5.88822	2.52377	15.1145	14.2654	14.2316	20.6279	20.0965	20.5518
+	2.1683	5.79485	sp|P35030|TRY3_HUMAN	sp|P35030|TRY3_HUMAN	353	P35030	sp|P35030|TRY3_HUMAN Trypsin-3 OS=Homo sapiens OX=9606 GN=PRSS3 PE=1 SV=2	Color2 [A=255, R=169, G=169, B=169]	9	4			FALSE	+	Elute_Ascites	1	1	4.3	4.3	32.528	0	28.832	44058000	22	0	2.1683	0	5.79485	1.85304	18.9576	15.372	16.0496	22.1936	22.5273	23.0428
+	1.06924	5.7628	sp|Q9NZT1|CALL5_HUMAN	sp|Q9NZT1|CALL5_HUMAN	491	Q9NZT1	sp|Q9NZT1|CALL5_HUMAN Calmodulin-like protein 5 OS=Homo sapiens OX=9606 GN=CALML5 PE=1 SV=2	Color2 [A=255, R=169, G=169, B=169]	9	4			FALSE	+	Elute_Ascites	6	6	50.7	50.7	15.892	0	32.401	65668000	31	0	1.06924	0.00480488	5.7628	1.27125	14.8943	12.8865	13.5462	15.7781	24.1752	18.6622
+	2.79985	5.64528	sp|P11597|CETP_HUMAN	sp|P11597|CETP_HUMAN	283	P11597	sp|P11597|CETP_HUMAN Cholesteryl ester transfer protein OS=Homo sapiens OX=9606 GN=CETP PE=1 SV=2	Color2 [A=255, R=169, G=169, B=169]	9	4			FALSE	+	Elute_Ascites	5	5	9.9	9.9	54.756	0	14.573	23337000	30	0	2.79985	0	5.64528	2.06032	14.8461	13.986	13.4138	20.9449	19.0139	19.2229
+	1.18618	5.52519	sp|P11217|PYGM_HUMAN;sp|P11216|PYGB_HUMAN;sp|P06737|PYGL_HUMAN	sp|P11217|PYGM_HUMAN	282	P11217	sp|P11217|PYGM_HUMAN Glycogen phosphorylase, muscle form OS=Homo sapiens OX=9606 GN=PYGM PE=1 SV=6	Color2 [A=255, R=169, G=169, B=169]	9	4			FALSE	+	Elute_Ascites	4	4	3.6	3.6	97.091	0	13.341	82593000	39	0	1.18618	0.00370667	5.52519	1.31874	14.5585	14.936	15.6494	24.2422	20.7341	16.7432
+	2.35949	5.23547	sp|P04180|LCAT_HUMAN	sp|P04180|LCAT_HUMAN	192	P04180	sp|P04180|LCAT_HUMAN Phosphatidylcholine-sterol acyltransferase OS=Homo sapiens OX=9606 GN=LCAT PE=1 SV=1	Color2 [A=255, R=169, G=169, B=169]	9	4			FALSE	+	Elute_Ascites	5	5	19.3	19.3	49.577	0	78.117	41655000	35	0	2.35949	0	5.23547	1.80453	17.1153	15.6646	14.7568	22.2477	20.5279	20.4675
+	1.95392	4.92634	sp|Q9H4A9|DPEP2_HUMAN	sp|Q9H4A9|DPEP2_HUMAN	481	Q9H4A9	sp|Q9H4A9|DPEP2_HUMAN Dipeptidase 2 OS=Homo sapiens OX=9606 GN=DPEP2 PE=1 SV=3	Color2 [A=255, R=169, G=169, B=169]	9	4			FALSE	+	Elute_Ascites	3	3	7.6	7.6	53.364	0	14.207	35556000	38	0	1.95392	0.002	4.92634	1.58741	13.495	16.8654	16.6459	20.9231	20.3063	20.556
+	4.55586	4.69448	sp|P28300|LYOX_HUMAN	sp|P28300|LYOX_HUMAN	342	P28300	sp|P28300|LYOX_HUMAN Protein-lysine 6-oxidase OS=Homo sapiens OX=9606 GN=LOX PE=1 SV=2	Color2 [A=255, R=169, G=169, B=169]	9	4			FALSE	+	Elute_Ascites	4	4	15.1	15.1	46.944	0	8.0353	10354000	27	0	4.55586	0	4.69448	2.11597	15.8463	15.6531	15.7468	20.2971	20.8598	20.1727
+	2.30065	4.59164	sp|Q9BXX0|EMIL2_HUMAN	sp|Q9BXX0|EMIL2_HUMAN	476	Q9BXX0	sp|Q9BXX0|EMIL2_HUMAN EMILIN-2 OS=Homo sapiens OX=9606 GN=EMILIN2 PE=1 SV=3	Color2 [A=255, R=169, G=169, B=169]	9	4			FALSE	+	Elute_Ascites	2	2	2.1	2.1	115.69	0	14.139	8501300	12	0	2.30065	0.00106897	4.59164	1.62796	15.4753	14.901	14.5074	19.9238	20.6634	18.0714
+	2.77313	4.55378	sp|P00748|FA12_HUMAN	sp|P00748|FA12_HUMAN	108	P00748	sp|P00748|FA12_HUMAN Coagulation factor XII OS=Homo sapiens OX=9606 GN=F12 PE=1 SV=3	Color2 [A=255, R=169, G=169, B=169]	9	4			FALSE	+	Elute_Ascites	26	26	49.3	49.3	67.791	0	323.31	1547400000	286	0	2.77313	0	4.55378	1.74694	20.9162	20.8876	21.3498	24.4712	25.9012	26.4424
+	2.55819	4.37963	sp|P09603|CSF1_HUMAN	sp|P09603|CSF1_HUMAN	256	P09603	sp|P09603|CSF1_HUMAN Macrophage colony-stimulating factor 1 OS=Homo sapiens OX=9606 GN=CSF1 PE=1 SV=2	Color2 [A=255, R=169, G=169, B=169]	9	4			FALSE	+	Elute_Ascites	4	4	12.1	12.1	60.179	0	8.775	22736000	14	0	2.55819	0.00108772	4.37963	1.64286	16.7106	14.9921	14.9892	20.4812	19.3181	20.0315
+	3.10673	4.33639	sp|P84095|RHOG_HUMAN	sp|P84095|RHOG_HUMAN	405	P84095	sp|P84095|RHOG_HUMAN Rho-related GTP-binding protein RhoG OS=Homo sapiens OX=9606 GN=RHOG PE=1 SV=1	Color2 [A=255, R=169, G=169, B=169]	9	4			FALSE	+	Elute_Ascites	1	1	9.9	9.9	21.308	0.0083857	2.0825	3005500	9	0	3.10673	0	4.33639	1.75392	15.3538	16.1202	14.7221	19.4752	20.2238	19.5064
+	1.79395	4.16858	sp|Q15063|POSTN_HUMAN;CON__Q2KJC7	sp|Q15063|POSTN_HUMAN	430	Q15063	sp|Q15063|POSTN_HUMAN Periostin OS=Homo sapiens OX=9606 GN=POSTN PE=1 SV=2	Color2 [A=255, R=169, G=169, B=169]	9	4			FALSE	+	Elute_Ascites	7	7	14.5	14.5	93.313	0	18.374	22445000	28	0	1.79395	0.00313287	4.16858	1.37079	14.8541	16.0462	15.1255	20.2085	20.7411	17.5819
+	2.60124	4.10814	sp|Q86X29|LSR_HUMAN	sp|Q86X29|LSR_HUMAN	458	Q86X29	sp|Q86X29|LSR_HUMAN Lipolysis-stimulated lipoprotein receptor OS=Homo sapiens OX=9606 GN=LSR PE=1 SV=4	Color2 [A=255, R=169, G=169, B=169]	9	4			FALSE	+	Elute_Ascites	3	3	6.2	6.2	71.438	0	5.8901	6313600	10	0	2.60124	0.00272	4.10814	1.5751	14.2945	15.5742	13.6186	18.6299	18.9411	18.2408
+	4.00416	4.06253	sp|P55259|GP2_HUMAN	sp|P55259|GP2_HUMAN	379	P55259	sp|P55259|GP2_HUMAN Pancreatic secretory granule membrane major glycoprotein GP2 OS=Homo sapiens OX=9606 GN=GP2 PE=2 SV=3	Color2 [A=255, R=169, G=169, B=169]	9	4			FALSE	+	Elute_Ascites	11	11	21.6	21.6	59.48	0	323.31	596540000	168	0	4.00416	0	4.06253	1.79701	19.8105	20.509	20.6556	24.388	24.3908	24.384
+	2.47668	4.02123	sp|P04040|CATA_HUMAN	sp|P04040|CATA_HUMAN	187	P04040	sp|P04040|CATA_HUMAN Catalase OS=Homo sapiens OX=9606 GN=CAT PE=1 SV=3	Color2 [A=255, R=169, G=169, B=169]	9	4			FALSE	+	Elute_Ascites	4	4	14	14	59.755	0	12.483	50876000	24	0	2.47668	0.00263566	4.02123	1.52137	17.1605	16.6337	17.2314	22.1994	20.1159	20.774
+	1.18651	4.02046	sp|O95490|AGRL2_HUMAN	sp|O95490|AGRL2_HUMAN	95	O95490	sp|O95490|AGRL2_HUMAN Adhesion G protein-coupled receptor L2 OS=Homo sapiens OX=9606 GN=ADGRL2 PE=1 SV=2	Color2 [A=255, R=169, G=169, B=169]	9	4			FALSE	+	Elute_Ascites	6	6	7.3	7.3	163.35	0	48.415	20412000	19	0	1.18651	0.00617204	4.02046	1.11898	15.7652	15.0414	14.4922	16.0467	21.0042	20.3093
+	2.39266	3.95829	sp|Q8TDL5|BPIB1_HUMAN	sp|Q8TDL5|BPIB1_HUMAN	461	Q8TDL5	sp|Q8TDL5|BPIB1_HUMAN BPI fold-containing family B member 1 OS=Homo sapiens OX=9606 GN=BPIFB1 PE=1 SV=1	Color2 [A=255, R=169, G=169, B=169]	9	4			FALSE	+	Elute_Ascites	5	5	14.3	14.3	52.441	0	32.162	19326000	28	0	2.39266	0.00255639	3.95829	1.48399	15.8363	15.3057	15.9842	20.889	19.354	18.7581
+	1.84251	3.7778	sp|P07355|ANXA2_HUMAN;sp|A6NMY6|AXA2L_HUMAN	sp|P07355|ANXA2_HUMAN;sp|A6NMY6|AXA2L_HUMAN	227	P07355	sp|P07355|ANXA2_HUMAN Annexin A2 OS=Homo sapiens OX=9606 GN=ANXA2 PE=1 SV=2;sp|A6NMY6|AXA2L_HUMAN Putative annexin A2-like protein OS=Homo sapiens OX=9606 GN=ANXA2P2 PE=5 SV=2	Color2 [A=255, R=169, G=169, B=169]	9	4			FALSE	+	Elute_Ascites	5	5	19.2	19.2	38.604	0	20.747	20735000	16	0	1.84251	0.00501911	3.7778	1.29714	18	16.0469	15.0334	19.7569	20.6674	19.9894
+	1.58209	3.62368	sp|P49411|EFTU_HUMAN	sp|P49411|EFTU_HUMAN	369	P49411	sp|P49411|EFTU_HUMAN Elongation factor Tu, mitochondrial OS=Homo sapiens OX=9606 GN=TUFM PE=1 SV=2	Color2 [A=255, R=169, G=169, B=169]	9	4			FALSE	+	Elute_Ascites	1	1	3.3	3.3	49.541	0.0044643	2.757	6116200	12	0	1.58209	0.00579545	3.62368	1.18735	14.6436	14.3041	17.5771	19.3192	19.2715	18.8052
+	1.64882	3.54783	sp|P29401|TKT_HUMAN	sp|P29401|TKT_HUMAN	343	P29401	sp|P29401|TKT_HUMAN Transketolase OS=Homo sapiens OX=9606 GN=TKT PE=1 SV=3	Color2 [A=255, R=169, G=169, B=169]	9	4			FALSE	+	Elute_Ascites	11	11	25	25	67.877	0	45.481	36988000	75	0	1.64882	0.00586207	3.54783	1.19003	16.5133	16.7097	15.8509	18.0141	20.8025	20.9007
+	2.00486	3.42549	sp|O00560|SDCB1_HUMAN	sp|O00560|SDCB1_HUMAN	77	O00560	sp|O00560|SDCB1_HUMAN Syntenin-1 OS=Homo sapiens OX=9606 GN=SDCBP PE=1 SV=1	Color2 [A=255, R=169, G=169, B=169]	9	4			FALSE	+	Elute_Ascites	3	3	15.1	15.1	32.444	0	4.1492	11340000	19	0	2.00486	0.00552727	3.42549	1.24945	17.0577	15.2059	14.8786	18.9321	18.7566	19.7299
+	2.60697	3.35076	sp|Q15848|ADIPO_HUMAN	sp|Q15848|ADIPO_HUMAN	435	Q15848	sp|Q15848|ADIPO_HUMAN Adiponectin OS=Homo sapiens OX=9606 GN=ADIPOQ PE=1 SV=1	Color2 [A=255, R=169, G=169, B=169]	9	4			FALSE	+	Elute_Ascites	3	3	21.7	21.7	26.413	0	12.836	107690000	43	0	2.60697	0.00306849	3.35076	1.34337	19.8482	18.7299	18.6451	23.0376	22.1469	22.091
+	4.77707	3.25138	sp|P55058|PLTP_HUMAN	sp|P55058|PLTP_HUMAN	378	P55058	sp|P55058|PLTP_HUMAN Phospholipid transfer protein OS=Homo sapiens OX=9606 GN=PLTP PE=1 SV=1	Color2 [A=255, R=169, G=169, B=169]	9	4			FALSE	+	Elute_Ascites	18	18	49.1	49.1	54.739	0	323.31	1930000000	618	0	4.77707	0.00265625	3.25138	1.52419	22.8107	22.449	22.8096	25.8729	25.8963	26.0543
+	2.96376	3.09565	sp|Q12805|FBLN3_HUMAN	sp|Q12805|FBLN3_HUMAN	419	Q12805	sp|Q12805|FBLN3_HUMAN EGF-containing fibulin-like extracellular matrix protein 1 OS=Homo sapiens OX=9606 GN=EFEMP1 PE=1 SV=2	Color2 [A=255, R=169, G=169, B=169]	9	4			FALSE	+	Elute_Ascites	10	10	29.6	29.6	54.64	0	197.19	297720000	176	0	2.96376	0.00444444	3.09565	1.30759	20.4806	19.7896	21.0476	23.5827	23.4307	23.5914
+	3.46475	3.03875	sp|P27169|PON1_HUMAN	sp|P27169|PON1_HUMAN	337	P27169	sp|P27169|PON1_HUMAN Serum paraoxonase/arylesterase 1 OS=Homo sapiens OX=9606 GN=PON1 PE=1 SV=3	Color2 [A=255, R=169, G=169, B=169]	9	4			FALSE	+	Elute_Ascites	20	20	65.9	65.9	39.731	0	323.31	3336000000	762	0	3.46475	0.00304762	3.03875	1.34007	23.8958	23.3994	24.1628	26.6987	26.724	27.1515
+	2.69242	3.01337	sp|P04004|VTNC_HUMAN;CON__Q3ZBS7	sp|P04004|VTNC_HUMAN	186	P04004	sp|P04004|VTNC_HUMAN Vitronectin OS=Homo sapiens OX=9606 GN=VTN PE=1 SV=1	Color2 [A=255, R=169, G=169, B=169]	9	4			FALSE	+	Elute_Ascites	27	27	44.8	44.8	54.305	0	323.31	11572000000	1279	0	2.69242	0.00539645	3.01337	1.24428	25.8057	25.4532	25.1267	29.2202	28.1497	28.0558
+	3.24121	3.00656	sp|P18428|LBP_HUMAN	sp|P18428|LBP_HUMAN	307	P18428	sp|P18428|LBP_HUMAN Lipopolysaccharide-binding protein OS=Homo sapiens OX=9606 GN=LBP PE=1 SV=3	Color2 [A=255, R=169, G=169, B=169]	9	4			FALSE	+	Elute_Ascites	17	17	31.8	31.8	53.383	0	285.08	1178400000	606	0	3.24121	0.00441558	3.00656	1.3059	22.6513	22.4474	22.2041	25.6615	25.7635	24.8975
+	3.7199	2.95821	sp|P08246|ELNE_HUMAN	sp|P08246|ELNE_HUMAN	242	P08246	sp|P08246|ELNE_HUMAN Neutrophil elastase OS=Homo sapiens OX=9606 GN=ELANE PE=1 SV=1	Color2 [A=255, R=169, G=169, B=169]	9	4			FALSE	+	Elute_Ascites	10	10	40.4	40.4	28.518	0	147.22	246790000	142	0	3.7199	0.00302703	2.95821	1.33001	21.0117	21.3545	21.3147	24.5538	23.8836	24.1181
+	2.55201	2.9556	sp|P22105|TENX_HUMAN;sp|Q16473|TENXA_HUMAN	sp|P22105|TENX_HUMAN	320	P22105	sp|P22105|TENX_HUMAN Tenascin-X OS=Homo sapiens OX=9606 GN=TNXB PE=1 SV=5	Color2 [A=255, R=169, G=169, B=169]	9	4			FALSE	+	Elute_Ascites	5	5	4.1	4.1	458.38	0	8.0888	3274500	8	0	2.55201	0.00593023	2.9556	1.20584	14.6019	14.7599	14.6745	16.8033	17.7562	18.3435
+	3.46371	2.86611	sp|Q14520|HABP2_HUMAN	sp|Q14520|HABP2_HUMAN	426	Q14520	sp|Q14520|HABP2_HUMAN Hyaluronan-binding protein 2 OS=Homo sapiens OX=9606 GN=HABP2 PE=1 SV=1	Color2 [A=255, R=169, G=169, B=169]	9	4			FALSE	+	Elute_Ascites	5	5	12.3	12.3	62.671	0	35.825	129400000	49	0	3.46371	0.00483436	2.86611	1.27238	19.2586	19.2514	18.5246	21.7633	21.9956	21.874
+	4.4897	2.77017	sp|P02649|APOE_HUMAN;CON__Q03247	sp|P02649|APOE_HUMAN	156	P02649	sp|P02649|APOE_HUMAN Apolipoprotein E OS=Homo sapiens OX=9606 GN=APOE PE=1 SV=1	Color2 [A=255, R=169, G=169, B=169]	9	4			FALSE	+	Elute_Ascites	47	47	80.8	80.8	36.154	0	323.31	6416200000	1264	0	4.4897	0.00505128	2.77017	1.29809	24.8118	24.5213	24.8403	27.3452	27.492	27.6467
+	2.22414	2.72482	sp|P49788|TIG1_HUMAN	sp|P49788|TIG1_HUMAN	370	P49788	sp|P49788|TIG1_HUMAN Retinoic acid receptor responder protein 1 OS=Homo sapiens OX=9606 GN=RARRES1 PE=1 SV=2	Color2 [A=255, R=169, G=169, B=169]	9	4			FALSE	+	Elute_Ascites	8	8	27.2	27.2	33.285	0	62.824	118400000	83	0	2.22414	0.00849198	2.72482	1.08502	20.472	20.3209	19.1514	22.2384	22.6277	23.2527
+	2.16901	2.72282	sp|Q9NQ79|CRAC1_HUMAN	sp|Q9NQ79|CRAC1_HUMAN	487	Q9NQ79	sp|Q9NQ79|CRAC1_HUMAN Cartilage acidic protein 1 OS=Homo sapiens OX=9606 GN=CRTAC1 PE=1 SV=2	Color2 [A=255, R=169, G=169, B=169]	9	4			FALSE	+	Elute_Ascites	3	3	4.7	4.7	71.42	0.0084211	2.1659	3886400	3	0	2.16901	0.0090582	2.72282	1.07647	15.4106	14.1365	15.6762	17.3354	17.9694	18.0869
+	3.99513	2.31016	sp|Q14624|ITIH4_HUMAN;CON__Q3T052	sp|Q14624|ITIH4_HUMAN	427	Q14624	sp|Q14624|ITIH4_HUMAN Inter-alpha-trypsin inhibitor heavy chain H4 OS=Homo sapiens OX=9606 GN=ITIH4 PE=1 SV=4	Color2 [A=255, R=169, G=169, B=169]	9	4			FALSE	+	Elute_Ascites	78	78	65.7	65.7	103.36	0	323.31	17073000000	2925	0	3.99513	0.00901053	2.31016	1.07497	26.5645	26.4228	26.0835	28.5849	28.6861	28.7303

[truncated: 2 more sheets: OC235_NonMucin, OC234_NonMucin]
