# Supplementary material for: Revealing the human mucinome
Source: Nat Commun. 2022 Jun 20;13:3542. doi: 10.1038/s41467-022-31062-4 (PMC9209528; doi:10.1038/s41467-022-31062-4)
Supplement: Supplementary file 12 — Supplementary Dataset 9 [file 41467_2022_31062_MOESM12_ESM.xlsx]

## Sheet: Sheet1
N-glycans			O-glycans
HexNAc(1)			HexNAc(1)
HexNAc(1)Fuc(1)			HexNAc(1)Hex(1)
HexNAc(2)			HexNAc(1)NeuAc(1)
HexNAc(2)Fuc(1)			HexNAc(2)Hex(1)
HexNAc(2)Hex(1)			HexNAc(1)Hex(1)NeuAc(1)
HexNAc(2)Hex(1)Fuc(1)			HexNAc(1)Hex(1)NeuAc(2)
HexNAc(2)Hex(10)			HexNAc(2)Hex(2)NeuAc(1)
HexNAc(2)Hex(11)			HexNAc(2)Hex(2)NeuAc(2)
HexNAc(2)Hex(12)			HexNAc(2)Hex(2)
HexNAc(2)Hex(2)			HexNAc(2)Hex(1)NeuAc(1)
HexNAc(2)Hex(2)Fuc(1)			HexNAc(2)Hex(2)Fuc(1)NeuAc(1)
HexNAc(2)Hex(3)			HexNAc(2)Hex(2)Fuc(1)NeuAc(2)
HexNAc(2)Hex(3)Fuc(1)
HexNAc(2)Hex(4)
HexNAc(2)Hex(4)Fuc(1)
HexNAc(2)Hex(5)
HexNAc(2)Hex(5)Fuc(1)
HexNAc(2)Hex(6)
HexNAc(2)Hex(6)Fuc(1)
HexNAc(2)Hex(6)Phospho(1)
HexNAc(2)Hex(7)
HexNAc(2)Hex(7)Fuc(1)
HexNAc(2)Hex(8)
HexNAc(2)Hex(9)
HexNAc(3)Hex(3)
HexNAc(3)Hex(3)Fuc(1)
HexNAc(3)Hex(4)
HexNAc(3)Hex(4)Fuc(1)
HexNAc(3)Hex(4)Fuc(1)NeuAc(1)
HexNAc(3)Hex(4)Fuc(2)
HexNAc(3)Hex(4)Fuc(2)NeuAc(1)
HexNAc(3)Hex(4)NeuAc(1)
HexNAc(3)Hex(5)
HexNAc(3)Hex(5)Fuc(1)
HexNAc(3)Hex(5)Fuc(1)NeuAc(1)
HexNAc(3)Hex(5)Fuc(1)NeuAc(2)
HexNAc(3)Hex(5)NeuAc(1)
HexNAc(3)Hex(6)
HexNAc(3)Hex(6)Fuc(1)
HexNAc(3)Hex(6)Fuc(1)NeuAc(1)
HexNAc(3)Hex(6)NeuAc(1)
HexNAc(4)Hex(3)
HexNAc(4)Hex(3)Fuc(1)
HexNAc(4)Hex(3)NeuAc(1)
HexNAc(4)Hex(4)
HexNAc(4)Hex(4)Fuc(1)
HexNAc(4)Hex(4)Fuc(1)NeuAc(1)
HexNAc(4)Hex(4)Fuc(2)
HexNAc(4)Hex(4)NeuAc(1)
HexNAc(4)Hex(5)
HexNAc(4)Hex(5)Fuc(1)
HexNAc(4)Hex(5)Fuc(1)NeuAc(1)
HexNAc(4)Hex(5)Fuc(1)NeuAc(2)
HexNAc(4)Hex(5)Fuc(2)
HexNAc(4)Hex(5)Fuc(2)NeuAc(1)
HexNAc(4)Hex(5)Fuc(2)NeuAc(2)
HexNAc(4)Hex(5)Fuc(3)NeuAc(1)
HexNAc(4)Hex(5)Fuc(3)NeuAc(2)
HexNAc(4)Hex(5)NeuAc(1)
HexNAc(4)Hex(5)NeuAc(2)
HexNAc(4)Hex(6)
HexNAc(4)Hex(6)Fuc(1)
HexNAc(4)Hex(6)Fuc(1)NeuAc(1)
HexNAc(4)Hex(6)Fuc(2)
HexNAc(4)Hex(6)NeuAc(1)
HexNAc(4)Hex(7)
HexNAc(4)Hex(7)Fuc(1)
HexNAc(4)Hex(7)NeuAc(1)
HexNAc(5)Hex(3)
HexNAc(5)Hex(3)Fuc(1)
HexNAc(5)Hex(3)Fuc(1)NeuAc(1)
HexNAc(5)Hex(3)Fuc(2)
HexNAc(5)Hex(4)
HexNAc(5)Hex(4)Fuc(1)
HexNAc(5)Hex(4)Fuc(1)NeuAc(1)
HexNAc(5)Hex(4)Fuc(1)NeuAc(2)
HexNAc(5)Hex(4)Fuc(2)
HexNAc(5)Hex(4)NeuAc(1)
HexNAc(5)Hex(4)NeuAc(2)
HexNAc(5)Hex(5)
HexNAc(5)Hex(5)Fuc(1)
HexNAc(5)Hex(5)Fuc(1)NeuAc(1)
HexNAc(5)Hex(5)Fuc(1)NeuAc(2)
HexNAc(5)Hex(5)Fuc(2)
HexNAc(5)Hex(5)Fuc(2)NeuAc(1)
HexNAc(5)Hex(5)Fuc(3)
HexNAc(5)Hex(5)NeuAc(1)
HexNAc(5)Hex(5)NeuAc(2)
HexNAc(5)Hex(6)
HexNAc(5)Hex(6)Fuc(1)
HexNAc(5)Hex(6)Fuc(1)NeuAc(1)
HexNAc(5)Hex(6)Fuc(1)NeuAc(2)
HexNAc(5)Hex(6)Fuc(1)NeuAc(3)
HexNAc(5)Hex(6)Fuc(2)
HexNAc(5)Hex(6)Fuc(2)NeuAc(1)
HexNAc(5)Hex(6)Fuc(3)
HexNAc(5)Hex(6)Fuc(3)NeuAc(1)
HexNAc(5)Hex(6)Fuc(3)NeuAc(3)
HexNAc(5)Hex(6)Fuc(4)
HexNAc(5)Hex(6)Fuc(4)NeuAc(1)
HexNAc(5)Hex(6)NeuAc(1)
HexNAc(5)Hex(6)NeuAc(2)
HexNAc(5)Hex(6)NeuAc(3)
HexNAc(5)Hex(7)Fuc(1)NeuAc(1)
HexNAc(5)Hex(7)Fuc(1)NeuAc(2)
HexNAc(5)Hex(8)
HexNAc(5)Hex(8)Fuc(1)
HexNAc(5)Hex(9)Fuc(1)
HexNAc(6)Hex(3)
HexNAc(6)Hex(3)Fuc(1)
HexNAc(6)Hex(3)Fuc(1)NeuAc(1)
HexNAc(6)Hex(3)Fuc(1)NeuAc(2)
HexNAc(6)Hex(3)Fuc(2)
HexNAc(6)Hex(4)
HexNAc(6)Hex(4)Fuc(1)
HexNAc(6)Hex(4)Fuc(2)
HexNAc(6)Hex(4)NeuAc(1)
HexNAc(6)Hex(5)
HexNAc(6)Hex(5)Fuc(1)
HexNAc(6)Hex(5)Fuc(1)NeuAc(1)
HexNAc(6)Hex(5)Fuc(1)NeuAc(2)
HexNAc(6)Hex(5)Fuc(1)NeuAc(3)
HexNAc(6)Hex(5)Fuc(2)
HexNAc(6)Hex(5)Fuc(2)NeuAc(1)
HexNAc(6)Hex(5)Fuc(3)
HexNAc(6)Hex(6)
HexNAc(6)Hex(6)Fuc(1)
HexNAc(6)Hex(6)Fuc(1)NeuAc(1)
HexNAc(6)Hex(6)Fuc(1)NeuAc(2)
HexNAc(6)Hex(6)Fuc(2)
HexNAc(6)Hex(6)Fuc(2)NeuAc(1)
HexNAc(6)Hex(6)Fuc(2)NeuAc(2)
HexNAc(6)Hex(6)NeuAc(1)
HexNAc(6)Hex(6)NeuAc(2)
HexNAc(6)Hex(6)NeuAc(3)
HexNAc(6)Hex(7)
HexNAc(6)Hex(7)Fuc(1)NeuAc(1)
HexNAc(6)Hex(7)Fuc(1)NeuAc(2)
HexNAc(6)Hex(7)Fuc(2)
HexNAc(6)Hex(7)Fuc(2)NeuAc(1)
HexNAc(6)Hex(7)Fuc(3)
HexNAc(6)Hex(7)Fuc(3)NeuAc(1)
HexNAc(6)Hex(7)NeuAc(1)
HexNAc(6)Hex(7)NeuAc(2)
HexNAc(6)Hex(7)NeuAc(3)
HexNAc(6)Hex(7)NeuAc(4)
HexNAc(6)Hex(8)Fuc(1)NeuAc(1)
HexNAc(6)Hex(8)NeuAc(1)
HexNAc(6)Hex(9)
HexNAc(6)Hex(9)Fuc(1)NeuAc(2)
HexNAc(7)Hex(3)
HexNAc(7)Hex(3)Fuc(1)
HexNAc(7)Hex(4)
HexNAc(7)Hex(4)Fuc(1)
HexNAc(7)Hex(6)
HexNAc(7)Hex(6)Fuc(1)
HexNAc(7)Hex(7)
HexNAc(7)Hex(7)Fuc(1)
HexNAc(7)Hex(7)Fuc(1)NeuAc(3)
HexNAc(7)Hex(8)
HexNAc(7)Hex(8)Fuc(1)
HexNAc(7)Hex(8)Fuc(1)NeuAc(1)
HexNAc(7)Hex(8)Fuc(1)NeuAc(4)
HexNAc(7)Hex(8)NeuAc(1)
HexNAc(8)Hex(3)
HexNAc(8)Hex(3)Fuc(1)
HexNAc(8)Hex(4)
HexNAc(8)Hex(5)
HexNAc(8)Hex(5)Fuc(1)
HexNAc(8)Hex(7)
HexNAc(8)Hex(8)
HexNAc(8)Hex(9)
HexNAc(8)Hex(9)Fuc(1)
HexNAc(9)Hex(10)
HexNAc(9)Hex(10)Fuc(1)
HexNAc(9)Hex(3)
HexNAc(9)Hex(3)Fuc(1)
HexNAc(9)Hex(4)
HexNAc(9)Hex(4)Fuc(1)
HexNAc(9)Hex(6)
HexNAc(9)Hex(6)Fuc(1)
HexNAc(9)Hex(9)Fuc(1)
