# Supplementary material for: Revealing the human mucinome
Source: Nat Commun. 2022 Jun 20;13:3542. doi: 10.1038/s41467-022-31062-4 (PMC9209528; doi:10.1038/s41467-022-31062-4)
Supplement: Supplementary file 13 — Supplementary Dataset 10 [file 41467_2022_31062_MOESM13_ESM.xlsx]

## Sheet: Tab Summary
Order of Tabs
OC107 Asc1
OC107 Asc2
OC107 Asc3
OC107 Elute1
OC107 Elute2
OC107 Elute3
OC109 Asc1
OC109 Asc2
OC109 Asc3
OC109 Elute1
OC109 Elute2
OC109 Elute3
OC114 Asc1
OC114 Asc2
OC114 Asc3
OC114 Elute1
OC114 Elute2
OC114 Elute3
OC234 Asc1
OC234 Asc2
OC234 Asc3
OC234 Elute1
OC234 Elute2
OC234 Elute3
OC235 Asc1
OC235 Asc2
OC235 Asc3
OC235 Elute1
OC235 Elute2
OC235 Elute3
Overlap

## Sheet: OC107 Asc1
File Name	Scan Number	Scan Retention Time	Precursor Scan Number	Precursor MZ	Precursor Charge	Precursor Mass	Protein Accession	Organism	Protein Name	Start and End Residues In Protein	Base Sequence	FlankingResidues	Full Sequence	Number of Mods	Peptide Monoisotopic Mass	Score	Rank	Matched Ion Series	Matched Ion Mass-To-Charge Ratios	Matched Ion Mass Diff (Da)	Matched Ion Mass Diff (Ppm)	Matched Ion Intensities	Matched Ion Counts	Decoy/Contaminant/Target	QValue	PEP	PEP_QValue	Localization Score	Yion Score	DiagonosticIon Score	GlycanMass	Plausible GlycanComposition	R138/144
C:\Users\Bertozzi Lab\Desktop\Stacy\Raw Files\Mucinome Raw Files\OC107\200921_SAM_OC107_Asc1_Slice2.raw	28701	50.2424	28662	1211.89	3	3632.64	P01024	Homo sapiens OX=9606	Complement C3	[74 to 94]	TVLTPATNHMGNVTFTIPANR	K,E	TVLTPATNHMGN[N-Glycosylation:H6N2 on N]VTFTIPANR	1	3632.63	60.45	0	[b2+1, b3+1, b4+1, b5+1, b6+1, b7+1, b8+1, b9+1, b10+1, b11+1, (b12-1175.40)+1, (b13-1175.40)+1, (b13-1295.44)+1, (b14-1175.40)+1, (b15-1175.40)+1, (b16-1175.40)+1];[y1+1, y2+1, y3+1, y4+1, y5+1, y6+1, y7+1, y8+1, y9+1, (y10-1175.40)+1, (y11-810.26)+1, (y11-972.32)+1, (y11-1175.40)+1, (y12-810.26)+1, (y12-1175.40)+1, (y12-1295.44)+1, (y13-1175.40)+1, (y13-1295.44)+1, (y14-1175.40)+1, (y15-1175.40…	[b2+1:201.12363, b3+1:314.20746, b4+1:415.25568, b5+1:512.30927, b6+1:583.34698, b7+1:684.39337, b8+1:798.43433, b9+1:935.49530, b10+1:1066.53799, b11+1:1123.55872, (b12-1175.40)+1:1440.67859, (b13-1175.40)+1:1539.75037, (b13-1295.44)+1:1419.70129, (b14-1175.40)+1:1640.79565, (b15-1175.40)+1:1787.85864, (b16-1175.40)+1:1888.91882];[y1+1:175.11909, y2+1:289.16302, y3+1:360.19946, y4+1:457.25217, y…	[b2+1:0.00026, b3+1:0.00003, b4+1:0.00057, b5+1:0.00139, b6+1:0.00200, b7+1:0.00070, b8+1:-0.00127, b9+1:0.00080, b10+1:0.00300, b11+1:0.00226, (b12-1175.40)+1:-0.00016, (b13-1175.40)+1:0.00320, (b13-1295.44)+1:-0.00469, (b14-1175.40)+1:0.00081, (b15-1175.40)+1:-0.00462, (b16-1175.40)+1:0.00789];[y1+1:0.00014, y2+1:0.00115, y3+1:0.00047, y4+1:0.00041, y5+1:0.00106, y6+1:0.00061, y7+1:0.00135, y8+…	[b2+1:1.29, b3+1:0.08, b4+1:1.37, b5+1:2.72, b6+1:3.43, b7+1:1.03, b8+1:-1.59, b9+1:0.85, b10+1:2.81, b11+1:2.01, (b12-1175.40)+1:-0.11, (b13-1175.40)+1:2.08, (b13-1295.44)+1:-3.31, (b14-1175.40)+1:0.49, (b15-1175.40)+1:-2.58, (b16-1175.40)+1:4.18];[y1+1:0.82, y2+1:3.97, y3+1:1.31, y4+1:0.91, y5+1:1.86, y6+1:0.91, y7+1:1.66, y8+1:1.44, y9+1:3.05, (y10-1175.40)+1:-3.20, (y11-810.26)+1:-1.65, (y11-…	[b2+1:485477, b3+1:254474, b4+1:307466, b5+1:10318, b6+1:23497, b7+1:20972, b8+1:23838, b9+1:76904, b10+1:95396, b11+1:29330, (b12-1175.40)+1:31186, (b13-1175.40)+1:50323, (b13-1295.44)+1:11332, (b14-1175.40)+1:23844, (b15-1175.40)+1:14384, (b16-1175.40)+1:14489];[y1+1:91412, y2+1:34770, y3+1:20594, y4+1:1406237, y5+1:178813, y6+1:249650, y7+1:214558, y8+1:335706, y9+1:83840, (y10-1175.40)+1:2004…	60	T	0	0	0	43.13	7.18499	10.135	1378.48	H6N2	14.4556
C:\Users\Bertozzi Lab\Desktop\Stacy\Raw Files\Mucinome Raw Files\OC107\200921_SAM_OC107_Asc1_Slice3.raw	28634	50.1141	28595	1211.89	3	3632.64	P01024	Homo sapiens OX=9606	Complement C3	[74 to 94]	TVLTPATNHMGNVTFTIPANR	K,E	TVLTPATNHMGN[N-Glycosylation:H6N2 on N]VTFTIPANR	1	3632.63	58.4152	0	[b2+1, b3+1, b4+1, b5+1, b6+1, b8+1, b9+1, b10+1, b11+1, (b12-1175.40)+1, (b13-1175.40)+1, (b13-1295.44)+1, (b14-1175.40)+1, (b15-1175.40)+1, (b16-1175.40)+1];[y1+1, y2+1, y3+1, y4+1, y5+1, y6+1, y7+1, y8+1, y9+1, (y10-1175.40)+1, (y11-810.26)+1, (y11-972.32)+1, (y11-1175.40)+1, (y12-810.26)+1, (y12-1175.40)+1, (y12-1295.44)+1, (y13-810.26)+2, (y13-1175.40)+1, (y13-1295.44)+1, (y14-1175.40)+1, (y…	[b2+1:201.12385, b3+1:314.20780, b4+1:415.25572, b5+1:512.31073, b6+1:583.34387, b8+1:798.44122, b9+1:935.49841, b10+1:1066.53711, b11+1:1123.55444, (b12-1175.40)+1:1440.69128, (b13-1175.40)+1:1539.75586, (b13-1295.44)+1:1419.69092, (b14-1175.40)+1:1640.79602, (b15-1175.40)+1:1787.86536, (b16-1175.40)+1:1888.90564];[y1+1:175.11919, y2+1:289.16226, y3+1:360.19891, y4+1:457.25205, y5+1:570.33676, y…	[b2+1:0.00049, b3+1:0.00036, b4+1:0.00061, b5+1:0.00285, b6+1:-0.00112, b8+1:0.00563, b9+1:0.00391, b10+1:0.00212, b11+1:-0.00201, (b12-1175.40)+1:0.01253, (b13-1175.40)+1:0.00869, (b13-1295.44)+1:-0.01507, (b14-1175.40)+1:0.00118, (b15-1175.40)+1:0.00210, (b16-1175.40)+1:-0.00530];[y1+1:0.00023, y2+1:0.00038, y3+1:-0.00008, y4+1:0.00029, y5+1:0.00094, y6+1:0.00101, y7+1:0.00038, y8+1:0.00056, y9…	[b2+1:2.43, b3+1:1.16, b4+1:1.48, b5+1:5.58, b6+1:-1.92, b8+1:7.06, b9+1:4.18, b10+1:1.99, b11+1:-1.79, (b12-1175.40)+1:8.70, (b13-1175.40)+1:5.65, (b13-1295.44)+1:-10.62, (b14-1175.40)+1:0.72, (b15-1175.40)+1:1.17, (b16-1175.40)+1:-2.81];[y1+1:1.35, y2+1:1.33, y3+1:-0.22, y4+1:0.63, y5+1:1.65, y6+1:1.50, y7+1:0.46, y8+1:0.61, y9+1:1.85, (y10-1175.40)+1:-0.18, (y11-810.26)+1:-2.69, (y11-972.32)+1…	[b2+1:296277, b3+1:164421, b4+1:177085, b5+1:8417, b6+1:12940, b8+1:10469, b9+1:64058, b10+1:68458, b11+1:19429, (b12-1175.40)+1:11736, (b13-1175.40)+1:40325, (b13-1295.44)+1:8297, (b14-1175.40)+1:18845, (b15-1175.40)+1:9677, (b16-1175.40)+1:13519];[y1+1:48685, y2+1:26553, y3+1:15018, y4+1:872851, y5+1:119706, y6+1:176363, y7+1:158589, y8+1:216092, y9+1:56232, (y10-1175.40)+1:18645, (y11-810.26)+…	58	T	0	0	0	43.1405	5.13565	10.1391	1378.48	H6N2	12.6726
C:\Users\Bertozzi Lab\Desktop\Stacy\Raw Files\Mucinome Raw Files\OC107\200921_SAM_OC107_Asc1_Slice1.raw	27185	50.012	27145	1211.89	3	3632.64	P01024	Homo sapiens OX=9606	Complement C3	[74 to 94]	TVLTPATNHMGNVTFTIPANR	K,E	TVLTPATNHMGN[N-Glycosylation:H6N2 on N]VTFTIPANR	1	3632.63	57.429	0	[b2+1, b3+1, b4+1, b5+1, b6+1, b7+1, b8+1, b9+1, b10+1, b11+1, (b12-1175.40)+1, (b13-1175.40)+1, (b14-1175.40)+1, (b15-1175.40)+1, (b16-1175.40)+1];[y1+1, y2+1, y3+1, y4+1, y5+1, y6+1, y7+1, y8+1, y9+1, (y10-1175.40)+1, (y11-972.32)+1, (y11-1175.40)+1, (y12-810.26)+1, (y12-1175.40)+1, (y12-1295.44)+1, (y13-1175.40)+1, (y13-1295.44)+1, (y14-1175.40)+1, (y17-810.26)+2, (y17-972.32)+2, (y17-1175.40)…	[b2+1:201.12358, b3+1:314.20746, b4+1:415.25572, b5+1:512.30798, b6+1:583.34613, b7+1:684.39569, b8+1:798.43677, b9+1:935.49957, b10+1:1066.53298, b11+1:1123.55701, (b12-1175.40)+1:1440.68274, (b13-1175.40)+1:1539.74915, (b14-1175.40)+1:1640.80273, (b15-1175.40)+1:1787.85608, (b16-1175.40)+1:1888.90613];[y1+1:175.11919, y2+1:289.16226, y3+1:360.19864, y4+1:457.25185, y5+1:570.33612, y6+1:671.3841…	[b2+1:0.00021, b3+1:0.00003, b4+1:0.00061, b5+1:0.00011, b6+1:0.00114, b7+1:0.00302, b8+1:0.00117, b9+1:0.00507, b10+1:-0.00201, b11+1:0.00055, (b12-1175.40)+1:0.00399, (b13-1175.40)+1:0.00198, (b14-1175.40)+1:0.00789, (b15-1175.40)+1:-0.00718, (b16-1175.40)+1:-0.00481];[y1+1:0.00023, y2+1:0.00038, y3+1:-0.00035, y4+1:0.00009, y5+1:0.00030, y6+1:0.00061, y7+1:0.00050, y8+1:0.00130, y9+1:0.00072, …	[b2+1:1.06, b3+1:0.08, b4+1:1.48, b5+1:0.21, b6+1:1.96, b7+1:4.42, b8+1:1.47, b9+1:5.42, b10+1:-1.88, b11+1:0.49, (b12-1175.40)+1:2.77, (b13-1175.40)+1:1.29, (b14-1175.40)+1:4.81, (b15-1175.40)+1:-4.02, (b16-1175.40)+1:-2.55];[y1+1:1.35, y2+1:1.33, y3+1:-0.99, y4+1:0.20, y5+1:0.53, y6+1:0.91, y7+1:0.61, y8+1:1.41, y9+1:0.71, (y10-1175.40)+1:1.92, (y11-972.32)+1:4.52, (y11-1175.40)+1:0.63, (y12-81…	[b2+1:134088, b3+1:77064, b4+1:80458, b5+1:3117, b6+1:5166, b7+1:4612, b8+1:11178, b9+1:24511, b10+1:29650, b11+1:9893, (b12-1175.40)+1:6615, (b13-1175.40)+1:11773, (b14-1175.40)+1:9499, (b15-1175.40)+1:7323, (b16-1175.40)+1:6642];[y1+1:18514, y2+1:10915, y3+1:8155, y4+1:377974, y5+1:47511, y6+1:76389, y7+1:68142, y8+1:100085, y9+1:25007, (y10-1175.40)+1:4097, (y11-972.32)+1:4565, (y11-1175.40)+1…	57	T	0	0	0	41.1378	6.15255	10.1386	1378.48	H6N2	11.6805
C:\Users\Bertozzi Lab\Desktop\Stacy\Raw Files\Mucinome Raw Files\OC107\200921_SAM_OC107_Asc1_Slice2.raw	28703	50.2459	28662	909.166	4	3632.64	P01024	Homo sapiens OX=9606	Complement C3	[74 to 94]	TVLTPATNHMGNVTFTIPANR	K,E	TVLTPATNHMGN[N-Glycosylation:H6N2 on N]VTFTIPANR	1	3632.63	57.3726	0	[b2+1, b3+1, b4+1, b5+1, b6+1, b9+1, b10+1, b11+1, (b12-1175.40)+1, (b13-1175.40)+1, (b13-1295.44)+1, (b14-1175.40)+1, (b15-1175.40)+1, (b15-1295.44)+1, (b16-1175.40)+1];[y1+1, y2+1, y3+1, y4+2, y5+1, y6+1, y7+1, y8+1, y9+1, (y10-1175.40)+1, (y11-1175.40)+1, (y12-810.26)+1, (y12-1175.40)+1, (y12-1295.44)+1, (y13-810.26)+2, (y13-1175.40)+1, (y14-1175.40)+2, (y15-1175.40)+2, (y17-810.26)+2, (y17-97…	[b2+1:201.12366, b3+1:314.20770, b4+1:415.25571, b5+1:512.30853, b6+1:583.34692, b9+1:935.49084, b10+1:1066.53467, b11+1:1123.55139, (b12-1175.40)+1:1440.67395, (b13-1175.40)+1:1539.75168, (b13-1295.44)+1:1419.69041, (b14-1175.40)+1:1640.80579, (b15-1175.40)+1:1787.86023, (b15-1295.44)+1:1667.81946, (b16-1175.40)+1:1888.91516];[y1+1:175.11913, y2+1:289.16220, y3+1:360.19949, y4+2:229.12966, y5+1:…	[b2+1:0.00029, b3+1:0.00027, b4+1:0.00060, b5+1:0.00066, b6+1:0.00193, b9+1:-0.00366, b10+1:-0.00032, b11+1:-0.00506, (b12-1175.40)+1:-0.00480, (b13-1175.40)+1:0.00452, (b13-1295.44)+1:-0.01558, (b14-1175.40)+1:0.01094, (b15-1175.40)+1:-0.00303, (b15-1295.44)+1:-0.00262, (b16-1175.40)+1:0.00422];[y1+1:0.00017, y2+1:0.00032, y3+1:0.00050, y4+2:0.00029, y5+1:0.00112, y6+1:0.00116, y7+1:0.00172, y8+…	[b2+1:1.44, b3+1:0.87, b4+1:1.44, b5+1:1.29, b6+1:3.32, b9+1:-3.92, b10+1:-0.30, b11+1:-4.51, (b12-1175.40)+1:-3.34, (b13-1175.40)+1:2.93, (b13-1295.44)+1:-10.98, (b14-1175.40)+1:6.67, (b15-1175.40)+1:-1.70, (b15-1295.44)+1:-1.57, (b16-1175.40)+1:2.24];[y1+1:0.99, y2+1:1.12, y3+1:1.39, y4+2:0.63, y5+1:1.97, y6+1:1.73, y7+1:2.10, y8+1:1.91, y9+1:2.09, (y10-1175.40)+1:2.38, (y11-1175.40)+1:-0.68, (…	[b2+1:398561, b3+1:174928, b4+1:178195, b5+1:3397, b6+1:6438, b9+1:15294, b10+1:20921, b11+1:7940, (b12-1175.40)+1:12820, (b13-1175.40)+1:16743, (b13-1295.44)+1:11405, (b14-1175.40)+1:16415, (b15-1175.40)+1:11213, (b15-1295.44)+1:5340, (b16-1175.40)+1:5753];[y1+1:29241, y2+1:11871, y3+1:20489, y4+2:47323, y5+1:85906, y6+1:152644, y7+1:153773, y8+1:170769, y9+1:28769, (y10-1175.40)+1:12656, (y11-1…	57	T	0	0	0	42.1349	5.07365	10.164	1378.48	H6N2	14.433
C:\Users\Bertozzi Lab\Desktop\Stacy\Raw Files\Mucinome Raw Files\OC107\200921_SAM_OC107_Asc1_Slice4.raw	30244	49.8729	30212	1211.89	3	3632.64	P01024	Homo sapiens OX=9606	Complement C3	[74 to 94]	TVLTPATNHMGNVTFTIPANR	K,E	TVLTPATNHMGN[N-Glycosylation:H6N2 on N]VTFTIPANR	1	3632.63	55.4534	0	[b2+1, b3+1, b4+1, b6+1, b7+1, b8+1, b9+1, b10+1, b11+1, (b12-1175.40)+1, (b12-1295.44)+1, (b13-1175.40)+1, (b14-1175.40)+1, (b16-1175.40)+1];[y1+1, y2+1, y3+1, y4+1, y5+1, y6+1, y7+1, y8+1, y9+1, (y10-1175.40)+1, (y11-810.26)+1, (y11-1175.40)+1, (y12-810.26)+1, (y12-1175.40)+1, (y12-1295.44)+1, (y13-1175.40)+1, (y13-1295.44)+1, (y14-1175.40)+1, (y17-810.26)+2, (y17-972.32)+2, (y17-1175.40)+2, (y…	[b2+1:201.12372, b3+1:314.20786, b4+1:415.25545, b6+1:583.34619, b7+1:684.39655, b8+1:798.43970, b9+1:935.49634, b10+1:1066.53543, b11+1:1123.55444, (b12-1175.40)+1:1440.68164, (b12-1295.44)+1:1320.65955, (b13-1175.40)+1:1539.74634, (b14-1175.40)+1:1640.79590, (b16-1175.40)+1:1888.91150];[y1+1:175.11929, y2+1:289.16214, y3+1:360.19949, y4+1:457.25200, y5+1:570.33676, y6+1:671.38484, y7+1:818.4541…	[b2+1:0.00035, b3+1:0.00042, b4+1:0.00034, b6+1:0.00120, b7+1:0.00388, b8+1:0.00410, b9+1:0.00183, b10+1:0.00043, b11+1:-0.00201, (b12-1175.40)+1:0.00289, (b12-1295.44)+1:0.02197, (b13-1175.40)+1:-0.00083, (b14-1175.40)+1:0.00105, (b16-1175.40)+1:0.00056];[y1+1:0.00034, y2+1:0.00026, y3+1:0.00050, y4+1:0.00024, y5+1:0.00094, y6+1:0.00134, y7+1:0.00225, y8+1:0.00102, y9+1:-0.00151, (y10-1175.40)+1…	[b2+1:1.75, b3+1:1.36, b4+1:0.82, b6+1:2.06, b7+1:5.67, b8+1:5.14, b9+1:1.96, b10+1:0.41, b11+1:-1.79, (b12-1175.40)+1:2.01, (b12-1295.44)+1:16.65, (b13-1175.40)+1:-0.54, (b14-1175.40)+1:0.64, (b16-1175.40)+1:0.30];[y1+1:1.96, y2+1:0.90, y3+1:1.39, y4+1:0.53, y5+1:1.65, y6+1:2.00, y7+1:2.75, y8+1:1.11, y9+1:-1.49, (y10-1175.40)+1:-5.76, (y11-810.26)+1:-0.47, (y11-1175.40)+1:-5.30, (y12-810.26)+1:…	[b2+1:158963, b3+1:93780, b4+1:90144, b6+1:6015, b7+1:5965, b8+1:6819, b9+1:28260, b10+1:28762, b11+1:10188, (b12-1175.40)+1:7792, (b12-1295.44)+1:5494, (b13-1175.40)+1:14067, (b14-1175.40)+1:5314, (b16-1175.40)+1:7955];[y1+1:24747, y2+1:10132, y3+1:8409, y4+1:447678, y5+1:60393, y6+1:91429, y7+1:72606, y8+1:112930, y9+1:25338, (y10-1175.40)+1:6223, (y11-810.26)+1:4553, (y11-1175.40)+1:25749, (y1…	55	T	0	0	0	38.1296	7.18318	10.1406	1378.48	H6N2	13.0861
C:\Users\Bertozzi Lab\Desktop\Stacy\Raw Files\Mucinome Raw Files\OC107\200921_SAM_OC107_Asc1_Slice3.raw	28640	50.123	28595	909.166	4	3632.64	P01024	Homo sapiens OX=9606	Complement C3	[74 to 94]	TVLTPATNHMGNVTFTIPANR	K,E	TVLTPATNHMGN[N-Glycosylation:H6N2 on N]VTFTIPANR	1	3632.63	55.3603	0	[b2+1, b3+1, b4+1, b9+1, b10+1, b11+1, (b12-1175.40)+1, (b12-1295.44)+1, (b13-1175.40)+1, (b14-1175.40)+1, (b15-1295.44)+1, (b16-1175.40)+1];[y1+1, y2+1, y3+1, y4+2, y5+1, y6+1, y7+1, y8+1, y9+1, (y10-1175.40)+1, (y11-1175.40)+1, (y12-810.26)+1, (y12-1175.40)+1, (y12-1295.44)+1, (y13-1175.40)+1, (y15-1175.40)+2, (y16-1175.40)+2, (y17-810.26)+2, (y17-972.32)+2, (y17-1175.40)+3, (y17-1295.44)+2, (y…	[b2+1:201.12425, b3+1:314.20780, b4+1:415.25498, b9+1:935.49231, b10+1:1066.53931, b11+1:1123.56799, (b12-1175.40)+1:1440.68555, (b12-1295.44)+1:1320.66357, (b13-1175.40)+1:1539.75232, (b14-1175.40)+1:1640.79663, (b15-1295.44)+1:1667.81226, (b16-1175.40)+1:1888.91626];[y1+1:175.11920, y2+1:289.16235, y3+1:360.19930, y4+2:229.12970, y5+1:570.33648, y6+1:671.38428, y7+1:818.45371, y8+1:919.50141, y…	[b2+1:0.00088, b3+1:0.00036, b4+1:-0.00013, b9+1:-0.00220, b10+1:0.00431, b11+1:0.01154, (b12-1175.40)+1:0.00679, (b12-1295.44)+1:0.02600, (b13-1175.40)+1:0.00515, (b14-1175.40)+1:0.00179, (b15-1295.44)+1:-0.00982, (b16-1175.40)+1:0.00532];[y1+1:0.00025, y2+1:0.00047, y3+1:0.00031, y4+2:0.00037, y5+1:0.00066, y6+1:0.00078, y7+1:0.00180, y8+1:0.00181, y9+1:0.00292, (y10-1175.40)+1:-0.00085, (y11-1…	[b2+1:4.41, b3+1:1.16, b4+1:-0.32, b9+1:-2.35, b10+1:4.05, b11+1:10.28, (b12-1175.40)+1:4.72, (b12-1295.44)+1:19.70, (b13-1175.40)+1:3.35, (b14-1175.40)+1:1.09, (b15-1295.44)+1:-5.89, (b16-1175.40)+1:2.82];[y1+1:1.43, y2+1:1.64, y3+1:0.87, y4+2:0.80, y5+1:1.17, y6+1:1.16, y7+1:2.20, y8+1:1.98, y9+1:2.87, (y10-1175.40)+1:-0.64, (y11-1175.40)+1:1.06, (y12-810.26)+1:16.85, (y12-1175.40)+1:-1.54, (y1…	[b2+1:339088, b3+1:147067, b4+1:148464, b9+1:9848, b10+1:14653, b11+1:4507, (b12-1175.40)+1:8761, (b12-1295.44)+1:8495, (b13-1175.40)+1:15869, (b14-1175.40)+1:5341, (b15-1295.44)+1:5083, (b16-1175.40)+1:5833];[y1+1:29588, y2+1:9674, y3+1:20091, y4+2:40158, y5+1:64520, y6+1:129237, y7+1:111881, y8+1:127919, y9+1:30657, (y10-1175.40)+1:4713, (y11-1175.40)+1:27804, (y12-810.26)+1:5833, (y12-1175.40)…	55	T	0	0	0	39.1277	6.0734	10.1592	1378.48	H6N2	12.6273
C:\Users\Bertozzi Lab\Desktop\Stacy\Raw Files\Mucinome Raw Files\OC107\200921_SAM_OC107_Asc1_Slice1.raw	27220	50.0567	27181	1211.89	3	3632.64	P01024	Homo sapiens OX=9606	Complement C3	[74 to 94]	TVLTPATNHMGNVTFTIPANR	K,E	TVLTPATNHMGN[N-Glycosylation:H6N2 on N]VTFTIPANR	1	3632.63	54.4405	0	[b2+1, b3+1, b4+1, b5+1, b6+1, b7+1, b8+1, b9+1, b10+1, b11+1, (b12-1175.40)+1, (b13-1175.40)+1, (b14-1175.40)+1, (b16-1175.40)+1];[y1+1, y2+1, y3+1, y4+1, y5+1, y6+1, y7+1, y8+1, y9+1, (y10-1175.40)+1, (y11-1175.40)+1, (y12-810.26)+1, (y12-1175.40)+1, (y13-1175.40)+1, (y13-1295.44)+1, (y14-1175.40)+1, (y17-810.26)+2, (y17-972.32)+2, (y17-1175.40)+2, (y17-1295.44)+2, (y18-810.26)+2, (y18-972.32)+…	[b2+1:201.12379, b3+1:314.20761, b4+1:415.25543, b5+1:512.30920, b6+1:583.34552, b7+1:684.39429, b8+1:798.43317, b9+1:935.49457, b10+1:1066.53391, b11+1:1123.55847, (b12-1175.40)+1:1440.68250, (b13-1175.40)+1:1539.75464, (b14-1175.40)+1:1640.79346, (b16-1175.40)+1:1888.90698];[y1+1:175.11922, y2+1:289.16202, y3+1:360.19958, y4+1:457.25186, y5+1:570.33673, y6+1:671.38411, y7+1:818.45263, y8+1:919.…	[b2+1:0.00042, b3+1:0.00018, b4+1:0.00032, b5+1:0.00133, b6+1:0.00053, b7+1:0.00162, b8+1:-0.00243, b9+1:0.00006, b10+1:-0.00108, b11+1:0.00202, (b12-1175.40)+1:0.00374, (b13-1175.40)+1:0.00747, (b14-1175.40)+1:-0.00139, (b16-1175.40)+1:-0.00396];[y1+1:0.00026, y2+1:0.00014, y3+1:0.00059, y4+1:0.00011, y5+1:0.00091, y6+1:0.00061, y7+1:0.00071, y8+1:0.00038, y9+1:0.00102, (y10-1175.40)+1:0.00184, …	[b2+1:2.09, b3+1:0.58, b4+1:0.78, b5+1:2.60, b6+1:0.91, b7+1:2.37, b8+1:-3.05, b9+1:0.07, b10+1:-1.02, b11+1:1.80, (b12-1175.40)+1:2.60, (b13-1175.40)+1:4.86, (b14-1175.40)+1:-0.85, (b16-1175.40)+1:-2.10];[y1+1:1.52, y2+1:0.48, y3+1:1.65, y4+1:0.23, y5+1:1.60, y6+1:0.91, y7+1:0.87, y8+1:0.41, y9+1:1.01, (y10-1175.40)+1:1.38, (y11-1175.40)+1:-3.23, (y12-810.26)+1:11.94, (y12-1175.40)+1:-0.69, (y13…	[b2+1:239830, b3+1:132908, b4+1:125794, b5+1:4294, b6+1:10416, b7+1:11649, b8+1:9181, b9+1:52771, b10+1:53490, b11+1:17935, (b12-1175.40)+1:13510, (b13-1175.40)+1:21379, (b14-1175.40)+1:6790, (b16-1175.40)+1:8844];[y1+1:38980, y2+1:19784, y3+1:13806, y4+1:686953, y5+1:79224, y6+1:119178, y7+1:109491, y8+1:165286, y9+1:41087, (y10-1175.40)+1:10376, (y11-1175.40)+1:45596, (y12-810.26)+1:8844, (y12-…	54	T	0	0	0	37.1263	7.17968	10.1344	1378.48	H6N2	14.8598
C:\Users\Bertozzi Lab\Desktop\Stacy\Raw Files\Mucinome Raw Files\OC107\200921_SAM_OC107_Asc1_Slice3.raw	28593	50.0606	28519	1211.89	3	3632.64	P01024	Homo sapiens OX=9606	Complement C3	[74 to 94]	TVLTPATNHMGNVTFTIPANR	K,E	TVLTPATNHMGN[N-Glycosylation:H6N2 on N]VTFTIPANR	1	3632.63	54.3898	0	[b2+1, b3+1, b4+1, b5+1, b6+1, b7+1, b8+1, b9+1, b10+1, b11+1, (b12-1175.40)+1, (b12-1295.44)+1, (b13-1175.40)+1, (b13-1295.44)+1, (b14-1175.40)+1, (b15-1175.40)+1];[y1+1, y2+1, y3+1, y4+1, y5+1, y6+1, y7+1, y8+1, y9+1, (y10-1175.40)+1, (y11-810.26)+1, (y11-1175.40)+1, (y11-1295.44)+1, (y12-1175.40)+1, (y13-810.26)+2, (y13-1175.40)+1, (y13-1295.44)+1, (y14-1175.40)+1, (y17-972.32)+2, (y17-1175.40…	[b2+1:201.12400, b3+1:314.20776, b4+1:415.25598, b5+1:512.30652, b6+1:583.34558, b7+1:684.39948, b8+1:798.43958, b9+1:935.49701, b10+1:1066.53665, b11+1:1123.56091, (b12-1175.40)+1:1440.68726, (b12-1295.44)+1:1320.66272, (b13-1175.40)+1:1539.75024, (b13-1295.44)+1:1419.69775, (b14-1175.40)+1:1640.79663, (b15-1175.40)+1:1787.84375];[y1+1:175.11929, y2+1:289.16147, y3+1:360.20001, y4+1:457.25220, y…	[b2+1:0.00063, b3+1:0.00033, b4+1:0.00087, b5+1:-0.00136, b6+1:0.00059, b7+1:0.00681, b8+1:0.00398, b9+1:0.00250, b10+1:0.00165, b11+1:0.00446, (b12-1175.40)+1:0.00850, (b12-1295.44)+1:0.02515, (b13-1175.40)+1:0.00308, (b13-1295.44)+1:-0.00823, (b14-1175.40)+1:0.00179, (b15-1175.40)+1:-0.01951];[y1+1:0.00034, y2+1:-0.00041, y3+1:0.00102, y4+1:0.00044, y5+1:0.00124, y6+1:0.00098, y7+1:0.00178, y8+…	[b2+1:3.15, b3+1:1.06, b4+1:2.10, b5+1:-2.65, b6+1:1.02, b7+1:9.96, b8+1:4.99, b9+1:2.68, b10+1:1.55, b11+1:3.97, (b12-1175.40)+1:5.91, (b12-1295.44)+1:19.06, (b13-1175.40)+1:2.00, (b13-1295.44)+1:-5.80, (b14-1175.40)+1:1.09, (b15-1175.40)+1:-10.92];[y1+1:1.96, y2+1:-1.43, y3+1:2.84, y4+1:0.97, y5+1:2.18, y6+1:1.46, y7+1:2.18, y8+1:2.61, y9+1:4.31, (y10-1175.40)+1:1.28, (y11-810.26)+1:-3.38, (y11…	[b2+1:165946, b3+1:84373, b4+1:93080, b5+1:4078, b6+1:11101, b7+1:5259, b8+1:7675, b9+1:30693, b10+1:37629, b11+1:6922, (b12-1175.40)+1:7614, (b12-1295.44)+1:6834, (b13-1175.40)+1:16556, (b13-1295.44)+1:5675, (b14-1175.40)+1:13321, (b15-1175.40)+1:4542];[y1+1:25648, y2+1:11807, y3+1:8260, y4+1:476918, y5+1:60706, y6+1:90754, y7+1:77774, y8+1:125957, y9+1:29401, (y10-1175.40)+1:8565, (y11-810.26)+…	54	T	0	0	0	39.1301	5.12301	10.1367	1378.48	H6N2	13.2323
C:\Users\Bertozzi Lab\Desktop\Stacy\Raw Files\Mucinome Raw Files\OC107\200921_SAM_OC107_Asc1_Slice5.raw	39571	57.3418	39547	1149.02	4	4592.07	P00738|P00739	Homo sapiens OX=9606	Haptoglobin|Haptoglobin-related protein		MVSHHNLTTGATLINEQWLLTTAK	K,N	MVSHHN[N-Glycosylation:H5N4A1 on N]LTTGATLINEQWLLTTAK	1	4592.06	53.5528	0	[b4+1, b5+1, (b6-1710.60)+1, (b6-1830.64)+1, (b7-1507.52)+1, (b7-1710.60)+1, (b7-1830.64)+1, (b8-1710.60)+1, (b9-1710.60)+1, (b9-1830.64)+1, (b10-1710.60)+1, (b11-1710.60)+1, (b12-1710.60)+1, (b13-1710.60)+1, (b14-1710.60)+1, (b14-1830.64)+1, (b20-1710.60)+2];[y1+1, y2+1, y3+1, y4+1, y5+1, y6+1, y7+1, y8+1, y9+1, y10+1, y11+1, y12+1, y13+1, y14+1, y15+1, y16+1, y17+1];[(M0-1913.68)+2, (M0-1830.64…	[b4+1:455.20724, b5+1:592.26676, (b6-1710.60)+1:909.39124, (b6-1830.64)+1:789.35388, (b7-1507.52)+1:1225.55688, (b7-1710.60)+1:1022.46960, (b7-1830.64)+1:902.42865, (b8-1710.60)+1:1123.52734, (b9-1710.60)+1:1224.56873, (b9-1830.64)+1:1104.52466, (b10-1710.60)+1:1281.58374, (b11-1710.60)+1:1352.63599, (b12-1710.60)+1:1453.67004, (b13-1710.60)+1:1566.75586, (b14-1710.60)+1:1679.84607, (b14-1830.64)…	[b4+1:0.00013, b5+1:0.00074, (b6-1710.60)+1:0.00291, (b6-1830.64)+1:0.00674, (b7-1507.52)+1:0.00513, (b7-1710.60)+1:-0.00278, (b7-1830.64)+1:-0.00256, (b8-1710.60)+1:0.00728, (b9-1710.60)+1:0.00098, (b9-1830.64)+1:-0.00191, (b10-1710.60)+1:-0.00547, (b11-1710.60)+1:0.00966, (b12-1710.60)+1:-0.00396, (b13-1710.60)+1:-0.00221, (b14-1710.60)+1:0.00394, (b14-1830.64)+1:-0.02507, (b20-1710.60)+2:0.004…	[b4+1:0.28, b5+1:1.24, (b6-1710.60)+1:3.20, (b6-1830.64)+1:8.55, (b7-1507.52)+1:4.19, (b7-1710.60)+1:-2.73, (b7-1830.64)+1:-2.84, (b8-1710.60)+1:6.48, (b9-1710.60)+1:0.80, (b9-1830.64)+1:-1.73, (b10-1710.60)+1:-4.27, (b11-1710.60)+1:7.15, (b12-1710.60)+1:-2.72, (b13-1710.60)+1:-1.41, (b14-1710.60)+1:2.35, (b14-1830.64)+1:-16.08, (b20-1710.60)+2:1.99];[y1+1:0.65, y2+1:0.70, y3+1:2.41, y4+1:1.78, y…	[b4+1:23013, b5+1:50036, (b6-1710.60)+1:12541, (b6-1830.64)+1:4844, (b7-1507.52)+1:5848, (b7-1710.60)+1:17409, (b7-1830.64)+1:6321, (b8-1710.60)+1:13837, (b9-1710.60)+1:5789, (b9-1830.64)+1:6658, (b10-1710.60)+1:8320, (b11-1710.60)+1:10714, (b12-1710.60)+1:8460, (b13-1710.60)+1:14056, (b14-1710.60)+1:18878, (b14-1830.64)+1:5844, (b20-1710.60)+2:20483];[y1+1:10704, y2+1:15052, y3+1:25335, y4+1:972…	53	T	0	0	0	34.0453	8.11698	11.3905	1913.68	H5N4A1	23.5445
C:\Users\Bertozzi Lab\Desktop\Stacy\Raw Files\Mucinome Raw Files\OC107\200921_SAM_OC107_Asc1_Slice7.raw	40955	59.4225	40909	1000.71	4	3998.79	P00738	Homo sapiens OX=9606	Haptoglobin	[236 to 251]	VVLHPNYSQVDIGLIK	K,L	VVLHPN[N-Glycosylation:H5N4A2 on N]YSQVDIGLIK	1	3998.78	53.5326	0	[b2+1, b3+1, b4+1, b5+1, (b6-2001.69)+1, (b7-2001.69)+1, (b8-2001.69)+1, (b9-2001.69)+1, (b10-2001.69)+1, (b11-1636.56)+1, (b11-1798.61)+1, (b11-2001.69)+1, (b11-2121.73)+1, (b12-2001.69)+1, (b13-2001.69)+1, (b14-2001.69)+1, (b15-2001.69)+1];[y1+1, y2+1, y3+1, y4+1, y5+1, y6+1, y7+1, y8+1, y9+1, y10+1, (y11-2001.69)+1, (y12-1798.61)+1, (y12-2001.69)+1, (y12-2121.73)+1, (y13-2001.69)+1, (y15-2121.…	[b2+1:199.14450, b3+1:312.22888, b4+1:449.28755, b5+1:546.34045, (b6-2001.69)+1:863.46216, (b7-2001.69)+1:1026.51587, (b8-2001.69)+1:1113.56067, (b9-2001.69)+1:1241.61768, (b10-2001.69)+1:1340.68286, (b11-1636.56)+1:1820.82800, (b11-1798.61)+1:1658.79785, (b11-2001.69)+1:1455.71324, (b11-2121.73)+1:1335.66309, (b12-2001.69)+1:1568.80042, (b13-2001.69)+1:1625.81409, (b14-2001.69)+1:1738.90393, (b1…	[b2+1:0.00040, b3+1:0.00071, b4+1:0.00047, b5+1:0.00061, (b6-2001.69)+1:0.00002, (b7-2001.69)+1:-0.00960, (b8-2001.69)+1:0.00317, (b9-2001.69)+1:0.00160, (b10-2001.69)+1:-0.00163, (b11-1636.56)+1:-0.01562, (b11-1798.61)+1:0.00705, (b11-2001.69)+1:0.00181, (b11-2121.73)+1:-0.00717, (b12-2001.69)+1:0.00492, (b13-2001.69)+1:-0.00287, (b14-2001.69)+1:0.00291, (b15-2001.69)+1:-0.00242];[y1+1:0.00016, …	[b2+1:2.00, b3+1:2.29, b4+1:1.06, b5+1:1.12, (b6-2001.69)+1:0.02, (b7-2001.69)+1:-9.36, (b8-2001.69)+1:2.85, (b9-2001.69)+1:1.29, (b10-2001.69)+1:-1.22, (b11-1636.56)+1:-8.58, (b11-1798.61)+1:4.25, (b11-2001.69)+1:1.24, (b11-2121.73)+1:-5.37, (b12-2001.69)+1:3.14, (b13-2001.69)+1:-1.77, (b14-2001.69)+1:1.67, (b15-2001.69)+1:-1.31];[y1+1:1.07, y2+1:0.83, y3+1:2.33, y4+1:1.68, y5+1:1.73, y6+1:1.35,…	[b2+1:20951, b3+1:9054, b4+1:190287, b5+1:4490, (b6-2001.69)+1:3022, (b7-2001.69)+1:14983, (b8-2001.69)+1:4804, (b9-2001.69)+1:10926, (b10-2001.69)+1:9392, (b11-1636.56)+1:4331, (b11-1798.61)+1:6801, (b11-2001.69)+1:39744, (b11-2121.73)+1:18003, (b12-2001.69)+1:15767, (b13-2001.69)+1:13167, (b14-2001.69)+1:13957, (b15-2001.69)+1:8254];[y1+1:25788, y2+1:50783, y3+1:13936, y4+1:76321, y5+1:161568, …	53	T	0	0	0	33.0315	9.10416	11.3969	2204.77	H5N4A2	19.3023
C:\Users\Bertozzi Lab\Desktop\Stacy\Raw Files\Mucinome Raw Files\OC107\200921_SAM_OC107_Asc1_Slice1.raw	27337	50.2117	27282	1157.87	3	3470.59	P01024	Homo sapiens OX=9606	Complement C3	[74 to 94]	TVLTPATNHMGNVTFTIPANR	K,E	TVLTPATNHMGN[N-Glycosylation:H5N2 on N]VTFTIPANR	1	3470.58	53.4263	0	[b2+1, b3+1, b4+1, b6+1, b7+1, b8+1, b9+1, b10+1, b11+1, (b12-1013.34)+1, (b12-1133.38)+1, (b13-1013.34)+1, (b14-1013.34)+1, (b15-1013.34)+1, (b16-1013.34)+1];[y1+1, y2+1, y3+1, y4+1, y5+1, y6+1, y7+1, y8+1, y9+1, (y10-1013.34)+1, (y11-1013.34)+1, (y11-1133.38)+1, (y12-648.21)+1, (y12-1013.34)+1, (y12-1133.38)+1, (y13-1013.34)+1, (y13-1133.38)+1, (y14-1013.34)+1, (y17-648.21)+2, (y17-1013.34)+2, …	[b2+1:201.12382, b3+1:314.20716, b4+1:415.25569, b6+1:583.34674, b7+1:684.39099, b8+1:798.43481, b9+1:935.49524, b10+1:1066.53713, b11+1:1123.55371, (b12-1013.34)+1:1440.68945, (b12-1133.38)+1:1320.64294, (b13-1013.34)+1:1539.74658, (b14-1013.34)+1:1640.81091, (b15-1013.34)+1:1787.85669, (b16-1013.34)+1:1888.88220];[y1+1:175.11896, y2+1:289.16180, y3+1:360.19916, y4+1:457.25176, y5+1:570.33630, y…	[b2+1:0.00046, b3+1:-0.00028, b4+1:0.00058, b6+1:0.00175, b7+1:-0.00168, b8+1:-0.00078, b9+1:0.00073, b10+1:0.00214, b11+1:-0.00274, (b12-1013.34)+1:0.01070, (b12-1133.38)+1:0.00537, (b13-1013.34)+1:-0.00058, (b14-1013.34)+1:0.01607, (b15-1013.34)+1:-0.00657, (b16-1013.34)+1:-0.02874];[y1+1:0.00001, y2+1:-0.00008, y3+1:0.00016, y4+1:-0.00000, y5+1:0.00048, y6+1:0.00076, y7+1:-0.00078, y8+1:0.0023…	[b2+1:2.28, b3+1:-0.89, b4+1:1.40, b6+1:3.01, b7+1:-2.45, b8+1:-0.98, b9+1:0.78, b10+1:2.01, b11+1:-2.44, (b12-1013.34)+1:7.43, (b12-1133.38)+1:4.07, (b13-1013.34)+1:-0.38, (b14-1013.34)+1:9.80, (b15-1013.34)+1:-3.68, (b16-1013.34)+1:-15.22];[y1+1:0.03, y2+1:-0.26, y3+1:0.46, y4+1:-0.00, y5+1:0.85, y6+1:1.14, y7+1:-0.96, y8+1:2.57, y9+1:6.77, (y10-1013.34)+1:-6.31, (y11-1013.34)+1:3.00, (y11-1133…	[b2+1:96577, b3+1:54316, b4+1:60111, b6+1:3586, b7+1:5044, b8+1:5551, b9+1:20172, b10+1:20766, b11+1:4195, (b12-1013.34)+1:4203, (b12-1133.38)+1:5135, (b13-1013.34)+1:8511, (b14-1013.34)+1:5917, (b15-1013.34)+1:7736, (b16-1013.34)+1:3666];[y1+1:9249, y2+1:5728, y3+1:3909, y4+1:248515, y5+1:31129, y6+1:49746, y7+1:45750, y8+1:67196, y9+1:14820, (y10-1013.34)+1:5541, (y11-1013.34)+1:26930, (y11-113…	53	T	0	0	0	39.1466	5.12473	9.15505	1216.42	H5N2	11.1984
C:\Users\Bertozzi Lab\Desktop\Stacy\Raw Files\Mucinome Raw Files\OC107\200921_SAM_OC107_Asc1_Slice2.raw	28832	50.415	28792	1157.87	3	3470.59	P01024	Homo sapiens OX=9606	Complement C3	[74 to 94]	TVLTPATNHMGNVTFTIPANR	K,E	TVLTPATNHMGN[N-Glycosylation:H5N2 on N]VTFTIPANR	1	3470.58	53.4098	0	[b2+1, b3+1, b4+1, b6+1, b7+1, b8+1, b9+1, b10+1, b11+1, (b12-1013.34)+1, (b13-1013.34)+1, (b14-1013.34)+1, (b15-1013.34)+1, (b16-1013.34)+1];[y1+1, y2+1, y3+1, y4+1, y5+1, y6+1, y7+1, y8+1, y9+1, (y10-1013.34)+1, (y11-1013.34)+1, (y12-648.21)+1, (y12-1013.34)+1, (y12-1133.38)+1, (y13-1013.34)+1, (y14-1013.34)+1, (y15-1013.34)+1, (y17-648.21)+2, (y17-810.26)+2, (y17-1013.34)+2, (y18-810.26)+2, (y…	[b2+1:201.12386, b3+1:314.20784, b4+1:415.25611, b6+1:583.34692, b7+1:684.39337, b8+1:798.43927, b9+1:935.49780, b10+1:1066.53369, b11+1:1123.56091, (b12-1013.34)+1:1440.67004, (b13-1013.34)+1:1539.75168, (b14-1013.34)+1:1640.79773, (b15-1013.34)+1:1787.85144, (b16-1013.34)+1:1888.90845];[y1+1:175.11908, y2+1:289.16150, y3+1:360.19907, y4+1:457.25202, y5+1:570.33618, y6+1:671.38368, y7+1:818.4520…	[b2+1:0.00049, b3+1:0.00041, b4+1:0.00099, b6+1:0.00193, b7+1:0.00070, b8+1:0.00368, b9+1:0.00330, b10+1:-0.00130, b11+1:0.00446, (b12-1013.34)+1:-0.00871, (b13-1013.34)+1:0.00452, (b14-1013.34)+1:0.00288, (b15-1013.34)+1:-0.01182, (b16-1013.34)+1:-0.00249];[y1+1:0.00013, y2+1:-0.00038, y3+1:0.00007, y4+1:0.00026, y5+1:0.00036, y6+1:0.00018, y7+1:0.00016, y8+1:0.00133, y9+1:0.00310, (y10-1013.34)…	[b2+1:2.47, b3+1:1.31, b4+1:2.40, b6+1:3.32, b7+1:1.03, b8+1:4.61, b9+1:3.53, b10+1:-1.22, b11+1:3.97, (b12-1013.34)+1:-6.05, (b13-1013.34)+1:2.93, (b14-1013.34)+1:1.76, (b15-1013.34)+1:-6.61, (b16-1013.34)+1:-1.32];[y1+1:0.73, y2+1:-1.32, y3+1:0.20, y4+1:0.57, y5+1:0.63, y6+1:0.27, y7+1:0.20, y8+1:1.44, y9+1:3.05, (y10-1013.34)+1:14.00, (y11-1013.34)+1:0.62, (y12-648.21)+1:12.72, (y12-1013.34)+1…	[b2+1:172112, b3+1:97280, b4+1:103906, b6+1:9188, b7+1:8584, b8+1:7924, b9+1:32609, b10+1:36196, b11+1:11995, (b12-1013.34)+1:11899, (b13-1013.34)+1:21432, (b14-1013.34)+1:9798, (b15-1013.34)+1:5223, (b16-1013.34)+1:4243];[y1+1:27420, y2+1:12192, y3+1:9683, y4+1:453403, y5+1:60402, y6+1:84192, y7+1:76383, y8+1:129613, y9+1:31322, (y10-1013.34)+1:5971, (y11-1013.34)+1:41249, (y12-648.21)+1:4243, (…	53	T	0	0	0	38.144	5.12095	10.1448	1216.42	H5N2	14.4429
C:\Users\Bertozzi Lab\Desktop\Stacy\Raw Files\Mucinome Raw Files\OC107\200921_SAM_OC107_Asc1_Slice7.raw	39308	57.2324	39270	1149.02	4	4592.07	P00738|P00739	Homo sapiens OX=9606	Haptoglobin|Haptoglobin-related protein		MVSHHNLTTGATLINEQWLLTTAK	K,N	MVSHHN[N-Glycosylation:H5N4A1 on N]LTTGATLINEQWLLTTAK	1	4592.06	52.5458	0	[b4+1, b5+1, (b6-1710.60)+1, (b7-1507.52)+1, (b7-1710.60)+1, (b7-1830.64)+1, (b8-1710.60)+1, (b8-1830.64)+1, (b9-1710.60)+1, (b10-1710.60)+1, (b11-1710.60)+1, (b12-1710.60)+1, (b12-1830.64)+1, (b13-1710.60)+1, (b14-1710.60)+1, (b20-1710.60)+2];[y1+1, y2+1, y3+1, y4+1, y5+1, y6+1, y7+1, y8+1, y9+1, y10+1, y11+1, y12+1, y13+1, y14+1, y15+1, y16+1, y17+1, y18+1];[(M0-1913.68)+2, (M0-1830.64)+2, (M0-…	[b4+1:455.20795, b5+1:592.26692, (b6-1710.60)+1:909.39185, (b7-1507.52)+1:1225.54260, (b7-1710.60)+1:1022.47021, (b7-1830.64)+1:902.43085, (b8-1710.60)+1:1123.51672, (b8-1830.64)+1:1003.49243, (b9-1710.60)+1:1224.57471, (b10-1710.60)+1:1281.59082, (b11-1710.60)+1:1352.61523, (b12-1710.60)+1:1453.67554, (b12-1830.64)+1:1333.65906, (b13-1710.60)+1:1566.76489, (b14-1710.60)+1:1679.84299, (b20-1710.6…	[b4+1:0.00083, b5+1:0.00089, (b6-1710.60)+1:0.00352, (b7-1507.52)+1:-0.00916, (b7-1710.60)+1:-0.00217, (b7-1830.64)+1:-0.00036, (b8-1710.60)+1:-0.00334, (b8-1830.64)+1:0.01354, (b9-1710.60)+1:0.00696, (b10-1710.60)+1:0.00161, (b11-1710.60)+1:-0.01109, (b12-1710.60)+1:0.00154, (b12-1830.64)+1:0.02624, (b13-1710.60)+1:0.00683, (b14-1710.60)+1:0.00086, (b20-1710.60)+2:-0.00251];[y1+1:-0.00004, y2+1:…	[b4+1:1.83, b5+1:1.50, (b6-1710.60)+1:3.88, (b7-1507.52)+1:-7.48, (b7-1710.60)+1:-2.13, (b7-1830.64)+1:-0.40, (b8-1710.60)+1:-2.98, (b8-1830.64)+1:13.51, (b9-1710.60)+1:5.69, (b10-1710.60)+1:1.26, (b11-1710.60)+1:-8.20, (b12-1710.60)+1:1.06, (b12-1830.64)+1:19.69, (b13-1710.60)+1:4.36, (b14-1710.60)+1:0.51, (b20-1710.60)+2:-1.02];[y1+1:-0.29, y2+1:0.28, y3+1:-1.04, y4+1:-0.08, y5+1:0.24, y6+1:0.7…	[b4+1:24696, b5+1:73083, (b6-1710.60)+1:17154, (b7-1507.52)+1:7890, (b7-1710.60)+1:33047, (b7-1830.64)+1:8052, (b8-1710.60)+1:16783, (b8-1830.64)+1:11412, (b9-1710.60)+1:13020, (b10-1710.60)+1:7161, (b11-1710.60)+1:21422, (b12-1710.60)+1:11494, (b12-1830.64)+1:25086, (b13-1710.60)+1:12468, (b14-1710.60)+1:34429, (b20-1710.60)+2:38812];[y1+1:15771, y2+1:17362, y3+1:58560, y4+1:139624, y5+1:113412,…	52	T	0	0	0	34.0456	7.11017	11.3901	1913.68	H5N4A1	22.7978
C:\Users\Bertozzi Lab\Desktop\Stacy\Raw Files\Mucinome Raw Files\OC107\200921_SAM_OC107_Asc1_Slice2.raw	37198	61.4459	37158	1221.8	4	4883.17	P00738|P00739	Homo sapiens OX=9606	Haptoglobin|Haptoglobin-related protein		MVSHHNLTTGATLINEQWLLTTAK	K,N	MVSHHN[N-Glycosylation:H5N4A2 on N]LTTGATLINEQWLLTTAK	1	4883.16	52.5435	0	[b4+1, b5+1, (b6-2001.69)+1, (b7-2001.69)+1, (b7-2121.73)+1, (b8-2001.69)+1, (b9-2001.69)+1, (b9-2121.73)+1, (b10-2001.69)+1, (b11-2001.69)+1, (b12-2001.69)+1, (b13-2001.69)+1, (b14-2001.69)+1, (b20-2001.69)+2];[y1+1, y2+1, y3+1, y4+1, y5+1, y6+1, y7+1, y8+1, y9+1, y10+1, y11+1, y12+1, y13+1, y14+1, y15+1, y16+1, y17+1, y18+1, (y20-2001.69)+2];[(M0-2204.77)+2, (M0-2121.73)+2, (M0-2001.69)+2, (M0-…	[b4+1:455.20892, b5+1:592.26783, (b6-2001.69)+1:909.39166, (b7-2001.69)+1:1022.47101, (b7-2121.73)+1:902.42975, (b8-2001.69)+1:1123.51990, (b9-2001.69)+1:1224.57141, (b9-2121.73)+1:1104.52283, (b10-2001.69)+1:1281.59253, (b11-2001.69)+1:1352.63293, (b12-2001.69)+1:1453.67529, (b13-2001.69)+1:1566.75684, (b14-2001.69)+1:1679.84851, (b20-2001.69)+2:1232.12144];[y1+1:147.11311, y2+1:218.15062, y3+1:…	[b4+1:0.00181, b5+1:0.00180, (b6-2001.69)+1:0.00334, (b7-2001.69)+1:-0.00138, (b7-2121.73)+1:-0.00146, (b8-2001.69)+1:-0.00017, (b9-2001.69)+1:0.00367, (b9-2121.73)+1:-0.00374, (b10-2001.69)+1:0.00332, (b11-2001.69)+1:0.00661, (b12-2001.69)+1:0.00129, (b13-2001.69)+1:-0.00123, (b14-2001.69)+1:0.00638, (b20-2001.69)+2:0.00193];[y1+1:0.00031, y2+1:0.00070, y3+1:0.00004, y4+1:0.00093, y5+1:0.00104, …	[b4+1:3.98, b5+1:3.05, (b6-2001.69)+1:3.67, (b7-2001.69)+1:-1.35, (b7-2121.73)+1:-1.62, (b8-2001.69)+1:-0.15, (b9-2001.69)+1:3.00, (b9-2121.73)+1:-3.39, (b10-2001.69)+1:2.59, (b11-2001.69)+1:4.89, (b12-2001.69)+1:0.89, (b13-2001.69)+1:-0.79, (b14-2001.69)+1:3.80, (b20-2001.69)+2:0.79];[y1+1:2.12, y2+1:3.23, y3+1:0.11, y4+1:2.21, y5+1:1.96, y6+1:2.56, y7+1:1.92, y8+1:1.69, y9+1:1.19, y10+1:1.54, y…	[b4+1:33543, b5+1:103326, (b6-2001.69)+1:29812, (b7-2001.69)+1:38866, (b7-2121.73)+1:13940, (b8-2001.69)+1:24114, (b9-2001.69)+1:20044, (b9-2121.73)+1:11992, (b10-2001.69)+1:10208, (b11-2001.69)+1:25564, (b12-2001.69)+1:18376, (b13-2001.69)+1:24393, (b14-2001.69)+1:41442, (b20-2001.69)+2:69965];[y1+1:18123, y2+1:36816, y3+1:86297, y4+1:216511, y5+1:208633, y6+1:149355, y7+1:129948, y8+1:85507, y9…	52	T	0	0	0	33.0359	8.1151	11.3925	2204.77	H5N4A2	20.9761
C:\Users\Bertozzi Lab\Desktop\Stacy\Raw Files\Mucinome Raw Files\OC107\200921_SAM_OC107_Asc1_Slice1.raw	27258	50.1064	27219	1211.88	3	3632.63	P01024	Homo sapiens OX=9606	Complement C3	[74 to 94]	TVLTPATNHMGNVTFTIPANR	K,E	TVLTPATNHMGN[N-Glycosylation:H6N2 on N]VTFTIPANR	1	3632.63	52.4617	0	[b2+1, b3+1, b4+1, b6+1, b7+1, b8+1, b9+1, b10+1, b11+1, (b12-1175.40)+1, (b13-1175.40)+1, (b14-1175.40)+1, (b16-1175.40)+1];[y1+1, y2+1, y3+1, y4+1, y5+1, y6+1, y7+1, y8+1, y9+1, (y10-1175.40)+1, (y11-1175.40)+1, (y12-810.26)+1, (y12-1175.40)+1, (y13-1175.40)+1, (y13-1295.44)+1, (y14-1175.40)+1, (y17-810.26)+2, (y17-972.32)+2, (y17-1175.40)+2, (y17-1295.44)+2, (y18-972.32)+2, (y18-1175.40)+2, (y…	[b2+1:201.12379, b3+1:314.20792, b4+1:415.25542, b6+1:583.34692, b7+1:684.39233, b8+1:798.43549, b9+1:935.49683, b10+1:1066.53347, b11+1:1123.55420, (b12-1175.40)+1:1440.67676, (b13-1175.40)+1:1539.75598, (b14-1175.40)+1:1640.78223, (b16-1175.40)+1:1888.90564];[y1+1:175.11908, y2+1:289.16174, y3+1:360.19928, y4+1:457.25171, y5+1:570.33652, y6+1:671.38472, y7+1:818.45345, y8+1:919.50156, y9+1:1018…	[b2+1:0.00042, b3+1:0.00049, b4+1:0.00031, b6+1:0.00193, b7+1:-0.00033, b8+1:-0.00011, b9+1:0.00232, b10+1:-0.00152, b11+1:-0.00226, (b12-1175.40)+1:-0.00200, (b13-1175.40)+1:0.00881, (b14-1175.40)+1:-0.01262, (b16-1175.40)+1:-0.00530];[y1+1:0.00013, y2+1:-0.00014, y3+1:0.00029, y4+1:-0.00004, y5+1:0.00069, y6+1:0.00122, y7+1:0.00154, y8+1:0.00197, y9+1:0.00261, (y10-1175.40)+1:-0.00195, (y11-117…	[b2+1:2.12, b3+1:1.55, b4+1:0.74, b6+1:3.32, b7+1:-0.49, b8+1:-0.14, b9+1:2.48, b10+1:-1.43, b11+1:-2.01, (b12-1175.40)+1:-1.39, (b13-1175.40)+1:5.73, (b14-1175.40)+1:-7.70, (b16-1175.40)+1:-2.81];[y1+1:0.73, y2+1:-0.47, y3+1:0.80, y4+1:-0.10, y5+1:1.22, y6+1:1.82, y7+1:1.88, y8+1:2.14, y9+1:2.57, (y10-1175.40)+1:-1.46, (y11-1175.40)+1:-2.44, (y12-810.26)+1:11.23, (y12-1175.40)+1:-7.89, (y13-1175…	[b2+1:282027, b3+1:151792, b4+1:156762, b6+1:18294, b7+1:13345, b8+1:13715, b9+1:49693, b10+1:52601, b11+1:18671, (b12-1175.40)+1:18624, (b13-1175.40)+1:27585, (b14-1175.40)+1:11841, (b16-1175.40)+1:11657];[y1+1:51669, y2+1:28428, y3+1:17486, y4+1:778804, y5+1:97729, y6+1:149890, y7+1:132369, y8+1:178293, y9+1:57204, (y10-1175.40)+1:18937, (y11-1175.40)+1:69373, (y12-810.26)+1:11657, (y12-1175.40…	52	T	0	0	0	36.1401	7.18196	9.13957	1378.48	H6N2	14.4059
C:\Users\Bertozzi Lab\Desktop\Stacy\Raw Files\Mucinome Raw Files\OC107\200921_SAM_OC107_Asc1_Slice3.raw	28601	50.0721	28557	1211.89	3	3632.64	P01024	Homo sapiens OX=9606	Complement C3	[74 to 94]	TVLTPATNHMGNVTFTIPANR	K,E	TVLTPATNHMGN[N-Glycosylation:H6N2 on N]VTFTIPANR	1	3632.63	52.4073	0	[b2+1, b3+1, b4+1, b5+1, b6+1, b7+1, b8+1, b9+1, b10+1, b11+1, (b12-1175.40)+1, (b13-1175.40)+1, (b14-1175.40)+1, (b15-1175.40)+1];[y1+1, y2+1, y3+1, y4+1, y5+1, y6+1, y7+1, y8+1, y9+1, (y10-1175.40)+1, (y11-972.32)+1, (y11-1175.40)+1, (y11-1295.44)+1, (y12-1175.40)+1, (y13-1175.40)+1, (y14-1175.40)+1, (y17-810.26)+2, (y17-972.32)+2, (y17-1175.40)+2, (y17-1295.44)+2, (y18-972.32)+2, (y18-1175.40)…	[b2+1:201.12382, b3+1:314.20818, b4+1:415.25499, b5+1:512.30945, b6+1:583.34595, b7+1:684.39349, b8+1:798.43829, b9+1:935.49539, b10+1:1066.53442, b11+1:1123.56519, (b12-1175.40)+1:1440.69128, (b13-1175.40)+1:1539.75208, (b14-1175.40)+1:1640.79163, (b15-1175.40)+1:1787.86633];[y1+1:175.11919, y2+1:289.16208, y3+1:360.19946, y4+1:457.25224, y5+1:570.33624, y6+1:671.38530, y7+1:818.45314, y8+1:919.…	[b2+1:0.00046, b3+1:0.00075, b4+1:-0.00012, b5+1:0.00157, b6+1:0.00096, b7+1:0.00083, b8+1:0.00270, b9+1:0.00089, b10+1:-0.00057, b11+1:0.00873, (b12-1175.40)+1:0.01253, (b13-1175.40)+1:0.00491, (b14-1175.40)+1:-0.00322, (b15-1175.40)+1:0.00307];[y1+1:0.00023, y2+1:0.00020, y3+1:0.00047, y4+1:0.00049, y5+1:0.00042, y6+1:0.00180, y7+1:0.00123, y8+1:0.00203, y9+1:0.00237, (y10-1175.40)+1:-0.00512, …	[b2+1:2.28, b3+1:2.38, b4+1:-0.29, b5+1:3.08, b6+1:1.65, b7+1:1.21, b8+1:3.38, b9+1:0.95, b10+1:-0.53, b11+1:7.78, (b12-1175.40)+1:8.70, (b13-1175.40)+1:3.19, (b14-1175.40)+1:-1.96, (b15-1175.40)+1:1.72];[y1+1:1.35, y2+1:0.69, y3+1:1.31, y4+1:1.07, y5+1:0.74, y6+1:2.69, y7+1:1.51, y8+1:2.21, y9+1:2.33, (y10-1175.40)+1:-3.84, (y11-972.32)+1:-1.68, (y11-1175.40)+1:-0.77, (y11-1295.44)+1:4.47, (y12-…	[b2+1:188260, b3+1:112892, b4+1:102993, b5+1:4896, b6+1:7768, b7+1:7600, b8+1:9379, b9+1:35586, b10+1:51575, b11+1:15919, (b12-1175.40)+1:8915, (b13-1175.40)+1:21903, (b14-1175.40)+1:8850, (b15-1175.40)+1:6088];[y1+1:26756, y2+1:14202, y3+1:10774, y4+1:564636, y5+1:74361, y6+1:107369, y7+1:95528, y8+1:140991, y9+1:35499, (y10-1175.40)+1:7969, (y11-972.32)+1:5230, (y11-1175.40)+1:50079, (y11-1295.…	52	T	0	0	0	37.1318	6.13754	9.13789	1378.48	H6N2	16.5802
C:\Users\Bertozzi Lab\Desktop\Stacy\Raw Files\Mucinome Raw Files\OC107\200921_SAM_OC107_Asc1_Slice2.raw	28799	50.3718	28776	1157.87	3	3470.59	P01024	Homo sapiens OX=9606	Complement C3	[74 to 94]	TVLTPATNHMGNVTFTIPANR	K,E	TVLTPATNHMGN[N-Glycosylation:H5N2 on N]VTFTIPANR	1	3470.58	51.4291	0	[b2+1, b3+1, b4+1, b6+1, b8+1, b9+1, b10+1, b11+1, (b12-1013.34)+1, (b13-1013.34)+1, (b14-1013.34)+1, (b15-1013.34)+1, (b16-1013.34)+1];[y1+1, y2+1, y3+1, y4+1, y5+1, y6+1, y7+1, y8+1, y9+1, (y10-1013.34)+1, (y11-1013.34)+1, (y12-648.21)+1, (y12-1013.34)+1, (y12-1133.38)+1, (y13-1013.34)+1, (y14-1013.34)+1, (y17-648.21)+2, (y17-810.26)+2, (y17-1013.34)+2, (y18-1013.34)+2, (y19-648.21)+2, (y19-101…	[b2+1:201.12373, b3+1:314.20783, b4+1:415.25556, b6+1:583.34668, b8+1:798.43811, b9+1:935.49481, b10+1:1066.53381, b11+1:1123.55884, (b12-1013.34)+1:1440.67810, (b13-1013.34)+1:1539.75107, (b14-1013.34)+1:1640.78906, (b15-1013.34)+1:1787.85449, (b16-1013.34)+1:1888.89783];[y1+1:175.11920, y2+1:289.16245, y3+1:360.19971, y4+1:457.25180, y5+1:570.33661, y6+1:671.38448, y7+1:818.45232, y8+1:919.5005…	[b2+1:0.00036, b3+1:0.00039, b4+1:0.00044, b6+1:0.00169, b8+1:0.00252, b9+1:0.00031, b10+1:-0.00118, b11+1:0.00238, (b12-1013.34)+1:-0.00065, (b13-1013.34)+1:0.00391, (b14-1013.34)+1:-0.00578, (b15-1013.34)+1:-0.00877, (b16-1013.34)+1:-0.01311];[y1+1:0.00025, y2+1:0.00057, y3+1:0.00071, y4+1:0.00004, y5+1:0.00079, y6+1:0.00098, y7+1:0.00041, y8+1:0.00096, y9+1:0.00023, (y10-1013.34)+1:0.00184, (y…	[b2+1:1.78, b3+1:1.26, b4+1:1.07, b6+1:2.90, b8+1:3.15, b9+1:0.33, b10+1:-1.11, b11+1:2.12, (b12-1013.34)+1:-0.45, (b13-1013.34)+1:2.54, (b14-1013.34)+1:-3.53, (b15-1013.34)+1:-4.91, (b16-1013.34)+1:-6.94];[y1+1:1.43, y2+1:1.96, y3+1:1.99, y4+1:0.09, y5+1:1.38, y6+1:1.46, y7+1:0.50, y8+1:1.04, y9+1:0.23, (y10-1013.34)+1:1.38, (y11-1013.34)+1:-2.35, (y12-648.21)+1:7.09, (y12-1013.34)+1:-1.38, (y12…	[b2+1:125157, b3+1:71615, b4+1:68427, b6+1:3415, b8+1:4234, b9+1:22140, b10+1:26915, b11+1:7055, (b12-1013.34)+1:6277, (b13-1013.34)+1:13862, (b14-1013.34)+1:7183, (b15-1013.34)+1:6032, (b16-1013.34)+1:4951];[y1+1:20900, y2+1:6722, y3+1:7907, y4+1:343601, y5+1:43116, y6+1:60152, y7+1:66471, y8+1:96289, y9+1:25469, (y10-1013.34)+1:6471, (y11-1013.34)+1:40803, (y12-648.21)+1:4951, (y12-1013.34)+1:2…	51	T	0	0	0	35.1427	6.13493	10.1515	1216.42	H5N2	13.9014
C:\Users\Bertozzi Lab\Desktop\Stacy\Raw Files\Mucinome Raw Files\OC107\200921_SAM_OC107_Asc1_Slice6.raw	39835	58.5414	39810	1221.8	4	4883.17	P00738|P00739	Homo sapiens OX=9606	Haptoglobin|Haptoglobin-related protein		MVSHHNLTTGATLINEQWLLTTAK	K,N	MVSHHN[N-Glycosylation:H5N4A2 on N]LTTGATLINEQWLLTTAK	1	4883.16	50.5475	0	[b4+1, b5+1, (b6-2001.69)+1, (b7-2001.69)+1, (b7-2121.73)+1, (b8-2001.69)+1, (b8-2121.73)+1, (b9-2001.69)+1, (b11-2001.69)+1, (b12-2001.69)+1, (b13-2001.69)+1, (b14-2001.69)+1, (b14-2121.73)+1, (b19-2001.69)+2, (b20-2001.69)+2];[y1+1, y2+1, y3+1, y4+1, y5+1, y6+1, y7+1, y8+1, y9+1, y10+1, y11+1, y12+1, y13+1, y14+1, y15+1, y16+1, y17+1];[(M0-2204.77)+2, (M0-2121.73)+2, (M0-2001.69)+2, (M0-1798.61…	[b4+1:455.20831, b5+1:592.26491, (b6-2001.69)+1:909.39172, (b7-2001.69)+1:1022.47095, (b7-2121.73)+1:902.43384, (b8-2001.69)+1:1123.52295, (b8-2121.73)+1:1003.47888, (b9-2001.69)+1:1224.56787, (b11-2001.69)+1:1352.62170, (b12-2001.69)+1:1453.67639, (b13-2001.69)+1:1566.75183, (b14-2001.69)+1:1679.84241, (b14-2121.73)+1:1559.79150, (b19-2001.69)+2:1175.57790, (b20-2001.69)+2:1232.12107];[y1+1:147.…	[b4+1:0.00120, b5+1:-0.00112, (b6-2001.69)+1:0.00340, (b7-2001.69)+1:-0.00144, (b7-2121.73)+1:0.00263, (b8-2001.69)+1:0.00288, (b8-2121.73)+1:-0.00001, (b9-2001.69)+1:0.00013, (b11-2001.69)+1:-0.00462, (b12-2001.69)+1:0.00239, (b13-2001.69)+1:-0.00623, (b14-2001.69)+1:0.00028, (b14-2121.73)+1:-0.00945, (b19-2001.69)+2:-0.00108, (b20-2001.69)+2:0.00120];[y1+1:0.00011, y2+1:-0.00002, y3+1:-0.00030,…	[b4+1:2.64, b5+1:-1.89, (b6-2001.69)+1:3.74, (b7-2001.69)+1:-1.41, (b7-2121.73)+1:2.92, (b8-2001.69)+1:2.57, (b8-2121.73)+1:-0.01, (b9-2001.69)+1:0.10, (b11-2001.69)+1:-3.42, (b12-2001.69)+1:1.65, (b13-2001.69)+1:-3.98, (b14-2001.69)+1:0.17, (b14-2121.73)+1:-6.06, (b19-2001.69)+2:-0.46, (b20-2001.69)+2:0.49];[y1+1:0.76, y2+1:-0.07, y3+1:-0.94, y4+1:0.94, y5+1:0.58, y6+1:0.64, y7+1:2.59, y8+1:0.36…	[b4+1:11491, b5+1:52677, (b6-2001.69)+1:9524, (b7-2001.69)+1:22764, (b7-2121.73)+1:7825, (b8-2001.69)+1:10464, (b8-2121.73)+1:3331, (b9-2001.69)+1:7733, (b11-2001.69)+1:12845, (b12-2001.69)+1:10151, (b13-2001.69)+1:10630, (b14-2001.69)+1:14730, (b14-2121.73)+1:4609, (b19-2001.69)+2:19771, (b20-2001.69)+2:18320];[y1+1:8895, y2+1:12207, y3+1:31901, y4+1:87061, y5+1:79013, y6+1:55376, y7+1:50748, y8…	50	T	0	0	0	32.0432	7.10881	11.3955	2204.77	H5N4A2	18.7943
C:\Users\Bertozzi Lab\Desktop\Stacy\Raw Files\Mucinome Raw Files\OC107\200921_SAM_OC107_Asc1_Slice6.raw	39883	58.6032	39831	977.641	5	4883.17	P00738|P00739	Homo sapiens OX=9606	Haptoglobin|Haptoglobin-related protein		MVSHHNLTTGATLINEQWLLTTAK	K,N	MVSHHN[N-Glycosylation:H5N4A2 on N]LTTGATLINEQWLLTTAK	1	4883.16	50.5422	0	[b4+1, b5+1, (b6-2001.69)+1, (b7-2001.69)+1, (b7-2121.73)+1, (b8-2001.69)+1, (b9-2001.69)+1, (b11-2001.69)+1, (b12-2001.69)+1, (b13-2001.69)+1, (b14-2001.69)+1, (b16-2001.69)+1, (b18-2001.69)+2, (b20-2001.69)+2, (b21-2001.69)+2, (b22-2001.69)+2];[y1+1, y2+1, y3+1, y4+1, y5+1, y6+1, y7+1, y8+1, y9+1, y10+1, y11+1, y12+1, y13+1, y14+1, y15+1, y16+1, y17+1];[(M0-2204.77)+2, (M0-2121.73)+2, (M0-2001.…	[b4+1:455.20978, b5+1:592.26624, (b6-2001.69)+1:909.38770, (b7-2001.69)+1:1022.47595, (b7-2121.73)+1:902.43329, (b8-2001.69)+1:1123.52185, (b9-2001.69)+1:1224.58081, (b11-2001.69)+1:1352.63111, (b12-2001.69)+1:1453.67542, (b13-2001.69)+1:1566.75938, (b14-2001.69)+1:1679.84131, (b16-2001.69)+1:1922.96191, (b18-2001.69)+2:1119.04152, (b20-2001.69)+2:1232.11865, (b21-2001.69)+2:1282.65221, (b22-2001…	[b4+1:0.00266, b5+1:0.00022, (b6-2001.69)+1:-0.00063, (b7-2001.69)+1:0.00356, (b7-2121.73)+1:0.00208, (b8-2001.69)+1:0.00178, (b9-2001.69)+1:0.01306, (b11-2001.69)+1:0.00478, (b12-2001.69)+1:0.00141, (b13-2001.69)+1:0.00131, (b14-2001.69)+1:-0.00082, (b16-2001.69)+1:0.03426, (b18-2001.69)+2:0.01022, (b20-2001.69)+2:-0.00364, (b21-2001.69)+2:0.01580, (b22-2001.69)+2:-0.00649];[y1+1:0.00011, y2+1:0…	[b4+1:5.86, b5+1:0.37, (b6-2001.69)+1:-0.69, (b7-2001.69)+1:3.49, (b7-2121.73)+1:2.31, (b8-2001.69)+1:1.59, (b9-2001.69)+1:10.68, (b11-2001.69)+1:3.54, (b12-2001.69)+1:0.97, (b13-2001.69)+1:0.84, (b14-2001.69)+1:-0.49, (b16-2001.69)+1:17.83, (b18-2001.69)+2:4.57, (b20-2001.69)+2:-1.48, (b21-2001.69)+2:6.17, (b22-2001.69)+2:-2.44];[y1+1:0.76, y2+1:0.21, y3+1:-1.62, y4+1:-0.23, y5+1:0.87, y6+1:-0.0…	[b4+1:6546, b5+1:21808, (b6-2001.69)+1:6972, (b7-2001.69)+1:14199, (b7-2121.73)+1:4755, (b8-2001.69)+1:10813, (b9-2001.69)+1:9000, (b11-2001.69)+1:14143, (b12-2001.69)+1:8881, (b13-2001.69)+1:11487, (b14-2001.69)+1:15534, (b16-2001.69)+1:4113, (b18-2001.69)+2:18585, (b20-2001.69)+2:14019, (b21-2001.69)+2:10461, (b22-2001.69)+2:10911];[y1+1:13612, y2+1:13134, y3+1:25535, y4+1:66196, y5+1:49931, y6…	50	T	0	0	0	33.0658	6.06969	11.4067	2204.77	H5N4A2	17.0848
C:\Users\Bertozzi Lab\Desktop\Stacy\Raw Files\Mucinome Raw Files\OC107\200921_SAM_OC107_Asc1_Slice2.raw	24275	44.3842	24239	1217.22	3	3648.64	P01024	Homo sapiens OX=9606	Complement C3	[74 to 94]	TVLTPATNHMGNVTFTIPANR	K,E	TVLTPATNHM[Common Variable:Oxidation on M]GN[N-Glycosylation:H6N2 on N]VTFTIPANR	2	3648.62	49.4223	0	[b2+1, b3+1, b4+1, b5+1, b6+1, b8+1, b9+1, b11+1, (b12-1175.40)+1, (b13-1175.40)+1, (b14-1175.40)+1];[y1+1, y2+1, y3+1, y4+1, y5+1, y6+1, y7+1, y8+1, y9+1, (y10-1175.40)+1, (y11-1175.40)+1, (y12-1175.40)+1, (y13-1175.40)+1, (y13-1295.44)+1, (y17-972.32)+2, (y17-1175.40)+2, (y17-1295.44)+2, (y18-972.32)+2, (y18-1175.40)+2, (y19-810.26)+2, (y19-1175.40)+2];[(M0-1378.48)+2, (M0-1295.44)+2, (M0-1175.…	[b2+1:201.12393, b3+1:314.20760, b4+1:415.25589, b5+1:512.30756, b6+1:583.34644, b8+1:798.43262, b9+1:935.50092, b11+1:1139.54626, (b12-1175.40)+1:1456.65576, (b13-1175.40)+1:1555.74280, (b14-1175.40)+1:1656.79321];[y1+1:175.11916, y2+1:289.16217, y3+1:360.19922, y4+1:457.25226, y5+1:570.33704, y6+1:671.38402, y7+1:818.45319, y8+1:919.50134, y9+1:1018.57226, (y10-1175.40)+1:1335.67749, (y11-1175.…	[b2+1:0.00056, b3+1:0.00017, b4+1:0.00078, b5+1:-0.00032, b6+1:0.00145, b8+1:-0.00298, b9+1:0.00641, b11+1:-0.00511, (b12-1175.40)+1:-0.01791, (b13-1175.40)+1:0.00072, (b14-1175.40)+1:0.00345];[y1+1:0.00020, y2+1:0.00029, y3+1:0.00023, y4+1:0.00050, y5+1:0.00121, y6+1:0.00052, y7+1:0.00127, y8+1:0.00175, y9+1:0.00425, (y10-1175.40)+1:-0.01281, (y11-1175.40)+1:-0.00213, (y12-1175.40)+1:-0.00449, (…	[b2+1:2.81, b3+1:0.53, b4+1:1.88, b5+1:-0.62, b6+1:2.48, b8+1:-3.73, b9+1:6.86, b11+1:-4.48, (b12-1175.40)+1:-12.30, (b13-1175.40)+1:0.46, (b14-1175.40)+1:2.09];[y1+1:1.17, y2+1:1.01, y3+1:0.63, y4+1:1.10, y5+1:2.13, y6+1:0.77, y7+1:1.56, y8+1:1.91, y9+1:4.18, (y10-1175.40)+1:-9.60, (y11-1175.40)+1:-1.53, (y12-1175.40)+1:-2.92, (y13-1175.40)+1:5.22, (y13-1295.44)+1:-12.32, (y17-972.32)+2:2.36, (y…	[b2+1:119611, b3+1:75013, b4+1:80549, b5+1:3216, b6+1:7188, b8+1:5657, b9+1:17841, b11+1:5609, (b12-1175.40)+1:10470, (b13-1175.40)+1:9973, (b14-1175.40)+1:8768];[y1+1:22971, y2+1:9480, y3+1:7229, y4+1:382227, y5+1:55082, y6+1:64133, y7+1:62053, y8+1:85288, y9+1:16657, (y10-1175.40)+1:4053, (y11-1175.40)+1:15870, (y12-1175.40)+1:12750, (y13-1175.40)+1:5784, (y13-1295.44)+1:10820, (y17-972.32)+2:6…	49	T	0	0	0	32.1208	7.16406	10.1374	1378.48	H6N2	14.2167
C:\Users\Bertozzi Lab\Desktop\Stacy\Raw Files\Mucinome Raw Files\OC107\200921_SAM_OC107_Asc1_Slice3.raw	37165	61.3439	37120	1222.05	4	4884.18	P00738|P00739	Homo sapiens OX=9606	Haptoglobin|Haptoglobin-related protein		MVSHHNLTTGATLINEQWLLTTAK	K,N	MVSHHN[N-Glycosylation:H5N4A1F2 on N]LTTGATLINEQWLLTTAK	1	4884.18	48.6335	0	[b4+1, b5+1, (b6-2002.71)+1, (b7-2002.71)+1, (b8-2002.71)+1, (b9-2002.71)+1, (b11-2002.71)+1, (b12-2122.75)+1, (b13-2002.71)+1, (b14-2002.71)+1, (b20-2002.71)+2, (b21-2002.71)+2, (b23-1653.58)+2, (b23-1856.66)+2];[y1+1, y2+1, y3+1, y4+1, y5+1, y6+1, y7+1, y8+1, y9+1, y10+1, y11+1, y12+1, y13+1, y15+1, y16+1, y17+1];[(M0-2205.79)+2, (M0-2122.75)+2, (M0-2002.71)+2, (M0-1799.63)+2, (M0-1637.58)+2, (…	[b4+1:455.20865, b5+1:592.26634, (b6-2002.71)+1:909.38611, (b7-2002.71)+1:1022.47400, (b8-2002.71)+1:1123.51892, (b9-2002.71)+1:1224.56250, (b11-2002.71)+1:1352.62744, (b12-2122.75)+1:1333.65906, (b13-2002.71)+1:1566.75366, (b14-2002.71)+1:1679.83960, (b20-2002.71)+2:1232.11800, (b21-2002.71)+2:1282.65661, (b23-1653.58)+2:1543.28076, (b23-1856.66)+2:1441.74027];[y1+1:147.11331, y2+1:218.15012, y3…	[b4+1:0.00153, b5+1:0.00031, (b6-2002.71)+1:-0.00222, (b7-2002.71)+1:0.00161, (b8-2002.71)+1:-0.00115, (b9-2002.71)+1:-0.00525, (b11-2002.71)+1:0.00112, (b12-2122.75)+1:0.02624, (b13-2002.71)+1:-0.00440, (b14-2002.71)+1:-0.00253, (b20-2002.71)+2:-0.00495, (b21-2002.71)+2:0.02459, (b23-1653.58)+2:0.05083, (b23-1856.66)+2:0.04920];[y1+1:0.00051, y2+1:0.00020, y3+1:0.00046, y4+1:0.00106, y5+1:0.0013…	[b4+1:3.38, b5+1:0.52, (b6-2002.71)+1:-2.44, (b7-2002.71)+1:1.58, (b8-2002.71)+1:-1.02, (b9-2002.71)+1:-4.29, (b11-2002.71)+1:0.83, (b12-2122.75)+1:19.69, (b13-2002.71)+1:-2.81, (b14-2002.71)+1:-1.51, (b20-2002.71)+2:-2.01, (b21-2002.71)+2:9.59, (b23-1653.58)+2:16.48, (b23-1856.66)+2:17.08];[y1+1:3.47, y2+1:0.91, y3+1:1.45, y4+1:2.54, y5+1:2.53, y6+1:2.63, y7+1:0.27, y8+1:2.84, y9+1:1.78, y10+1:1…	[b4+1:7603, b5+1:26615, (b6-2002.71)+1:5949, (b7-2002.71)+1:11246, (b8-2002.71)+1:8033, (b9-2002.71)+1:4340, (b11-2002.71)+1:10291, (b12-2122.75)+1:7782, (b13-2002.71)+1:6196, (b14-2002.71)+1:8250, (b20-2002.71)+2:17502, (b21-2002.71)+2:15603, (b23-1653.58)+2:132367, (b23-1856.66)+2:821167];[y1+1:4301, y2+1:8882, y3+1:19992, y4+1:58315, y5+1:44727, y6+1:40883, y7+1:30651, y8+1:25223, y9+1:17534, …	48	T	0	0	0	30.1108	7.11773	11.405	2205.79	H5N4A1F2	20.5202
C:\Users\Bertozzi Lab\Desktop\Stacy\Raw Files\Mucinome Raw Files\OC107\200921_SAM_OC107_Asc1_Slice5.raw	41280	59.5772	41241	1333.93	3	3998.78	P00738	Homo sapiens OX=9606	Haptoglobin	[236 to 251]	VVLHPNYSQVDIGLIK	K,L	VVLHPN[N-Glycosylation:H5N4A2 on N]YSQVDIGLIK	1	3998.78	48.5686	0	[b2+1, b3+1, b4+1, b5+1, (b7-2001.69)+1, (b9-2001.69)+1, (b10-2001.69)+1, (b11-1798.61)+1, (b11-2001.69)+1, (b11-2121.73)+1, (b12-2001.69)+1, (b13-2001.69)+1, (b14-2001.69)+1, (b15-2001.69)+1];[y1+1, y2+1, y3+1, y4+1, y5+1, y6+1, y7+1, y8+1, y9+1, y10+1, (y12-1798.61)+1, (y12-2001.69)+1, (y12-2121.73)+1, (y15-2121.73)+1];[(M0-2204.77)+1, (M0-2121.73)+2, (M0-2001.69)+1, (M0-1798.61)+2, (M0-1636.56…	[b2+1:199.14401, b3+1:312.22983, b4+1:449.28800, b5+1:546.34064, (b7-2001.69)+1:1026.51941, (b9-2001.69)+1:1241.62183, (b10-2001.69)+1:1340.68909, (b11-1798.61)+1:1658.78516, (b11-2001.69)+1:1455.71079, (b11-2121.73)+1:1335.67456, (b12-2001.69)+1:1568.78174, (b13-2001.69)+1:1625.81934, (b14-2001.69)+1:1738.89893, (b15-2001.69)+1:1851.98279];[y1+1:147.11308, y2+1:260.19702, y3+1:373.28122, y4+1:43…	[b2+1:-0.00009, b3+1:0.00166, b4+1:0.00092, b5+1:0.00079, (b7-2001.69)+1:-0.00606, (b9-2001.69)+1:0.00575, (b10-2001.69)+1:0.00460, (b11-1798.61)+1:-0.00565, (b11-2001.69)+1:-0.00065, (b11-2121.73)+1:0.00431, (b12-2001.69)+1:-0.01376, (b13-2001.69)+1:0.00238, (b14-2001.69)+1:-0.00210, (b15-2001.69)+1:-0.00230];[y1+1:0.00028, y2+1:0.00015, y3+1:0.00029, y4+1:0.00061, y5+1:0.00120, y6+1:0.00049, y7…	[b2+1:-0.46, b3+1:5.33, b4+1:2.05, b5+1:1.45, (b7-2001.69)+1:-5.91, (b9-2001.69)+1:4.64, (b10-2001.69)+1:3.43, (b11-1798.61)+1:-3.41, (b11-2001.69)+1:-0.44, (b11-2121.73)+1:3.23, (b12-2001.69)+1:-8.78, (b13-2001.69)+1:1.46, (b14-2001.69)+1:-1.21, (b15-2001.69)+1:-1.24];[y1+1:1.91, y2+1:0.59, y3+1:0.77, y4+1:1.43, y5+1:2.22, y6+1:0.75, y7+1:3.62, y8+1:3.88, y9+1:0.71, y10+1:1.07, (y12-1798.61)+1:-…	[b2+1:11105, b3+1:4330, b4+1:151463, b5+1:4100, (b7-2001.69)+1:14011, (b9-2001.69)+1:6795, (b10-2001.69)+1:14409, (b11-1798.61)+1:4940, (b11-2001.69)+1:26978, (b11-2121.73)+1:12932, (b12-2001.69)+1:16851, (b13-2001.69)+1:7538, (b14-2001.69)+1:11215, (b15-2001.69)+1:12789];[y1+1:19063, y2+1:37365, y3+1:8830, y4+1:64861, y5+1:154053, y6+1:31757, y7+1:13877, y8+1:5361, y9+1:24899, y10+1:11944, (y12-…	48	T	0	0	0	28.0357	9.12838	11.4045	2204.77	H5N4A2	20.2908
C:\Users\Bertozzi Lab\Desktop\Stacy\Raw Files\Mucinome Raw Files\OC107\200921_SAM_OC107_Asc1_Slice6.raw	38664	57.0112	38623	1000.7	4	3998.78	P00738	Homo sapiens OX=9606	Haptoglobin	[236 to 251]	VVLHPNYSQVDIGLIK	K,L	VVLHPN[N-Glycosylation:H5N4A2 on N]YSQVDIGLIK	1	3998.78	48.5576	0	[b2+1, b3+1, b4+1, (b7-2001.69)+1, (b8-2001.69)+1, (b9-2001.69)+1, (b10-2001.69)+1, (b11-1798.61)+1, (b11-2001.69)+1, (b11-2121.73)+1, (b12-2001.69)+1, (b13-2001.69)+1, (b14-2001.69)+1, (b15-2001.69)+1];[y1+1, y2+1, y3+1, y4+1, y5+1, y6+1, y7+1, y8+1, y9+1, y10+1, (y12-1798.61)+1, (y12-2001.69)+1, (y12-2121.73)+1, (y15-2121.73)+1];[(M0-2204.77)+1, (M0-2121.73)+1, (M0-2001.69)+2, (M0-1798.61)+2, (…	[b2+1:199.14413, b3+1:312.22806, b4+1:449.28684, (b7-2001.69)+1:1026.50903, (b8-2001.69)+1:1113.56299, (b9-2001.69)+1:1241.61047, (b10-2001.69)+1:1340.68848, (b11-1798.61)+1:1658.79260, (b11-2001.69)+1:1455.71591, (b11-2121.73)+1:1335.66345, (b12-2001.69)+1:1568.79480, (b13-2001.69)+1:1625.80322, (b14-2001.69)+1:1738.91162, (b15-2001.69)+1:1851.98267];[y1+1:147.11288, y2+1:260.19662, y3+1:373.281…	[b2+1:0.00003, b3+1:-0.00011, b4+1:-0.00024, (b7-2001.69)+1:-0.01644, (b8-2001.69)+1:0.00549, (b9-2001.69)+1:-0.00560, (b10-2001.69)+1:0.00399, (b11-1798.61)+1:0.00180, (b11-2001.69)+1:0.00448, (b11-2121.73)+1:-0.00680, (b12-2001.69)+1:-0.00070, (b13-2001.69)+1:-0.01374, (b14-2001.69)+1:0.01060, (b15-2001.69)+1:-0.00242];[y1+1:0.00008, y2+1:-0.00024, y3+1:0.00010, y4+1:0.00005, y5+1:0.00008, y6+1…	[b2+1:0.15, b3+1:-0.35, b4+1:-0.54, (b7-2001.69)+1:-16.03, (b8-2001.69)+1:4.93, (b9-2001.69)+1:-4.52, (b10-2001.69)+1:2.98, (b11-1798.61)+1:1.09, (b11-2001.69)+1:3.08, (b11-2121.73)+1:-5.10, (b12-2001.69)+1:-0.44, (b13-2001.69)+1:-8.46, (b14-2001.69)+1:6.10, (b15-2001.69)+1:-1.31];[y1+1:0.55, y2+1:-0.94, y3+1:0.28, y4+1:0.12, y5+1:0.15, y6+1:0.05, y7+1:0.96, y8+1:2.01, y9+1:-0.35, y10+1:-0.65, (y…	[b2+1:16821, b3+1:9789, b4+1:209259, (b7-2001.69)+1:14849, (b8-2001.69)+1:6045, (b9-2001.69)+1:15609, (b10-2001.69)+1:18522, (b11-1798.61)+1:5084, (b11-2001.69)+1:39850, (b11-2121.73)+1:17229, (b12-2001.69)+1:22795, (b13-2001.69)+1:18770, (b14-2001.69)+1:18156, (b15-2001.69)+1:13297];[y1+1:33300, y2+1:55557, y3+1:23122, y4+1:88507, y5+1:181754, y6+1:44310, y7+1:13198, y8+1:11739, y9+1:29112, y10+…	48	T	0	0	0	28.0385	9.12017	11.3989	2204.77	H5N4A2	17.4852
C:\Users\Bertozzi Lab\Desktop\Stacy\Raw Files\Mucinome Raw Files\OC107\200921_SAM_OC107_Asc1_Slice2.raw	44886	71.6331	44860	976.262	5	4876.27	P01876|P01877|P0DOX2		Immunoglobulin heavy constant alpha 1|Immunoglobulin heavy constant alpha 2|Immunoglobulin alpha-2 heavy chain		LSLHRPALEDLLLGSEANLTCTLTGLR	R,D	LSLHRPALEDLLLGSEAN[N-Glycosylation:H5N4A1 on N]LTC[Common Fixed:Carbamidomethyl on C]TLTGLR	2	4876.27	48.5292	0	[b4+1, b5+1, b8+1, b9+1, b10+2, b11+2, b12+2, b13+2, b14+1, b15+2, b16+1, b17+2];[y1+1, y2+1, y3+1, y4+1, y5+1, y6+1, y7+1, y8+1, y9+1, (y10-1507.52)+1, (y10-1710.60)+1, (y10-1830.64)+1, (y11-1710.60)+1, (y11-1830.64)+1, (y12-1710.60)+1, (y13-1710.60)+1, (y14-1710.60)+1];[(M0-1913.68)+2, (M0-1830.64)+2, (M0-1710.60)+2, (M0-1507.52)+2, (M0-1345.47)+2, (M0-1183.41)+2, (M0-1021.36)+2];[D109+1, D115+…	[b4+1:451.26718, b5+1:607.36750, b8+1:888.54510, b9+1:1017.58246, b10+2:566.81003, b11+2:623.35205, b12+2:679.89441, b13+2:736.43588, b14+1:1528.88330, b15+2:808.46740, b16+1:1744.96130, b17+2:908.50287];[y1+1:175.11942, y2+1:288.20309, y3+1:345.22539, y4+1:446.27301, y5+1:559.35675, y6+1:660.40422, y7+1:820.43597, y8+1:921.48267, y9+1:1034.56577, (y10-1507.52)+1:1554.78333, (y10-1710.60)+1:1351.…	[b4+1:0.00084, b5+1:0.00005, b8+1:0.00371, b9+1:-0.00153, b10+2:0.00185, b11+2:0.00183, b12+2:0.00247, b13+2:0.00135, b14+1:-0.00129, b15+2:0.01090, b16+1:0.00209, b17+2:0.00214];[y1+1:0.00046, y2+1:0.00008, y3+1:0.00091, y4+1:0.00085, y5+1:0.00053, y6+1:0.00032, y7+1:0.00142, y8+1:0.00044, y9+1:-0.00052, (y10-1507.52)+1:0.01537, (y10-1710.60)+1:0.00685, (y10-1830.64)+1:-0.00971, (y11-1710.60)+1:…	[b4+1:1.86, b5+1:0.08, b8+1:4.18, b9+1:-1.51, b10+2:1.64, b11+2:1.47, b12+2:1.82, b13+2:0.92, b14+1:-0.84, b15+2:6.75, b16+1:1.20, b17+2:1.18];[y1+1:2.66, y2+1:0.27, y3+1:2.64, y4+1:1.92, y5+1:0.95, y6+1:0.49, y7+1:1.74, y8+1:0.48, y9+1:-0.51, (y10-1507.52)+1:9.89, (y10-1710.60)+1:5.07, (y10-1830.64)+1:-7.89, (y11-1710.60)+1:0.00, (y11-1830.64)+1:-0.90, (y12-1710.60)+1:-8.10, (y13-1710.60)+1:-2.1…	[b4+1:11321, b5+1:33973, b8+1:8287, b9+1:12996, b10+2:94763, b11+2:138460, b12+2:127010, b13+2:68894, b14+1:10066, b15+2:18282, b16+1:4979, b17+2:33210];[y1+1:36214, y2+1:5726, y3+1:47660, y4+1:45856, y5+1:22680, y6+1:32512, y7+1:56410, y8+1:111373, y9+1:33837, (y10-1507.52)+1:4416, (y10-1710.60)+1:24538, (y10-1830.64)+1:6707, (y11-1710.60)+1:25931, (y11-1830.64)+1:5286, (y12-1710.60)+1:4931, (y1…	48	T	0	0	0	29.0673	7.08236	12.3796	1913.68	H5N4A1	19.6608
C:\Users\Bertozzi Lab\Desktop\Stacy\Raw Files\Mucinome Raw Files\OC107\200921_SAM_OC107_Asc1_Slice3.raw	28775	50.2998	28731	1157.87	3	3470.58	P01024	Homo sapiens OX=9606	Complement C3	[74 to 94]	TVLTPATNHMGNVTFTIPANR	K,E	TVLTPATNHMGN[N-Glycosylation:H5N2 on N]VTFTIPANR	1	3470.58	48.4668	0	[b2+1, b3+1, b4+1, b5+1, b6+1, b7+1, b9+1, b10+1, b11+1, (b12-1013.34)+1, (b13-1013.34)+1, (b14-1013.34)+1];[y1+1, y2+1, y3+1, y4+1, y5+1, y6+1, y7+1, y8+1, y9+1, (y10-1013.34)+1, (y11-1013.34)+1, (y12-1013.34)+1, (y12-1133.38)+1, (y13-648.21)+2, (y13-1013.34)+1, (y13-1133.38)+1, (y17-648.21)+2, (y17-810.26)+2, (y17-1013.34)+2, (y18-810.26)+2, (y18-1013.34)+2];[(M0-1216.42)+2, (M0-1133.38)+2, (M0…	[b2+1:201.12395, b3+1:314.20783, b4+1:415.25533, b5+1:512.31128, b6+1:583.34680, b7+1:684.39307, b9+1:935.49927, b10+1:1066.53604, b11+1:1123.55859, (b12-1013.34)+1:1440.68347, (b13-1013.34)+1:1539.75305, (b14-1013.34)+1:1640.76904];[y1+1:175.11922, y2+1:289.16232, y3+1:360.19983, y4+1:457.25159, y5+1:570.33710, y6+1:671.38384, y7+1:818.45183, y8+1:919.50003, y9+1:1018.56796, (y10-1013.34)+1:1335…	[b2+1:0.00058, b3+1:0.00039, b4+1:0.00022, b5+1:0.00340, b6+1:0.00181, b7+1:0.00040, b9+1:0.00476, b10+1:0.00104, b11+1:0.00214, (b12-1013.34)+1:0.00472, (b13-1013.34)+1:0.00588, (b14-1013.34)+1:-0.02580];[y1+1:0.00026, y2+1:0.00044, y3+1:0.00084, y4+1:-0.00017, y5+1:0.00127, y6+1:0.00034, y7+1:-0.00008, y8+1:0.00044, y9+1:-0.00005, (y10-1013.34)+1:0.00611, (y11-1013.34)+1:-0.00573, (y12-1013.34)…	[b2+1:2.89, b3+1:1.26, b4+1:0.52, b5+1:6.66, b6+1:3.11, b7+1:0.58, b9+1:5.09, b10+1:0.98, b11+1:1.90, (b12-1013.34)+1:3.28, (b13-1013.34)+1:3.82, (b14-1013.34)+1:-15.74];[y1+1:1.52, y2+1:1.54, y3+1:2.33, y4+1:-0.37, y5+1:2.24, y6+1:0.50, y7+1:-0.10, y8+1:0.48, y9+1:-0.05, (y10-1013.34)+1:4.58, (y11-1013.34)+1:-4.12, (y12-1013.34)+1:3.25, (y12-1133.38)+1:-13.41, (y13-648.21)+2:19.29, (y13-1013.34)…	[b2+1:132153, b3+1:59939, b4+1:66905, b5+1:4328, b6+1:4199, b7+1:6220, b9+1:19583, b10+1:18835, b11+1:11145, (b12-1013.34)+1:6494, (b13-1013.34)+1:7015, (b14-1013.34)+1:6977];[y1+1:18822, y2+1:5859, y3+1:12781, y4+1:324005, y5+1:44732, y6+1:53489, y7+1:57622, y8+1:75815, y9+1:18643, (y10-1013.34)+1:5804, (y11-1013.34)+1:26853, (y12-1013.34)+1:19718, (y12-1133.38)+1:9741, (y13-648.21)+2:31562, (y1…	48	T	0	0	0	33.1468	6.17151	9.14855	1216.42	H5N2	17.2754
C:\Users\Bertozzi Lab\Desktop\Stacy\Raw Files\Mucinome Raw Files\OC107\200921_SAM_OC107_Asc1_Slice1.raw	27362	50.2451	27320	1157.87	3	3470.58	P01024	Homo sapiens OX=9606	Complement C3	[74 to 94]	TVLTPATNHMGNVTFTIPANR	K,E	TVLTPATNHMGN[N-Glycosylation:H5N2 on N]VTFTIPANR	1	3470.58	48.4374	0	[b2+1, b3+1, b4+1, b6+1, b7+1, b8+1, b9+1, b10+1, b11+1, (b12-1013.34)+1, (b13-1013.34)+1, (b14-1013.34)+1, (b15-1013.34)+1];[y1+1, y2+1, y3+1, y4+1, y5+1, y6+1, y7+1, y8+1, y9+1, (y11-1013.34)+1, (y12-1013.34)+1, (y12-1133.38)+1, (y13-1013.34)+1, (y14-1013.34)+1, (y17-648.21)+2, (y17-810.26)+2, (y17-1013.34)+2, (y18-1013.34)+2, (y19-810.26)+2, (y19-1013.34)+2];[(M0-1216.42)+2, (M0-1133.38)+2, (M…	[b2+1:201.12350, b3+1:314.20742, b4+1:415.25516, b6+1:583.34814, b7+1:684.39337, b8+1:798.43353, b9+1:935.49500, b10+1:1066.53516, b11+1:1123.56079, (b12-1013.34)+1:1440.68311, (b13-1013.34)+1:1539.74314, (b14-1013.34)+1:1640.79639, (b15-1013.34)+1:1787.87170];[y1+1:175.11960, y2+1:289.16147, y3+1:360.19913, y4+1:457.25199, y5+1:570.33649, y6+1:671.38365, y7+1:818.45412, y8+1:919.50092, y9+1:1018…	[b2+1:0.00014, b3+1:-0.00002, b4+1:0.00005, b6+1:0.00316, b7+1:0.00070, b8+1:-0.00206, b9+1:0.00049, b10+1:0.00016, b11+1:0.00434, (b12-1013.34)+1:0.00435, (b13-1013.34)+1:-0.00403, (b14-1013.34)+1:0.00154, (b15-1013.34)+1:0.00844];[y1+1:0.00065, y2+1:-0.00041, y3+1:0.00013, y4+1:0.00023, y5+1:0.00067, y6+1:0.00015, y7+1:0.00221, y8+1:0.00133, y9+1:0.00011, (y11-1013.34)+1:0.00332, (y12-1013.34)+…	[b2+1:0.68, b3+1:-0.06, b4+1:0.11, b6+1:5.42, b7+1:1.03, b8+1:-2.59, b9+1:0.52, b10+1:0.15, b11+1:3.86, (b12-1013.34)+1:3.02, (b13-1013.34)+1:-2.62, (b14-1013.34)+1:0.94, (b15-1013.34)+1:4.73];[y1+1:3.71, y2+1:-1.43, y3+1:0.37, y4+1:0.50, y5+1:1.17, y6+1:0.23, y7+1:2.70, y8+1:1.44, y9+1:0.11, (y11-1013.34)+1:2.39, (y12-1013.34)+1:4.85, (y12-1133.38)+1:-13.06, (y13-1013.34)+1:0.22, (y14-1013.34)+1…	[b2+1:89158, b3+1:52655, b4+1:56151, b6+1:4036, b7+1:3650, b8+1:6833, b9+1:17811, b10+1:21570, b11+1:6018, (b12-1013.34)+1:8219, (b13-1013.34)+1:11841, (b14-1013.34)+1:5024, (b15-1013.34)+1:4680];[y1+1:12163, y2+1:5635, y3+1:6907, y4+1:271749, y5+1:30961, y6+1:57505, y7+1:43394, y8+1:73517, y9+1:11814, (y11-1013.34)+1:20229, (y12-1013.34)+1:17293, (y12-1133.38)+1:6903, (y13-1013.34)+1:8855, (y14-…	48	T	0	0	0	33.1461	6.13737	9.15398	1216.42	H5N2	14.1823
C:\Users\Bertozzi Lab\Desktop\Stacy\Raw Files\Mucinome Raw Files\OC107\200921_SAM_OC107_Asc1_Slice2.raw	28741	50.2952	28700	909.166	4	3632.64	P01024	Homo sapiens OX=9606	Complement C3	[74 to 94]	TVLTPATNHMGNVTFTIPANR	K,E	TVLTPATNHMGN[N-Glycosylation:H6N2 on N]VTFTIPANR	1	3632.63	48.3731	0	[b2+1, b3+1, b4+1, b6+1, b9+1, b10+1, (b12-1175.40)+1, (b13-1175.40)+1, (b14-1175.40)+1, (b15-1175.40)+1];[y1+1, y2+1, y3+1, y4+2, y5+1, y6+1, y7+1, y8+1, y9+1, (y10-1175.40)+1, (y11-1175.40)+1, (y12-1175.40)+1, (y13-810.26)+2, (y13-1175.40)+1, (y16-1175.40)+2, (y17-810.26)+2, (y17-972.32)+2, (y17-1175.40)+3, (y17-1295.44)+2, (y18-972.32)+2, (y18-1175.40)+2, (y19-810.26)+2, (y19-1175.40)+2];[(M0-…	[b2+1:201.12399, b3+1:314.20795, b4+1:415.25528, b6+1:583.34674, b9+1:935.49756, b10+1:1066.53225, (b12-1175.40)+1:1440.68506, (b13-1175.40)+1:1539.75392, (b14-1175.40)+1:1640.79700, (b15-1175.40)+1:1787.86035];[y1+1:175.11916, y2+1:289.16275, y3+1:360.19946, y4+2:229.12962, y5+1:570.33603, y6+1:671.38417, y7+1:818.45357, y8+1:919.50083, y9+1:1018.57025, (y10-1175.40)+1:1335.67664, (y11-1175.40)+…	[b2+1:0.00062, b3+1:0.00052, b4+1:0.00017, b6+1:0.00175, b9+1:0.00305, b10+1:-0.00274, (b12-1175.40)+1:0.00631, (b13-1175.40)+1:0.00675, (b14-1175.40)+1:0.00215, (b15-1175.40)+1:-0.00291];[y1+1:0.00020, y2+1:0.00087, y3+1:0.00047, y4+2:0.00020, y5+1:0.00021, y6+1:0.00067, y7+1:0.00166, y8+1:0.00123, y9+1:0.00225, (y10-1175.40)+1:-0.01367, (y11-1175.40)+1:-0.00767, (y12-1175.40)+1:-0.00316, (y13-8…	[b2+1:3.11, b3+1:1.65, b4+1:0.41, b6+1:3.01, b9+1:3.27, b10+1:-2.57, (b12-1175.40)+1:4.38, (b13-1175.40)+1:4.39, (b14-1175.40)+1:1.31, (b15-1175.40)+1:-1.63];[y1+1:1.17, y2+1:3.02, y3+1:1.31, y4+2:0.44, y5+1:0.36, y6+1:1.00, y7+1:2.03, y8+1:1.34, y9+1:2.21, (y10-1175.40)+1:-10.24, (y11-1175.40)+1:-5.51, (y12-1175.40)+1:-2.07, (y13-810.26)+2:19.51, (y13-1175.40)+1:2.42, (y16-1175.40)+2:1.72, (y17-…	[b2+1:442202, b3+1:209654, b4+1:197592, b6+1:10829, b9+1:21789, b10+1:18312, (b12-1175.40)+1:14710, (b13-1175.40)+1:14116, (b14-1175.40)+1:22038, (b15-1175.40)+1:7980];[y1+1:49071, y2+1:20875, y3+1:24971, y4+2:55997, y5+1:103913, y6+1:192170, y7+1:156790, y8+1:195485, y9+1:32936, (y10-1175.40)+1:8708, (y11-1175.40)+1:45005, (y12-1175.40)+1:26475, (y13-810.26)+2:87717, (y13-1175.40)+1:14313, (y16-…	48	T	0	0	0	33.1292	5.07868	10.1652	1378.48	H6N2	14.8836
C:\Users\Bertozzi Lab\Desktop\Stacy\Raw Files\Mucinome Raw Files\OC107\200921_SAM_OC107_Asc1_Slice1.raw	34386	59.4994	34367	1333.94	3	3998.79	P00738	Homo sapiens OX=9606	Haptoglobin	[236 to 251]	VVLHPNYSQVDIGLIK	K,L	VVLHPN[N-Glycosylation:H5N4A2 on N]YSQVDIGLIK	1	3998.78	47.6021	0	[b2+1, b4+1, b5+1, (b7-2001.69)+1, (b9-2001.69)+1, (b10-2001.69)+1, (b11-2001.69)+1, (b11-2121.73)+1, (b12-2001.69)+1, (b13-2001.69)+1, (b14-2001.69)+1, (b15-2001.69)+1];[y1+1, y2+1, y3+1, y4+1, y5+1, y6+1, y7+1, y8+1, y9+1, y10+1, (y12-1636.56)+1, (y12-1798.61)+1, (y12-2001.69)+1, (y12-2121.73)+1, (y15-2121.73)+1];[(M0-2204.77)+1, (M0-2121.73)+2, (M0-2001.69)+2, (M0-1798.61)+2, (M0-1636.56)+2, (…	[b2+1:199.14426, b4+1:449.28720, b5+1:546.34076, (b7-2001.69)+1:1026.51733, (b9-2001.69)+1:1241.60925, (b10-2001.69)+1:1340.68201, (b11-2001.69)+1:1455.70896, (b11-2121.73)+1:1335.66626, (b12-2001.69)+1:1568.79065, (b13-2001.69)+1:1625.81873, (b14-2001.69)+1:1738.90186, (b15-2001.69)+1:1851.98523];[y1+1:147.11278, y2+1:260.19717, y3+1:373.28107, y4+1:430.30280, y5+1:543.38675, y6+1:658.41521, y7+…	[b2+1:0.00015, b4+1:0.00012, b5+1:0.00092, (b7-2001.69)+1:-0.00814, (b9-2001.69)+1:-0.00682, (b10-2001.69)+1:-0.00248, (b11-2001.69)+1:-0.00248, (b11-2121.73)+1:-0.00399, (b12-2001.69)+1:-0.00485, (b13-2001.69)+1:0.00177, (b14-2001.69)+1:0.00083, (b15-2001.69)+1:0.00014];[y1+1:-0.00003, y2+1:0.00031, y3+1:0.00013, y4+1:0.00040, y5+1:0.00029, y6+1:0.00181, y7+1:0.00140, y8+1:0.00434, y9+1:-0.00132…	[b2+1:0.77, b4+1:0.27, b5+1:1.68, (b7-2001.69)+1:-7.93, (b9-2001.69)+1:-5.50, (b10-2001.69)+1:-1.85, (b11-2001.69)+1:-1.70, (b11-2121.73)+1:-2.99, (b12-2001.69)+1:-3.09, (b13-2001.69)+1:1.09, (b14-2001.69)+1:0.48, (b15-2001.69)+1:0.08];[y1+1:-0.18, y2+1:1.18, y3+1:0.36, y4+1:0.93, y5+1:0.53, y6+1:2.75, y7+1:1.85, y8+1:4.91, y9+1:-1.36, y10+1:3.54, (y12-1636.56)+1:-7.47, (y12-1798.61)+1:-1.70, (y1…	[b2+1:15589, b4+1:265817, b5+1:9560, (b7-2001.69)+1:18715, (b9-2001.69)+1:10380, (b10-2001.69)+1:18428, (b11-2001.69)+1:59966, (b11-2121.73)+1:25726, (b12-2001.69)+1:23323, (b13-2001.69)+1:17805, (b14-2001.69)+1:19072, (b15-2001.69)+1:23158];[y1+1:24686, y2+1:50421, y3+1:13772, y4+1:114156, y5+1:244898, y6+1:67660, y7+1:23806, y8+1:9128, y9+1:43236, y10+1:15623, (y12-1636.56)+1:13320, (y12-1798.6…	47	T	0	0	0	27.037	9.16297	11.4022	2204.77	H5N4A2	20.3582
C:\Users\Bertozzi Lab\Desktop\Stacy\Raw Files\Mucinome Raw Files\OC107\200921_SAM_OC107_Asc1_Slice7.raw	40986	59.463	40946	1333.93	3	3998.78	P00738	Homo sapiens OX=9606	Haptoglobin	[236 to 251]	VVLHPNYSQVDIGLIK	K,L	VVLHPN[N-Glycosylation:H5N4A2 on N]YSQVDIGLIK	1	3998.78	47.5926	0	[b2+1, b3+1, b4+1, b5+1, (b7-2001.69)+1, (b9-2001.69)+1, (b10-2001.69)+1, (b11-1798.61)+1, (b11-2001.69)+1, (b11-2121.73)+1, (b12-2001.69)+1, (b13-2001.69)+1, (b14-2001.69)+1, (b15-2001.69)+1];[y1+1, y2+1, y3+1, y4+1, y5+1, y6+1, y7+1, y8+1, y9+1, y10+1, (y12-2001.69)+1, (y12-2121.73)+1, (y15-2121.73)+1];[(M0-2204.77)+2, (M0-2121.73)+2, (M0-2001.69)+2, (M0-1798.61)+2, (M0-1636.56)+2, (M0-1474.51)…	[b2+1:199.14445, b3+1:312.22836, b4+1:449.28693, b5+1:546.34253, (b7-2001.69)+1:1026.51807, (b9-2001.69)+1:1241.61658, (b10-2001.69)+1:1340.68347, (b11-1798.61)+1:1658.78979, (b11-2001.69)+1:1455.71373, (b11-2121.73)+1:1335.66907, (b12-2001.69)+1:1568.79419, (b13-2001.69)+1:1625.80786, (b14-2001.69)+1:1738.91028, (b15-2001.69)+1:1851.99011];[y1+1:147.11311, y2+1:260.19693, y3+1:373.28122, y4+1:43…	[b2+1:0.00035, b3+1:0.00019, b4+1:-0.00015, b5+1:0.00269, (b7-2001.69)+1:-0.00740, (b9-2001.69)+1:0.00050, (b10-2001.69)+1:-0.00102, (b11-1798.61)+1:-0.00101, (b11-2001.69)+1:0.00230, (b11-2121.73)+1:-0.00119, (b12-2001.69)+1:-0.00131, (b13-2001.69)+1:-0.00910, (b14-2001.69)+1:0.00925, (b15-2001.69)+1:0.00502];[y1+1:0.00031, y2+1:0.00006, y3+1:0.00029, y4+1:0.00013, y5+1:0.00032, y6+1:-0.00056, y…	[b2+1:1.77, b3+1:0.63, b4+1:-0.34, b5+1:4.92, (b7-2001.69)+1:-7.22, (b9-2001.69)+1:0.40, (b10-2001.69)+1:-0.76, (b11-1798.61)+1:-0.61, (b11-2001.69)+1:1.58, (b11-2121.73)+1:-0.89, (b12-2001.69)+1:-0.83, (b13-2001.69)+1:-5.60, (b14-2001.69)+1:5.32, (b15-2001.69)+1:2.71];[y1+1:2.12, y2+1:0.24, y3+1:0.77, y4+1:0.30, y5+1:0.59, y6+1:-0.85, y7+1:4.19, y8+1:-1.99, y9+1:-14.86, y10+1:-2.91, (y12-2001.69…	[b2+1:14498, b3+1:9049, b4+1:185949, b5+1:4083, (b7-2001.69)+1:10264, (b9-2001.69)+1:10420, (b10-2001.69)+1:15182, (b11-1798.61)+1:5537, (b11-2001.69)+1:37956, (b11-2121.73)+1:18670, (b12-2001.69)+1:16392, (b13-2001.69)+1:15009, (b14-2001.69)+1:17803, (b15-2001.69)+1:9700];[y1+1:18087, y2+1:54575, y3+1:18577, y4+1:89266, y5+1:181193, y6+1:41037, y7+1:15277, y8+1:11559, y9+1:32227, y10+1:18118, (y…	47	T	0	0	0	27.037	9.1465	11.4091	2204.77	H5N4A2	19.8903
C:\Users\Bertozzi Lab\Desktop\Stacy\Raw Files\Mucinome Raw Files\OC107\200921_SAM_OC107_Asc1_Slice2.raw	35863	59.6899	35820	1333.94	3	3998.78	P00738	Homo sapiens OX=9606	Haptoglobin	[236 to 251]	VVLHPNYSQVDIGLIK	K,L	VVLHPN[N-Glycosylation:H5N4A2 on N]YSQVDIGLIK	1	3998.78	47.5705	0	[b2+1, b3+1, b4+1, b5+1, (b7-2001.69)+1, (b9-2001.69)+1, (b10-2001.69)+1, (b11-2001.69)+1, (b11-2121.73)+1, (b12-2001.69)+1, (b13-2001.69)+1, (b14-2001.69)+1, (b15-2001.69)+1];[y1+1, y2+1, y3+1, y4+1, y5+1, y6+1, y7+1, y8+1, y9+1, y10+1, (y12-1798.61)+1, (y12-2001.69)+1, (y12-2121.73)+1, (y15-2121.73)+1];[(M0-2204.77)+2, (M0-2121.73)+1, (M0-2001.69)+1, (M0-1798.61)+2, (M0-1636.56)+2, (M0-1474.51)…	[b2+1:199.14450, b3+1:312.22864, b4+1:449.28775, b5+1:546.34406, (b7-2001.69)+1:1026.51599, (b9-2001.69)+1:1241.61682, (b10-2001.69)+1:1340.68542, (b11-2001.69)+1:1455.70822, (b11-2121.73)+1:1335.67200, (b12-2001.69)+1:1568.78735, (b13-2001.69)+1:1625.81348, (b14-2001.69)+1:1738.90027, (b15-2001.69)+1:1851.98999];[y1+1:147.11327, y2+1:260.19762, y3+1:373.28116, y4+1:430.30301, y5+1:543.38739, y6+…	[b2+1:0.00040, b3+1:0.00047, b4+1:0.00067, b5+1:0.00421, (b7-2001.69)+1:-0.00948, (b9-2001.69)+1:0.00075, (b10-2001.69)+1:0.00094, (b11-2001.69)+1:-0.00321, (b11-2121.73)+1:0.00174, (b12-2001.69)+1:-0.00814, (b13-2001.69)+1:-0.00348, (b14-2001.69)+1:-0.00076, (b15-2001.69)+1:0.00490];[y1+1:0.00046, y2+1:0.00075, y3+1:0.00023, y4+1:0.00061, y5+1:0.00093, y6+1:0.00132, y7+1:-0.00159, y8+1:0.00300, …	[b2+1:2.00, b3+1:1.51, b4+1:1.50, b5+1:7.72, (b7-2001.69)+1:-9.24, (b9-2001.69)+1:0.60, (b10-2001.69)+1:0.70, (b11-2001.69)+1:-2.21, (b11-2121.73)+1:1.31, (b12-2001.69)+1:-5.19, (b13-2001.69)+1:-2.14, (b14-2001.69)+1:-0.43, (b15-2001.69)+1:2.65];[y1+1:3.16, y2+1:2.89, y3+1:0.61, y4+1:1.43, y5+1:1.72, y6+1:2.00, y7+1:-2.10, y8+1:3.39, y9+1:3.48, y10+1:2.57, (y12-1798.61)+1:3.81, (y12-2001.69)+1:1.…	[b2+1:9295, b3+1:4040, b4+1:154650, b5+1:3572, (b7-2001.69)+1:11453, (b9-2001.69)+1:8778, (b10-2001.69)+1:11467, (b11-2001.69)+1:26145, (b11-2121.73)+1:16878, (b12-2001.69)+1:11749, (b13-2001.69)+1:10118, (b14-2001.69)+1:10583, (b15-2001.69)+1:6366];[y1+1:16976, y2+1:30645, y3+1:11257, y4+1:59368, y5+1:140438, y6+1:37266, y7+1:14860, y8+1:8378, y9+1:20628, y10+1:11423, (y12-1798.61)+1:5424, (y12-…	47	T	0	0	0	27.0345	9.13112	11.4049	2204.77	H5N4A2	23.1059
C:\Users\Bertozzi Lab\Desktop\Stacy\Raw Files\Mucinome Raw Files\OC107\200921_SAM_OC107_Asc1_Slice3.raw	37179	61.3618	37158	1221.8	4	4883.17	P00738|P00739	Homo sapiens OX=9606	Haptoglobin|Haptoglobin-related protein		MVSHHNLTTGATLINEQWLLTTAK	K,N	MVSHHN[N-Glycosylation:H5N4A2 on N]LTTGATLINEQWLLTTAK	1	4883.16	47.5498	0	[b4+1, b5+1, (b6-2001.69)+1, (b7-2001.69)+1, (b8-2001.69)+1, (b9-2001.69)+1, (b10-2001.69)+1, (b11-2001.69)+1, (b12-2001.69)+1, (b13-2001.69)+1, (b14-2001.69)+1, (b20-2001.69)+2];[y1+1, y2+1, y3+1, y4+1, y5+1, y6+1, y7+1, y8+1, y9+1, y10+1, y11+1, y12+1, y13+1, y14+1, y15+1, y16+1, y17+1];[(M0-2204.77)+2, (M0-2121.73)+2, (M0-2001.69)+2, (M0-1798.61)+2, (M0-1636.56)+2, (M0-1474.51)+2, (M0-1109.38)…	[b4+1:455.20798, b5+1:592.26722, (b6-2001.69)+1:909.38879, (b7-2001.69)+1:1022.46954, (b8-2001.69)+1:1123.51685, (b9-2001.69)+1:1224.57056, (b10-2001.69)+1:1281.59351, (b11-2001.69)+1:1352.63770, (b12-2001.69)+1:1453.69092, (b13-2001.69)+1:1566.76233, (b14-2001.69)+1:1679.84595, (b20-2001.69)+2:1232.12071];[y1+1:147.11302, y2+1:218.15015, y3+1:319.19788, y4+1:420.24564, y5+1:533.33017, y6+1:646.4…	[b4+1:0.00086, b5+1:0.00119, (b6-2001.69)+1:0.00047, (b7-2001.69)+1:-0.00285, (b8-2001.69)+1:-0.00322, (b9-2001.69)+1:0.00281, (b10-2001.69)+1:0.00430, (b11-2001.69)+1:0.01137, (b12-2001.69)+1:0.01692, (b13-2001.69)+1:0.00426, (b14-2001.69)+1:0.00382, (b20-2001.69)+2:0.00047];[y1+1:0.00022, y2+1:0.00023, y3+1:0.00028, y4+1:0.00036, y5+1:0.00083, y6+1:0.00162, y7+1:0.00173, y8+1:0.00395, y9+1:0.00…	[b4+1:1.90, b5+1:2.02, (b6-2001.69)+1:0.52, (b7-2001.69)+1:-2.79, (b8-2001.69)+1:-2.87, (b9-2001.69)+1:2.30, (b10-2001.69)+1:3.35, (b11-2001.69)+1:8.41, (b12-2001.69)+1:11.64, (b13-2001.69)+1:2.72, (b14-2001.69)+1:2.27, (b20-2001.69)+2:0.19];[y1+1:1.49, y2+1:1.05, y3+1:0.88, y4+1:0.87, y5+1:1.56, y6+1:2.51, y7+1:2.08, y8+1:4.11, y9+1:4.47, y10+1:0.65, y11+1:-1.26, y12+1:6.06, y13+1:4.89, y14+1:-5…	[b4+1:13573, b5+1:42644, (b6-2001.69)+1:11467, (b7-2001.69)+1:17569, (b8-2001.69)+1:8454, (b9-2001.69)+1:6448, (b10-2001.69)+1:4834, (b11-2001.69)+1:5761, (b12-2001.69)+1:5912, (b13-2001.69)+1:10160, (b14-2001.69)+1:13427, (b20-2001.69)+2:22072];[y1+1:8150, y2+1:11099, y3+1:28169, y4+1:78090, y5+1:61023, y6+1:45803, y7+1:45601, y8+1:23839, y9+1:19769, y10+1:75248, y11+1:30973, y12+1:18301, y13+1:…	47	T	0	0	0	29.0368	7.10931	11.4037	2204.77	H5N4A2	19.0577
C:\Users\Bertozzi Lab\Desktop\Stacy\Raw Files\Mucinome Raw Files\OC107\200921_SAM_OC107_Asc1_Slice2.raw	32439	55.177	32395	927.931	4	3707.7	P00738	Homo sapiens OX=9606	Haptoglobin	[236 to 251]	VVLHPNYSQVDIGLIK	K,L	VVLHPN[N-Glycosylation:H5N4A1 on N]YSQVDIGLIK	1	3707.68	47.5324	0	[b2+1, b3+1, b4+1, b5+1, (b7-1710.60)+1, (b9-1710.60)+1, (b10-1710.60)+1, (b11-1507.52)+1, (b11-1710.60)+1, (b11-1830.64)+1, (b12-1710.60)+1, (b13-1710.60)+1, (b14-1710.60)+1, (b15-1710.60)+1];[y1+1, y2+1, y3+1, y4+1, y5+1, y6+1, y7+1, y9+1, y10+1, (y12-1710.60)+1, (y12-1830.64)+1, (y14-1710.60)+1, (y15-1830.64)+1];[(M0-1913.68)+1, (M0-1830.64)+1, (M0-1710.60)+1, (M0-1507.52)+2, (M0-1345.47)+2, (…	[b2+1:199.14478, b3+1:312.22906, b4+1:449.28769, b5+1:546.34180, (b7-1710.60)+1:1026.51318, (b9-1710.60)+1:1241.61682, (b10-1710.60)+1:1340.68494, (b11-1507.52)+1:1658.79004, (b11-1710.60)+1:1455.70911, (b11-1830.64)+1:1335.67273, (b12-1710.60)+1:1568.79504, (b13-1710.60)+1:1625.81616, (b14-1710.60)+1:1738.90918, (b15-1710.60)+1:1852.00330];[y1+1:147.11331, y2+1:260.19708, y3+1:373.28149, y4+1:43…	[b2+1:0.00067, b3+1:0.00090, b4+1:0.00061, b5+1:0.00195, (b7-1710.60)+1:-0.01229, (b9-1710.60)+1:0.00075, (b10-1710.60)+1:0.00045, (b11-1507.52)+1:-0.00076, (b11-1710.60)+1:-0.00233, (b11-1830.64)+1:0.00248, (b12-1710.60)+1:-0.00045, (b13-1710.60)+1:-0.00080, (b14-1710.60)+1:0.00816, (b15-1710.60)+1:0.01821];[y1+1:0.00051, y2+1:0.00021, y3+1:0.00056, y4+1:0.00083, y5+1:0.00094, y6+1:0.00129, y7+1…	[b2+1:3.39, b3+1:2.88, b4+1:1.36, b5+1:3.58, (b7-1710.60)+1:-11.98, (b9-1710.60)+1:0.60, (b10-1710.60)+1:0.33, (b11-1507.52)+1:-0.46, (b11-1710.60)+1:-1.60, (b11-1830.64)+1:1.86, (b12-1710.60)+1:-0.29, (b13-1710.60)+1:-0.49, (b14-1710.60)+1:4.69, (b15-1710.60)+1:9.84];[y1+1:3.47, y2+1:0.83, y3+1:1.51, y4+1:1.93, y5+1:1.73, y6+1:1.96, y7+1:5.24, y9+1:3.29, y10+1:-6.36, (y12-1710.60)+1:1.38, (y12-1…	[b2+1:11350, b3+1:3549, b4+1:121001, b5+1:4646, (b7-1710.60)+1:9890, (b9-1710.60)+1:6840, (b10-1710.60)+1:9407, (b11-1507.52)+1:4577, (b11-1710.60)+1:17207, (b11-1830.64)+1:11742, (b12-1710.60)+1:7167, (b13-1710.60)+1:8510, (b14-1710.60)+1:12876, (b15-1710.60)+1:4550];[y1+1:15480, y2+1:27082, y3+1:9882, y4+1:54583, y5+1:104010, y6+1:27168, y7+1:9714, y9+1:13878, y10+1:5631, (y12-1710.60)+1:51678,…	47	T	0	0	0	27.0345	9.10481	11.3931	1913.68	H5N4A1	19.8866
C:\Users\Bertozzi Lab\Desktop\Stacy\Raw Files\Mucinome Raw Files\OC107\200921_SAM_OC107_Asc1_Slice7.raw	40987	59.4642	40946	1000.7	4	3998.78	P00738	Homo sapiens OX=9606	Haptoglobin	[236 to 251]	VVLHPNYSQVDIGLIK	K,L	VVLHPN[N-Glycosylation:H5N4A2 on N]YSQVDIGLIK	1	3998.78	47.5273	0	[b2+1, b3+1, b4+1, b5+1, (b7-2001.69)+1, (b9-1798.61)+1, (b9-2001.69)+1, (b10-2001.69)+1, (b11-2001.69)+1, (b11-2121.73)+1, (b12-2001.69)+1, (b13-2001.69)+1, (b14-2001.69)+1, (b15-2001.69)+1];[y1+1, y2+1, y3+1, y4+1, y5+1, y6+1, y7+1, y9+1, y10+1, (y12-1798.61)+1, (y12-2001.69)+1, (y12-2121.73)+1, (y15-2121.73)+1];[(M0-2204.77)+1, (M0-2121.73)+2, (M0-2001.69)+1, (M0-1798.61)+2, (M0-1636.56)+2, (M…	[b2+1:199.14432, b3+1:312.22791, b4+1:449.28700, b5+1:546.34186, (b7-2001.69)+1:1026.52002, (b9-1798.61)+1:1444.70288, (b9-2001.69)+1:1241.60706, (b10-2001.69)+1:1340.68311, (b11-2001.69)+1:1455.70886, (b11-2121.73)+1:1335.66821, (b12-2001.69)+1:1568.79480, (b13-2001.69)+1:1625.81714, (b14-2001.69)+1:1738.89380, (b15-2001.69)+1:1851.98547];[y1+1:147.11282, y2+1:260.19652, y3+1:373.28024, y4+1:430…	[b2+1:0.00021, b3+1:-0.00026, b4+1:-0.00008, b5+1:0.00201, (b7-2001.69)+1:-0.00545, (b9-1798.61)+1:0.00743, (b9-2001.69)+1:-0.00902, (b10-2001.69)+1:-0.00138, (b11-2001.69)+1:-0.00257, (b11-2121.73)+1:-0.00204, (b12-2001.69)+1:-0.00070, (b13-2001.69)+1:0.00018, (b14-2001.69)+1:-0.00723, (b15-2001.69)+1:0.00039];[y1+1:0.00002, y2+1:-0.00035, y3+1:-0.00069, y4+1:0.00060, y5+1:0.00020, y6+1:0.00049,…	[b2+1:1.08, b3+1:-0.85, b4+1:-0.17, b5+1:3.69, (b7-2001.69)+1:-5.31, (b9-1798.61)+1:5.15, (b9-2001.69)+1:-7.27, (b10-2001.69)+1:-1.03, (b11-2001.69)+1:-1.77, (b11-2121.73)+1:-1.53, (b12-2001.69)+1:-0.44, (b13-2001.69)+1:0.11, (b14-2001.69)+1:-4.16, (b15-2001.69)+1:0.21];[y1+1:0.13, y2+1:-1.35, y3+1:-1.85, y4+1:1.40, y5+1:0.36, y6+1:0.75, y7+1:-1.86, y9+1:8.57, y10+1:-1.30, (y12-1798.61)+1:-8.60, …	[b2+1:45975, b3+1:24386, b4+1:507949, b5+1:13013, (b7-2001.69)+1:27113, (b9-1798.61)+1:15444, (b9-2001.69)+1:17535, (b10-2001.69)+1:18937, (b11-2001.69)+1:94053, (b11-2121.73)+1:78357, (b12-2001.69)+1:37906, (b13-2001.69)+1:58221, (b14-2001.69)+1:32354, (b15-2001.69)+1:25056];[y1+1:65563, y2+1:105821, y3+1:52759, y4+1:209110, y5+1:455049, y6+1:85717, y7+1:41409, y9+1:69293, y10+1:39732, (y12-1798…	47	T	0	0	0	27.0325	9.11108	11.3836	2204.77	H5N4A2	18.2049
C:\Users\Bertozzi Lab\Desktop\Stacy\Raw Files\Mucinome Raw Files\OC107\200921_SAM_OC107_Asc1_Slice4.raw	47508	72.7827	47447	1091.91	5	5454.52	P01009	Homo sapiens OX=9606	Alpha-1-antitrypsin	[268 to 298]	YLGNATAIFFLPDEGKLQHLENELTHDIITK	K,F	YLGN[N-Glycosylation:H5N4F2 on N]ATAIFFLPDEGKLQHLENELTHDIITK	1	5454.53	47.5005	0	[b2+1, (b4-1711.62)+1, (b5-1711.62)+1, (b5-1831.66)+1, (b8-1711.62)+1, (b8-1831.66)+1, (b9-1711.62)+1, (b10-1711.62)+1, (b11-1711.62)+1, (b11-1831.66)+1, (b12-1711.62)+1, (b14-1831.66)+1, (b15-1831.66)+1, (b20-1831.66)+2, (b30-1565.56)+3];[y1+1, y2+1, y3+1, y4+1, y5+1, y6+1, y7+1, y8+1, y9+1, y10+1, y11+1, y13+1, y14+1, y15+1, y20+2, y21+2, y22+2, y23+2, y24+2, y25+2];[(M0-1914.70)+3, (M0-1831.66…	[b2+1:277.15521, (b4-1711.62)+1:651.29932, (b5-1711.62)+1:722.34735, (b5-1831.66)+1:602.29608, (b8-1711.62)+1:1007.49829, (b8-1831.66)+1:887.46216, (b9-1711.62)+1:1154.59021, (b10-1711.62)+1:1301.64197, (b11-1711.62)+1:1414.72961, (b11-1831.66)+1:1294.67590, (b12-1711.62)+1:1511.80118, (b14-1831.66)+1:1635.80469, (b15-1831.66)+1:1692.84644, (b20-1831.66)+2:1156.59664, (b30-1565.56)+3:1248.64351];…	[b2+1:0.00054, (b4-1711.62)+1:0.00089, (b5-1711.62)+1:0.01181, (b5-1831.66)+1:0.00172, (b8-1711.62)+1:-0.00611, (b8-1831.66)+1:-0.00106, (b9-1711.62)+1:0.01740, (b10-1711.62)+1:0.00074, (b11-1711.62)+1:0.00432, (b11-1831.66)+1:-0.00821, (b12-1711.62)+1:0.02313, (b14-1831.66)+1:-0.00172, (b15-1831.66)+1:0.01856, (b20-1831.66)+2:-0.02246, (b30-1565.56)+3:0.04693];[y1+1:0.00017, y2+1:-0.00014, y3+1:…	[b2+1:1.97, (b4-1711.62)+1:1.36, (b5-1711.62)+1:16.37, (b5-1831.66)+1:2.86, (b8-1711.62)+1:-6.07, (b8-1831.66)+1:-1.20, (b9-1711.62)+1:15.08, (b10-1711.62)+1:0.57, (b11-1711.62)+1:3.06, (b11-1831.66)+1:-6.35, (b12-1711.62)+1:15.31, (b14-1831.66)+1:-1.05, (b15-1831.66)+1:10.97, (b20-1831.66)+2:-9.72, (b30-1565.56)+3:12.54];[y1+1:1.18, y2+1:-0.58, y3+1:0.48, y4+1:-1.99, y5+1:-0.35, y6+1:3.19, y7+1:…	[b2+1:9643, (b4-1711.62)+1:7615, (b5-1711.62)+1:3441, (b5-1831.66)+1:6848, (b8-1711.62)+1:9058, (b8-1831.66)+1:3793, (b9-1711.62)+1:5314, (b10-1711.62)+1:6116, (b11-1711.62)+1:7483, (b11-1831.66)+1:4958, (b12-1711.62)+1:50265, (b14-1831.66)+1:8549, (b15-1831.66)+1:11233, (b20-1831.66)+2:15940, (b30-1565.56)+3:125085];[y1+1:5596, y2+1:9381, y3+1:9597, y4+1:24638, y5+1:13099, y6+1:21406, y7+1:16649…	47	T	0	0	0	35.084	3.01759	9.39895	1914.7	H5N4F2	22.1997
C:\Users\Bertozzi Lab\Desktop\Stacy\Raw Files\Mucinome Raw Files\OC107\200921_SAM_OC107_Asc1_Slice4.raw	30202	49.8181	30160	1211.89	3	3632.64	P01024	Homo sapiens OX=9606	Complement C3	[74 to 94]	TVLTPATNHMGNVTFTIPANR	K,E	TVLTPATNHMGN[N-Glycosylation:H6N2 on N]VTFTIPANR	1	3632.63	47.4738	0	[b2+1, b3+1, b4+1, b6+1, b8+1, b9+1, b10+1, b11+1, (b13-1175.40)+1, (b14-1175.40)+1];[y1+1, y2+1, y3+1, y4+1, y5+1, y6+1, y7+1, y8+1, y9+1, (y10-1175.40)+1, (y11-1175.40)+1, (y12-1175.40)+1, (y12-1295.44)+1, (y13-810.26)+2, (y13-1175.40)+1, (y17-972.32)+2, (y17-1175.40)+2, (y17-1295.44)+2, (y18-972.32)+2, (y18-1175.40)+2, (y19-1175.40)+2];[(M0-1378.48)+2, (M0-1295.44)+2, (M0-1175.40)+2, (M0-972.3…	[b2+1:201.12369, b3+1:314.20812, b4+1:415.25559, b6+1:583.34735, b8+1:798.43750, b9+1:935.49567, b10+1:1066.53652, b11+1:1123.56018, (b13-1175.40)+1:1539.74662, (b14-1175.40)+1:1640.79309];[y1+1:175.11925, y2+1:289.16296, y3+1:360.19955, y4+1:457.25211, y5+1:570.33655, y6+1:671.38470, y7+1:818.45321, y8+1:919.50070, y9+1:1018.57184, (y10-1175.40)+1:1335.67944, (y11-1175.40)+1:1392.71604, (y12-117…	[b2+1:0.00032, b3+1:0.00068, b4+1:0.00048, b6+1:0.00236, b8+1:0.00191, b9+1:0.00116, b10+1:0.00153, b11+1:0.00373, (b13-1175.40)+1:-0.00055, (b14-1175.40)+1:-0.00175];[y1+1:0.00030, y2+1:0.00108, y3+1:0.00056, y4+1:0.00035, y5+1:0.00072, y6+1:0.00120, y7+1:0.00129, y8+1:0.00111, y9+1:0.00383, (y10-1175.40)+1:-0.01086, (y11-1175.40)+1:0.00428, (y12-1175.40)+1:-0.00557, (y12-1295.44)+1:-0.01783, (y…	[b2+1:1.59, b3+1:2.18, b4+1:1.15, b6+1:4.06, b8+1:2.39, b9+1:1.24, b10+1:1.44, b11+1:3.32, (b13-1175.40)+1:-0.36, (b14-1175.40)+1:-1.07];[y1+1:1.70, y2+1:3.76, y3+1:1.56, y4+1:0.77, y5+1:1.27, y6+1:1.80, y7+1:1.58, y8+1:1.21, y9+1:3.77, (y10-1175.40)+1:-8.14, (y11-1175.40)+1:3.07, (y12-1175.40)+1:-3.66, (y12-1295.44)+1:-12.71, (y13-810.26)+2:18.81, (y13-1175.40)+1:7.13, (y17-972.32)+2:-0.70, (y17…	[b2+1:74021, b3+1:33748, b4+1:45571, b6+1:3313, b8+1:3934, b9+1:16418, b10+1:16288, b11+1:4348, (b13-1175.40)+1:9310, (b14-1175.40)+1:4498];[y1+1:9800, y2+1:5523, y3+1:5023, y4+1:238973, y5+1:26922, y6+1:39164, y7+1:32530, y8+1:44737, y9+1:14769, (y10-1175.40)+1:3874, (y11-1175.40)+1:14724, (y12-1175.40)+1:10891, (y12-1295.44)+1:11838, (y13-810.26)+2:18595, (y13-1175.40)+1:5639, (y17-972.32)+2:40…	47	T	0	0	0	31.1432	7.19218	9.13845	1378.48	H6N2	11.8977
C:\Users\Bertozzi Lab\Desktop\Stacy\Raw Files\Mucinome Raw Files\OC107\200921_SAM_OC107_Asc1_Slice1.raw	27226	50.0656	27181	909.167	4	3632.64	P01024	Homo sapiens OX=9606	Complement C3	[74 to 94]	TVLTPATNHMGNVTFTIPANR	K,E	TVLTPATNHMGN[N-Glycosylation:H6N2 on N]VTFTIPANR	1	3632.63	47.3566	0	[b2+1, b3+1, b4+1, b6+1, b7+1, b9+1, b10+1, b11+1, (b12-1175.40)+1, (b13-1175.40)+1, (b14-1175.40)+1, (b15-1295.44)+1];[y1+1, y2+1, y3+1, y4+2, y5+1, y6+1, y7+1, y8+1, y9+1, (y11-1175.40)+1, (y12-1175.40)+1, (y13-810.26)+2, (y13-1175.40)+1, (y15-1175.40)+2, (y17-810.26)+2, (y17-972.32)+2, (y17-1175.40)+3, (y18-810.26)+2, (y18-1175.40)+2, (y19-1175.40)+2, (y19-1295.44)+2, (y20-1175.40)+2];[(M0-137…	[b2+1:201.12391, b3+1:314.20777, b4+1:415.25562, b6+1:583.34259, b7+1:684.39264, b9+1:935.49573, b10+1:1066.53552, b11+1:1123.55969, (b12-1175.40)+1:1440.67375, (b13-1175.40)+1:1539.74344, (b14-1175.40)+1:1640.78503, (b15-1295.44)+1:1667.81348];[y1+1:175.11929, y2+1:289.16177, y3+1:360.19727, y4+2:229.12961, y5+1:570.33676, y6+1:671.38466, y7+1:818.45345, y8+1:919.50052, y9+1:1018.57501, (y11-117…	[b2+1:0.00054, b3+1:0.00033, b4+1:0.00051, b6+1:-0.00240, b7+1:-0.00003, b9+1:0.00122, b10+1:0.00053, b11+1:0.00324, (b12-1175.40)+1:-0.00500, (b13-1175.40)+1:-0.00372, (b14-1175.40)+1:-0.00981, (b15-1295.44)+1:-0.00860];[y1+1:0.00034, y2+1:-0.00011, y3+1:-0.00173, y4+2:0.00019, y5+1:0.00094, y6+1:0.00116, y7+1:0.00154, y8+1:0.00093, y9+1:0.00701, (y11-1175.40)+1:0.00051, (y12-1175.40)+1:-0.00197…	[b2+1:2.70, b3+1:1.06, b4+1:1.22, b6+1:-4.12, b7+1:-0.04, b9+1:1.31, b10+1:0.50, b11+1:2.88, (b12-1175.40)+1:-3.47, (b13-1175.40)+1:-2.42, (b14-1175.40)+1:-5.98, (b15-1295.44)+1:-5.16];[y1+1:1.96, y2+1:-0.37, y3+1:-4.81, y4+2:0.42, y5+1:1.65, y6+1:1.73, y7+1:1.88, y8+1:1.01, y9+1:6.89, (y11-1175.40)+1:0.37, (y12-1175.40)+1:-1.30, (y13-810.26)+2:18.94, (y13-1175.40)+1:-9.71, (y15-1175.40)+2:3.33, …	[b2+1:295506, b3+1:120718, b4+1:118128, b6+1:3632, b7+1:5691, b9+1:13179, b10+1:14552, b11+1:4229, (b12-1175.40)+1:8808, (b13-1175.40)+1:12613, (b14-1175.40)+1:5835, (b15-1295.44)+1:4385];[y1+1:16290, y2+1:10095, y3+1:11807, y4+2:40029, y5+1:57834, y6+1:108959, y7+1:99185, y8+1:99531, y9+1:18932, (y11-1175.40)+1:27296, (y12-1175.40)+1:20246, (y13-810.26)+2:44344, (y13-1175.40)+1:8395, (y15-1175.4…	47	T	0	0	0	34.1279	4.06617	9.16246	1378.48	H6N2	13.3915
C:\Users\Bertozzi Lab\Desktop\Stacy\Raw Files\Mucinome Raw Files\OC107\200921_SAM_OC107_Asc1_Slice3.raw	32422	55.1242	32380	1236.9	3	3707.69	P00738	Homo sapiens OX=9606	Haptoglobin	[236 to 251]	VVLHPNYSQVDIGLIK	K,L	VVLHPN[N-Glycosylation:H5N4A1 on N]YSQVDIGLIK	1	3707.68	46.6164	0	[b2+1, b4+1, (b7-1710.60)+1, (b10-1710.60)+1, (b11-1345.47)+1, (b11-1507.52)+1, (b11-1710.60)+1, (b11-1830.64)+1, (b12-1710.60)+1, (b13-1710.60)+1, (b14-1710.60)+1, (b15-1710.60)+1];[y1+1, y2+1, y3+1, y4+1, y5+1, y6+1, y7+1, y9+1, y10+1, (y12-1507.52)+1, (y12-1710.60)+1, (y12-1830.64)+1, (y13-1710.60)+1, (y15-1830.64)+1];[(M0-1913.68)+1, (M0-1830.64)+2, (M0-1710.60)+2, (M0-1507.52)+2, (M0-1345.47…	[b2+1:199.14436, b4+1:449.28766, (b7-1710.60)+1:1026.52087, (b10-1710.60)+1:1340.69373, (b11-1345.47)+1:1820.86108, (b11-1507.52)+1:1658.79077, (b11-1710.60)+1:1455.71107, (b11-1830.64)+1:1335.66760, (b12-1710.60)+1:1568.79736, (b13-1710.60)+1:1625.81934, (b14-1710.60)+1:1738.89880, (b15-1710.60)+1:1851.99377];[y1+1:147.11298, y2+1:260.19727, y3+1:373.28131, y4+1:430.30329, y5+1:543.38748, y6+1:6…	[b2+1:0.00026, b4+1:0.00058, (b7-1710.60)+1:-0.00460, (b10-1710.60)+1:0.00924, (b11-1345.47)+1:0.01746, (b11-1507.52)+1:-0.00003, (b11-1710.60)+1:-0.00036, (b11-1830.64)+1:-0.00265, (b12-1710.60)+1:0.00187, (b13-1710.60)+1:0.00238, (b14-1710.60)+1:-0.00222, (b15-1710.60)+1:0.00869];[y1+1:0.00017, y2+1:0.00040, y3+1:0.00038, y4+1:0.00089, y5+1:0.00102, y6+1:0.00107, y7+1:-0.00007, y9+1:-0.00150, y…	[b2+1:1.31, b4+1:1.29, (b7-1710.60)+1:-4.48, (b10-1710.60)+1:6.89, (b11-1345.47)+1:9.59, (b11-1507.52)+1:-0.02, (b11-1710.60)+1:-0.25, (b11-1830.64)+1:-1.99, (b12-1710.60)+1:1.19, (b13-1710.60)+1:1.46, (b14-1710.60)+1:-1.28, (b15-1710.60)+1:4.69];[y1+1:1.18, y2+1:1.54, y3+1:1.02, y4+1:2.07, y5+1:1.88, y6+1:1.63, y7+1:-0.09, y9+1:-1.54, y10+1:1.71, (y12-1507.52)+1:8.27, (y12-1710.60)+1:-1.59, (y12…	[b2+1:3391, b4+1:81912, (b7-1710.60)+1:3879, (b10-1710.60)+1:9065, (b11-1345.47)+1:4178, (b11-1507.52)+1:4962, (b11-1710.60)+1:17937, (b11-1830.64)+1:8952, (b12-1710.60)+1:7092, (b13-1710.60)+1:7465, (b14-1710.60)+1:8960, (b15-1710.60)+1:5056];[y1+1:9894, y2+1:16611, y3+1:5935, y4+1:31932, y5+1:70475, y6+1:19550, y7+1:4874, y9+1:12285, y10+1:5414, (y12-1507.52)+1:3589, (y12-1710.60)+1:30553, (y12…	46	T	0	0	0	26.0376	9.17407	11.4047	1913.68	H5N4A1	21.4804
C:\Users\Bertozzi Lab\Desktop\Stacy\Raw Files\Mucinome Raw Files\OC107\200921_SAM_OC107_Asc1_Slice1.raw	30918	54.937	30876	1236.9	3	3707.69	P00738	Homo sapiens OX=9606	Haptoglobin	[236 to 251]	VVLHPNYSQVDIGLIK	K,L	VVLHPN[N-Glycosylation:H5N4A1 on N]YSQVDIGLIK	1	3707.68	46.6048	1	[b2+1, b4+1, (b7-1710.60)+1, (b8-1710.60)+1, (b9-1710.60)+1, (b10-1710.60)+1, (b11-1710.60)+1, (b11-1830.64)+1, (b12-1710.60)+1, (b13-1710.60)+1, (b14-1710.60)+1, (b15-1710.60)+1];[y1+1, y2+1, y3+1, y4+1, y5+1, y6+1, y7+1, y10+1, (y11-1710.60)+1, (y12-1507.52)+1, (y12-1710.60)+1, (y12-1830.64)+1, (y13-1710.60)+2, (y15-1830.64)+1];[(M0-1913.68)+1, (M0-1830.64)+2, (M0-1710.60)+2, (M0-1507.52)+2, (M…	[b2+1:199.14441, b4+1:449.28777, (b7-1710.60)+1:1026.52161, (b8-1710.60)+1:1113.57263, (b9-1710.60)+1:1241.61987, (b10-1710.60)+1:1340.68152, (b11-1710.60)+1:1455.71172, (b11-1830.64)+1:1335.66296, (b12-1710.60)+1:1568.79358, (b13-1710.60)+1:1625.81360, (b14-1710.60)+1:1738.90564, (b15-1710.60)+1:1851.98209];[y1+1:147.11290, y2+1:260.19763, y3+1:373.28183, y4+1:430.30267, y5+1:543.38659, y6+1:658…	[b2+1:0.00030, b4+1:0.00069, (b7-1710.60)+1:-0.00386, (b8-1710.60)+1:0.01513, (b9-1710.60)+1:0.00380, (b10-1710.60)+1:-0.00297, (b11-1710.60)+1:0.00028, (b11-1830.64)+1:-0.00729, (b12-1710.60)+1:-0.00192, (b13-1710.60)+1:-0.00336, (b14-1710.60)+1:0.00462, (b15-1710.60)+1:-0.00300];[y1+1:0.00010, y2+1:0.00076, y3+1:0.00090, y4+1:0.00028, y5+1:0.00013, y6+1:0.00109, y7+1:-0.00123, y10+1:-0.00245, (…	[b2+1:1.54, b4+1:1.53, (b7-1710.60)+1:-3.77, (b8-1710.60)+1:13.60, (b9-1710.60)+1:3.06, (b10-1710.60)+1:-2.22, (b11-1710.60)+1:0.20, (b11-1830.64)+1:-5.46, (b12-1710.60)+1:-1.22, (b13-1710.60)+1:-2.07, (b14-1710.60)+1:2.66, (b15-1710.60)+1:-1.62];[y1+1:0.65, y2+1:2.95, y3+1:2.41, y4+1:0.65, y5+1:0.25, y6+1:1.65, y7+1:-1.62, y10+1:-2.16, (y11-1710.60)+1:-2.01, (y12-1507.52)+1:-0.51, (y12-1710.60)+…	[b2+1:6063, b4+1:76217, (b7-1710.60)+1:3424, (b8-1710.60)+1:3945, (b9-1710.60)+1:4229, (b10-1710.60)+1:5342, (b11-1710.60)+1:20262, (b11-1830.64)+1:10239, (b12-1710.60)+1:11209, (b13-1710.60)+1:6390, (b14-1710.60)+1:10024, (b15-1710.60)+1:9877];[y1+1:7440, y2+1:15671, y3+1:6521, y4+1:38187, y5+1:71999, y6+1:17525, y7+1:4616, y10+1:5726, (y11-1710.60)+1:3491, (y12-1507.52)+1:6864, (y12-1710.60)+1:…	46	T	0	0	0	26.0447	9.14627	11.4139	1913.68	H5N4A1	26.5573
C:\Users\Bertozzi Lab\Desktop\Stacy\Raw Files\Mucinome Raw Files\OC107\200921_SAM_OC107_Asc1_Slice5.raw	49834	70.8944	49795	1130.29	4	4517.15	P05155	Homo sapiens OX=9606	Plasma protease C1 inhibitor	[344 to 364]	VGQLQLSHNLSLVILVPQNLK	K,H	VGQLQLSHN[N-Glycosylation:H5N4A2 on N]LSLVILVPQNLK	1	4517.13	46.6002	0	[b3+1, b4+1, b5+1, b6+1, b7+1, b8+1, (b9-2001.69)+1, (b10-2001.69)+1, (b11-2001.69)+1, (b12-2001.69)+1, (b13-2001.69)+1, (b13-2121.73)+1, (b14-2001.69)+1, (b15-2001.69)+1, (b16-2001.69)+1, (b16-2121.73)+1];[y1+1, y3+1, y4+1, y5+1, y6+1, y7+1, y8+1, y9+1, y10+1, y11+1, y12+1, (y14-2001.69)+1];[(M0-2204.77)+2, (M0-2121.73)+2, (M0-2001.69)+2, (M0-1798.61)+2, (M0-1636.56)+2, (M0-1474.51)+2, (M0-1312.…	[b3+1:285.15564, b4+1:398.23792, b5+1:526.29895, b6+1:639.38422, b7+1:726.41467, b8+1:863.47308, (b9-2001.69)+1:1180.60376, (b10-2001.69)+1:1293.67859, (b11-2001.69)+1:1380.72095, (b12-2001.69)+1:1493.80029, (b13-2001.69)+1:1592.87223, (b13-2121.73)+1:1472.81580, (b14-2001.69)+1:1705.91553, (b15-2001.69)+1:1819.02710, (b16-2001.69)+1:1918.09952, (b16-2121.73)+1:1798.06482];[y1+1:147.11266, y3+1:3…	[b3+1:-0.00009, b4+1:-0.00188, b5+1:0.00058, b6+1:0.00178, b7+1:0.00021, b8+1:-0.00030, (b9-2001.69)+1:0.00808, (b10-2001.69)+1:-0.00115, (b11-2001.69)+1:0.00918, (b12-2001.69)+1:0.00446, (b13-2001.69)+1:0.00799, (b13-2121.73)+1:-0.00727, (b14-2001.69)+1:-0.03278, (b15-2001.69)+1:-0.00527, (b16-2001.69)+1:-0.00126, (b16-2121.73)+1:0.00521];[y1+1:-0.00015, y3+1:-0.00089, y4+1:0.00027, y5+1:0.00051…	[b3+1:-0.32, b4+1:-4.73, b5+1:1.10, b6+1:2.79, b7+1:0.29, b8+1:-0.35, (b9-2001.69)+1:6.85, (b10-2001.69)+1:-0.89, (b11-2001.69)+1:6.65, (b12-2001.69)+1:2.99, (b13-2001.69)+1:5.02, (b13-2121.73)+1:-4.94, (b14-2001.69)+1:-19.23, (b15-2001.69)+1:-2.90, (b16-2001.69)+1:-0.66, (b16-2121.73)+1:2.90];[y1+1:-1.02, y3+1:-2.40, y4+1:0.54, y5+1:0.84, y6+1:0.75, y7+1:1.36, y8+1:1.09, y9+1:-0.98, y10+1:-1.97,…	[b3+1:12189, b4+1:6862, b5+1:9185, b6+1:11953, b7+1:11509, b8+1:37084, (b9-2001.69)+1:9532, (b10-2001.69)+1:9923, (b11-2001.69)+1:10821, (b12-2001.69)+1:11236, (b13-2001.69)+1:36875, (b13-2121.73)+1:8511, (b14-2001.69)+1:64812, (b15-2001.69)+1:20728, (b16-2001.69)+1:47925, (b16-2121.73)+1:8145];[y1+1:6994, y3+1:42898, y4+1:7063, y5+1:882582, y6+1:164522, y7+1:101040, y8+1:110279, y9+1:36307, y10+…	46	T	0	0	0	28.0908	7.12071	11.3887	2204.77	H5N4A2	19.8587
C:\Users\Bertozzi Lab\Desktop\Stacy\Raw Files\Mucinome Raw Files\OC107\200921_SAM_OC107_Asc1_Slice2.raw	32554	55.3279	32514	927.93	4	3707.69	P00738	Homo sapiens OX=9606	Haptoglobin	[236 to 251]	VVLHPNYSQVDIGLIK	K,L	VVLHPN[N-Glycosylation:H5N4A1 on N]YSQVDIGLIK	1	3707.68	46.5744	0	[b2+1, b4+1, (b7-1710.60)+1, (b8-1710.60)+1, (b9-1710.60)+1, (b10-1710.60)+1, (b11-1710.60)+1, (b11-1830.64)+1, (b12-1710.60)+1, (b13-1345.47)+1, (b13-1710.60)+1, (b14-1710.60)+1, (b15-1710.60)+1];[y1+1, y2+1, y3+1, y4+1, y5+1, y6+1, y7+1, y8+1, y9+1, y10+1, (y12-1345.47)+1, (y12-1710.60)+1, (y12-1830.64)+1];[(M0-1913.68)+1, (M0-1830.64)+2, (M0-1710.60)+2, (M0-1507.52)+2, (M0-1345.47)+2, (M0-1183…	[b2+1:199.14470, b4+1:449.28722, (b7-1710.60)+1:1026.51147, (b8-1710.60)+1:1113.55969, (b9-1710.60)+1:1241.61743, (b10-1710.60)+1:1340.68567, (b11-1710.60)+1:1455.71335, (b11-1830.64)+1:1335.66321, (b12-1710.60)+1:1568.79883, (b13-1345.47)+1:1990.93872, (b13-1710.60)+1:1625.80347, (b14-1710.60)+1:1738.89429, (b15-1710.60)+1:1851.98474];[y1+1:147.11330, y2+1:260.19720, y3+1:373.28253, y4+1:430.303…	[b2+1:0.00059, b4+1:0.00014, (b7-1710.60)+1:-0.01400, (b8-1710.60)+1:0.00219, (b9-1710.60)+1:0.00136, (b10-1710.60)+1:0.00118, (b11-1710.60)+1:0.00192, (b11-1830.64)+1:-0.00704, (b12-1710.60)+1:0.00333, (b13-1345.47)+1:-0.01043, (b13-1710.60)+1:-0.01349, (b14-1710.60)+1:-0.00674, (b15-1710.60)+1:-0.00035];[y1+1:0.00049, y2+1:0.00034, y3+1:0.00160, y4+1:0.00063, y5+1:0.00105, y6+1:0.00007, y7+1:0.…	[b2+1:3.00, b4+1:0.31, (b7-1710.60)+1:-13.65, (b8-1710.60)+1:1.97, (b9-1710.60)+1:1.09, (b10-1710.60)+1:0.88, (b11-1710.60)+1:1.32, (b11-1830.64)+1:-5.28, (b12-1710.60)+1:2.12, (b13-1345.47)+1:-5.24, (b13-1710.60)+1:-8.30, (b14-1710.60)+1:-3.88, (b15-1710.60)+1:-0.19];[y1+1:3.37, y2+1:1.30, y3+1:4.30, y4+1:1.47, y5+1:1.94, y6+1:0.10, y7+1:0.88, y8+1:6.29, y9+1:-10.53, y10+1:3.11, (y12-1345.47)+1:…	[b2+1:8990, b4+1:93788, (b7-1710.60)+1:8424, (b8-1710.60)+1:4873, (b9-1710.60)+1:4208, (b10-1710.60)+1:8049, (b11-1710.60)+1:17819, (b11-1830.64)+1:10160, (b12-1710.60)+1:5332, (b13-1345.47)+1:3820, (b13-1710.60)+1:5767, (b14-1710.60)+1:11295, (b15-1710.60)+1:4745];[y1+1:12565, y2+1:23394, y3+1:7581, y4+1:29036, y5+1:79684, y6+1:17419, y7+1:7713, y8+1:4852, y9+1:11207, y10+1:4436, (y12-1345.47)+1…	46	T	0	0	0	26.0363	9.14811	11.39	1913.68	H5N4A1	22.5242
C:\Users\Bertozzi Lab\Desktop\Stacy\Raw Files\Mucinome Raw Files\OC107\200921_SAM_OC107_Asc1_Slice2.raw	43160	69.3443	43120	1117.04	4	4464.15	P01876|P01877|P0DOX2		Immunoglobulin heavy constant alpha 1|Immunoglobulin heavy constant alpha 2|Immunoglobulin alpha-2 heavy chain		LSLHRPALEDLLLGSEANLTCTLTGLR	R,D	LSLHRPALEDLLLGSEAN[N-Glycosylation:H3N5 on N]LTC[Common Fixed:Carbamidomethyl on C]TLTGLR	2	4464.15	46.5694	0	[b4+1, b5+1, b7+1, b8+1, b9+1, b10+2, b11+2, b12+2, b13+1, b14+2, b15+1, b16+2, b17+1];[y1+1, y2+1, y3+1, y4+1, y5+1, y6+1, y7+1, y8+1, y9+1, (y10-1095.40)+1, (y10-1298.48)+1, (y10-1418.52)+1, (y11-1095.40)+1, (y11-1298.48)+1, (y11-1418.52)+1, (y12-1298.48)+1, (y13-1298.48)+1, (y14-1298.48)+1];[(M0-1501.56)+2, (M0-1418.52)+2, (M0-1298.48)+2, (M0-1095.40)+2, (M0-933.34)+2, (M0-771.29)+2];[D109+1, …	[b4+1:451.26691, b5+1:607.36759, b7+1:775.46088, b8+1:888.54694, b9+1:1017.58472, b10+2:566.80983, b11+2:623.35205, b12+2:679.89575, b13+1:1471.86462, b14+2:764.94604, b15+1:1615.90173, b16+2:872.98402, b17+1:1815.98462];[y1+1:175.11932, y2+1:288.20355, y3+1:345.22531, y4+1:446.27272, y5+1:559.35791, y6+1:660.40497, y7+1:820.43578, y8+1:921.48349, y9+1:1034.56682, (y10-1095.40)+1:1554.78796, (y10…	[b4+1:0.00056, b5+1:0.00014, b7+1:0.00354, b8+1:0.00554, b9+1:0.00073, b10+2:0.00145, b11+2:0.00183, b12+2:0.00516, b13+1:0.00150, b14+2:0.00022, b15+1:-0.01488, b16+2:0.00155, b17+1:-0.01171];[y1+1:0.00037, y2+1:0.00054, y3+1:0.00083, y4+1:0.00056, y5+1:0.00169, y6+1:0.00107, y7+1:0.00123, y8+1:0.00126, y9+1:0.00053, (y10-1095.40)+1:0.02000, (y10-1298.48)+1:0.00269, (y10-1418.52)+1:-0.00556, (y1…	[b4+1:1.25, b5+1:0.23, b7+1:4.58, b8+1:6.24, b9+1:0.71, b10+2:1.28, b11+2:1.47, b12+2:3.80, b13+1:1.02, b14+2:0.15, b15+1:-9.22, b16+2:0.89, b17+1:-6.45];[y1+1:2.13, y2+1:1.87, y3+1:2.42, y4+1:1.27, y5+1:3.02, y6+1:1.62, y7+1:1.50, y8+1:1.37, y9+1:0.51, (y10-1095.40)+1:12.87, (y10-1298.48)+1:2.00, (y10-1418.52)+1:-4.52, (y11-1095.40)+1:2.69, (y11-1298.48)+1:-0.08, (y11-1418.52)+1:4.63, (y12-1298.…	[b4+1:11248, b5+1:52650, b7+1:6962, b8+1:7671, b9+1:22873, b10+2:83735, b11+2:153629, b12+2:144394, b13+1:29008, b14+2:52290, b15+1:4687, b16+2:41469, b17+1:4766];[y1+1:48966, y2+1:6301, y3+1:53937, y4+1:54312, y5+1:20956, y6+1:37715, y7+1:70339, y8+1:125492, y9+1:50889, (y10-1095.40)+1:7935, (y10-1298.48)+1:21824, (y10-1418.52)+1:8169, (y11-1095.40)+1:4372, (y11-1298.48)+1:30931, (y11-1418.52)+1…	46	T	0	0	0	31.0527	6.11369	9.40305	1501.56	H3N5	5.43871
C:\Users\Bertozzi Lab\Desktop\Stacy\Raw Files\Mucinome Raw Files\OC107\200921_SAM_OC107_Asc1_Slice1.raw	32992	57.6692	32975	1149.03	4	4592.07	P00738|P00739	Homo sapiens OX=9606	Haptoglobin|Haptoglobin-related protein		MVSHHNLTTGATLINEQWLLTTAK	K,N	MVSHHN[N-Glycosylation:H5N4A1 on N]LTTGATLINEQWLLTTAK	1	4592.06	46.568	0	[b4+1, b5+1, (b6-1710.60)+1, (b7-1710.60)+1, (b8-1710.60)+1, (b9-1710.60)+1, (b9-1830.64)+1, (b11-1710.60)+1, (b12-1710.60)+1, (b13-1710.60)+1, (b14-1710.60)+1];[y1+1, y2+1, y3+1, y4+1, y5+1, y6+1, y7+1, y8+1, y9+1, y10+1, y11+1, y12+1, y13+1, y15+1, y16+1, y17+1];[(M0-1913.68)+2, (M0-1830.64)+2, (M0-1710.60)+2, (M0-1507.52)+2, (M0-1345.47)+2, (M0-1183.41)+2, (M0-1021.36)+2, (M0-818.28)+2];[D109+…	[b4+1:455.20709, b5+1:592.26605, (b6-1710.60)+1:909.39062, (b7-1710.60)+1:1022.47516, (b8-1710.60)+1:1123.52344, (b9-1710.60)+1:1224.57471, (b9-1830.64)+1:1104.52441, (b11-1710.60)+1:1352.63525, (b12-1710.60)+1:1453.67542, (b13-1710.60)+1:1566.76111, (b14-1710.60)+1:1679.84024];[y1+1:147.11275, y2+1:218.14992, y3+1:319.19754, y4+1:420.24484, y5+1:533.32968, y6+1:646.41408, y7+1:832.49263, y8+1:96…	[b4+1:-0.00002, b5+1:0.00002, (b6-1710.60)+1:0.00230, (b7-1710.60)+1:0.00277, (b8-1710.60)+1:0.00337, (b9-1710.60)+1:0.00696, (b9-1830.64)+1:-0.00215, (b11-1710.60)+1:0.00893, (b12-1710.60)+1:0.00141, (b13-1710.60)+1:0.00304, (b14-1710.60)+1:-0.00189];[y1+1:-0.00006, y2+1:-0.00000, y3+1:-0.00006, y4+1:-0.00043, y5+1:0.00034, y6+1:0.00068, y7+1:-0.00008, y8+1:0.00150, y9+1:0.00047, y10+1:-0.00046,…	[b4+1:-0.05, b5+1:0.04, (b6-1710.60)+1:2.53, (b7-1710.60)+1:2.71, (b8-1710.60)+1:3.00, (b9-1710.60)+1:5.69, (b9-1830.64)+1:-1.95, (b11-1710.60)+1:6.61, (b12-1710.60)+1:0.97, (b13-1710.60)+1:1.94, (b14-1710.60)+1:-1.12];[y1+1:-0.39, y2+1:-0.00, y3+1:-0.18, y4+1:-1.03, y5+1:0.64, y6+1:1.05, y7+1:-0.10, y8+1:1.57, y9+1:0.44, y10+1:-0.38, y11+1:4.14, y12+1:-4.79, y13+1:0.98, y15+1:6.44, y16+1:-9.38, …	[b4+1:6966, b5+1:21075, (b6-1710.60)+1:4692, (b7-1710.60)+1:9756, (b8-1710.60)+1:7696, (b9-1710.60)+1:3338, (b9-1830.64)+1:4882, (b11-1710.60)+1:3720, (b12-1710.60)+1:5086, (b13-1710.60)+1:7288, (b14-1710.60)+1:11237];[y1+1:4084, y2+1:6266, y3+1:20262, y4+1:45334, y5+1:43233, y6+1:29296, y7+1:32640, y8+1:21450, y9+1:24672, y10+1:49161, y11+1:24702, y12+1:6276, y13+1:10931, y15+1:4932, y16+1:7008,…	46	T	0	0	0	27.0444	8.11986	11.4037	1913.68	H5N4A1	19.2288
C:\Users\Bertozzi Lab\Desktop\Stacy\Raw Files\Mucinome Raw Files\OC107\200921_SAM_OC107_Asc1_Slice6.raw	31238	47.1387	31188	1211.88	3	3632.63	P01024	Homo sapiens OX=9606	Complement C3	[74 to 94]	TVLTPATNHMGNVTFTIPANR	K,E	TVLTPATNHMGN[N-Glycosylation:H6N2 on N]VTFTIPANR	1	3632.63	46.451	0	[b2+1, b3+1, b4+1, b8+1, b9+1, b10+1, b11+1, (b12-1175.40)+1, (b13-1175.40)+1, (b15-1175.40)+1];[y1+1, y2+1, y3+1, y4+1, y5+1, y6+1, y7+1, y8+1, y9+1, (y11-1175.40)+1, (y12-1175.40)+1, (y13-1175.40)+1, (y14-1175.40)+1, (y17-810.26)+2, (y17-972.32)+2, (y17-1175.40)+2, (y17-1295.44)+2, (y18-972.32)+2, (y18-1175.40)+2, (y19-1175.40)+2];[(M0-1378.48)+2, (M0-1295.44)+2, (M0-1175.40)+2, (M0-972.32)+2, …	[b2+1:201.12343, b3+1:314.20713, b4+1:415.25528, b8+1:798.43701, b9+1:935.48975, b10+1:1066.53366, b11+1:1123.55481, (b12-1175.40)+1:1440.69092, (b13-1175.40)+1:1539.74521, (b15-1175.40)+1:1787.87549];[y1+1:175.11917, y2+1:289.16196, y3+1:360.20001, y4+1:457.25145, y5+1:570.33560, y6+1:671.38316, y7+1:818.45272, y8+1:919.49890, y9+1:1018.56812, (y11-1175.40)+1:1392.70947, (y12-1175.40)+1:1523.747…	[b2+1:0.00006, b3+1:-0.00031, b4+1:0.00017, b8+1:0.00142, b9+1:-0.00476, b10+1:-0.00134, b11+1:-0.00165, (b12-1175.40)+1:0.01217, (b13-1175.40)+1:-0.00195, (b15-1175.40)+1:0.01223];[y1+1:0.00022, y2+1:0.00008, y3+1:0.00102, y4+1:-0.00031, y5+1:-0.00022, y6+1:-0.00034, y7+1:0.00080, y8+1:-0.00069, y9+1:0.00011, (y11-1175.40)+1:-0.00229, (y12-1175.40)+1:-0.00429, (y13-1175.40)+1:0.00097, (y14-1175.…	[b2+1:0.30, b3+1:-0.98, b4+1:0.41, b8+1:1.78, b9+1:-5.09, b10+1:-1.25, b11+1:-1.47, (b12-1175.40)+1:8.45, (b13-1175.40)+1:-1.27, (b15-1175.40)+1:6.84];[y1+1:1.26, y2+1:0.27, y3+1:2.84, y4+1:-0.67, y5+1:-0.39, y6+1:-0.50, y7+1:0.98, y8+1:-0.75, y9+1:0.11, (y11-1175.40)+1:-1.65, (y12-1175.40)+1:-2.82, (y13-1175.40)+1:0.58, (y14-1175.40)+1:0.64, (y17-810.26)+2:0.94, (y17-972.32)+2:-0.51, (y17-1175.4…	[b2+1:88861, b3+1:46435, b4+1:46709, b8+1:4999, b9+1:15024, b10+1:18471, b11+1:3284, (b12-1175.40)+1:5002, (b13-1175.40)+1:7917, (b15-1175.40)+1:4258];[y1+1:14868, y2+1:5985, y3+1:6338, y4+1:262901, y5+1:34252, y6+1:44017, y7+1:35564, y8+1:69878, y9+1:17496, (y11-1175.40)+1:21248, (y12-1175.40)+1:11740, (y13-1175.40)+1:7071, (y14-1175.40)+1:3800, (y17-810.26)+2:20027, (y17-972.32)+2:39409, (y17-1…	46	T	0	0	0	30.144	7.1619	9.1451	1378.48	H6N2	18.1062
C:\Users\Bertozzi Lab\Desktop\Stacy\Raw Files\Mucinome Raw Files\OC107\200921_SAM_OC107_Asc1_Slice3.raw	35901	59.6856	35854	1333.94	3	3998.79	P00738	Homo sapiens OX=9606	Haptoglobin	[236 to 251]	VVLHPNYSQVDIGLIK	K,L	VVLHPN[N-Glycosylation:H5N4A2 on N]YSQVDIGLIK	1	3998.78	45.6076	0	[b2+1, b3+1, b4+1, b5+1, (b7-2001.69)+1, (b10-2001.69)+1, (b11-2001.69)+1, (b11-2121.73)+1, (b12-2001.69)+1, (b13-2001.69)+1, (b14-2001.69)+1, (b15-2001.69)+1];[y1+1, y2+1, y3+1, y4+1, y5+1, y6+1, y7+1, y8+1, y9+1, y10+1, (y12-2001.69)+1, (y15-2121.73)+1];[(M0-2204.77)+1, (M0-2121.73)+2, (M0-2001.69)+2, (M0-1798.61)+2, (M0-1636.56)+2, (M0-1474.51)+2, (M0-1312.46)+2, (M0-1109.38)+2, (M0-947.32)+2,…	[b2+1:199.14447, b3+1:312.22952, b4+1:449.28775, b5+1:546.34235, (b7-2001.69)+1:1026.51428, (b10-2001.69)+1:1340.68762, (b11-2001.69)+1:1455.71313, (b11-2121.73)+1:1335.66711, (b12-2001.69)+1:1568.79028, (b13-2001.69)+1:1625.82520, (b14-2001.69)+1:1738.90393, (b15-2001.69)+1:1851.98267];[y1+1:147.11331, y2+1:260.19705, y3+1:373.28137, y4+1:430.30318, y5+1:543.38751, y6+1:658.41448, y7+1:757.48376…	[b2+1:0.00037, b3+1:0.00135, b4+1:0.00067, b5+1:0.00250, (b7-2001.69)+1:-0.01119, (b10-2001.69)+1:0.00313, (b11-2001.69)+1:0.00170, (b11-2121.73)+1:-0.00314, (b12-2001.69)+1:-0.00521, (b13-2001.69)+1:0.00823, (b14-2001.69)+1:0.00291, (b15-2001.69)+1:-0.00242];[y1+1:0.00051, y2+1:0.00018, y3+1:0.00044, y4+1:0.00078, y5+1:0.00105, y6+1:0.00107, y7+1:0.00195, y8+1:0.00495, y9+1:0.00021, y10+1:0.0010…	[b2+1:1.85, b3+1:4.35, b4+1:1.50, b5+1:4.59, (b7-2001.69)+1:-10.91, (b10-2001.69)+1:2.34, (b11-2001.69)+1:1.17, (b11-2121.73)+1:-2.35, (b12-2001.69)+1:-3.33, (b13-2001.69)+1:5.07, (b14-2001.69)+1:1.67, (b15-2001.69)+1:-1.31];[y1+1:3.47, y2+1:0.71, y3+1:1.18, y4+1:1.82, y5+1:1.94, y6+1:1.63, y7+1:2.57, y8+1:5.60, y9+1:0.22, y10+1:0.96, (y12-2001.69)+1:-1.13, (y15-2121.73)+1:4.22];[(M0-2204.77)+1:-…	[b2+1:9196, b3+1:3599, b4+1:118575, b5+1:4190, (b7-2001.69)+1:7859, (b10-2001.69)+1:7875, (b11-2001.69)+1:23302, (b11-2121.73)+1:14489, (b12-2001.69)+1:11280, (b13-2001.69)+1:5658, (b14-2001.69)+1:11403, (b15-2001.69)+1:8277];[y1+1:11865, y2+1:25933, y3+1:7119, y4+1:46426, y5+1:109012, y6+1:26542, y7+1:10508, y8+1:3755, y9+1:14298, y10+1:8214, (y12-2001.69)+1:42605, (y15-2121.73)+1:9577];[(M0-220…	45	T	0	0	0	24.0344	10.1725	11.4007	2204.77	H5N4A2	19.4849
C:\Users\Bertozzi Lab\Desktop\Stacy\Raw Files\Mucinome Raw Files\OC107\200921_SAM_OC107_Asc1_Slice7.raw	39521	57.512	39482	1149.02	4	4592.06	P00738|P00739	Homo sapiens OX=9606	Haptoglobin|Haptoglobin-related protein		MVSHHNLTTGATLINEQWLLTTAK	K,N	MVSHHN[N-Glycosylation:H5N4A1 on N]LTTGATLINEQWLLTTAK	1	4592.06	45.5964	0	[b4+1, b5+1, (b6-1710.60)+1, (b7-1507.52)+1, (b7-1710.60)+1, (b8-1710.60)+1, (b11-1710.60)+1, (b11-1830.64)+1, (b12-1830.64)+1, (b13-1710.60)+1, (b14-1710.60)+1];[y1+1, y2+1, y3+1, y4+1, y5+1, y6+1, y7+1, y8+1, y9+1, y10+1, y11+1, y12+1, y13+1, y15+1, y17+1, (y20-1710.60)+2];[(M0-1913.68)+2, (M0-1830.64)+2, (M0-1710.60)+2, (M0-1507.52)+2, (M0-1345.47)+2, (M0-1183.41)+2, (M0-1021.36)+2];[D109+1, D…	[b4+1:455.20813, b5+1:592.26380, (b6-1710.60)+1:909.38611, (b7-1507.52)+1:1225.54578, (b7-1710.60)+1:1022.47687, (b8-1710.60)+1:1123.51990, (b11-1710.60)+1:1352.63147, (b11-1830.64)+1:1232.60974, (b12-1830.64)+1:1333.65698, (b13-1710.60)+1:1566.76111, (b14-1710.60)+1:1679.83325];[y1+1:147.11261, y2+1:218.14903, y3+1:319.19733, y4+1:420.24626, y5+1:533.32983, y6+1:646.41496, y7+1:832.49358, y8+1:9…	[b4+1:0.00101, b5+1:-0.00222, (b6-1710.60)+1:-0.00222, (b7-1507.52)+1:-0.00598, (b7-1710.60)+1:0.00448, (b8-1710.60)+1:-0.00017, (b11-1710.60)+1:0.00515, (b11-1830.64)+1:0.02460, (b12-1830.64)+1:0.02416, (b13-1710.60)+1:0.00304, (b14-1710.60)+1:-0.00888];[y1+1:-0.00019, y2+1:-0.00089, y3+1:-0.00027, y4+1:0.00099, y5+1:0.00049, y6+1:0.00156, y7+1:0.00086, y8+1:0.00297, y9+1:0.00136, y10+1:0.00039,…	[b4+1:2.23, b5+1:-3.76, (b6-1710.60)+1:-2.44, (b7-1507.52)+1:-4.89, (b7-1710.60)+1:4.38, (b8-1710.60)+1:-0.15, (b11-1710.60)+1:3.81, (b11-1830.64)+1:19.97, (b12-1830.64)+1:18.13, (b13-1710.60)+1:1.94, (b14-1710.60)+1:-5.29];[y1+1:-1.33, y2+1:-4.08, y3+1:-0.85, y4+1:2.36, y5+1:0.93, y6+1:2.42, y7+1:1.04, y8+1:3.09, y9+1:1.25, y10+1:0.33, y11+1:-0.32, y12+1:-2.28, y13+1:-5.42, y15+1:0.18, y17+1:-2.…	[b4+1:7558, b5+1:22283, (b6-1710.60)+1:6180, (b7-1507.52)+1:2971, (b7-1710.60)+1:10276, (b8-1710.60)+1:4905, (b11-1710.60)+1:5551, (b11-1830.64)+1:7544, (b12-1830.64)+1:3658, (b13-1710.60)+1:6544, (b14-1710.60)+1:7091];[y1+1:5141, y2+1:4654, y3+1:17299, y4+1:36668, y5+1:35951, y6+1:23101, y7+1:22302, y8+1:18665, y9+1:23108, y10+1:36551, y11+1:17675, y12+1:8766, y13+1:9293, y15+1:4978, y17+1:5342,…	45	T	0	0	0	27.0478	7.11999	11.4286	1913.68	H5N4A1	24.9873
C:\Users\Bertozzi Lab\Desktop\Stacy\Raw Files\Mucinome Raw Files\OC107\200921_SAM_OC107_Asc1_Slice6.raw	38706	57.0656	38678	1333.93	3	3998.78	P00738	Homo sapiens OX=9606	Haptoglobin	[236 to 251]	VVLHPNYSQVDIGLIK	K,L	VVLHPN[N-Glycosylation:H5N4A2 on N]YSQVDIGLIK	1	3998.78	45.5924	0	[b2+1, b3+1, b4+1, (b7-2001.69)+1, (b10-2001.69)+1, (b11-2001.69)+1, (b11-2121.73)+1, (b12-2001.69)+1, (b13-2001.69)+1, (b14-2001.69)+1, (b15-2001.69)+1];[y1+1, y2+1, y3+1, y4+1, y5+1, y6+1, y7+1, y8+1, y9+1, y10+1, (y12-1798.61)+1, (y12-2001.69)+1, (y12-2121.73)+1, (y15-2121.73)+1];[(M0-2204.77)+2, (M0-2121.73)+2, (M0-2001.69)+1, (M0-1798.61)+2, (M0-1636.56)+2, (M0-1474.51)+2, (M0-1312.46)+2, (M…	[b2+1:199.14407, b3+1:312.22656, b4+1:449.28714, (b7-2001.69)+1:1026.51025, (b10-2001.69)+1:1340.67578, (b11-2001.69)+1:1455.70567, (b11-2121.73)+1:1335.66272, (b12-2001.69)+1:1568.78662, (b13-2001.69)+1:1625.81323, (b14-2001.69)+1:1738.89062, (b15-2001.69)+1:1851.97595];[y1+1:147.11272, y2+1:260.19626, y3+1:373.28061, y4+1:430.30121, y5+1:543.38678, y6+1:658.41191, y7+1:757.47839, y8+1:885.54144…	[b2+1:-0.00003, b3+1:-0.00161, b4+1:0.00006, (b7-2001.69)+1:-0.01522, (b10-2001.69)+1:-0.00871, (b11-2001.69)+1:-0.00576, (b11-2121.73)+1:-0.00753, (b12-2001.69)+1:-0.00888, (b13-2001.69)+1:-0.00373, (b14-2001.69)+1:-0.01040, (b15-2001.69)+1:-0.00914];[y1+1:-0.00009, y2+1:-0.00061, y3+1:-0.00032, y4+1:-0.00119, y5+1:0.00032, y6+1:-0.00149, y7+1:-0.00342, y8+1:0.00105, y9+1:-0.01181, y10+1:0.00085…	[b2+1:-0.16, b3+1:-5.16, b4+1:0.14, (b7-2001.69)+1:-14.84, (b10-2001.69)+1:-6.50, (b11-2001.69)+1:-3.96, (b11-2121.73)+1:-5.64, (b12-2001.69)+1:-5.66, (b13-2001.69)+1:-2.29, (b14-2001.69)+1:-5.98, (b15-2001.69)+1:-4.94];[y1+1:-0.60, y2+1:-2.35, y3+1:-0.87, y4+1:-2.76, y5+1:0.59, y6+1:-2.27, y7+1:-4.53, y8+1:1.19, y9+1:-12.16, y10+1:0.75, (y12-1798.61)+1:5.62, (y12-2001.69)+1:-4.87, (y12-2121.73)+…	[b2+1:26917, b3+1:13698, b4+1:253430, (b7-2001.69)+1:15292, (b10-2001.69)+1:23259, (b11-2001.69)+1:63722, (b11-2121.73)+1:26955, (b12-2001.69)+1:17223, (b13-2001.69)+1:18895, (b14-2001.69)+1:24838, (b15-2001.69)+1:33220];[y1+1:30898, y2+1:56185, y3+1:23301, y4+1:106426, y5+1:231993, y6+1:58996, y7+1:17323, y8+1:21328, y9+1:41078, y10+1:18782, (y12-1798.61)+1:14907, (y12-2001.69)+1:109965, (y12-21…	45	T	0	0	0	25.0424	9.11586	11.4342	2204.77	H5N4A2	22.0872
C:\Users\Bertozzi Lab\Desktop\Stacy\Raw Files\Mucinome Raw Files\OC107\200921_SAM_OC107_Asc1_Slice5.raw	42522	61.2052	42475	1222.05	4	4884.18	P00738|P00739	Homo sapiens OX=9606	Haptoglobin|Haptoglobin-related protein		MVSHHNLTTGATLINEQWLLTTAK	K,N	MVSHHN[N-Glycosylation:H5N4A1F2 on N]LTTGATLINEQWLLTTAK	1	4884.18	45.5923	0	[b4+1, b5+1, (b6-2002.71)+1, (b7-2002.71)+1, (b11-2002.71)+1, (b13-2002.71)+1, (b14-2002.71)+1, (b20-2002.71)+2, (b23-1653.58)+2, (b23-1856.66)+2];[y1+1, y2+1, y3+1, y4+1, y5+1, y6+1, y7+1, y8+1, y9+1, y10+1, y11+1, y12+1, y13+1, y15+1, y16+1, y17+1];[(M0-2205.79)+2, (M0-2122.75)+2, (M0-2002.71)+2, (M0-1799.63)+2, (M0-1637.58)+2, (M0-1475.53)+2, (M0-1313.48)+2, (M0-1110.40)+2];[D109+1, D126+1, D1…	[b4+1:455.20792, b5+1:592.26753, (b6-2002.71)+1:909.38928, (b7-2002.71)+1:1022.46918, (b11-2002.71)+1:1352.62952, (b13-2002.71)+1:1566.76257, (b14-2002.71)+1:1679.84741, (b20-2002.71)+2:1232.12331, (b23-1653.58)+2:1543.28051, (b23-1856.66)+2:1441.74039];[y1+1:147.11298, y2+1:218.15031, y3+1:319.19800, y4+1:420.24561, y5+1:533.33060, y6+1:646.41576, y7+1:832.49481, y8+1:960.54742, y9+1:1089.59265,…	[b4+1:0.00080, b5+1:0.00150, (b6-2002.71)+1:0.00096, (b7-2002.71)+1:-0.00321, (b11-2002.71)+1:0.00319, (b13-2002.71)+1:0.00451, (b14-2002.71)+1:0.00528, (b20-2002.71)+2:0.00567, (b23-1653.58)+2:0.05032, (b23-1856.66)+2:0.04945];[y1+1:0.00017, y2+1:0.00040, y3+1:0.00040, y4+1:0.00033, y5+1:0.00126, y6+1:0.00235, y7+1:0.00210, y8+1:-0.00387, y9+1:-0.00124, y10+1:0.00191, y11+1:-0.00147, y12+1:-0.00…	[b4+1:1.76, b5+1:2.54, (b6-2002.71)+1:1.05, (b7-2002.71)+1:-3.14, (b11-2002.71)+1:2.36, (b13-2002.71)+1:2.88, (b14-2002.71)+1:3.15, (b20-2002.71)+2:2.30, (b23-1653.58)+2:16.32, (b23-1856.66)+2:17.16];[y1+1:1.18, y2+1:1.83, y3+1:1.27, y4+1:0.79, y5+1:2.36, y6+1:3.65, y7+1:2.52, y8+1:-4.03, y9+1:-1.13, y10+1:1.59, y11+1:-1.12, y12+1:-2.23, y13+1:-4.60, y15+1:0.26, y16+1:2.91, y17+1:-5.23];[(M0-2205…	[b4+1:11218, b5+1:32803, (b6-2002.71)+1:6803, (b7-2002.71)+1:13251, (b11-2002.71)+1:8458, (b13-2002.71)+1:8157, (b14-2002.71)+1:11327, (b20-2002.71)+2:16101, (b23-1653.58)+2:129695, (b23-1856.66)+2:766777];[y1+1:7565, y2+1:7877, y3+1:20189, y4+1:57047, y5+1:48646, y6+1:37363, y7+1:28263, y8+1:21463, y9+1:16846, y10+1:59723, y11+1:26653, y12+1:10143, y13+1:12537, y15+1:8787, y16+1:5736, y17+1:7442…	45	T	0	0	0	26.0928	8.10691	11.3926	2205.79	H5N4A1F2	19.9969
C:\Users\Bertozzi Lab\Desktop\Stacy\Raw Files\Mucinome Raw Files\OC107\200921_SAM_OC107_Asc1_Slice2.raw	34553	57.9682	34529	1149.02	4	4592.07	P00738|P00739	Homo sapiens OX=9606	Haptoglobin|Haptoglobin-related protein		MVSHHNLTTGATLINEQWLLTTAK	K,N	MVSHHN[N-Glycosylation:H5N4A1 on N]LTTGATLINEQWLLTTAK	1	4592.06	45.5876	0	[b4+1, b5+1, (b6-1710.60)+1, (b7-1710.60)+1, (b9-1710.60)+1, (b11-1710.60)+1, (b12-1830.64)+1, (b13-1710.60)+1, (b14-1710.60)+1, (b19-1710.60)+2, (b21-1710.60)+2];[y1+1, y2+1, y3+1, y4+1, y5+1, y6+1, y7+1, y8+1, y9+1, y10+1, y11+1, y12+1, y13+1, y15+1, y16+1, y17+1];[(M0-1913.68)+2, (M0-1830.64)+2, (M0-1710.60)+2, (M0-1507.52)+2, (M0-1345.47)+2, (M0-1183.41)+2, (M0-1021.36)+2];[D109+1, D126+1, D1…	[b4+1:455.20657, b5+1:592.26636, (b6-1710.60)+1:909.38397, (b7-1710.60)+1:1022.46967, (b9-1710.60)+1:1224.58105, (b11-1710.60)+1:1352.62500, (b12-1830.64)+1:1333.65808, (b13-1710.60)+1:1566.76050, (b14-1710.60)+1:1679.83777, (b19-1710.60)+2:1175.57973, (b21-1710.60)+2:1282.65289];[y1+1:147.11316, y2+1:218.15005, y3+1:319.19800, y4+1:420.24542, y5+1:533.32983, y6+1:646.41377, y7+1:832.49573, y8+1:…	[b4+1:-0.00054, b5+1:0.00033, (b6-1710.60)+1:-0.00435, (b7-1710.60)+1:-0.00272, (b9-1710.60)+1:0.01331, (b11-1710.60)+1:-0.00132, (b12-1830.64)+1:0.02526, (b13-1710.60)+1:0.00243, (b14-1710.60)+1:-0.00436, (b19-1710.60)+2:0.00258, (b21-1710.60)+2:0.01715];[y1+1:0.00036, y2+1:0.00014, y3+1:0.00040, y4+1:0.00015, y5+1:0.00049, y6+1:0.00037, y7+1:0.00301, y8+1:0.00327, y9+1:0.00380, y10+1:-0.00166, …	[b4+1:-1.19, b5+1:0.56, (b6-1710.60)+1:-4.79, (b7-1710.60)+1:-2.67, (b9-1710.60)+1:10.88, (b11-1710.60)+1:-0.98, (b12-1830.64)+1:18.95, (b13-1710.60)+1:1.55, (b14-1710.60)+1:-2.60, (b19-1710.60)+2:1.10, (b21-1710.60)+2:6.69];[y1+1:2.43, y2+1:0.63, y3+1:1.26, y4+1:0.36, y5+1:0.93, y6+1:0.57, y7+1:3.62, y8+1:3.41, y9+1:3.49, y10+1:-1.38, y11+1:-1.87, y12+1:-0.06, y13+1:-2.82, y15+1:0.77, y16+1:2.07…	[b4+1:23258, b5+1:45840, (b6-1710.60)+1:11907, (b7-1710.60)+1:22456, (b9-1710.60)+1:9239, (b11-1710.60)+1:12789, (b12-1830.64)+1:16295, (b13-1710.60)+1:11673, (b14-1710.60)+1:17467, (b19-1710.60)+2:23049, (b21-1710.60)+2:26724];[y1+1:9308, y2+1:16489, y3+1:35622, y4+1:106901, y5+1:86170, y6+1:62377, y7+1:65217, y8+1:44457, y9+1:39098, y10+1:104397, y11+1:44255, y12+1:21972, y13+1:25695, y15+1:215…	45	T	0	0	0	27.0462	7.12245	11.419	1913.68	H5N4A1	21.9763
C:\Users\Bertozzi Lab\Desktop\Stacy\Raw Files\Mucinome Raw Files\OC107\200921_SAM_OC107_Asc1_Slice2.raw	32511	55.271	32471	927.929	4	3707.69	P00738	Homo sapiens OX=9606	Haptoglobin	[236 to 251]	VVLHPNYSQVDIGLIK	K,L	VVLHPN[N-Glycosylation:H5N4A1 on N]YSQVDIGLIK	1	3707.68	45.5712	0	[b2+1, b4+1, (b7-1710.60)+1, (b9-1710.60)+1, (b10-1710.60)+1, (b11-1710.60)+1, (b11-1830.64)+1, (b12-1710.60)+1, (b13-1710.60)+1, (b14-1710.60)+1, (b15-1710.60)+1];[y1+1, y2+1, y3+1, y4+1, y5+1, y6+1, y7+1, y9+1, y10+1, (y12-1507.52)+1, (y12-1710.60)+1, (y12-1830.64)+1, (y13-1710.60)+2, (y15-1830.64)+1];[(M0-1913.68)+2, (M0-1830.64)+2, (M0-1710.60)+2, (M0-1507.52)+2, (M0-1345.47)+2, (M0-1183.41)+…	[b2+1:199.14461, b4+1:449.28720, (b7-1710.60)+1:1026.51404, (b9-1710.60)+1:1241.62012, (b10-1710.60)+1:1340.68921, (b11-1710.60)+1:1455.70912, (b11-1830.64)+1:1335.67078, (b12-1710.60)+1:1568.79102, (b13-1710.60)+1:1625.81995, (b14-1710.60)+1:1738.89978, (b15-1710.60)+1:1851.97913];[y1+1:147.11301, y2+1:260.19727, y3+1:373.28098, y4+1:430.30300, y5+1:543.38711, y6+1:658.41278, y7+1:757.48376, y9+…	[b2+1:0.00050, b4+1:0.00012, (b7-1710.60)+1:-0.01143, (b9-1710.60)+1:0.00404, (b10-1710.60)+1:0.00472, (b11-1710.60)+1:-0.00232, (b11-1830.64)+1:0.00052, (b12-1710.60)+1:-0.00448, (b13-1710.60)+1:0.00299, (b14-1710.60)+1:-0.00124, (b15-1710.60)+1:-0.00596];[y1+1:0.00020, y2+1:0.00040, y3+1:0.00004, y4+1:0.00060, y5+1:0.00065, y6+1:-0.00062, y7+1:0.00195, y9+1:-0.00943, y10+1:0.00463, (y12-1507.52…	[b2+1:2.54, b4+1:0.27, (b7-1710.60)+1:-11.15, (b9-1710.60)+1:3.26, (b10-1710.60)+1:3.52, (b11-1710.60)+1:-1.59, (b11-1830.64)+1:0.39, (b12-1710.60)+1:-2.86, (b13-1710.60)+1:1.84, (b14-1710.60)+1:-0.72, (b15-1710.60)+1:-3.22];[y1+1:1.39, y2+1:1.53, y3+1:0.12, y4+1:1.40, y5+1:1.21, y6+1:-0.95, y7+1:2.57, y9+1:-9.71, y10+1:4.08, (y12-1507.52)+1:2.90, (y12-1710.60)+1:1.04, (y12-1830.64)+1:3.09, (y13-…	[b2+1:6350, b4+1:98688, (b7-1710.60)+1:9782, (b9-1710.60)+1:4494, (b10-1710.60)+1:10420, (b11-1710.60)+1:19224, (b11-1830.64)+1:10441, (b12-1710.60)+1:4369, (b13-1710.60)+1:7008, (b14-1710.60)+1:8300, (b15-1710.60)+1:7015];[y1+1:11823, y2+1:21756, y3+1:7616, y4+1:39825, y5+1:83230, y6+1:19581, y7+1:9011, y9+1:12519, y10+1:7456, (y12-1507.52)+1:8828, (y12-1710.60)+1:41733, (y12-1830.64)+1:6016, (y…	45	T	0	0	0	25.0349	9.14874	11.3875	1913.68	H5N4A1	23.2717
C:\Users\Bertozzi Lab\Desktop\Stacy\Raw Files\Mucinome Raw Files\OC107\200921_SAM_OC107_Asc1_Slice6.raw	38682	57.0347	38661	1000.7	4	3998.78	P00738	Homo sapiens OX=9606	Haptoglobin	[236 to 251]	VVLHPNYSQVDIGLIK	K,L	VVLHPN[N-Glycosylation:H5N4A2 on N]YSQVDIGLIK	1	3998.78	45.568	0	[b2+1, b4+1, (b7-2001.69)+1, (b9-2001.69)+1, (b10-2001.69)+1, (b11-2001.69)+1, (b11-2121.73)+1, (b12-2001.69)+1, (b13-2001.69)+1, (b14-2001.69)+1, (b15-2001.69)+1];[y1+1, y2+1, y3+1, y4+1, y5+1, y6+1, y7+1, y8+1, y9+1, y10+1, (y12-2001.69)+1, (y12-2121.73)+1, (y13-2001.69)+2, (y15-2121.73)+1];[(M0-2204.77)+1, (M0-2121.73)+2, (M0-2001.69)+2, (M0-1798.61)+2, (M0-1636.56)+2, (M0-1474.51)+2, (M0-1312…	[b2+1:199.14404, b4+1:449.28728, (b7-2001.69)+1:1026.53198, (b9-2001.69)+1:1241.62109, (b10-2001.69)+1:1340.68372, (b11-2001.69)+1:1455.70665, (b11-2121.73)+1:1335.66138, (b12-2001.69)+1:1568.79114, (b13-2001.69)+1:1625.82544, (b14-2001.69)+1:1738.89707, (b15-2001.69)+1:1851.98328];[y1+1:147.11252, y2+1:260.19650, y3+1:373.28104, y4+1:430.30113, y5+1:543.38687, y6+1:658.41069, y7+1:757.48010, y8+…	[b2+1:-0.00006, b4+1:0.00020, (b7-2001.69)+1:0.00651, (b9-2001.69)+1:0.00502, (b10-2001.69)+1:-0.00077, (b11-2001.69)+1:-0.00478, (b11-2121.73)+1:-0.00888, (b12-2001.69)+1:-0.00436, (b13-2001.69)+1:0.00848, (b14-2001.69)+1:-0.00395, (b15-2001.69)+1:-0.00181];[y1+1:-0.00029, y2+1:-0.00037, y3+1:0.00010, y4+1:-0.00126, y5+1:0.00041, y6+1:-0.00271, y7+1:-0.00171, y8+1:0.00386, y9+1:-0.00504, y10+1:-…	[b2+1:-0.31, b4+1:0.44, (b7-2001.69)+1:6.35, (b9-2001.69)+1:4.04, (b10-2001.69)+1:-0.58, (b11-2001.69)+1:-3.29, (b11-2121.73)+1:-6.65, (b12-2001.69)+1:-2.78, (b13-2001.69)+1:5.22, (b14-2001.69)+1:-2.28, (b15-2001.69)+1:-0.98];[y1+1:-1.96, y2+1:-1.41, y3+1:0.28, y4+1:-2.94, y5+1:0.76, y6+1:-4.12, y7+1:-2.27, y8+1:4.36, y9+1:-5.19, y10+1:-2.70, (y12-2001.69)+1:-1.27, (y12-2121.73)+1:1.81, (y13-2001…	[b2+1:32495, b4+1:359409, (b7-2001.69)+1:20583, (b9-2001.69)+1:23271, (b10-2001.69)+1:36835, (b11-2001.69)+1:110022, (b11-2121.73)+1:28112, (b12-2001.69)+1:53662, (b13-2001.69)+1:28032, (b14-2001.69)+1:43208, (b15-2001.69)+1:37144];[y1+1:59311, y2+1:108081, y3+1:20600, y4+1:119703, y5+1:285204, y6+1:67975, y7+1:39196, y8+1:19096, y9+1:54748, y10+1:38686, (y12-2001.69)+1:165310, (y12-2121.73)+1:30…	45	T	0	0	0	25.0396	9.12652	11.4019	2204.77	H5N4A2	18.4628
C:\Users\Bertozzi Lab\Desktop\Stacy\Raw Files\Mucinome Raw Files\OC107\200921_SAM_OC107_Asc1_Slice4.raw	47563	72.8548	47523	1091.71	5	5453.51	P01009	Homo sapiens OX=9606	Alpha-1-antitrypsin	[268 to 298]	YLGNATAIFFLPDEGKLQHLENELTHDIITK	K,F	YLGN[N-Glycosylation:H5N4A1 on N]ATAIFFLPDEGKLQHLENELTHDIITK	1	5453.51	45.5356	0	[b2+1, (b4-1710.60)+1, (b5-1830.64)+1, (b8-1710.60)+1, (b10-1710.60)+1, (b11-1710.60)+1, (b13-1710.60)+1, (b14-1830.64)+1, (b15-1830.64)+1];[y1+1, y2+1, y3+1, y4+1, y5+1, y6+1, y7+1, y8+1, y9+1, y10+1, y11+1, y13+1, y14+1, y18+2, y20+2, y21+2, y22+2, y23+2, y24+2, y25+2, y26+2, y27+2];[(M0-1913.68)+3, (M0-1710.60)+3, (M0-1507.52)+3];[D109+1, D126+1, D138+1, D144+1, D163+1, D168+1, D186+1, D204+1,…	[b2+1:277.15479, (b4-1710.60)+1:651.29816, (b5-1830.64)+1:602.29382, (b8-1710.60)+1:1007.50891, (b10-1710.60)+1:1301.65063, (b11-1710.60)+1:1414.72986, (b13-1710.60)+1:1626.79089, (b14-1830.64)+1:1635.79883, (b15-1830.64)+1:1692.85229];[y1+1:147.11276, y2+1:248.16089, y3+1:361.24490, y4+1:474.32761, y5+1:589.35699, y6+1:726.41482, y7+1:827.46759, y8+1:940.54486, y9+1:1069.59021, y10+1:1183.63131,…	[b2+1:0.00012, (b4-1710.60)+1:-0.00027, (b5-1830.64)+1:-0.00054, (b8-1710.60)+1:0.00451, (b10-1710.60)+1:0.00941, (b11-1710.60)+1:0.00457, (b13-1710.60)+1:-0.01411, (b14-1830.64)+1:-0.00758, (b15-1830.64)+1:0.02442];[y1+1:-0.00004, y2+1:0.00041, y3+1:0.00036, y4+1:-0.00100, y5+1:0.00144, y6+1:0.00036, y7+1:0.00545, y8+1:-0.00135, y9+1:0.00141, y10+1:-0.00042, y11+1:0.00241, y13+1:-0.00052, y14+1:…	[b2+1:0.42, (b4-1710.60)+1:-0.42, (b5-1830.64)+1:-0.90, (b8-1710.60)+1:4.48, (b10-1710.60)+1:7.23, (b11-1710.60)+1:3.23, (b13-1710.60)+1:-8.68, (b14-1830.64)+1:-4.64, (b15-1830.64)+1:14.43];[y1+1:-0.29, y2+1:1.64, y3+1:0.99, y4+1:-2.11, y5+1:2.45, y6+1:0.49, y7+1:6.59, y8+1:-1.43, y9+1:1.32, y10+1:-0.35, y11+1:1.84, y13+1:-0.34, y14+1:-1.17, y18+2:1.72, y20+2:-0.35, y21+2:0.18, y22+2:-0.59, y23+2…	[b2+1:40935, (b4-1710.60)+1:13507, (b5-1830.64)+1:31399, (b8-1710.60)+1:18471, (b10-1710.60)+1:19490, (b11-1710.60)+1:15203, (b13-1710.60)+1:18611, (b14-1830.64)+1:31782, (b15-1830.64)+1:31314];[y1+1:9802, y2+1:46467, y3+1:49547, y4+1:80495, y5+1:63161, y6+1:58160, y7+1:68672, y8+1:48093, y9+1:24268, y10+1:59245, y11+1:62221, y13+1:44794, y14+1:25818, y18+2:94116, y20+2:636715, y21+2:218414, y22+…	45	T	0	0	0	31.0736	3.01577	11.4462	1913.68	H5N4A1	21.1217
C:\Users\Bertozzi Lab\Desktop\Stacy\Raw Files\Mucinome Raw Files\OC107\200921_SAM_OC107_Asc1_Slice2.raw	35976	59.8377	35922	1115.19	3	3342.55	P00738	Homo sapiens OX=9606	Haptoglobin	[236 to 251]	VVLHPNYSQVDIGLIK	K,L	VVLHPN[N-Glycosylation:H4N3A1 on N]YSQVDIGLIK	1	3342.55	45.4952	0	[b2+1, b3+1, b4+1, b5+1, (b6-1345.47)+1, (b7-1345.47)+1, (b9-1345.47)+1, (b10-1345.47)+1, (b11-1345.47)+1, (b11-1465.51)+1, (b12-1345.47)+1, (b13-1345.47)+2, (b14-1345.47)+1, (b15-1345.47)+1];[y1+1, y2+1, y3+1, y4+1, y5+1, y6+1, y7+1, y8+1, y9+1, y10+1, (y12-1142.39)+1, (y12-1345.47)+1, (y12-1465.51)+1];[(M0-1548.54)+2, (M0-1465.51)+1, (M0-1345.47)+1, (M0-1142.39)+2, (M0-980.33)+2, (M0-818.28)+2,…	[b2+1:199.14433, b3+1:312.22910, b4+1:449.28786, b5+1:546.34131, (b6-1345.47)+1:863.46515, (b7-1345.47)+1:1026.51831, (b9-1345.47)+1:1241.61243, (b10-1345.47)+1:1340.68363, (b11-1345.47)+1:1455.71302, (b11-1465.51)+1:1335.66333, (b12-1345.47)+1:1568.78638, (b13-1345.47)+2:813.41560, (b14-1345.47)+1:1738.90247, (b15-1345.47)+1:1851.98120];[y1+1:147.11310, y2+1:260.19720, y3+1:373.28171, y4+1:430.3…	[b2+1:0.00023, b3+1:0.00093, b4+1:0.00078, b5+1:0.00146, (b6-1345.47)+1:0.00301, (b7-1345.47)+1:-0.00716, (b9-1345.47)+1:-0.00365, (b10-1345.47)+1:-0.00086, (b11-1345.47)+1:0.00159, (b11-1465.51)+1:-0.00692, (b12-1345.47)+1:-0.00912, (b13-1345.47)+2:0.00696, (b14-1345.47)+1:0.00144, (b15-1345.47)+1:-0.00389];[y1+1:0.00029, y2+1:0.00034, y3+1:0.00078, y4+1:0.00049, y5+1:0.00099, y6+1:0.00220, y7+1…	[b2+1:1.15, b3+1:2.98, b4+1:1.74, b5+1:2.69, (b6-1345.47)+1:3.49, (b7-1345.47)+1:-6.98, (b9-1345.47)+1:-2.94, (b10-1345.47)+1:-0.64, (b11-1345.47)+1:1.09, (b11-1465.51)+1:-5.19, (b12-1345.47)+1:-5.82, (b13-1345.47)+2:4.28, (b14-1345.47)+1:0.83, (b15-1345.47)+1:-2.10];[y1+1:2.01, y2+1:1.30, y3+1:2.08, y4+1:1.15, y5+1:1.83, y6+1:3.35, y7+1:3.38, y8+1:5.26, y9+1:-6.52, y10+1:0.71, (y12-1142.39)+1:-3…	[b2+1:11271, b3+1:7062, b4+1:126516, b5+1:4524, (b6-1345.47)+1:4780, (b7-1345.47)+1:6585, (b9-1345.47)+1:8847, (b10-1345.47)+1:10302, (b11-1345.47)+1:28269, (b11-1465.51)+1:15576, (b12-1345.47)+1:12697, (b13-1345.47)+2:9795, (b14-1345.47)+1:13459, (b15-1345.47)+1:8506];[y1+1:15938, y2+1:32891, y3+1:9430, y4+1:65095, y5+1:97720, y6+1:27355, y7+1:8149, y8+1:6759, y9+1:15221, y10+1:9956, (y12-1142.3…	45	T	0	0	0	27.0587	8.13223	10.3043	1548.54	H4N3A1	22.4219
C:\Users\Bertozzi Lab\Desktop\Stacy\Raw Files\Mucinome Raw Files\OC107\200921_SAM_OC107_Asc1_Slice1.raw	30601	54.519	30560	1188.53	3	3562.56	P01876	Homo sapiens OX=9606	Immunoglobulin heavy constant alpha 1	[332 to 353]	LAGKPTHVNVSVVMAEVDGTCY	R,-	LAGKPTHVN[N-Glycosylation:H5N2 on N]VSVVMAEVDGTC[Common Fixed:Carbamidomethyl on C]Y	2	3562.56	45.469	0	[b4+1, b6+1, b7+1, b8+1, (b9-1013.34)+1, (b10-1013.34)+1, (b11-1013.34)+1, (b12-1013.34)+1, (b13-810.26)+1, (b13-1013.34)+2, (b14-1013.34)+1, (b15-1013.34)+2, (b16-1013.34)+2, (b17-1013.34)+2, (b18-810.26)+2, (b18-1013.34)+2, (b19-1013.34)+2, (b20-1013.34)+2, (b21-648.21)+2];[y1+1, y2+1, y3+1, y4+1, y5+1, y6+1, y7+1, y8+1, y9+1, y10+1, y12+1, (y20-1013.34)+2];[(M0-1216.42)+2, (M0-1133.38)+2, (M0-…	[b4+1:370.24509, b6+1:568.34674, b7+1:705.40564, b8+1:804.47205, (b9-1013.34)+1:1121.58289, (b10-1013.34)+1:1220.66272, (b11-1013.34)+1:1307.69495, (b12-1013.34)+1:1406.76689, (b13-810.26)+1:1708.91663, (b13-1013.34)+2:753.41999, (b14-1013.34)+1:1636.87431, (b15-1013.34)+2:854.45857, (b16-1013.34)+2:918.98015, (b17-1013.34)+2:968.51377, (b18-810.26)+2:1127.56787, (b18-1013.34)+2:1026.02742, (b19-…	[b4+1:0.00021, b6+1:0.00142, b7+1:0.00140, b8+1:-0.00060, (b9-1013.34)+1:-0.01206, (b10-1013.34)+1:-0.00064, (b11-1013.34)+1:-0.00044, (b12-1013.34)+1:0.00308, (b13-810.26)+1:0.00504, (b13-1013.34)+2:0.00048, (b14-1013.34)+1:0.00161, (b15-1013.34)+2:0.00004, (b16-1013.34)+2:0.00062, (b17-1013.34)+2:-0.00055, (b18-810.26)+2:0.00133, (b18-1013.34)+2:-0.00020, (b19-1013.34)+2:-0.00774, (b20-1013.34)…	[b4+1:0.56, b6+1:2.50, b7+1:1.99, b8+1:-0.75, (b9-1013.34)+1:-10.76, (b10-1013.34)+1:-0.53, (b11-1013.34)+1:-0.34, (b12-1013.34)+1:2.19, (b13-810.26)+1:2.95, (b13-1013.34)+2:0.32, (b14-1013.34)+1:0.98, (b15-1013.34)+2:0.03, (b16-1013.34)+2:0.34, (b17-1013.34)+2:-0.29, (b18-810.26)+2:0.59, (b18-1013.34)+2:-0.10, (b19-1013.34)+2:-3.67, (b20-1013.34)+2:-0.07, (b21-648.21)+2:0.82];[y1+1:0.71, y2+1:0.…	[b4+1:9574, b6+1:4540, b7+1:13525, b8+1:24011, (b9-1013.34)+1:8135, (b10-1013.34)+1:23050, (b11-1013.34)+1:7749, (b12-1013.34)+1:33623, (b13-810.26)+1:8463, (b13-1013.34)+2:14690, (b14-1013.34)+1:13945, (b15-1013.34)+2:10252, (b16-1013.34)+2:34911, (b17-1013.34)+2:19218, (b18-810.26)+2:7616, (b18-1013.34)+2:28905, (b19-1013.34)+2:13223, (b20-1013.34)+2:20276, (b21-648.21)+2:7947];[y1+1:4934, y2+1…	45	T	0	0	0	31.1628	4.07696	10.2292	1216.42	H5N2	15.8062
C:\Users\Bertozzi Lab\Desktop\Stacy\Raw Files\Mucinome Raw Files\OC107\200921_SAM_OC107_Asc1_Slice4.raw	30287	49.9285	30275	1211.89	3	3632.64	P01024	Homo sapiens OX=9606	Complement C3	[74 to 94]	TVLTPATNHMGNVTFTIPANR	K,E	TVLTPATNHMGN[N-Glycosylation:H6N2 on N]VTFTIPANR	1	3632.63	45.4671	0	[b2+1, b3+1, b4+1, b6+1, b7+1, b9+1, b10+1, b11+1, (b13-1175.40)+1];[y1+1, y2+1, y4+1, y5+1, y6+1, y7+1, y8+1, y9+1, (y11-1175.40)+1, (y12-1175.40)+1, (y12-1295.44)+1, (y13-1175.40)+1, (y13-1295.44)+1, (y17-810.26)+2, (y17-972.32)+2, (y17-1175.40)+2, (y17-1295.44)+2, (y18-810.26)+2, (y18-972.32)+2, (y18-1175.40)+2, (y19-1175.40)+2];[(M0-1378.48)+2, (M0-1295.44)+2, (M0-1175.40)+2, (M0-972.32)+2, (…	[b2+1:201.12388, b3+1:314.20749, b4+1:415.25569, b6+1:583.34265, b7+1:684.39209, b9+1:935.49683, b10+1:1066.53311, b11+1:1123.56714, (b13-1175.40)+1:1539.75183];[y1+1:175.11914, y2+1:289.16147, y4+1:457.25170, y5+1:570.33740, y6+1:671.38460, y7+1:818.45305, y8+1:919.50022, y9+1:1018.57404, (y11-1175.40)+1:1392.71252, (y12-1175.40)+1:1523.74808, (y12-1295.44)+1:1403.68779, (y13-1175.40)+1:1660.807…	[b2+1:0.00051, b3+1:0.00006, b4+1:0.00058, b6+1:-0.00234, b7+1:-0.00058, b9+1:0.00232, b10+1:-0.00189, b11+1:0.01068, (b13-1175.40)+1:0.00466];[y1+1:0.00019, y2+1:-0.00041, y4+1:-0.00006, y5+1:0.00158, y6+1:0.00110, y7+1:0.00114, y8+1:0.00062, y9+1:0.00603, (y11-1175.40)+1:0.00076, (y12-1175.40)+1:-0.00417, (y12-1295.44)+1:-0.02329, (y13-1175.40)+1:-0.00355, (y13-1295.44)+1:-0.01535, (y17-810.26)…	[b2+1:2.54, b3+1:0.19, b4+1:1.40, b6+1:-4.01, b7+1:-0.85, b9+1:2.48, b10+1:-1.77, b11+1:9.52, (b13-1175.40)+1:3.03];[y1+1:1.08, y2+1:-1.43, y4+1:-0.14, y5+1:2.77, y6+1:1.64, y7+1:1.39, y8+1:0.68, y9+1:5.93, (y11-1175.40)+1:0.54, (y12-1175.40)+1:-2.74, (y12-1295.44)+1:-16.60, (y13-1175.40)+1:-2.14, (y13-1295.44)+1:-9.97, (y17-810.26)+2:1.73, (y17-972.32)+2:0.66, (y17-1175.40)+2:1.24, (y17-1295.44)…	[b2+1:189324, b3+1:92527, b4+1:97872, b6+1:7255, b7+1:8487, b9+1:33040, b10+1:33820, b11+1:6991, (b13-1175.40)+1:13085];[y1+1:37737, y2+1:12895, y4+1:547881, y5+1:71529, y6+1:100450, y7+1:81913, y8+1:109122, y9+1:28655, (y11-1175.40)+1:43018, (y12-1175.40)+1:22784, (y12-1295.44)+1:25101, (y13-1175.40)+1:9232, (y13-1295.44)+1:24696, (y17-810.26)+2:59822, (y17-972.32)+2:89285, (y17-1175.40)+2:32408…	45	T	0	0	0	30.1417	6.18572	9.13969	1378.48	H6N2	15.1761
C:\Users\Bertozzi Lab\Desktop\Stacy\Raw Files\Mucinome Raw Files\OC107\200921_SAM_OC107_Asc1_Slice2.raw	35944	59.7957	35884	1115.53	3	3343.56	P00738	Homo sapiens OX=9606	Haptoglobin	[236 to 251]	VVLHPNYSQVDIGLIK	K,L	VVLHPN[N-Glycosylation:H4N3F2 on N]YSQVDIGLIK	1	3343.57	45.4429	0	[b2+1, b3+1, b4+1, (b7-1346.49)+1, (b9-1346.49)+1, (b10-1346.49)+1, (b11-981.35)+1, (b11-1143.41)+1, (b11-1346.49)+1, (b11-1466.53)+1, (b12-1346.49)+1, (b13-1346.49)+2, (b14-1346.49)+1, (b15-1346.49)+1];[y1+1, y2+1, y3+1, y4+1, y5+1, y6+1, y7+1, y9+1, y10+1, (y12-981.35)+1, (y12-1143.41)+1, (y12-1346.49)+2, (y12-1466.53)+1, (y13-1346.49)+2, (y15-1466.53)+1];[(M0-1549.57)+2, (M0-1466.53)+2, (M0-13…	[b2+1:199.14449, b3+1:312.22937, b4+1:449.28749, (b7-1346.49)+1:1026.51453, (b9-1346.49)+1:1241.61304, (b10-1346.49)+1:1340.68119, (b11-981.35)+1:1820.83740, (b11-1143.41)+1:1658.79785, (b11-1346.49)+1:1455.71462, (b11-1466.53)+1:1335.66856, (b12-1346.49)+1:1568.80088, (b13-1346.49)+2:813.41331, (b14-1346.49)+1:1738.89982, (b15-1346.49)+1:1851.99164];[y1+1:147.11307, y2+1:260.19699, y3+1:373.2826…	[b2+1:0.00038, b3+1:0.00120, b4+1:0.00041, (b7-1346.49)+1:-0.01094, (b9-1346.49)+1:-0.00304, (b10-1346.49)+1:-0.00330, (b11-981.35)+1:-0.00622, (b11-1143.41)+1:0.00705, (b11-1346.49)+1:0.00319, (b11-1466.53)+1:-0.00170, (b12-1346.49)+1:0.00538, (b13-1346.49)+2:0.00238, (b14-1346.49)+1:-0.00121, (b15-1346.49)+1:0.00655];[y1+1:0.00026, y2+1:0.00012, y3+1:0.00175, y4+1:0.00054, y5+1:0.00087, y6+1:0.…	[b2+1:1.92, b3+1:3.86, b4+1:0.92, (b7-1346.49)+1:-10.67, (b9-1346.49)+1:-2.45, (b10-1346.49)+1:-2.46, (b11-981.35)+1:-3.42, (b11-1143.41)+1:4.25, (b11-1346.49)+1:2.19, (b11-1466.53)+1:-1.27, (b12-1346.49)+1:3.43, (b13-1346.49)+2:1.47, (b14-1346.49)+1:-0.69, (b15-1346.49)+1:3.54];[y1+1:1.80, y2+1:0.47, y3+1:4.71, y4+1:1.25, y5+1:1.60, y6+1:2.00, y7+1:4.67, y9+1:-3.68, y10+1:1.61, (y12-981.35)+1:5.…	[b2+1:15385, b3+1:4824, b4+1:129411, (b7-1346.49)+1:8578, (b9-1346.49)+1:5391, (b10-1346.49)+1:13454, (b11-981.35)+1:4250, (b11-1143.41)+1:3798, (b11-1346.49)+1:40003, (b11-1466.53)+1:21166, (b12-1346.49)+1:16841, (b13-1346.49)+2:17108, (b14-1346.49)+1:16282, (b15-1346.49)+1:11223];[y1+1:22291, y2+1:32981, y3+1:12122, y4+1:54548, y5+1:102687, y6+1:26708, y7+1:8891, y9+1:16476, y10+1:13346, (y12-9…	45	T	0	0	0	29.0578	7.13486	9.25025	1549.57	H4N3F2	25.4044
C:\Users\Bertozzi Lab\Desktop\Stacy\Raw Files\Mucinome Raw Files\OC107\200921_SAM_OC107_Asc1_Slice2.raw	28739	50.2917	28700	1211.89	3	3632.64	P01024	Homo sapiens OX=9606	Complement C3	[74 to 94]	TVLTPATNHMGNVTFTIPANR	K,E	TVLTPATNHMGN[N-Glycosylation:H6N2 on N]VTFTIPANR	1	3632.63	45.4337	0	[b2+1, b3+1, b4+1, b6+1, b9+1, b10+1, b11+1, (b13-1175.40)+1];[y1+1, y2+1, y3+1, y4+1, y5+1, y6+1, y7+1, y8+1, y9+1, (y10-1175.40)+1, (y11-1175.40)+1, (y12-1175.40)+1, (y12-1295.44)+1, (y13-1175.40)+1, (y14-1175.40)+1, (y17-810.26)+2, (y17-972.32)+2, (y17-1175.40)+2, (y18-972.32)+2, (y18-1175.40)+2, (y19-972.32)+2, (y19-1175.40)+2];[(M0-1378.48)+2, (M0-1295.44)+2, (M0-1175.40)+2, (M0-972.32)+2, (…	[b2+1:201.12352, b3+1:314.20737, b4+1:415.25516, b6+1:583.34711, b9+1:935.49369, b10+1:1066.53662, b11+1:1123.55591, (b13-1175.40)+1:1539.74902];[y1+1:175.11906, y2+1:289.16202, y3+1:360.20038, y4+1:457.25125, y5+1:570.33514, y6+1:671.38460, y7+1:818.45345, y8+1:919.50034, y9+1:1018.56848, (y10-1175.40)+1:1335.69080, (y11-1175.40)+1:1392.70837, (y12-1175.40)+1:1523.75281, (y12-1295.44)+1:1403.685…	[b2+1:0.00015, b3+1:-0.00007, b4+1:0.00005, b6+1:0.00212, b9+1:-0.00082, b10+1:0.00163, b11+1:-0.00055, (b13-1175.40)+1:0.00186];[y1+1:0.00011, y2+1:0.00014, y3+1:0.00139, y4+1:-0.00050, y5+1:-0.00068, y6+1:0.00110, y7+1:0.00154, y8+1:0.00075, y9+1:0.00048, (y10-1175.40)+1:0.00049, (y11-1175.40)+1:-0.00339, (y12-1175.40)+1:0.00056, (y12-1295.44)+1:-0.02540, (y13-1175.40)+1:-0.00864, (y14-1175.40)…	[b2+1:0.75, b3+1:-0.21, b4+1:0.11, b6+1:3.64, b9+1:-0.88, b10+1:1.53, b11+1:-0.49, (b13-1175.40)+1:1.21];[y1+1:0.64, y2+1:0.48, y3+1:3.86, y4+1:-1.11, y5+1:-1.19, y6+1:1.64, y7+1:1.88, y8+1:0.81, y9+1:0.47, (y10-1175.40)+1:0.37, (y11-1175.40)+1:-2.44, (y12-1175.40)+1:0.36, (y12-1295.44)+1:-18.11, (y13-1175.40)+1:-5.20, (y14-1175.40)+1:-3.70, (y17-810.26)+2:-2.42, (y17-972.32)+2:1.58, (y17-1175.40…	[b2+1:451013, b3+1:250714, b4+1:321315, b6+1:32996, b9+1:111150, b10+1:97460, b11+1:32601, (b13-1175.40)+1:62731];[y1+1:82523, y2+1:44811, y3+1:35613, y4+1:1258821, y5+1:189686, y6+1:218417, y7+1:233935, y8+1:365610, y9+1:79458, (y10-1175.40)+1:21952, (y11-1175.40)+1:110077, (y12-1175.40)+1:71551, (y12-1295.44)+1:52844, (y13-1175.40)+1:49294, (y14-1175.40)+1:26644, (y17-810.26)+2:85438, (y17-972.…	45	T	0	0	0	30.1412	6.14463	9.14778	1378.48	H6N2	14.5381
C:\Users\Bertozzi Lab\Desktop\Stacy\Raw Files\Mucinome Raw Files\OC107\200921_SAM_OC107_Asc1_Slice1.raw	27286	50.1452	27257	909.167	4	3632.64	P01024	Homo sapiens OX=9606	Complement C3	[74 to 94]	TVLTPATNHMGNVTFTIPANR	K,E	TVLTPATNHMGN[N-Glycosylation:H6N2 on N]VTFTIPANR	1	3632.63	45.4142	0	[b2+1, b3+1, b4+1, b9+1, b10+1, (b12-1175.40)+1, (b12-1295.44)+1, (b13-1175.40)+1, (b14-1175.40)+1];[y1+1, y2+1, y3+1, y4+2, y5+1, y6+1, y7+1, y8+1, y9+1, (y11-1175.40)+1, (y12-1175.40)+1, (y13-810.26)+2, (y13-1295.44)+1, (y14-1175.40)+1, (y16-1175.40)+2, (y17-810.26)+2, (y17-972.32)+2, (y17-1175.40)+2, (y18-972.32)+2, (y18-1175.40)+2, (y19-1175.40)+2];[(M0-1378.48)+2, (M0-1295.44)+2, (M0-1175.40…	[b2+1:201.12389, b3+1:314.20775, b4+1:415.25496, b9+1:935.49542, b10+1:1066.53748, (b12-1175.40)+1:1440.67908, (b12-1295.44)+1:1320.65845, (b13-1175.40)+1:1539.76575, (b14-1175.40)+1:1640.78666];[y1+1:175.11922, y2+1:289.16168, y3+1:360.20013, y4+2:229.12976, y5+1:570.33594, y6+1:671.38481, y7+1:818.45284, y8+1:919.49921, y9+1:1018.57501, (y11-1175.40)+1:1392.70542, (y12-1175.40)+1:1523.75037, (y…	[b2+1:0.00052, b3+1:0.00032, b4+1:-0.00015, b9+1:0.00092, b10+1:0.00248, (b12-1175.40)+1:0.00032, (b12-1295.44)+1:0.02087, (b13-1175.40)+1:0.01858, (b14-1175.40)+1:-0.00818];[y1+1:0.00026, y2+1:-0.00020, y3+1:0.00114, y4+2:0.00050, y5+1:0.00011, y6+1:0.00131, y7+1:0.00093, y8+1:-0.00038, y9+1:0.00701, (y11-1175.40)+1:-0.00634, (y12-1175.40)+1:-0.00189, (y13-810.26)+2:0.03454, (y13-1295.44)+1:-0.0…	[b2+1:2.58, b3+1:1.01, b4+1:-0.36, b9+1:0.98, b10+1:2.33, (b12-1175.40)+1:0.23, (b12-1295.44)+1:15.82, (b13-1175.40)+1:12.07, (b14-1175.40)+1:-4.99];[y1+1:1.52, y2+1:-0.69, y3+1:3.18, y4+2:1.09, y5+1:0.20, y6+1:1.96, y7+1:1.13, y8+1:-0.42, y9+1:6.89, (y11-1175.40)+1:-4.56, (y12-1175.40)+1:-1.24, (y13-810.26)+2:17.06, (y13-1295.44)+1:-8.22, (y14-1175.40)+1:-9.06, (y16-1175.40)+2:1.11, (y17-810.26)…	[b2+1:161085, b3+1:68932, b4+1:72575, b9+1:8523, b10+1:8302, (b12-1175.40)+1:4429, (b12-1295.44)+1:5024, (b13-1175.40)+1:8388, (b14-1175.40)+1:5225];[y1+1:13675, y2+1:5521, y3+1:8304, y4+2:25162, y5+1:36774, y6+1:67569, y7+1:60219, y8+1:77312, y9+1:13320, (y11-1175.40)+1:16382, (y12-1175.40)+1:14119, (y13-810.26)+2:34092, (y13-1295.44)+1:5946, (y14-1175.40)+1:4519, (y16-1175.40)+2:6661, (y17-810.…	45	T	0	0	0	30.1703	5.07924	10.1647	1378.48	H6N2	12.1793
C:\Users\Bertozzi Lab\Desktop\Stacy\Raw Files\Mucinome Raw Files\OC107\200921_SAM_OC107_Asc1_Slice2.raw	35937	59.7868	35884	1236.9	3	3707.67	P00738	Homo sapiens OX=9606	Haptoglobin	[236 to 251]	VVLHPNYSQVDIGLIK	K,L	VVLHPN[N-Glycosylation:H5N4A1 on N]YSQVDIGLIK	1	3707.68	44.6036	0	[b2+1, b4+1, (b7-1710.60)+1, (b9-1710.60)+1, (b10-1710.60)+1, (b11-1710.60)+1, (b11-1830.64)+1, (b12-1710.60)+1, (b13-1710.60)+1, (b14-1710.60)+1, (b15-1710.60)+1];[y1+1, y2+1, y3+1, y4+1, y5+1, y6+1, y7+1, y8+1, y9+1, y10+1, (y12-1507.52)+1, (y12-1710.60)+1, (y12-1830.64)+1, (y15-1830.64)+1];[(M0-1913.68)+2, (M0-1830.64)+1, (M0-1710.60)+2, (M0-1507.52)+2, (M0-1345.47)+2, (M0-1183.41)+2, (M0-1021…	[b2+1:199.14453, b4+1:449.28745, (b7-1710.60)+1:1026.51074, (b9-1710.60)+1:1241.60791, (b10-1710.60)+1:1340.69080, (b11-1710.60)+1:1455.71338, (b11-1830.64)+1:1335.66321, (b12-1710.60)+1:1568.79968, (b13-1710.60)+1:1625.81543, (b14-1710.60)+1:1738.90637, (b15-1710.60)+1:1851.96777];[y1+1:147.11285, y2+1:260.19692, y3+1:373.28226, y4+1:430.30338, y5+1:543.38748, y6+1:658.41353, y7+1:757.48529, y8+…	[b2+1:0.00043, b4+1:0.00037, (b7-1710.60)+1:-0.01473, (b9-1710.60)+1:-0.00817, (b10-1710.60)+1:0.00631, (b11-1710.60)+1:0.00195, (b11-1830.64)+1:-0.00704, (b12-1710.60)+1:0.00419, (b13-1710.60)+1:-0.00153, (b14-1710.60)+1:0.00535, (b15-1710.60)+1:-0.01732];[y1+1:0.00005, y2+1:0.00005, y3+1:0.00132, y4+1:0.00098, y5+1:0.00102, y6+1:0.00013, y7+1:0.00347, y8+1:0.00032, y9+1:-0.00565, y10+1:0.00609,…	[b2+1:2.15, b4+1:0.82, (b7-1710.60)+1:-14.36, (b9-1710.60)+1:-6.58, (b10-1710.60)+1:4.71, (b11-1710.60)+1:1.34, (b11-1830.64)+1:-5.28, (b12-1710.60)+1:2.67, (b13-1710.60)+1:-0.94, (b14-1710.60)+1:3.08, (b15-1710.60)+1:-9.35];[y1+1:0.34, y2+1:0.18, y3+1:3.56, y4+1:2.29, y5+1:1.88, y6+1:0.19, y7+1:4.59, y8+1:0.36, y9+1:-5.82, y10+1:5.37, (y12-1507.52)+1:-0.93, (y12-1710.60)+1:0.68, (y12-1830.64)+1:…	[b2+1:7381, b4+1:108013, (b7-1710.60)+1:7946, (b9-1710.60)+1:4121, (b10-1710.60)+1:9070, (b11-1710.60)+1:23566, (b11-1830.64)+1:11409, (b12-1710.60)+1:9484, (b13-1710.60)+1:8571, (b14-1710.60)+1:10529, (b15-1710.60)+1:6332];[y1+1:12586, y2+1:21068, y3+1:7625, y4+1:46746, y5+1:95651, y6+1:25419, y7+1:9126, y8+1:3366, y9+1:12190, y10+1:7156, (y12-1507.52)+1:6645, (y12-1710.60)+1:39059, (y12-1830.64…	44	T	0	0	0	25.0368	8.16303	11.4038	1913.68	H5N4A1	27.8495
C:\Users\Bertozzi Lab\Desktop\Stacy\Raw Files\Mucinome Raw Files\OC107\200921_SAM_OC107_Asc1_Slice2.raw	32630	55.4275	32590	1236.9	3	3707.69	P00738	Homo sapiens OX=9606	Haptoglobin	[236 to 251]	VVLHPNYSQVDIGLIK	K,L	VVLHPN[N-Glycosylation:H5N4A1 on N]YSQVDIGLIK	1	3707.68	44.6022	0	[b2+1, b3+1, b4+1, (b7-1710.60)+1, (b9-1710.60)+1, (b10-1710.60)+1, (b11-1710.60)+1, (b12-1710.60)+1, (b13-1710.60)+1, (b14-1710.60)+1, (b15-1710.60)+1];[y1+1, y2+1, y3+1, y4+1, y5+1, y6+1, y7+1, y9+1, y10+1, (y12-1507.52)+1, (y12-1710.60)+1, (y12-1830.64)+1, (y13-1710.60)+1, (y15-1830.64)+1];[(M0-1913.68)+2, (M0-1830.64)+2, (M0-1710.60)+1, (M0-1507.52)+2, (M0-1345.47)+2, (M0-1183.41)+2, (M0-1021…	[b2+1:199.14438, b3+1:312.22971, b4+1:449.28749, (b7-1710.60)+1:1026.52136, (b9-1710.60)+1:1241.61316, (b10-1710.60)+1:1340.68640, (b11-1710.60)+1:1455.70508, (b12-1710.60)+1:1568.78703, (b13-1710.60)+1:1625.80359, (b14-1710.60)+1:1738.89197, (b15-1710.60)+1:1851.97876];[y1+1:147.11295, y2+1:260.19708, y3+1:373.28186, y4+1:430.30237, y5+1:543.38724, y6+1:658.41315, y7+1:757.48505, y9+1:972.55780,…	[b2+1:0.00027, b3+1:0.00154, b4+1:0.00041, (b7-1710.60)+1:-0.00411, (b9-1710.60)+1:-0.00292, (b10-1710.60)+1:0.00191, (b11-1710.60)+1:-0.00635, (b12-1710.60)+1:-0.00847, (b13-1710.60)+1:-0.01337, (b14-1710.60)+1:-0.00906, (b15-1710.60)+1:-0.00633];[y1+1:0.00014, y2+1:0.00021, y3+1:0.00093, y4+1:-0.00003, y5+1:0.00078, y6+1:-0.00026, y7+1:0.00323, y9+1:-0.01462, y10+1:0.00878, (y12-1507.52)+1:-0.0…	[b2+1:1.38, b3+1:4.94, b4+1:0.92, (b7-1710.60)+1:-4.01, (b9-1710.60)+1:-2.35, (b10-1710.60)+1:1.43, (b11-1710.60)+1:-4.37, (b12-1710.60)+1:-5.40, (b13-1710.60)+1:-8.23, (b14-1710.60)+1:-5.21, (b15-1710.60)+1:-3.42];[y1+1:0.97, y2+1:0.83, y3+1:2.49, y4+1:-0.06, y5+1:1.43, y6+1:-0.39, y7+1:4.27, y9+1:-15.05, y10+1:7.74, (y12-1507.52)+1:-10.48, (y12-1710.60)+1:1.25, (y12-1830.64)+1:-7.50, (y13-1710.…	[b2+1:13523, b3+1:11420, b4+1:229147, (b7-1710.60)+1:14303, (b9-1710.60)+1:9647, (b10-1710.60)+1:19732, (b11-1710.60)+1:57284, (b12-1710.60)+1:28453, (b13-1710.60)+1:13043, (b14-1710.60)+1:25506, (b15-1710.60)+1:16729];[y1+1:16895, y2+1:49901, y3+1:17006, y4+1:113366, y5+1:222596, y6+1:54734, y7+1:18890, y9+1:32281, y10+1:19449, (y12-1507.52)+1:11988, (y12-1710.60)+1:69222, (y12-1830.64)+1:14194,…	44	T	0	0	0	25.0411	9.14815	10.4129	1913.68	H5N4A1	28.6894
C:\Users\Bertozzi Lab\Desktop\Stacy\Raw Files\Mucinome Raw Files\OC107\200921_SAM_OC107_Asc1_Slice2.raw	34493	57.8901	34454	1149.02	4	4592.07	P00738|P00739	Homo sapiens OX=9606	Haptoglobin|Haptoglobin-related protein		MVSHHNLTTGATLINEQWLLTTAK	K,N	MVSHHN[N-Glycosylation:H5N4A1 on N]LTTGATLINEQWLLTTAK	1	4592.06	44.5745	0	[b4+1, b5+1, (b6-1710.60)+1, (b7-1710.60)+1, (b8-1710.60)+1, (b9-1710.60)+1, (b11-1710.60)+1, (b13-1710.60)+1, (b14-1710.60)+1];[y1+1, y2+1, y3+1, y4+1, y5+1, y6+1, y7+1, y8+1, y9+1, y10+1, y11+1, y12+1, y13+1, y14+1, y15+1, y16+1, y17+1, (y21-1710.60)+2];[(M0-1913.68)+2, (M0-1830.64)+2, (M0-1710.60)+2, (M0-1345.47)+2, (M0-1183.41)+2, (M0-1021.36)+2];[D109+1, D126+1, D138+1, D144+1, D163+1, D168+…	[b4+1:455.20825, b5+1:592.26636, (b6-1710.60)+1:909.39050, (b7-1710.60)+1:1022.47217, (b8-1710.60)+1:1123.52600, (b9-1710.60)+1:1224.56104, (b11-1710.60)+1:1352.62500, (b13-1710.60)+1:1566.76489, (b14-1710.60)+1:1679.85400];[y1+1:147.11301, y2+1:218.15005, y3+1:319.19766, y4+1:420.24562, y5+1:533.33078, y6+1:646.41380, y7+1:832.49425, y8+1:960.55280, y9+1:1089.59690, y10+1:1203.63806, y11+1:1316.…	[b4+1:0.00114, b5+1:0.00033, (b6-1710.60)+1:0.00218, (b7-1710.60)+1:-0.00022, (b8-1710.60)+1:0.00593, (b9-1710.60)+1:-0.00671, (b11-1710.60)+1:-0.00132, (b13-1710.60)+1:0.00683, (b14-1710.60)+1:0.01187];[y1+1:0.00020, y2+1:0.00014, y3+1:0.00007, y4+1:0.00035, y5+1:0.00144, y6+1:0.00040, y7+1:0.00154, y8+1:0.00150, y9+1:0.00301, y10+1:0.00125, y11+1:0.00054, y12+1:0.01244, y13+1:0.01542, y14+1:0.0…	[b4+1:2.50, b5+1:0.56, (b6-1710.60)+1:2.40, (b7-1710.60)+1:-0.22, (b8-1710.60)+1:5.29, (b9-1710.60)+1:-5.48, (b11-1710.60)+1:-0.98, (b13-1710.60)+1:4.36, (b14-1710.60)+1:7.07];[y1+1:1.39, y2+1:0.63, y3+1:0.21, y4+1:0.83, y5+1:2.70, y6+1:0.62, y7+1:1.85, y8+1:1.57, y9+1:2.76, y10+1:1.04, y11+1:0.41, y12+1:8.71, y13+1:10.08, y14+1:5.13, y15+1:2.91, y16+1:7.63, y17+1:0.61, (y21-1710.60)+2:-7.81];[(M…	[b4+1:21051, b5+1:57313, (b6-1710.60)+1:20126, (b7-1710.60)+1:36602, (b8-1710.60)+1:22056, (b9-1710.60)+1:12551, (b11-1710.60)+1:17437, (b13-1710.60)+1:15708, (b14-1710.60)+1:39188];[y1+1:12804, y2+1:21840, y3+1:49952, y4+1:142386, y5+1:105583, y6+1:88084, y7+1:81484, y8+1:68695, y9+1:67986, y10+1:128517, y11+1:65045, y12+1:24990, y13+1:16990, y14+1:11705, y15+1:24377, y16+1:14790, y17+1:17304, (…	44	T	0	0	0	27.0468	6.11323	11.4144	1913.68	H5N4A1	22.2494
C:\Users\Bertozzi Lab\Desktop\Stacy\Raw Files\Mucinome Raw Files\OC107\200921_SAM_OC107_Asc1_Slice2.raw	33790	56.9589	33750	1153.03	4	4608.08	P00738|P00739	Homo sapiens OX=9606	Haptoglobin|Haptoglobin-related protein		MVSHHNLTTGATLINEQWLLTTAK	K,N	M[Common Variable:Oxidation on M]VSHHN[N-Glycosylation:H5N4A1 on N]LTTGATLINEQWLLTTAK	2	4608.06	44.5319	0	[b1+1, b4+1, b5+1, (b6-1710.60)+1, (b7-1710.60)+1, (b8-1830.64)+1, (b11-1710.60)+1, (b13-1507.52)+1, (b13-1710.60)+1, (b14-1710.60)+1, (b19-1710.60)+2];[y1+1, y2+1, y3+1, y4+1, y5+1, y6+1, y7+1, y8+1, y9+1, y10+1, y11+1, y12+1, y13+1, y15+1, y16+1, y17+1];[(M0-1913.68)+2, (M0-1830.64)+2, (M0-1710.60)+2, (M0-1507.52)+2, (M0-1345.47)+2, (M0-1183.41)+2];[D109+1, D126+1, D138+1, D144+1, D163+1, D168+…	[b1+1:148.03983, b4+1:471.20276, b5+1:608.26191, (b6-1710.60)+1:925.38593, (b7-1710.60)+1:1038.47119, (b8-1830.64)+1:1019.47845, (b11-1710.60)+1:1368.62061, (b13-1507.52)+1:1785.85522, (b13-1710.60)+1:1582.75989, (b14-1710.60)+1:1695.83337, (b19-1710.60)+2:1183.57342];[y1+1:147.11288, y2+1:218.15031, y3+1:319.19763, y4+1:420.24614, y5+1:533.33023, y6+1:646.41429, y7+1:832.49306, y8+1:960.55115, y…	[b1+1:-0.00285, b4+1:0.00073, b5+1:0.00097, (b6-1710.60)+1:0.00269, (b7-1710.60)+1:0.00389, (b8-1830.64)+1:0.00465, (b11-1710.60)+1:-0.00063, (b13-1507.52)+1:0.02287, (b13-1710.60)+1:0.00691, (b14-1710.60)+1:-0.00367, (b19-1710.60)+2:-0.00495];[y1+1:0.00008, y2+1:0.00040, y3+1:0.00004, y4+1:0.00087, y5+1:0.00089, y6+1:0.00089, y7+1:0.00035, y8+1:-0.00015, y9+1:0.01207, y10+1:0.00198, y11+1:-0.003…	[b1+1:-19.39, b4+1:1.55, b5+1:1.60, (b6-1710.60)+1:2.91, (b7-1710.60)+1:3.75, (b8-1830.64)+1:4.57, (b11-1710.60)+1:-0.46, (b13-1507.52)+1:12.82, (b13-1710.60)+1:4.37, (b14-1710.60)+1:-2.17, (b19-1710.60)+2:-2.09];[y1+1:0.55, y2+1:1.83, y3+1:0.11, y4+1:2.07, y5+1:1.67, y6+1:1.38, y7+1:0.42, y8+1:-0.15, y9+1:11.09, y10+1:1.65, y11+1:-2.75, y12+1:1.36, y13+1:-18.49, y15+1:5.41, y16+1:-4.80, y17+1:-7…	[b1+1:4244, b4+1:22696, b5+1:30377, (b6-1710.60)+1:7986, (b7-1710.60)+1:13448, (b8-1830.64)+1:6938, (b11-1710.60)+1:8829, (b13-1507.52)+1:11125, (b13-1710.60)+1:8500, (b14-1710.60)+1:17582, (b19-1710.60)+2:23244];[y1+1:10197, y2+1:13755, y3+1:28593, y4+1:88346, y5+1:81342, y6+1:58714, y7+1:48479, y8+1:42704, y9+1:29324, y10+1:92297, y11+1:78616, y12+1:16545, y13+1:15609, y15+1:18340, y16+1:8897, …	44	T	0	0	0	27.0385	6.10566	11.3878	1913.68	H5N4A1	22.7697
C:\Users\Bertozzi Lab\Desktop\Stacy\Raw Files\Mucinome Raw Files\OC107\200921_SAM_OC107_Asc1_Slice1.raw	31142	55.2318	31133	927.929	4	3707.69	P00738	Homo sapiens OX=9606	Haptoglobin	[236 to 251]	VVLHPNYSQVDIGLIK	K,L	VVLHPN[N-Glycosylation:H5N4A1 on N]YSQVDIGLIK	1	3707.68	44.5042	0	[b2+1, b4+1, (b6-1710.60)+1, (b7-1710.60)+1, (b9-1710.60)+1, (b10-1710.60)+1, (b11-1710.60)+1, (b11-1830.64)+1, (b12-1710.60)+1, (b13-1710.60)+1, (b14-1710.60)+1, (b15-1710.60)+1];[y1+1, y2+1, y3+1, y4+1, y5+1, y6+1, y7+1, y8+1, y9+1, (y12-1507.52)+1, (y12-1710.60)+1, (y12-1830.64)+1, (y15-1830.64)+2];[(M0-1913.68)+2, (M0-1830.64)+2, (M0-1710.60)+1, (M0-1507.52)+2, (M0-1345.47)+2, (M0-1183.41)+2,…	[b2+1:199.14415, b4+1:449.28736, (b6-1710.60)+1:863.46588, (b7-1710.60)+1:1026.51648, (b9-1710.60)+1:1241.61951, (b10-1710.60)+1:1340.68213, (b11-1710.60)+1:1455.70679, (b11-1830.64)+1:1335.66699, (b12-1710.60)+1:1568.79844, (b13-1710.60)+1:1625.81677, (b14-1710.60)+1:1738.90146, (b15-1710.60)+1:1852.00281];[y1+1:147.11290, y2+1:260.19696, y3+1:373.28058, y4+1:430.30290, y5+1:543.38690, y6+1:658.…	[b2+1:0.00005, b4+1:0.00028, (b6-1710.60)+1:0.00374, (b7-1710.60)+1:-0.00899, (b9-1710.60)+1:0.00343, (b10-1710.60)+1:-0.00236, (b11-1710.60)+1:-0.00465, (b11-1830.64)+1:-0.00326, (b12-1710.60)+1:0.00294, (b13-1710.60)+1:-0.00019, (b14-1710.60)+1:0.00044, (b15-1710.60)+1:0.01772];[y1+1:0.00010, y2+1:0.00009, y3+1:-0.00035, y4+1:0.00051, y5+1:0.00044, y6+1:-0.00128, y7+1:0.00292, y8+1:0.00294, y9+…	[b2+1:0.23, b4+1:0.61, (b6-1710.60)+1:4.34, (b7-1710.60)+1:-8.77, (b9-1710.60)+1:2.77, (b10-1710.60)+1:-1.76, (b11-1710.60)+1:-3.19, (b11-1830.64)+1:-2.44, (b12-1710.60)+1:1.88, (b13-1710.60)+1:-0.12, (b14-1710.60)+1:0.25, (b15-1710.60)+1:9.57];[y1+1:0.65, y2+1:0.36, y3+1:-0.95, y4+1:1.18, y5+1:0.81, y6+1:-1.94, y7+1:3.87, y8+1:3.32, y9+1:-7.57, (y12-1507.52)+1:-10.62, (y12-1710.60)+1:-0.74, (y12…	[b2+1:9450, b4+1:76946, (b6-1710.60)+1:4801, (b7-1710.60)+1:5885, (b9-1710.60)+1:5444, (b10-1710.60)+1:4114, (b11-1710.60)+1:18758, (b11-1830.64)+1:5832, (b12-1710.60)+1:10067, (b13-1710.60)+1:9249, (b14-1710.60)+1:12049, (b15-1710.60)+1:5673];[y1+1:11951, y2+1:19223, y3+1:4409, y4+1:37424, y5+1:62019, y6+1:16384, y7+1:3461, y8+1:5079, y9+1:5326, (y12-1507.52)+1:3488, (y12-1710.60)+1:29908, (y12-…	44	T	0	0	0	25.0388	8.10077	11.3646	1913.68	H5N4A1	19.5777
C:\Users\Bertozzi Lab\Desktop\Stacy\Raw Files\Mucinome Raw Files\OC107\200921_SAM_OC107_Asc1_Slice2.raw	28777	50.3411	28738	1211.88	3	3632.63	P01024	Homo sapiens OX=9606	Complement C3	[74 to 94]	TVLTPATNHMGNVTFTIPANR	K,E	TVLTPATNHMGN[N-Glycosylation:H6N2 on N]VTFTIPANR	1	3632.63	44.4652	0	[b2+1, b3+1, b4+1, b9+1, b10+1, b11+1, (b13-1175.40)+1];[y1+1, y2+1, y3+1, y4+1, y5+1, y6+1, y7+1, y8+1, y9+1, (y10-1175.40)+1, (y11-1175.40)+1, (y12-1175.40)+1, (y12-1295.44)+1, (y13-1175.40)+1, (y17-810.26)+2, (y17-972.32)+2, (y17-1175.40)+2, (y17-1295.44)+2, (y18-972.32)+2, (y18-1175.40)+2, (y19-1175.40)+2];[(M0-1378.48)+2, (M0-1295.44)+2, (M0-1175.40)+2, (M0-972.32)+2, (M0-810.26)+2, (M0-486.…	[b2+1:201.12395, b3+1:314.20776, b4+1:415.25549, b9+1:935.49372, b10+1:1066.53494, b11+1:1123.55432, (b13-1175.40)+1:1539.74015];[y1+1:175.11894, y2+1:289.16162, y3+1:360.19867, y4+1:457.25168, y5+1:570.33639, y6+1:671.38326, y7+1:818.45174, y8+1:919.50055, y9+1:1018.57012, (y10-1175.40)+1:1335.70422, (y11-1175.40)+1:1392.71033, (y12-1175.40)+1:1523.74744, (y12-1295.44)+1:1403.68762, (y13-1175.40…	[b2+1:0.00059, b3+1:0.00033, b4+1:0.00038, b9+1:-0.00079, b10+1:-0.00005, b11+1:-0.00213, (b13-1175.40)+1:-0.00702];[y1+1:-0.00001, y2+1:-0.00026, y3+1:-0.00032, y4+1:-0.00008, y5+1:0.00057, y6+1:-0.00024, y7+1:-0.00017, y8+1:0.00096, y9+1:0.00212, (y10-1175.40)+1:0.01392, (y11-1175.40)+1:-0.00144, (y12-1175.40)+1:-0.00482, (y12-1295.44)+1:-0.02345, (y13-1175.40)+1:0.01122, (y17-810.26)+2:-0.0033…	[b2+1:2.92, b3+1:1.06, b4+1:0.93, b9+1:-0.85, b10+1:-0.05, b11+1:-1.90, (b13-1175.40)+1:-4.56];[y1+1:-0.06, y2+1:-0.90, y3+1:-0.90, y4+1:-0.17, y5+1:1.00, y6+1:-0.36, y7+1:-0.21, y8+1:1.04, y9+1:2.08, (y10-1175.40)+1:10.43, (y11-1175.40)+1:-1.03, (y12-1175.40)+1:-3.16, (y12-1295.44)+1:-16.72, (y13-1175.40)+1:6.76, (y17-810.26)+2:-1.40, (y17-972.32)+2:0.27, (y17-1175.40)+2:0.62, (y17-1295.44)+2:-3…	[b2+1:343691, b3+1:195476, b4+1:223992, b9+1:79168, b10+1:79447, b11+1:19113, (b13-1175.40)+1:42930];[y1+1:56143, y2+1:33886, y3+1:27590, y4+1:987566, y5+1:137481, y6+1:195189, y7+1:159670, y8+1:253006, y9+1:67858, (y10-1175.40)+1:24584, (y11-1175.40)+1:69345, (y12-1175.40)+1:41426, (y12-1295.44)+1:52653, (y13-1175.40)+1:21864, (y17-810.26)+2:116051, (y17-972.32)+2:199648, (y17-1175.40)+2:657939,…	44	T	0	0	0	28.1377	6.18071	10.1468	1378.48	H6N2	12.5537
C:\Users\Bertozzi Lab\Desktop\Stacy\Raw Files\Mucinome Raw Files\OC107\200921_SAM_OC107_Asc1_Slice2.raw	28785	50.3526	28738	1157.87	3	3470.58	P01024	Homo sapiens OX=9606	Complement C3	[74 to 94]	TVLTPATNHMGNVTFTIPANR	K,E	TVLTPATNHMGN[N-Glycosylation:H5N2 on N]VTFTIPANR	1	3470.58	44.4614	0	[b2+1, b3+1, b4+1, b8+1, b9+1, b10+1, b11+1, (b12-1013.34)+1, (b13-1013.34)+1, (b14-1013.34)+1];[y1+1, y2+1, y3+1, y4+1, y5+1, y6+1, y7+1, y8+1, y9+1, (y11-1013.34)+1, (y12-1013.34)+1, (y13-648.21)+2, (y13-1013.34)+1, (y13-1133.38)+1, (y17-648.21)+2, (y17-810.26)+2, (y17-1013.34)+2, (y17-1133.38)+2, (y18-810.26)+2, (y18-1013.34)+2];[(M0-1216.42)+2, (M0-1013.34)+2, (M0-810.26)+2, (M0-648.21)+2, (M…	[b2+1:201.12385, b3+1:314.20755, b4+1:415.25609, b8+1:798.42920, b9+1:935.49774, b10+1:1066.53772, b11+1:1123.55029, (b12-1013.34)+1:1440.67419, (b13-1013.34)+1:1539.75024, (b14-1013.34)+1:1640.78406];[y1+1:175.11909, y2+1:289.16275, y3+1:360.19995, y4+1:457.25198, y5+1:570.33682, y6+1:671.38440, y7+1:818.45507, y8+1:919.50070, y9+1:1018.56934, (y11-1013.34)+1:1392.71204, (y12-1013.34)+1:1523.742…	[b2+1:0.00049, b3+1:0.00012, b4+1:0.00098, b8+1:-0.00640, b9+1:0.00324, b10+1:0.00273, b11+1:-0.00616, (b12-1013.34)+1:-0.00456, (b13-1013.34)+1:0.00308, (b14-1013.34)+1:-0.01079];[y1+1:0.00014, y2+1:0.00087, y3+1:0.00096, y4+1:0.00023, y5+1:0.00100, y6+1:0.00090, y7+1:0.00315, y8+1:0.00111, y9+1:0.00133, (y11-1013.34)+1:0.00027, (y12-1013.34)+1:-0.00991, (y13-648.21)+2:0.03613, (y13-1013.34)+1:0…	[b2+1:2.43, b3+1:0.38, b4+1:2.36, b8+1:-8.02, b9+1:3.46, b10+1:2.56, b11+1:-5.49, (b12-1013.34)+1:-3.17, (b13-1013.34)+1:2.00, (b14-1013.34)+1:-6.58];[y1+1:0.82, y2+1:3.02, y3+1:2.67, y4+1:0.50, y5+1:1.76, y6+1:1.34, y7+1:3.86, y8+1:1.21, y9+1:1.31, (y11-1013.34)+1:0.19, (y12-1013.34)+1:-6.51, (y13-648.21)+2:17.84, (y13-1013.34)+1:6.47, (y13-1133.38)+1:-15.91, (y17-648.21)+2:2.85, (y17-810.26)+2:…	[b2+1:103220, b3+1:61158, b4+1:52578, b8+1:3172, b9+1:17654, b10+1:18907, b11+1:4003, (b12-1013.34)+1:4382, (b13-1013.34)+1:6005, (b14-1013.34)+1:4605];[y1+1:15571, y2+1:5675, y3+1:7400, y4+1:265171, y5+1:34606, y6+1:47965, y7+1:42087, y8+1:56352, y9+1:13109, (y11-1013.34)+1:25354, (y12-1013.34)+1:12764, (y13-648.21)+2:18444, (y13-1013.34)+1:7189, (y13-1133.38)+1:6549, (y17-648.21)+2:30087, (y17-…	44	T	0	0	0	30.1408	5.16995	9.15062	1216.42	H5N2	14.2212
C:\Users\Bertozzi Lab\Desktop\Stacy\Raw Files\Mucinome Raw Files\OC107\200921_SAM_OC107_Asc1_Slice5.raw	41315	59.6226	41279	1333.94	3	3998.79	P00738	Homo sapiens OX=9606	Haptoglobin	[236 to 251]	VVLHPNYSQVDIGLIK	K,L	VVLHPN[N-Glycosylation:H5N4A2 on N]YSQVDIGLIK	1	3998.78	43.6131	0	[b2+1, b3+1, b4+1, (b7-2001.69)+1, (b10-2001.69)+1, (b11-2001.69)+1, (b11-2121.73)+1, (b12-2001.69)+1, (b13-2001.69)+1, (b14-2001.69)+1];[y1+1, y2+1, y3+1, y4+1, y5+1, y6+1, y7+1, y9+1, y10+1, (y12-2001.69)+1, (y13-2001.69)+1, (y14-2001.69)+2, (y15-2121.73)+1];[(M0-2204.77)+1, (M0-2121.73)+1, (M0-2001.69)+2, (M0-1798.61)+2, (M0-1636.56)+2, (M0-1474.51)+2, (M0-1312.46)+2, (M0-1109.38)+2, (M0-947.3…	[b2+1:199.14365, b3+1:312.22879, b4+1:449.28746, (b7-2001.69)+1:1026.51794, (b10-2001.69)+1:1340.69287, (b11-2001.69)+1:1455.72009, (b11-2121.73)+1:1335.66699, (b12-2001.69)+1:1568.79053, (b13-2001.69)+1:1625.79688, (b14-2001.69)+1:1738.86938];[y1+1:147.11273, y2+1:260.19739, y3+1:373.28036, y4+1:430.30181, y5+1:543.38699, y6+1:658.41316, y7+1:757.48151, y9+1:972.56409, y10+1:1135.64575, (y12-200…	[b2+1:-0.00046, b3+1:0.00062, b4+1:0.00038, (b7-2001.69)+1:-0.00753, (b10-2001.69)+1:0.00838, (b11-2001.69)+1:0.00866, (b11-2121.73)+1:-0.00326, (b12-2001.69)+1:-0.00497, (b13-2001.69)+1:-0.02009, (b14-2001.69)+1:-0.03164];[y1+1:-0.00007, y2+1:0.00052, y3+1:-0.00057, y4+1:-0.00059, y5+1:0.00053, y6+1:-0.00024, y7+1:-0.00031, y9+1:-0.00834, y10+1:0.01000, (y12-2001.69)+1:-0.00100, (y13-2001.69)+1:…	[b2+1:-2.31, b3+1:2.00, b4+1:0.85, (b7-2001.69)+1:-7.34, (b10-2001.69)+1:6.26, (b11-2001.69)+1:5.95, (b11-2121.73)+1:-2.44, (b12-2001.69)+1:-3.17, (b13-2001.69)+1:-12.36, (b14-2001.69)+1:-18.21];[y1+1:-0.49, y2+1:2.00, y3+1:-1.52, y4+1:-1.38, y5+1:0.98, y6+1:-0.36, y7+1:-0.41, y9+1:-8.58, y10+1:8.81, (y12-2001.69)+1:-0.64, (y13-2001.69)+1:5.45, (y14-2001.69)+2:-1.91, (y15-2121.73)+1:5.66];[(M0-22…	[b2+1:13956, b3+1:16724, b4+1:246031, (b7-2001.69)+1:15888, (b10-2001.69)+1:16530, (b11-2001.69)+1:53813, (b11-2121.73)+1:30077, (b12-2001.69)+1:31475, (b13-2001.69)+1:23290, (b14-2001.69)+1:15254];[y1+1:28367, y2+1:54348, y3+1:16299, y4+1:122414, y5+1:248852, y6+1:57548, y7+1:21425, y9+1:49526, y10+1:17809, (y12-2001.69)+1:107242, (y13-2001.69)+1:15384, (y14-2001.69)+2:40323, (y15-2121.73)+1:181…	43	T	0	0	0	23.0364	9.1523	11.4244	2204.77	H5N4A2	22.0182
C:\Users\Bertozzi Lab\Desktop\Stacy\Raw Files\Mucinome Raw Files\OC107\200921_SAM_OC107_Asc1_Slice1.raw	31136	55.2226	31095	927.928	4	3707.68	P00738	Homo sapiens OX=9606	Haptoglobin	[236 to 251]	VVLHPNYSQVDIGLIK	K,L	VVLHPN[N-Glycosylation:H5N4A1 on N]YSQVDIGLIK	1	3707.68	43.5694	0	[b2+1, b4+1, (b7-1710.60)+1, (b8-1710.60)+1, (b9-1710.60)+1, (b10-1710.60)+1, (b11-1710.60)+1, (b11-1830.64)+1, (b12-1710.60)+1, (b13-1710.60)+1, (b14-1710.60)+1, (b15-1710.60)+1];[y1+1, y2+1, y3+1, y4+1, y5+1, y6+1, y7+1, y8+1, y9+1, (y12-1507.52)+1, (y12-1710.60)+1, (y13-1710.60)+1];[(M0-1913.68)+1, (M0-1830.64)+2, (M0-1710.60)+2, (M0-1507.52)+2, (M0-1345.47)+2, (M0-1183.41)+2, (M0-1021.36)+2, …	[b2+1:199.14439, b4+1:449.28765, (b7-1710.60)+1:1026.51562, (b8-1710.60)+1:1113.56055, (b9-1710.60)+1:1241.62122, (b10-1710.60)+1:1340.68604, (b11-1710.60)+1:1455.70476, (b11-1830.64)+1:1335.67102, (b12-1710.60)+1:1568.79846, (b13-1710.60)+1:1625.82066, (b14-1710.60)+1:1738.89917, (b15-1710.60)+1:1851.97144];[y1+1:147.11311, y2+1:260.19705, y3+1:373.28186, y4+1:430.30210, y5+1:543.38745, y6+1:658…	[b2+1:0.00029, b4+1:0.00057, (b7-1710.60)+1:-0.00984, (b8-1710.60)+1:0.00305, (b9-1710.60)+1:0.00514, (b10-1710.60)+1:0.00155, (b11-1710.60)+1:-0.00667, (b11-1830.64)+1:0.00077, (b12-1710.60)+1:0.00297, (b13-1710.60)+1:0.00370, (b14-1710.60)+1:-0.00185, (b15-1710.60)+1:-0.01365];[y1+1:0.00031, y2+1:0.00018, y3+1:0.00093, y4+1:-0.00030, y5+1:0.00099, y6+1:0.00316, y7+1:-0.00519, y8+1:0.00184, y9+1…	[b2+1:1.46, b4+1:1.26, (b7-1710.60)+1:-9.60, (b8-1710.60)+1:2.74, (b9-1710.60)+1:4.14, (b10-1710.60)+1:1.15, (b11-1710.60)+1:-4.59, (b11-1830.64)+1:0.58, (b12-1710.60)+1:1.89, (b13-1710.60)+1:2.28, (b14-1710.60)+1:-1.07, (b15-1710.60)+1:-7.38];[y1+1:2.12, y2+1:0.71, y3+1:2.49, y4+1:-0.70, y5+1:1.82, y6+1:4.81, y7+1:-6.87, y8+1:2.08, y9+1:-9.46, (y12-1507.52)+1:1.44, (y12-1710.60)+1:2.51, (y13-171…	[b2+1:5696, b4+1:64423, (b7-1710.60)+1:13479, (b8-1710.60)+1:4860, (b9-1710.60)+1:6789, (b10-1710.60)+1:6125, (b11-1710.60)+1:18053, (b11-1830.64)+1:5164, (b12-1710.60)+1:8236, (b13-1710.60)+1:11466, (b14-1710.60)+1:9051, (b15-1710.60)+1:5047];[y1+1:7704, y2+1:18862, y3+1:4144, y4+1:32631, y5+1:69307, y6+1:18266, y7+1:4384, y8+1:6153, y9+1:12906, (y12-1507.52)+1:5261, (y12-1710.60)+1:22273, (y13-…	43	T	0	0	0	24.0398	8.14338	11.3862	1913.68	H5N4A1	18.1787
C:\Users\Bertozzi Lab\Desktop\Stacy\Raw Files\Mucinome Raw Files\OC107\200921_SAM_OC107_Asc1_Slice6.raw	39910	58.6386	39869	977.639	5	4883.16	P00738|P00739	Homo sapiens OX=9606	Haptoglobin|Haptoglobin-related protein		MVSHHNLTTGATLINEQWLLTTAK	K,N	MVSHHN[N-Glycosylation:H5N4A2 on N]LTTGATLINEQWLLTTAK	1	4883.16	43.5424	0	[b2+1, b4+1, b5+1, (b6-2001.69)+1, (b7-2001.69)+1, (b7-2121.73)+1, (b8-2001.69)+1, (b11-2001.69)+1, (b12-2001.69)+1, (b13-2001.69)+1, (b14-2001.69)+1, (b19-2001.69)+2];[y1+1, y2+1, y3+1, y4+1, y5+1, y6+1, y7+1, y8+1, y9+1, y10+1, y11+1, y12+1, y13+1, y15+1, y16+1, (y20-2001.69)+2];[(M0-2204.77)+2, (M0-2001.69)+2, (M0-1798.61)+2, (M0-1636.56)+2];[D109+1, D126+1, D138+1, D144+1, D163+1, D168+1, D18…	[b2+1:231.11594, b4+1:455.20828, b5+1:592.26508, (b6-2001.69)+1:909.38983, (b7-2001.69)+1:1022.47729, (b7-2121.73)+1:902.43134, (b8-2001.69)+1:1123.52271, (b11-2001.69)+1:1352.62913, (b12-2001.69)+1:1453.67480, (b13-2001.69)+1:1566.75708, (b14-2001.69)+1:1679.85254, (b19-2001.69)+2:1175.57766];[y1+1:147.11278, y2+1:218.15001, y3+1:319.19730, y4+1:420.24530, y5+1:533.32919, y6+1:646.41463, y7+1:83…	[b2+1:-0.00024, b4+1:0.00117, b5+1:-0.00095, (b6-2001.69)+1:0.00151, (b7-2001.69)+1:0.00491, (b7-2121.73)+1:0.00013, (b8-2001.69)+1:0.00264, (b11-2001.69)+1:0.00281, (b12-2001.69)+1:0.00080, (b13-2001.69)+1:-0.00099, (b14-2001.69)+1:0.01041, (b19-2001.69)+2:-0.00157];[y1+1:-0.00003, y2+1:0.00009, y3+1:-0.00030, y4+1:0.00003, y5+1:-0.00015, y6+1:0.00123, y7+1:0.00052, y8+1:0.00019, y9+1:0.00316, y…	[b2+1:-1.04, b4+1:2.57, b5+1:-1.61, (b6-2001.69)+1:1.66, (b7-2001.69)+1:4.80, (b7-2121.73)+1:0.14, (b8-2001.69)+1:2.35, (b11-2001.69)+1:2.08, (b12-2001.69)+1:0.55, (b13-2001.69)+1:-0.63, (b14-2001.69)+1:6.20, (b19-2001.69)+2:-0.67];[y1+1:-0.18, y2+1:0.42, y3+1:-0.94, y4+1:0.06, y5+1:-0.28, y6+1:1.90, y7+1:0.62, y8+1:0.20, y9+1:2.90, y10+1:0.20, y11+1:4.60, y12+1:-0.70, y13+1:-1.09, y15+1:-0.17, y…	[b2+1:3484, b4+1:9839, b5+1:20564, (b6-2001.69)+1:11817, (b7-2001.69)+1:17172, (b7-2121.73)+1:5770, (b8-2001.69)+1:8805, (b11-2001.69)+1:11586, (b12-2001.69)+1:5048, (b13-2001.69)+1:7476, (b14-2001.69)+1:12912, (b19-2001.69)+2:14702];[y1+1:11767, y2+1:11486, y3+1:21222, y4+1:49013, y5+1:55541, y6+1:36559, y7+1:50088, y8+1:33513, y9+1:21924, y10+1:62252, y11+1:30419, y12+1:10165, y13+1:8443, y15+1…	43	T	0	0	0	28.0622	4.06118	11.419	2204.77	H5N4A2	17.366
C:\Users\Bertozzi Lab\Desktop\Stacy\Raw Files\Mucinome Raw Files\OC107\200921_SAM_OC107_Asc1_Slice4.raw	44784	69.168	44747	1117.05	4	4464.15	P01876|P01877|P0DOX2		Immunoglobulin heavy constant alpha 1|Immunoglobulin heavy constant alpha 2|Immunoglobulin alpha-2 heavy chain		LSLHRPALEDLLLGSEANLTCTLTGLR	R,D	LSLHRPALEDLLLGSEAN[N-Glycosylation:H3N5 on N]LTC[Common Fixed:Carbamidomethyl on C]TLTGLR	2	4464.15	43.509	0	[b4+1, b5+1, b7+1, b8+1, b9+1, b10+2, b11+1, b12+2, b13+2, b14+1, b16+1];[y1+1, y2+1, y3+1, y4+1, y5+1, y6+1, y7+1, y8+1, y9+1, (y10-1298.48)+1, (y10-1418.52)+1, (y11-1298.48)+1, (y11-1418.52)+1, (y12-1298.48)+1, (y12-1418.52)+1, (y13-1298.48)+1, (y14-1298.48)+1, (y16-1298.48)+1];[(M0-1501.56)+2, (M0-1298.48)+2, (M0-1095.40)+2, (M0-933.34)+2, (M0-771.29)+2];[D109+1, D126+1, D138+1, D144+1, D163+1…	[b4+1:451.26614, b5+1:607.36866, b7+1:775.46185, b8+1:888.54321, b9+1:1017.58545, b10+2:566.80982, b11+1:1245.69434, b12+2:679.89512, b13+2:736.43609, b14+1:1528.88171, b16+1:1744.94788];[y1+1:175.11922, y2+1:288.20276, y3+1:345.22522, y4+1:446.27327, y5+1:559.35809, y6+1:660.40643, y7+1:820.43474, y8+1:921.48334, y9+1:1034.56396, (y10-1298.48)+1:1351.68982, (y10-1418.52)+1:1231.62817, (y11-1298.…	[b4+1:-0.00020, b5+1:0.00121, b7+1:0.00452, b8+1:0.00182, b9+1:0.00146, b10+2:0.00143, b11+1:-0.00066, b12+2:0.00390, b13+2:0.00178, b14+1:-0.00288, b16+1:-0.01133];[y1+1:0.00026, y2+1:-0.00026, y3+1:0.00074, y4+1:0.00111, y5+1:0.00187, y6+1:0.00253, y7+1:0.00019, y8+1:0.00111, y9+1:-0.00233, (y10-1298.48)+1:0.00123, (y10-1418.52)+1:-0.01924, (y11-1298.48)+1:-0.00732, (y11-1418.52)+1:-0.00581, (y…	[b4+1:-0.45, b5+1:1.99, b7+1:5.84, b8+1:2.05, b9+1:1.44, b10+2:1.26, b11+1:-0.53, b12+2:2.88, b13+2:1.21, b14+1:-1.88, b16+1:-6.50];[y1+1:1.52, y2+1:-0.90, y3+1:2.16, y4+1:2.50, y5+1:3.35, y6+1:3.84, y7+1:0.24, y8+1:1.21, y9+1:-2.25, (y10-1298.48)+1:0.91, (y10-1418.52)+1:-15.63, (y11-1298.48)+1:-5.15, (y11-1418.52)+1:-4.47, (y12-1298.48)+1:14.97, (y12-1418.52)+1:2.77, (y13-1298.48)+1:10.94, (y14-…	[b4+1:14451, b5+1:67845, b7+1:7219, b8+1:13086, b9+1:26597, b10+2:92750, b11+1:39962, b12+2:127440, b13+2:84787, b14+1:16021, b16+1:15208];[y1+1:76866, y2+1:11769, y3+1:68885, y4+1:62974, y5+1:36616, y6+1:43155, y7+1:94270, y8+1:149372, y9+1:44183, (y10-1298.48)+1:25090, (y10-1418.52)+1:9457, (y11-1298.48)+1:29770, (y11-1418.52)+1:7967, (y12-1298.48)+1:10143, (y12-1418.52)+1:6194, (y13-1298.48)+1…	43	T	0	0	0	29.0381	5.09721	9.37374	1501.56	H3N5	5.71353
C:\Users\Bertozzi Lab\Desktop\Stacy\Raw Files\Mucinome Raw Files\OC107\200921_SAM_OC107_Asc1_Slice1.raw	27400	50.2949	27358	1157.87	3	3470.59	P01024	Homo sapiens OX=9606	Complement C3	[74 to 94]	TVLTPATNHMGNVTFTIPANR	K,E	TVLTPATNHMGN[N-Glycosylation:H5N2 on N]VTFTIPANR	1	3470.58	43.4901	0	[b2+1, b3+1, b4+1, b6+1, b7+1, b9+1, b10+1, b11+1, (b13-1013.34)+1];[y1+1, y2+1, y3+1, y4+1, y5+1, y6+1, y7+1, y8+1, y9+1, (y11-1013.34)+1, (y12-1013.34)+1, (y12-1133.38)+1, (y13-1013.34)+1, (y13-1133.38)+1, (y17-648.21)+2, (y17-810.26)+2, (y17-1013.34)+2, (y18-810.26)+2, (y18-1013.34)+2, (y19-1013.34)+2];[(M0-1216.42)+2, (M0-1013.34)+2, (M0-810.26)+2, (M0-648.21)+2, (M0-486.16)+2];[D109+1, D126+…	[b2+1:201.12353, b3+1:314.20700, b4+1:415.25461, b6+1:583.34625, b7+1:684.39819, b9+1:935.49255, b10+1:1066.53445, b11+1:1123.55359, (b13-1013.34)+1:1539.74414];[y1+1:175.11906, y2+1:289.16205, y3+1:360.19861, y4+1:457.25162, y5+1:570.33648, y6+1:671.38359, y7+1:818.45336, y8+1:919.50009, y9+1:1018.56775, (y11-1013.34)+1:1392.71155, (y12-1013.34)+1:1523.74772, (y12-1133.38)+1:1403.70667, (y13-101…	[b2+1:0.00017, b3+1:-0.00043, b4+1:-0.00050, b6+1:0.00126, b7+1:0.00553, b9+1:-0.00195, b10+1:-0.00054, b11+1:-0.00287, (b13-1013.34)+1:-0.00303];[y1+1:0.00011, y2+1:0.00017, y3+1:-0.00039, y4+1:-0.00014, y5+1:0.00066, y6+1:0.00009, y7+1:0.00144, y8+1:0.00050, y9+1:-0.00026, (y11-1013.34)+1:-0.00022, (y12-1013.34)+1:-0.00454, (y12-1133.38)+1:-0.00441, (y13-1013.34)+1:-0.01063, (y13-1133.38)+1:-0.…	[b2+1:0.83, b3+1:-1.37, b4+1:-1.21, b6+1:2.17, b7+1:8.09, b9+1:-2.09, b10+1:-0.51, b11+1:-2.55, (b13-1013.34)+1:-1.97];[y1+1:0.64, y2+1:0.59, y3+1:-1.07, y4+1:-0.30, y5+1:1.17, y6+1:0.14, y7+1:1.77, y8+1:0.55, y9+1:-0.25, (y11-1013.34)+1:-0.16, (y12-1013.34)+1:-2.98, (y12-1133.38)+1:-3.14, (y13-1013.34)+1:-6.40, (y13-1133.38)+1:-15.83, (y17-648.21)+2:2.73, (y17-810.26)+2:1.14, (y17-1013.34)+2:-0.…	[b2+1:61274, b3+1:43416, b4+1:38232, b6+1:5394, b7+1:5232, b9+1:12460, b10+1:11060, b11+1:6666, (b13-1013.34)+1:5927];[y1+1:10879, y2+1:4727, y3+1:4081, y4+1:196626, y5+1:26984, y6+1:30216, y7+1:28826, y8+1:40990, y9+1:13545, (y11-1013.34)+1:15915, (y12-1013.34)+1:10235, (y12-1133.38)+1:5273, (y13-1013.34)+1:8566, (y13-1133.38)+1:5663, (y17-648.21)+2:16857, (y17-810.26)+2:43070, (y17-1013.34)+2:1…	43	T	0	0	0	29.1554	5.17509	9.1596	1216.42	H5N2	27.0796
C:\Users\Bertozzi Lab\Desktop\Stacy\Raw Files\Mucinome Raw Files\OC107\200921_SAM_OC107_Asc1_Slice5.raw	33986	49.9677	33948	1211.89	3	3632.64	P01024	Homo sapiens OX=9606	Complement C3	[74 to 94]	TVLTPATNHMGNVTFTIPANR	K,E	TVLTPATNHMGN[N-Glycosylation:H6N2 on N]VTFTIPANR	1	3632.63	43.4541	0	[b2+1, b3+1, b4+1, b6+1, b7+1, b8+1, b9+1, b10+1, b11+1, (b13-1175.40)+1];[y1+1, y2+1, y3+1, y4+1, y5+1, y6+1, y7+1, y8+1, y9+1, (y11-1175.40)+1, (y12-1175.40)+1, (y12-1295.44)+1, (y17-810.26)+2, (y17-972.32)+2, (y17-1175.40)+2, (y18-1175.40)+2, (y19-810.26)+2];[(M0-1378.48)+2, (M0-1295.44)+2, (M0-1175.40)+2, (M0-972.32)+2, (M0-810.26)+2, (M0-648.21)+2, (M0-486.16)+2];[D109+1, D126+1, D138+1, D14…	[b2+1:201.12365, b3+1:314.20709, b4+1:415.25498, b6+1:583.34564, b7+1:684.39636, b8+1:798.43658, b9+1:935.49432, b10+1:1066.53699, b11+1:1123.55432, (b13-1175.40)+1:1539.74790];[y1+1:175.11903, y2+1:289.16229, y3+1:360.19839, y4+1:457.25163, y5+1:570.33615, y6+1:671.38429, y7+1:818.45076, y8+1:919.49921, y9+1:1018.56500, (y11-1175.40)+1:1392.70237, (y12-1175.40)+1:1523.75278, (y12-1295.44)+1:1403…	[b2+1:0.00028, b3+1:-0.00034, b4+1:-0.00014, b6+1:0.00065, b7+1:0.00369, b8+1:0.00099, b9+1:-0.00018, b10+1:0.00200, b11+1:-0.00213, (b13-1175.40)+1:0.00073];[y1+1:0.00008, y2+1:0.00041, y3+1:-0.00060, y4+1:-0.00012, y5+1:0.00033, y6+1:0.00079, y7+1:-0.00115, y8+1:-0.00038, y9+1:-0.00300, (y11-1175.40)+1:-0.00939, (y12-1175.40)+1:0.00053, (y12-1295.44)+1:-0.02052, (y17-810.26)+2:0.00543, (y17-972…	[b2+1:1.40, b3+1:-1.09, b4+1:-0.33, b6+1:1.12, b7+1:5.41, b8+1:1.24, b9+1:-0.20, b10+1:1.87, b11+1:-1.90, (b13-1175.40)+1:0.48];[y1+1:0.47, y2+1:1.43, y3+1:-1.67, y4+1:-0.27, y5+1:0.58, y6+1:1.18, y7+1:-1.41, y8+1:-0.42, y9+1:-2.95, (y11-1175.40)+1:-6.75, (y12-1175.40)+1:0.35, (y12-1295.44)+1:-14.63, (y17-810.26)+2:2.25, (y17-972.32)+2:-1.48, (y17-1175.40)+2:-0.10, (y18-1175.40)+2:-0.90, (y19-810…	[b2+1:85242, b3+1:49607, b4+1:52132, b6+1:4747, b7+1:3787, b8+1:4710, b9+1:10888, b10+1:15921, b11+1:5470, (b13-1175.40)+1:12671];[y1+1:17705, y2+1:7271, y3+1:3677, y4+1:261737, y5+1:35884, y6+1:48643, y7+1:38474, y8+1:67413, y9+1:16277, (y11-1175.40)+1:20387, (y12-1175.40)+1:10644, (y12-1295.44)+1:11118, (y17-810.26)+2:29337, (y17-972.32)+2:47984, (y17-1175.40)+2:139281, (y18-1175.40)+2:58552, (…	43	T	0	0	0	27.1329	7.17694	9.14425	1378.48	H6N2	16.3335
C:\Users\Bertozzi Lab\Desktop\Stacy\Raw Files\Mucinome Raw Files\OC107\200921_SAM_OC107_Asc1_Slice4.raw	30372	50.0404	30324	1157.87	3	3470.58	P01024	Homo sapiens OX=9606	Complement C3	[74 to 94]	TVLTPATNHMGNVTFTIPANR	K,E	TVLTPATNHMGN[N-Glycosylation:H5N2 on N]VTFTIPANR	1	3470.58	43.4276	0	[b2+1, b3+1, b4+1, b9+1, b10+1, (b12-1013.34)+1, (b13-1013.34)+1, (b16-1013.34)+1];[y1+1, y2+1, y4+1, y5+1, y6+1, y7+1, y8+1, y9+1, (y11-1013.34)+1, (y12-648.21)+1, (y12-1013.34)+1, (y13-648.21)+2, (y13-1013.34)+1, (y14-1013.34)+1, (y17-648.21)+2, (y17-810.26)+2, (y17-1013.34)+2, (y17-1133.38)+2, (y18-1013.34)+2, (y19-810.26)+2, (y19-1013.34)+2];[(M0-1216.42)+2, (M0-1133.38)+2, (M0-1013.34)+2, (M…	[b2+1:201.12364, b3+1:314.20776, b4+1:415.25534, b9+1:935.49723, b10+1:1066.53628, (b12-1013.34)+1:1440.65356, (b13-1013.34)+1:1539.73779, (b16-1013.34)+1:1888.87915];[y1+1:175.11894, y2+1:289.16193, y4+1:457.25205, y5+1:570.33624, y6+1:671.38405, y7+1:818.45299, y8+1:919.50192, y9+1:1018.56909, (y11-1013.34)+1:1392.71997, (y12-648.21)+1:1888.87915, (y12-1013.34)+1:1523.75766, (y13-648.21)+2:1013…	[b2+1:0.00027, b3+1:0.00033, b4+1:0.00023, b9+1:0.00272, b10+1:0.00129, (b12-1013.34)+1:-0.02519, (b13-1013.34)+1:-0.00937, (b16-1013.34)+1:-0.03179];[y1+1:-0.00001, y2+1:0.00005, y4+1:0.00029, y5+1:0.00042, y6+1:0.00055, y7+1:0.00108, y8+1:0.00233, y9+1:0.00109, (y11-1013.34)+1:0.00820, (y12-648.21)+1:-0.00529, (y12-1013.34)+1:0.00541, (y13-648.21)+2:0.03105, (y13-1013.34)+1:-0.00485, (y14-1013.…	[b2+1:1.36, b3+1:1.06, b4+1:0.55, b9+1:2.91, b10+1:1.21, (b12-1013.34)+1:-17.50, (b13-1013.34)+1:-6.09, (b16-1013.34)+1:-16.84];[y1+1:-0.06, y2+1:0.16, y4+1:0.63, y5+1:0.74, y6+1:0.82, y7+1:1.32, y8+1:2.54, y9+1:1.07, (y11-1013.34)+1:5.89, (y12-648.21)+1:-2.80, (y12-1013.34)+1:3.55, (y13-648.21)+2:15.34, (y13-1013.34)+1:-2.92, (y14-1013.34)+1:10.75, (y17-648.21)+2:-1.19, (y17-810.26)+2:2.39, (y17…	[b2+1:63859, b3+1:36426, b4+1:35857, b9+1:12991, b10+1:14584, (b12-1013.34)+1:5945, (b13-1013.34)+1:9683, (b16-1013.34)+1:4112];[y1+1:14159, y2+1:4291, y4+1:186031, y5+1:23215, y6+1:40408, y7+1:34991, y8+1:51004, y9+1:10384, (y11-1013.34)+1:12831, (y12-648.21)+1:4112, (y12-1013.34)+1:12333, (y13-648.21)+2:11603, (y13-1013.34)+1:7950, (y14-1013.34)+1:4711, (y17-648.21)+2:16418, (y17-810.26)+2:2876…	43	T	0	0	0	29.1513	5.12608	9.15019	1216.42	H5N2	14.6917
C:\Users\Bertozzi Lab\Desktop\Stacy\Raw Files\Mucinome Raw Files\OC107\200921_SAM_OC107_Asc1_Slice3.raw	24217	44.286	24173	1217.22	3	3648.63	P01024	Homo sapiens OX=9606	Complement C3	[74 to 94]	TVLTPATNHMGNVTFTIPANR	K,E	TVLTPATNHM[Common Variable:Oxidation on M]GN[N-Glycosylation:H6N2 on N]VTFTIPANR	2	3648.62	43.4248	0	[b2+1, b3+1, b4+1, b6+1, b7+1, b8+1, b9+1, b11+1, (b12-1175.40)+1];[y1+1, y2+1, y3+1, y4+1, y5+1, y6+1, y7+1, y8+1, y9+1, (y11-1175.40)+1, (y12-1175.40)+1, (y13-810.26)+2, (y13-1295.44)+1, (y17-810.26)+2, (y17-972.32)+2, (y17-1175.40)+2, (y17-1295.44)+2, (y18-1175.40)+2];[(M0-1378.48)+2, (M0-1295.44)+2, (M0-1175.40)+2, (M0-972.32)+2, (M0-810.26)+2, (M0-648.21)+2, (M0-486.16)+2];[D109+1, D126+1, D…	[b2+1:201.12396, b3+1:314.20804, b4+1:415.25530, b6+1:583.34241, b7+1:684.39447, b8+1:798.42981, b9+1:935.49375, b11+1:1139.56384, (b12-1175.40)+1:1456.65186];[y1+1:175.11917, y2+1:289.16214, y3+1:360.19809, y4+1:457.25198, y5+1:570.33624, y6+1:671.38426, y7+1:818.45423, y8+1:919.49982, y9+1:1018.57330, (y11-1175.40)+1:1392.71667, (y12-1175.40)+1:1539.74170, (y13-810.26)+2:1021.49078, (y13-1295.4…	[b2+1:0.00059, b3+1:0.00061, b4+1:0.00019, b6+1:-0.00258, b7+1:0.00180, b8+1:-0.00579, b9+1:-0.00076, b11+1:0.01247, (b12-1175.40)+1:-0.02181];[y1+1:0.00022, y2+1:0.00026, y3+1:-0.00090, y4+1:0.00023, y5+1:0.00042, y6+1:0.00076, y7+1:0.00232, y8+1:0.00022, y9+1:0.00530, (y11-1175.40)+1:0.00491, (y12-1175.40)+1:-0.00547, (y13-810.26)+2:0.03602, (y13-1295.44)+1:-0.02051, (y17-810.26)+2:-0.00124, (y…	[b2+1:2.96, b3+1:1.94, b4+1:0.45, b6+1:-4.43, b7+1:2.64, b8+1:-7.25, b9+1:-0.81, b11+1:10.95, (b12-1175.40)+1:-14.98];[y1+1:1.26, y2+1:0.90, y3+1:-2.52, y4+1:0.50, y5+1:0.74, y6+1:1.14, y7+1:2.84, y8+1:0.24, y9+1:5.21, (y11-1175.40)+1:3.53, (y12-1175.40)+1:-3.55, (y13-810.26)+2:17.65, (y13-1295.44)+1:-13.19, (y17-810.26)+2:-0.51, (y17-972.32)+2:0.68, (y17-1175.40)+2:0.89, (y17-1295.44)+2:-2.28, (…	[b2+1:108896, b3+1:68288, b4+1:60533, b6+1:6055, b7+1:8013, b8+1:4034, b9+1:20303, b11+1:5971, (b12-1175.40)+1:9902];[y1+1:18451, y2+1:9661, y3+1:6457, y4+1:326724, y5+1:42253, y6+1:72172, y7+1:52274, y8+1:69528, y9+1:21542, (y11-1175.40)+1:14698, (y12-1175.40)+1:12376, (y13-810.26)+2:25761, (y13-1295.44)+1:8917, (y17-810.26)+2:30595, (y17-972.32)+2:52579, (y17-1175.40)+2:177005, (y17-1295.44)+2:…	43	T	0	0	0	27.116	7.16982	9.13902	1378.48	H6N2	13.8753
C:\Users\Bertozzi Lab\Desktop\Stacy\Raw Files\Mucinome Raw Files\OC107\200921_SAM_OC107_Asc1_Slice1.raw	41762	69.2556	41722	1045.77	4	4179.04	P01876|P01877|P0DOX2		Immunoglobulin heavy constant alpha 1|Immunoglobulin heavy constant alpha 2|Immunoglobulin alpha-2 heavy chain		LSLHRPALEDLLLGSEANLTCTLTGLR	R,D	LSLHRPALEDLLLGSEAN[N-Glycosylation:H5N2 on N]LTC[Common Fixed:Carbamidomethyl on C]TLTGLR	2	4179.01	43.4208	0	[b4+1, b5+1, b8+1, b9+1, b10+2, b11+2, b12+2, b13+2, b14+2, b15+2, b16+1, b17+2, (b18-1013.34)+2, (b19-1133.38)+2, (b20-1013.34)+2];[y1+1, y2+1, y3+1, y4+1, y5+1, y6+1, y7+1, y8+1, y9+1, (y10-1013.34)+1, (y10-1133.38)+1, (y11-1013.34)+1, (y12-1013.34)+1, (y13-1013.34)+1, (y14-1013.34)+1, (y15-1013.34)+1];[(M0-1216.42)+2, (M0-1133.38)+2, (M0-1013.34)+2];[D109+1, D126+1, D138+1, D144+1, D163+1, D16…	[b4+1:451.26706, b5+1:607.36805, b8+1:888.54577, b9+1:1017.58398, b10+2:566.80915, b11+2:623.35206, b12+2:679.89392, b13+2:736.43599, b14+2:764.94703, b15+2:808.46251, b16+1:1744.95923, b17+2:908.50275, (b18-1013.34)+2:1067.06205, (b19-1133.38)+2:1063.58419, (b20-1013.34)+2:1174.12588];[y1+1:175.11908, y2+1:288.20291, y3+1:345.22496, y4+1:446.27184, y5+1:559.35641, y6+1:660.40486, y7+1:820.43524,…	[b4+1:0.00071, b5+1:0.00060, b8+1:0.00437, b9+1:-0.00001, b10+2:0.00009, b11+2:0.00185, b12+2:0.00150, b13+2:0.00157, b14+2:0.00219, b15+2:0.00112, b16+1:0.00002, b17+2:0.00189, (b18-1013.34)+2:-0.00180, (b19-1133.38)+2:-0.00041, (b20-1013.34)+2:-0.00589];[y1+1:0.00013, y2+1:-0.00010, y3+1:0.00048, y4+1:-0.00032, y5+1:0.00019, y6+1:0.00096, y7+1:0.00069, y8+1:0.00059, y9+1:0.00008, (y10-1013.34)+…	[b4+1:1.59, b5+1:0.98, b8+1:4.93, b9+1:-0.01, b10+2:0.08, b11+2:1.49, b12+2:1.11, b13+2:1.07, b14+2:1.43, b15+2:0.69, b16+1:0.01, b17+2:1.04, (b18-1013.34)+2:-0.84, (b19-1133.38)+2:-0.19, (b20-1013.34)+2:-2.51];[y1+1:0.73, y2+1:-0.36, y3+1:1.40, y4+1:-0.72, y5+1:0.34, y6+1:1.46, y7+1:0.84, y8+1:0.64, y9+1:0.08, (y10-1013.34)+1:-0.26, (y10-1133.38)+1:-4.32, (y11-1013.34)+1:3.44, (y12-1013.34)+1:0.…	[b4+1:17586, b5+1:73778, b8+1:18265, b9+1:28384, b10+2:252715, b11+2:409594, b12+2:378515, b13+2:202398, b14+2:103079, b15+2:59461, b16+1:14467, b17+2:117146, (b18-1013.34)+2:21385, (b19-1133.38)+2:28742, (b20-1013.34)+2:23569];[y1+1:58388, y2+1:16144, y3+1:107141, y4+1:101352, y5+1:52122, y6+1:80306, y7+1:176302, y8+1:303144, y9+1:114968, (y10-1013.34)+1:54062, (y10-1133.38)+1:15665, (y11-1013.3…	43	T	0	0	0	31.1812	3.05829	9.18128	1216.42	H5N2	9.33295
C:\Users\Bertozzi Lab\Desktop\Stacy\Raw Files\Mucinome Raw Files\OC107\200921_SAM_OC107_Asc1_Slice1.raw	22795	44.2126	22770	1217.22	3	3648.63	P01024	Homo sapiens OX=9606	Complement C3	[74 to 94]	TVLTPATNHMGNVTFTIPANR	K,E	TVLTPATNHM[Common Variable:Oxidation on M]GN[N-Glycosylation:H6N2 on N]VTFTIPANR	2	3648.62	43.3982	0	[b2+1, b3+1, b4+1, b8+1, b9+1, b10+1, b11+1, (b12-1175.40)+1, (b13-1175.40)+1];[y1+1, y2+1, y3+1, y4+1, y5+1, y6+1, y7+1, y8+1, y9+1, (y11-1175.40)+1, (y12-1175.40)+1, (y13-1175.40)+1, (y14-1175.40)+1, (y17-810.26)+2, (y17-972.32)+2, (y17-1175.40)+2, (y18-972.32)+2, (y18-1175.40)+2, (y19-1175.40)+2];[(M0-1378.48)+2, (M0-1295.44)+2, (M0-1175.40)+2, (M0-972.32)+2, (M0-810.26)+2, (M0-648.21)+2];[D10…	[b2+1:201.12354, b3+1:314.20803, b4+1:415.25560, b8+1:798.43140, b9+1:935.49957, b10+1:1082.52844, b11+1:1139.55298, (b12-1175.40)+1:1456.68420, (b13-1175.40)+1:1555.74768];[y1+1:175.11919, y2+1:289.16269, y3+1:360.20004, y4+1:457.25206, y5+1:570.33710, y6+1:671.38426, y7+1:818.45177, y8+1:919.50024, y9+1:1018.56726, (y11-1175.40)+1:1392.71191, (y12-1175.40)+1:1539.74939, (y13-1175.40)+1:1676.807…	[b2+1:0.00017, b3+1:0.00059, b4+1:0.00049, b8+1:-0.00420, b9+1:0.00507, b10+1:-0.00146, b11+1:0.00161, (b12-1175.40)+1:0.01054, (b13-1175.40)+1:0.00560];[y1+1:0.00023, y2+1:0.00081, y3+1:0.00105, y4+1:0.00030, y5+1:0.00127, y6+1:0.00076, y7+1:-0.00014, y8+1:0.00065, y9+1:-0.00075, (y11-1175.40)+1:0.00015, (y12-1175.40)+1:0.00222, (y13-1175.40)+1:0.00093, (y14-1175.40)+1:-0.01600, (y17-810.26)+2:0…	[b2+1:0.83, b3+1:1.89, b4+1:1.18, b8+1:-5.26, b9+1:5.42, b10+1:-1.35, b11+1:1.41, (b12-1175.40)+1:7.24, (b13-1175.40)+1:3.60];[y1+1:1.35, y2+1:2.81, y3+1:2.92, y4+1:0.67, y5+1:2.24, y6+1:1.14, y7+1:-0.17, y8+1:0.71, y9+1:-0.73, (y11-1175.40)+1:0.11, (y12-1175.40)+1:1.44, (y13-1175.40)+1:0.55, (y14-1175.40)+1:-8.94, (y17-810.26)+2:1.10, (y17-972.32)+2:-0.09, (y17-1175.40)+2:1.33, (y18-972.32)+2:0.…	[b2+1:79034, b3+1:43200, b4+1:53835, b8+1:4254, b9+1:13970, b10+1:14208, b11+1:5430, (b12-1175.40)+1:6083, (b13-1175.40)+1:8229];[y1+1:10129, y2+1:7326, y3+1:6649, y4+1:258025, y5+1:35551, y6+1:58050, y7+1:35329, y8+1:68403, y9+1:16322, (y11-1175.40)+1:15404, (y12-1175.40)+1:9933, (y13-1175.40)+1:5849, (y14-1175.40)+1:5095, (y17-810.26)+2:28604, (y17-972.32)+2:37131, (y17-1175.40)+2:109129, (y18-…	43	T	0	0	0	28.1205	6.13668	9.14097	1378.48	H6N2	10.7253
C:\Users\Bertozzi Lab\Desktop\Stacy\Raw Files\Mucinome Raw Files\OC107\200921_SAM_OC107_Asc1_Slice5.raw	37764	54.9471	37723	1236.9	3	3707.69	P00738	Homo sapiens OX=9606	Haptoglobin	[236 to 251]	VVLHPNYSQVDIGLIK	K,L	VVLHPN[N-Glycosylation:H5N4A1 on N]YSQVDIGLIK	1	3707.68	42.6195	0	[b2+1, b3+1, b4+1, (b7-1710.60)+1, (b10-1710.60)+1, (b11-1710.60)+1, (b12-1710.60)+1, (b13-1710.60)+1, (b14-1710.60)+1, (b15-1710.60)+1];[y1+1, y2+1, y3+1, y4+1, y5+1, y6+1, y7+1, y9+1, y10+1, (y12-1710.60)+1, (y12-1830.64)+1, (y15-1830.64)+1];[(M0-1913.68)+1, (M0-1830.64)+2, (M0-1710.60)+2, (M0-1507.52)+2, (M0-1345.47)+2, (M0-1183.41)+2, (M0-1021.36)+2, (M0-818.28)+2, (M0-656.23)+2];[D109+1, D12…	[b2+1:199.14421, b3+1:312.22873, b4+1:449.28674, (b7-1710.60)+1:1026.51660, (b10-1710.60)+1:1340.68286, (b11-1710.60)+1:1455.70264, (b12-1710.60)+1:1568.79260, (b13-1710.60)+1:1625.80652, (b14-1710.60)+1:1738.90283, (b15-1710.60)+1:1851.99731];[y1+1:147.11293, y2+1:260.19662, y3+1:373.28165, y4+1:430.30268, y5+1:543.38654, y6+1:658.41362, y7+1:757.48181, y9+1:972.57135, y10+1:1135.63672, (y12-171…	[b2+1:0.00011, b3+1:0.00056, b4+1:-0.00034, (b7-1710.60)+1:-0.00887, (b10-1710.60)+1:-0.00163, (b11-1710.60)+1:-0.00880, (b12-1710.60)+1:-0.00289, (b13-1710.60)+1:-0.01044, (b14-1710.60)+1:0.00181, (b15-1710.60)+1:0.01223];[y1+1:0.00013, y2+1:-0.00024, y3+1:0.00071, y4+1:0.00028, y5+1:0.00008, y6+1:0.00022, y7+1:-0.00001, y9+1:-0.00107, y10+1:0.00097, (y12-1710.60)+1:0.00139, (y12-1830.64)+1:0.00…	[b2+1:0.54, b3+1:1.80, b4+1:-0.75, (b7-1710.60)+1:-8.65, (b10-1710.60)+1:-1.22, (b11-1710.60)+1:-6.05, (b12-1710.60)+1:-1.85, (b13-1710.60)+1:-6.43, (b14-1710.60)+1:1.04, (b15-1710.60)+1:6.61];[y1+1:0.86, y2+1:-0.94, y3+1:1.92, y4+1:0.65, y5+1:0.15, y6+1:0.33, y7+1:-0.01, y9+1:-1.10, y10+1:0.85, (y12-1710.60)+1:0.89, (y12-1830.64)+1:2.66, (y15-1830.64)+1:7.58];[(M0-1913.68)+1:-5.39, (M0-1830.64)+…	[b2+1:7274, b3+1:4098, b4+1:75611, (b7-1710.60)+1:4467, (b10-1710.60)+1:7680, (b11-1710.60)+1:16429, (b12-1710.60)+1:7158, (b13-1710.60)+1:5094, (b14-1710.60)+1:7341, (b15-1710.60)+1:5713];[y1+1:7521, y2+1:19311, y3+1:5078, y4+1:29344, y5+1:70152, y6+1:16252, y7+1:4597, y9+1:12927, y10+1:4835, (y12-1710.60)+1:27006, (y12-1830.64)+1:5234, (y15-1830.64)+1:5305];[(M0-1913.68)+1:15546, (M0-1830.64)+2…	42	T	0	0	0	22.0396	9.16605	11.4138	1913.68	H5N4A1	25.0202
C:\Users\Bertozzi Lab\Desktop\Stacy\Raw Files\Mucinome Raw Files\OC107\200921_SAM_OC107_Asc1_Slice2.raw	36219	60.1568	36197	1333.94	3	3998.79	P00738	Homo sapiens OX=9606	Haptoglobin	[236 to 251]	VVLHPNYSQVDIGLIK	K,L	VVLHPN[N-Glycosylation:H5N4A2 on N]YSQVDIGLIK	1	3998.78	42.5985	0	[b2+1, b3+1, b4+1, b5+1, (b7-2001.69)+1, (b11-2001.69)+1, (b11-2121.73)+1, (b13-2001.69)+1, (b14-2001.69)+1, (b15-2001.69)+1];[y1+1, y2+1, y3+1, y4+1, y5+1, y6+1, y7+1, y9+1, y10+1, (y12-2001.69)+1, (y12-2121.73)+1, (y15-2121.73)+1];[(M0-2204.77)+1, (M0-2121.73)+2, (M0-2001.69)+2, (M0-1798.61)+2, (M0-1636.56)+2, (M0-1474.51)+2, (M0-1312.46)+2, (M0-1109.38)+2, (M0-947.32)+2];[D109+1, D126+1, D138+…	[b2+1:199.14450, b3+1:312.22870, b4+1:449.28711, b5+1:546.34015, (b7-2001.69)+1:1026.51062, (b11-2001.69)+1:1455.71202, (b11-2121.73)+1:1335.66467, (b13-2001.69)+1:1625.80811, (b14-2001.69)+1:1738.90173, (b15-2001.69)+1:1852.00208];[y1+1:147.11308, y2+1:260.19720, y3+1:373.28076, y4+1:430.30260, y5+1:543.38733, y6+1:658.41400, y7+1:757.48767, y9+1:972.57251, y10+1:1135.63440, (y12-2001.69)+1:1549…	[b2+1:0.00040, b3+1:0.00053, b4+1:0.00003, b5+1:0.00030, (b7-2001.69)+1:-0.01485, (b11-2001.69)+1:0.00059, (b11-2121.73)+1:-0.00558, (b13-2001.69)+1:-0.00886, (b14-2001.69)+1:0.00071, (b15-2001.69)+1:0.01699];[y1+1:0.00028, y2+1:0.00034, y3+1:-0.00017, y4+1:0.00020, y5+1:0.00087, y6+1:0.00060, y7+1:0.00585, y9+1:0.00009, y10+1:-0.00135, (y12-2001.69)+1:0.00605, (y12-2121.73)+1:-0.00315, (y15-2121…	[b2+1:2.00, b3+1:1.70, b4+1:0.07, b5+1:0.56, (b7-2001.69)+1:-14.48, (b11-2001.69)+1:0.40, (b11-2121.73)+1:-4.18, (b13-2001.69)+1:-5.45, (b14-2001.69)+1:0.41, (b15-2001.69)+1:9.18];[y1+1:1.91, y2+1:1.30, y3+1:-0.46, y4+1:0.47, y5+1:1.60, y6+1:0.91, y7+1:7.74, y9+1:0.09, y10+1:-1.19, (y12-2001.69)+1:3.91, (y12-2121.73)+1:-2.21, (y15-2121.73)+1:-9.72];[(M0-2204.77)+1:-2.85, (M0-2121.73)+2:-4.99, (M0…	[b2+1:5731, b3+1:4213, b4+1:71763, b5+1:3347, (b7-2001.69)+1:8745, (b11-2001.69)+1:14306, (b11-2121.73)+1:9888, (b13-2001.69)+1:5443, (b14-2001.69)+1:5631, (b15-2001.69)+1:5843];[y1+1:9191, y2+1:17737, y3+1:4412, y4+1:32364, y5+1:74978, y6+1:18389, y7+1:4971, y9+1:13149, y10+1:5588, (y12-2001.69)+1:28507, (y12-2121.73)+1:4072, (y15-2121.73)+1:5894];[(M0-2204.77)+1:10864, (M0-2121.73)+2:48138, (M0…	42	T	0	0	0	22.0337	9.16964	11.3952	2204.77	H5N4A2	17.896
C:\Users\Bertozzi Lab\Desktop\Stacy\Raw Files\Mucinome Raw Files\OC107\200921_SAM_OC107_Asc1_Slice7.raw	39547	57.5469	39520	1149.02	4	4592.07	P00738|P00739	Homo sapiens OX=9606	Haptoglobin|Haptoglobin-related protein		MVSHHNLTTGATLINEQWLLTTAK	K,N	MVSHHN[N-Glycosylation:H5N4A1 on N]LTTGATLINEQWLLTTAK	1	4592.06	42.5959	0	[b4+1, b5+1, (b7-1710.60)+1, (b8-1710.60)+1, (b9-1710.60)+1, (b11-1710.60)+1, (b12-1710.60)+1, (b13-1710.60)+1, (b14-1710.60)+1, (b20-1710.60)+2];[y1+1, y2+1, y3+1, y4+1, y5+1, y6+1, y7+1, y8+1, y9+1, y10+1, y11+1, y13+1, y15+1, y16+1, y17+1];[(M0-1913.68)+2, (M0-1830.64)+2, (M0-1710.60)+2, (M0-1507.52)+2, (M0-1345.47)+2, (M0-1183.41)+2, (M0-1021.36)+2];[D126+1, D138+1, D144+1, D163+1, D168+1, D1…	[b4+1:455.20694, b5+1:592.26600, (b7-1710.60)+1:1022.47821, (b8-1710.60)+1:1123.51245, (b9-1710.60)+1:1224.56104, (b11-1710.60)+1:1352.64587, (b12-1710.60)+1:1453.67444, (b13-1710.60)+1:1566.77820, (b14-1710.60)+1:1679.86279, (b20-1710.60)+2:1232.11922];[y1+1:147.11285, y2+1:218.15016, y3+1:319.19781, y4+1:420.24532, y5+1:533.32996, y6+1:646.41374, y7+1:832.49227, y8+1:960.55164, y9+1:1089.59262,…	[b4+1:-0.00018, b5+1:-0.00003, (b7-1710.60)+1:0.00582, (b8-1710.60)+1:-0.00762, (b9-1710.60)+1:-0.00671, (b11-1710.60)+1:0.01955, (b12-1710.60)+1:0.00044, (b13-1710.60)+1:0.02013, (b14-1710.60)+1:0.02066, (b20-1710.60)+2:-0.00251];[y1+1:0.00005, y2+1:0.00024, y3+1:0.00022, y4+1:0.00004, y5+1:0.00062, y6+1:0.00034, y7+1:-0.00045, y8+1:0.00034, y9+1:-0.00126, y10+1:-0.00144, y11+1:-0.00331, y13+1:0…	[b4+1:-0.39, b5+1:-0.05, (b7-1710.60)+1:5.70, (b8-1710.60)+1:-6.79, (b9-1710.60)+1:-5.48, (b11-1710.60)+1:14.46, (b12-1710.60)+1:0.30, (b13-1710.60)+1:12.86, (b14-1710.60)+1:12.31, (b20-1710.60)+2:-1.02];[y1+1:0.34, y2+1:1.12, y3+1:0.69, y4+1:0.10, y5+1:1.16, y6+1:0.53, y7+1:-0.54, y8+1:0.36, y9+1:-1.16, y10+1:-1.20, y11+1:-2.52, y13+1:0.35, y15+1:3.35, y16+1:4.29, y17+1:-3.59];[(M0-1913.68)+2:-2…	[b4+1:5152, b5+1:17625, (b7-1710.60)+1:8704, (b8-1710.60)+1:4454, (b9-1710.60)+1:4128, (b11-1710.60)+1:3566, (b12-1710.60)+1:4650, (b13-1710.60)+1:3848, (b14-1710.60)+1:5155, (b20-1710.60)+2:9457];[y1+1:4646, y2+1:5492, y3+1:16111, y4+1:34883, y5+1:32763, y6+1:24002, y7+1:23551, y8+1:18161, y9+1:17345, y10+1:36645, y11+1:17946, y13+1:10785, y15+1:6295, y16+1:6631, y17+1:4505];[(M0-1913.68)+2:6886…	42	T	0	0	0	25.0465	7.12729	10.4221	1913.68	H5N4A1	23.8881
C:\Users\Bertozzi Lab\Desktop\Stacy\Raw Files\Mucinome Raw Files\OC107\200921_SAM_OC107_Asc1_Slice1.raw	33029	57.7178	32989	1149.03	4	4592.07	P00738|P00739	Homo sapiens OX=9606	Haptoglobin|Haptoglobin-related protein		MVSHHNLTTGATLINEQWLLTTAK	K,N	MVSHHN[N-Glycosylation:H5N4A1 on N]LTTGATLINEQWLLTTAK	1	4592.06	42.5837	0	[b4+1, b5+1, (b6-1710.60)+1, (b7-1710.60)+1, (b8-1710.60)+1, (b12-1710.60)+1, (b13-1710.60)+1, (b14-1710.60)+1];[y1+1, y2+1, y3+1, y4+1, y5+1, y6+1, y7+1, y8+1, y9+1, y10+1, y11+1, y12+1, y13+1, y15+1, y16+1, y17+1];[(M0-1913.68)+2, (M0-1830.64)+2, (M0-1710.60)+2, (M0-1507.52)+2, (M0-1345.47)+2, (M0-1183.41)+2, (M0-1021.36)+2];[D109+1, D126+1, D138+1, D144+1, D163+1, D168+1, D186+1, D204+1, D274+…	[b4+1:455.20831, b5+1:592.26605, (b6-1710.60)+1:909.39130, (b7-1710.60)+1:1022.47632, (b8-1710.60)+1:1123.52209, (b12-1710.60)+1:1453.68164, (b13-1710.60)+1:1566.76196, (b14-1710.60)+1:1679.84143];[y1+1:147.11276, y2+1:218.15021, y3+1:319.19772, y4+1:420.24597, y5+1:533.33020, y6+1:646.41296, y7+1:832.49279, y8+1:960.54856, y9+1:1089.59476, y10+1:1203.63516, y11+1:1316.72900, y12+1:1429.80469, y1…	[b4+1:0.00120, b5+1:0.00002, (b6-1710.60)+1:0.00297, (b7-1710.60)+1:0.00393, (b8-1710.60)+1:0.00203, (b12-1710.60)+1:0.00764, (b13-1710.60)+1:0.00390, (b14-1710.60)+1:-0.00070];[y1+1:-0.00004, y2+1:0.00029, y3+1:0.00013, y4+1:0.00070, y5+1:0.00086, y6+1:-0.00044, y7+1:0.00007, y8+1:-0.00274, y9+1:0.00087, y10+1:-0.00166, y11+1:0.00813, y12+1:-0.00025, y13+1:-0.00167, y15+1:0.00030, y16+1:0.00121,…	[b4+1:2.64, b5+1:0.04, (b6-1710.60)+1:3.27, (b7-1710.60)+1:3.85, (b8-1710.60)+1:1.81, (b12-1710.60)+1:5.26, (b13-1710.60)+1:2.49, (b14-1710.60)+1:-0.42];[y1+1:-0.29, y2+1:1.33, y3+1:0.40, y4+1:1.67, y5+1:1.61, y6+1:-0.68, y7+1:0.09, y8+1:-2.85, y9+1:0.80, y10+1:-1.38, y11+1:6.18, y12+1:-0.18, y13+1:-1.09, y15+1:0.18, y16+1:0.69, y17+1:3.63];[(M0-1913.68)+2:-4.37, (M0-1830.64)+2:-2.95, (M0-1710.60…	[b4+1:8270, b5+1:22300, (b6-1710.60)+1:9379, (b7-1710.60)+1:9050, (b8-1710.60)+1:4172, (b12-1710.60)+1:4816, (b13-1710.60)+1:8161, (b14-1710.60)+1:6592];[y1+1:6035, y2+1:8733, y3+1:21857, y4+1:57017, y5+1:40061, y6+1:33369, y7+1:40191, y8+1:16499, y9+1:22369, y10+1:54101, y11+1:24027, y12+1:8185, y13+1:10787, y15+1:8755, y16+1:7582, y17+1:5116];[(M0-1913.68)+2:93933, (M0-1830.64)+2:71936, (M0-171…	42	T	0	0	0	24.0411	7.11937	11.4232	1913.68	H5N4A1	21.6731
C:\Users\Bertozzi Lab\Desktop\Stacy\Raw Files\Mucinome Raw Files\OC107\200921_SAM_OC107_Asc1_Slice6.raw	38707	57.0669	38678	1000.7	4	3998.78	P00738	Homo sapiens OX=9606	Haptoglobin	[236 to 251]	VVLHPNYSQVDIGLIK	K,L	VVLHPN[N-Glycosylation:H5N4A2 on N]YSQVDIGLIK	1	3998.78	42.5788	1	[b2+1, b4+1, (b7-2001.69)+1, (b10-2001.69)+1, (b11-1798.61)+1, (b11-2001.69)+1, (b11-2121.73)+1, (b12-2001.69)+1, (b13-2001.69)+1, (b14-2001.69)+1, (b15-2001.69)+1];[y1+1, y3+1, y4+1, y5+1, y6+1, y7+1, y8+1, y9+1, y10+1, (y12-2001.69)+1, (y15-2121.73)+1];[(M0-2204.77)+1, (M0-2121.73)+2, (M0-2001.69)+2, (M0-1798.61)+2, (M0-1636.56)+2, (M0-1474.51)+2, (M0-1312.46)+2, (M0-1109.38)+2, (M0-947.32)+2];…	[b2+1:199.14391, b4+1:449.28743, (b7-2001.69)+1:1026.50818, (b10-2001.69)+1:1340.68506, (b11-1798.61)+1:1658.78662, (b11-2001.69)+1:1455.70829, (b11-2121.73)+1:1335.65723, (b12-2001.69)+1:1568.79663, (b13-2001.69)+1:1625.81006, (b14-2001.69)+1:1738.89441, (b15-2001.69)+1:1851.98520];[y1+1:147.11281, y3+1:373.27979, y4+1:430.30167, y5+1:543.38583, y6+1:658.41199, y7+1:757.48297, y8+1:885.54138, y9…	[b2+1:-0.00020, b4+1:0.00035, (b7-2001.69)+1:-0.01729, (b10-2001.69)+1:0.00057, (b11-1798.61)+1:-0.00418, (b11-2001.69)+1:-0.00315, (b11-2121.73)+1:-0.01303, (b12-2001.69)+1:0.00113, (b13-2001.69)+1:-0.00690, (b14-2001.69)+1:-0.00662, (b15-2001.69)+1:0.00011];[y1+1:0.00000, y3+1:-0.00115, y4+1:-0.00073, y5+1:-0.00063, y6+1:-0.00142, y7+1:0.00115, y8+1:0.00099, y9+1:0.00265, y10+1:-0.00770, (y12-2…	[b2+1:-1.00, b4+1:0.78, (b7-2001.69)+1:-16.86, (b10-2001.69)+1:0.42, (b11-1798.61)+1:-2.52, (b11-2001.69)+1:-2.16, (b11-2121.73)+1:-9.76, (b12-2001.69)+1:0.72, (b13-2001.69)+1:-4.25, (b14-2001.69)+1:-3.81, (b15-2001.69)+1:0.06];[y1+1:0.03, y3+1:-3.08, y4+1:-1.70, y5+1:-1.16, y6+1:-2.15, y7+1:1.53, y8+1:1.12, y9+1:2.73, y10+1:-6.79, (y12-2001.69)+1:0.13, (y15-2121.73)+1:3.81];[(M0-2204.77)+1:-4.91…	[b2+1:21511, b4+1:366434, (b7-2001.69)+1:45467, (b10-2001.69)+1:33693, (b11-1798.61)+1:19073, (b11-2001.69)+1:89441, (b11-2121.73)+1:44525, (b12-2001.69)+1:37382, (b13-2001.69)+1:55162, (b14-2001.69)+1:37189, (b15-2001.69)+1:59829];[y1+1:63754, y3+1:31969, y4+1:115457, y5+1:329783, y6+1:92108, y7+1:32590, y8+1:23183, y9+1:59854, y10+1:21185, (y12-2001.69)+1:188347, (y15-2121.73)+1:27146];[(M0-220…	42	T	0	0	0	22.0383	9.13479	11.4058	2204.77	H5N4A2	18.3661
C:\Users\Bertozzi Lab\Desktop\Stacy\Raw Files\Mucinome Raw Files\OC107\200921_SAM_OC107_Asc1_Slice1.raw	32938	57.5963	32921	1149.02	4	4592.07	P00738|P00739	Homo sapiens OX=9606	Haptoglobin|Haptoglobin-related protein		MVSHHNLTTGATLINEQWLLTTAK	K,N	MVSHHN[N-Glycosylation:H5N4A1 on N]LTTGATLINEQWLLTTAK	1	4592.06	42.5684	0	[b4+1, b5+1, (b7-1507.52)+1, (b7-1710.60)+1, (b8-1710.60)+1, (b8-1830.64)+1, (b11-1710.60)+1, (b12-1710.60)+1, (b14-1710.60)+1];[y1+1, y2+1, y3+1, y4+1, y5+1, y6+1, y7+1, y8+1, y9+1, y10+1, y11+1, y12+1, y13+1, y15+1, y16+1];[(M0-1913.68)+2, (M0-1830.64)+2, (M0-1710.60)+2, (M0-1507.52)+2, (M0-1345.47)+2, (M0-1183.41)+2, (M0-1021.36)+2];[D109+1, D126+1, D138+1, D144+1, D163+1, D168+1, D186+1, D204…	[b4+1:455.20831, b5+1:592.26733, (b7-1507.52)+1:1225.55652, (b7-1710.60)+1:1022.47443, (b8-1710.60)+1:1123.52344, (b8-1830.64)+1:1003.48267, (b11-1710.60)+1:1352.63721, (b12-1710.60)+1:1453.67847, (b14-1710.60)+1:1679.83630];[y1+1:147.11273, y2+1:218.15012, y3+1:319.19827, y4+1:420.24584, y5+1:533.33035, y6+1:646.41255, y7+1:832.49408, y8+1:960.54852, y9+1:1089.59555, y10+1:1203.63565, y11+1:1316…	[b4+1:0.00120, b5+1:0.00131, (b7-1507.52)+1:0.00476, (b7-1710.60)+1:0.00204, (b8-1710.60)+1:0.00337, (b8-1830.64)+1:0.00378, (b11-1710.60)+1:0.01088, (b12-1710.60)+1:0.00446, (b14-1710.60)+1:-0.00583];[y1+1:-0.00007, y2+1:0.00020, y3+1:0.00068, y4+1:0.00056, y5+1:0.00101, y6+1:-0.00085, y7+1:0.00136, y8+1:-0.00277, y9+1:0.00167, y10+1:-0.00117, y11+1:0.00532, y12+1:0.00036, y13+1:0.00151, y15+1:0…	[b4+1:2.64, b5+1:2.21, (b7-1507.52)+1:3.89, (b7-1710.60)+1:1.99, (b8-1710.60)+1:3.00, (b8-1830.64)+1:3.77, (b11-1710.60)+1:8.05, (b12-1710.60)+1:3.07, (b14-1710.60)+1:-3.47];[y1+1:-0.49, y2+1:0.91, y3+1:2.13, y4+1:1.34, y5+1:1.90, y6+1:-1.32, y7+1:1.64, y8+1:-2.89, y9+1:1.53, y10+1:-0.97, y11+1:4.04, y12+1:0.25, y13+1:0.98, y15+1:9.75, y16+1:2.07];[(M0-1913.68)+2:-2.36, (M0-1830.64)+2:-0.89, (M0-…	[b4+1:9175, b5+1:23667, (b7-1507.52)+1:5411, (b7-1710.60)+1:9568, (b8-1710.60)+1:7115, (b8-1830.64)+1:4200, (b11-1710.60)+1:10459, (b12-1710.60)+1:6829, (b14-1710.60)+1:10722];[y1+1:3231, y2+1:5261, y3+1:16992, y4+1:43842, y5+1:41626, y6+1:32929, y7+1:31085, y8+1:24697, y9+1:17147, y10+1:47754, y11+1:20707, y12+1:10030, y13+1:10732, y15+1:7640, y16+1:4452];[(M0-1913.68)+2:96214, (M0-1830.64)+2:58…	42	T	0	0	0	24.0406	7.11863	11.4092	1913.68	H5N4A1	20.3594
C:\Users\Bertozzi Lab\Desktop\Stacy\Raw Files\Mucinome Raw Files\OC107\200921_SAM_OC107_Asc1_Slice2.raw	36264	60.2156	36237	1000.71	4	3998.79	P00738	Homo sapiens OX=9606	Haptoglobin	[236 to 251]	VVLHPNYSQVDIGLIK	K,L	VVLHPN[N-Glycosylation:H5N4A2 on N]YSQVDIGLIK	1	3998.78	42.5583	1	[b2+1, b4+1, (b7-2001.69)+1, (b9-2001.69)+1, (b10-2001.69)+1, (b11-2001.69)+1, (b11-2121.73)+1, (b12-2001.69)+1, (b13-2001.69)+1, (b14-2001.69)+1];[y1+1, y2+1, y3+1, y4+1, y5+1, y6+1, y7+1, y8+1, y9+1, y10+1, (y12-2001.69)+1, (y12-2121.73)+1];[(M0-2204.77)+1, (M0-2121.73)+2, (M0-2001.69)+2, (M0-1798.61)+2, (M0-1636.56)+2, (M0-1474.51)+2, (M0-1312.46)+2, (M0-1109.38)+2, (M0-947.32)+2];[D109+1, D12…	[b2+1:199.14467, b4+1:449.28836, (b7-2001.69)+1:1026.51074, (b9-2001.69)+1:1241.62378, (b10-2001.69)+1:1340.68762, (b11-2001.69)+1:1455.71074, (b11-2121.73)+1:1335.67273, (b12-2001.69)+1:1568.79468, (b13-2001.69)+1:1625.82349, (b14-2001.69)+1:1738.91077];[y1+1:147.11302, y2+1:260.19801, y3+1:373.28113, y4+1:430.30298, y5+1:543.38733, y6+1:658.41344, y7+1:757.48328, y8+1:885.53705, y9+1:972.56824,…	[b2+1:0.00056, b4+1:0.00128, (b7-2001.69)+1:-0.01473, (b9-2001.69)+1:0.00770, (b10-2001.69)+1:0.00313, (b11-2001.69)+1:-0.00069, (b11-2121.73)+1:0.00248, (b12-2001.69)+1:-0.00082, (b13-2001.69)+1:0.00653, (b14-2001.69)+1:0.00974];[y1+1:0.00022, y2+1:0.00115, y3+1:0.00020, y4+1:0.00058, y5+1:0.00087, y6+1:0.00004, y7+1:0.00146, y8+1:-0.00335, y9+1:-0.00419, y10+1:-0.00111, (y12-2001.69)+1:0.00032,…	[b2+1:2.85, b4+1:2.86, (b7-2001.69)+1:-14.36, (b9-2001.69)+1:6.21, (b10-2001.69)+1:2.34, (b11-2001.69)+1:-0.48, (b11-2121.73)+1:1.86, (b12-2001.69)+1:-0.52, (b13-2001.69)+1:4.02, (b14-2001.69)+1:5.61];[y1+1:1.49, y2+1:4.42, y3+1:0.53, y4+1:1.36, y5+1:1.60, y6+1:0.05, y7+1:1.93, y8+1:-3.78, y9+1:-4.31, y10+1:-0.98, (y12-2001.69)+1:0.21, (y12-2121.73)+1:-13.06];[(M0-2204.77)+1:-10.90, (M0-2121.73)+…	[b2+1:10177, b4+1:113090, (b7-2001.69)+1:9066, (b9-2001.69)+1:8204, (b10-2001.69)+1:5330, (b11-2001.69)+1:28953, (b11-2121.73)+1:15171, (b12-2001.69)+1:10751, (b13-2001.69)+1:9435, (b14-2001.69)+1:7631];[y1+1:16032, y2+1:25600, y3+1:6966, y4+1:56054, y5+1:109565, y6+1:22095, y7+1:11157, y8+1:4360, y9+1:16058, y10+1:9229, (y12-2001.69)+1:48055, (y12-2121.73)+1:8002];[(M0-2204.77)+1:19597, (M0-2121…	42	T	0	0	0	22.0308	9.14968	11.3778	2204.77	H5N4A2	16.8542
C:\Users\Bertozzi Lab\Desktop\Stacy\Raw Files\Mucinome Raw Files\OC107\200921_SAM_OC107_Asc1_Slice2.raw	44887	71.6354	44860	1016.88	5	5079.35	P01876|P01877|P0DOX2		Immunoglobulin heavy constant alpha 1|Immunoglobulin heavy constant alpha 2|Immunoglobulin alpha-2 heavy chain		LSLHRPALEDLLLGSEANLTCTLTGLR	R,D	LSLHRPALEDLLLGSEAN[N-Glycosylation:H5N5A1 on N]LTC[Common Fixed:Carbamidomethyl on C]TLTGLR	2	5079.35	42.5564	0	[b4+1, b5+1, b7+1, b8+1, b9+1, b10+2, b11+2, b12+2, b13+1, b14+1, b15+2, b16+2];[y1+1, y2+1, y3+1, y4+1, y5+1, y6+1, y7+1, y8+1, y9+1, (y10-1913.68)+1, (y10-2033.72)+1, (y11-1913.68)+1, (y13-1913.68)+1, (y14-1913.68)+1];[(M0-2116.76)+2, (M0-2033.72)+2, (M0-1913.68)+2, (M0-1710.60)+2, (M0-1548.54)+2, (M0-1386.49)+2];[D109+1, D126+1, D138+1, D144+1, D168+1, D186+1, D204+1, D274+1, D292+1, D366+1]	[b4+1:451.26675, b5+1:607.36938, b7+1:775.45667, b8+1:888.54437, b9+1:1017.58838, b10+2:566.80956, b11+2:623.35176, b12+2:679.89441, b13+1:1471.86296, b14+1:1528.88489, b15+2:808.46306, b16+2:872.98339];[y1+1:175.11935, y2+1:288.20462, y3+1:345.22501, y4+1:446.27310, y5+1:559.35828, y6+1:660.40434, y7+1:820.43469, y8+1:921.48413, y9+1:1034.56747, (y10-1913.68)+1:1351.69409, (y10-2033.72)+1:1231.6…	[b4+1:0.00041, b5+1:0.00193, b7+1:-0.00067, b8+1:0.00298, b9+1:0.00439, b10+2:0.00091, b11+2:0.00124, b12+2:0.00248, b13+1:-0.00016, b14+1:0.00030, b15+2:0.00223, b16+2:0.00029];[y1+1:0.00040, y2+1:0.00160, y3+1:0.00053, y4+1:0.00095, y5+1:0.00205, y6+1:0.00044, y7+1:0.00014, y8+1:0.00191, y9+1:0.00118, (y10-1913.68)+1:0.00550, (y10-2033.72)+1:-0.02082, (y11-1913.68)+1:-0.00258, (y13-1913.68)+1:0…	[b4+1:0.91, b5+1:3.18, b7+1:-0.86, b8+1:3.35, b9+1:4.32, b10+2:0.80, b11+2:1.00, b12+2:1.83, b13+1:-0.11, b14+1:0.20, b15+2:1.38, b16+2:0.16];[y1+1:2.31, y2+1:5.59, y3+1:1.53, y4+1:2.12, y5+1:3.68, y6+1:0.67, y7+1:0.17, y8+1:2.07, y9+1:1.14, (y10-1913.68)+1:4.07, (y10-2033.72)+1:-16.92, (y11-1913.68)+1:-1.81, (y13-1913.68)+1:4.90, (y14-1913.68)+1:2.30];[(M0-2116.76)+2:-0.82, (M0-2033.72)+2:-0.45,…	[b4+1:8069, b5+1:19317, b7+1:3464, b8+1:3899, b9+1:14646, b10+2:46407, b11+2:75922, b12+2:55950, b13+1:14102, b14+1:4928, b15+2:16420, b16+2:14400];[y1+1:20181, y2+1:3946, y3+1:21726, y4+1:23231, y5+1:12818, y6+1:17797, y7+1:34652, y8+1:58812, y9+1:19792, (y10-1913.68)+1:11981, (y10-2033.72)+1:4455, (y11-1913.68)+1:12022, (y13-1913.68)+1:4860, (y14-1913.68)+1:8447];[(M0-2116.76)+2:118365, (M0-203…	42	T	0	0	0	26.0583	6.08002	10.4181	2116.76	H5N5A1	12.4094
C:\Users\Bertozzi Lab\Desktop\Stacy\Raw Files\Mucinome Raw Files\OC107\200921_SAM_OC107_Asc1_Slice4.raw	44753	69.1276	44709	1117.05	4	4464.16	P01876|P01877|P0DOX2		Immunoglobulin heavy constant alpha 1|Immunoglobulin heavy constant alpha 2|Immunoglobulin alpha-2 heavy chain		LSLHRPALEDLLLGSEANLTCTLTGLR	R,D	LSLHRPALEDLLLGSEAN[N-Glycosylation:H3N5 on N]LTC[Common Fixed:Carbamidomethyl on C]TLTGLR	2	4464.15	42.5556	0	[b4+1, b5+1, b7+1, b8+1, b9+1, b10+2, b11+2, b12+1, b13+2, b14+2, b16+1, b17+2];[y1+1, y2+1, y3+1, y4+1, y5+1, y6+1, y7+1, y8+1, y9+1, (y10-1095.40)+1, (y10-1298.48)+1, (y11-1298.48)+1, (y11-1418.52)+1, (y12-1298.48)+1, (y13-1298.48)+1, (y14-1298.48)+1];[(M0-1501.56)+2, (M0-1418.52)+2, (M0-1298.48)+2, (M0-1095.40)+2, (M0-933.34)+2];[D109+1, D126+1, D138+1, D144+1, D163+1, D168+1, D186+1, D204+1, …	[b4+1:451.26816, b5+1:607.36765, b7+1:775.46033, b8+1:888.54462, b9+1:1017.58502, b10+2:566.80953, b11+2:623.35199, b12+1:1358.77979, b13+2:736.43688, b14+2:764.94597, b16+1:1744.95251, b17+2:908.50132];[y1+1:175.11923, y2+1:288.20349, y3+1:345.22524, y4+1:446.27228, y5+1:559.35724, y6+1:660.40424, y7+1:820.43505, y8+1:921.48251, y9+1:1034.56784, (y10-1095.40)+1:1554.79468, (y10-1298.48)+1:1351.6…	[b4+1:0.00181, b5+1:0.00020, b7+1:0.00299, b8+1:0.00322, b9+1:0.00103, b10+2:0.00085, b11+2:0.00171, b12+1:0.00072, b13+2:0.00335, b14+2:0.00008, b16+1:-0.00670, b17+2:-0.00097];[y1+1:0.00028, y2+1:0.00048, y3+1:0.00076, y4+1:0.00012, y5+1:0.00102, y6+1:0.00034, y7+1:0.00050, y8+1:0.00029, y9+1:0.00154, (y10-1095.40)+1:0.02672, (y10-1298.48)+1:0.00355, (y11-1298.48)+1:-0.00415, (y11-1418.52)+1:0.…	[b4+1:4.03, b5+1:0.33, b7+1:3.87, b8+1:3.63, b9+1:1.01, b10+2:0.75, b11+2:1.37, b12+1:0.53, b13+2:2.28, b14+2:0.05, b16+1:-3.84, b17+2:-0.53];[y1+1:1.61, y2+1:1.65, y3+1:2.20, y4+1:0.27, y5+1:1.82, y6+1:0.51, y7+1:0.61, y8+1:0.31, y9+1:1.49, (y10-1095.40)+1:17.20, (y10-1298.48)+1:2.63, (y11-1298.48)+1:-2.92, (y11-1418.52)+1:3.41, (y12-1298.48)+1:7.09, (y13-1298.48)+1:0.43, (y14-1298.48)+1:-7.14];…	[b4+1:10737, b5+1:42364, b7+1:5484, b8+1:9602, b9+1:23590, b10+2:89526, b11+2:130851, b12+1:39315, b13+2:47456, b14+2:40122, b16+1:11334, b17+2:31452];[y1+1:42633, y2+1:8442, y3+1:45459, y4+1:41799, y5+1:26793, y6+1:27719, y7+1:62461, y8+1:107437, y9+1:40807, (y10-1095.40)+1:7695, (y10-1298.48)+1:19462, (y11-1298.48)+1:16816, (y11-1418.52)+1:3728, (y12-1298.48)+1:4934, (y13-1298.48)+1:5851, (y14-…	42	T	0	0	0	28.049	5.12267	9.38398	1501.56	H3N5	5.63036
C:\Users\Bertozzi Lab\Desktop\Stacy\Raw Files\Mucinome Raw Files\OC107\200921_SAM_OC107_Asc1_Slice1.raw	34355	59.4584	34298	1333.94	3	3998.79	P00738	Homo sapiens OX=9606	Haptoglobin	[236 to 251]	VVLHPNYSQVDIGLIK	K,L	VVLHPN[N-Glycosylation:H5N4A2 on N]YSQVDIGLIK	1	3998.78	42.5496	0	[b2+1, b4+1, (b7-2001.69)+1, (b9-2001.69)+1, (b10-2001.69)+1, (b11-2001.69)+1, (b11-2121.73)+1, (b12-2001.69)+1, (b13-2001.69)+1, (b14-2001.69)+1, (b15-2001.69)+1];[y1+1, y2+1, y3+1, y4+1, y5+1, y6+1, y7+1, y8+1, y9+1, y10+1, (y12-2001.69)+1, (y12-2121.73)+1, (y15-2121.73)+1];[(M0-2204.77)+2, (M0-2121.73)+2, (M0-2001.69)+2, (M0-1798.61)+2, (M0-1636.56)+2, (M0-1109.38)+2, (M0-947.32)+2];[D109+1, D…	[b2+1:199.14447, b4+1:449.28732, (b7-2001.69)+1:1026.52136, (b9-2001.69)+1:1241.60791, (b10-2001.69)+1:1340.68335, (b11-2001.69)+1:1455.71391, (b11-2121.73)+1:1335.66870, (b12-2001.69)+1:1568.79846, (b13-2001.69)+1:1625.80725, (b14-2001.69)+1:1738.89551, (b15-2001.69)+1:1851.97852];[y1+1:147.11308, y2+1:260.19724, y3+1:373.28159, y4+1:430.30283, y5+1:543.38717, y6+1:658.41583, y7+1:757.48126, y8+…	[b2+1:0.00037, b4+1:0.00024, (b7-2001.69)+1:-0.00411, (b9-2001.69)+1:-0.00817, (b10-2001.69)+1:-0.00114, (b11-2001.69)+1:0.00248, (b11-2121.73)+1:-0.00155, (b12-2001.69)+1:0.00297, (b13-2001.69)+1:-0.00971, (b14-2001.69)+1:-0.00552, (b15-2001.69)+1:-0.00657];[y1+1:0.00028, y2+1:0.00037, y3+1:0.00065, y4+1:0.00043, y5+1:0.00071, y6+1:0.00243, y7+1:-0.00055, y8+1:-0.00017, y9+1:-0.01938, y10+1:0.00…	[b2+1:1.85, b4+1:0.54, (b7-2001.69)+1:-4.01, (b9-2001.69)+1:-6.58, (b10-2001.69)+1:-0.85, (b11-2001.69)+1:1.71, (b11-2121.73)+1:-1.16, (b12-2001.69)+1:1.89, (b13-2001.69)+1:-5.98, (b14-2001.69)+1:-3.17, (b15-2001.69)+1:-3.55];[y1+1:1.91, y2+1:1.42, y3+1:1.76, y4+1:1.01, y5+1:1.32, y6+1:3.70, y7+1:-0.73, y8+1:-0.19, y9+1:-19.95, y10+1:3.65, (y12-2001.69)+1:0.85, (y12-2121.73)+1:-7.76, (y15-2121.73…	[b2+1:3378, b4+1:79641, (b7-2001.69)+1:5409, (b9-2001.69)+1:3890, (b10-2001.69)+1:6891, (b11-2001.69)+1:20885, (b11-2121.73)+1:5565, (b12-2001.69)+1:8788, (b13-2001.69)+1:5630, (b14-2001.69)+1:6315, (b15-2001.69)+1:7546];[y1+1:4891, y2+1:16330, y3+1:4990, y4+1:30076, y5+1:68801, y6+1:18611, y7+1:6564, y8+1:3987, y9+1:11345, y10+1:5348, (y12-2001.69)+1:32413, (y12-2121.73)+1:4458, (y15-2121.73)+1:…	42	T	0	0	0	24.0403	7.09405	11.4153	2204.77	H5N4A2	21.5566
C:\Users\Bertozzi Lab\Desktop\Stacy\Raw Files\Mucinome Raw Files\OC107\200921_SAM_OC107_Asc1_Slice7.raw	38801	56.5688	38759	1153.02	4	4608.06	P00738|P00739	Homo sapiens OX=9606	Haptoglobin|Haptoglobin-related protein		MVSHHNLTTGATLINEQWLLTTAK	K,N	M[Common Variable:Oxidation on M]VSHHN[N-Glycosylation:H5N4A1 on N]LTTGATLINEQWLLTTAK	2	4608.06	42.5388	0	[b2+1, b4+1, b5+1, (b7-1710.60)+1, (b8-1710.60)+1, (b13-1507.52)+1, (b13-1710.60)+1, (b14-1710.60)+1, (b21-1710.60)+2];[y1+1, y2+1, y3+1, y4+1, y5+1, y6+1, y7+1, y8+1, y9+1, y10+1, y11+1, y12+1, y13+1, y15+1, y17+1];[(M0-1913.68)+2, (M0-1830.64)+2, (M0-1710.60)+2, (M0-1507.52)+2, (M0-1345.47)+2, (M0-1183.41)+2, (M0-1021.36)+2];[D109+1, D126+1, D138+1, D144+1, D163+1, D168+1, D186+1, D204+1, D274+…	[b2+1:247.11108, b4+1:471.20349, b5+1:608.26295, (b7-1710.60)+1:1038.46997, (b8-1710.60)+1:1139.50830, (b13-1507.52)+1:1785.84070, (b13-1710.60)+1:1582.76782, (b14-1710.60)+1:1695.82910, (b21-1710.60)+2:1290.64599];[y1+1:147.11334, y2+1:218.14993, y3+1:319.19748, y4+1:420.24550, y5+1:533.32904, y6+1:646.41350, y7+1:832.49170, y8+1:960.54877, y9+1:1089.59250, y10+1:1203.63899, y11+1:1316.70789, y1…	[b2+1:-0.00001, b4+1:0.00146, b5+1:0.00201, (b7-1710.60)+1:0.00267, (b8-1710.60)+1:-0.00668, (b13-1507.52)+1:0.00835, (b13-1710.60)+1:0.01484, (b14-1710.60)+1:-0.00794, (b21-1710.60)+2:0.00844];[y1+1:0.00054, y2+1:0.00001, y3+1:-0.00012, y4+1:0.00023, y5+1:-0.00030, y6+1:0.00010, y7+1:-0.00102, y8+1:-0.00253, y9+1:-0.00139, y10+1:0.00217, y11+1:-0.01299, y12+1:-0.00379, y13+1:-0.01339, y15+1:-0.0…	[b2+1:-0.02, b4+1:3.11, b5+1:3.30, (b7-1710.60)+1:2.57, (b8-1710.60)+1:-5.87, (b13-1507.52)+1:4.68, (b13-1710.60)+1:9.38, (b14-1710.60)+1:-4.69, (b21-1710.60)+2:3.27];[y1+1:3.68, y2+1:0.07, y3+1:-0.37, y4+1:0.54, y5+1:-0.56, y6+1:0.15, y7+1:-1.22, y8+1:-2.63, y9+1:-1.27, y10+1:1.81, y11+1:-9.87, y12+1:-2.66, y13+1:-8.75, y15+1:-1.00, y17+1:-0.77];[(M0-1913.68)+2:-0.53, (M0-1830.64)+2:-1.42, (M0-1…	[b2+1:2457, b4+1:8115, b5+1:17322, (b7-1710.60)+1:9637, (b8-1710.60)+1:3470, (b13-1507.52)+1:4609, (b13-1710.60)+1:4460, (b14-1710.60)+1:8232, (b21-1710.60)+2:12199];[y1+1:3370, y2+1:7016, y3+1:14618, y4+1:44416, y5+1:47166, y6+1:24343, y7+1:30484, y8+1:19386, y9+1:11002, y10+1:44210, y11+1:43140, y12+1:5824, y13+1:9828, y15+1:7184, y17+1:7449];[(M0-1913.68)+2:79352, (M0-1830.64)+2:55103, (M0-171…	42	T	0	0	0	24.0362	7.10416	11.3984	1913.68	H5N4A1	20.6164
C:\Users\Bertozzi Lab\Desktop\Stacy\Raw Files\Mucinome Raw Files\OC107\200921_SAM_OC107_Asc1_Slice3.raw	7080	21.567	7042	860.873	4	3439.46	P01857|P0DOX5		Immunoglobulin heavy constant gamma 1|Immunoglobulin gamma-1 heavy chain		TKPREEQYNSTYR	K,V	TKPREEQYN[N-Glycosylation:H5N4F1 on N]STYR	1	3439.44	42.5377	0	[b2+1, b4+1, b5+1, b6+1, b8+1];[y1+1, y2+1, y4+1, (y5-1216.42)+1, (y5-1419.50)+1, (y7-1362.48)+1, (y7-1419.50)+1, (y7-1565.56)+1, (y8-1362.48)+1];[(M0-1768.64)+2, (M0-1685.60)+2, (M0-1565.56)+2, (M0-1419.50)+2, (M0-1362.48)+2, (M0-1216.42)+2, (M0-1200.43)+2, (M0-1054.37)+2, (M0-1038.38)+2, (M0-892.32)+2, (M0-876.32)+2, (M0-730.26)+2, (M0-568.21)+2, (M0-673.24)+2, (M0-527.19)+2, (M0-511.19)+2, (M0…	[b2+1:230.15056, b4+1:483.30569, b5+1:612.34882, b6+1:741.39209, b8+1:1032.51196];[y1+1:175.11937, y2+1:338.18277, y4+1:526.26343, (y5-1216.42)+1:1192.52942, (y5-1419.50)+1:989.45667, (y7-1362.48)+1:1337.58838, (y7-1419.50)+1:1280.56763, (y7-1565.56)+1:1134.51001, (y8-1362.48)+1:1466.63269];[(M0-1768.64)+2:836.40969, (M0-1685.60)+2:877.92841, (M0-1565.56)+2:937.94944, (M0-1419.50)+2:1010.97859, (…	[b2+1:0.00064, b4+1:0.00190, b5+1:0.00243, b6+1:0.00311, b8+1:0.00108];[y1+1:0.00042, y2+1:0.00049, y4+1:0.00144, (y5-1216.42)+1:0.00785, (y5-1419.50)+1:0.01447, (y7-1362.48)+1:0.00282, (y7-1419.50)+1:0.00353, (y7-1565.56)+1:0.00382, (y8-1362.48)+1:0.00454];[(M0-1768.64)+2:-0.02025, (M0-1685.60)+2:-0.02099, (M0-1565.56)+2:-0.02011, (M0-1419.50)+2:-0.01971, (M0-1362.48)+2:-0.01984, (M0-1216.42)+2:…	[b2+1:2.80, b4+1:3.94, b5+1:3.97, b6+1:4.20, b8+1:1.04];[y1+1:2.40, y2+1:1.45, y4+1:2.74, (y5-1216.42)+1:6.59, (y5-1419.50)+1:14.64, (y7-1362.48)+1:2.11, (y7-1419.50)+1:2.76, (y7-1565.56)+1:3.37, (y8-1362.48)+1:3.10];[(M0-1768.64)+2:-12.12, (M0-1685.60)+2:-11.97, (M0-1565.56)+2:-10.73, (M0-1419.50)+2:-9.76, (M0-1362.48)+2:-9.55, (M0-1216.42)+2:-8.92, (M0-1200.43)+2:-8.68, (M0-1054.37)+2:-8.45, (M…	[b2+1:9839, b4+1:12997, b5+1:11574, b6+1:44929, b8+1:5191];[y1+1:48243, y2+1:12718, y4+1:14404, (y5-1216.42)+1:12897, (y5-1419.50)+1:7023, (y7-1362.48)+1:12897, (y7-1419.50)+1:5047, (y7-1565.56)+1:5944, (y8-1362.48)+1:15080];[(M0-1768.64)+2:70618, (M0-1685.60)+2:351194, (M0-1565.56)+2:338652, (M0-1419.50)+2:602657, (M0-1362.48)+2:160052, (M0-1216.42)+2:276706, (M0-1200.43)+2:290525, (M0-1054.37)+…	42	T	0	0	0	14.0051	18.2268	10.3057	1768.64	H5N4F1	17.7362
C:\Users\Bertozzi Lab\Desktop\Stacy\Raw Files\Mucinome Raw Files\OC107\200921_SAM_OC107_Asc1_Slice1.raw	41725	69.2069	41684	1117.05	4	4464.16	P01876|P01877|P0DOX2		Immunoglobulin heavy constant alpha 1|Immunoglobulin heavy constant alpha 2|Immunoglobulin alpha-2 heavy chain		LSLHRPALEDLLLGSEANLTCTLTGLR	R,D	LSLHRPALEDLLLGSEAN[N-Glycosylation:H3N5 on N]LTC[Common Fixed:Carbamidomethyl on C]TLTGLR	2	4464.15	42.5198	0	[b4+1, b5+1, b7+1, b8+1, b9+1, b10+2, b11+2, b12+1, b13+1, b14+2, b16+1];[y1+1, y2+1, y3+1, y4+1, y5+1, y6+1, y7+1, y8+1, y9+1, (y10-1298.48)+1, (y11-1095.40)+1, (y11-1298.48)+1, (y11-1418.52)+1, (y12-1298.48)+1, (y13-1298.48)+1, (y14-1298.48)+1, (y15-1298.48)+1];[(M0-1501.56)+2, (M0-1298.48)+2, (M0-1095.40)+2, (M0-933.34)+2, (M0-771.29)+2];[D109+1, D126+1, D138+1, D144+1, D163+1, D168+1, D186+1,…	[b4+1:451.26611, b5+1:607.36894, b7+1:775.45850, b8+1:888.54425, b9+1:1017.58588, b10+2:566.80997, b11+2:623.35214, b12+1:1358.77966, b13+1:1471.86621, b14+2:764.94818, b16+1:1744.94470];[y1+1:175.11932, y2+1:288.20358, y3+1:345.22489, y4+1:446.27231, y5+1:559.35718, y6+1:660.40509, y7+1:820.43573, y8+1:921.48431, y9+1:1034.56592, (y10-1298.48)+1:1351.69482, (y11-1095.40)+1:1625.80591, (y11-1298.…	[b4+1:-0.00023, b5+1:0.00148, b7+1:0.00116, b8+1:0.00285, b9+1:0.00189, b10+2:0.00174, b11+2:0.00201, b12+1:0.00060, b13+1:0.00309, b14+2:0.00450, b16+1:-0.01451];[y1+1:0.00037, y2+1:0.00057, y3+1:0.00041, y4+1:0.00015, y5+1:0.00096, y6+1:0.00119, y7+1:0.00118, y8+1:0.00209, y9+1:-0.00037, (y10-1298.48)+1:0.00623, (y11-1095.40)+1:0.00084, (y11-1298.48)+1:-0.00061, (y11-1418.52)+1:0.00920, (y12-12…	[b4+1:-0.51, b5+1:2.44, b7+1:1.50, b8+1:3.21, b9+1:1.86, b10+2:1.54, b11+2:1.61, b12+1:0.44, b13+1:2.10, b14+2:2.94, b16+1:-8.32];[y1+1:2.13, y2+1:1.97, y3+1:1.18, y4+1:0.34, y5+1:1.71, y6+1:1.80, y7+1:1.44, y8+1:2.27, y9+1:-0.36, (y10-1298.48)+1:4.62, (y11-1095.40)+1:0.51, (y11-1298.48)+1:-0.43, (y11-1418.52)+1:7.07, (y12-1298.48)+1:8.43, (y13-1298.48)+1:4.53, (y14-1298.48)+1:3.31, (y15-1298.48)…	[b4+1:15658, b5+1:59422, b7+1:7232, b8+1:7692, b9+1:33713, b10+2:79932, b11+2:137317, b12+1:46241, b13+1:29721, b14+2:47997, b16+1:10536];[y1+1:58432, y2+1:7845, y3+1:63979, y4+1:60352, y5+1:26732, y6+1:37001, y7+1:79266, y8+1:133519, y9+1:49884, (y10-1298.48)+1:18079, (y11-1095.40)+1:4819, (y11-1298.48)+1:22081, (y11-1418.52)+1:6677, (y12-1298.48)+1:8593, (y13-1298.48)+1:4404, (y14-1298.48)+1:14…	42	T	0	0	0	28.0404	5.09579	9.38367	1501.56	H3N5	5.45288
C:\Users\Bertozzi Lab\Desktop\Stacy\Raw Files\Mucinome Raw Files\OC107\200921_SAM_OC107_Asc1_Slice1.raw	34475	59.6167	34423	1115.19	3	3342.56	P00738	Homo sapiens OX=9606	Haptoglobin	[236 to 251]	VVLHPNYSQVDIGLIK	K,L	VVLHPN[N-Glycosylation:H4N3A1 on N]YSQVDIGLIK	1	3342.55	42.5152	0	[b2+1, b4+1, (b6-1345.47)+1, (b7-1345.47)+1, (b10-1345.47)+1, (b11-1345.47)+1, (b11-1465.51)+1, (b12-1345.47)+1, (b13-1345.47)+1, (b14-1345.47)+1, (b15-1345.47)+1];[y1+1, y2+1, y3+1, y4+1, y5+1, y6+1, y7+1, y8+1, y9+1, (y12-1345.47)+1, (y12-1465.51)+1, (y13-1345.47)+2, (y14-1345.47)+2];[(M0-1548.54)+1, (M0-1465.51)+2, (M0-1345.47)+1, (M0-1142.39)+2, (M0-980.33)+2, (M0-818.28)+2, (M0-656.23)+2, (M…	[b2+1:199.14407, b4+1:449.28757, (b6-1345.47)+1:863.46631, (b7-1345.47)+1:1026.51294, (b10-1345.47)+1:1340.67639, (b11-1345.47)+1:1455.70323, (b11-1465.51)+1:1335.67090, (b12-1345.47)+1:1568.78870, (b13-1345.47)+1:1625.81348, (b14-1345.47)+1:1738.90122, (b15-1345.47)+1:1851.98877];[y1+1:147.11284, y2+1:260.19705, y3+1:373.28159, y4+1:430.30229, y5+1:543.38766, y6+1:658.41492, y7+1:757.48291, y8+1…	[b2+1:-0.00003, b4+1:0.00049, (b6-1345.47)+1:0.00417, (b7-1345.47)+1:-0.01253, (b10-1345.47)+1:-0.00810, (b11-1345.47)+1:-0.00820, (b11-1465.51)+1:0.00065, (b12-1345.47)+1:-0.00680, (b13-1345.47)+1:-0.00348, (b14-1345.47)+1:0.00020, (b15-1345.47)+1:0.00368];[y1+1:0.00003, y2+1:0.00018, y3+1:0.00065, y4+1:-0.00010, y5+1:0.00120, y6+1:0.00151, y7+1:0.00109, y8+1:0.00929, y9+1:-0.01676, (y12-1345.47…	[b2+1:-0.16, b4+1:1.09, (b6-1345.47)+1:4.83, (b7-1345.47)+1:-12.22, (b10-1345.47)+1:-6.04, (b11-1345.47)+1:-5.64, (b11-1465.51)+1:0.48, (b12-1345.47)+1:-4.34, (b13-1345.47)+1:-2.14, (b14-1345.47)+1:0.11, (b15-1345.47)+1:1.99];[y1+1:0.24, y2+1:0.71, y3+1:1.76, y4+1:-0.24, y5+1:2.22, y6+1:2.30, y7+1:1.45, y8+1:10.50, y9+1:-17.25, (y12-1345.47)+1:-1.80, (y12-1465.51)+1:0.87, (y13-1345.47)+2:1.22, (y…	[b2+1:5991, b4+1:63223, (b6-1345.47)+1:3935, (b7-1345.47)+1:8919, (b10-1345.47)+1:4471, (b11-1345.47)+1:17098, (b11-1465.51)+1:5653, (b12-1345.47)+1:5833, (b13-1345.47)+1:8138, (b14-1345.47)+1:8832, (b15-1345.47)+1:5317];[y1+1:10818, y2+1:18928, y3+1:3973, y4+1:26993, y5+1:44482, y6+1:10158, y7+1:5948, y8+1:4244, y9+1:9670, (y12-1345.47)+1:28713, (y12-1465.51)+1:4573, (y13-1345.47)+2:9873, (y14-1…	42	T	0	0	0	24.0677	8.10913	10.3383	1548.54	H4N3A1	25.2776
C:\Users\Bertozzi Lab\Desktop\Stacy\Raw Files\Mucinome Raw Files\OC107\200921_SAM_OC107_Asc1_Slice3.raw	28656	50.1434	28633	1211.89	3	3632.64	P01024	Homo sapiens OX=9606	Complement C3	[74 to 94]	TVLTPATNHMGNVTFTIPANR	K,E	TVLTPATNHMGN[N-Glycosylation:H6N2 on N]VTFTIPANR	1	3632.63	42.4736	0	[b2+1, b3+1, b4+1, b7+1, b8+1, b9+1, b10+1, b11+1, (b14-1175.40)+1];[y1+1, y2+1, y4+1, y5+1, y6+1, y7+1, y8+1, y9+1, (y11-1175.40)+1, (y12-1175.40)+1, (y12-1295.44)+1, (y13-1175.40)+1, (y13-1295.44)+1, (y17-810.26)+2, (y17-972.32)+2, (y17-1175.40)+2, (y18-1175.40)+2, (y19-810.26)+2];[(M0-1378.48)+2, (M0-1295.44)+2, (M0-1175.40)+2, (M0-972.32)+2, (M0-810.26)+2, (M0-648.21)+2];[D109+1, D126+1, D138…	[b2+1:201.12355, b3+1:314.20751, b4+1:415.25572, b7+1:684.39514, b8+1:798.44116, b9+1:935.49445, b10+1:1066.53549, b11+1:1123.55054, (b14-1175.40)+1:1640.79187];[y1+1:175.11914, y2+1:289.16159, y4+1:457.25166, y5+1:570.33624, y6+1:671.38490, y7+1:818.45357, y8+1:919.49908, y9+1:1018.58008, (y11-1175.40)+1:1392.71448, (y12-1175.40)+1:1523.74768, (y12-1295.44)+1:1403.69751, (y13-1175.40)+1:1660.821…	[b2+1:0.00018, b3+1:0.00007, b4+1:0.00061, b7+1:0.00247, b8+1:0.00557, b9+1:-0.00006, b10+1:0.00049, b11+1:-0.00592, (b14-1175.40)+1:-0.00298];[y1+1:0.00019, y2+1:-0.00029, y4+1:-0.00009, y5+1:0.00042, y6+1:0.00140, y7+1:0.00166, y8+1:-0.00051, y9+1:0.01207, (y11-1175.40)+1:0.00271, (y12-1175.40)+1:-0.00457, (y12-1295.44)+1:-0.01356, (y13-1175.40)+1:0.01049, (y13-1295.44)+1:-0.00936, (y17-810.26)…	[b2+1:0.91, b3+1:0.24, b4+1:1.48, b7+1:3.62, b8+1:6.98, b9+1:-0.06, b10+1:0.46, b11+1:-5.27, (b14-1175.40)+1:-1.81];[y1+1:1.08, y2+1:-1.00, y4+1:-0.20, y5+1:0.74, y6+1:2.09, y7+1:2.03, y8+1:-0.55, y9+1:11.86, (y11-1175.40)+1:1.95, (y12-1175.40)+1:-3.00, (y12-1295.44)+1:-9.67, (y13-1175.40)+1:6.32, (y13-1295.44)+1:-6.08, (y17-810.26)+2:1.68, (y17-972.32)+2:-0.88, (y17-1175.40)+2:0.74, (y18-1175.40…	[b2+1:391325, b3+1:231238, b4+1:237203, b7+1:29498, b8+1:22210, b9+1:76064, b10+1:95433, b11+1:28500, (b14-1175.40)+1:31824];[y1+1:61653, y2+1:43250, y4+1:1157097, y5+1:125798, y6+1:217411, y7+1:193555, y8+1:306156, y9+1:93859, (y11-1175.40)+1:60176, (y12-1175.40)+1:41193, (y12-1295.44)+1:62498, (y13-1175.40)+1:37106, (y13-1295.44)+1:29337, (y17-810.26)+2:149362, (y17-972.32)+2:278823, (y17-1175.…	42	T	0	0	0	27.1405	6.18017	9.15296	1378.48	H6N2	17.5264
C:\Users\Bertozzi Lab\Desktop\Stacy\Raw Files\Mucinome Raw Files\OC107\200921_SAM_OC107_Asc1_Slice1.raw	30562	54.4679	30523	1188.53	3	3562.57	P01876	Homo sapiens OX=9606	Immunoglobulin heavy constant alpha 1	[332 to 353]	LAGKPTHVNVSVVMAEVDGTCY	R,-	LAGKPTHVN[N-Glycosylation:H5N2 on N]VSVVMAEVDGTC[Common Fixed:Carbamidomethyl on C]Y	2	3562.56	42.4658	0	[b4+1, b7+1, b8+1, (b9-1013.34)+1, (b10-1013.34)+1, (b11-1013.34)+1, (b12-810.26)+1, (b12-1013.34)+1, (b13-810.26)+1, (b13-1013.34)+2, (b14-1013.34)+2, (b15-1013.34)+2, (b16-1013.34)+2, (b17-1013.34)+2, (b18-1013.34)+2, (b19-1013.34)+2, (b20-1013.34)+2, (b21-1013.34)+2];[y1+1, y2+1, y3+1, y4+1, y5+1, y6+1, y7+1, y8+1, y9+1, y10+1, y12+1];[(M0-1216.42)+2, (M0-1013.34)+2, (M0-810.26)+2];[D109+1, D1…	[b4+1:370.24542, b7+1:705.40527, b8+1:804.47437, (b9-1013.34)+1:1121.59033, (b10-1013.34)+1:1220.66504, (b11-1013.34)+1:1307.69312, (b12-810.26)+1:1609.84290, (b12-1013.34)+1:1406.76683, (b13-810.26)+1:1708.91211, (b13-1013.34)+2:753.42048, (b14-1013.34)+2:818.94182, (b15-1013.34)+2:854.45735, (b16-1013.34)+2:918.98021, (b17-1013.34)+2:968.51408, (b18-1013.34)+2:1026.02738, (b19-1013.34)+2:1054.5…	[b4+1:0.00054, b7+1:0.00104, b8+1:0.00172, (b9-1013.34)+1:-0.00461, (b10-1013.34)+1:0.00168, (b11-1013.34)+1:-0.00227, (b12-810.26)+1:-0.00028, (b12-1013.34)+1:0.00302, (b13-810.26)+1:0.00052, (b13-1013.34)+2:0.00146, (b14-1013.34)+2:0.00366, (b15-1013.34)+2:-0.00240, (b16-1013.34)+2:0.00074, (b17-1013.34)+2:0.00005, (b18-1013.34)+2:-0.00028, (b19-1013.34)+2:0.00145, (b20-1013.34)+2:0.00184, (b21…	[b4+1:1.47, b7+1:1.47, b8+1:2.14, (b9-1013.34)+1:-4.12, (b10-1013.34)+1:1.38, (b11-1013.34)+1:-1.74, (b12-810.26)+1:-0.17, (b12-1013.34)+1:2.15, (b13-810.26)+1:0.31, (b13-1013.34)+2:0.97, (b14-1013.34)+2:2.24, (b15-1013.34)+2:-1.40, (b16-1013.34)+2:0.40, (b17-1013.34)+2:0.03, (b18-1013.34)+2:-0.14, (b19-1013.34)+2:0.69, (b20-1013.34)+2:0.83, (b21-1013.34)+2:-3.70];[y1+1:2.48, y2+1:0.31, y3+1:1.42…	[b4+1:10855, b7+1:11772, b8+1:27678, (b9-1013.34)+1:9723, (b10-1013.34)+1:20019, (b11-1013.34)+1:6959, (b12-810.26)+1:5211, (b12-1013.34)+1:30328, (b13-810.26)+1:15645, (b13-1013.34)+2:17700, (b14-1013.34)+2:9979, (b15-1013.34)+2:20491, (b16-1013.34)+2:43197, (b17-1013.34)+2:15603, (b18-1013.34)+2:34154, (b19-1013.34)+2:12806, (b20-1013.34)+2:22224, (b21-1013.34)+2:17341];[y1+1:5250, y2+1:115565,…	42	T	0	0	0	29.1572	3.07498	10.2337	1216.42	H5N2	14.5532
C:\Users\Bertozzi Lab\Desktop\Stacy\Raw Files\Mucinome Raw Files\OC107\200921_SAM_OC107_Asc1_Slice1.raw	41800	69.3053	41760	1045.76	4	4179.02	P01876|P01877|P0DOX2		Immunoglobulin heavy constant alpha 1|Immunoglobulin heavy constant alpha 2|Immunoglobulin alpha-2 heavy chain		LSLHRPALEDLLLGSEANLTCTLTGLR	R,D	LSLHRPALEDLLLGSEAN[N-Glycosylation:H5N2 on N]LTC[Common Fixed:Carbamidomethyl on C]TLTGLR	2	4179.01	42.4136	0	[b2+1, b4+1, b5+1, b8+1, b9+1, b10+2, b11+1, b12+2, b13+2, b14+2, b15+2, b17+2, (b18-1013.34)+2, (b20-1013.34)+2];[y1+1, y2+1, y3+1, y4+1, y5+1, y6+1, y7+1, y8+1, y9+1, (y10-1013.34)+1, (y10-1133.38)+1, (y11-1013.34)+1, (y12-1013.34)+1, (y12-1133.38)+1, (y13-1013.34)+1, (y14-1013.34)+1];[(M0-1216.42)+2, (M0-1133.38)+3, (M0-1013.34)+2];[D109+1, D126+1, D138+1, D144+1, D163+1, D168+1, D186+1, D204+…	[b2+1:201.12395, b4+1:451.26767, b5+1:607.36857, b8+1:888.54889, b9+1:1017.58081, b10+2:566.80912, b11+1:1245.69543, b12+2:679.89414, b13+2:736.43617, b14+2:764.94672, b15+2:808.46289, b17+2:908.50279, (b18-1013.34)+2:1067.06307, (b20-1013.34)+2:1174.12565];[y1+1:175.11917, y2+1:288.20364, y3+1:345.22405, y4+1:446.27255, y5+1:559.35657, y6+1:660.40350, y7+1:820.43573, y8+1:921.48171, y9+1:1034.56…	[b2+1:0.00058, b4+1:0.00132, b5+1:0.00111, b8+1:0.00749, b9+1:-0.00318, b10+2:0.00002, b11+1:0.00044, b12+2:0.00195, b13+2:0.00194, b14+2:0.00157, b15+2:0.00189, b17+2:0.00198, (b18-1013.34)+2:0.00024, (b20-1013.34)+2:-0.00634];[y1+1:0.00022, y2+1:0.00063, y3+1:-0.00043, y4+1:0.00040, y5+1:0.00035, y6+1:-0.00040, y7+1:0.00118, y8+1:-0.00052, y9+1:0.00192, (y10-1013.34)+1:0.00432, (y10-1133.38)+1:…	[b2+1:2.89, b4+1:2.94, b5+1:1.84, b8+1:8.44, b9+1:-3.13, b10+2:0.02, b11+1:0.35, b12+2:1.44, b13+2:1.32, b14+2:1.03, b15+2:1.17, b17+2:1.09, (b18-1013.34)+2:0.11, (b20-1013.34)+2:-2.70];[y1+1:1.26, y2+1:2.19, y3+1:-1.26, y4+1:0.89, y5+1:0.62, y6+1:-0.60, y7+1:1.44, y8+1:-0.57, y9+1:1.86, (y10-1013.34)+1:3.20, (y10-1133.38)+1:-0.26, (y11-1013.34)+1:3.44, (y12-1013.34)+1:13.47, (y12-1133.38)+1:8.40…	[b2+1:7001, b4+1:14752, b5+1:40489, b8+1:16005, b9+1:14868, b10+2:185467, b11+1:58385, b12+2:286799, b13+2:124935, b14+2:79854, b15+2:54771, b17+2:57627, (b18-1013.34)+2:19296, (b20-1013.34)+2:12594];[y1+1:44960, y2+1:11474, y3+1:67140, y4+1:83040, y5+1:34771, y6+1:64474, y7+1:123328, y8+1:230045, y9+1:84099, (y10-1013.34)+1:56778, (y10-1133.38)+1:12396, (y11-1013.34)+1:48768, (y12-1013.34)+1:106…	42	T	0	0	0	30.1692	3.05502	9.18933	1216.42	H5N2	13.7371
C:\Users\Bertozzi Lab\Desktop\Stacy\Raw Files\Mucinome Raw Files\OC107\200921_SAM_OC107_Asc1_Slice1.raw	22759	44.1638	22737	1217.22	3	3648.63	P01024	Homo sapiens OX=9606	Complement C3	[74 to 94]	TVLTPATNHMGNVTFTIPANR	K,E	TVLTPATNHM[Common Variable:Oxidation on M]GN[N-Glycosylation:H6N2 on N]VTFTIPANR	2	3648.62	42.3914	0	[b2+1, b3+1, b4+1, b6+1, b7+1, b9+1, (b12-1175.40)+1, (b13-1175.40)+1, (b15-1175.40)+1];[y1+1, y2+1, y3+1, y4+1, y5+1, y6+1, y7+1, y8+1, y9+1, (y11-1175.40)+1, (y12-1175.40)+1, (y13-810.26)+2, (y13-1175.40)+1, (y13-1295.44)+1, (y17-972.32)+2, (y17-1175.40)+2, (y18-972.32)+2, (y18-1175.40)+2, (y19-1175.40)+2];[(M0-1378.48)+2, (M0-1295.44)+2, (M0-1175.40)+2, (M0-972.32)+2];[D109+1, D115+1, D126+1, …	[b2+1:201.12380, b3+1:314.20724, b4+1:415.25559, b6+1:583.34753, b7+1:684.39258, b9+1:935.49564, (b12-1175.40)+1:1456.65869, (b13-1175.40)+1:1555.73584, (b15-1175.40)+1:1803.85681];[y1+1:175.11903, y2+1:289.16171, y3+1:360.19827, y4+1:457.25203, y5+1:570.33633, y6+1:671.38385, y7+1:818.45270, y8+1:919.50098, y9+1:1018.55987, (y11-1175.40)+1:1392.70898, (y12-1175.40)+1:1539.74426, (y13-810.26)+2:1…	[b2+1:0.00043, b3+1:-0.00019, b4+1:0.00048, b6+1:0.00255, b7+1:-0.00009, b9+1:0.00113, (b12-1175.40)+1:-0.01498, (b13-1175.40)+1:-0.00624, (b15-1175.40)+1:-0.00136];[y1+1:0.00008, y2+1:-0.00017, y3+1:-0.00072, y4+1:0.00027, y5+1:0.00051, y6+1:0.00035, y7+1:0.00078, y8+1:0.00138, y9+1:-0.00814, (y11-1175.40)+1:-0.00278, (y12-1175.40)+1:-0.00290, (y13-810.26)+2:0.02730, (y13-1175.40)+1:-0.01506, (y…	[b2+1:2.16, b3+1:-0.60, b4+1:1.15, b6+1:4.37, b7+1:-0.13, b9+1:1.21, (b12-1175.40)+1:-10.29, (b13-1175.40)+1:-4.01, (b15-1175.40)+1:-0.76];[y1+1:0.47, y2+1:-0.58, y3+1:-2.01, y4+1:0.60, y5+1:0.90, y6+1:0.52, y7+1:0.96, y8+1:1.51, y9+1:-8.00, (y11-1175.40)+1:-2.00, (y12-1175.40)+1:-1.89, (y13-810.26)+2:13.38, (y13-1175.40)+1:-8.99, (y13-1295.44)+1:-16.48, (y17-972.32)+2:0.16, (y17-1175.40)+2:0.42,…	[b2+1:67851, b3+1:36230, b4+1:36794, b6+1:3668, b7+1:4741, b9+1:17244, (b12-1175.40)+1:6655, (b13-1175.40)+1:5556, (b15-1175.40)+1:4419];[y1+1:12371, y2+1:8166, y3+1:3093, y4+1:212426, y5+1:30210, y6+1:40701, y7+1:33438, y8+1:48628, y9+1:9595, (y11-1175.40)+1:10173, (y12-1175.40)+1:8157, (y13-810.26)+2:14232, (y13-1175.40)+1:4114, (y13-1295.44)+1:5037, (y17-972.32)+2:25228, (y17-1175.40)+2:73259,…	42	T	0	0	0	28.1212	4.1193	10.1509	1378.48	H6N2	10.5488
C:\Users\Bertozzi Lab\Desktop\Stacy\Raw Files\Mucinome Raw Files\OC107\200921_SAM_OC107_Asc1_Slice5.raw	37731	54.904	37687	1236.9	3	3707.69	P00738	Homo sapiens OX=9606	Haptoglobin	[236 to 251]	VVLHPNYSQVDIGLIK	K,L	VVLHPN[N-Glycosylation:H5N4A1 on N]YSQVDIGLIK	1	3707.68	41.6256	0	[b2+1, b3+1, b4+1, (b7-1710.60)+1, (b9-1710.60)+1, (b11-1710.60)+1, (b11-1830.64)+1, (b12-1710.60)+1, (b13-1710.60)+1, (b14-1710.60)+1, (b15-1710.60)+1];[y1+1, y2+1, y3+1, y4+1, y5+1, y6+1, y7+1, y9+1, (y12-1710.60)+1, (y15-1830.64)+1];[(M0-1913.68)+1, (M0-1830.64)+2, (M0-1710.60)+2, (M0-1507.52)+2, (M0-1345.47)+2, (M0-1183.41)+2, (M0-1021.36)+2, (M0-818.28)+2, (M0-656.23)+2];[D109+1, D126+1, D13…	[b2+1:199.14471, b3+1:312.22946, b4+1:449.28792, (b7-1710.60)+1:1026.52148, (b9-1710.60)+1:1241.61670, (b11-1710.60)+1:1455.71863, (b11-1830.64)+1:1335.67053, (b12-1710.60)+1:1568.79368, (b13-1710.60)+1:1625.80078, (b14-1710.60)+1:1738.91257, (b15-1710.60)+1:1851.98560];[y1+1:147.11299, y2+1:260.19727, y3+1:373.28195, y4+1:430.30266, y5+1:543.38696, y6+1:658.41302, y7+1:757.48224, y9+1:972.55530,…	[b2+1:0.00061, b3+1:0.00129, b4+1:0.00084, (b7-1710.60)+1:-0.00399, (b9-1710.60)+1:0.00062, (b11-1710.60)+1:0.00720, (b11-1830.64)+1:0.00028, (b12-1710.60)+1:-0.00182, (b13-1710.60)+1:-0.01618, (b14-1710.60)+1:0.01155, (b15-1710.60)+1:0.00051];[y1+1:0.00019, y2+1:0.00040, y3+1:0.00102, y4+1:0.00026, y5+1:0.00050, y6+1:-0.00038, y7+1:0.00042, y9+1:-0.01712, (y12-1710.60)+1:0.00437, (y15-1830.64)+1…	[b2+1:3.08, b3+1:4.16, b4+1:1.87, (b7-1710.60)+1:-3.89, (b9-1710.60)+1:0.50, (b11-1710.60)+1:4.95, (b11-1830.64)+1:0.21, (b12-1710.60)+1:-1.16, (b13-1710.60)+1:-9.96, (b14-1710.60)+1:6.65, (b15-1710.60)+1:0.27];[y1+1:1.28, y2+1:1.53, y3+1:2.74, y4+1:0.61, y5+1:0.92, y6+1:-0.57, y7+1:0.56, y9+1:-17.63, (y12-1710.60)+1:2.82, (y15-1830.64)+1:0.38];[(M0-1913.68)+1:-5.62, (M0-1830.64)+2:-5.77, (M0-171…	[b2+1:3163, b3+1:2848, b4+1:62071, (b7-1710.60)+1:4697, (b9-1710.60)+1:4278, (b11-1710.60)+1:13412, (b11-1830.64)+1:11690, (b12-1710.60)+1:7612, (b13-1710.60)+1:4850, (b14-1710.60)+1:7918, (b15-1710.60)+1:4597];[y1+1:7966, y2+1:12181, y3+1:7440, y4+1:25847, y5+1:60698, y6+1:11953, y7+1:4748, y9+1:9894, (y12-1710.60)+1:20412, (y15-1830.64)+1:7102];[(M0-1913.68)+1:9332, (M0-1830.64)+2:36296, (M0-17…	41	T	0	0	0	21.0402	9.16111	11.4243	1913.68	H5N4A1	21.4029
C:\Users\Bertozzi Lab\Desktop\Stacy\Raw Files\Mucinome Raw Files\OC107\200921_SAM_OC107_Asc1_Slice2.raw	34455	57.8386	34417	1149.03	4	4592.07	P00738|P00739	Homo sapiens OX=9606	Haptoglobin|Haptoglobin-related protein		MVSHHNLTTGATLINEQWLLTTAK	K,N	MVSHHN[N-Glycosylation:H5N4A1 on N]LTTGATLINEQWLLTTAK	1	4592.06	41.5859	0	[b4+1, b5+1, (b6-1710.60)+1, (b7-1710.60)+1, (b8-1710.60)+1, (b11-1710.60)+1, (b14-1710.60)+1];[y1+1, y2+1, y3+1, y4+1, y5+1, y6+1, y7+1, y8+1, y9+1, y10+1, y11+1, y12+1, y13+1, y14+1, y15+1, y16+1];[(M0-1913.68)+2, (M0-1830.64)+2, (M0-1710.60)+2, (M0-1507.52)+2, (M0-1345.47)+2, (M0-1183.41)+2, (M0-1021.36)+2];[D109+1, D126+1, D138+1, D144+1, D163+1, D168+1, D186+1, D204+1, D274+1, D292+1, D366+1]	[b4+1:455.20789, b5+1:592.26721, (b6-1710.60)+1:909.38434, (b7-1710.60)+1:1022.47919, (b8-1710.60)+1:1123.52393, (b11-1710.60)+1:1352.62927, (b14-1710.60)+1:1679.83533];[y1+1:147.11259, y2+1:218.15012, y3+1:319.19791, y4+1:420.24623, y5+1:533.32962, y6+1:646.41542, y7+1:832.49465, y8+1:960.55164, y9+1:1089.59399, y10+1:1203.63611, y11+1:1316.72095, y12+1:1429.80742, y13+1:1530.85388, y14+1:1601.8…	[b4+1:0.00077, b5+1:0.00118, (b6-1710.60)+1:-0.00399, (b7-1710.60)+1:0.00680, (b8-1710.60)+1:0.00386, (b11-1710.60)+1:0.00295, (b14-1710.60)+1:-0.00680];[y1+1:-0.00021, y2+1:0.00020, y3+1:0.00031, y4+1:0.00096, y5+1:0.00028, y6+1:0.00202, y7+1:0.00193, y8+1:0.00034, y9+1:0.00011, y10+1:-0.00071, y11+1:0.00007, y12+1:0.00248, y13+1:0.00126, y14+1:0.00541, y15+1:0.01141, y16+1:-0.00587];[(M0-1913.6…	[b4+1:1.70, b5+1:2.00, (b6-1710.60)+1:-4.39, (b7-1710.60)+1:6.66, (b8-1710.60)+1:3.44, (b11-1710.60)+1:2.18, (b14-1710.60)+1:-4.05];[y1+1:-1.43, y2+1:0.91, y3+1:0.97, y4+1:2.28, y5+1:0.53, y6+1:3.13, y7+1:2.32, y8+1:0.36, y9+1:0.10, y10+1:-0.59, y11+1:0.05, y12+1:1.73, y13+1:0.82, y14+1:3.38, y15+1:6.88, y16+1:-3.34];[(M0-1913.68)+2:-3.21, (M0-1830.64)+2:-4.37, (M0-1710.60)+2:-4.42, (M0-1507.52)+…	[b4+1:13506, b5+1:45351, (b6-1710.60)+1:16760, (b7-1710.60)+1:29785, (b8-1710.60)+1:18661, (b11-1710.60)+1:13354, (b14-1710.60)+1:21835];[y1+1:6983, y2+1:15366, y3+1:32776, y4+1:112194, y5+1:84866, y6+1:62250, y7+1:79122, y8+1:54775, y9+1:69992, y10+1:120337, y11+1:60326, y12+1:29247, y13+1:25844, y14+1:15387, y15+1:22047, y16+1:16168];[(M0-1913.68)+2:199713, (M0-1830.64)+2:146980, (M0-1710.60)+2…	41	T	0	0	0	23.0421	7.12079	11.423	1913.68	H5N4A1	25.411
C:\Users\Bertozzi Lab\Desktop\Stacy\Raw Files\Mucinome Raw Files\OC107\200921_SAM_OC107_Asc1_Slice2.raw	31657	54.1509	31622	1076.25	4	4300.97	P00738|P00739	Homo sapiens OX=9606	Haptoglobin|Haptoglobin-related protein		MVSHHNLTTGATLINEQWLLTTAK	K,N	MVSHHN[N-Glycosylation:H5N4 on N]LTTGATLINEQWLLTTAK	1	4300.97	41.5827	0	[b4+1, b5+1, (b6-1419.50)+1, (b7-1054.37)+1, (b7-1419.50)+1, (b7-1539.54)+1, (b11-1419.50)+1, (b12-1419.50)+1, (b13-1419.50)+1, (b14-1419.50)+1];[y1+1, y2+1, y3+1, y4+1, y5+1, y6+1, y7+1, y8+1, y9+1, y10+1, y11+1, y12+1, y13+1, y15+1, y17+1];[(M0-1622.58)+2, (M0-1539.54)+2, (M0-1419.50)+2, (M0-1216.42)+2, (M0-1054.37)+2, (M0-892.32)+2, (M0-730.26)+2];[D109+1, D126+1, D138+1, D144+1, D163+1, D168+…	[b4+1:455.20740, b5+1:592.26652, (b6-1419.50)+1:909.38879, (b7-1054.37)+1:1387.61731, (b7-1419.50)+1:1022.48071, (b7-1539.54)+1:902.43860, (b11-1419.50)+1:1352.62683, (b12-1419.50)+1:1453.67883, (b13-1419.50)+1:1566.76611, (b14-1419.50)+1:1679.84985];[y1+1:147.11302, y2+1:218.15013, y3+1:319.19800, y4+1:420.24594, y5+1:533.32916, y6+1:646.41283, y7+1:832.49282, y8+1:960.55210, y9+1:1089.59464, y1…	[b4+1:0.00028, b5+1:0.00049, (b6-1419.50)+1:0.00047, (b7-1054.37)+1:0.01273, (b7-1419.50)+1:0.00832, (b7-1539.54)+1:0.00739, (b11-1419.50)+1:0.00051, (b12-1419.50)+1:0.00483, (b13-1419.50)+1:0.00805, (b14-1419.50)+1:0.00772];[y1+1:0.00022, y2+1:0.00021, y3+1:0.00040, y4+1:0.00067, y5+1:-0.00018, y6+1:-0.00058, y7+1:0.00010, y8+1:0.00080, y9+1:0.00075, y10+1:0.00003, y11+1:0.00239, y12+1:0.00217, …	[b4+1:0.62, b5+1:0.83, (b6-1419.50)+1:0.52, (b7-1054.37)+1:9.18, (b7-1419.50)+1:8.15, (b7-1539.54)+1:8.20, (b11-1419.50)+1:0.38, (b12-1419.50)+1:3.33, (b13-1419.50)+1:5.14, (b14-1419.50)+1:4.60];[y1+1:1.49, y2+1:0.98, y3+1:1.27, y4+1:1.59, y5+1:-0.33, y6+1:-0.89, y7+1:0.12, y8+1:0.84, y9+1:0.69, y10+1:0.02, y11+1:1.82, y12+1:1.52, y13+1:-4.20, y15+1:4.99, y17+1:5.53];[(M0-1622.58)+2:-2.07, (M0-15…	[b4+1:9807, b5+1:22753, (b6-1419.50)+1:9743, (b7-1054.37)+1:4446, (b7-1419.50)+1:12303, (b7-1539.54)+1:3670, (b11-1419.50)+1:12511, (b12-1419.50)+1:4628, (b13-1419.50)+1:8225, (b14-1419.50)+1:7321];[y1+1:7396, y2+1:7810, y3+1:19357, y4+1:57949, y5+1:46511, y6+1:39720, y7+1:40927, y8+1:25930, y9+1:18850, y10+1:68952, y11+1:36099, y12+1:14233, y13+1:12421, y15+1:14258, y17+1:7266];[(M0-1622.58)+2:1…	41	T	0	0	0	25.049	7.12915	9.4045	1622.58	H5N4	21.6425
C:\Users\Bertozzi Lab\Desktop\Stacy\Raw Files\Mucinome Raw Files\OC107\200921_SAM_OC107_Asc1_Slice5.raw	48448	69.0664	48400	1117.05	4	4464.16	P01876|P01877|P0DOX2		Immunoglobulin heavy constant alpha 1|Immunoglobulin heavy constant alpha 2|Immunoglobulin alpha-2 heavy chain		LSLHRPALEDLLLGSEANLTCTLTGLR	R,D	LSLHRPALEDLLLGSEAN[N-Glycosylation:H3N5 on N]LTC[Common Fixed:Carbamidomethyl on C]TLTGLR	2	4464.15	41.5694	0	[b4+1, b5+1, b7+1, b8+1, b9+1, b10+2, b11+2, b12+2, b13+2, b14+1, b16+1, b17+2];[y1+1, y2+1, y3+1, y4+1, y5+1, y6+1, y7+1, y8+1, y9+1, (y10-1298.48)+1, (y11-1095.40)+1, (y11-1298.48)+1, (y11-1418.52)+1, (y13-1298.48)+1, (y14-1298.48)+1];[(M0-1501.56)+2, (M0-1418.52)+2, (M0-1298.48)+2, (M0-1095.40)+2, (M0-933.34)+2, (M0-771.29)+2];[D109+1, D126+1, D138+1, D144+1, D168+1, D186+1, D204+1, D366+1]	[b4+1:451.26770, b5+1:607.36845, b7+1:775.45251, b8+1:888.54388, b9+1:1017.58136, b10+2:566.80939, b11+2:623.35156, b12+2:679.89374, b13+2:736.43566, b14+1:1528.87927, b16+1:1744.96106, b17+2:908.50275];[y1+1:175.11920, y2+1:288.20352, y3+1:345.22464, y4+1:446.27127, y5+1:559.35498, y6+1:660.40454, y7+1:820.43646, y8+1:921.48441, y9+1:1034.56506, (y10-1298.48)+1:1351.68628, (y11-1095.40)+1:1625.8…	[b4+1:0.00136, b5+1:0.00099, b7+1:-0.00482, b8+1:0.00249, b9+1:-0.00263, b10+2:0.00058, b11+2:0.00085, b12+2:0.00114, b13+2:0.00092, b14+1:-0.00532, b16+1:0.00185, b17+2:0.00189];[y1+1:0.00025, y2+1:0.00051, y3+1:0.00016, y4+1:-0.00089, y5+1:-0.00124, y6+1:0.00064, y7+1:0.00191, y8+1:0.00218, y9+1:-0.00123, (y10-1298.48)+1:-0.00231, (y11-1095.40)+1:0.01939, (y11-1298.48)+1:0.01038, (y11-1418.52)+…	[b4+1:3.01, b5+1:1.64, b7+1:-6.22, b8+1:2.80, b9+1:-2.59, b10+2:0.51, b11+2:0.68, b12+2:0.84, b13+2:0.63, b14+1:-3.48, b16+1:1.06, b17+2:1.04];[y1+1:1.43, y2+1:1.76, y3+1:0.46, y4+1:-1.99, y5+1:-2.22, y6+1:0.97, y7+1:2.33, y8+1:2.37, y9+1:-1.19, (y10-1298.48)+1:-1.71, (y11-1095.40)+1:11.93, (y11-1298.48)+1:7.30, (y11-1418.52)+1:-1.46, (y13-1298.48)+1:8.78, (y14-1298.48)+1:-0.80];[(M0-1501.56)+2:-…	[b4+1:6183, b5+1:23905, b7+1:3803, b8+1:4045, b9+1:16921, b10+2:51127, b11+2:73042, b12+2:59388, b13+2:34628, b14+1:5794, b16+1:6764, b17+2:23519];[y1+1:28934, y2+1:4649, y3+1:25704, y4+1:27271, y5+1:9399, y6+1:16238, y7+1:34085, y8+1:65487, y9+1:25892, (y10-1298.48)+1:11850, (y11-1095.40)+1:4247, (y11-1298.48)+1:11560, (y11-1418.52)+1:5109, (y13-1298.48)+1:5973, (y14-1298.48)+1:7398];[(M0-1501.5…	41	T	0	0	0	27.0541	6.12251	8.39284	1501.56	H3N5	5.32492
C:\Users\Bertozzi Lab\Desktop\Stacy\Raw Files\Mucinome Raw Files\OC107\200921_SAM_OC107_Asc1_Slice2.raw	36204	60.1368	36159	1000.7	4	3998.78	P00738	Homo sapiens OX=9606	Haptoglobin	[236 to 251]	VVLHPNYSQVDIGLIK	K,L	VVLHPN[N-Glycosylation:H5N4A2 on N]YSQVDIGLIK	1	3998.78	41.5631	0	[b2+1, b4+1, (b7-2001.69)+1, (b9-2001.69)+1, (b11-2001.69)+1, (b11-2121.73)+1, (b12-2001.69)+1, (b13-2001.69)+1, (b14-2001.69)+1, (b15-2001.69)+1];[y1+1, y2+1, y3+1, y4+1, y5+1, y6+1, y7+1, y8+1, y10+1, (y12-1798.61)+1, (y12-2001.69)+1];[(M0-2204.77)+1, (M0-2121.73)+2, (M0-2001.69)+2, (M0-1798.61)+2, (M0-1636.56)+2, (M0-1474.51)+2, (M0-1312.46)+2, (M0-1109.38)+2, (M0-947.32)+2];[D109+1, D126+1, D…	[b2+1:199.14409, b4+1:449.28781, (b7-2001.69)+1:1026.51733, (b9-2001.69)+1:1241.61816, (b11-2001.69)+1:1455.71556, (b11-2121.73)+1:1335.66760, (b12-2001.69)+1:1568.79368, (b13-2001.69)+1:1625.81787, (b14-2001.69)+1:1738.90381, (b15-2001.69)+1:1851.96680];[y1+1:147.11302, y2+1:260.19702, y3+1:373.28055, y4+1:430.30261, y5+1:543.38721, y6+1:658.41449, y7+1:757.48059, y8+1:885.54370, y10+1:1135.6409…	[b2+1:-0.00002, b4+1:0.00073, (b7-2001.69)+1:-0.00814, (b9-2001.69)+1:0.00209, (b11-2001.69)+1:0.00413, (b11-2121.73)+1:-0.00265, (b12-2001.69)+1:-0.00182, (b13-2001.69)+1:0.00091, (b14-2001.69)+1:0.00278, (b15-2001.69)+1:-0.01829];[y1+1:0.00022, y2+1:0.00015, y3+1:-0.00038, y4+1:0.00022, y5+1:0.00075, y6+1:0.00109, y7+1:-0.00123, y8+1:0.00331, y10+1:0.00524, (y12-1798.61)+1:-0.02190, (y12-2001.6…	[b2+1:-0.08, b4+1:1.63, (b7-2001.69)+1:-7.93, (b9-2001.69)+1:1.68, (b11-2001.69)+1:2.84, (b11-2121.73)+1:-1.99, (b12-2001.69)+1:-1.16, (b13-2001.69)+1:0.56, (b14-2001.69)+1:1.60, (b15-2001.69)+1:-9.88];[y1+1:1.49, y2+1:0.59, y3+1:-1.03, y4+1:0.50, y5+1:1.38, y6+1:1.65, y7+1:-1.62, y8+1:3.74, y10+1:4.62, (y12-1798.61)+1:-12.50, (y12-2001.69)+1:1.90];[(M0-2204.77)+1:-0.79, (M0-2121.73)+2:-3.35, (M0…	[b2+1:3965, b4+1:72673, (b7-2001.69)+1:8326, (b9-2001.69)+1:9044, (b11-2001.69)+1:19937, (b11-2121.73)+1:6481, (b12-2001.69)+1:11123, (b13-2001.69)+1:6266, (b14-2001.69)+1:5741, (b15-2001.69)+1:4987];[y1+1:7932, y2+1:21150, y3+1:4566, y4+1:31983, y5+1:72807, y6+1:8605, y7+1:4058, y8+1:3523, y10+1:6802, (y12-1798.61)+1:4542, (y12-2001.69)+1:27902];[(M0-2204.77)+1:13370, (M0-2121.73)+2:37281, (M0-2…	41	T	0	0	0	21.0308	9.14602	11.3862	2204.77	H5N4A2	18.4588
C:\Users\Bertozzi Lab\Desktop\Stacy\Raw Files\Mucinome Raw Files\OC107\200921_SAM_OC107_Asc1_Slice3.raw	32561	55.3066	32535	1237.23	3	3708.68	P00738	Homo sapiens OX=9606	Haptoglobin	[236 to 251]	VVLHPNYSQVDIGLIK	K,L	VVLHPN[N-Glycosylation:H5N4F2 on N]YSQVDIGLIK	1	3708.7	41.5628	0	[b2+1, b4+1, (b7-1711.62)+1, (b9-1711.62)+1, (b10-1711.62)+1, (b11-1711.62)+1, (b11-1831.66)+1, (b12-1711.62)+1, (b13-1711.62)+1, (b14-1711.62)+1, (b15-1711.62)+1];[y1+1, y2+1, y3+1, y4+1, y5+1, y6+1, y7+1, y8+1, y9+1, (y12-1508.54)+1, (y12-1711.62)+1, (y15-1831.66)+1];[(M0-1914.70)+1, (M0-1831.66)+1, (M0-1711.62)+1, (M0-1508.54)+2, (M0-1346.49)+2, (M0-1184.43)+2, (M0-1022.38)+2, (M0-819.30)+2, (…	[b2+1:199.14418, b4+1:449.28804, (b7-1711.62)+1:1026.52295, (b9-1711.62)+1:1241.62646, (b10-1711.62)+1:1340.68591, (b11-1711.62)+1:1455.71648, (b11-1831.66)+1:1335.66911, (b12-1711.62)+1:1568.80164, (b13-1711.62)+1:1625.82996, (b14-1711.62)+1:1738.90784, (b15-1711.62)+1:1851.99390];[y1+1:147.11305, y2+1:260.19653, y3+1:373.28073, y4+1:430.30245, y5+1:543.38776, y6+1:658.41327, y7+1:757.48291, y8+…	[b2+1:0.00008, b4+1:0.00096, (b7-1711.62)+1:-0.00252, (b9-1711.62)+1:0.01039, (b10-1711.62)+1:0.00142, (b11-1711.62)+1:0.00504, (b11-1831.66)+1:-0.00115, (b12-1711.62)+1:0.00614, (b13-1711.62)+1:0.01300, (b14-1711.62)+1:0.00681, (b15-1711.62)+1:0.00881];[y1+1:0.00025, y2+1:-0.00033, y3+1:-0.00020, y4+1:0.00005, y5+1:0.00130, y6+1:-0.00013, y7+1:0.00109, y8+1:0.00288, y9+1:-0.01609, (y12-1508.54)+…	[b2+1:0.38, b4+1:2.15, (b7-1711.62)+1:-2.46, (b9-1711.62)+1:8.37, (b10-1711.62)+1:1.06, (b11-1711.62)+1:3.47, (b11-1831.66)+1:-0.86, (b12-1711.62)+1:3.92, (b13-1711.62)+1:8.00, (b14-1711.62)+1:3.92, (b15-1711.62)+1:4.76];[y1+1:1.70, y2+1:-1.29, y3+1:-0.54, y4+1:0.12, y5+1:2.39, y6+1:-0.20, y7+1:1.45, y8+1:3.26, y9+1:-16.56, (y12-1508.54)+1:-2.88, (y12-1711.62)+1:1.61, (y15-1831.66)+1:0.44];[(M0-1…	[b2+1:6419, b4+1:69261, (b7-1711.62)+1:3325, (b9-1711.62)+1:5110, (b10-1711.62)+1:6164, (b11-1711.62)+1:15632, (b11-1831.66)+1:9620, (b12-1711.62)+1:5749, (b13-1711.62)+1:4293, (b14-1711.62)+1:7686, (b15-1711.62)+1:6619];[y1+1:7429, y2+1:18738, y3+1:5150, y4+1:31340, y5+1:54976, y6+1:18884, y7+1:7583, y8+1:3083, y9+1:4557, (y12-1508.54)+1:3659, (y12-1711.62)+1:24557, (y15-1831.66)+1:8180];[(M0-19…	41	T	0	0	0	23.0424	9.13077	9.38959	1914.7	H5N4F2	23.335
C:\Users\Bertozzi Lab\Desktop\Stacy\Raw Files\Mucinome Raw Files\OC107\200921_SAM_OC107_Asc1_Slice4.raw	46501	71.4321	46480	1016.88	5	5079.36	P01876|P01877|P0DOX2		Immunoglobulin heavy constant alpha 1|Immunoglobulin heavy constant alpha 2|Immunoglobulin alpha-2 heavy chain		LSLHRPALEDLLLGSEANLTCTLTGLR	R,D	LSLHRPALEDLLLGSEAN[N-Glycosylation:H5N5A1 on N]LTC[Common Fixed:Carbamidomethyl on C]TLTGLR	2	5079.35	41.5614	0	[b4+1, b5+1, b8+1, b9+1, b10+2, b11+2, b12+1, b13+2, b14+2, b16+2, b17+2];[y1+1, y2+1, y3+1, y4+1, y5+1, y6+1, y7+1, y8+1, y9+1, (y10-1710.60)+1, (y10-1913.68)+1, (y10-2033.72)+1, (y11-1913.68)+1, (y12-1913.68)+1, (y14-1913.68)+1];[(M0-2116.76)+2, (M0-2033.72)+2, (M0-1913.68)+2, (M0-1710.60)+2, (M0-1548.54)+2];[D109+1, D126+1, D138+1, D144+1, D168+1, D186+1, D204+1, D274+1, D292+1, D366+1]	[b4+1:451.26794, b5+1:607.36778, b8+1:888.54138, b9+1:1017.58301, b10+2:566.80918, b11+2:623.35141, b12+1:1358.77771, b13+2:736.43547, b14+2:764.94789, b16+2:872.98627, b17+2:908.50565];[y1+1:175.11922, y2+1:288.20276, y3+1:345.22534, y4+1:446.27338, y5+1:559.35699, y6+1:660.40265, y7+1:820.43627, y8+1:921.48383, y9+1:1034.57092, (y10-1710.60)+1:1554.78821, (y10-1913.68)+1:1351.69751, (y10-2033.7…	[b4+1:0.00160, b5+1:0.00032, b8+1:-0.00002, b9+1:-0.00098, b10+2:0.00015, b11+2:0.00054, b12+1:-0.00135, b13+2:0.00054, b14+2:0.00392, b16+2:0.00605, b17+2:0.00770];[y1+1:0.00026, y2+1:-0.00026, y3+1:0.00086, y4+1:0.00122, y5+1:0.00077, y6+1:-0.00125, y7+1:0.00172, y8+1:0.00160, y9+1:0.00463, (y10-1710.60)+1:0.02025, (y10-1913.68)+1:0.00892, (y10-2033.72)+1:-0.00752, (y11-1913.68)+1:-0.00056, (y1…	[b4+1:3.55, b5+1:0.53, b8+1:-0.02, b9+1:-0.97, b10+2:0.13, b11+2:0.44, b12+1:-0.99, b13+2:0.37, b14+2:2.57, b16+2:3.47, b17+2:4.24];[y1+1:1.52, y2+1:-0.90, y3+1:2.51, y4+1:2.74, y5+1:1.38, y6+1:-1.90, y7+1:2.10, y8+1:1.74, y9+1:4.48, (y10-1710.60)+1:13.03, (y10-1913.68)+1:6.60, (y10-2033.72)+1:-6.11, (y11-1913.68)+1:-0.40, (y12-1913.68)+1:8.67, (y14-1913.68)+1:7.48];[(M0-2116.76)+2:-4.22, (M0-203…	[b4+1:4737, b5+1:22549, b8+1:5645, b9+1:10816, b10+2:74707, b11+2:71197, b12+1:25003, b13+2:30837, b14+2:31825, b16+2:16092, b17+2:21097];[y1+1:25848, y2+1:4245, y3+1:24184, y4+1:29166, y5+1:16131, y6+1:18879, y7+1:37140, y8+1:66749, y9+1:24158, (y10-1710.60)+1:8714, (y10-1913.68)+1:11597, (y10-2033.72)+1:6056, (y11-1913.68)+1:13113, (y12-1913.68)+1:4572, (y14-1913.68)+1:14384];[(M0-2116.76)+2:14…	41	T	0	0	0	26.058	5.07486	10.4285	2116.76	H5N5A1	13.3761
C:\Users\Bertozzi Lab\Desktop\Stacy\Raw Files\Mucinome Raw Files\OC107\200921_SAM_OC107_Asc1_Slice1.raw	41687	69.1571	41646	1117.05	4	4464.17	P01876|P01877|P0DOX2		Immunoglobulin heavy constant alpha 1|Immunoglobulin heavy constant alpha 2|Immunoglobulin alpha-2 heavy chain		LSLHRPALEDLLLGSEANLTCTLTGLR	R,D	LSLHRPALEDLLLGSEAN[N-Glycosylation:H3N5 on N]LTC[Common Fixed:Carbamidomethyl on C]TLTGLR	2	4464.15	41.5606	0	[b4+1, b5+1, b8+1, b9+1, b10+2, b11+1, b12+2, b13+2, b14+2, b16+2, b17+2];[y1+1, y2+1, y3+1, y4+1, y5+1, y6+1, y7+1, y8+1, y9+1, (y10-1095.40)+1, (y10-1298.48)+1, (y11-1298.48)+1, (y11-1418.52)+1, (y12-1298.48)+1, (y13-1298.48)+1, (y14-1298.48)+1, (y15-1298.48)+1];[(M0-1501.56)+2, (M0-1418.52)+2, (M0-1298.48)+2, (M0-1095.40)+2, (M0-933.34)+2];[D109+1, D126+1, D138+1, D144+1, D168+1, D186+1, D204+…	[b4+1:451.26813, b5+1:607.36833, b8+1:888.54602, b9+1:1017.58484, b10+2:566.80949, b11+1:1245.69421, b12+2:679.89392, b13+2:736.43488, b14+2:764.94626, b16+2:872.98282, b17+2:908.50372];[y1+1:175.11917, y2+1:288.20258, y3+1:345.22458, y4+1:446.27324, y5+1:559.35693, y6+1:660.40430, y7+1:820.43422, y8+1:921.48199, y9+1:1034.56873, (y10-1095.40)+1:1554.79504, (y10-1298.48)+1:1351.68408, (y11-1298.4…	[b4+1:0.00178, b5+1:0.00087, b8+1:0.00462, b9+1:0.00085, b10+2:0.00076, b11+1:-0.00078, b12+2:0.00150, b13+2:-0.00064, b14+2:0.00066, b16+2:-0.00084, b17+2:0.00385];[y1+1:0.00022, y2+1:-0.00044, y3+1:0.00010, y4+1:0.00108, y5+1:0.00071, y6+1:0.00040, y7+1:-0.00033, y8+1:-0.00023, y9+1:0.00243, (y10-1095.40)+1:0.02708, (y10-1298.48)+1:-0.00451, (y11-1298.48)+1:0.00708, (y11-1418.52)+1:0.00603, (y1…	[b4+1:3.96, b5+1:1.44, b8+1:5.21, b9+1:0.83, b10+2:0.67, b11+1:-0.63, b12+2:1.11, b13+2:-0.44, b14+2:0.43, b16+2:-0.48, b17+2:2.12];[y1+1:1.26, y2+1:-1.53, y3+1:0.29, y4+1:2.43, y5+1:1.27, y6+1:0.60, y7+1:-0.40, y8+1:-0.25, y9+1:2.35, (y10-1095.40)+1:17.43, (y10-1298.48)+1:-3.34, (y11-1298.48)+1:4.98, (y11-1418.52)+1:4.63, (y12-1298.48)+1:11.42, (y13-1298.48)+1:1.99, (y14-1298.48)+1:-0.94, (y15-1…	[b4+1:6169, b5+1:26740, b8+1:3320, b9+1:15349, b10+2:41109, b11+1:17178, b12+2:68030, b13+2:33082, b14+2:27205, b16+2:20118, b17+2:23722];[y1+1:28858, y2+1:3668, y3+1:22177, y4+1:27273, y5+1:15816, y6+1:17349, y7+1:38745, y8+1:63080, y9+1:21527, (y10-1095.40)+1:4637, (y10-1298.48)+1:10911, (y11-1298.48)+1:11142, (y11-1418.52)+1:5451, (y12-1298.48)+1:3654, (y13-1298.48)+1:6326, (y14-1298.48)+1:111…	41	T	0	0	0	28.0493	5.12101	8.39028	1501.56	H3N5	5.40731
C:\Users\Bertozzi Lab\Desktop\Stacy\Raw Files\Mucinome Raw Files\OC107\200921_SAM_OC107_Asc1_Slice2.raw	32510	55.2687	32471	1236.9	3	3707.69	P00738	Homo sapiens OX=9606	Haptoglobin	[236 to 251]	VVLHPNYSQVDIGLIK	K,L	VVLHPN[N-Glycosylation:H5N4A1 on N]YSQVDIGLIK	1	3707.68	41.56	0	[b2+1, b4+1, (b7-1710.60)+1, (b8-1710.60)+1, (b10-1710.60)+1, (b11-1710.60)+1, (b12-1710.60)+1, (b13-1710.60)+1, (b14-1710.60)+1, (b15-1710.60)+1];[y1+1, y2+1, y3+1, y4+1, y5+1, y6+1, y7+1, y9+1, y10+1, (y12-1507.52)+1, (y12-1710.60)+1, (y15-1830.64)+1];[(M0-1913.68)+2, (M0-1830.64)+2, (M0-1710.60)+1, (M0-1507.52)+2, (M0-1345.47)+2, (M0-1183.41)+2, (M0-818.28)+2, (M0-656.23)+2];[D109+1, D126+1, D…	[b2+1:199.14426, b4+1:449.28778, (b7-1710.60)+1:1026.51196, (b8-1710.60)+1:1113.55884, (b10-1710.60)+1:1340.67603, (b11-1710.60)+1:1455.71800, (b12-1710.60)+1:1568.79419, (b13-1710.60)+1:1625.81213, (b14-1710.60)+1:1738.90393, (b15-1710.60)+1:1851.96899];[y1+1:147.11320, y2+1:260.19693, y3+1:373.28171, y4+1:430.30260, y5+1:543.38702, y6+1:658.41272, y7+1:757.48346, y9+1:972.55303, y10+1:1135.6334…	[b2+1:0.00015, b4+1:0.00070, (b7-1710.60)+1:-0.01351, (b8-1710.60)+1:0.00134, (b10-1710.60)+1:-0.00846, (b11-1710.60)+1:0.00657, (b12-1710.60)+1:-0.00131, (b13-1710.60)+1:-0.00483, (b14-1710.60)+1:0.00291, (b15-1710.60)+1:-0.01609];[y1+1:0.00040, y2+1:0.00006, y3+1:0.00078, y4+1:0.00020, y5+1:0.00056, y6+1:-0.00068, y7+1:0.00164, y9+1:-0.01939, y10+1:-0.00233, (y12-1507.52)+1:0.01216, (y12-1710.6…	[b2+1:0.77, b4+1:1.57, (b7-1710.60)+1:-13.17, (b8-1710.60)+1:1.20, (b10-1710.60)+1:-6.32, (b11-1710.60)+1:4.52, (b12-1710.60)+1:-0.83, (b13-1710.60)+1:-2.97, (b14-1710.60)+1:1.67, (b15-1710.60)+1:-8.70];[y1+1:2.74, y2+1:0.24, y3+1:2.08, y4+1:0.47, y5+1:1.04, y6+1:-1.04, y7+1:2.17, y9+1:-19.96, y10+1:-2.05, (y12-1507.52)+1:6.94, (y12-1710.60)+1:1.80, (y15-1830.64)+1:-4.77];[(M0-1913.68)+2:-3.57, (…	[b2+1:12361, b4+1:179764, (b7-1710.60)+1:23012, (b8-1710.60)+1:10559, (b10-1710.60)+1:14019, (b11-1710.60)+1:49776, (b12-1710.60)+1:14092, (b13-1710.60)+1:19863, (b14-1710.60)+1:22828, (b15-1710.60)+1:14297];[y1+1:13212, y2+1:54592, y3+1:12359, y4+1:88743, y5+1:168463, y6+1:39373, y7+1:16593, y9+1:27705, y10+1:15997, (y12-1507.52)+1:12477, (y12-1710.60)+1:67713, (y15-1830.64)+1:12807];[(M0-1913.6…	41	T	0	0	0	22.0429	8.10248	11.4147	1913.68	H5N4A1	27.7015
C:\Users\Bertozzi Lab\Desktop\Stacy\Raw Files\Mucinome Raw Files\OC107\200921_SAM_OC107_Asc1_Slice7.raw	38826	56.6016	38797	1153.02	4	4608.06	P00738|P00739	Homo sapiens OX=9606	Haptoglobin|Haptoglobin-related protein		MVSHHNLTTGATLINEQWLLTTAK	K,N	M[Common Variable:Oxidation on M]VSHHN[N-Glycosylation:H5N4A1 on N]LTTGATLINEQWLLTTAK	2	4608.06	41.5466	0	[b4+1, b5+1, (b6-1710.60)+1, (b7-1710.60)+1, (b8-1710.60)+1, (b11-1710.60)+1, (b13-1710.60)+1, (b14-1710.60)+1, (b20-1710.60)+2];[y1+1, y2+1, y3+1, y4+1, y5+1, y6+1, y7+1, y8+1, y9+1, y10+1, y12+1, y13+1, y14+1, y15+1, y17+1];[(M0-1913.68)+2, (M0-1830.64)+2, (M0-1710.60)+2, (M0-1507.52)+2, (M0-1345.47)+2, (M0-1183.41)+2];[D109+1, D126+1, D138+1, D144+1, D163+1, D168+1, D186+1, D204+1, D274+1, D29…	[b4+1:471.20282, b5+1:608.26133, (b6-1710.60)+1:925.37891, (b7-1710.60)+1:1038.47766, (b8-1710.60)+1:1139.51514, (b11-1710.60)+1:1368.64246, (b13-1710.60)+1:1582.76697, (b14-1710.60)+1:1695.83374, (b20-1710.60)+2:1240.11228];[y1+1:147.11270, y2+1:218.15028, y3+1:319.19742, y4+1:420.24457, y5+1:533.32898, y6+1:646.41376, y7+1:832.49462, y8+1:960.55103, y9+1:1089.59143, y10+1:1203.63540, y12+1:1429…	[b4+1:0.00079, b5+1:0.00039, (b6-1710.60)+1:-0.00433, (b7-1710.60)+1:0.01036, (b8-1710.60)+1:0.00015, (b11-1710.60)+1:0.02122, (b13-1710.60)+1:0.01399, (b14-1710.60)+1:-0.00330, (b20-1710.60)+2:-0.01129];[y1+1:-0.00010, y2+1:0.00037, y3+1:-0.00018, y4+1:-0.00071, y5+1:-0.00036, y6+1:0.00035, y7+1:0.00190, y8+1:-0.00027, y9+1:-0.00246, y10+1:-0.00141, y12+1:-0.00343, y13+1:-0.01156, y14+1:-0.00753…	[b4+1:1.68, b5+1:0.64, (b6-1710.60)+1:-4.69, (b7-1710.60)+1:9.98, (b8-1710.60)+1:0.14, (b11-1710.60)+1:15.51, (b13-1710.60)+1:8.84, (b14-1710.60)+1:-1.95, (b20-1710.60)+2:-4.56];[y1+1:-0.70, y2+1:1.68, y3+1:-0.56, y4+1:-1.68, y5+1:-0.68, y6+1:0.55, y7+1:2.29, y8+1:-0.28, y9+1:-2.26, y10+1:-1.17, y12+1:-2.40, y13+1:-7.55, y14+1:-4.70, y15+1:0.02, y17+1:-6.15];[(M0-1913.68)+2:-2.38, (M0-1830.64)+2:…	[b4+1:8812, b5+1:21947, (b6-1710.60)+1:5365, (b7-1710.60)+1:9184, (b8-1710.60)+1:6877, (b11-1710.60)+1:4823, (b13-1710.60)+1:7244, (b14-1710.60)+1:9216, (b20-1710.60)+2:16623];[y1+1:6382, y2+1:5854, y3+1:23185, y4+1:48387, y5+1:46824, y6+1:32121, y7+1:33918, y8+1:18789, y9+1:17640, y10+1:58727, y12+1:14588, y13+1:11351, y14+1:6474, y15+1:11264, y17+1:5653];[(M0-1913.68)+2:75514, (M0-1830.64)+2:48…	41	T	0	0	0	24.0405	6.10214	11.404	1913.68	H5N4A1	21.6582
C:\Users\Bertozzi Lab\Desktop\Stacy\Raw Files\Mucinome Raw Files\OC107\200921_SAM_OC107_Asc1_Slice2.raw	33753	56.9102	33712	1153.03	4	4608.07	P00738|P00739	Homo sapiens OX=9606	Haptoglobin|Haptoglobin-related protein		MVSHHNLTTGATLINEQWLLTTAK	K,N	M[Common Variable:Oxidation on M]VSHHN[N-Glycosylation:H5N4A1 on N]LTTGATLINEQWLLTTAK	2	4608.06	41.5315	0	[b4+1, b5+1, (b6-1710.60)+1, (b7-1507.52)+1, (b7-1710.60)+1, (b8-1710.60)+1, (b13-1710.60)+1, (b14-1710.60)+1, (b20-1710.60)+2];[y1+1, y2+1, y3+1, y4+1, y5+1, y6+1, y7+1, y8+1, y9+1, y10+1, y12+1, y15+1, y16+1, y17+1, (y23-1830.64)+2];[(M0-1913.68)+2, (M0-1830.64)+2, (M0-1710.60)+2, (M0-1507.52)+2, (M0-1345.47)+2, (M0-1183.41)+2];[D109+1, D126+1, D138+1, D144+1, D163+1, D168+1, D186+1, D204+1, D2…	[b4+1:471.20355, b5+1:608.26179, (b6-1710.60)+1:925.38538, (b7-1507.52)+1:1241.57129, (b7-1710.60)+1:1038.47058, (b8-1710.60)+1:1139.52417, (b13-1710.60)+1:1582.77258, (b14-1710.60)+1:1695.83585, (b20-1710.60)+2:1240.11519];[y1+1:147.11324, y2+1:218.15022, y3+1:319.19783, y4+1:420.24631, y5+1:533.33084, y6+1:646.41524, y7+1:832.49297, y8+1:960.55243, y9+1:1089.59708, y10+1:1203.64117, y12+1:1429.…	[b4+1:0.00152, b5+1:0.00085, (b6-1710.60)+1:0.00214, (b7-1507.52)+1:0.02462, (b7-1710.60)+1:0.00328, (b8-1710.60)+1:0.00919, (b13-1710.60)+1:0.01960, (b14-1710.60)+1:-0.00119, (b20-1710.60)+2:-0.00548];[y1+1:0.00043, y2+1:0.00030, y3+1:0.00024, y4+1:0.00103, y5+1:0.00150, y6+1:0.00184, y7+1:0.00025, y8+1:0.00114, y9+1:0.00319, y10+1:0.00435, y12+1:0.01439, y15+1:0.00714, y16+1:-0.00453, y17+1:0.0…	[b4+1:3.24, b5+1:1.39, (b6-1710.60)+1:2.31, (b7-1507.52)+1:19.84, (b7-1710.60)+1:3.16, (b8-1710.60)+1:8.07, (b13-1710.60)+1:12.39, (b14-1710.60)+1:-0.70, (b20-1710.60)+2:-2.21];[y1+1:2.95, y2+1:1.40, y3+1:0.74, y4+1:2.47, y5+1:2.82, y6+1:2.84, y7+1:0.31, y8+1:1.18, y9+1:2.93, y10+1:3.62, y12+1:10.07, y15+1:4.30, y16+1:-2.58, y17+1:6.91, (y23-1830.64)+2:7.40];[(M0-1913.68)+2:-5.33, (M0-1830.64)+2:…	[b4+1:10930, b5+1:22889, (b6-1710.60)+1:7767, (b7-1507.52)+1:5616, (b7-1710.60)+1:11263, (b8-1710.60)+1:5501, (b13-1710.60)+1:7382, (b14-1710.60)+1:14917, (b20-1710.60)+2:16093];[y1+1:7040, y2+1:9104, y3+1:22461, y4+1:74569, y5+1:58841, y6+1:40756, y7+1:44040, y8+1:30531, y9+1:24111, y10+1:74328, y12+1:13957, y15+1:12047, y16+1:7136, y17+1:7542, (y23-1830.64)+2:54659];[(M0-1913.68)+2:98190, (M0-1…	41	T	0	0	0	24.0395	6.10562	11.3864	1913.68	H5N4A1	22.9416
C:\Users\Bertozzi Lab\Desktop\Stacy\Raw Files\Mucinome Raw Files\OC107\200921_SAM_OC107_Asc1_Slice2.raw	32029	54.6373	31959	1188.53	3	3562.57	P01876	Homo sapiens OX=9606	Immunoglobulin heavy constant alpha 1	[332 to 353]	LAGKPTHVNVSVVMAEVDGTCY	R,-	LAGKPTHVN[N-Glycosylation:H5N2 on N]VSVVMAEVDGTC[Common Fixed:Carbamidomethyl on C]Y	2	3562.56	41.4809	0	[b4+1, b6+1, b7+1, b8+1, (b9-1013.34)+1, (b10-1013.34)+1, (b11-1013.34)+1, (b12-1013.34)+1, (b13-810.26)+1, (b13-1013.34)+2, (b14-1013.34)+1, (b15-1013.34)+2, (b16-1013.34)+2, (b17-1013.34)+2, (b18-1013.34)+2, (b21-1013.34)+2];[y1+1, y2+1, y3+1, y4+1, y5+1, y6+1, y7+1, y8+1, y9+1, y10+1, y12+1];[(M0-1216.42)+2, (M0-1133.38)+2, (M0-1013.34)+2, (M0-810.26)+2, (M0-648.21)+2];[D109+1, D126+1, D138+1,…	[b4+1:370.24496, b6+1:568.34760, b7+1:705.40698, b8+1:804.47424, (b9-1013.34)+1:1121.59583, (b10-1013.34)+1:1220.66055, (b11-1013.34)+1:1307.69434, (b12-1013.34)+1:1406.76166, (b13-810.26)+1:1708.90979, (b13-1013.34)+2:753.42122, (b14-1013.34)+1:1636.87720, (b15-1013.34)+2:854.45927, (b16-1013.34)+2:918.98020, (b17-1013.34)+2:968.51377, (b18-1013.34)+2:1026.02783, (b21-1013.34)+2:1185.07271];[y1+…	[b4+1:0.00008, b6+1:0.00227, b7+1:0.00275, b8+1:0.00159, (b9-1013.34)+1:0.00088, (b10-1013.34)+1:-0.00281, (b11-1013.34)+1:-0.00105, (b12-1013.34)+1:-0.00214, (b13-810.26)+1:-0.00180, (b13-1013.34)+2:0.00295, (b14-1013.34)+1:0.00450, (b15-1013.34)+2:0.00144, (b16-1013.34)+2:0.00072, (b17-1013.34)+2:-0.00055, (b18-1013.34)+2:0.00062, (b21-1013.34)+2:-0.00941];[y1+1:0.00005, y2+1:0.00064, y3+1:0.00…	[b4+1:0.23, b6+1:4.00, b7+1:3.90, b8+1:1.98, (b9-1013.34)+1:0.78, (b10-1013.34)+1:-2.31, (b11-1013.34)+1:-0.81, (b12-1013.34)+1:-1.52, (b13-810.26)+1:-1.05, (b13-1013.34)+2:1.96, (b14-1013.34)+1:2.75, (b15-1013.34)+2:0.84, (b16-1013.34)+2:0.39, (b17-1013.34)+2:-0.29, (b18-1013.34)+2:0.30, (b21-1013.34)+2:-3.97];[y1+1:0.29, y2+1:1.88, y3+1:1.28, y4+1:-1.76, y5+1:0.23, y6+1:1.05, y7+1:0.06, y8+1:2.…	[b4+1:9132, b6+1:6150, b7+1:8713, b8+1:23025, (b9-1013.34)+1:3878, (b10-1013.34)+1:18284, (b11-1013.34)+1:4772, (b12-1013.34)+1:21790, (b13-810.26)+1:12627, (b13-1013.34)+2:10394, (b14-1013.34)+1:8783, (b15-1013.34)+2:9447, (b16-1013.34)+2:23962, (b17-1013.34)+2:21919, (b18-1013.34)+2:45350, (b21-1013.34)+2:18949];[y1+1:7388, y2+1:111059, y3+1:14319, y4+1:12120, y5+1:39453, y6+1:41049, y7+1:21470…	41	T	0	0	0	27.1404	5.10506	9.23545	1216.42	H5N2	14.4316
C:\Users\Bertozzi Lab\Desktop\Stacy\Raw Files\Mucinome Raw Files\OC107\200921_SAM_OC107_Asc1_Slice1.raw	30619	54.5428	30598	1188.53	3	3562.57	P01876	Homo sapiens OX=9606	Immunoglobulin heavy constant alpha 1	[332 to 353]	LAGKPTHVNVSVVMAEVDGTCY	R,-	LAGKPTHVN[N-Glycosylation:H5N2 on N]VSVVMAEVDGTC[Common Fixed:Carbamidomethyl on C]Y	2	3562.56	41.4712	0	[b4+1, b7+1, b8+1, (b10-1013.34)+1, (b12-1013.34)+1, (b12-1133.38)+1, (b13-1013.34)+2, (b14-1013.34)+1, (b15-1013.34)+1, (b16-810.26)+2, (b16-1013.34)+2, (b17-1013.34)+1, (b18-1013.34)+2, (b19-1013.34)+2, (b20-1013.34)+2, (b21-648.21)+2];[y1+1, y2+1, y3+1, y4+1, y5+1, y6+1, y7+1, y8+1, y9+1, y10+1, y12+1, (y20-1013.34)+2];[(M0-1216.42)+2, (M0-1133.38)+2, (M0-1013.34)+2, (M0-810.26)+2];[D109+1, D1…	[b4+1:370.24509, b7+1:705.40338, b8+1:804.47490, (b10-1013.34)+1:1220.66455, (b12-1013.34)+1:1406.76489, (b12-1133.38)+1:1286.74048, (b13-1013.34)+2:753.42040, (b14-1013.34)+1:1636.87256, (b15-1013.34)+1:1707.91054, (b16-810.26)+2:1020.52189, (b16-1013.34)+2:918.98174, (b17-1013.34)+1:1936.00488, (b18-1013.34)+2:1026.02950, (b19-1013.34)+2:1054.53776, (b20-1013.34)+2:1105.06302, (b21-648.21)+2:13…	[b4+1:0.00021, b7+1:-0.00086, b8+1:0.00225, (b10-1013.34)+1:0.00119, (b12-1013.34)+1:0.00109, (b12-1133.38)+1:0.01786, (b13-1013.34)+2:0.00130, (b14-1013.34)+1:-0.00014, (b15-1013.34)+1:0.00073, (b16-810.26)+2:0.00472, (b16-1013.34)+2:0.00379, (b17-1013.34)+1:-0.01594, (b18-1013.34)+2:0.00395, (b19-1013.34)+2:-0.00099, (b20-1013.34)+2:0.00186, (b21-648.21)+2:0.00835];[y1+1:-0.00010, y2+1:-0.00037…	[b4+1:0.56, b7+1:-1.21, b8+1:2.81, (b10-1013.34)+1:0.98, (b12-1013.34)+1:0.78, (b12-1133.38)+1:13.89, (b13-1013.34)+2:0.87, (b14-1013.34)+1:-0.09, (b15-1013.34)+1:0.43, (b16-810.26)+2:2.31, (b16-1013.34)+2:2.06, (b17-1013.34)+1:-8.24, (b18-1013.34)+2:1.93, (b19-1013.34)+2:-0.47, (b20-1013.34)+2:0.84, (b21-648.21)+2:3.05];[y1+1:-0.55, y2+1:-1.07, y3+1:-0.86, y4+1:2.16, y5+1:1.82, y6+1:0.71, y7+1:0…	[b4+1:13268, b7+1:11883, b8+1:19186, (b10-1013.34)+1:20713, (b12-1013.34)+1:29094, (b12-1133.38)+1:4352, (b13-1013.34)+2:12878, (b14-1013.34)+1:14513, (b15-1013.34)+1:10112, (b16-810.26)+2:12363, (b16-1013.34)+2:34595, (b17-1013.34)+1:4648, (b18-1013.34)+2:39856, (b19-1013.34)+2:17902, (b20-1013.34)+2:34697, (b21-648.21)+2:5914];[y1+1:6956, y2+1:112285, y3+1:13829, y4+1:12952, y5+1:39299, y6+1:43…	41	T	0	0	0	28.1452	4.09615	9.22991	1216.42	H5N2	18.3646
C:\Users\Bertozzi Lab\Desktop\Stacy\Raw Files\Mucinome Raw Files\OC107\200921_SAM_OC107_Asc1_Slice2.raw	28796	50.3683	28776	909.167	4	3632.64	P01024	Homo sapiens OX=9606	Complement C3	[74 to 94]	TVLTPATNHMGNVTFTIPANR	K,E	TVLTPATNHMGN[N-Glycosylation:H6N2 on N]VTFTIPANR	1	3632.63	41.4367	0	[b2+1, b3+1, b4+1, b9+1, b10+1, (b12-1175.40)+1, (b13-1175.40)+1, (b14-1175.40)+1];[y1+1, y2+1, y3+1, y4+1, y5+1, y6+1, y7+1, y8+1, y9+1, (y11-1175.40)+1, (y12-1175.40)+1, (y12-1295.44)+1, (y13-810.26)+2, (y13-1175.40)+1, (y17-972.32)+2, (y17-1175.40)+2, (y17-1295.44)+2, (y18-1175.40)+2, (y19-1175.40)+2];[(M0-1378.48)+2, (M0-1295.44)+2, (M0-1175.40)+2, (M0-648.21)+2];[D109+1, D115+1, D126+1, D138…	[b2+1:201.12382, b3+1:314.20716, b4+1:415.25531, b9+1:935.49414, b10+1:1066.52832, (b12-1175.40)+1:1440.67798, (b13-1175.40)+1:1539.74695, (b14-1175.40)+1:1640.79956];[y1+1:175.11917, y2+1:289.16187, y3+1:360.19986, y4+1:457.25183, y5+1:570.33716, y6+1:671.38381, y7+1:818.45382, y8+1:919.50135, y9+1:1018.56860, (y11-1175.40)+1:1392.70691, (y12-1175.40)+1:1523.75366, (y12-1295.44)+1:1403.69556, (y…	[b2+1:0.00046, b3+1:-0.00028, b4+1:0.00020, b9+1:-0.00037, b10+1:-0.00667, (b12-1175.40)+1:-0.00077, (b13-1175.40)+1:-0.00022, (b14-1175.40)+1:0.00472];[y1+1:0.00022, y2+1:-0.00001, y3+1:0.00087, y4+1:0.00008, y5+1:0.00134, y6+1:0.00031, y7+1:0.00190, y8+1:0.00175, y9+1:0.00060, (y11-1175.40)+1:-0.00486, (y12-1175.40)+1:0.00141, (y12-1295.44)+1:-0.01552, (y13-810.26)+2:0.03745, (y13-1175.40)+1:-0…	[b2+1:2.28, b3+1:-0.89, b4+1:0.48, b9+1:-0.39, b10+1:-6.26, (b12-1175.40)+1:-0.54, (b13-1175.40)+1:-0.14, (b14-1175.40)+1:2.88];[y1+1:1.26, y2+1:-0.05, y3+1:2.41, y4+1:0.17, y5+1:2.34, y6+1:0.46, y7+1:2.33, y8+1:1.91, y9+1:0.59, (y11-1175.40)+1:-3.49, (y12-1175.40)+1:0.93, (y12-1295.44)+1:-11.06, (y13-810.26)+2:18.50, (y13-1175.40)+1:-6.70, (y17-972.32)+2:1.12, (y17-1175.40)+2:0.28, (y17-1295.44)…	[b2+1:206451, b3+1:102538, b4+1:94591, b9+1:7316, b10+1:13325, (b12-1175.40)+1:6653, (b13-1175.40)+1:5864, (b14-1175.40)+1:6767];[y1+1:16002, y2+1:9344, y3+1:10490, y4+1:426648, y5+1:38319, y6+1:93443, y7+1:72149, y8+1:95931, y9+1:16394, (y11-1175.40)+1:27475, (y12-1175.40)+1:13557, (y12-1295.44)+1:6599, (y13-810.26)+2:30455, (y13-1175.40)+1:7758, (y17-972.32)+2:54628, (y17-1175.40)+2:309200, (y1…	41	T	0	0	0	27.1992	4.06661	10.1709	1378.48	H6N2	12.5156
C:\Users\Bertozzi Lab\Desktop\Stacy\Raw Files\Mucinome Raw Files\OC107\200921_SAM_OC107_Asc1_Slice3.raw	24257	44.3375	24211	1217.22	3	3648.63	P01024	Homo sapiens OX=9606	Complement C3	[74 to 94]	TVLTPATNHMGNVTFTIPANR	K,E	TVLTPATNHM[Common Variable:Oxidation on M]GN[N-Glycosylation:H6N2 on N]VTFTIPANR	2	3648.62	41.4106	0	[b2+1, b3+1, b4+1, b6+1, b7+1, b8+1, b9+1, (b12-1175.40)+1, (b13-1175.40)+1, (b14-1175.40)+1];[y1+1, y2+1, y3+1, y4+1, y5+1, y6+1, y7+1, y8+1, y9+1, (y11-1175.40)+1, (y12-1175.40)+1, (y13-1295.44)+1, (y17-810.26)+2, (y17-972.32)+2, (y17-1175.40)+2, (y18-1175.40)+2];[(M0-1378.48)+2, (M0-1295.44)+2, (M0-1175.40)+2, (M0-972.32)+2, (M0-810.26)+2, (M0-486.16)+2];[D109+1, D126+1, D138+1, D144+1, D163+1…	[b2+1:201.12398, b3+1:314.20763, b4+1:415.25545, b6+1:583.34576, b7+1:684.39447, b8+1:798.43695, b9+1:935.49713, (b12-1175.40)+1:1456.66370, (b13-1175.40)+1:1555.73242, (b14-1175.40)+1:1656.78369];[y1+1:175.11903, y2+1:289.16199, y3+1:360.19891, y4+1:457.25211, y5+1:570.33694, y6+1:671.38356, y7+1:818.45459, y8+1:919.50085, y9+1:1018.56970, (y11-1175.40)+1:1392.71338, (y12-1175.40)+1:1539.73901, …	[b2+1:0.00061, b3+1:0.00020, b4+1:0.00034, b6+1:0.00078, b7+1:0.00180, b8+1:0.00136, b9+1:0.00262, (b12-1175.40)+1:-0.00997, (b13-1175.40)+1:-0.00966, (b14-1175.40)+1:-0.00607];[y1+1:0.00008, y2+1:0.00011, y3+1:-0.00008, y4+1:0.00035, y5+1:0.00112, y6+1:0.00006, y7+1:0.00268, y8+1:0.00126, y9+1:0.00170, (y11-1175.40)+1:0.00161, (y12-1175.40)+1:-0.00815, (y13-1295.44)+1:-0.01551, (y17-810.26)+2:0.…	[b2+1:3.04, b3+1:0.63, b4+1:0.82, b6+1:1.33, b7+1:2.64, b8+1:1.70, b9+1:2.81, (b12-1175.40)+1:-6.85, (b13-1175.40)+1:-6.21, (b14-1175.40)+1:-3.67];[y1+1:0.47, y2+1:0.37, y3+1:-0.22, y4+1:0.77, y5+1:1.97, y6+1:0.09, y7+1:3.27, y8+1:1.37, y9+1:1.67, (y11-1175.40)+1:1.16, (y12-1175.40)+1:-5.30, (y13-1295.44)+1:-9.97, (y17-810.26)+2:0.43, (y17-972.32)+2:0.14, (y17-1175.40)+2:0.66, (y18-1175.40)+2:1.2…	[b2+1:91374, b3+1:62450, b4+1:54910, b6+1:3517, b7+1:3379, b8+1:5662, b9+1:16158, (b12-1175.40)+1:7774, (b13-1175.40)+1:7585, (b14-1175.40)+1:5719];[y1+1:17327, y2+1:9697, y3+1:6827, y4+1:317362, y5+1:42004, y6+1:63603, y7+1:54756, y8+1:70254, y9+1:12723, (y11-1175.40)+1:11245, (y12-1175.40)+1:7649, (y13-1295.44)+1:5017, (y17-810.26)+2:31609, (y17-972.32)+2:47711, (y17-1175.40)+2:167782, (y18-117…	41	T	0	0	0	26.1108	6.15894	9.14084	1378.48	H6N2	11.3035
C:\Users\Bertozzi Lab\Desktop\Stacy\Raw Files\Mucinome Raw Files\OC107\200921_SAM_OC107_Asc1_Slice4.raw	33997	54.8611	33941	1236.9	3	3707.69	P00738	Homo sapiens OX=9606	Haptoglobin	[236 to 251]	VVLHPNYSQVDIGLIK	K,L	VVLHPN[N-Glycosylation:H5N4A1 on N]YSQVDIGLIK	1	3707.68	40.6209	0	[b2+1, b4+1, (b7-1710.60)+1, (b9-1710.60)+1, (b10-1710.60)+1, (b11-1710.60)+1, (b11-1830.64)+1, (b13-1710.60)+1, (b14-1710.60)+1];[y1+1, y2+1, y3+1, y4+1, y5+1, y6+1, y7+1, y8+1, y9+1, (y12-1710.60)+1, (y15-1830.64)+2];[(M0-1913.68)+1, (M0-1830.64)+1, (M0-1710.60)+2, (M0-1507.52)+2, (M0-1345.47)+2, (M0-1183.41)+2, (M0-1021.36)+2, (M0-818.28)+2, (M0-656.23)+2];[D109+1, D126+1, D138+1, D144+1, D163…	[b2+1:199.14368, b4+1:449.28763, (b7-1710.60)+1:1026.52112, (b9-1710.60)+1:1241.61304, (b10-1710.60)+1:1340.68408, (b11-1710.60)+1:1455.71497, (b11-1830.64)+1:1335.66431, (b13-1710.60)+1:1625.81799, (b14-1710.60)+1:1738.90723];[y1+1:147.11301, y2+1:260.19781, y3+1:373.28122, y4+1:430.30315, y5+1:543.38754, y6+1:658.41168, y7+1:757.48291, y8+1:885.53619, y9+1:972.55615, (y12-1710.60)+1:1549.81571,…	[b2+1:-0.00043, b4+1:0.00055, (b7-1710.60)+1:-0.00435, (b9-1710.60)+1:-0.00304, (b10-1710.60)+1:-0.00041, (b11-1710.60)+1:0.00353, (b11-1830.64)+1:-0.00595, (b13-1710.60)+1:0.00103, (b14-1710.60)+1:0.00620];[y1+1:0.00020, y2+1:0.00095, y3+1:0.00029, y4+1:0.00075, y5+1:0.00108, y6+1:-0.00172, y7+1:0.00109, y8+1:-0.00420, y9+1:-0.01627, (y12-1710.60)+1:0.00490, (y15-1830.64)+2:0.01376];[(M0-1913.68…	[b2+1:-2.16, b4+1:1.23, (b7-1710.60)+1:-4.24, (b9-1710.60)+1:-2.45, (b10-1710.60)+1:-0.30, (b11-1710.60)+1:2.43, (b11-1830.64)+1:-4.46, (b13-1710.60)+1:0.64, (b14-1710.60)+1:3.57];[y1+1:1.39, y2+1:3.65, y3+1:0.77, y4+1:1.75, y5+1:1.99, y6+1:-2.62, y7+1:1.45, y8+1:-4.75, y9+1:-16.75, (y12-1710.60)+1:3.16, (y15-1830.64)+2:7.74];[(M0-1913.68)+1:-0.75, (M0-1830.64)+1:-1.79, (M0-1710.60)+2:-2.41, (M0-…	[b2+1:3738, b4+1:75631, (b7-1710.60)+1:3921, (b9-1710.60)+1:4261, (b10-1710.60)+1:8216, (b11-1710.60)+1:17133, (b11-1830.64)+1:9556, (b13-1710.60)+1:3809, (b14-1710.60)+1:6568];[y1+1:10708, y2+1:18731, y3+1:3928, y4+1:36379, y5+1:66024, y6+1:12302, y7+1:7161, y8+1:3407, y9+1:9951, (y12-1710.60)+1:24019, (y15-1830.64)+2:8618];[(M0-1913.68)+1:13630, (M0-1830.64)+1:6248, (M0-1710.60)+2:332515, (M0-1…	40	T	0	0	0	20.0386	9.1697	11.4125	1913.68	H5N4A1	22.209
C:\Users\Bertozzi Lab\Desktop\Stacy\Raw Files\Mucinome Raw Files\OC107\200921_SAM_OC107_Asc1_Slice2.raw	31696	54.2018	31655	1076.25	4	4300.98	P00738|P00739	Homo sapiens OX=9606	Haptoglobin|Haptoglobin-related protein		MVSHHNLTTGATLINEQWLLTTAK	K,N	MVSHHN[N-Glycosylation:H5N4 on N]LTTGATLINEQWLLTTAK	1	4300.97	40.6092	0	[b4+1, b5+1, (b6-1419.50)+1, (b7-1419.50)+1, (b8-1419.50)+1, (b9-1419.50)+1, (b11-1419.50)+1, (b12-1419.50)+1, (b13-1419.50)+1, (b14-1419.50)+1, (b19-1419.50)+2];[y1+1, y2+1, y3+1, y4+1, y5+1, y6+1, y7+1, y8+1, y9+1, y10+1, y11+1, y12+1, y13+1, y15+1, y16+1];[(M0-1622.58)+2, (M0-1419.50)+2, (M0-1216.42)+2, (M0-1054.37)+2, (M0-892.32)+2];[D109+1, D126+1, D138+1, D144+1, D163+1, D168+1, D186+1, D20…	[b4+1:455.20813, b5+1:592.26719, (b6-1419.50)+1:909.39282, (b7-1419.50)+1:1022.46899, (b8-1419.50)+1:1123.52979, (b9-1419.50)+1:1224.56421, (b11-1419.50)+1:1352.64038, (b12-1419.50)+1:1453.67688, (b13-1419.50)+1:1566.74829, (b14-1419.50)+1:1679.83850, (b19-1419.50)+2:1175.57996];[y1+1:147.11273, y2+1:218.14966, y3+1:319.19705, y4+1:420.24564, y5+1:533.32977, y6+1:646.41502, y7+1:832.49324, y8+1:9…	[b4+1:0.00101, b5+1:0.00116, (b6-1419.50)+1:0.00450, (b7-1419.50)+1:-0.00339, (b8-1419.50)+1:0.00972, (b9-1419.50)+1:-0.00354, (b11-1419.50)+1:0.01406, (b12-1419.50)+1:0.00288, (b13-1419.50)+1:-0.00977, (b14-1419.50)+1:-0.00363, (b19-1419.50)+2:0.00305];[y1+1:-0.00007, y2+1:-0.00026, y3+1:-0.00054, y4+1:0.00036, y5+1:0.00043, y6+1:0.00162, y7+1:0.00053, y8+1:-0.00109, y9+1:0.00255, y10+1:0.00005,…	[b4+1:2.23, b5+1:1.97, (b6-1419.50)+1:4.95, (b7-1419.50)+1:-3.32, (b8-1419.50)+1:8.66, (b9-1419.50)+1:-2.89, (b11-1419.50)+1:10.40, (b12-1419.50)+1:1.98, (b13-1419.50)+1:-6.24, (b14-1419.50)+1:-2.16, (b19-1419.50)+2:1.30];[y1+1:-0.49, y2+1:-1.20, y3+1:-1.71, y4+1:0.86, y5+1:0.81, y6+1:2.51, y7+1:0.64, y8+1:-1.14, y9+1:2.34, y10+1:0.04, y11+1:-3.21, y12+1:5.12, y13+1:2.34, y15+1:-3.57, y16+1:1.24]…	[b4+1:8894, b5+1:25916, (b6-1419.50)+1:7485, (b7-1419.50)+1:7284, (b8-1419.50)+1:4629, (b9-1419.50)+1:6606, (b11-1419.50)+1:7354, (b12-1419.50)+1:6617, (b13-1419.50)+1:5290, (b14-1419.50)+1:7749, (b19-1419.50)+2:10513];[y1+1:4139, y2+1:4966, y3+1:18405, y4+1:44761, y5+1:36479, y6+1:31310, y7+1:36238, y8+1:23507, y9+1:15309, y10+1:51876, y11+1:23065, y12+1:6082, y13+1:14344, y15+1:10875, y16+1:649…	40	T	0	0	0	26.0585	5.12332	9.42731	1622.58	H5N4	24.5924
C:\Users\Bertozzi Lab\Desktop\Stacy\Raw Files\Mucinome Raw Files\OC107\200921_SAM_OC107_Asc1_Slice3.raw	32602	55.3631	32595	1236.9	3	3707.69	P00738	Homo sapiens OX=9606	Haptoglobin	[236 to 251]	VVLHPNYSQVDIGLIK	K,L	VVLHPN[N-Glycosylation:H5N4A1 on N]YSQVDIGLIK	1	3707.68	40.6079	0	[b2+1, b4+1, (b7-1710.60)+1, (b9-1710.60)+1, (b10-1710.60)+1, (b11-1710.60)+1, (b11-1830.64)+1, (b12-1710.60)+1, (b13-1710.60)+1, (b14-1710.60)+1];[y1+1, y2+1, y3+1, y4+1, y5+1, y6+1, y7+1, y10+1, (y12-1710.60)+1, (y12-1830.64)+1];[(M0-1913.68)+1, (M0-1830.64)+2, (M0-1710.60)+1, (M0-1507.52)+2, (M0-1345.47)+2, (M0-1183.41)+2, (M0-1021.36)+2, (M0-818.28)+2, (M0-656.23)+2];[D109+1, D126+1, D138+1, …	[b2+1:199.14423, b4+1:449.28765, (b7-1710.60)+1:1026.53284, (b9-1710.60)+1:1241.61499, (b10-1710.60)+1:1340.67859, (b11-1710.60)+1:1455.72119, (b11-1830.64)+1:1335.66614, (b12-1710.60)+1:1568.79228, (b13-1710.60)+1:1625.81091, (b14-1710.60)+1:1738.89380];[y1+1:147.11287, y2+1:260.19711, y3+1:373.28125, y4+1:430.30255, y5+1:543.38699, y6+1:658.41506, y7+1:757.48236, y10+1:1135.62976, (y12-1710.60)…	[b2+1:0.00012, b4+1:0.00057, (b7-1710.60)+1:0.00737, (b9-1710.60)+1:-0.00109, (b10-1710.60)+1:-0.00590, (b11-1710.60)+1:0.00976, (b11-1830.64)+1:-0.00412, (b12-1710.60)+1:-0.00322, (b13-1710.60)+1:-0.00605, (b14-1710.60)+1:-0.00723];[y1+1:0.00007, y2+1:0.00024, y3+1:0.00032, y4+1:0.00016, y5+1:0.00053, y6+1:0.00165, y7+1:0.00054, y10+1:-0.00599, (y12-1710.60)+1:0.00277, (y12-1830.64)+1:0.01967];[…	[b2+1:0.61, b4+1:1.26, (b7-1710.60)+1:7.18, (b9-1710.60)+1:-0.88, (b10-1710.60)+1:-4.40, (b11-1710.60)+1:6.71, (b11-1830.64)+1:-3.08, (b12-1710.60)+1:-2.05, (b13-1710.60)+1:-3.72, (b14-1710.60)+1:-4.16];[y1+1:0.45, y2+1:0.94, y3+1:0.85, y4+1:0.36, y5+1:0.98, y6+1:2.51, y7+1:0.72, y10+1:-5.28, (y12-1710.60)+1:1.79, (y12-1830.64)+1:13.77];[(M0-1913.68)+1:-0.25, (M0-1830.64)+2:-6.38, (M0-1710.60)+1:…	[b2+1:5793, b4+1:57542, (b7-1710.60)+1:3993, (b9-1710.60)+1:4978, (b10-1710.60)+1:4518, (b11-1710.60)+1:12927, (b11-1830.64)+1:6991, (b12-1710.60)+1:8109, (b13-1710.60)+1:4061, (b14-1710.60)+1:5749];[y1+1:9109, y2+1:15071, y3+1:4532, y4+1:28277, y5+1:55482, y6+1:12524, y7+1:3600, y10+1:4901, (y12-1710.60)+1:20388, (y12-1830.64)+1:3779];[(M0-1913.68)+1:14986, (M0-1830.64)+2:41708, (M0-1710.60)+1:3…	40	T	0	0	0	20.0374	9.14334	11.4272	1913.68	H5N4A1	27.8021
C:\Users\Bertozzi Lab\Desktop\Stacy\Raw Files\Mucinome Raw Files\OC107\200921_SAM_OC107_Asc1_Slice1.raw	30214	54.0037	30171	1076.25	4	4300.98	P00738|P00739	Homo sapiens OX=9606	Haptoglobin|Haptoglobin-related protein		MVSHHNLTTGATLINEQWLLTTAK	K,N	MVSHHN[N-Glycosylation:H5N4 on N]LTTGATLINEQWLLTTAK	1	4300.97	40.6041	0	[b4+1, b5+1, (b6-1419.50)+1, (b7-1419.50)+1, (b8-1419.50)+1, (b11-1419.50)+1, (b12-1419.50)+1, (b13-1419.50)+1, (b14-1419.50)+1, (b20-1419.50)+2];[y1+1, y2+1, y3+1, y4+1, y5+1, y6+1, y7+1, y8+1, y9+1, y10+1, y11+1, y12+1, y13+1, y16+1];[(M0-1622.58)+2, (M0-1539.54)+2, (M0-1419.50)+2, (M0-1216.42)+2, (M0-1054.37)+2, (M0-892.32)+2, (M0-730.26)+2];[D109+1, D126+1, D138+1, D144+1, D163+1, D168+1, D18…	[b4+1:455.20764, b5+1:592.26715, (b6-1419.50)+1:909.39258, (b7-1419.50)+1:1022.47620, (b8-1419.50)+1:1123.51538, (b11-1419.50)+1:1352.63342, (b12-1419.50)+1:1453.67651, (b13-1419.50)+1:1566.76501, (b14-1419.50)+1:1679.84546, (b20-1419.50)+2:1232.12134];[y1+1:147.11302, y2+1:218.15016, y3+1:319.19803, y4+1:420.24515, y5+1:533.33081, y6+1:646.41530, y7+1:832.49456, y8+1:960.55332, y9+1:1089.59519, …	[b4+1:0.00053, b5+1:0.00112, (b6-1419.50)+1:0.00425, (b7-1419.50)+1:0.00381, (b8-1419.50)+1:-0.00469, (b11-1419.50)+1:0.00710, (b12-1419.50)+1:0.00251, (b13-1419.50)+1:0.00695, (b14-1419.50)+1:0.00333, (b20-1419.50)+2:0.00173];[y1+1:0.00022, y2+1:0.00024, y3+1:0.00043, y4+1:-0.00013, y5+1:0.00147, y6+1:0.00190, y7+1:0.00184, y8+1:0.00202, y9+1:0.00130, y10+1:0.00060, y11+1:-0.00307, y12+1:0.00339…	[b4+1:1.16, b5+1:1.90, (b6-1419.50)+1:4.68, (b7-1419.50)+1:3.73, (b8-1419.50)+1:-4.18, (b11-1419.50)+1:5.25, (b12-1419.50)+1:1.73, (b13-1419.50)+1:4.44, (b14-1419.50)+1:1.98, (b20-1419.50)+2:0.70];[y1+1:1.49, y2+1:1.12, y3+1:1.36, y4+1:-0.30, y5+1:2.76, y6+1:2.94, y7+1:2.21, y8+1:2.11, y9+1:1.19, y10+1:0.50, y11+1:-2.33, y12+1:2.37, y13+1:3.46, y16+1:-7.29];[(M0-1622.58)+2:-5.84, (M0-1539.54)+2:-…	[b4+1:5041, b5+1:17361, (b6-1419.50)+1:7639, (b7-1419.50)+1:9696, (b8-1419.50)+1:6979, (b11-1419.50)+1:9333, (b12-1419.50)+1:5657, (b13-1419.50)+1:7278, (b14-1419.50)+1:8597, (b20-1419.50)+2:12354];[y1+1:4992, y2+1:6865, y3+1:18361, y4+1:46705, y5+1:26400, y6+1:24355, y7+1:36905, y8+1:21157, y9+1:12276, y10+1:56552, y11+1:21774, y12+1:9872, y13+1:7608, y16+1:6970];[(M0-1622.58)+2:71622, (M0-1539.…	40	T	0	0	0	24.0574	7.12623	9.42047	1622.58	H5N4	20.391
C:\Users\Bertozzi Lab\Desktop\Stacy\Raw Files\Mucinome Raw Files\OC107\200921_SAM_OC107_Asc1_Slice4.raw	50646	76.9438	50611	1253.36	5	6261.75	P01009	Homo sapiens OX=9606	Alpha-1-antitrypsin	[94 to 125]	ADTHDEILEGLNFNLTEIPEAQIHEGFQELLR	K,T	ADTHDEILEGLNFN[N-Glycosylation:H6N5A1F2 on N]LTEIPEAQIHEGFQELLR	1	6261.74	40.5865	0	[b4+1, b5+1, b6+1, b7+1, b8+1, b9+1, b10+1, b11+1, b12+1, b13+1];[y1+1, y2+1, y3+1, y4+1, y5+1, y6+1, y7+1, y8+1, y9+1, y10+1, y11+1, y12+1, y14+2, y15+2, y17+2];[(M0-2570.93)+3, (M0-2487.89)+3, (M0-2367.85)+2, (M0-2002.71)+3];[D109+1, D126+1, D138+1, D144+1, D163+1, D168+1, D186+1, D204+1, D274+1, D292+1, D366+1]	[b4+1:425.17896, b5+1:540.20526, b6+1:669.24786, b7+1:782.33347, b8+1:895.41692, b9+1:1024.45801, b10+1:1081.48083, b11+1:1194.56509, b12+1:1308.60293, b13+1:1455.68188];[y1+1:175.11896, y2+1:288.20325, y3+1:401.28757, y4+1:530.33228, y5+1:658.38879, y6+1:805.45844, y7+1:862.48058, y8+1:991.52059, y9+1:1128.57947, y10+1:1241.66061, y11+1:1369.72196, y12+1:1440.75720, y14+2:833.93205, y15+2:890.47…	[b4+1:0.00103, b5+1:0.00039, b6+1:0.00040, b7+1:0.00195, b8+1:0.00134, b9+1:-0.00017, b10+1:0.00119, b11+1:0.00138, b12+1:-0.00370, b13+1:0.00683];[y1+1:0.00001, y2+1:0.00023, y3+1:0.00049, y4+1:0.00260, y5+1:0.00054, y6+1:0.00177, y7+1:0.00246, y8+1:-0.00013, y9+1:-0.00017, y10+1:-0.00308, y11+1:-0.00031, y12+1:-0.00219, y14+2:0.00207, y15+2:-0.00029, y17+2:0.00349];[(M0-2570.93)+3:0.00124, (M0-…	[b4+1:2.43, b5+1:0.73, b6+1:0.60, b7+1:2.49, b8+1:1.49, b9+1:-0.17, b10+1:1.10, b11+1:1.16, b12+1:-2.83, b13+1:4.70];[y1+1:0.03, y2+1:0.80, y3+1:1.22, y4+1:4.92, y5+1:0.83, y6+1:2.20, y7+1:2.85, y8+1:-0.13, y9+1:-0.15, y10+1:-2.49, y11+1:-0.23, y12+1:-1.52, y14+2:1.24, y15+2:-0.16, y17+2:1.73];[(M0-2570.93)+3:0.34, (M0-2487.89)+3:-2.96, (M0-2367.85)+2:-0.89, (M0-2002.71)+3:-2.77];[D109+1:1.56, D1…	[b4+1:7930, b5+1:24352, b6+1:33677, b7+1:54277, b8+1:35774, b9+1:46211, b10+1:16922, b11+1:22871, b12+1:15291, b13+1:7897];[y1+1:19694, y2+1:4949, y3+1:10809, y4+1:3149, y5+1:4215, y6+1:5190, y7+1:28502, y8+1:22712, y9+1:41133, y10+1:13395, y11+1:9997, y12+1:5014, y14+2:141248, y15+2:25482, y17+2:25375];[(M0-2570.93)+3:37818, (M0-2487.89)+3:12575, (M0-2367.85)+2:42894, (M0-2002.71)+3:17917];[D109…	40	T	0	0	0	25.089	4.01581	11.4817	2570.93	H6N5A1F2	19.3083
C:\Users\Bertozzi Lab\Desktop\Stacy\Raw Files\Mucinome Raw Files\OC107\200921_SAM_OC107_Asc1_Slice3.raw	32426	55.1293	32380	927.93	4	3707.69	P00738	Homo sapiens OX=9606	Haptoglobin	[236 to 251]	VVLHPNYSQVDIGLIK	K,L	VVLHPN[N-Glycosylation:H5N4A1 on N]YSQVDIGLIK	1	3707.68	40.5682	0	[b2+1, b3+1, b4+1, (b10-1710.60)+1, (b11-1710.60)+1, (b13-1710.60)+1, (b14-1710.60)+1, (b15-1710.60)+1];[y1+1, y2+1, y3+1, y4+1, y5+1, y6+1, y7+1, y9+1, y10+1, (y12-1507.52)+1, (y12-1710.60)+1, (y13-1710.60)+2];[(M0-1913.68)+1, (M0-1830.64)+2, (M0-1710.60)+2, (M0-1507.52)+2, (M0-1345.47)+2, (M0-1183.41)+2, (M0-1021.36)+2, (M0-818.28)+2, (M0-656.23)+2];[D109+1, D126+1, D138+1, D144+1, D163+1, D168…	[b2+1:199.14417, b3+1:312.22702, b4+1:449.28838, (b10-1710.60)+1:1340.68665, (b11-1710.60)+1:1455.71672, (b13-1710.60)+1:1625.81775, (b14-1710.60)+1:1738.91040, (b15-1710.60)+1:1851.99072];[y1+1:147.11305, y2+1:260.19684, y3+1:373.28125, y4+1:430.30278, y5+1:543.38748, y6+1:658.41144, y7+1:757.48499, y9+1:972.56384, y10+1:1135.63904, (y12-1507.52)+1:1752.89856, (y12-1710.60)+1:1549.81555, (y13-17…	[b2+1:0.00006, b3+1:-0.00115, b4+1:0.00130, (b10-1710.60)+1:0.00216, (b11-1710.60)+1:0.00529, (b13-1710.60)+1:0.00079, (b14-1710.60)+1:0.00938, (b15-1710.60)+1:0.00563];[y1+1:0.00025, y2+1:-0.00003, y3+1:0.00032, y4+1:0.00039, y5+1:0.00102, y6+1:-0.00196, y7+1:0.00317, y9+1:-0.00858, y10+1:0.00329, (y12-1507.52)+1:0.00838, (y12-1710.60)+1:0.00474, (y13-1710.60)+2:0.00762];[(M0-1913.68)+1:-0.00086…	[b2+1:0.31, b3+1:-3.69, b4+1:2.89, (b10-1710.60)+1:1.61, (b11-1710.60)+1:3.64, (b13-1710.60)+1:0.49, (b14-1710.60)+1:5.39, (b15-1710.60)+1:3.04];[y1+1:1.70, y2+1:-0.11, y3+1:0.85, y4+1:0.90, y5+1:1.88, y6+1:-2.99, y7+1:4.19, y9+1:-8.83, y10+1:2.90, (y12-1507.52)+1:4.78, (y12-1710.60)+1:3.06, (y13-1710.60)+2:4.52];[(M0-1913.68)+1:-0.48, (M0-1830.64)+2:-3.07, (M0-1710.60)+2:-3.40, (M0-1507.52)+2:-3…	[b2+1:3919, b3+1:2678, b4+1:62604, (b10-1710.60)+1:6982, (b11-1710.60)+1:13434, (b13-1710.60)+1:6357, (b14-1710.60)+1:7254, (b15-1710.60)+1:3731];[y1+1:7153, y2+1:15133, y3+1:6950, y4+1:22571, y5+1:44897, y6+1:13012, y7+1:6964, y9+1:4261, y10+1:4515, (y12-1507.52)+1:3891, (y12-1710.60)+1:16036, (y13-1710.60)+2:8732];[(M0-1913.68)+1:8971, (M0-1830.64)+2:31981, (M0-1710.60)+2:267384, (M0-1507.52)+2…	40	T	0	0	0	20.0357	9.13866	11.3939	1913.68	H5N4A1	22.7455
C:\Users\Bertozzi Lab\Desktop\Stacy\Raw Files\Mucinome Raw Files\OC107\200921_SAM_OC107_Asc1_Slice4.raw	49473	75.4013	49434	1149.93	5	5744.63	P01009	Homo sapiens OX=9606	Alpha-1-antitrypsin	[268 to 298]	YLGNATAIFFLPDEGKLQHLENELTHDIITK	K,F	YLGN[N-Glycosylation:H5N4A2 on N]ATAIFFLPDEGKLQHLENELTHDIITK	1	5744.6	40.5577	0	[b2+1, (b4-2001.69)+1, (b5-2121.73)+1, (b6-2001.69)+1, (b12-2001.69)+1, (b13-2001.69)+1, (b14-2121.73)+1];[y1+1, y2+1, y3+1, y4+1, y5+1, y6+1, y7+1, y8+1, y9+1, y10+1, y11+1, y13+1, y20+2, y21+2, y22+2, y23+2, y24+2];[(M0-2204.77)+2, (M0-2121.73)+2, (M0-2001.69)+2, (M0-1798.61)+3, (M0-1636.56)+3];[D109+1, D126+1, D138+1, D144+1, D163+1, D168+1, D186+1, D204+1, D274+1, D292+1, D366+1]	[b2+1:277.15506, (b4-2001.69)+1:651.29938, (b5-2121.73)+1:602.29419, (b6-2001.69)+1:823.38593, (b12-2001.69)+1:1511.80472, (b13-2001.69)+1:1626.79700, (b14-2121.73)+1:1635.79443];[y1+1:147.11354, y2+1:248.16092, y3+1:361.24542, y4+1:474.32920, y5+1:589.35578, y6+1:726.41595, y7+1:827.46515, y8+1:940.54675, y9+1:1069.59375, y10+1:1183.62866, y11+1:1312.67725, y13+1:1562.81287, y20+2:1165.60480, y2…	[b2+1:0.00039, (b4-2001.69)+1:0.00095, (b5-2121.73)+1:-0.00017, (b6-2001.69)+1:0.00270, (b12-2001.69)+1:0.02667, (b13-2001.69)+1:-0.00800, (b14-2121.73)+1:-0.01198];[y1+1:0.00074, y2+1:0.00044, y3+1:0.00088, y4+1:0.00059, y5+1:0.00023, y6+1:0.00149, y7+1:0.00300, y8+1:0.00055, y9+1:0.00495, y10+1:-0.00307, y11+1:0.00292, y13+1:-0.00443, y20+2:0.00366, y21+2:0.01325, y22+2:0.00664, y23+2:-0.00008,…	[b2+1:1.42, (b4-2001.69)+1:1.46, (b5-2121.73)+1:-0.29, (b6-2001.69)+1:3.29, (b12-2001.69)+1:17.65, (b13-2001.69)+1:-4.92, (b14-2121.73)+1:-7.33];[y1+1:5.04, y2+1:1.77, y3+1:2.43, y4+1:1.24, y5+1:0.39, y6+1:2.05, y7+1:3.64, y8+1:0.58, y9+1:4.63, y10+1:-2.59, y11+1:2.23, y13+1:-2.84, y20+2:1.57, y21+2:5.43, y22+2:2.57, y23+2:-0.03, y24+2:1.13];[(M0-2204.77)+2:-6.20, (M0-2121.73)+2:-7.43, (M0-2001.6…	[b2+1:9442, (b4-2001.69)+1:5602, (b5-2121.73)+1:5524, (b6-2001.69)+1:6161, (b12-2001.69)+1:26176, (b13-2001.69)+1:5555, (b14-2121.73)+1:8552];[y1+1:3070, y2+1:8652, y3+1:8004, y4+1:23913, y5+1:11761, y6+1:13694, y7+1:12682, y8+1:7032, y9+1:4982, y10+1:8978, y11+1:8509, y13+1:9715, y20+2:109870, y21+2:36706, y22+2:42497, y23+2:110789, y24+2:41291];[(M0-2204.77)+2:60338, (M0-2121.73)+2:11976, (M0-2…	40	T	0	0	0	24.0539	5.02613	11.4777	2204.77	H5N4A2	17.455
C:\Users\Bertozzi Lab\Desktop\Stacy\Raw Files\Mucinome Raw Files\OC107\200921_SAM_OC107_Asc1_Slice7.raw	42299	61.1911	42278	977.64	5	4883.16	P00738|P00739	Homo sapiens OX=9606	Haptoglobin|Haptoglobin-related protein		MVSHHNLTTGATLINEQWLLTTAK	K,N	MVSHHN[N-Glycosylation:H5N4A2 on N]LTTGATLINEQWLLTTAK	1	4883.16	40.5571	0	[b4+1, b5+1, (b6-2001.69)+1, (b7-2001.69)+1, (b8-2001.69)+1, (b11-2001.69)+1, (b12-2001.69)+2, (b13-2001.69)+1, (b14-2001.69)+1, (b20-1636.56)+2, (b21-2001.69)+2];[y1+1, y2+1, y3+1, y4+1, y5+1, y6+1, y7+1, y8+1, y9+1, y10+1, y11+1, y12+1, y13+1, y15+1];[(M0-2204.77)+2, (M0-2001.69)+2, (M0-1636.56)+2, (M0-1474.51)+2];[D109+1, D126+1, D138+1, D144+1, D163+1, D168+1, D186+1, D204+1, D274+1, D292+1, …	[b4+1:455.20685, b5+1:592.26691, (b6-2001.69)+1:909.38666, (b7-2001.69)+1:1022.47565, (b8-2001.69)+1:1123.52209, (b11-2001.69)+1:1352.62415, (b12-2001.69)+2:727.34283, (b13-2001.69)+1:1566.74951, (b14-2001.69)+1:1679.83997, (b20-1636.56)+2:1414.71391, (b21-2001.69)+2:1282.65948];[y1+1:147.11275, y2+1:218.15022, y3+1:319.19766, y4+1:420.24489, y5+1:533.32928, y6+1:646.41296, y7+1:832.49176, y8+1:9…	[b4+1:-0.00027, b5+1:0.00088, (b6-2001.69)+1:-0.00167, (b7-2001.69)+1:0.00326, (b8-2001.69)+1:0.00203, (b11-2001.69)+1:-0.00218, (b12-2001.69)+2:0.00438, (b13-2001.69)+1:-0.00855, (b14-2001.69)+1:-0.00216, (b20-1636.56)+2:0.05468, (b21-2001.69)+2:0.03033];[y1+1:-0.00006, y2+1:0.00030, y3+1:0.00007, y4+1:-0.00038, y5+1:-0.00005, y6+1:-0.00044, y7+1:-0.00096, y8+1:-0.00075, y9+1:-0.00071, y10+1:0.0…	[b4+1:-0.59, b5+1:1.49, (b6-2001.69)+1:-1.84, (b7-2001.69)+1:3.19, (b8-2001.69)+1:1.81, (b11-2001.69)+1:-1.61, (b12-2001.69)+2:3.01, (b13-2001.69)+1:-5.46, (b14-2001.69)+1:-1.29, (b20-1636.56)+2:19.34, (b21-2001.69)+2:11.83];[y1+1:-0.39, y2+1:1.40, y3+1:0.21, y4+1:-0.92, y5+1:-0.10, y6+1:-0.68, y7+1:-1.15, y8+1:-0.79, y9+1:-0.66, y10+1:0.09, y11+1:3.02, y12+1:-0.35, y13+1:-2.77, y15+1:0.18];[(M0-…	[b4+1:6118, b5+1:15178, (b6-2001.69)+1:5491, (b7-2001.69)+1:8846, (b8-2001.69)+1:6640, (b11-2001.69)+1:7026, (b12-2001.69)+2:9409, (b13-2001.69)+1:8332, (b14-2001.69)+1:7017, (b20-1636.56)+2:10553, (b21-2001.69)+2:6565];[y1+1:4297, y2+1:6622, y3+1:20057, y4+1:33957, y5+1:30722, y6+1:33271, y7+1:38487, y8+1:20086, y9+1:12438, y10+1:52866, y11+1:25439, y12+1:10157, y13+1:5423, y15+1:5478];[(M0-2204…	40	T	0	0	0	25.0632	4.06645	11.4274	2204.77	H5N4A2	19.1383
C:\Users\Bertozzi Lab\Desktop\Stacy\Raw Files\Mucinome Raw Files\OC107\200921_SAM_OC107_Asc1_Slice4.raw	46475	71.3967	46404	976.264	5	4876.28	P01876|P01877|P0DOX2		Immunoglobulin heavy constant alpha 1|Immunoglobulin heavy constant alpha 2|Immunoglobulin alpha-2 heavy chain		LSLHRPALEDLLLGSEANLTCTLTGLR	R,D	LSLHRPALEDLLLGSEAN[N-Glycosylation:H5N4A1 on N]LTC[Common Fixed:Carbamidomethyl on C]TLTGLR	2	4876.27	40.5422	0	[b4+1, b5+1, b8+1, b9+1, b10+2, b11+2, b12+2, b13+2, b14+1, b15+2, b16+2, b17+1];[y1+1, y2+1, y3+1, y4+1, y5+1, y6+1, y7+1, y8+1, y9+1, (y10-1710.60)+1, (y11-1710.60)+1, (y13-1710.60)+1, (y14-1710.60)+1];[(M0-1913.68)+2, (M0-1830.64)+2, (M0-1710.60)+2, (M0-1021.36)+2];[D109+1, D126+1, D138+1, D144+1, D163+1, D168+1, D186+1, D204+1, D274+1, D292+1, D366+1]	[b4+1:451.26627, b5+1:607.36823, b8+1:888.55005, b9+1:1017.58759, b10+2:566.80912, b11+2:623.35181, b12+2:679.89398, b13+2:736.43668, b14+1:1528.88538, b15+2:808.46252, b16+2:872.98508, b17+1:1816.00159];[y1+1:175.11917, y2+1:288.20554, y3+1:345.22476, y4+1:446.27243, y5+1:559.35626, y6+1:660.40532, y7+1:820.43715, y8+1:921.48270, y9+1:1034.56470, (y10-1710.60)+1:1351.69556, (y11-1710.60)+1:1422.…	[b4+1:-0.00008, b5+1:0.00077, b8+1:0.00865, b9+1:0.00360, b10+2:0.00003, b11+2:0.00134, b12+2:0.00163, b13+2:0.00296, b14+1:0.00079, b15+2:0.00115, b16+2:0.00368, b17+1:0.00526];[y1+1:0.00022, y2+1:0.00252, y3+1:0.00028, y4+1:0.00027, y5+1:0.00004, y6+1:0.00142, y7+1:0.00260, y8+1:0.00047, y9+1:-0.00159, (y10-1710.60)+1:0.00697, (y11-1710.60)+1:0.00965, (y13-1710.60)+1:0.00741, (y14-1710.60)+1:0.…	[b4+1:-0.18, b5+1:1.27, b8+1:9.75, b9+1:3.54, b10+2:0.03, b11+2:1.08, b12+2:1.20, b13+2:2.01, b14+1:0.52, b15+2:0.72, b16+2:2.11, b17+1:2.90];[y1+1:1.26, y2+1:8.77, y3+1:0.82, y4+1:0.61, y5+1:0.07, y6+1:2.15, y7+1:3.18, y8+1:0.51, y9+1:-1.54, (y10-1710.60)+1:5.16, (y11-1710.60)+1:6.79, (y13-1710.60)+1:4.53, (y14-1710.60)+1:10.80];[(M0-1913.68)+2:-4.89, (M0-1830.64)+2:-2.88, (M0-1710.60)+2:-4.77, …	[b4+1:6172, b5+1:19320, b8+1:4152, b9+1:7684, b10+2:65103, b11+2:92630, b12+2:76125, b13+2:35096, b14+1:8562, b15+2:12077, b16+2:14315, b17+1:4505];[y1+1:23635, y2+1:2731, y3+1:24105, y4+1:20955, y5+1:14505, y6+1:17123, y7+1:40772, y8+1:81027, y9+1:27638, (y10-1710.60)+1:14226, (y11-1710.60)+1:20000, (y13-1710.60)+1:4419, (y14-1710.60)+1:11619];[(M0-1913.68)+2:167789, (M0-1830.64)+2:30337, (M0-17…	40	T	0	0	0	25.073	4.08185	11.3874	1913.68	H5N4A1	22.3435
C:\Users\Bertozzi Lab\Desktop\Stacy\Raw Files\Mucinome Raw Files\OC107\200921_SAM_OC107_Asc1_Slice5.raw	53770	76.1067	53721	1149.93	5	5744.61	P01009	Homo sapiens OX=9606	Alpha-1-antitrypsin	[268 to 298]	YLGNATAIFFLPDEGKLQHLENELTHDIITK	K,F	YLGN[N-Glycosylation:H5N4A2 on N]ATAIFFLPDEGKLQHLENELTHDIITK	1	5744.6	40.5409	0	[b2+1, (b5-2121.73)+1, (b6-2001.69)+1, (b12-2001.69)+1, (b14-2121.73)+1, (b15-2121.73)+1];[y1+1, y2+1, y3+1, y4+1, y5+1, y6+1, y7+1, y8+1, y9+1, y10+1, y11+1, y12+1, y15+1, y18+2, y20+2, y21+2, y22+2, y23+2, y24+2, y25+2];[(M0-2204.77)+2, (M0-2121.73)+3, (M0-1798.61)+3];[D109+1, D126+1, D138+1, D144+1, D163+1, D168+1, D186+1, D204+1, D274+1, D292+1, D366+1]	[b2+1:277.15472, (b5-2121.73)+1:602.29498, (b6-2001.69)+1:823.38562, (b12-2001.69)+1:1511.80200, (b14-2121.73)+1:1635.78845, (b15-2121.73)+1:1692.85229];[y1+1:147.11325, y2+1:248.16077, y3+1:361.24515, y4+1:474.32837, y5+1:589.35638, y6+1:726.41842, y7+1:827.46497, y8+1:940.55060, y9+1:1069.59070, y10+1:1183.63831, y11+1:1312.67041, y12+1:1425.76501, y15+1:1803.94983, y18+2:1059.55863, y20+2:1165…	[b2+1:0.00006, (b5-2121.73)+1:0.00062, (b6-2001.69)+1:0.00240, (b12-2001.69)+1:0.02395, (b14-2121.73)+1:-0.01796, (b15-2121.73)+1:0.02442];[y1+1:0.00045, y2+1:0.00028, y3+1:0.00060, y4+1:-0.00024, y5+1:0.00083, y6+1:0.00396, y7+1:0.00282, y8+1:0.00439, y9+1:0.00190, y10+1:0.00658, y11+1:-0.00391, y12+1:0.00663, y15+1:-0.01011, y18+2:-0.00897, y20+2:-0.00768, y21+2:-0.00330, y22+2:-0.00630, y23+2:…	[b2+1:0.20, (b5-2121.73)+1:1.03, (b6-2001.69)+1:2.92, (b12-2001.69)+1:15.85, (b14-2121.73)+1:-10.99, (b15-2121.73)+1:14.43];[y1+1:3.06, y2+1:1.15, y3+1:1.67, y4+1:-0.51, y5+1:1.41, y6+1:5.46, y7+1:3.41, y8+1:4.67, y9+1:1.78, y10+1:5.56, y11+1:-2.98, y12+1:4.65, y15+1:-5.61, y18+2:-4.24, y20+2:-3.30, y21+2:-1.35, y22+2:-2.43, y23+2:-0.03, y24+2:-2.38, y25+2:-0.38];[(M0-2204.77)+2:-4.00, (M0-2121.7…	[b2+1:7663, (b5-2121.73)+1:7616, (b6-2001.69)+1:4390, (b12-2001.69)+1:12702, (b14-2121.73)+1:5114, (b15-2121.73)+1:7056];[y1+1:2743, y2+1:9684, y3+1:6137, y4+1:15888, y5+1:9839, y6+1:11468, y7+1:11603, y8+1:7172, y9+1:10629, y10+1:9027, y11+1:7310, y12+1:22284, y15+1:5045, y18+2:11527, y20+2:83599, y21+2:36025, y22+2:32156, y23+2:76014, y24+2:34891, y25+2:30695];[(M0-2204.77)+2:49015, (M0-2121.73…	40	T	0	0	0	26.0632	3.00993	11.4679	2204.77	H5N4A2	17.3907
C:\Users\Bertozzi Lab\Desktop\Stacy\Raw Files\Mucinome Raw Files\OC107\200921_SAM_OC107_Asc1_Slice1.raw	30955	54.985	30914	927.93	4	3707.69	P00738	Homo sapiens OX=9606	Haptoglobin	[236 to 251]	VVLHPNYSQVDIGLIK	K,L	VVLHPN[N-Glycosylation:H5N4A1 on N]YSQVDIGLIK	1	3707.68	40.5384	0	[b2+1, b4+1, (b7-1710.60)+1, (b9-1710.60)+1, (b10-1710.60)+1, (b11-1710.60)+1, (b11-1830.64)+1, (b12-1710.60)+1, (b13-1710.60)+1, (b14-1710.60)+1, (b15-1710.60)+1];[y1+1, y2+1, y4+1, y5+1, y6+1, y7+1, y9+1, y10+1, (y12-1710.60)+1, (y13-1710.60)+2, (y14-1710.60)+1];[(M0-1913.68)+1, (M0-1830.64)+1, (M0-1710.60)+1, (M0-1507.52)+2, (M0-1345.47)+2, (M0-1183.41)+2, (M0-1021.36)+2];[D109+1, D126+1, D138…	[b2+1:199.14462, b4+1:449.28688, (b7-1710.60)+1:1026.52563, (b9-1710.60)+1:1241.61877, (b10-1710.60)+1:1340.68518, (b11-1710.60)+1:1455.71013, (b11-1830.64)+1:1335.67017, (b12-1710.60)+1:1568.79163, (b13-1710.60)+1:1625.81665, (b14-1710.60)+1:1738.89246, (b15-1710.60)+1:1851.97852];[y1+1:147.11302, y2+1:260.19669, y4+1:430.30252, y5+1:543.38745, y6+1:658.41327, y7+1:757.48041, y9+1:972.55304, y10…	[b2+1:0.00052, b4+1:-0.00020, (b7-1710.60)+1:0.00016, (b9-1710.60)+1:0.00270, (b10-1710.60)+1:0.00069, (b11-1710.60)+1:-0.00130, (b11-1830.64)+1:-0.00009, (b12-1710.60)+1:-0.00387, (b13-1710.60)+1:-0.00031, (b14-1710.60)+1:-0.00857, (b15-1710.60)+1:-0.00657];[y1+1:0.00022, y2+1:-0.00018, y4+1:0.00012, y5+1:0.00099, y6+1:-0.00013, y7+1:-0.00141, y9+1:-0.01938, y10+1:0.01281, (y12-1710.60)+1:0.0028…	[b2+1:2.62, b4+1:-0.44, (b7-1710.60)+1:0.16, (b9-1710.60)+1:2.18, (b10-1710.60)+1:0.52, (b11-1710.60)+1:-0.90, (b11-1830.64)+1:-0.07, (b12-1710.60)+1:-2.47, (b13-1710.60)+1:-0.19, (b14-1710.60)+1:-4.93, (b15-1710.60)+1:-3.55];[y1+1:1.49, y2+1:-0.70, y4+1:0.29, y5+1:1.82, y6+1:-0.20, y7+1:-1.86, y9+1:-19.95, y10+1:11.29, (y12-1710.60)+1:1.86, (y13-1710.60)+2:0.57, (y14-1710.60)+1:-9.33];[(M0-1913.…	[b2+1:4129, b4+1:84015, (b7-1710.60)+1:6320, (b9-1710.60)+1:4607, (b10-1710.60)+1:6581, (b11-1710.60)+1:22153, (b11-1830.64)+1:6986, (b12-1710.60)+1:7575, (b13-1710.60)+1:7577, (b14-1710.60)+1:9018, (b15-1710.60)+1:4434];[y1+1:11549, y2+1:17735, y4+1:29769, y5+1:54986, y6+1:16609, y7+1:5986, y9+1:9372, y10+1:4662, (y12-1710.60)+1:32288, (y13-1710.60)+2:12330, (y14-1710.60)+1:4290];[(M0-1913.68)+1…	40	T	0	0	0	22.0374	7.09826	11.4027	1913.68	H5N4A1	20.9512
C:\Users\Bertozzi Lab\Desktop\Stacy\Raw Files\Mucinome Raw Files\OC107\200921_SAM_OC107_Asc1_Slice7.raw	41784	60.5145	41744	1225.8	4	4899.16	P00738|P00739	Homo sapiens OX=9606	Haptoglobin|Haptoglobin-related protein		MVSHHNLTTGATLINEQWLLTTAK	K,N	M[Common Variable:Oxidation on M]VSHHN[N-Glycosylation:H5N4A2 on N]LTTGATLINEQWLLTTAK	2	4899.15	40.5338	0	[b4+1, b5+1, (b6-2001.69)+1, (b7-1798.61)+1, (b7-2001.69)+1, (b14-2001.69)+1];[y1+1, y2+1, y3+1, y4+1, y5+1, y6+1, y7+1, y8+1, y9+1, y10+1, y11+1, y12+1, y13+1, y15+1, y16+1, y17+1];[(M0-2204.77)+2, (M0-2121.73)+2, (M0-2001.69)+2, (M0-1798.61)+2, (M0-1636.56)+2, (M0-1474.51)+2, (M0-1312.46)+2];[D109+1, D126+1, D138+1, D144+1, D163+1, D168+1, D186+1, D204+1, D274+1, D292+1, D366+1]	[b4+1:471.20303, b5+1:608.26014, (b6-2001.69)+1:925.38629, (b7-1798.61)+1:1241.57129, (b7-2001.69)+1:1038.46753, (b14-2001.69)+1:1695.84961];[y1+1:147.11276, y2+1:218.14973, y3+1:319.19745, y4+1:420.24501, y5+1:533.32931, y6+1:646.41304, y7+1:832.49526, y8+1:960.55420, y9+1:1089.60083, y10+1:1203.63862, y11+1:1316.70776, y12+1:1429.80725, y13+1:1530.84558, y15+1:1658.90479, y16+1:1759.98230, y17+…	[b4+1:0.00100, b5+1:-0.00080, (b6-2001.69)+1:0.00305, (b7-1798.61)+1:0.02462, (b7-2001.69)+1:0.00023, (b14-2001.69)+1:0.01256];[y1+1:-0.00004, y2+1:-0.00018, y3+1:-0.00015, y4+1:-0.00026, y5+1:-0.00003, y6+1:-0.00036, y7+1:0.00254, y8+1:0.00291, y9+1:0.00694, y10+1:0.00181, y11+1:-0.01311, y12+1:0.00231, y13+1:-0.00704, y15+1:-0.00641, y16+1:0.02342, y17+1:-0.00057];[(M0-2204.77)+2:-0.00692, (M0-…	[b4+1:2.13, b5+1:-1.32, (b6-2001.69)+1:3.30, (b7-1798.61)+1:19.84, (b7-2001.69)+1:0.22, (b14-2001.69)+1:7.41];[y1+1:-0.29, y2+1:-0.84, y3+1:-0.46, y4+1:-0.63, y5+1:-0.05, y6+1:-0.56, y7+1:3.06, y8+1:3.03, y9+1:6.38, y10+1:1.50, y11+1:-9.97, y12+1:1.62, y13+1:-4.60, y15+1:-3.87, y16+1:13.32, y17+1:-0.31];[(M0-2204.77)+2:-2.57, (M0-2121.73)+2:-3.96, (M0-2001.69)+2:-2.86, (M0-1798.61)+2:-2.89, (M0-1…	[b4+1:10241, b5+1:36119, (b6-2001.69)+1:7349, (b7-1798.61)+1:4482, (b7-2001.69)+1:9661, (b14-2001.69)+1:8169];[y1+1:4571, y2+1:10275, y3+1:20631, y4+1:72886, y5+1:58134, y6+1:37624, y7+1:41897, y8+1:24138, y9+1:16013, y10+1:58876, y11+1:56806, y12+1:11151, y13+1:7656, y15+1:12041, y16+1:7099, y17+1:10439];[(M0-2204.77)+2:104066, (M0-2121.73)+2:80438, (M0-2001.69)+2:887853, (M0-1798.61)+2:146897, …	40	T	0	0	0	22.0315	7.09988	11.4024	2204.77	H5N4A2	19.4105
C:\Users\Bertozzi Lab\Desktop\Stacy\Raw Files\Mucinome Raw Files\OC107\200921_SAM_OC107_Asc1_Slice1.raw	44459	72.8197	44414	1091.71	5	5453.53	P01009	Homo sapiens OX=9606	Alpha-1-antitrypsin	[268 to 298]	YLGNATAIFFLPDEGKLQHLENELTHDIITK	K,F	YLGN[N-Glycosylation:H5N4A1 on N]ATAIFFLPDEGKLQHLENELTHDIITK	1	5453.51	40.5308	0	[b2+1, (b4-1710.60)+1, (b5-1830.64)+1, (b7-1710.60)+1, (b8-1710.60)+1, (b10-1710.60)+1, (b15-1830.64)+1];[y2+1, y3+1, y4+1, y5+1, y6+1, y7+1, y8+1, y10+1, y11+1, y12+1, y13+1, y15+1, y20+2, y21+2, y22+2, y23+2, y26+2, y27+2];[(M0-1913.68)+2, (M0-1710.60)+2, (M0-1507.52)+3, (M0-1345.47)+3];[D109+1, D126+1, D138+1, D144+1, D163+1, D168+1, D186+1, D204+1, D274+1, D292+1, D366+1]	[b2+1:277.15479, (b4-1710.60)+1:651.29858, (b5-1830.64)+1:602.29517, (b7-1710.60)+1:894.41992, (b8-1710.60)+1:1007.51202, (b10-1710.60)+1:1301.64709, (b15-1830.64)+1:1692.84705];[y2+1:248.16080, y3+1:361.24466, y4+1:474.32911, y5+1:589.35620, y6+1:726.41571, y7+1:827.46497, y8+1:940.54993, y10+1:1183.63184, y11+1:1312.67554, y12+1:1425.75195, y13+1:1562.81787, y15+1:1803.95300, y20+2:1165.60437, …	[b2+1:0.00012, (b4-1710.60)+1:0.00015, (b5-1830.64)+1:0.00080, (b7-1710.60)+1:-0.00041, (b8-1710.60)+1:0.00762, (b10-1710.60)+1:0.00587, (b15-1830.64)+1:0.01917];[y2+1:0.00031, y3+1:0.00011, y4+1:0.00050, y5+1:0.00065, y6+1:0.00124, y7+1:0.00282, y8+1:0.00372, y10+1:0.00011, y11+1:0.00122, y12+1:-0.00643, y13+1:0.00057, y15+1:-0.00694, y20+2:0.00280, y21+2:0.00146, y22+2:0.00542, y23+2:0.00098, y…	[b2+1:0.42, (b4-1710.60)+1:0.24, (b5-1830.64)+1:1.33, (b7-1710.60)+1:-0.46, (b8-1710.60)+1:7.57, (b10-1710.60)+1:4.51, (b15-1830.64)+1:11.33];[y2+1:1.27, y3+1:0.31, y4+1:1.05, y5+1:1.10, y6+1:1.72, y7+1:3.41, y8+1:3.96, y10+1:0.09, y11+1:0.93, y12+1:-4.51, y13+1:0.37, y15+1:-3.85, y20+2:1.20, y21+2:0.60, y22+2:2.09, y23+2:0.36, y26+2:-0.34, y27+2:1.83];[(M0-1913.68)+2:-6.16, (M0-1710.60)+2:-5.52,…	[b2+1:11809, (b4-1710.60)+1:3577, (b5-1830.64)+1:5236, (b7-1710.60)+1:3143, (b8-1710.60)+1:5721, (b10-1710.60)+1:4829, (b15-1830.64)+1:6767];[y2+1:10044, y3+1:10197, y4+1:14870, y5+1:8197, y6+1:9949, y7+1:13448, y8+1:7191, y10+1:14586, y11+1:7276, y12+1:38126, y13+1:9271, y15+1:4204, y20+2:111202, y21+2:43921, y22+2:35712, y23+2:92659, y26+2:40887, y27+2:15268];[(M0-1913.68)+2:50529, (M0-1710.60)…	40	T	0	0	0	25.0582	4.02528	11.4474	1913.68	H5N4A1	20.9392
C:\Users\Bertozzi Lab\Desktop\Stacy\Raw Files\Mucinome Raw Files\OC107\200921_SAM_OC107_Asc1_Slice2.raw	28591	50.0993	28548	1265.9	3	3794.69	P01024	Homo sapiens OX=9606	Complement C3	[74 to 94]	TVLTPATNHMGNVTFTIPANR	K,E	TVLTPATNHMGN[N-Glycosylation:H7N2 on N]VTFTIPANR	1	3794.68	40.4839	0	[b2+1, b3+1, b4+1, b9+1, b10+1, (b12-1457.49)+1, (b13-1337.45)+1];[y1+1, y2+1, y4+1, y5+1, y6+1, y7+1, y8+1, y9+1, (y11-1337.45)+1, (y13-972.32)+2, (y13-1457.49)+1, (y17-972.32)+2, (y17-1337.45)+2, (y17-1457.49)+2, (y18-1134.37)+2, (y18-1337.45)+2, (y19-1337.45)+2];[(M0-1540.53)+2, (M0-1457.49)+2, (M0-1337.45)+2, (M0-1134.37)+2, (M0-972.32)+2, (M0-810.26)+2, (M0-648.21)+2];[D109+1, D126+1, D138+1…	[b2+1:201.12341, b3+1:314.20749, b4+1:415.25554, b9+1:935.49256, b10+1:1066.53149, (b12-1457.49)+1:1320.65393, (b13-1337.45)+1:1539.73999];[y1+1:175.11882, y2+1:289.16235, y4+1:457.25139, y5+1:570.33551, y6+1:671.38533, y7+1:818.45148, y8+1:919.49848, y9+1:1018.56958, (y11-1337.45)+1:1392.70457, (y13-972.32)+2:1013.49391, (y13-1457.49)+1:1540.77893, (y17-972.32)+2:1205.06337, (y17-1337.45)+2:1022…	[b2+1:0.00004, b3+1:0.00006, b4+1:0.00043, b9+1:-0.00195, b10+1:-0.00350, (b12-1457.49)+1:0.01636, (b13-1337.45)+1:-0.00718];[y1+1:-0.00013, y2+1:0.00047, y4+1:-0.00037, y5+1:-0.00031, y6+1:0.00183, y7+1:-0.00044, y8+1:-0.00112, y9+1:0.00157, (y11-1337.45)+1:-0.00720, (y13-972.32)+2:0.03719, (y13-1457.49)+1:0.00895, (y17-972.32)+2:-0.00437, (y17-1337.45)+2:0.00127, (y17-1457.49)+2:-0.00608, (y18-…	[b2+1:0.22, b3+1:0.18, b4+1:1.04, b9+1:-2.09, b10+1:-3.28, (b12-1457.49)+1:12.40, (b13-1337.45)+1:-4.66];[y1+1:-0.76, y2+1:1.64, y4+1:-0.80, y5+1:-0.55, y6+1:2.73, y7+1:-0.53, y8+1:-1.21, y9+1:1.55, (y11-1337.45)+1:-5.17, (y13-972.32)+2:18.37, (y13-1457.49)+1:5.81, (y17-972.32)+2:-1.82, (y17-1337.45)+2:0.62, (y17-1457.49)+2:-3.16, (y18-1134.37)+2:-1.94, (y18-1337.45)+2:-0.30, (y19-1337.45)+2:1.09…	[b2+1:36782, b3+1:23067, b4+1:28290, b9+1:7777, b10+1:5280, (b12-1457.49)+1:3696, (b13-1337.45)+1:4551];[y1+1:8523, y2+1:3867, y4+1:133307, y5+1:20508, y6+1:20547, y7+1:24320, y8+1:30231, y9+1:6949, (y11-1337.45)+1:9424, (y13-972.32)+2:10512, (y13-1457.49)+1:5499, (y17-972.32)+2:10877, (y17-1337.45)+2:77053, (y17-1457.49)+2:6379, (y18-1134.37)+2:7085, (y18-1337.45)+2:26535, (y19-1337.45)+2:36332]…	40	T	0	0	0	24.128	7.20758	9.14835	1540.53	H7N2	15.8953
C:\Users\Bertozzi Lab\Desktop\Stacy\Raw Files\Mucinome Raw Files\OC107\200921_SAM_OC107_Asc1_Slice2.raw	32037	54.6486	31997	1188.53	3	3562.57	P01876	Homo sapiens OX=9606	Immunoglobulin heavy constant alpha 1	[332 to 353]	LAGKPTHVNVSVVMAEVDGTCY	R,-	LAGKPTHVN[N-Glycosylation:H5N2 on N]VSVVMAEVDGTC[Common Fixed:Carbamidomethyl on C]Y	2	3562.56	40.4722	0	[b4+1, b6+1, b7+1, b8+1, (b9-1013.34)+1, (b10-1013.34)+1, (b11-1013.34)+1, (b12-1013.34)+1, (b13-1013.34)+1, (b14-1013.34)+1, (b15-1013.34)+2, (b16-1013.34)+2, (b17-1013.34)+1, (b18-1013.34)+2, (b20-1013.34)+2, (b21-1013.34)+2];[y1+1, y2+1, y3+1, y4+1, y5+1, y6+1, y7+1, y8+1, y9+1, y10+1, y12+1];[(M0-1216.42)+2, (M0-1013.34)+2, (M0-810.26)+2, (M0-648.21)+2];[D109+1, D126+1, D138+1, D144+1, D163+1…	[b4+1:370.24564, b6+1:568.34723, b7+1:705.40362, b8+1:804.47473, (b9-1013.34)+1:1121.60074, (b10-1013.34)+1:1220.66150, (b11-1013.34)+1:1307.70142, (b12-1013.34)+1:1406.76489, (b13-1013.34)+1:1505.83118, (b14-1013.34)+1:1636.86804, (b15-1013.34)+2:854.46003, (b16-1013.34)+2:918.98243, (b17-1013.34)+1:1935.98633, (b18-1013.34)+2:1026.02730, (b20-1013.34)+2:1105.06271, (b21-1013.34)+2:1185.07289];[…	[b4+1:0.00076, b6+1:0.00191, b7+1:-0.00061, b8+1:0.00208, (b9-1013.34)+1:0.00579, (b10-1013.34)+1:-0.00186, (b11-1013.34)+1:0.00603, (b12-1013.34)+1:0.00109, (b13-1013.34)+1:-0.00104, (b14-1013.34)+1:-0.00466, (b15-1013.34)+2:0.00297, (b16-1013.34)+2:0.00518, (b17-1013.34)+1:-0.03449, (b18-1013.34)+2:-0.00044, (b20-1013.34)+2:0.00124, (b21-1013.34)+2:-0.00904];[y1+1:0.00033, y2+1:0.00064, y3+1:0.…	[b4+1:2.04, b6+1:3.36, b7+1:-0.87, b8+1:2.59, (b9-1013.34)+1:5.17, (b10-1013.34)+1:-1.53, (b11-1013.34)+1:4.61, (b12-1013.34)+1:0.78, (b13-1013.34)+1:-0.69, (b14-1013.34)+1:-2.85, (b15-1013.34)+2:1.74, (b16-1013.34)+2:2.82, (b17-1013.34)+1:-17.83, (b18-1013.34)+2:-0.22, (b20-1013.34)+2:0.56, (b21-1013.34)+2:-3.82];[y1+1:1.81, y2+1:1.88, y3+1:0.46, y4+1:2.46, y5+1:0.88, y6+1:0.16, y7+1:-0.27, y8+1…	[b4+1:8025, b6+1:4987, b7+1:13503, b8+1:26547, (b9-1013.34)+1:4347, (b10-1013.34)+1:13830, (b11-1013.34)+1:4858, (b12-1013.34)+1:22624, (b13-1013.34)+1:25456, (b14-1013.34)+1:8961, (b15-1013.34)+2:11652, (b16-1013.34)+2:24070, (b17-1013.34)+1:4649, (b18-1013.34)+2:41278, (b20-1013.34)+2:30936, (b21-1013.34)+2:25201];[y1+1:4700, y2+1:110330, y3+1:14948, y4+1:12477, y5+1:35777, y6+1:35311, y7+1:205…	40	T	0	0	0	27.1398	4.10673	9.22569	1216.42	H5N2	17.17
C:\Users\Bertozzi Lab\Desktop\Stacy\Raw Files\Mucinome Raw Files\OC107\200921_SAM_OC107_Asc1_Slice5.raw	34031	50.027	34019	1211.89	3	3632.63	P01024	Homo sapiens OX=9606	Complement C3	[74 to 94]	TVLTPATNHMGNVTFTIPANR	K,E	TVLTPATNHMGN[N-Glycosylation:H6N2 on N]VTFTIPANR	1	3632.63	40.4495	0	[b2+1, b3+1, b4+1, b9+1, b10+1, (b13-1175.40)+1];[y1+1, y2+1, y3+1, y4+1, y5+1, y6+1, y7+1, y8+1, y9+1, (y11-1175.40)+1, (y12-1175.40)+1, (y12-1295.44)+1, (y13-1175.40)+1, (y13-1295.44)+1, (y17-810.26)+2, (y17-972.32)+2, (y17-1175.40)+2, (y18-972.32)+2, (y18-1175.40)+2, (y19-1175.40)+2];[(M0-1378.48)+2, (M0-1295.44)+2, (M0-1175.40)+2, (M0-972.32)+2, (M0-810.26)+2];[D109+1, D126+1, D138+1, D144+1,…	[b2+1:201.12377, b3+1:314.20751, b4+1:415.25562, b9+1:935.49399, b10+1:1066.53781, (b13-1175.40)+1:1539.75635];[y1+1:175.11905, y2+1:289.16248, y3+1:360.19940, y4+1:457.25237, y5+1:570.33688, y6+1:671.38287, y7+1:818.45272, y8+1:919.49951, y9+1:1018.57251, (y11-1175.40)+1:1392.70872, (y12-1175.40)+1:1523.74170, (y12-1295.44)+1:1403.69055, (y13-1175.40)+1:1660.80774, (y13-1295.44)+1:1540.75916, (y…	[b2+1:0.00040, b3+1:0.00007, b4+1:0.00051, b9+1:-0.00052, b10+1:0.00281, (b13-1175.40)+1:0.00918];[y1+1:0.00010, y2+1:0.00060, y3+1:0.00041, y4+1:0.00061, y5+1:0.00106, y6+1:-0.00063, y7+1:0.00080, y8+1:-0.00008, y9+1:0.00450, (y11-1175.40)+1:-0.00305, (y12-1175.40)+1:-0.01055, (y12-1295.44)+1:-0.02052, (y13-1175.40)+1:-0.00342, (y13-1295.44)+1:-0.01083, (y17-810.26)+2:-0.00486, (y17-972.32)+2:-0…	[b2+1:2.01, b3+1:0.24, b4+1:1.22, b9+1:-0.55, b10+1:2.64, (b13-1175.40)+1:5.97];[y1+1:0.56, y2+1:2.07, y3+1:1.14, y4+1:1.34, y5+1:1.86, y6+1:-0.93, y7+1:0.98, y8+1:-0.08, y9+1:4.43, (y11-1175.40)+1:-2.19, (y12-1175.40)+1:-6.93, (y12-1295.44)+1:-14.63, (y13-1175.40)+1:-2.06, (y13-1295.44)+1:-7.03, (y17-810.26)+2:-2.02, (y17-972.32)+2:-0.28, (y17-1175.40)+2:0.31, (y18-972.32)+2:-0.81, (y18-1175.40)…	[b2+1:66111, b3+1:33325, b4+1:35015, b9+1:9407, b10+1:11575, (b13-1175.40)+1:3934];[y1+1:10717, y2+1:3566, y3+1:6554, y4+1:181928, y5+1:25125, y6+1:33689, y7+1:23449, y8+1:39596, y9+1:11079, (y11-1175.40)+1:13919, (y12-1175.40)+1:5753, (y12-1295.44)+1:5002, (y13-1175.40)+1:5203, (y13-1295.44)+1:5529, (y17-810.26)+2:14900, (y17-972.32)+2:27364, (y17-1175.40)+2:93537, (y18-972.32)+2:14504, (y18-117…	40	T	0	0	0	26.1408	5.16409	9.14461	1378.48	H6N2	15.9283
C:\Users\Bertozzi Lab\Desktop\Stacy\Raw Files\Mucinome Raw Files\OC107\200921_SAM_OC107_Asc1_Slice2.raw	28840	50.4256	28792	868.654	4	3470.59	P01024	Homo sapiens OX=9606	Complement C3	[74 to 94]	TVLTPATNHMGNVTFTIPANR	K,E	TVLTPATNHMGN[N-Glycosylation:H5N2 on N]VTFTIPANR	1	3470.58	40.366	0	[b2+1, b3+1, b4+1, b9+1, b10+1, (b13-1013.34)+1];[y1+1, y2+1, y3+1, y4+2, y5+1, y6+1, y7+1, y8+1, y9+1, (y10-1013.34)+1, (y11-1013.34)+1, (y12-1013.34)+1, (y13-648.21)+2, (y14-1013.34)+2, (y17-648.21)+2, (y17-810.26)+2, (y17-1013.34)+3, (y17-1133.38)+2, (y18-810.26)+2, (y18-1013.34)+2, (y19-1013.34)+2];[(M0-1216.42)+2, (M0-1013.34)+2, (M0-810.26)+2, (M0-648.21)+2];[D109+1, D126+1, D138+1, D144+1,…	[b2+1:201.12355, b3+1:314.20767, b4+1:415.25520, b9+1:935.49854, b10+1:1066.53760, (b13-1013.34)+1:1539.74509];[y1+1:175.11931, y2+1:289.16193, y3+1:360.19824, y4+2:229.12958, y5+1:570.33691, y6+1:671.38439, y7+1:818.45209, y8+1:919.49988, y9+1:1018.57214, (y10-1013.34)+1:1335.68567, (y11-1013.34)+1:1392.71617, (y12-1013.34)+1:1523.75647, (y13-648.21)+2:1013.49295, (y14-1013.34)+2:887.93075, (y17…	[b2+1:0.00018, b3+1:0.00024, b4+1:0.00009, b9+1:0.00403, b10+1:0.00261, (b13-1013.34)+1:-0.00208];[y1+1:0.00036, y2+1:0.00005, y3+1:-0.00075, y4+2:0.00012, y5+1:0.00109, y6+1:0.00089, y7+1:0.00017, y8+1:0.00029, y9+1:0.00414, (y10-1013.34)+1:-0.00463, (y11-1013.34)+1:0.00440, (y12-1013.34)+1:0.00422, (y13-648.21)+2:0.03526, (y14-1013.34)+2:0.00012, (y17-648.21)+2:-0.00296, (y17-810.26)+2:-0.00285…	[b2+1:0.91, b3+1:0.77, b4+1:0.23, b9+1:4.31, b10+1:2.45, (b13-1013.34)+1:-1.35];[y1+1:2.05, y2+1:0.16, y3+1:-2.09, y4+2:0.27, y5+1:1.92, y6+1:1.32, y7+1:0.21, y8+1:0.31, y9+1:4.07, (y10-1013.34)+1:-3.47, (y11-1013.34)+1:3.16, (y12-1013.34)+1:2.77, (y13-648.21)+2:17.42, (y14-1013.34)+2:0.07, (y17-648.21)+2:-1.23, (y17-810.26)+2:-1.27, (y17-1013.34)+3:0.56, (y17-1133.38)+2:-4.38, (y18-810.26)+2:2.9…	[b2+1:169098, b3+1:71470, b4+1:67695, b9+1:3920, b10+1:6353, (b13-1013.34)+1:5969];[y1+1:17926, y2+1:4448, y3+1:3893, y4+2:28232, y5+1:39095, y6+1:63125, y7+1:60176, y8+1:64250, y9+1:12889, (y10-1013.34)+1:3575, (y11-1013.34)+1:15945, (y12-1013.34)+1:9809, (y13-648.21)+2:30694, (y14-1013.34)+2:5765, (y17-648.21)+2:17273, (y17-810.26)+2:30383, (y17-1013.34)+3:7919, (y17-1133.38)+2:24257, (y18-810.…	40	T	0	0	0	27.1495	4.04527	9.17116	1216.42	H5N2	11.5381
C:\Users\Bertozzi Lab\Desktop\Stacy\Raw Files\Mucinome Raw Files\OC107\200921_SAM_OC107_Asc1_Slice3.raw	32568	55.3165	32555	1236.9	3	3707.69	P00738	Homo sapiens OX=9606	Haptoglobin	[236 to 251]	VVLHPNYSQVDIGLIK	K,L	VVLHPN[N-Glycosylation:H5N4A1 on N]YSQVDIGLIK	1	3707.68	39.6356	0	[b2+1, b4+1, b5+1, (b7-1710.60)+1, (b10-1710.60)+1, (b11-1710.60)+1, (b11-1830.64)+1, (b12-1710.60)+1, (b14-1710.60)+1];[y1+1, y2+1, y3+1, y4+1, y5+1, y6+1, y7+1, y10+1, (y12-1710.60)+1, (y15-1830.64)+1];[(M0-1913.68)+1, (M0-1830.64)+2, (M0-1710.60)+2, (M0-1507.52)+2, (M0-1345.47)+2, (M0-1183.41)+2, (M0-1021.36)+2, (M0-818.28)+2, (M0-656.23)+2];[D109+1, D126+1, D138+1, D144+1, D163+1, D168+1, D18…	[b2+1:199.14420, b4+1:449.28705, b5+1:546.33984, (b7-1710.60)+1:1026.51367, (b10-1710.60)+1:1340.67395, (b11-1710.60)+1:1455.71729, (b11-1830.64)+1:1335.66809, (b12-1710.60)+1:1568.79480, (b14-1710.60)+1:1738.90381];[y1+1:147.11290, y2+1:260.19641, y3+1:373.28201, y4+1:430.30289, y5+1:543.38611, y6+1:658.41522, y7+1:757.48785, y10+1:1135.63293, (y12-1710.60)+1:1549.81004, (y15-1830.64)+1:1778.979…	[b2+1:0.00009, b4+1:-0.00003, b5+1:-0.00000, (b7-1710.60)+1:-0.01180, (b10-1710.60)+1:-0.01054, (b11-1710.60)+1:0.00585, (b11-1830.64)+1:-0.00216, (b12-1710.60)+1:-0.00070, (b14-1710.60)+1:0.00278];[y1+1:0.00010, y2+1:-0.00046, y3+1:0.00108, y4+1:0.00049, y5+1:-0.00035, y6+1:0.00182, y7+1:0.00604, y10+1:-0.00282, (y12-1710.60)+1:-0.00077, (y15-1830.64)+1:-0.00104];[(M0-1913.68)+1:-0.00406, (M0-18…	[b2+1:0.46, b4+1:-0.07, b5+1:-0.00, (b7-1710.60)+1:-11.50, (b10-1710.60)+1:-7.87, (b11-1710.60)+1:4.02, (b11-1830.64)+1:-1.62, (b12-1710.60)+1:-0.44, (b14-1710.60)+1:1.60];[y1+1:0.65, y2+1:-1.76, y3+1:2.90, y4+1:1.15, y5+1:-0.65, y6+1:2.77, y7+1:7.98, y10+1:-2.48, (y12-1710.60)+1:-0.50, (y15-1830.64)+1:-0.59];[(M0-1913.68)+1:-2.27, (M0-1830.64)+2:-3.78, (M0-1710.60)+2:-3.25, (M0-1507.52)+2:-3.22,…	[b2+1:4134, b4+1:72871, b5+1:4862, (b7-1710.60)+1:4909, (b10-1710.60)+1:5697, (b11-1710.60)+1:16537, (b11-1830.64)+1:4360, (b12-1710.60)+1:8051, (b14-1710.60)+1:7045];[y1+1:6866, y2+1:11560, y3+1:5860, y4+1:31570, y5+1:58054, y6+1:16182, y7+1:5942, y10+1:4275, (y12-1710.60)+1:24944, (y15-1830.64)+1:8060];[(M0-1913.68)+1:10367, (M0-1830.64)+2:43616, (M0-1710.60)+2:305973, (M0-1507.52)+2:149716, (M…	39	T	0	0	0	19.0378	9.17338	11.4244	1913.68	H5N4A1	26.7184
C:\Users\Bertozzi Lab\Desktop\Stacy\Raw Files\Mucinome Raw Files\OC107\200921_SAM_OC107_Asc1_Slice6.raw	38810	57.204	38797	1333.93	3	3998.78	P00738	Homo sapiens OX=9606	Haptoglobin	[236 to 251]	VVLHPNYSQVDIGLIK	K,L	VVLHPN[N-Glycosylation:H5N4A2 on N]YSQVDIGLIK	1	3998.78	39.6244	0	[b2+1, b4+1, (b7-2001.69)+1, (b8-2001.69)+1, (b11-2001.69)+1, (b11-2121.73)+1, (b12-2001.69)+1, (b13-2001.69)+2, (b14-2001.69)+1];[y1+1, y2+1, y3+1, y4+1, y5+1, y6+1, y7+1, y9+1, y10+1, (y12-2001.69)+1, (y15-2121.73)+1];[(M0-2204.77)+1, (M0-2121.73)+2, (M0-2001.69)+2, (M0-1798.61)+2, (M0-1636.56)+2, (M0-1474.51)+2, (M0-1312.46)+2, (M0-1109.38)+2, (M0-947.32)+2];[D126+1, D138+1, D144+1, D163+1, D1…	[b2+1:199.14389, b4+1:449.28652, (b7-2001.69)+1:1026.51611, (b8-2001.69)+1:1113.55176, (b11-2001.69)+1:1455.70775, (b11-2121.73)+1:1335.66931, (b12-2001.69)+1:1568.79895, (b13-2001.69)+2:813.40908, (b14-2001.69)+1:1738.89026];[y1+1:147.11253, y2+1:260.19696, y3+1:373.28015, y4+1:430.30168, y5+1:543.38556, y6+1:658.40953, y7+1:757.48157, y9+1:972.55933, y10+1:1135.63525, (y12-2001.69)+1:1549.81470…	[b2+1:-0.00021, b4+1:-0.00056, (b7-2001.69)+1:-0.00936, (b8-2001.69)+1:-0.00574, (b11-2001.69)+1:-0.00368, (b11-2121.73)+1:-0.00094, (b12-2001.69)+1:0.00345, (b13-2001.69)+2:-0.00608, (b14-2001.69)+1:-0.01077];[y1+1:-0.00027, y2+1:0.00009, y3+1:-0.00078, y4+1:-0.00071, y5+1:-0.00090, y6+1:-0.00387, y7+1:-0.00025, y9+1:-0.01310, y10+1:-0.00050, (y12-2001.69)+1:0.00388, (y15-2121.73)+1:0.00628];[(M…	[b2+1:-1.08, b4+1:-1.26, (b7-2001.69)+1:-9.12, (b8-2001.69)+1:-5.16, (b11-2001.69)+1:-2.53, (b11-2121.73)+1:-0.71, (b12-2001.69)+1:2.20, (b13-2001.69)+2:-3.74, (b14-2001.69)+1:-6.19];[y1+1:-1.85, y2+1:0.36, y3+1:-2.10, y4+1:-1.66, y5+1:-1.66, y6+1:-5.89, y7+1:-0.33, y9+1:-13.48, y10+1:-0.44, (y12-2001.69)+1:2.51, (y15-2121.73)+1:3.53];[(M0-2204.77)+1:-0.83, (M0-2121.73)+2:-2.24, (M0-2001.69)+2:-0…	[b2+1:5417, b4+1:58729, (b7-2001.69)+1:7649, (b8-2001.69)+1:4241, (b11-2001.69)+1:19307, (b11-2121.73)+1:6058, (b12-2001.69)+1:9278, (b13-2001.69)+2:9264, (b14-2001.69)+1:7440];[y1+1:9286, y2+1:18745, y3+1:6100, y4+1:32059, y5+1:60684, y6+1:19043, y7+1:9168, y9+1:14262, y10+1:4899, (y12-2001.69)+1:29325, (y15-2121.73)+1:5280];[(M0-2204.77)+1:18569, (M0-2121.73)+2:35562, (M0-2001.69)+2:236983, (M0…	39	T	0	0	0	20.0414	9.14009	10.443	2204.77	H5N4A2	27.2669
C:\Users\Bertozzi Lab\Desktop\Stacy\Raw Files\Mucinome Raw Files\OC107\200921_SAM_OC107_Asc1_Slice4.raw	34186	55.1146	34177	1236.9	3	3707.69	P00738	Homo sapiens OX=9606	Haptoglobin	[236 to 251]	VVLHPNYSQVDIGLIK	K,L	VVLHPN[N-Glycosylation:H5N4A1 on N]YSQVDIGLIK	1	3707.68	39.5779	0	[b2+1, b4+1, (b9-1710.60)+1, (b10-1710.60)+1, (b11-1710.60)+1, (b11-1830.64)+1, (b12-1710.60)+1, (b13-1710.60)+1, (b14-1710.60)+1, (b15-1710.60)+1];[y1+1, y2+1, y3+1, y4+1, y5+1, y6+1, y7+1, y9+1, y10+1, (y12-1345.47)+1, (y12-1710.60)+2];[(M0-1913.68)+2, (M0-1830.64)+2, (M0-1710.60)+1, (M0-1507.52)+2, (M0-1345.47)+2, (M0-1183.41)+2, (M0-818.28)+2, (M0-656.23)+2];[D126+1, D138+1, D144+1, D163+1, D…	[b2+1:199.14433, b4+1:449.28714, (b9-1710.60)+1:1241.61511, (b10-1710.60)+1:1340.68652, (b11-1710.60)+1:1455.71233, (b11-1830.64)+1:1335.66455, (b12-1710.60)+1:1568.79663, (b13-1710.60)+1:1625.81616, (b14-1710.60)+1:1738.90637, (b15-1710.60)+1:1851.99011];[y1+1:147.11282, y2+1:260.19708, y3+1:373.28067, y4+1:430.30333, y5+1:543.38766, y6+1:658.41345, y7+1:757.48401, y9+1:972.57404, y10+1:1135.633…	[b2+1:0.00023, b4+1:0.00006, (b9-1710.60)+1:-0.00096, (b10-1710.60)+1:0.00203, (b11-1710.60)+1:0.00089, (b11-1830.64)+1:-0.00570, (b12-1710.60)+1:0.00113, (b13-1710.60)+1:-0.00080, (b14-1710.60)+1:0.00535, (b15-1710.60)+1:0.00502];[y1+1:0.00002, y2+1:0.00021, y3+1:-0.00026, y4+1:0.00094, y5+1:0.00120, y6+1:0.00005, y7+1:0.00219, y9+1:0.00161, y10+1:-0.00257, (y12-1345.47)+1:0.00817, (y12-1710.60)…	[b2+1:1.15, b4+1:0.14, (b9-1710.60)+1:-0.78, (b10-1710.60)+1:1.52, (b11-1710.60)+1:0.61, (b11-1830.64)+1:-4.27, (b12-1710.60)+1:0.72, (b13-1710.60)+1:-0.49, (b14-1710.60)+1:3.08, (b15-1710.60)+1:2.71];[y1+1:0.13, y2+1:0.83, y3+1:-0.70, y4+1:2.18, y5+1:2.22, y6+1:0.07, y7+1:2.90, y9+1:1.66, y10+1:-2.27, (y12-1345.47)+1:4.27, (y12-1710.60)+2:-0.11];[(M0-1913.68)+2:-3.04, (M0-1830.64)+2:-3.03, (M0-1…	[b2+1:8111, b4+1:67142, (b9-1710.60)+1:4522, (b10-1710.60)+1:5068, (b11-1710.60)+1:17453, (b11-1830.64)+1:4977, (b12-1710.60)+1:6394, (b13-1710.60)+1:5664, (b14-1710.60)+1:8625, (b15-1710.60)+1:4749];[y1+1:7637, y2+1:15302, y3+1:3706, y4+1:20961, y5+1:52731, y6+1:11601, y7+1:7664, y9+1:12003, y10+1:3420, (y12-1345.47)+1:4687, (y12-1710.60)+2:7264];[(M0-1913.68)+2:26045, (M0-1830.64)+2:37056, (M0-…	39	T	0	0	0	21.0431	8.09721	10.4376	1913.68	H5N4A1	25.571
C:\Users\Bertozzi Lab\Desktop\Stacy\Raw Files\Mucinome Raw Files\OC107\200921_SAM_OC107_Asc1_Slice4.raw	34058	54.9442	34017	927.93	4	3707.69	P00738	Homo sapiens OX=9606	Haptoglobin	[236 to 251]	VVLHPNYSQVDIGLIK	K,L	VVLHPN[N-Glycosylation:H5N4A1 on N]YSQVDIGLIK	1	3707.68	39.567	0	[b2+1, b4+1, (b7-1710.60)+1, (b10-1710.60)+1, (b11-1710.60)+1, (b12-1710.60)+1, (b14-1710.60)+1];[y1+1, y2+1, y3+1, y4+1, y5+1, y6+1, y9+1, y10+1, (y12-1507.52)+1, (y12-1710.60)+1, (y12-1830.64)+1, (y13-1710.60)+2];[(M0-1913.68)+2, (M0-1830.64)+2, (M0-1710.60)+2, (M0-1507.52)+2, (M0-1345.47)+2, (M0-1183.41)+2, (M0-1021.36)+2, (M0-818.28)+2, (M0-656.23)+2];[D109+1, D126+1, D138+1, D144+1, D163+1, …	[b2+1:199.14445, b4+1:449.28761, (b7-1710.60)+1:1026.51135, (b10-1710.60)+1:1340.68213, (b11-1710.60)+1:1455.71521, (b12-1710.60)+1:1568.79065, (b14-1710.60)+1:1738.89404];[y1+1:147.11284, y2+1:260.19739, y3+1:373.28171, y4+1:430.30365, y5+1:543.38708, y6+1:658.41382, y9+1:972.57367, y10+1:1135.63538, (y12-1507.52)+1:1752.91345, (y12-1710.60)+1:1549.81836, (y12-1830.64)+1:1429.74988, (y13-1710.60…	[b2+1:0.00035, b4+1:0.00053, (b7-1710.60)+1:-0.01412, (b10-1710.60)+1:-0.00236, (b11-1710.60)+1:0.00378, (b12-1710.60)+1:-0.00485, (b14-1710.60)+1:-0.00698];[y1+1:0.00003, y2+1:0.00052, y3+1:0.00078, y4+1:0.00125, y5+1:0.00062, y6+1:0.00042, y9+1:0.00125, y10+1:-0.00038, (y12-1507.52)+1:0.02327, (y12-1710.60)+1:0.00755, (y12-1830.64)+1:-0.01975, (y13-1710.60)+2:0.00463];[(M0-1913.68)+2:-0.00649, …	[b2+1:1.77, b4+1:1.19, (b7-1710.60)+1:-13.77, (b10-1710.60)+1:-1.76, (b11-1710.60)+1:2.60, (b12-1710.60)+1:-3.09, (b14-1710.60)+1:-4.02];[y1+1:0.24, y2+1:2.00, y3+1:2.08, y4+1:2.92, y5+1:1.15, y6+1:0.63, y9+1:1.28, y10+1:-0.33, (y12-1507.52)+1:13.28, (y12-1710.60)+1:4.87, (y12-1830.64)+1:-13.83, (y13-1710.60)+2:2.74];[(M0-1913.68)+2:-3.62, (M0-1830.64)+2:-5.06, (M0-1710.60)+2:-3.57, (M0-1507.52)+…	[b2+1:4361, b4+1:45667, (b7-1710.60)+1:3283, (b10-1710.60)+1:3851, (b11-1710.60)+1:10272, (b12-1710.60)+1:4536, (b14-1710.60)+1:4484];[y1+1:8345, y2+1:12497, y3+1:5241, y4+1:13213, y5+1:37426, y6+1:9261, y9+1:5225, y10+1:3810, (y12-1507.52)+1:3522, (y12-1710.60)+1:16714, (y12-1830.64)+1:3808, (y13-1710.60)+2:10165];[(M0-1913.68)+2:20857, (M0-1830.64)+2:27055, (M0-1710.60)+2:213438, (M0-1507.52)+2…	39	T	0	0	0	19.0337	9.13809	11.3953	1913.68	H5N4A1	19.3191
C:\Users\Bertozzi Lab\Desktop\Stacy\Raw Files\Mucinome Raw Files\OC107\200921_SAM_OC107_Asc1_Slice6.raw	40094	58.8768	40044	1221.8	4	4883.17	P00738|P00739	Homo sapiens OX=9606	Haptoglobin|Haptoglobin-related protein		MVSHHNLTTGATLINEQWLLTTAK	K,N	MVSHHN[N-Glycosylation:H5N4A2 on N]LTTGATLINEQWLLTTAK	1	4883.16	39.5627	0	[b4+1, b5+1, (b6-2001.69)+1, (b7-2001.69)+1, (b7-2121.73)+1, (b8-2001.69)+1, (b13-2001.69)+1, (b14-2001.69)+1];[y1+1, y2+1, y3+1, y4+1, y5+1, y6+1, y7+1, y8+1, y9+1, y10+1, y11+1, y12+1, y13+1, y15+1];[(M0-2204.77)+2, (M0-2121.73)+2, (M0-2001.69)+2, (M0-1798.61)+2, (M0-1636.56)+2, (M0-1474.51)+2, (M0-1312.46)+2];[D109+1, D126+1, D138+1, D144+1, D168+1, D186+1, D204+1, D274+1, D292+1, D366+1]	[b4+1:455.20734, b5+1:592.26666, (b6-2001.69)+1:909.38812, (b7-2001.69)+1:1022.47345, (b7-2121.73)+1:902.42798, (b8-2001.69)+1:1123.51941, (b13-2001.69)+1:1566.74390, (b14-2001.69)+1:1679.83618];[y1+1:147.11261, y2+1:218.14961, y3+1:319.19730, y4+1:420.24451, y5+1:533.32910, y6+1:646.41333, y7+1:832.49297, y8+1:960.55377, y9+1:1089.59888, y10+1:1203.63550, y11+1:1316.71008, y12+1:1429.81494, y13+…	[b4+1:0.00022, b5+1:0.00064, (b6-2001.69)+1:-0.00020, (b7-2001.69)+1:0.00106, (b7-2121.73)+1:-0.00323, (b8-2001.69)+1:-0.00066, (b13-2001.69)+1:-0.01417, (b14-2001.69)+1:-0.00595];[y1+1:-0.00019, y2+1:-0.00031, y3+1:-0.00030, y4+1:-0.00077, y5+1:-0.00024, y6+1:-0.00007, y7+1:0.00025, y8+1:0.00248, y9+1:0.00499, y10+1:-0.00132, y11+1:-0.01079, y12+1:0.01000, y13+1:-0.01339, y15+1:0.00299];[(M0-220…	[b4+1:0.49, b5+1:1.07, (b6-2001.69)+1:-0.22, (b7-2001.69)+1:1.04, (b7-2121.73)+1:-3.58, (b8-2001.69)+1:-0.59, (b13-2001.69)+1:-9.05, (b14-2001.69)+1:-3.54];[y1+1:-1.33, y2+1:-1.41, y3+1:-0.94, y4+1:-1.83, y5+1:-0.45, y6+1:-0.11, y7+1:0.31, y8+1:2.59, y9+1:4.58, y10+1:-1.09, y11+1:-8.20, y12+1:7.00, y13+1:-8.75, y15+1:1.80];[(M0-2204.77)+2:-4.59, (M0-2121.73)+2:-5.09, (M0-2001.69)+2:-5.75, (M0-179…	[b4+1:3261, b5+1:16074, (b6-2001.69)+1:3921, (b7-2001.69)+1:7820, (b7-2121.73)+1:4072, (b8-2001.69)+1:5079, (b13-2001.69)+1:5704, (b14-2001.69)+1:11053];[y1+1:2784, y2+1:3915, y3+1:11321, y4+1:30813, y5+1:21424, y6+1:20525, y7+1:12502, y8+1:14697, y9+1:21356, y10+1:25567, y11+1:9840, y12+1:4387, y13+1:5676, y15+1:4792];[(M0-2204.77)+2:48511, (M0-2121.73)+2:32295, (M0-2001.69)+2:334250, (M0-1798.6…	39	T	0	0	0	22.0414	7.10572	10.4155	2204.77	H5N4A2	18.785
C:\Users\Bertozzi Lab\Desktop\Stacy\Raw Files\Mucinome Raw Files\OC107\200921_SAM_OC107_Asc1_Slice3.raw	7069	21.553	7009	860.875	4	3439.47	P01857|P0DOX5		Immunoglobulin heavy constant gamma 1|Immunoglobulin gamma-1 heavy chain		TKPREEQYNSTYR	K,V	TKPREEQYN[N-Glycosylation:H5N4F1 on N]STYR	1	3439.44	39.5502	0	[b2+1, b4+1, b5+1, b6+1, b8+1];[y1+1, y2+1, y3+1, y4+1, (y5-1216.42)+1, (y7-1362.48)+1, (y9-1419.50)+1];[(M0-1768.64)+2, (M0-1685.60)+2, (M0-1565.56)+2, (M0-1419.50)+2, (M0-1362.48)+2, (M0-1216.42)+2, (M0-1200.43)+2, (M0-1054.37)+2, (M0-1038.38)+2, (M0-892.32)+2, (M0-876.32)+2, (M0-730.26)+2, (M0-568.21)+2, (M0-673.24)+2, (M0-527.19)+2, (M0-511.19)+2, (M0-568.21)+2];[D109+1, D115+1, D126+1, D138+…	[b2+1:230.15050, b4+1:483.30557, b5+1:612.34863, b6+1:741.39160, b8+1:1032.49524];[y1+1:175.11943, y2+1:338.18451, y3+1:439.23181, y4+1:526.26343, (y5-1216.42)+1:1192.53735, (y7-1362.48)+1:1337.58752, (y9-1419.50)+1:1538.66349];[(M0-1768.64)+2:836.41022, (M0-1685.60)+2:877.92883, (M0-1565.56)+2:937.95017, (M0-1419.50)+2:1010.97922, (M0-1362.48)+2:1039.49138, (M0-1216.42)+2:1112.51882, (M0-1200.43…	[b2+1:0.00058, b4+1:0.00178, b5+1:0.00225, b6+1:0.00262, b8+1:-0.01565];[y1+1:0.00048, y2+1:0.00223, y3+1:0.00185, y4+1:0.00144, (y5-1216.42)+1:0.01579, (y7-1362.48)+1:0.00196, (y9-1419.50)+1:0.01420];[(M0-1768.64)+2:-0.02452, (M0-1685.60)+2:-0.02548, (M0-1565.56)+2:-0.02399, (M0-1419.50)+2:-0.02380, (M0-1362.48)+2:-0.02095, (M0-1216.42)+2:-0.02396, (M0-1200.43)+2:-0.02380, (M0-1054.37)+2:-0.0240…	[b2+1:2.53, b4+1:3.69, b5+1:3.68, b6+1:3.54, b8+1:-15.17];[y1+1:2.75, y2+1:6.61, y3+1:4.23, y4+1:2.74, (y5-1216.42)+1:13.25, (y7-1362.48)+1:1.47, (y9-1419.50)+1:9.23];[(M0-1768.64)+2:-14.68, (M0-1685.60)+2:-14.53, (M0-1565.56)+2:-12.80, (M0-1419.50)+2:-11.78, (M0-1362.48)+2:-10.08, (M0-1216.42)+2:-10.78, (M0-1200.43)+2:-10.63, (M0-1054.37)+2:-10.10, (M0-1038.38)+2:-9.85, (M0-892.32)+2:-9.93, (M0-…	[b2+1:7995, b4+1:12071, b5+1:13748, b6+1:47711, b8+1:7410];[y1+1:39778, y2+1:12155, y3+1:9916, y4+1:12811, (y5-1216.42)+1:13115, (y7-1362.48)+1:9678, (y9-1419.50)+1:64504];[(M0-1768.64)+2:70693, (M0-1685.60)+2:358076, (M0-1565.56)+2:321957, (M0-1419.50)+2:613051, (M0-1362.48)+2:162096, (M0-1216.42)+2:235847, (M0-1200.43)+2:283699, (M0-1054.37)+2:611314, (M0-1038.38)+2:738483, (M0-892.32)+2:227849…	39	T	0	0	0	12.0059	17.2181	10.3262	1768.64	H5N4F1	18.0176
C:\Users\Bertozzi Lab\Desktop\Stacy\Raw Files\Mucinome Raw Files\OC107\200921_SAM_OC107_Asc1_Slice2.raw	31621	54.1029	31567	1076.25	4	4300.98	P00738|P00739	Homo sapiens OX=9606	Haptoglobin|Haptoglobin-related protein		MVSHHNLTTGATLINEQWLLTTAK	K,N	MVSHHN[N-Glycosylation:H5N4 on N]LTTGATLINEQWLLTTAK	1	4300.97	39.5363	0	[b4+1, b5+1, (b6-1419.50)+1, (b7-1419.50)+1, (b8-1419.50)+1, (b11-1419.50)+1, (b12-1419.50)+1, (b13-1419.50)+1, (b14-1419.50)+1, (b20-1419.50)+2];[y1+1, y2+1, y3+1, y4+1, y5+1, y6+1, y7+1, y8+1, y9+1, y10+1, y11+1, y12+1, y13+1, y15+1, y16+1];[(M0-1622.58)+2, (M0-1539.54)+2, (M0-1419.50)+2, (M0-1054.37)+2, (M0-730.26)+2];[D109+1, D126+1, D138+1, D144+1, D163+1, D168+1, D186+1, D204+1, D366+1]	[b4+1:455.20804, b5+1:592.26716, (b6-1419.50)+1:909.39056, (b7-1419.50)+1:1022.47467, (b8-1419.50)+1:1123.51538, (b11-1419.50)+1:1352.62683, (b12-1419.50)+1:1453.67395, (b13-1419.50)+1:1566.76550, (b14-1419.50)+1:1679.83960, (b20-1419.50)+2:1232.12174];[y1+1:147.11296, y2+1:218.15039, y3+1:319.19785, y4+1:420.24542, y5+1:533.33023, y6+1:646.41423, y7+1:832.49352, y8+1:960.55371, y9+1:1089.59351, …	[b4+1:0.00092, b5+1:0.00113, (b6-1419.50)+1:0.00224, (b7-1419.50)+1:0.00228, (b8-1419.50)+1:-0.00469, (b11-1419.50)+1:0.00051, (b12-1419.50)+1:-0.00005, (b13-1419.50)+1:0.00744, (b14-1419.50)+1:-0.00253, (b20-1419.50)+2:0.00253];[y1+1:0.00016, y2+1:0.00047, y3+1:0.00025, y4+1:0.00015, y5+1:0.00089, y6+1:0.00083, y7+1:0.00080, y8+1:0.00242, y9+1:-0.00038, y10+1:0.00015, y11+1:0.00347, y12+1:0.0045…	[b4+1:2.03, b5+1:1.92, (b6-1419.50)+1:2.46, (b7-1419.50)+1:2.23, (b8-1419.50)+1:-4.18, (b11-1419.50)+1:0.38, (b12-1419.50)+1:-0.04, (b13-1419.50)+1:4.75, (b14-1419.50)+1:-1.51, (b20-1419.50)+2:1.03];[y1+1:1.07, y2+1:2.18, y3+1:0.78, y4+1:0.36, y5+1:1.67, y6+1:1.28, y7+1:0.97, y8+1:2.52, y9+1:-0.35, y10+1:0.12, y11+1:2.63, y12+1:3.15, y13+1:2.50, y15+1:1.14, y16+1:1.17];[(M0-1622.58)+2:-2.84, (M0-…	[b4+1:9076, b5+1:18401, (b6-1419.50)+1:4301, (b7-1419.50)+1:9277, (b8-1419.50)+1:5635, (b11-1419.50)+1:8487, (b12-1419.50)+1:5805, (b13-1419.50)+1:7780, (b14-1419.50)+1:8356, (b20-1419.50)+2:11965];[y1+1:5076, y2+1:9408, y3+1:19532, y4+1:46171, y5+1:33232, y6+1:27610, y7+1:30169, y8+1:18419, y9+1:13647, y10+1:53947, y11+1:21968, y12+1:5694, y13+1:9348, y15+1:7975, y16+1:4484];[(M0-1622.58)+2:8305…	39	T	0	0	0	25.0476	5.08439	9.40439	1622.58	H5N4	22.7897
C:\Users\Bertozzi Lab\Desktop\Stacy\Raw Files\Mucinome Raw Files\OC107\200921_SAM_OC107_Asc1_Slice4.raw	46454	71.37	46404	1220.08	4	4876.28	P01876|P01877|P0DOX2		Immunoglobulin heavy constant alpha 1|Immunoglobulin heavy constant alpha 2|Immunoglobulin alpha-2 heavy chain		LSLHRPALEDLLLGSEANLTCTLTGLR	R,D	LSLHRPALEDLLLGSEAN[N-Glycosylation:H5N4A1 on N]LTC[Common Fixed:Carbamidomethyl on C]TLTGLR	2	4876.27	39.5298	0	[b4+1, b5+1, b7+1, b9+1, b10+1, b11+2, b12+2, b13+1, b14+1, b16+2];[y1+1, y2+1, y3+1, y4+1, y5+1, y6+1, y7+1, y8+1, y9+1, (y10-1710.60)+1, (y11-1710.60)+1, (y14-1710.60)+1];[(M0-1913.68)+2, (M0-1830.64)+2, (M0-1710.60)+2, (M0-1507.52)+2, (M0-1345.47)+2, (M0-1021.36)+2];[D109+1, D126+1, D138+1, D144+1, D163+1, D168+1, D186+1, D204+1, D274+1, D292+1, D366+1]	[b4+1:451.26666, b5+1:607.36875, b7+1:775.45898, b9+1:1017.58521, b10+1:1132.61078, b11+2:623.35232, b12+2:679.89443, b13+1:1471.86719, b14+1:1528.87646, b16+2:872.98559];[y1+1:175.11932, y2+1:288.20358, y3+1:345.22460, y4+1:446.27347, y5+1:559.35742, y6+1:660.40505, y7+1:820.43513, y8+1:921.48376, y9+1:1034.56763, (y10-1710.60)+1:1351.69336, (y11-1710.60)+1:1422.71899, (y14-1710.60)+1:1695.82251…	[b4+1:0.00032, b5+1:0.00130, b7+1:0.00165, b9+1:0.00121, b10+1:-0.00016, b11+2:0.00237, b12+2:0.00252, b13+1:0.00406, b14+1:-0.00812, b16+2:0.00468];[y1+1:0.00037, y2+1:0.00057, y3+1:0.00012, y4+1:0.00131, y5+1:0.00120, y6+1:0.00114, y7+1:0.00058, y8+1:0.00154, y9+1:0.00134, (y10-1710.60)+1:0.00477, (y11-1710.60)+1:-0.00671, (y14-1710.60)+1:0.00072];[(M0-1913.68)+2:-0.01287, (M0-1830.64)+2:-0.012…	[b4+1:0.71, b5+1:2.14, b7+1:2.13, b9+1:1.19, b10+1:-0.14, b11+2:1.91, b12+2:1.86, b13+1:2.76, b14+1:-5.32, b16+2:2.69];[y1+1:2.13, y2+1:1.97, y3+1:0.34, y4+1:2.95, y5+1:2.15, y6+1:1.74, y7+1:0.71, y8+1:1.67, y9+1:1.29, (y10-1710.60)+1:3.53, (y11-1710.60)+1:-4.72, (y14-1710.60)+1:0.43];[(M0-1913.68)+2:-4.34, (M0-1830.64)+2:-4.00, (M0-1710.60)+2:-3.49, (M0-1507.52)+2:-2.08, (M0-1345.47)+2:-4.57, (M…	[b4+1:6277, b5+1:26957, b7+1:3115, b9+1:15911, b10+1:80966, b11+2:51536, b12+2:45270, b13+1:12755, b14+1:3804, b16+2:17084];[y1+1:28427, y2+1:5235, y3+1:25751, y4+1:25852, y5+1:10718, y6+1:16366, y7+1:30170, y8+1:57347, y9+1:20434, (y10-1710.60)+1:6760, (y11-1710.60)+1:9738, (y14-1710.60)+1:12784];[(M0-1913.68)+2:154597, (M0-1830.64)+2:71037, (M0-1710.60)+2:800570, (M0-1507.52)+2:92257, (M0-1345.…	39	T	0	0	0	22.0356	6.09623	11.398	1913.68	H5N4A1	20.2694
C:\Users\Bertozzi Lab\Desktop\Stacy\Raw Files\Mucinome Raw Files\OC107\200921_SAM_OC107_Asc1_Slice3.raw	43158	69.2745	43121	1117.05	4	4464.15	P01876|P01877|P0DOX2		Immunoglobulin heavy constant alpha 1|Immunoglobulin heavy constant alpha 2|Immunoglobulin alpha-2 heavy chain		LSLHRPALEDLLLGSEANLTCTLTGLR	R,D	LSLHRPALEDLLLGSEAN[N-Glycosylation:H3N5 on N]LTC[Common Fixed:Carbamidomethyl on C]TLTGLR	2	4464.15	39.523	0	[b4+1, b5+1, b8+1, b9+1, b10+2, b11+2, b12+2, b13+1, b14+1, b17+1];[y1+1, y2+1, y3+1, y4+1, y5+1, y6+1, y7+1, y8+1, y9+1, (y10-1298.48)+1, (y11-1095.40)+1, (y11-1298.48)+1, (y11-1418.52)+1, (y14-1298.48)+1];[(M0-1501.56)+2, (M0-1418.52)+2, (M0-1298.48)+2, (M0-1095.40)+2, (M0-933.34)+2, (M0-771.29)+2];[D109+1, D126+1, D138+1, D144+1, D163+1, D168+1, D186+1, D204+1, D366+1]	[b4+1:451.26617, b5+1:607.36866, b8+1:888.54401, b9+1:1017.58746, b10+2:566.81033, b11+2:623.35089, b12+2:679.89526, b13+1:1471.86401, b14+1:1528.88696, b17+1:1815.99231];[y1+1:175.11911, y2+1:288.20392, y3+1:345.22479, y4+1:446.27274, y5+1:559.35760, y6+1:660.40517, y7+1:820.43694, y8+1:921.48294, y9+1:1034.56790, (y10-1298.48)+1:1351.68982, (y11-1095.40)+1:1625.82825, (y11-1298.48)+1:1422.72644…	[b4+1:-0.00017, b5+1:0.00121, b8+1:0.00261, b9+1:0.00347, b10+2:0.00245, b11+2:-0.00049, b12+2:0.00418, b13+1:0.00089, b14+1:0.00237, b17+1:-0.00401];[y1+1:0.00016, y2+1:0.00090, y3+1:0.00031, y4+1:0.00058, y5+1:0.00138, y6+1:0.00127, y7+1:0.00239, y8+1:0.00071, y9+1:0.00160, (y10-1298.48)+1:0.00123, (y11-1095.40)+1:0.02317, (y11-1298.48)+1:0.00074, (y11-1418.52)+1:-0.00752, (y14-1298.48)+1:0.005…	[b4+1:-0.38, b5+1:1.99, b8+1:2.94, b9+1:3.42, b10+2:2.17, b11+2:-0.39, b12+2:3.08, b13+1:0.60, b14+1:1.55, b17+1:-2.21];[y1+1:0.91, y2+1:3.14, y3+1:0.91, y4+1:1.30, y5+1:2.48, y6+1:1.92, y7+1:2.92, y8+1:0.77, y9+1:1.55, (y10-1298.48)+1:0.91, (y11-1095.40)+1:14.26, (y11-1298.48)+1:0.52, (y11-1418.52)+1:-5.78, (y14-1298.48)+1:3.23];[(M0-1501.56)+2:-0.90, (M0-1418.52)+2:-0.38, (M0-1298.48)+2:-1.17, …	[b4+1:10322, b5+1:56435, b8+1:12262, b9+1:26138, b10+2:92501, b11+2:129424, b12+2:115420, b13+1:28971, b14+1:7955, b17+1:8395];[y1+1:54902, y2+1:9018, y3+1:49476, y4+1:47778, y5+1:28040, y6+1:34505, y7+1:58308, y8+1:114519, y9+1:42516, (y10-1298.48)+1:17724, (y11-1095.40)+1:6007, (y11-1298.48)+1:22160, (y11-1418.52)+1:13022, (y14-1298.48)+1:15603];[(M0-1501.56)+2:305148, (M0-1418.52)+2:106750, (M…	39	T	0	0	0	24.0449	6.09755	9.3806	1501.56	H3N5	5.45141
C:\Users\Bertozzi Lab\Desktop\Stacy\Raw Files\Mucinome Raw Files\OC107\200921_SAM_OC107_Asc1_Slice8.raw	32184	49.6833	32133	1211.88	3	3632.63	P01024	Homo sapiens OX=9606	Complement C3	[74 to 94]	TVLTPATNHMGNVTFTIPANR	K,E	TVLTPATNHMGN[N-Glycosylation:H6N2 on N]VTFTIPANR	1	3632.63	39.4635	0	[b2+1, b3+1, b4+1, b8+1, b9+1, b10+1, (b13-1175.40)+1];[y1+1, y2+1, y4+1, y5+1, y6+1, y7+1, y8+1, y9+1, (y11-1175.40)+1, (y12-1175.40)+1, (y13-1295.44)+1, (y17-810.26)+2, (y17-1175.40)+2, (y18-1175.40)+2, (y18-1295.44)+2, (y19-1175.40)+2];[(M0-1378.48)+2, (M0-1295.44)+2, (M0-1175.40)+2, (M0-972.32)+2, (M0-810.26)+2, (M0-648.21)+2, (M0-486.16)+2];[D109+1, D126+1, D138+1, D144+1, D163+1, D168+1, D1…	[b2+1:201.12347, b3+1:314.20774, b4+1:415.25473, b8+1:798.43579, b9+1:935.49438, b10+1:1066.53500, (b13-1175.40)+1:1539.73926];[y1+1:175.11905, y2+1:289.16226, y4+1:457.25166, y5+1:570.33624, y6+1:671.38426, y7+1:818.45281, y8+1:919.49921, y9+1:1018.56824, (y11-1175.40)+1:1392.71069, (y12-1175.40)+1:1523.75012, (y13-1295.44)+1:1540.75168, (y17-810.26)+2:1205.06237, (y17-1175.40)+2:1022.49949, (y1…	[b2+1:0.00011, b3+1:0.00030, b4+1:-0.00038, b8+1:0.00020, b9+1:-0.00012, b10+1:0.00001, (b13-1175.40)+1:-0.00791];[y1+1:0.00010, y2+1:0.00038, y4+1:-0.00009, y5+1:0.00042, y6+1:0.00076, y7+1:0.00090, y8+1:-0.00038, y9+1:0.00023, (y11-1175.40)+1:-0.00107, (y12-1175.40)+1:-0.00213, (y13-1295.44)+1:-0.01830, (y17-810.26)+2:-0.00638, (y17-1175.40)+2:0.00005, (y18-1175.40)+2:0.00336, (y18-1295.44)+2:-…	[b2+1:0.53, b3+1:0.97, b4+1:-0.92, b8+1:0.25, b9+1:-0.13, b10+1:0.01, (b13-1175.40)+1:-5.14];[y1+1:0.56, y2+1:1.33, y4+1:-0.20, y5+1:0.74, y6+1:1.14, y7+1:1.10, y8+1:-0.42, y9+1:0.23, (y11-1175.40)+1:-0.77, (y12-1175.40)+1:-1.40, (y13-1295.44)+1:-11.89, (y17-810.26)+2:-2.65, (y17-1175.40)+2:0.02, (y18-1175.40)+2:1.57, (y18-1295.44)+2:-7.61, (y19-1175.40)+2:1.06];[(M0-1378.48)+2:0.31, (M0-1295.44)…	[b2+1:52038, b3+1:26107, b4+1:26487, b8+1:3957, b9+1:6006, b10+1:10700, (b13-1175.40)+1:5027];[y1+1:10424, y2+1:4368, y4+1:145957, y5+1:17106, y6+1:28050, y7+1:19663, y8+1:39991, y9+1:9515, (y11-1175.40)+1:16018, (y12-1175.40)+1:8417, (y13-1295.44)+1:4841, (y17-810.26)+2:13345, (y17-1175.40)+2:66191, (y18-1175.40)+2:30720, (y18-1295.44)+2:8908, (y19-1175.40)+2:32521];[(M0-1378.48)+2:51680, (M0-12…	39	T	0	0	0	23.143	7.16736	9.15317	1378.48	H6N2	14.9241
C:\Users\Bertozzi Lab\Desktop\Stacy\Raw Files\Mucinome Raw Files\OC107\200921_SAM_OC107_Asc1_Slice5.raw	29555	44.1039	29510	1217.22	3	3648.63	P01024	Homo sapiens OX=9606	Complement C3	[74 to 94]	TVLTPATNHMGNVTFTIPANR	K,E	TVLTPATNHM[Common Variable:Oxidation on M]GN[N-Glycosylation:H6N2 on N]VTFTIPANR	2	3648.62	39.4368	0	[b2+1, b3+1, b4+1, b8+1, b9+1, b10+1, b11+1, (b12-1175.40)+1];[y1+1, y2+1, y3+1, y4+1, y5+1, y6+1, y7+1, y8+1, y9+1, (y11-1175.40)+1, (y12-1175.40)+1, (y17-972.32)+2, (y17-1175.40)+2, (y18-972.32)+2, (y18-1175.40)+2];[(M0-1378.48)+2, (M0-1295.44)+2, (M0-1175.40)+2, (M0-972.32)+2, (M0-810.26)+2, (M0-648.21)+2, (M0-486.16)+2];[D109+1, D126+1, D138+1, D144+1, D163+1, D168+1, D186+1, D204+1, D366+1]	[b2+1:201.12357, b3+1:314.20717, b4+1:415.25540, b8+1:798.43036, b9+1:935.49384, b10+1:1082.52979, b11+1:1139.55017, (b12-1175.40)+1:1456.66565];[y1+1:175.11916, y2+1:289.16278, y3+1:360.19806, y4+1:457.25191, y5+1:570.33386, y6+1:671.38374, y7+1:818.45430, y8+1:919.50125, y9+1:1018.56195, (y11-1175.40)+1:1392.69263, (y12-1175.40)+1:1539.75110, (y17-972.32)+2:1132.03336, (y17-1175.40)+2:1030.4979…	[b2+1:0.00020, b3+1:-0.00026, b4+1:0.00029, b8+1:-0.00524, b9+1:-0.00067, b10+1:-0.00012, b11+1:-0.00120, (b12-1175.40)+1:-0.00802];[y1+1:0.00020, y2+1:0.00090, y3+1:-0.00093, y4+1:0.00015, y5+1:-0.00196, y6+1:0.00024, y7+1:0.00239, y8+1:0.00166, y9+1:-0.00606, (y11-1175.40)+1:-0.01914, (y12-1175.40)+1:0.00393, (y17-972.32)+2:-0.00648, (y17-1175.40)+2:0.00201, (y18-972.32)+2:-0.01514, (y18-1175.4…	[b2+1:0.98, b3+1:-0.84, b4+1:0.70, b8+1:-6.57, b9+1:-0.72, b10+1:-0.11, b11+1:-1.05, (b12-1175.40)+1:-5.51];[y1+1:1.17, y2+1:3.13, y3+1:-2.60, y4+1:0.33, y5+1:-3.44, y6+1:0.36, y7+1:2.92, y8+1:1.81, y9+1:-5.95, (y11-1175.40)+1:-13.75, (y12-1175.40)+1:2.56, (y17-972.32)+2:-2.87, (y17-1175.40)+2:0.98, (y18-972.32)+2:-6.41, (y18-1175.40)+2:0.36];[(M0-1378.48)+2:-3.71, (M0-1295.44)+2:-3.10, (M0-1175.…	[b2+1:45662, b3+1:24411, b4+1:25186, b8+1:5018, b9+1:9854, b10+1:9114, b11+1:4786, (b12-1175.40)+1:4630];[y1+1:8765, y2+1:4625, y3+1:3645, y4+1:151695, y5+1:21718, y6+1:26962, y7+1:21791, y8+1:28657, y9+1:5219, (y11-1175.40)+1:6741, (y12-1175.40)+1:5819, (y17-972.32)+2:26461, (y17-1175.40)+2:82636, (y18-972.32)+2:6217, (y18-1175.40)+2:31456];[(M0-1378.48)+2:73429, (M0-1295.44)+2:26152, (M0-1175.4…	39	T	0	0	0	23.117	7.16603	9.15377	1378.48	H6N2	14.9625
C:\Users\Bertozzi Lab\Desktop\Stacy\Raw Files\Mucinome Raw Files\OC107\200921_SAM_OC107_Asc1_Slice5.raw	23808	36.4116	23780	1032.84	5	5159.18	P00734	Homo sapiens OX=9606	Prothrombin	[134 to 158]	SRYPHKPEINSTTHPGADLQENFCR	R,N	SRYPHKPEIN[N-Glycosylation:H5N4A1F2 on N]STTHPGADLQENFC[Common Fixed:Carbamidomethyl on C]R	2	5159.18	39.4144	0	[b2+1, b3+1, b5+1, b6+1, b8+1, (b14-2002.71)+1, (b18-2002.71)+2];[y1+1, y3+1, y4+1, y5+1, y6+1, y7+1, y8+1, y9+1, y10+1, y11+2, y12+1, (y19-2002.71)+2, (y22-1799.63)+3];[(M0-2205.79)+3, (M0-2122.75)+3, (M0-2002.71)+3, (M0-1799.63)+3, (M0-1637.58)+4, (M0-1475.53)+3, (M0-1313.48)+3, (M0-1110.40)+3];[D109+1, D126+1, D138+1, D144+1, D163+1, D168+1, D186+1, D204+1, D274+1, D292+1, D366+1]	[b2+1:244.14090, b3+1:407.20499, b5+1:641.31561, b6+1:769.41123, b8+1:995.50415, (b14-2002.71)+1:1851.90271, (b18-2002.71)+2:1096.52258];[y1+1:175.11905, y3+1:482.22034, y4+1:596.26103, y5+1:725.30640, y6+1:853.36243, y7+1:966.44666, y8+1:1081.47144, y9+1:1152.51526, y10+1:1209.52893, y11+2:653.79587, y12+1:1443.64661, (y19-2002.71)+2:1195.04414, (y22-1799.63)+3:985.47066];[(M0-2205.79)+3:985.470…	[b2+1:0.00048, b3+1:0.00124, b5+1:0.00019, b6+1:0.00084, b8+1:-0.00159, (b14-2002.71)+1:0.00431, (b18-2002.71)+2:0.00121];[y1+1:0.00010, y3+1:0.00232, y4+1:0.00008, y5+1:0.00286, y6+1:0.00031, y7+1:0.00048, y8+1:-0.00168, y9+1:0.00503, y10+1:-0.00277, y11+2:0.00001, y12+1:0.00323, (y19-2002.71)+2:0.00854, (y22-1799.63)+3:0.03894];[(M0-2205.79)+3:0.00182, (M0-2122.75)+3:0.00011, (M0-2002.71)+3:0.0…	[b2+1:1.99, b3+1:3.06, b5+1:0.30, b6+1:1.10, b8+1:-1.60, (b14-2002.71)+1:2.33, (b18-2002.71)+2:0.55];[y1+1:0.56, y3+1:4.83, y4+1:0.14, y5+1:3.95, y6+1:0.37, y7+1:0.50, y8+1:-1.56, y9+1:4.36, y10+1:-2.29, y11+2:0.01, y12+1:2.24, (y19-2002.71)+2:3.57, (y22-1799.63)+3:13.18];[(M0-2205.79)+3:0.62, (M0-2122.75)+3:0.04, (M0-2002.71)+3:0.33, (M0-1799.63)+3:-1.17, (M0-1637.58)+4:0.18, (M0-1475.53)+3:0.04…	[b2+1:5945, b3+1:7640, b5+1:9672, b6+1:25809, b8+1:8970, (b14-2002.71)+1:5071, (b18-2002.71)+2:9355];[y1+1:5745, y3+1:4097, y4+1:14014, y5+1:8945, y6+1:11287, y7+1:38016, y8+1:6129, y9+1:4154, y10+1:8294, y11+2:43172, y12+1:7320, (y19-2002.71)+2:8962, (y22-1799.63)+3:19756];[(M0-2205.79)+3:19756, (M0-2122.75)+3:43652, (M0-2002.71)+3:271671, (M0-1799.63)+3:84983, (M0-1637.58)+4:6890, (M0-1475.53)+…	39	T	0	0	0	20.0311	8.08914	11.2942	2205.79	H5N4A1F2	19.4841
C:\Users\Bertozzi Lab\Desktop\Stacy\Raw Files\Mucinome Raw Files\OC107\200921_SAM_OC107_Asc1_Slice4.raw	34157	55.0745	34138	1236.9	3	3707.69	P00738	Homo sapiens OX=9606	Haptoglobin	[236 to 251]	VVLHPNYSQVDIGLIK	K,L	VVLHPN[N-Glycosylation:H5N4A1 on N]YSQVDIGLIK	1	3707.68	38.6139	0	[b2+1, b4+1, (b7-1710.60)+1, (b9-1710.60)+1, (b11-1710.60)+1, (b12-1710.60)+1, (b13-1710.60)+1, (b14-1710.60)+1, (b15-1710.60)+1];[y1+1, y2+1, y3+1, y4+1, y5+1, y6+1, y7+1, y9+1, (y12-1507.52)+1, (y12-1710.60)+1];[(M0-1913.68)+2, (M0-1830.64)+2, (M0-1710.60)+2, (M0-1507.52)+2, (M0-1345.47)+2, (M0-1183.41)+2, (M0-1021.36)+2, (M0-818.28)+2];[D109+1, D126+1, D138+1, D144+1, D163+1, D168+1, D186+1, D…	[b2+1:199.14403, b4+1:449.28696, (b7-1710.60)+1:1026.51990, (b9-1710.60)+1:1241.61731, (b11-1710.60)+1:1455.72192, (b12-1710.60)+1:1568.79797, (b13-1710.60)+1:1625.81445, (b14-1710.60)+1:1738.90869, (b15-1710.60)+1:1851.99243];[y1+1:147.11276, y2+1:260.19696, y3+1:373.28094, y4+1:430.30342, y5+1:543.38754, y6+1:658.41071, y7+1:757.48236, y9+1:972.55945, (y12-1507.52)+1:1752.87354, (y12-1710.60)+1…	[b2+1:-0.00008, b4+1:-0.00012, (b7-1710.60)+1:-0.00557, (b9-1710.60)+1:0.00123, (b11-1710.60)+1:0.01049, (b12-1710.60)+1:0.00248, (b13-1710.60)+1:-0.00251, (b14-1710.60)+1:0.00767, (b15-1710.60)+1:0.00734];[y1+1:-0.00004, y2+1:0.00009, y3+1:0.00001, y4+1:0.00103, y5+1:0.00108, y6+1:-0.00270, y7+1:0.00054, y9+1:-0.01297, (y12-1507.52)+1:-0.01665, (y12-1710.60)+1:0.00112];[(M0-1913.68)+2:-0.00597, …	[b2+1:-0.39, b4+1:-0.27, (b7-1710.60)+1:-5.43, (b9-1710.60)+1:0.99, (b11-1710.60)+1:7.21, (b12-1710.60)+1:1.58, (b13-1710.60)+1:-1.54, (b14-1710.60)+1:4.41, (b15-1710.60)+1:3.97];[y1+1:-0.29, y2+1:0.36, y3+1:0.03, y4+1:2.39, y5+1:1.99, y6+1:-4.10, y7+1:0.72, y9+1:-13.35, (y12-1507.52)+1:-9.50, (y12-1710.60)+1:0.72];[(M0-1913.68)+2:-3.33, (M0-1830.64)+2:-2.49, (M0-1710.60)+2:-2.29, (M0-1507.52)+2:…	[b2+1:4515, b4+1:47479, (b7-1710.60)+1:3571, (b9-1710.60)+1:5223, (b11-1710.60)+1:14898, (b12-1710.60)+1:6364, (b13-1710.60)+1:4596, (b14-1710.60)+1:6709, (b15-1710.60)+1:6814];[y1+1:3164, y2+1:12606, y3+1:3686, y4+1:22138, y5+1:51217, y6+1:12181, y7+1:3321, y9+1:10388, (y12-1507.52)+1:4307, (y12-1710.60)+1:23671];[(M0-1913.68)+2:20967, (M0-1830.64)+2:27839, (M0-1710.60)+2:170851, (M0-1507.52)+2:…	38	T	0	0	0	19.0443	8.13173	11.4379	1913.68	H5N4A1	27.779
C:\Users\Bertozzi Lab\Desktop\Stacy\Raw Files\Mucinome Raw Files\OC107\200921_SAM_OC107_Asc1_Slice7.raw	37553	54.8891	37514	1236.9	3	3707.69	P00738	Homo sapiens OX=9606	Haptoglobin	[236 to 251]	VVLHPNYSQVDIGLIK	K,L	VVLHPN[N-Glycosylation:H5N4A1 on N]YSQVDIGLIK	1	3707.68	38.6108	0	[b2+1, b4+1, (b7-1710.60)+1, (b10-1710.60)+1, (b11-1710.60)+1, (b11-1830.64)+1, (b12-1710.60)+1, (b15-1710.60)+1];[y1+1, y2+1, y3+1, y4+1, y5+1, y6+1, y7+1, y9+1, (y12-1710.60)+1, (y15-1830.64)+1];[(M0-1913.68)+1, (M0-1830.64)+1, (M0-1710.60)+2, (M0-1507.52)+2, (M0-1345.47)+2, (M0-1183.41)+2, (M0-1021.36)+2, (M0-818.28)+2, (M0-656.23)+2];[D109+1, D126+1, D138+1, D144+1, D163+1, D168+1, D186+1, D2…	[b2+1:199.14433, b4+1:449.28694, (b7-1710.60)+1:1026.51440, (b10-1710.60)+1:1340.67529, (b11-1710.60)+1:1455.70020, (b11-1830.64)+1:1335.66528, (b12-1710.60)+1:1568.79272, (b15-1710.60)+1:1851.98999];[y1+1:147.11293, y2+1:260.19714, y3+1:373.27991, y4+1:430.30182, y5+1:543.38601, y6+1:658.41290, y7+1:757.47925, y9+1:972.55542, (y12-1710.60)+1:1549.81407, (y15-1830.64)+1:1778.99194];[(M0-1913.68)+…	[b2+1:0.00023, b4+1:-0.00014, (b7-1710.60)+1:-0.01107, (b10-1710.60)+1:-0.00920, (b11-1710.60)+1:-0.01124, (b11-1830.64)+1:-0.00497, (b12-1710.60)+1:-0.00277, (b15-1710.60)+1:0.00490];[y1+1:0.00013, y2+1:0.00028, y3+1:-0.00102, y4+1:-0.00058, y5+1:-0.00044, y6+1:-0.00050, y7+1:-0.00257, y9+1:-0.01700, (y12-1710.60)+1:0.00325, (y15-1830.64)+1:0.01092];[(M0-1913.68)+1:0.00395, (M0-1830.64)+1:0.0011…	[b2+1:1.15, b4+1:-0.31, (b7-1710.60)+1:-10.79, (b10-1710.60)+1:-6.86, (b11-1710.60)+1:-7.72, (b11-1830.64)+1:-3.72, (b12-1710.60)+1:-1.77, (b15-1710.60)+1:2.65];[y1+1:0.86, y2+1:1.06, y3+1:-2.75, y4+1:-1.34, y5+1:-0.82, y6+1:-0.76, y7+1:-3.40, y9+1:-17.50, (y12-1710.60)+1:2.10, (y15-1830.64)+1:6.14];[(M0-1913.68)+1:2.20, (M0-1830.64)+1:0.62, (M0-1710.60)+2:-3.29, (M0-1507.52)+2:-2.22, (M0-1345.47…	[b2+1:5349, b4+1:67907, (b7-1710.60)+1:5545, (b10-1710.60)+1:6439, (b11-1710.60)+1:12098, (b11-1830.64)+1:5265, (b12-1710.60)+1:6890, (b15-1710.60)+1:7488];[y1+1:8717, y2+1:10681, y3+1:3044, y4+1:29078, y5+1:58530, y6+1:15282, y7+1:4943, y9+1:9609, (y12-1710.60)+1:26026, (y15-1830.64)+1:4674];[(M0-1913.68)+1:9806, (M0-1830.64)+1:4436, (M0-1710.60)+2:210944, (M0-1507.52)+2:109197, (M0-1345.47)+2:1…	38	T	0	0	0	18.0406	9.14483	11.4253	1913.68	H5N4A1	23.4264
C:\Users\Bertozzi Lab\Desktop\Stacy\Raw Files\Mucinome Raw Files\OC107\200921_SAM_OC107_Asc1_Slice2.raw	7054	21.5214	7015	779.847	4	3115.36	P01857|P0DOX5		Immunoglobulin heavy constant gamma 1|Immunoglobulin gamma-1 heavy chain		TKPREEQYNSTYR	K,V	TKPREEQYN[N-Glycosylation:H3N4F1 on N]STYR	1	3115.34	38.5758	0	[b1+1, b2+1, b4+1, b5+1, b6+1, b8+1];[y1+1, y2+1, y3+1, y4+1, (y5-892.32)+1, (y5-1241.45)+1, (y6-1241.45)+1, (y7-1095.40)+1, (y7-1241.45)+1, (y9-1361.50)+1];[(M0-1444.53)+2, (M0-1361.50)+2, (M0-1241.45)+2, (M0-1095.40)+2, (M0-1038.38)+2, (M0-892.32)+2, (M0-876.32)+2, (M0-730.26)+2, (M0-714.27)+2, (M0-568.21)+2, (M0-552.22)+2, (M0-406.16)+2, (M0-349.14)+2];[D109+1, D126+1, D138+1, D144+1, D163+1, …	[b1+1:102.05555, b2+1:230.15108, b4+1:483.30591, b5+1:612.34790, b6+1:741.39206, b8+1:1032.50183];[y1+1:175.11955, y2+1:338.18265, y3+1:439.23138, y4+1:526.26306, (y5-892.32)+1:1192.53979, (y5-1241.45)+1:843.39062, (y6-1241.45)+1:1006.45020, (y7-1095.40)+1:1280.57654, (y7-1241.45)+1:1134.51733, (y9-1361.50)+1:1272.56628];[(M0-1444.53)+2:836.41016, (M0-1361.50)+2:877.92924, (M0-1241.45)+2:937.9505…	[b1+1:0.00059, b2+1:0.00116, b4+1:0.00212, b5+1:0.00151, b6+1:0.00308, b8+1:-0.00905];[y1+1:0.00060, y2+1:0.00037, y3+1:0.00143, y4+1:0.00107, (y5-892.32)+1:0.01823, (y5-1241.45)+1:0.00634, (y6-1241.45)+1:0.00258, (y7-1095.40)+1:0.01244, (y7-1241.45)+1:0.01114, (y9-1361.50)+1:0.01609];[(M0-1444.53)+2:-0.01945, (M0-1361.50)+2:-0.01948, (M0-1241.45)+2:-0.01800, (M0-1095.40)+2:-0.01757, (M0-1038.38)…	[b1+1:5.89, b2+1:5.06, b4+1:4.39, b5+1:2.48, b6+1:4.16, b8+1:-8.78];[y1+1:3.45, y2+1:1.09, y3+1:3.25, y4+1:2.04, (y5-892.32)+1:15.30, (y5-1241.45)+1:7.53, (y6-1241.45)+1:2.57, (y7-1095.40)+1:9.72, (y7-1241.45)+1:9.83, (y9-1361.50)+1:12.65];[(M0-1444.53)+2:-11.64, (M0-1361.50)+2:-11.11, (M0-1241.45)+2:-9.60, (M0-1095.40)+2:-8.70, (M0-1038.38)+2:-7.74, (M0-892.32)+2:-8.22, (M0-876.32)+2:-7.81, (M0-…	[b1+1:2871, b2+1:19598, b4+1:27066, b5+1:23496, b6+1:75426, b8+1:7052];[y1+1:98550, y2+1:21765, y3+1:13099, y4+1:24480, (y5-892.32)+1:22054, (y5-1241.45)+1:3885, (y6-1241.45)+1:10256, (y7-1095.40)+1:4270, (y7-1241.45)+1:7593, (y9-1361.50)+1:3985];[(M0-1444.53)+2:114690, (M0-1361.50)+2:564807, (M0-1241.45)+2:541186, (M0-1095.40)+2:849948, (M0-1038.38)+2:215623, (M0-892.32)+2:367481, (M0-876.32)+2:…	38	T	0	0	0	16.0065	13.2025	9.36677	1444.53	H3N4F1	5.3941
C:\Users\Bertozzi Lab\Desktop\Stacy\Raw Files\Mucinome Raw Files\OC107\200921_SAM_OC107_Asc1_Slice1.raw	30928	54.9496	30876	927.929	4	3707.69	P00738	Homo sapiens OX=9606	Haptoglobin	[236 to 251]	VVLHPNYSQVDIGLIK	K,L	VVLHPN[N-Glycosylation:H5N4A1 on N]YSQVDIGLIK	1	3707.68	38.5738	0	[b2+1, b4+1, b5+1, (b10-1710.60)+1, (b11-1710.60)+1, (b12-1710.60)+1, (b13-1710.60)+1, (b14-1710.60)+1, (b15-1710.60)+1];[y1+1, y2+1, y3+1, y4+1, y5+1, y6+1, y7+1, y9+1, y10+1, (y12-1710.60)+1];[(M0-1913.68)+1, (M0-1830.64)+2, (M0-1710.60)+2, (M0-1507.52)+2, (M0-1345.47)+2, (M0-1183.41)+2, (M0-1021.36)+2, (M0-818.28)+2];[D109+1, D126+1, D138+1, D144+1, D163+1, D168+1, D186+1, D204+1, D274+1, D292…	[b2+1:199.14421, b4+1:449.28710, b5+1:546.34167, (b10-1710.60)+1:1340.67810, (b11-1710.60)+1:1455.71361, (b12-1710.60)+1:1568.79590, (b13-1710.60)+1:1625.82263, (b14-1710.60)+1:1738.88757, (b15-1710.60)+1:1851.97778];[y1+1:147.11292, y2+1:260.19681, y3+1:373.28085, y4+1:430.30330, y5+1:543.38730, y6+1:658.41364, y7+1:757.48212, y9+1:972.55963, y10+1:1135.63306, (y12-1710.60)+1:1549.80941];[(M0-19…	[b2+1:0.00011, b4+1:0.00002, b5+1:0.00183, (b10-1710.60)+1:-0.00639, (b11-1710.60)+1:0.00218, (b12-1710.60)+1:0.00040, (b13-1710.60)+1:0.00567, (b14-1710.60)+1:-0.01345, (b15-1710.60)+1:-0.00731];[y1+1:0.00011, y2+1:-0.00006, y3+1:-0.00008, y4+1:0.00090, y5+1:0.00084, y6+1:0.00023, y7+1:0.00030, y9+1:-0.01279, y10+1:-0.00269, (y12-1710.60)+1:-0.00141];[(M0-1913.68)+1:-0.00138, (M0-1830.64)+2:-0.0…	[b2+1:0.54, b4+1:0.04, b5+1:3.36, (b10-1710.60)+1:-4.77, (b11-1710.60)+1:1.50, (b12-1710.60)+1:0.26, (b13-1710.60)+1:3.49, (b14-1710.60)+1:-7.74, (b15-1710.60)+1:-3.95];[y1+1:0.76, y2+1:-0.23, y3+1:-0.21, y4+1:2.11, y5+1:1.54, y6+1:0.35, y7+1:0.40, y9+1:-13.17, y10+1:-2.37, (y12-1710.60)+1:-0.91];[(M0-1913.68)+1:-0.77, (M0-1830.64)+2:-3.01, (M0-1710.60)+2:-2.29, (M0-1507.52)+2:-1.96, (M0-1345.47)…	[b2+1:5010, b4+1:59963, b5+1:2831, (b10-1710.60)+1:6213, (b11-1710.60)+1:14044, (b12-1710.60)+1:7668, (b13-1710.60)+1:4103, (b14-1710.60)+1:5292, (b15-1710.60)+1:7888];[y1+1:8067, y2+1:16753, y3+1:7194, y4+1:26672, y5+1:48997, y6+1:13648, y7+1:6636, y9+1:8895, y10+1:4128, (y12-1710.60)+1:30718];[(M0-1913.68)+1:9741, (M0-1830.64)+2:32944, (M0-1710.60)+2:310597, (M0-1507.52)+2:132230, (M0-1345.47)+…	38	T	0	0	0	19.0338	8.14327	11.3968	1913.68	H5N4A1	22.3564
C:\Users\Bertozzi Lab\Desktop\Stacy\Raw Files\Mucinome Raw Files\OC107\200921_SAM_OC107_Asc1_Slice6.raw	40127	58.9196	40082	1221.8	4	4883.15	P00738|P00739	Homo sapiens OX=9606	Haptoglobin|Haptoglobin-related protein		MVSHHNLTTGATLINEQWLLTTAK	K,N	MVSHHN[N-Glycosylation:H5N4A2 on N]LTTGATLINEQWLLTTAK	1	4883.16	38.5673	0	[b4+1, b5+1, (b6-2001.69)+1, (b7-2001.69)+1, (b7-2121.73)+1, (b8-2001.69)+1, (b14-2001.69)+1, (b20-2001.69)+2];[y1+1, y2+1, y3+1, y4+1, y5+1, y6+1, y7+1, y8+1, y9+1, y10+1, y11+1, y15+1];[(M0-2204.77)+2, (M0-2121.73)+2, (M0-2001.69)+2, (M0-1798.61)+2, (M0-1636.56)+2, (M0-1474.51)+2, (M0-1312.46)+2, (M0-1109.38)+2];[D126+1, D138+1, D144+1, D163+1, D168+1, D186+1, D204+1, D274+1, D292+1, D366+1]	[b4+1:455.20560, b5+1:592.26591, (b6-2001.69)+1:909.38794, (b7-2001.69)+1:1022.47906, (b7-2121.73)+1:902.43634, (b8-2001.69)+1:1123.51489, (b14-2001.69)+1:1679.83154, (b20-2001.69)+2:1232.11177];[y1+1:147.11273, y2+1:218.15022, y3+1:319.19785, y4+1:420.24496, y5+1:533.32913, y6+1:646.41283, y7+1:832.48962, y8+1:960.55273, y9+1:1089.59256, y10+1:1203.63623, y11+1:1316.71741, y15+1:1658.92029];[(M0…	[b4+1:-0.00152, b5+1:-0.00012, (b6-2001.69)+1:-0.00039, (b7-2001.69)+1:0.00668, (b7-2121.73)+1:0.00513, (b8-2001.69)+1:-0.00517, (b14-2001.69)+1:-0.01059, (b20-2001.69)+2:-0.01740];[y1+1:-0.00007, y2+1:0.00030, y3+1:0.00025, y4+1:-0.00031, y5+1:-0.00021, y6+1:-0.00058, y7+1:-0.00309, y8+1:0.00144, y9+1:-0.00132, y10+1:-0.00058, y11+1:-0.00347, y15+1:0.00909];[(M0-2204.77)+2:0.00207, (M0-2121.73)+…	[b4+1:-3.34, b5+1:-0.20, (b6-2001.69)+1:-0.42, (b7-2001.69)+1:6.54, (b7-2121.73)+1:5.69, (b8-2001.69)+1:-4.61, (b14-2001.69)+1:-6.31, (b20-2001.69)+2:-7.07];[y1+1:-0.49, y2+1:1.40, y3+1:0.78, y4+1:-0.74, y5+1:-0.39, y6+1:-0.89, y7+1:-3.72, y8+1:1.50, y9+1:-1.22, y10+1:-0.49, y11+1:-2.64, y15+1:5.48];[(M0-2204.77)+2:0.77, (M0-2121.73)+2:-1.04, (M0-2001.69)+2:-1.04, (M0-1798.61)+2:-1.87, (M0-1636.5…	[b4+1:4861, b5+1:12135, (b6-2001.69)+1:5131, (b7-2001.69)+1:3590, (b7-2121.73)+1:5044, (b8-2001.69)+1:5597, (b14-2001.69)+1:5323, (b20-2001.69)+2:6644];[y1+1:2495, y2+1:2979, y3+1:13316, y4+1:30139, y5+1:20280, y6+1:18441, y7+1:14389, y8+1:15111, y9+1:11919, y10+1:27982, y11+1:12454, y15+1:6904];[(M0-2204.77)+2:47980, (M0-2121.73)+2:42371, (M0-2001.69)+2:328349, (M0-1798.61)+2:52924, (M0-1636.56)…	38	T	0	0	0	20.0358	8.10371	10.4278	2204.77	H5N4A2	17.008
C:\Users\Bertozzi Lab\Desktop\Stacy\Raw Files\Mucinome Raw Files\OC107\200921_SAM_OC107_Asc1_Slice5.raw	12421	21.324	12374	820.36	4	3277.41	P01857|P0DOX5		Immunoglobulin heavy constant gamma 1|Immunoglobulin gamma-1 heavy chain		TKPREEQYNSTYR	K,V	TKPREEQYN[N-Glycosylation:H4N4F1 on N]STYR	1	3277.39	38.5667	0	[b1+1, b2+1, b4+1, b5+1, b6+1, b8+1];[y1+1, y2+1, y3+1, y4+1, (y5-1054.37)+1, (y7-1200.43)+1, (y7-1403.51)+1, (y8-1200.43)+1];[(M0-1606.59)+2, (M0-1523.55)+2, (M0-1403.51)+2, (M0-1257.45)+2, (M0-1200.43)+2, (M0-1054.37)+2, (M0-1038.38)+2, (M0-892.32)+2, (M0-876.32)+2, (M0-730.26)+2, (M0-714.27)+2, (M0-568.21)+2, (M0-511.19)+2, (M0-365.13)+2];[D109+1, D115+1, D126+1, D138+1, D144+1, D163+1, D168+1…	[b1+1:102.05566, b2+1:230.15073, b4+1:483.30453, b5+1:612.35095, b6+1:741.39136, b8+1:1032.50720];[y1+1:175.11945, y2+1:338.18375, y3+1:439.23148, y4+1:526.26196, (y5-1054.37)+1:1192.53467, (y7-1200.43)+1:1337.59009, (y7-1403.51)+1:1134.51343, (y8-1200.43)+1:1466.64258];[(M0-1606.59)+2:836.41042, (M0-1523.55)+2:877.92889, (M0-1403.51)+2:937.95041, (M0-1257.45)+2:1010.97916, (M0-1200.43)+2:1039.49…	[b1+1:0.00070, b2+1:0.00081, b4+1:0.00074, b5+1:0.00457, b6+1:0.00238, b8+1:-0.00368];[y1+1:0.00049, y2+1:0.00147, y3+1:0.00152, y4+1:-0.00002, (y5-1054.37)+1:0.01310, (y7-1200.43)+1:0.00453, (y7-1403.51)+1:0.00724, (y8-1200.43)+1:0.01442];[(M0-1606.59)+2:-0.01778, (M0-1523.55)+2:-0.01902, (M0-1403.51)+2:-0.01716, (M0-1257.45)+2:-0.01758, (M0-1200.43)+2:-0.01657, (M0-1054.37)+2:-0.01760, (M0-1038…	[b1+1:6.94, b2+1:3.53, b4+1:1.54, b5+1:7.47, b6+1:3.21, b8+1:-3.57];[y1+1:2.84, y2+1:4.35, y3+1:3.46, y4+1:-0.05, (y5-1054.37)+1:11.00, (y7-1200.43)+1:3.39, (y7-1403.51)+1:6.38, (y8-1200.43)+1:9.84];[(M0-1606.59)+2:-10.64, (M0-1523.55)+2:-10.84, (M0-1403.51)+2:-9.16, (M0-1257.45)+2:-8.70, (M0-1200.43)+2:-7.98, (M0-1054.37)+2:-7.92, (M0-1038.38)+2:-7.80, (M0-892.32)+2:-7.31, (M0-876.32)+2:-7.01, (…	[b1+1:2188, b2+1:9738, b4+1:12136, b5+1:15746, b6+1:51612, b8+1:6084];[y1+1:58213, y2+1:15588, y3+1:8176, y4+1:15301, (y5-1054.37)+1:17967, (y7-1200.43)+1:7496, (y7-1403.51)+1:4478, (y8-1200.43)+1:16723];[(M0-1606.59)+2:89123, (M0-1523.55)+2:395493, (M0-1403.51)+2:412453, (M0-1257.45)+2:710874, (M0-1200.43)+2:190443, (M0-1054.37)+2:315203, (M0-1038.38)+2:411627, (M0-892.32)+2:1072010, (M0-876.32)…	38	T	0	0	0	14.0048	14.2159	10.346	1606.59	H4N4F1	9.29106
C:\Users\Bertozzi Lab\Desktop\Stacy\Raw Files\Mucinome Raw Files\OC107\200921_SAM_OC107_Asc1_Slice2.raw	44861	71.5993	44846	1220.08	4	4876.28	P01876|P01877|P0DOX2		Immunoglobulin heavy constant alpha 1|Immunoglobulin heavy constant alpha 2|Immunoglobulin alpha-2 heavy chain		LSLHRPALEDLLLGSEANLTCTLTGLR	R,D	LSLHRPALEDLLLGSEAN[N-Glycosylation:H5N4A1 on N]LTC[Common Fixed:Carbamidomethyl on C]TLTGLR	2	4876.27	38.5658	0	[b4+1, b5+1, b9+1, b10+2, b11+2, b12+1, b13+2, b14+2, b16+2, b17+2];[y1+1, y2+1, y3+1, y4+1, y5+1, y6+1, y7+1, y8+1, y9+1, (y10-1710.60)+1, (y11-1710.60)+1, (y14-1710.60)+1];[(M0-1913.68)+2, (M0-1830.64)+2, (M0-1710.60)+2, (M0-1345.47)+2, (M0-1021.36)+2];[D109+1, D126+1, D138+1, D144+1, D163+1, D168+1, D186+1, D204+1, D274+1, D292+1, D366+1]	[b4+1:451.26740, b5+1:607.36884, b9+1:1017.58643, b10+2:566.80994, b11+2:623.35171, b12+1:1358.78015, b13+2:736.43777, b14+2:764.94637, b16+2:872.98577, b17+2:908.50525];[y1+1:175.11948, y2+1:288.20322, y3+1:345.22485, y4+1:446.27233, y5+1:559.35742, y6+1:660.40143, y7+1:820.43536, y8+1:921.48578, y9+1:1034.57119, (y10-1710.60)+1:1351.69543, (y11-1710.60)+1:1422.72620, (y14-1710.60)+1:1695.81799]…	[b4+1:0.00105, b5+1:0.00138, b9+1:0.00244, b10+2:0.00166, b11+2:0.00115, b12+1:0.00109, b13+2:0.00513, b14+2:0.00087, b16+2:0.00505, b17+2:0.00690];[y1+1:0.00052, y2+1:0.00020, y3+1:0.00037, y4+1:0.00017, y5+1:0.00120, y6+1:-0.00247, y7+1:0.00081, y8+1:0.00355, y9+1:0.00490, (y10-1710.60)+1:0.00685, (y11-1710.60)+1:0.00049, (y14-1710.60)+1:-0.00380];[(M0-1913.68)+2:-0.00303, (M0-1830.64)+2:-0.006…	[b4+1:2.33, b5+1:2.28, b9+1:2.40, b10+2:1.47, b11+2:0.93, b12+1:0.80, b13+2:3.49, b14+2:0.57, b16+2:2.89, b17+2:3.80];[y1+1:3.01, y2+1:0.70, y3+1:1.09, y4+1:0.38, y5+1:2.15, y6+1:-3.75, y7+1:0.99, y8+1:3.86, y9+1:4.74, (y10-1710.60)+1:5.07, (y11-1710.60)+1:0.35, (y14-1710.60)+1:-2.24];[(M0-1913.68)+2:-1.02, (M0-1830.64)+2:-2.08, (M0-1710.60)+2:-1.47, (M0-1345.47)+2:0.26, (M0-1021.36)+2:-1.57];[D1…	[b4+1:15576, b5+1:60026, b9+1:44497, b10+2:121992, b11+2:198448, b12+1:52929, b13+2:123388, b14+2:48317, b16+2:56599, b17+2:62357];[y1+1:58515, y2+1:11994, y3+1:63225, y4+1:83357, y5+1:32865, y6+1:56909, y7+1:97208, y8+1:177984, y9+1:68587, (y10-1710.60)+1:21479, (y11-1710.60)+1:39517, (y14-1710.60)+1:28235];[(M0-1913.68)+2:507163, (M0-1830.64)+2:187111, (M0-1710.60)+2:2807285, (M0-1345.47)+2:287…	38	T	0	0	0	22.0378	5.1012	11.4268	1913.68	H5N4A1	23.363
C:\Users\Bertozzi Lab\Desktop\Stacy\Raw Files\Mucinome Raw Files\OC107\200921_SAM_OC107_Asc1_Slice2.raw	33955	57.1769	33911	1153.03	4	4608.07	P00738|P00739	Homo sapiens OX=9606	Haptoglobin|Haptoglobin-related protein		MVSHHNLTTGATLINEQWLLTTAK	K,N	M[Common Variable:Oxidation on M]VSHHN[N-Glycosylation:H5N4A1 on N]LTTGATLINEQWLLTTAK	2	4608.06	38.5643	0	[b4+1, b5+1, (b7-1710.60)+1, (b8-1710.60)+1, (b11-1710.60)+1, (b13-1507.52)+1];[y1+1, y2+1, y3+1, y4+1, y5+1, y6+1, y7+1, y8+1, y9+1, y10+1, y11+1, y12+1, y13+1, y15+1];[(M0-1913.68)+2, (M0-1830.64)+2, (M0-1710.60)+2, (M0-1507.52)+2, (M0-1345.47)+2, (M0-1183.41)+2, (M0-1021.36)+2];[D109+1, D126+1, D138+1, D144+1, D163+1, D168+1, D186+1, D204+1, D274+1, D292+1, D366+1]	[b4+1:471.20242, b5+1:608.26178, (b7-1710.60)+1:1038.47388, (b8-1710.60)+1:1139.50159, (b11-1710.60)+1:1368.62976, (b13-1507.52)+1:1785.85254];[y1+1:147.11278, y2+1:218.14975, y3+1:319.19812, y4+1:420.24629, y5+1:533.33075, y6+1:646.41315, y7+1:832.49282, y8+1:960.54938, y9+1:1089.59644, y10+1:1203.63693, y11+1:1316.71494, y12+1:1429.79651, y13+1:1530.83398, y15+1:1658.91626];[(M0-1913.68)+2:1348…	[b4+1:0.00039, b5+1:0.00084, (b7-1710.60)+1:0.00657, (b8-1710.60)+1:-0.01340, (b11-1710.60)+1:0.00852, (b13-1507.52)+1:0.02019];[y1+1:-0.00003, y2+1:-0.00017, y3+1:0.00052, y4+1:0.00102, y5+1:0.00141, y6+1:-0.00026, y7+1:0.00010, y8+1:-0.00191, y9+1:0.00255, y10+1:0.00011, y11+1:-0.00593, y12+1:-0.00843, y13+1:-0.01864, y15+1:0.00506];[(M0-1913.68)+2:-0.01429, (M0-1830.64)+2:-0.02362, (M0-1710.60…	[b4+1:0.84, b5+1:1.38, (b7-1710.60)+1:6.34, (b8-1710.60)+1:-11.77, (b11-1710.60)+1:6.23, (b13-1507.52)+1:11.31];[y1+1:-0.18, y2+1:-0.77, y3+1:1.65, y4+1:2.43, y5+1:2.65, y6+1:-0.40, y7+1:0.12, y8+1:-1.99, y9+1:2.34, y10+1:0.09, y11+1:-4.51, y12+1:-5.90, y13+1:-12.18, y15+1:3.05];[(M0-1913.68)+2:-5.30, (M0-1830.64)+2:-8.50, (M0-1710.60)+2:-5.72, (M0-1507.52)+2:-5.10, (M0-1345.47)+2:-5.92, (M0-1183…	[b4+1:7515, b5+1:13548, (b7-1710.60)+1:4030, (b8-1710.60)+1:3836, (b11-1710.60)+1:7831, (b13-1507.52)+1:4734];[y1+1:3615, y2+1:6062, y3+1:10463, y4+1:37088, y5+1:24387, y6+1:19410, y7+1:20818, y8+1:16268, y9+1:18223, y10+1:38500, y11+1:25127, y12+1:4949, y13+1:5734, y15+1:6449];[(M0-1913.68)+2:57886, (M0-1830.64)+2:43741, (M0-1710.60)+2:446244, (M0-1507.52)+2:65179, (M0-1345.47)+2:81574, (M0-1183…	38	T	0	0	0	20.0385	7.11365	11.4121	1913.68	H5N4A1	21.2633
C:\Users\Bertozzi Lab\Desktop\Stacy\Raw Files\Mucinome Raw Files\OC107\200921_SAM_OC107_Asc1_Slice5.raw	12398	21.2935	12337	820.36	4	3277.41	P01857|P0DOX5		Immunoglobulin heavy constant gamma 1|Immunoglobulin gamma-1 heavy chain		TKPREEQYNSTYR	K,V	TKPREEQYN[N-Glycosylation:H4N4F1 on N]STYR	1	3277.39	38.5337	0	[b2+1, b4+1, b5+1, b6+1, b8+1];[y1+1, y2+1, y3+1, y4+1, (y5-1054.37)+1, (y5-1523.55)+1, (y8-1038.38)+1, (y8-1200.43)+1];[(M0-1606.59)+2, (M0-1523.55)+2, (M0-1403.51)+2, (M0-1257.45)+2, (M0-1200.43)+2, (M0-1054.37)+2, (M0-1038.38)+2, (M0-892.32)+2, (M0-876.32)+2, (M0-730.26)+2, (M0-714.27)+2, (M0-568.21)+2, (M0-406.16)+2, (M0-511.19)+2, (M0-365.13)+2, (M0-406.16)+2];[D109+1, D126+1, D138+1, D144+1…	[b2+1:230.15039, b4+1:483.30600, b5+1:612.34778, b6+1:741.38861, b8+1:1032.51355];[y1+1:175.11937, y2+1:338.18283, y3+1:439.23215, y4+1:526.26385, (y5-1054.37)+1:1192.54065, (y5-1523.55)+1:723.35413, (y8-1038.38)+1:1628.71179, (y8-1200.43)+1:1466.64587];[(M0-1606.59)+2:836.40894, (M0-1523.55)+2:877.92786, (M0-1403.51)+2:937.94910, (M0-1257.45)+2:1010.97799, (M0-1200.43)+2:1039.48897, (M0-1054.37)…	[b2+1:0.00047, b4+1:0.00221, b5+1:0.00139, b6+1:-0.00037, b8+1:0.00266];[y1+1:0.00042, y2+1:0.00055, y3+1:0.00219, y4+1:0.00187, (y5-1054.37)+1:0.01908, (y5-1523.55)+1:0.01102, (y8-1038.38)+1:0.03082, (y8-1200.43)+1:0.01772];[(M0-1606.59)+2:-0.02182, (M0-1523.55)+2:-0.02217, (M0-1403.51)+2:-0.02087, (M0-1257.45)+2:-0.02099, (M0-1200.43)+2:-0.02050, (M0-1054.37)+2:-0.02137, (M0-1038.38)+2:-0.02049…	[b2+1:2.06, b4+1:4.58, b5+1:2.28, b6+1:-0.50, b8+1:2.58];[y1+1:2.40, y2+1:1.63, y3+1:4.99, y4+1:3.56, (y5-1054.37)+1:16.02, (y5-1523.55)+1:15.26, (y8-1038.38)+1:18.93, (y8-1200.43)+1:12.09];[(M0-1606.59)+2:-13.06, (M0-1523.55)+2:-12.64, (M0-1403.51)+2:-11.14, (M0-1257.45)+2:-10.39, (M0-1200.43)+2:-9.87, (M0-1054.37)+2:-9.61, (M0-1038.38)+2:-9.15, (M0-892.32)+2:-9.12, (M0-876.32)+2:-8.68, (M0-730.…	[b2+1:4553, b4+1:7499, b5+1:10741, b6+1:26427, b8+1:3785];[y1+1:35701, y2+1:10190, y3+1:3125, y4+1:8682, (y5-1054.37)+1:11470, (y5-1523.55)+1:3092, (y8-1038.38)+1:3759, (y8-1200.43)+1:7049];[(M0-1606.59)+2:49133, (M0-1523.55)+2:268084, (M0-1403.51)+2:246750, (M0-1257.45)+2:419536, (M0-1200.43)+2:114589, (M0-1054.37)+2:199149, (M0-1038.38)+2:274726, (M0-892.32)+2:698376, (M0-876.32)+2:577019, (M0-…	38	T	0	0	0	13.0048	16.2379	9.29099	1606.59	H4N4F1	9.14314
C:\Users\Bertozzi Lab\Desktop\Stacy\Raw Files\Mucinome Raw Files\OC107\200921_SAM_OC107_Asc1_Slice2.raw	43126	69.2999	43099	1117.05	4	4464.16	P01876|P01877|P0DOX2		Immunoglobulin heavy constant alpha 1|Immunoglobulin heavy constant alpha 2|Immunoglobulin alpha-2 heavy chain		LSLHRPALEDLLLGSEANLTCTLTGLR	R,D	LSLHRPALEDLLLGSEAN[N-Glycosylation:H3N5 on N]LTC[Common Fixed:Carbamidomethyl on C]TLTGLR	2	4464.15	38.5196	0	[b4+1, b5+1, b7+1, b9+1, b10+2, b11+2, b12+2, b13+2, b14+2, b15+1, b16+1];[y1+1, y2+1, y3+1, y4+1, y5+1, y6+1, y7+1, y8+1, y9+1, (y10-1298.48)+1, (y11-1298.48)+1, (y11-1418.52)+1, (y13-1298.48)+1, (y14-1298.48)+1];[(M0-1501.56)+2, (M0-1418.52)+2, (M0-1298.48)+2, (M0-1095.40)+2];[D109+1, D126+1, D138+1, D144+1, D163+1, D168+1, D186+1, D204+1, D366+1]	[b4+1:451.26709, b5+1:607.36839, b7+1:775.45959, b9+1:1017.57599, b10+2:566.80949, b11+2:623.35176, b12+2:679.89429, b13+2:736.43659, b14+2:764.94600, b15+1:1615.88855, b16+1:1744.94092];[y1+1:175.11917, y2+1:288.20285, y3+1:345.22498, y4+1:446.27185, y5+1:559.35797, y6+1:660.40343, y7+1:820.43703, y8+1:921.48261, y9+1:1034.56619, (y10-1298.48)+1:1351.69263, (y11-1298.48)+1:1422.72803, (y11-1418.…	[b4+1:0.00075, b5+1:0.00093, b7+1:0.00226, b9+1:-0.00800, b10+2:0.00076, b11+2:0.00124, b12+2:0.00224, b13+2:0.00278, b14+2:0.00014, b15+1:-0.02807, b16+1:-0.01829];[y1+1:0.00022, y2+1:-0.00017, y3+1:0.00050, y4+1:-0.00031, y5+1:0.00175, y6+1:-0.00047, y7+1:0.00248, y8+1:0.00038, y9+1:-0.00010, (y10-1298.48)+1:0.00404, (y11-1298.48)+1:0.00232, (y11-1418.52)+1:0.00078, (y13-1298.48)+1:-0.02286, (y…	[b4+1:1.65, b5+1:1.54, b7+1:2.92, b9+1:-7.87, b10+2:0.67, b11+2:1.00, b12+2:1.65, b13+2:1.89, b14+2:0.09, b15+1:-17.38, b16+1:-10.49];[y1+1:1.26, y2+1:-0.58, y3+1:1.45, y4+1:-0.69, y5+1:3.13, y6+1:-0.72, y7+1:3.03, y8+1:0.41, y9+1:-0.10, (y10-1298.48)+1:2.99, (y11-1298.48)+1:1.63, (y11-1418.52)+1:0.60, (y13-1298.48)+1:-13.96, (y14-1298.48)+1:2.95];[(M0-1501.56)+2:-3.69, (M0-1418.52)+2:-3.38, (M0-…	[b4+1:4577, b5+1:22820, b7+1:5976, b9+1:16874, b10+2:38457, b11+2:72865, b12+2:59768, b13+2:32089, b14+2:21854, b15+1:3509, b16+1:5600];[y1+1:26062, y2+1:3852, y3+1:22577, y4+1:24535, y5+1:12999, y6+1:19865, y7+1:38741, y8+1:54837, y9+1:22752, (y10-1298.48)+1:12381, (y11-1298.48)+1:15889, (y11-1418.52)+1:6041, (y13-1298.48)+1:4385, (y14-1298.48)+1:10778];[(M0-1501.56)+2:159242, (M0-1418.52)+2:557…	38	T	0	0	0	25.0468	4.08828	9.38456	1501.56	H3N5	5.40139
C:\Users\Bertozzi Lab\Desktop\Stacy\Raw Files\Mucinome Raw Files\OC107\200921_SAM_OC107_Asc1_Slice7.raw	41016	59.5013	40946	1115.19	3	3342.54	P00738	Homo sapiens OX=9606	Haptoglobin	[236 to 251]	VVLHPNYSQVDIGLIK	K,L	VVLHPN[N-Glycosylation:H4N3A1 on N]YSQVDIGLIK	1	3342.55	38.5157	0	[b2+1, b4+1, (b10-1345.47)+1, (b11-1345.47)+1, (b12-1345.47)+1, (b13-1345.47)+1, (b14-1345.47)+1, (b15-1345.47)+1];[y1+1, y2+1, y3+1, y4+1, y5+1, y6+1, y7+1, y9+1, (y12-1345.47)+1, (y13-1345.47)+2, (y15-1465.51)+2];[(M0-1548.54)+2, (M0-1465.51)+2, (M0-1345.47)+1, (M0-1142.39)+2, (M0-980.33)+2, (M0-818.28)+2, (M0-656.23)+2, (M0-453.15)+2];[D109+1, D126+1, D138+1, D144+1, D163+1, D168+1, D186+1, D2…	[b2+1:199.14404, b4+1:449.28685, (b10-1345.47)+1:1340.67590, (b11-1345.47)+1:1455.71069, (b12-1345.47)+1:1568.81750, (b13-1345.47)+1:1625.81742, (b14-1345.47)+1:1738.90645, (b15-1345.47)+1:1851.99805];[y1+1:147.11275, y2+1:260.19687, y3+1:373.28107, y4+1:430.30277, y5+1:543.38486, y6+1:658.41302, y7+1:757.48010, y9+1:972.55432, (y12-1345.47)+1:1549.80779, (y13-1345.47)+2:843.93584, (y15-1465.51)+…	[b2+1:-0.00006, b4+1:-0.00023, (b10-1345.47)+1:-0.00859, (b11-1345.47)+1:-0.00074, (b12-1345.47)+1:0.02201, (b13-1345.47)+1:0.00046, (b14-1345.47)+1:0.00542, (b15-1345.47)+1:0.01296];[y1+1:-0.00006, y2+1:0.00000, y3+1:0.00013, y4+1:0.00037, y5+1:-0.00160, y6+1:-0.00038, y7+1:-0.00171, y9+1:-0.01810, (y12-1345.47)+1:-0.00303, (y13-1345.47)+2:-0.00532, (y15-1465.51)+2:0.00192];[(M0-1548.54)+2:0.005…	[b2+1:-0.31, b4+1:-0.51, (b10-1345.47)+1:-6.41, (b11-1345.47)+1:-0.51, (b12-1345.47)+1:14.04, (b13-1345.47)+1:0.29, (b14-1345.47)+1:3.12, (b15-1345.47)+1:7.00];[y1+1:-0.39, y2+1:0.00, y3+1:0.36, y4+1:0.86, y5+1:-2.96, y6+1:-0.57, y7+1:-2.27, y9+1:-18.63, (y12-1345.47)+1:-1.95, (y13-1345.47)+2:-3.16, (y15-1465.51)+2:1.08];[(M0-1548.54)+2:2.89, (M0-1465.51)+2:3.96, (M0-1345.47)+1:0.07, (M0-1142.39)…	[b2+1:10818, b4+1:69082, (b10-1345.47)+1:7652, (b11-1345.47)+1:16887, (b12-1345.47)+1:6095, (b13-1345.47)+1:10506, (b14-1345.47)+1:6514, (b15-1345.47)+1:4635];[y1+1:11509, y2+1:21938, y3+1:5819, y4+1:32256, y5+1:52945, y6+1:12316, y7+1:4799, y9+1:7826, (y12-1345.47)+1:32099, (y13-1345.47)+2:12877, (y15-1465.51)+2:8933];[(M0-1548.54)+2:27113, (M0-1465.51)+2:45065, (M0-1345.47)+1:32061, (M0-1142.39…	38	T	0	0	0	19.0607	8.12659	11.3285	1548.54	H4N3A1	19.6264
C:\Users\Bertozzi Lab\Desktop\Stacy\Raw Files\Mucinome Raw Files\OC107\200921_SAM_OC107_Asc1_Slice2.raw	45882	72.953	45822	1091.91	5	5454.52	P01009	Homo sapiens OX=9606	Alpha-1-antitrypsin	[268 to 298]	YLGNATAIFFLPDEGKLQHLENELTHDIITK	K,F	YLGN[N-Glycosylation:H5N4F2 on N]ATAIFFLPDEGKLQHLENELTHDIITK	1	5454.53	38.5073	0	[b2+1, (b5-1831.66)+1, (b8-1711.62)+1, (b11-1711.62)+1, (b15-1831.66)+1, (b20-1831.66)+2, (b30-1362.48)+3, (b30-1565.56)+3];[y2+1, y3+1, y4+1, y5+1, y6+1, y7+1, y8+1, y10+1, y11+1, y13+1, y20+2, y21+2, y22+2, y23+2, y24+2, y25+2, y26+2];[(M0-1914.70)+3, (M0-1711.62)+3, (M0-1508.54)+3, (M0-1346.49)+3];[D109+1, D126+1, D138+1, D144+1, D163+1, D168+1, D186+1, D204+1, D366+1]	[b2+1:277.15497, (b5-1831.66)+1:602.29492, (b8-1711.62)+1:1007.50671, (b11-1711.62)+1:1414.71558, (b15-1831.66)+1:1692.85083, (b20-1831.66)+2:1156.59542, (b30-1362.48)+3:1316.33851, (b30-1565.56)+3:1248.64357];[y2+1:248.16040, y3+1:361.24457, y4+1:474.33005, y5+1:589.35767, y6+1:726.41333, y7+1:827.46320, y8+1:940.54736, y10+1:1183.63196, y11+1:1312.67798, y13+1:1562.81750, y20+2:1165.60413, y21+…	[b2+1:0.00030, (b5-1831.66)+1:0.00056, (b8-1711.62)+1:0.00231, (b11-1711.62)+1:-0.00972, (b15-1831.66)+1:0.02295, (b20-1831.66)+2:-0.02490, (b30-1362.48)+3:0.05255, (b30-1565.56)+3:0.04708];[y2+1:-0.00008, y3+1:0.00002, y4+1:0.00144, y5+1:0.00211, y6+1:-0.00114, y7+1:0.00105, y8+1:0.00116, y10+1:0.00023, y11+1:0.00366, y13+1:0.00021, y20+2:0.00232, y21+2:0.00202, y22+2:0.00029, y23+2:0.00243, y24…	[b2+1:1.08, (b5-1831.66)+1:0.93, (b8-1711.62)+1:2.30, (b11-1711.62)+1:-6.87, (b15-1831.66)+1:13.57, (b20-1831.66)+2:-10.77, (b30-1362.48)+3:13.32, (b30-1565.56)+3:12.58];[y2+1:-0.33, y3+1:0.06, y4+1:3.04, y5+1:3.59, y6+1:-1.57, y7+1:1.27, y8+1:1.23, y10+1:0.19, y11+1:2.79, y13+1:0.13, y20+2:0.99, y21+2:0.83, y22+2:0.11, y23+2:0.89, y24+2:1.20, y25+2:0.33, y26+2:1.96];[(M0-1914.70)+3:4.13, (M0-171…	[b2+1:6607, (b5-1831.66)+1:6180, (b8-1711.62)+1:4990, (b11-1711.62)+1:4523, (b15-1831.66)+1:7523, (b20-1831.66)+2:9616, (b30-1362.48)+3:22690, (b30-1565.56)+3:82672];[y2+1:5875, y3+1:5922, y4+1:12078, y5+1:6875, y6+1:14666, y7+1:10153, y8+1:4070, y10+1:9312, y11+1:6868, y13+1:6280, y20+2:94404, y21+2:32954, y22+2:28729, y23+2:75763, y24+2:42124, y25+2:27574, y26+2:27418];[(M0-1914.70)+3:53771, (M…	38	T	0	0	0	25.0738	4.02268	9.41082	1914.7	H5N4F2	24.3526
C:\Users\Bertozzi Lab\Desktop\Stacy\Raw Files\Mucinome Raw Files\OC107\200921_SAM_OC107_Asc1_Slice3.raw	9758	25.1198	9743	961.098	3	2880.27	P01859	Homo sapiens OX=9606	Immunoglobulin heavy constant gamma 2	[168 to 180]	TKPREEQFNSTFR	K,V	TKPREEQFN[N-Glycosylation:H3N3F1 on N]STFR	1	2880.27	38.4679	0	[b2+1, b4+1, b5+1, b6+1, b7+1, b8+1];[y1+1, y2+1, y3+1, y4+1, (y6-1158.42)+1, (y7-892.32)+1, (y7-1158.42)+1, (y8-1038.38)+1, (y9-1038.38)+1, (y9-1158.42)+1];[(M0-1241.45)+2, (M0-1158.42)+2, (M0-1038.38)+2, (M0-892.32)+2, (M0-835.30)+2, (M0-689.24)+2, (M0-673.24)+2, (M0-527.19)+2, (M0-511.19)+2, (M0-365.13)+2, (M0-349.14)+2, (M0-203.08)+2, (M0-146.06)+2];[D109+1, D126+1, D138+1, D144+1, D163+1, D1…	[b2+1:230.15010, b4+1:483.30356, b5+1:612.34460, b6+1:741.39087, b7+1:869.44531, b8+1:1016.50531];[y1+1:175.11919, y2+1:322.18753, y3+1:423.23535, y4+1:510.26749, (y6-1158.42)+1:854.42096, (y7-892.32)+1:1248.57849, (y7-1158.42)+1:982.47577, (y8-1038.38)+1:1231.55908, (y9-1038.38)+1:1360.61121, (y9-1158.42)+1:1240.56335];[(M0-1241.45)+2:820.41412, (M0-1158.42)+2:861.93239, (M0-1038.38)+2:921.95398…	[b2+1:0.00018, b4+1:-0.00023, b5+1:-0.00178, b6+1:0.00189, b7+1:-0.00224, b8+1:-0.01066];[y1+1:0.00023, y2+1:0.00016, y3+1:0.00031, y4+1:0.00041, (y6-1158.42)+1:0.00436, (y7-892.32)+1:0.00422, (y7-1158.42)+1:0.00059, (y8-1038.38)+1:0.00013, (y9-1038.38)+1:0.00966, (y9-1158.42)+1:0.00299];[(M0-1241.45)+2:-0.00361, (M0-1158.42)+2:-0.00526, (M0-1038.38)+2:-0.00327, (M0-892.32)+2:-0.00429, (M0-835.30…	[b2+1:0.80, b4+1:-0.49, b5+1:-2.91, b6+1:2.55, b7+1:-2.58, b8+1:-10.50];[y1+1:1.35, y2+1:0.51, y3+1:0.73, y4+1:0.81, (y6-1158.42)+1:5.10, (y7-892.32)+1:3.38, (y7-1158.42)+1:0.60, (y8-1038.38)+1:0.10, (y9-1038.38)+1:7.10, (y9-1158.42)+1:2.41];[(M0-1241.45)+2:-2.20, (M0-1158.42)+2:-3.06, (M0-1038.38)+2:-1.77, (M0-892.32)+2:-2.16, (M0-835.30)+2:-1.97, (M0-689.24)+2:-2.53, (M0-673.24)+2:-1.97, (M0-52…	[b2+1:5169, b4+1:11187, b5+1:5852, b6+1:33787, b7+1:3938, b8+1:4088];[y1+1:27401, y2+1:6971, y3+1:4710, y4+1:9804, (y6-1158.42)+1:3425, (y7-892.32)+1:5672, (y7-1158.42)+1:3886, (y8-1038.38)+1:5017, (y9-1038.38)+1:25693, (y9-1158.42)+1:9873];[(M0-1241.45)+2:44322, (M0-1158.42)+2:284626, (M0-1038.38)+2:241360, (M0-892.32)+2:373079, (M0-835.30)+2:76914, (M0-689.24)+2:144426, (M0-673.24)+2:142175, (M…	38	T	0	0	0	16.0094	13.2743	9.1842	1241.45	H3N3F1	5.88804
C:\Users\Bertozzi Lab\Desktop\Stacy\Raw Files\Mucinome Raw Files\OC107\200921_SAM_OC107_Asc1_Slice1.raw	32262	56.704	32192	1149.19	3	3444.54	P04114	Homo sapiens OX=9606	Apolipoprotein B-100	[175 to 193]	QVLFLDTVYGNCSTHFTVK	K,T	QVLFLDTVYGN[N-Glycosylation:H5N2 on N]C[Common Fixed:Carbamidomethyl on C]STHFTVK	2	3444.52	38.4202	0	[b2+1, b3+1, b4+1, b5+1, b6+1, b7+1, b8+1, b9+1];[y1+1, y2+1, y3+1, y4+1, y5+1, y6+1, y7+1, y8+1, (y10-1013.34)+1, (y11-810.26)+1, (y11-1013.34)+1, (y12-1013.34)+1, (y13-1013.34)+2, (y14-1013.34)+1, (y16-1013.34)+2];[(M0-1216.42)+2, (M0-1133.38)+2, (M0-1013.34)+2, (M0-810.26)+2, (M0-648.21)+2];[D109+1, D115+1, D126+1, D138+1, D144+1, D163+1, D168+1, D186+1, D204+1, D366+1]	[b2+1:228.13420, b3+1:341.21838, b4+1:488.28531, b5+1:601.37274, b6+1:716.39929, b7+1:817.44751, b8+1:916.51355, b9+1:1079.57275];[y1+1:147.11298, y2+1:246.18111, y3+1:347.22958, y4+1:494.29752, y5+1:631.35866, y6+1:732.41357, y7+1:819.43561, y8+1:979.46661, (y10-1013.34)+1:1353.61353, (y11-810.26)+1:1719.76233, (y11-1013.34)+1:1516.67542, (y12-1013.34)+1:1615.73547, (y13-1013.34)+2:858.90236, (y…	[b2+1:-0.00007, b3+1:0.00005, b4+1:-0.00144, b5+1:0.00193, b6+1:0.00154, b7+1:0.00208, b8+1:-0.00030, b9+1:-0.00442];[y1+1:0.00017, y2+1:-0.00011, y3+1:0.00069, y4+1:0.00021, y5+1:0.00244, y6+1:0.00967, y7+1:-0.00032, y8+1:0.00004, (y10-1013.34)+1:0.00319, (y11-810.26)+1:0.00929, (y11-1013.34)+1:0.00175, (y12-1013.34)+1:-0.00661, (y13-1013.34)+2:0.00769, (y14-1013.34)+1:-0.01409, (y16-1013.34)+2:…	[b2+1:-0.29, b3+1:0.15, b4+1:-2.95, b5+1:3.22, b6+1:2.15, b7+1:2.55, b8+1:-0.32, b9+1:-4.10];[y1+1:1.18, y2+1:-0.45, y3+1:1.98, y4+1:0.42, y5+1:3.87, y6+1:13.23, y7+1:-0.39, y8+1:0.04, (y10-1013.34)+1:2.36, (y11-810.26)+1:5.41, (y11-1013.34)+1:1.15, (y12-1013.34)+1:-4.09, (y13-1013.34)+2:4.48, (y14-1013.34)+1:-7.70, (y16-1013.34)+2:1.76];[(M0-1216.42)+2:-9.31, (M0-1133.38)+2:-11.57, (M0-1013.34)+…	[b2+1:34392, b3+1:29008, b4+1:16700, b5+1:5719, b6+1:7412, b7+1:8413, b8+1:5842, b9+1:5090];[y1+1:6415, y2+1:3567, y3+1:14289, y4+1:15798, y5+1:11390, y6+1:4181, y7+1:9011, y8+1:8245, (y10-1013.34)+1:20828, (y11-810.26)+1:4593, (y11-1013.34)+1:18455, (y12-1013.34)+1:3879, (y13-1013.34)+2:6052, (y14-1013.34)+1:4652, (y16-1013.34)+2:15045];[(M0-1216.42)+2:48509, (M0-1133.38)+2:18008, (M0-1013.34)+2…	38	T	0	0	0	23.0965	5.09598	10.2278	1216.42	H5N2	12.4232
C:\Users\Bertozzi Lab\Desktop\Stacy\Raw Files\Mucinome Raw Files\OC107\200921_SAM_OC107_Asc1_Slice5.raw	23824	36.4359	23816	1032.64	5	5158.17	P00734	Homo sapiens OX=9606	Prothrombin	[134 to 158]	SRYPHKPEINSTTHPGADLQENFCR	R,N	SRYPHKPEIN[N-Glycosylation:H5N4A2 on N]STTHPGADLQENFC[Common Fixed:Carbamidomethyl on C]R	2	5158.16	38.4078	0	[b2+1, b3+1, b5+1, b6+2, b8+1, (b14-2001.69)+2];[y1+1, y2+1, y3+1, y4+1, y5+1, y6+1, y7+1, y8+1, y9+1, y10+1, y11+2, y12+2, (y22-1798.61)+3];[(M0-2204.77)+2, (M0-2121.73)+2, (M0-2001.69)+2, (M0-1798.61)+3, (M0-1636.56)+3, (M0-1474.51)+3, (M0-1312.46)+2, (M0-1109.38)+3];[D109+1, D126+1, D138+1, D144+1, D163+1, D168+1, D186+1, D204+1, D274+1, D292+1, D366+1]	[b2+1:244.14059, b3+1:407.20349, b5+1:641.31647, b6+2:385.20917, b8+1:995.50677, (b14-2001.69)+2:926.45296];[y1+1:175.11893, y2+1:335.15097, y3+1:482.21750, y4+1:596.26166, y5+1:725.30450, y6+1:853.36176, y7+1:966.44588, y8+1:1081.48303, y9+1:1152.51062, y10+1:1209.52759, y11+2:653.79590, y12+2:722.32589, (y22-1798.61)+3:985.47075];[(M0-2204.77)+2:1477.70248, (M0-2121.73)+2:1519.21619, (M0-2001.6…	[b2+1:0.00018, b3+1:-0.00025, b5+1:0.00105, b6+2:0.00069, b8+1:0.00103, (b14-2001.69)+2:0.00024];[y1+1:-0.00003, y2+1:0.00137, y3+1:-0.00052, y4+1:0.00072, y5+1:0.00097, y6+1:-0.00036, y7+1:-0.00029, y8+1:0.00991, y9+1:0.00039, y10+1:-0.00411, y11+2:0.00007, y12+2:0.00113, (y22-1798.61)+3:0.03920];[(M0-2204.77)+2:-0.00513, (M0-2121.73)+2:-0.01590, (M0-2001.69)+2:-0.00615, (M0-1798.61)+3:-0.00507,…	[b2+1:0.73, b3+1:-0.62, b5+1:1.64, b6+2:0.89, b8+1:1.04, (b14-2001.69)+2:0.13];[y1+1:-0.14, y2+1:4.10, y3+1:-1.07, y4+1:1.20, y5+1:1.34, y6+1:-0.42, y7+1:-0.30, y8+1:9.17, y9+1:0.34, y10+1:-3.40, y11+2:0.05, y12+2:0.78, (y22-1798.61)+3:13.27];[(M0-2204.77)+2:-1.74, (M0-2121.73)+2:-5.24, (M0-2001.69)+2:-1.95, (M0-1798.61)+3:-1.51, (M0-1636.56)+3:-1.46, (M0-1474.51)+3:-0.32, (M0-1312.46)+2:-0.34, (…	[b2+1:7004, b3+1:8992, b5+1:13651, b6+2:10538, b8+1:9954, (b14-2001.69)+2:15049];[y1+1:9123, y2+1:7613, y3+1:8065, y4+1:15347, y5+1:10767, y6+1:14712, y7+1:44188, y8+1:11838, y9+1:5999, y10+1:7230, y11+2:69486, y12+2:13307, (y22-1798.61)+3:38536];[(M0-2204.77)+2:28194, (M0-2121.73)+2:23751, (M0-2001.69)+2:213559, (M0-1798.61)+3:94936, (M0-1636.56)+3:121054, (M0-1474.51)+3:207856, (M0-1312.46)+2:1…	38	T	0	0	0	19.0335	8.07889	11.2954	2204.77	H5N4A2	21.9665
C:\Users\Bertozzi Lab\Desktop\Stacy\Raw Files\Mucinome Raw Files\OC107\200921_SAM_OC107_Asc1_Slice2.raw	24242	44.3382	24201	1217.22	3	3648.63	P01024	Homo sapiens OX=9606	Complement C3	[74 to 94]	TVLTPATNHMGNVTFTIPANR	K,E	TVLTPATNHM[Common Variable:Oxidation on M]GN[N-Glycosylation:H6N2 on N]VTFTIPANR	2	3648.62	38.3739	0	[b2+1, b3+1, b4+1, b9+1, (b12-1175.40)+1, (b15-1175.40)+1, (b16-1175.40)+1];[y1+1, y2+1, y3+1, y4+1, y5+1, y6+1, y7+1, y8+1, y9+1, (y11-1175.40)+1, (y12-810.26)+1, (y12-1175.40)+1, (y13-1295.44)+1, (y17-972.32)+2, (y17-1175.40)+2, (y17-1295.44)+2, (y18-1175.40)+2, (y19-1175.40)+2];[(M0-1378.48)+2, (M0-1295.44)+2, (M0-1175.40)+2, (M0-810.26)+2];[D109+1, D126+1, D138+1, D144+1, D163+1, D168+1, D186…	[b2+1:201.12361, b3+1:314.20764, b4+1:415.25507, b9+1:935.49057, (b12-1175.40)+1:1456.67517, (b15-1175.40)+1:1803.88110, (b16-1175.40)+1:1904.89294];[y1+1:175.11914, y2+1:289.16281, y3+1:360.19925, y4+1:457.25173, y5+1:570.33636, y6+1:671.38660, y7+1:818.45300, y8+1:919.49982, y9+1:1018.56317, (y11-1175.40)+1:1392.71594, (y12-810.26)+1:1904.89294, (y12-1175.40)+1:1539.74426, (y13-1295.44)+1:1556.…	[b2+1:0.00024, b3+1:0.00021, b4+1:-0.00005, b9+1:-0.00393, (b12-1175.40)+1:0.00150, (b15-1175.40)+1:0.02293, (b16-1175.40)+1:-0.01291];[y1+1:0.00019, y2+1:0.00093, y3+1:0.00026, y4+1:-0.00003, y5+1:0.00054, y6+1:0.00310, y7+1:0.00109, y8+1:0.00022, y9+1:-0.00483, (y11-1175.40)+1:0.00418, (y12-810.26)+1:0.01359, (y12-1175.40)+1:-0.00290, (y13-1295.44)+1:-0.02027, (y17-972.32)+2:0.00349, (y17-1175.…	[b2+1:1.21, b3+1:0.67, b4+1:-0.11, b9+1:-4.21, (b12-1175.40)+1:1.03, (b15-1175.40)+1:12.72, (b16-1175.40)+1:-6.78];[y1+1:1.08, y2+1:3.23, y3+1:0.71, y4+1:-0.07, y5+1:0.95, y6+1:4.62, y7+1:1.33, y8+1:0.24, y9+1:-4.75, (y11-1175.40)+1:3.00, (y12-810.26)+1:7.14, (y12-1175.40)+1:-1.89, (y13-1295.44)+1:-13.03, (y17-972.32)+2:1.54, (y17-1175.40)+2:0.42, (y17-1295.44)+2:-1.78, (y18-1175.40)+2:0.48, (y19…	[b2+1:69379, b3+1:37676, b4+1:44651, b9+1:12780, (b12-1175.40)+1:6072, (b15-1175.40)+1:3798, (b16-1175.40)+1:3726];[y1+1:11517, y2+1:8344, y3+1:3362, y4+1:210967, y5+1:23015, y6+1:40877, y7+1:33912, y8+1:55305, y9+1:10036, (y11-1175.40)+1:9251, (y12-810.26)+1:3726, (y12-1175.40)+1:5972, (y13-1295.44)+1:4331, (y17-972.32)+2:28786, (y17-1175.40)+2:83310, (y17-1295.44)+2:8591, (y18-1175.40)+2:36142,…	38	T	0	0	0	25.1131	4.11693	9.14388	1378.48	H6N2	15.8593
C:\Users\Bertozzi Lab\Desktop\Stacy\Raw Files\Mucinome Raw Files\OC107\200921_SAM_OC107_Asc1_Slice7.raw	39338	57.2721	39307	1149.02	4	4592.07	P00738|P00739	Homo sapiens OX=9606	Haptoglobin|Haptoglobin-related protein		MVSHHNLTTGATLINEQWLLTTAK	K,N	MVSHHN[N-Glycosylation:H5N4A1 on N]LTTGATLINEQWLLTTAK	1	4592.06	37.5911	0	[b4+1, b5+1, (b7-1710.60)+1, (b11-1710.60)+1, (b13-1710.60)+1, (b14-1710.60)+1];[y1+1, y2+1, y3+1, y4+1, y5+1, y6+1, y7+1, y8+1, y9+1, y10+1, y11+1, y12+1, y13+1, y15+1];[(M0-1913.68)+2, (M0-1830.64)+2, (M0-1710.60)+2, (M0-1507.52)+2, (M0-1345.47)+2, (M0-1183.41)+2];[D109+1, D126+1, D138+1, D144+1, D163+1, D168+1, D186+1, D204+1, D274+1, D292+1, D366+1]	[b4+1:455.20782, b5+1:592.26642, (b7-1710.60)+1:1022.46875, (b11-1710.60)+1:1352.63220, (b13-1710.60)+1:1566.75769, (b14-1710.60)+1:1679.83765];[y1+1:147.11264, y2+1:218.14955, y3+1:319.19717, y4+1:420.24555, y5+1:533.32870, y6+1:646.41313, y7+1:832.49340, y8+1:960.55054, y9+1:1089.59342, y10+1:1203.63644, y11+1:1316.72327, y12+1:1429.80298, y13+1:1530.84814, y15+1:1658.90759];[(M0-1913.68)+2:134…	[b4+1:0.00071, b5+1:0.00039, (b7-1710.60)+1:-0.00364, (b11-1710.60)+1:0.00588, (b13-1710.60)+1:-0.00038, (b14-1710.60)+1:-0.00448];[y1+1:-0.00016, y2+1:-0.00037, y3+1:-0.00042, y4+1:0.00027, y5+1:-0.00064, y6+1:-0.00027, y7+1:0.00068, y8+1:-0.00076, y9+1:-0.00047, y10+1:-0.00037, y11+1:0.00239, y12+1:-0.00196, y13+1:-0.00448, y15+1:-0.00360];[(M0-1913.68)+2:-0.00490, (M0-1830.64)+2:-0.00832, (M0-…	[b4+1:1.56, b5+1:0.66, (b7-1710.60)+1:-3.56, (b11-1710.60)+1:4.35, (b13-1710.60)+1:-0.24, (b14-1710.60)+1:-2.67];[y1+1:-1.12, y2+1:-1.69, y3+1:-1.33, y4+1:0.65, y5+1:-1.19, y6+1:-0.42, y7+1:0.82, y8+1:-0.79, y9+1:-0.43, y10+1:-0.31, y11+1:1.82, y12+1:-1.37, y13+1:-2.93, y15+1:-2.17];[(M0-1913.68)+2:-1.83, (M0-1830.64)+2:-3.01, (M0-1710.60)+2:-2.24, (M0-1507.52)+2:-0.71, (M0-1345.47)+2:-2.07, (M0-…	[b4+1:49023, b5+1:113265, (b7-1710.60)+1:34455, (b11-1710.60)+1:29557, (b13-1710.60)+1:22633, (b14-1710.60)+1:47414];[y1+1:33604, y2+1:27841, y3+1:79842, y4+1:226877, y5+1:185006, y6+1:147571, y7+1:107320, y8+1:82530, y9+1:95176, y10+1:246417, y11+1:103090, y12+1:39655, y13+1:38024, y15+1:37573];[(M0-1913.68)+2:437690, (M0-1830.64)+2:281092, (M0-1710.60)+2:2274329, (M0-1507.52)+2:511982, (M0-1345…	37	T	0	0	0	20.0416	6.1108	11.4387	1913.68	H5N4A1	24.5555
C:\Users\Bertozzi Lab\Desktop\Stacy\Raw Files\Mucinome Raw Files\OC107\200921_SAM_OC107_Asc1_Slice2.raw	34037	57.2832	33998	1153.02	4	4608.05	P00738|P00739	Homo sapiens OX=9606	Haptoglobin|Haptoglobin-related protein		MVSHHNLTTGATLINEQWLLTTAK	K,N	M[Common Variable:Oxidation on M]VSHHN[N-Glycosylation:H5N4A1 on N]LTTGATLINEQWLLTTAK	2	4608.06	37.5859	0	[b4+1, b5+1, (b7-1710.60)+1, (b11-1710.60)+1, (b13-1507.52)+1, (b14-1710.60)+1];[y1+1, y2+1, y3+1, y4+1, y5+1, y6+1, y7+1, y8+1, y9+1, y10+1, y11+1, y12+1, y15+1, y16+1];[(M0-1913.68)+2, (M0-1830.64)+2, (M0-1710.60)+2, (M0-1507.52)+2, (M0-1345.47)+2, (M0-1183.41)+2];[D109+1, D126+1, D138+1, D144+1, D163+1, D168+1, D186+1, D204+1, D274+1, D292+1, D366+1]	[b4+1:471.20361, b5+1:608.26306, (b7-1710.60)+1:1038.46704, (b11-1710.60)+1:1368.63867, (b13-1507.52)+1:1785.85657, (b14-1710.60)+1:1695.81970];[y1+1:147.11266, y2+1:218.15025, y3+1:319.19769, y4+1:420.24620, y5+1:533.32965, y6+1:646.41376, y7+1:832.49062, y8+1:960.55151, y9+1:1089.59293, y10+1:1203.64111, y11+1:1316.71110, y12+1:1429.79772, y15+1:1658.91467, y16+1:1759.93896];[(M0-1913.68)+2:134…	[b4+1:0.00158, b5+1:0.00212, (b7-1710.60)+1:-0.00026, (b11-1710.60)+1:0.01743, (b13-1507.52)+1:0.02422, (b14-1710.60)+1:-0.01734];[y1+1:-0.00015, y2+1:0.00034, y3+1:0.00010, y4+1:0.00093, y5+1:0.00031, y6+1:0.00035, y7+1:-0.00210, y8+1:0.00022, y9+1:-0.00096, y10+1:0.00430, y11+1:-0.00978, y12+1:-0.00723, y15+1:0.00348, y16+1:-0.01991];[(M0-1913.68)+2:0.00478, (M0-1830.64)+2:0.00447, (M0-1710.60)…	[b4+1:3.37, b5+1:3.49, (b7-1710.60)+1:-0.25, (b11-1710.60)+1:12.75, (b13-1507.52)+1:13.57, (b14-1710.60)+1:-10.23];[y1+1:-1.02, y2+1:1.54, y3+1:0.30, y4+1:2.21, y5+1:0.59, y6+1:0.55, y7+1:-2.52, y8+1:0.23, y9+1:-0.88, y10+1:3.58, y11+1:-7.43, y12+1:-5.06, y15+1:2.10, y16+1:-11.32];[(M0-1913.68)+2:1.77, (M0-1830.64)+2:1.61, (M0-1710.60)+2:1.17, (M0-1507.52)+2:1.25, (M0-1345.47)+2:0.77, (M0-1183.41…	[b4+1:7105, b5+1:12860, (b7-1710.60)+1:5516, (b11-1710.60)+1:4743, (b13-1507.52)+1:5955, (b14-1710.60)+1:4491];[y1+1:3982, y2+1:4880, y3+1:12608, y4+1:25763, y5+1:28346, y6+1:19343, y7+1:13858, y8+1:13741, y9+1:14208, y10+1:37495, y11+1:26071, y12+1:8102, y15+1:5631, y16+1:3820];[(M0-1913.68)+2:47651, (M0-1830.64)+2:29269, (M0-1710.60)+2:422701, (M0-1507.52)+2:63038, (M0-1345.47)+2:76406, (M0-118…	37	T	0	0	0	20.0412	6.11391	11.4308	1913.68	H5N4A1	20.4229
C:\Users\Bertozzi Lab\Desktop\Stacy\Raw Files\Mucinome Raw Files\OC107\200921_SAM_OC107_Asc1_Slice2.raw	34001	57.2373	33987	1153.02	4	4608.06	P00738|P00739	Homo sapiens OX=9606	Haptoglobin|Haptoglobin-related protein		MVSHHNLTTGATLINEQWLLTTAK	K,N	M[Common Variable:Oxidation on M]VSHHN[N-Glycosylation:H5N4A1 on N]LTTGATLINEQWLLTTAK	2	4608.06	37.5708	0	[b4+1, b5+1, (b7-1710.60)+1, (b14-1710.60)+1];[y2+1, y3+1, y4+1, y5+1, y6+1, y7+1, y8+1, y9+1, y10+1, y11+1, y12+1, y13+1, y15+1, y16+1, y17+1];[(M0-1913.68)+2, (M0-1830.64)+2, (M0-1710.60)+2, (M0-1507.52)+2, (M0-1345.47)+2, (M0-1183.41)+2, (M0-1021.36)+2];[D109+1, D126+1, D138+1, D144+1, D163+1, D168+1, D186+1, D204+1, D274+1, D292+1, D366+1]	[b4+1:471.20352, b5+1:608.26057, (b7-1710.60)+1:1038.46997, (b14-1710.60)+1:1695.83744];[y2+1:218.15041, y3+1:319.19797, y4+1:420.24561, y5+1:533.33032, y6+1:646.41362, y7+1:832.49367, y8+1:960.55371, y9+1:1089.59888, y10+1:1203.63803, y11+1:1316.71763, y12+1:1429.80339, y13+1:1530.82874, y15+1:1658.90515, y16+1:1759.95972, y17+1:1861.02026];[(M0-1913.68)+2:1348.19651, (M0-1830.64)+2:1389.71739, …	[b4+1:0.00149, b5+1:-0.00037, (b7-1710.60)+1:0.00267, (b14-1710.60)+1:0.00039];[y2+1:0.00049, y3+1:0.00037, y4+1:0.00033, y5+1:0.00098, y6+1:0.00022, y7+1:0.00096, y8+1:0.00242, y9+1:0.00499, y10+1:0.00121, y11+1:-0.00325, y12+1:-0.00155, y13+1:-0.02388, y15+1:-0.00605, y16+1:0.00084, y17+1:0.01371];[(M0-1913.68)+2:-0.00849, (M0-1830.64)+2:-0.00492, (M0-1710.60)+2:-0.00559, (M0-1507.52)+2:-0.0070…	[b4+1:3.17, b5+1:-0.62, (b7-1710.60)+1:2.57, (b14-1710.60)+1:0.23];[y2+1:2.25, y3+1:1.17, y4+1:0.79, y5+1:1.85, y6+1:0.34, y7+1:1.15, y8+1:2.52, y9+1:4.58, y10+1:1.01, y11+1:-2.47, y12+1:-1.09, y13+1:-15.61, y15+1:-3.65, y16+1:0.48, y17+1:7.37];[(M0-1913.68)+2:-3.15, (M0-1830.64)+2:-1.77, (M0-1710.60)+2:-1.93, (M0-1507.52)+2:-2.28, (M0-1345.47)+2:-1.76, (M0-1183.41)+2:-0.96, (M0-1021.36)+2:-2.71]…	[b4+1:9899, b5+1:16453, (b7-1710.60)+1:6613, (b14-1710.60)+1:11886];[y2+1:7549, y3+1:13364, y4+1:40291, y5+1:33544, y6+1:28257, y7+1:25050, y8+1:15022, y9+1:11701, y10+1:54290, y11+1:33897, y12+1:10061, y13+1:4000, y15+1:7694, y16+1:5614, y17+1:5970];[(M0-1913.68)+2:59991, (M0-1830.64)+2:36592, (M0-1710.60)+2:518991, (M0-1507.52)+2:77368, (M0-1345.47)+2:93391, (M0-1183.41)+2:138797, (M0-1021.36)+…	37	T	0	0	0	19.0404	7.11524	11.4151	1913.68	H5N4A1	22.802
C:\Users\Bertozzi Lab\Desktop\Stacy\Raw Files\Mucinome Raw Files\OC107\200921_SAM_OC107_Asc1_Slice1.raw	5415	21.2113	5381	820.356	4	3277.39	P01857|P0DOX5		Immunoglobulin heavy constant gamma 1|Immunoglobulin gamma-1 heavy chain		TKPREEQYNSTYR	K,V	TKPREEQYN[N-Glycosylation:H4N4F1 on N]STYR	1	3277.39	37.5611	0	[b2+1, b4+1, b5+1, b6+1, b8+1];[y1+1, y2+1, y3+1, y4+1, (y5-1054.37)+1, (y6-1403.51)+1, (y7-1200.43)+1, (y8-1200.43)+1];[(M0-1606.59)+2, (M0-1523.55)+2, (M0-1403.51)+2, (M0-1257.45)+2, (M0-1200.43)+2, (M0-1054.37)+2, (M0-1038.38)+2, (M0-892.32)+2, (M0-876.32)+2, (M0-730.26)+2, (M0-714.27)+2, (M0-568.21)+2, (M0-511.19)+2, (M0-365.13)+2];[D109+1, D115+1, D126+1, D138+1, D144+1, D163+1, D168+1, D186…	[b2+1:230.15031, b4+1:483.30423, b5+1:612.34821, b6+1:741.39090, b8+1:1032.50952];[y1+1:175.11948, y2+1:338.18307, y3+1:439.23074, y4+1:526.26257, (y5-1054.37)+1:1192.54004, (y6-1403.51)+1:1006.44635, (y7-1200.43)+1:1337.58521, (y8-1200.43)+1:1466.63428];[(M0-1606.59)+2:836.40958, (M0-1523.55)+2:877.92865, (M0-1403.51)+2:937.94995, (M0-1257.45)+2:1010.97900, (M0-1200.43)+2:1039.49003, (M0-1054.37…	[b2+1:0.00040, b4+1:0.00044, b5+1:0.00182, b6+1:0.00192, b8+1:-0.00136];[y1+1:0.00052, y2+1:0.00079, y3+1:0.00078, y4+1:0.00059, (y5-1054.37)+1:0.01847, (y6-1403.51)+1:-0.00126, (y7-1200.43)+1:-0.00036, (y8-1200.43)+1:0.00612];[(M0-1606.59)+2:-0.00311, (M0-1523.55)+2:-0.00317, (M0-1403.51)+2:-0.00174, (M0-1257.45)+2:-0.00155, (M0-1200.43)+2:-0.00096, (M0-1054.37)+2:-0.00237, (M0-1038.38)+2:-0.001…	[b2+1:1.73, b4+1:0.91, b5+1:2.98, b6+1:2.59, b8+1:-1.32];[y1+1:3.01, y2+1:2.36, y3+1:1.79, y4+1:1.12, (y5-1054.37)+1:15.50, (y6-1403.51)+1:-1.26, (y7-1200.43)+1:-0.27, (y8-1200.43)+1:4.18];[(M0-1606.59)+2:-1.86, (M0-1523.55)+2:-1.81, (M0-1403.51)+2:-0.93, (M0-1257.45)+2:-0.77, (M0-1200.43)+2:-0.46, (M0-1054.37)+2:-1.07, (M0-1038.38)+2:-0.61, (M0-892.32)+2:-0.87, (M0-876.32)+2:-0.71, (M0-730.26)+2…	[b2+1:13670, b4+1:19504, b5+1:28639, b6+1:62956, b8+1:7439];[y1+1:62301, y2+1:15764, y3+1:12741, y4+1:21880, (y5-1054.37)+1:21706, (y6-1403.51)+1:5085, (y7-1200.43)+1:7029, (y8-1200.43)+1:8909];[(M0-1606.59)+2:87050, (M0-1523.55)+2:445080, (M0-1403.51)+2:445111, (M0-1257.45)+2:744630, (M0-1200.43)+2:203568, (M0-1054.37)+2:294469, (M0-1038.38)+2:468510, (M0-892.32)+2:1083545, (M0-876.32)+2:944443,…	37	T	0	0	0	13.006	14.2194	10.3357	1606.59	H4N4F1	9.37065
C:\Users\Bertozzi Lab\Desktop\Stacy\Raw Files\Mucinome Raw Files\OC107\200921_SAM_OC107_Asc1_Slice1.raw	5397	21.1883	5343	860.869	4	3439.45	P01857|P0DOX5		Immunoglobulin heavy constant gamma 1|Immunoglobulin gamma-1 heavy chain		TKPREEQYNSTYR	K,V	TKPREEQYN[N-Glycosylation:H5N4F1 on N]STYR	1	3439.44	37.5415	0	[b2+1, b4+1, b5+1, b6+1];[y1+1, y2+1, y4+1, (y5-1216.42)+1, (y7-1362.48)+1, (y8-1362.48)+1];[(M0-1768.64)+2, (M0-1685.60)+2, (M0-1565.56)+2, (M0-1419.50)+2, (M0-1362.48)+2, (M0-1216.42)+2, (M0-1200.43)+2, (M0-1054.37)+2, (M0-1038.38)+2, (M0-892.32)+2, (M0-876.32)+2, (M0-730.26)+2, (M0-568.21)+2, (M0-673.24)+2, (M0-527.19)+2, (M0-511.19)+2, (M0-365.13)+2, (M0-568.21)+2];[D109+1, D126+1, D138+1, D1…	[b2+1:230.15048, b4+1:483.30530, b5+1:612.35114, b6+1:741.39023];[y1+1:175.11916, y2+1:338.18307, y4+1:526.26202, (y5-1216.42)+1:1192.53442, (y7-1362.48)+1:1337.58398, (y8-1362.48)+1:1466.63000];[(M0-1768.64)+2:836.40985, (M0-1685.60)+2:877.92798, (M0-1565.56)+2:937.94907, (M0-1419.50)+2:1010.97809, (M0-1362.48)+2:1039.48807, (M0-1216.42)+2:1112.51724, (M0-1200.43)+2:1120.51444, (M0-1054.37)+2:11…	[b2+1:0.00056, b4+1:0.00151, b5+1:0.00475, b6+1:0.00125];[y1+1:0.00020, y2+1:0.00079, y4+1:0.00004, (y5-1216.42)+1:0.01286, (y7-1362.48)+1:-0.00158, (y8-1362.48)+1:0.00185];[(M0-1768.64)+2:-0.00297, (M0-1685.60)+2:-0.00491, (M0-1565.56)+2:-0.00390, (M0-1419.50)+2:-0.00378, (M0-1362.48)+2:-0.00527, (M0-1216.42)+2:-0.00483, (M0-1200.43)+2:-0.00536, (M0-1054.37)+2:-0.00523, (M0-1038.38)+2:-0.00455, …	[b2+1:2.46, b4+1:3.12, b5+1:7.77, b6+1:1.69];[y1+1:1.17, y2+1:2.36, y4+1:0.07, (y5-1216.42)+1:10.79, (y7-1362.48)+1:-1.18, (y8-1362.48)+1:1.26];[(M0-1768.64)+2:-1.78, (M0-1685.60)+2:-2.80, (M0-1565.56)+2:-2.08, (M0-1419.50)+2:-1.87, (M0-1362.48)+2:-2.54, (M0-1216.42)+2:-2.17, (M0-1200.43)+2:-2.39, (M0-1054.37)+2:-2.19, (M0-1038.38)+2:-1.90, (M0-892.32)+2:-2.35, (M0-876.32)+2:-1.78, (M0-730.26)+2:…	[b2+1:5950, b4+1:6063, b5+1:3005, b6+1:23056];[y1+1:15336, y2+1:3888, y4+1:5578, (y5-1216.42)+1:6538, (y7-1362.48)+1:6650, (y8-1362.48)+1:8884];[(M0-1768.64)+2:38299, (M0-1685.60)+2:185540, (M0-1565.56)+2:153214, (M0-1419.50)+2:331374, (M0-1362.48)+2:86591, (M0-1216.42)+2:141672, (M0-1200.43)+2:184434, (M0-1054.37)+2:373865, (M0-1038.38)+2:383034, (M0-892.32)+2:1182434, (M0-876.32)+2:321809, (M0-…	37	T	0	0	0	10.0041	18.242	9.29552	1768.64	H5N4F1	19.4356
C:\Users\Bertozzi Lab\Desktop\Stacy\Raw Files\Mucinome Raw Files\OC107\200921_SAM_OC107_Asc1_Slice1.raw	31178	55.2787	31138	927.929	4	3707.69	P00738	Homo sapiens OX=9606	Haptoglobin	[236 to 251]	VVLHPNYSQVDIGLIK	K,L	VVLHPN[N-Glycosylation:H5N4A1 on N]YSQVDIGLIK	1	3707.68	37.5137	0	[b2+1, b3+1, b4+1, (b11-1710.60)+1, (b11-1830.64)+1, (b14-1710.60)+1, (b15-1710.60)+1];[y1+1, y2+1, y3+1, y4+1, y5+1, y6+1, y9+1, (y12-1710.60)+1, (y12-1830.64)+1, (y13-1710.60)+2];[(M0-1913.68)+1, (M0-1830.64)+2, (M0-1710.60)+1, (M0-1507.52)+2, (M0-1345.47)+2, (M0-1183.41)+2, (M0-1021.36)+2, (M0-818.28)+2, (M0-656.23)+2];[D109+1, D126+1, D138+1, D144+1, D163+1, D168+1, D186+1, D204+1, D274+1, D2…	[b2+1:199.14432, b3+1:312.22852, b4+1:449.28703, (b11-1710.60)+1:1455.72278, (b11-1830.64)+1:1335.66541, (b14-1710.60)+1:1738.90320, (b15-1710.60)+1:1851.99841];[y1+1:147.11308, y2+1:260.19681, y3+1:373.28119, y4+1:430.30287, y5+1:543.38754, y6+1:658.41650, y9+1:972.56689, (y12-1710.60)+1:1549.80943, (y12-1830.64)+1:1429.74890, (y13-1710.60)+2:843.93822];[(M0-1913.68)+1:1795.01929, (M0-1830.64)+2…	[b2+1:0.00021, b3+1:0.00035, b4+1:-0.00005, (b11-1710.60)+1:0.01135, (b11-1830.64)+1:-0.00485, (b14-1710.60)+1:0.00217, (b15-1710.60)+1:0.01332];[y1+1:0.00028, y2+1:-0.00006, y3+1:0.00026, y4+1:0.00048, y5+1:0.00108, y6+1:0.00310, y9+1:-0.00553, (y12-1710.60)+1:-0.00139, (y12-1830.64)+1:-0.02073, (y13-1710.60)+2:-0.00056];[(M0-1913.68)+1:0.00358, (M0-1830.64)+2:-0.00373, (M0-1710.60)+1:-0.00230, …	[b2+1:1.08, b3+1:1.12, b4+1:-0.10, (b11-1710.60)+1:7.80, (b11-1830.64)+1:-3.63, (b14-1710.60)+1:1.25, (b15-1710.60)+1:7.20];[y1+1:1.91, y2+1:-0.23, y3+1:0.69, y4+1:1.11, y5+1:1.99, y6+1:4.72, y9+1:-5.69, (y12-1710.60)+1:-0.89, (y12-1830.64)+1:-14.51, (y13-1710.60)+2:-0.33];[(M0-1913.68)+1:2.00, (M0-1830.64)+2:-1.99, (M0-1710.60)+1:-1.15, (M0-1507.52)+2:-2.48, (M0-1345.47)+2:-0.84, (M0-1183.41)+2:…	[b2+1:5559, b3+1:4822, b4+1:63066, (b11-1710.60)+1:7602, (b11-1830.64)+1:5923, (b14-1710.60)+1:6432, (b15-1710.60)+1:7858];[y1+1:9562, y2+1:13224, y3+1:5038, y4+1:25529, y5+1:41711, y6+1:13100, y9+1:5889, (y12-1710.60)+1:21157, (y12-1830.64)+1:5277, (y13-1710.60)+2:10560];[(M0-1913.68)+1:7556, (M0-1830.64)+2:30164, (M0-1710.60)+1:28566, (M0-1507.52)+2:117403, (M0-1345.47)+2:128920, (M0-1183.41)+2…	37	T	0	0	0	17.0356	9.10553	11.3726	1913.68	H5N4A1	19.8451
C:\Users\Bertozzi Lab\Desktop\Stacy\Raw Files\Mucinome Raw Files\OC107\200921_SAM_OC107_Asc1_Slice3.raw	28827	50.3676	28807	1157.87	3	3470.58	P01024	Homo sapiens OX=9606	Complement C3	[74 to 94]	TVLTPATNHMGNVTFTIPANR	K,E	TVLTPATNHMGN[N-Glycosylation:H5N2 on N]VTFTIPANR	1	3470.58	37.4472	0	[b2+1, b3+1, b4+1, b9+1, b10+1];[y1+1, y2+1, y3+1, y4+1, y5+1, y6+1, y7+1, y8+1, y9+1, (y11-1013.34)+1, (y12-1013.34)+1, (y12-1133.38)+1, (y13-1013.34)+1, (y17-648.21)+2, (y17-810.26)+2, (y17-1013.34)+2, (y18-1013.34)+2];[(M0-1216.42)+2, (M0-1133.38)+2, (M0-1013.34)+2, (M0-810.26)+2, (M0-648.21)+2, (M0-486.16)+2];[D109+1, D126+1, D138+1, D144+1, D163+1, D168+1, D186+1, D204+1, D366+1]	[b2+1:201.12377, b3+1:314.20737, b4+1:415.25562, b9+1:935.49518, b10+1:1066.53650];[y1+1:175.11909, y2+1:289.16150, y3+1:360.19998, y4+1:457.25199, y5+1:570.33551, y6+1:671.38277, y7+1:818.45162, y8+1:919.50018, y9+1:1018.56561, (y11-1013.34)+1:1392.70011, (y12-1013.34)+1:1523.74918, (y12-1133.38)+1:1403.68921, (y13-1013.34)+1:1660.80054, (y17-648.21)+2:1205.06531, (y17-810.26)+2:1124.04109, (y17…	[b2+1:0.00040, b3+1:-0.00007, b4+1:0.00051, b9+1:0.00067, b10+1:0.00151];[y1+1:0.00014, y2+1:-0.00038, y3+1:0.00099, y4+1:0.00023, y5+1:-0.00031, y6+1:-0.00073, y7+1:-0.00029, y8+1:0.00059, y9+1:-0.00239, (y11-1013.34)+1:-0.01165, (y12-1013.34)+1:-0.00307, (y12-1133.38)+1:-0.02186, (y13-1013.34)+1:-0.01063, (y17-648.21)+2:-0.00050, (y17-810.26)+2:0.00389, (y17-1013.34)+2:0.00115, (y18-1013.34)+2:…	[b2+1:2.01, b3+1:-0.21, b4+1:1.22, b9+1:0.72, b10+1:1.41];[y1+1:0.82, y2+1:-1.32, y3+1:2.75, y4+1:0.50, y5+1:-0.55, y6+1:-1.09, y7+1:-0.36, y8+1:0.64, y9+1:-2.35, (y11-1013.34)+1:-8.37, (y12-1013.34)+1:-2.02, (y12-1133.38)+1:-15.59, (y13-1013.34)+1:-6.40, (y17-648.21)+2:-0.21, (y17-810.26)+2:1.73, (y17-1013.34)+2:0.56, (y18-1013.34)+2:0.26];[(M0-1216.42)+2:0.41, (M0-1133.38)+2:-0.48, (M0-1013.34)…	[b2+1:50492, b3+1:24073, b4+1:22669, b9+1:7491, b10+1:12430];[y1+1:11083, y2+1:10132, y3+1:4374, y4+1:128815, y5+1:20301, y6+1:30853, y7+1:14483, y8+1:29694, y9+1:6944, (y11-1013.34)+1:8127, (y12-1013.34)+1:6551, (y12-1133.38)+1:7894, (y13-1013.34)+1:5660, (y17-648.21)+2:19308, (y17-810.26)+2:23922, (y17-1013.34)+2:89893, (y18-1013.34)+2:33494];[(M0-1216.42)+2:63205, (M0-1133.38)+2:41494, (M0-101…	37	T	0	0	0	22.1398	6.1607	9.14669	1216.42	H5N2	12.4336
C:\Users\Bertozzi Lab\Desktop\Stacy\Raw Files\Mucinome Raw Files\OC107\200921_SAM_OC107_Asc1_Slice2.raw	24263	44.3668	24201	913.165	4	3648.63	P01024	Homo sapiens OX=9606	Complement C3	[74 to 94]	TVLTPATNHMGNVTFTIPANR	K,E	TVLTPATNHM[Common Variable:Oxidation on M]GN[N-Glycosylation:H6N2 on N]VTFTIPANR	2	3648.62	37.4226	0	[b2+1, b3+1, b4+1, b10+1, (b13-1295.44)+1, (b16-1175.40)+1];[y1+1, y2+1, y3+1, y4+1, y5+1, y6+1, y7+1, y8+1, y9+1, (y11-1175.40)+1, (y12-810.26)+1, (y12-1175.40)+1, (y13-810.26)+2, (y17-972.32)+2, (y17-1175.40)+3, (y17-1295.44)+2, (y18-1175.40)+2, (y19-1175.40)+2];[(M0-1378.48)+2, (M0-1175.40)+2, (M0-972.32)+2, (M0-810.26)+2];[D109+1, D126+1, D138+1, D144+1, D163+1, D168+1, D186+1, D204+1, D366+1]	[b2+1:201.12391, b3+1:314.20737, b4+1:415.25607, b10+1:1082.53186, (b13-1295.44)+1:1435.69788, (b16-1175.40)+1:1904.88477];[y1+1:175.11916, y2+1:289.16211, y3+1:360.20053, y4+1:457.25212, y5+1:570.33587, y6+1:671.38594, y7+1:818.45284, y8+1:919.49945, y9+1:1018.57330, (y11-1175.40)+1:1392.71143, (y12-810.26)+1:1904.88477, (y12-1175.40)+1:1539.74027, (y13-810.26)+2:1021.48893, (y17-972.32)+2:1132.…	[b2+1:0.00054, b3+1:-0.00006, b4+1:0.00096, b10+1:0.00195, (b13-1295.44)+1:-0.00303, (b16-1175.40)+1:-0.02109];[y1+1:0.00020, y2+1:0.00023, y3+1:0.00154, y4+1:0.00037, y5+1:0.00005, y6+1:0.00244, y7+1:0.00093, y8+1:-0.00014, y9+1:0.00530, (y11-1175.40)+1:-0.00034, (y12-810.26)+1:0.00541, (y12-1175.40)+1:-0.00690, (y13-810.26)+2:0.03231, (y17-972.32)+2:-0.00115, (y17-1175.40)+3:0.00233, (y17-1295.…	[b2+1:2.70, b3+1:-0.20, b4+1:2.33, b10+1:1.81, (b13-1295.44)+1:-2.11, (b16-1175.40)+1:-11.08];[y1+1:1.17, y2+1:0.80, y3+1:4.28, y4+1:0.80, y5+1:0.09, y6+1:3.64, y7+1:1.13, y8+1:-0.15, y9+1:5.21, (y11-1175.40)+1:-0.25, (y12-810.26)+1:2.84, (y12-1175.40)+1:-4.48, (y13-810.26)+2:15.83, (y17-972.32)+2:-0.51, (y17-1175.40)+3:1.13, (y17-1295.44)+2:-1.08, (y18-1175.40)+2:1.01, (y19-1175.40)+2:0.96];[(M0…	[b2+1:104306, b3+1:52767, b4+1:51443, b10+1:4945, (b13-1295.44)+1:3761, (b16-1175.40)+1:3749];[y1+1:9835, y2+1:4260, y3+1:5132, y4+1:240991, y5+1:27087, y6+1:45292, y7+1:41486, y8+1:44106, y9+1:12606, (y11-1175.40)+1:8165, (y12-810.26)+1:3749, (y12-1175.40)+1:8028, (y13-810.26)+2:18767, (y17-972.32)+2:32311, (y17-1175.40)+3:13482, (y17-1295.44)+2:13393, (y18-1175.40)+2:55024, (y19-1175.40)+2:8451…	37	T	0	0	0	24.1678	4.07576	9.17904	1378.48	H6N2	12.6533
C:\Users\Bertozzi Lab\Desktop\Stacy\Raw Files\Mucinome Raw Files\OC107\200921_SAM_OC107_Asc1_Slice3.raw	24376	44.4947	24325	1163.2	3	3486.57	P01024	Homo sapiens OX=9606	Complement C3	[74 to 94]	TVLTPATNHMGNVTFTIPANR	K,E	TVLTPATNHM[Common Variable:Oxidation on M]GN[N-Glycosylation:H5N2 on N]VTFTIPANR	2	3486.57	37.4078	0	[b2+1, b3+1, b4+1, b6+1, b9+1, b10+1, (b12-1013.34)+1, (b13-1013.34)+1];[y1+1, y2+1, y4+1, y5+1, y6+1, y7+1, y8+1, y9+1, (y11-1013.34)+1, (y12-1013.34)+1, (y13-648.21)+2, (y17-648.21)+2, (y17-1013.34)+2, (y18-1013.34)+2, (y19-1013.34)+2];[(M0-1216.42)+2, (M0-1133.38)+2, (M0-1013.34)+2, (M0-810.26)+2, (M0-486.16)+2];[D109+1, D126+1, D138+1, D144+1, D163+1, D168+1, D186+1, D204+1, D366+1]	[b2+1:201.12352, b3+1:314.20746, b4+1:415.25513, b6+1:583.34668, b9+1:935.49640, b10+1:1082.53760, (b12-1013.34)+1:1456.66138, (b13-1013.34)+1:1555.73450];[y1+1:175.11893, y2+1:289.16107, y4+1:457.25154, y5+1:570.33539, y6+1:671.38472, y7+1:818.45089, y8+1:919.49921, y9+1:1018.57086, (y11-1013.34)+1:1392.70219, (y12-1013.34)+1:1539.74817, (y13-648.21)+2:1021.49248, (y17-648.21)+2:1213.06505, (y17…	[b2+1:0.00015, b3+1:0.00003, b4+1:0.00002, b6+1:0.00169, b9+1:0.00189, b10+1:0.00769, (b12-1013.34)+1:-0.01229, (b13-1013.34)+1:-0.00758];[y1+1:-0.00003, y2+1:-0.00081, y4+1:-0.00021, y5+1:-0.00043, y6+1:0.00122, y7+1:-0.00103, y8+1:-0.00039, y9+1:0.00286, (y11-1013.34)+1:-0.00958, (y12-1013.34)+1:0.00100, (y13-648.21)+2:0.03941, (y17-648.21)+2:0.00408, (y17-1013.34)+2:-0.00003, (y18-1013.34)+2:0…	[b2+1:0.75, b3+1:0.08, b4+1:0.04, b6+1:2.90, b9+1:2.02, b10+1:7.11, (b12-1013.34)+1:-8.44, (b13-1013.34)+1:-4.88];[y1+1:-0.14, y2+1:-2.80, y4+1:-0.47, y5+1:-0.76, y6+1:1.82, y7+1:-1.26, y8+1:-0.42, y9+1:2.81, (y11-1013.34)+1:-6.88, (y12-1013.34)+1:0.65, (y13-648.21)+2:19.31, (y17-648.21)+2:1.68, (y17-1013.34)+2:-0.01, (y18-1013.34)+2:1.99, (y19-1013.34)+2:1.03];[(M0-1216.42)+2:-1.49, (M0-1133.38)…	[b2+1:39479, b3+1:23318, b4+1:24759, b6+1:3323, b9+1:9993, b10+1:6665, (b12-1013.34)+1:4393, (b13-1013.34)+1:5713];[y1+1:9467, y2+1:5911, y4+1:137874, y5+1:15194, y6+1:20708, y7+1:25013, y8+1:30013, y9+1:8449, (y11-1013.34)+1:6762, (y12-1013.34)+1:6083, (y13-648.21)+2:8044, (y17-648.21)+2:8104, (y17-1013.34)+2:56497, (y18-1013.34)+2:18184, (y19-1013.34)+2:25212];[(M0-1216.42)+2:42527, (M0-1133.38…	37	T	0	0	0	23.1322	5.10988	9.16573	1216.42	H5N2	14.1672
C:\Users\Bertozzi Lab\Desktop\Stacy\Raw Files\Mucinome Raw Files\OC107\200921_SAM_OC107_Asc1_Slice2.raw	24356	44.4907	24308	913.166	4	3648.63	P01024	Homo sapiens OX=9606	Complement C3	[74 to 94]	TVLTPATNHMGNVTFTIPANR	K,E	TVLTPATNHM[Common Variable:Oxidation on M]GN[N-Glycosylation:H6N2 on N]VTFTIPANR	2	3648.62	37.3893	0	[b2+1, b3+1, b4+1, b10+1];[y1+1, y2+1, y3+1, y4+2, y5+1, y6+1, y7+1, y8+1, y9+1, (y11-1175.40)+1, (y12-1175.40)+1, (y13-1295.44)+1, (y15-1175.40)+2, (y17-810.26)+2, (y17-972.32)+2, (y17-1175.40)+2, (y18-972.32)+2, (y18-1175.40)+2, (y19-1175.40)+2];[(M0-1175.40)+2, (M0-972.32)+2, (M0-810.26)+2, (M0-648.21)+2];[D109+1, D115+1, D126+1, D138+1, D144+1, D163+1, D168+1, D186+1, D204+1, D366+1]	[b2+1:201.12387, b3+1:314.20749, b4+1:415.25527, b10+1:1082.53052];[y1+1:175.11885, y2+1:289.16211, y3+1:360.19806, y4+2:229.12958, y5+1:570.33581, y6+1:671.38463, y7+1:818.45392, y8+1:919.49915, y9+1:1018.56598, (y11-1175.40)+1:1392.71155, (y12-1175.40)+1:1539.73914, (y13-1295.44)+1:1556.74402, (y15-1175.40)+2:946.45400, (y17-810.26)+2:1213.05806, (y17-972.32)+2:1132.03969, (y17-1175.40)+2:1030.…	[b2+1:0.00050, b3+1:0.00006, b4+1:0.00015, b10+1:0.00061];[y1+1:-0.00010, y2+1:0.00023, y3+1:-0.00093, y4+2:0.00013, y5+1:-0.00001, y6+1:0.00113, y7+1:0.00200, y8+1:-0.00045, y9+1:-0.00203, (y11-1175.40)+1:-0.00022, (y12-1175.40)+1:-0.00803, (y13-1295.44)+1:-0.02088, (y15-1175.40)+2:0.00403, (y17-810.26)+2:-0.00991, (y17-972.32)+2:0.00617, (y17-1175.40)+2:0.00278, (y18-972.32)+2:0.01754, (y18-117…	[b2+1:2.50, b3+1:0.19, b4+1:0.37, b10+1:0.57];[y1+1:-0.58, y2+1:0.80, y3+1:-2.60, y4+2:0.30, y5+1:-0.01, y6+1:1.69, y7+1:2.45, y8+1:-0.49, y9+1:-1.99, (y11-1175.40)+1:-0.16, (y12-1175.40)+1:-5.22, (y13-1295.44)+1:-13.42, (y15-1175.40)+2:2.13, (y17-810.26)+2:-4.09, (y17-972.32)+2:2.73, (y17-1175.40)+2:1.35, (y18-972.32)+2:7.42, (y18-1175.40)+2:0.35, (y19-1175.40)+2:0.10];[(M0-1175.40)+2:-3.44, (M0…	[b2+1:89695, b3+1:46676, b4+1:45253, b10+1:7828];[y1+1:8396, y2+1:3328, y3+1:3527, y4+2:15942, y5+1:22811, y6+1:38041, y7+1:30690, y8+1:31893, y9+1:7674, (y11-1175.40)+1:4767, (y12-1175.40)+1:5495, (y13-1295.44)+1:4135, (y15-1175.40)+2:6107, (y17-810.26)+2:11530, (y17-972.32)+2:16007, (y17-1175.40)+2:131497, (y18-972.32)+2:5491, (y18-1175.40)+2:50150, (y19-1175.40)+2:79810];[(M0-1175.40)+2:234023…	37	T	0	0	0	23.1459	4.06147	10.1819	1378.48	H6N2	11.6872
C:\Users\Bertozzi Lab\Desktop\Stacy\Raw Files\Mucinome Raw Files\OC107\200921_SAM_OC107_Asc1_Slice1.raw	22832	44.2621	22811	913.165	4	3648.63	P01024	Homo sapiens OX=9606	Complement C3	[74 to 94]	TVLTPATNHMGNVTFTIPANR	K,E	TVLTPATNHM[Common Variable:Oxidation on M]GN[N-Glycosylation:H6N2 on N]VTFTIPANR	2	3648.62	37.3601	0	[b2+1, b3+1, b4+1, b10+1, (b12-1175.40)+1, (b14-1175.40)+1];[y1+1, y2+1, y3+1, y4+2, y5+1, y6+1, y7+1, y8+1, y9+1, (y11-1175.40)+1, (y13-810.26)+2, (y13-1295.44)+1, (y17-810.26)+2, (y17-972.32)+2, (y17-1175.40)+3, (y17-1295.44)+1, (y18-972.32)+2, (y18-1175.40)+2];[(M0-1378.48)+2, (M0-1295.44)+2, (M0-1175.40)+2, (M0-810.26)+2];[D109+1, D126+1, D138+1, D144+1, D163+1, D168+1, D186+1, D204+1, D366+1]	[b2+1:201.12390, b3+1:314.20786, b4+1:415.25511, b10+1:1082.52917, (b12-1175.40)+1:1456.67737, (b14-1175.40)+1:1656.80151];[y1+1:175.11928, y2+1:289.16162, y3+1:360.19852, y4+2:229.12962, y5+1:570.33566, y6+1:671.38591, y7+1:818.45325, y8+1:919.49902, y9+1:1018.56348, (y11-1175.40)+1:1392.69470, (y13-810.26)+2:1021.48877, (y13-1295.44)+1:1556.74927, (y17-810.26)+2:1213.06313, (y17-972.32)+2:1132.…	[b2+1:0.00053, b3+1:0.00042, b4+1:0.00000, b10+1:-0.00073, (b12-1175.40)+1:0.00370, (b14-1175.40)+1:0.01175];[y1+1:0.00033, y2+1:-0.00026, y3+1:-0.00048, y4+2:0.00020, y5+1:-0.00016, y6+1:0.00241, y7+1:0.00133, y8+1:-0.00057, y9+1:-0.00453, (y11-1175.40)+1:-0.01707, (y13-810.26)+2:0.03199, (y13-1295.44)+1:-0.01563, (y17-810.26)+2:0.00022, (y17-972.32)+2:-0.00457, (y17-1175.40)+3:0.00198, (y17-129…	[b2+1:2.66, b3+1:1.36, b4+1:0.01, b10+1:-0.68, (b12-1175.40)+1:2.54, (b14-1175.40)+1:7.10];[y1+1:1.87, y2+1:-0.90, y3+1:-1.33, y4+2:0.44, y5+1:-0.28, y6+1:3.60, y7+1:1.63, y8+1:-0.62, y9+1:-4.45, (y11-1175.40)+1:-12.26, (y13-810.26)+2:15.68, (y13-1295.44)+1:-10.05, (y17-810.26)+2:0.09, (y17-972.32)+2:-2.02, (y17-1175.40)+3:0.96, (y17-1295.44)+1:-0.79, (y18-972.32)+2:-0.26, (y18-1175.40)+2:-0.09];…	[b2+1:93514, b3+1:41764, b4+1:37428, b10+1:7505, (b12-1175.40)+1:3375, (b14-1175.40)+1:4060];[y1+1:11237, y2+1:4478, y3+1:5003, y4+2:14423, y5+1:17968, y6+1:26989, y7+1:24991, y8+1:33115, y9+1:5981, (y11-1175.40)+1:5762, (y13-810.26)+2:15708, (y13-1295.44)+1:3359, (y17-810.26)+2:9522, (y17-972.32)+2:15090, (y17-1175.40)+3:8751, (y17-1295.44)+1:3756, (y18-972.32)+2:6799, (y18-1175.40)+2:37263];[(M…	37	T	0	0	0	24.1044	4.07283	9.18281	1378.48	H6N2	15.4875
C:\Users\Bertozzi Lab\Desktop\Stacy\Raw Files\Mucinome Raw Files\OC107\200921_SAM_OC107_Asc1_Slice3.raw	7081	21.5693	7042	779.847	4	3115.36	P01857|P0DOX5		Immunoglobulin heavy constant gamma 1|Immunoglobulin gamma-1 heavy chain		TKPREEQYNSTYR	K,V	TKPREEQYN[N-Glycosylation:H3N4F1 on N]STYR	1	3115.34	36.6861	0	[b1+1, b2+1, b4+1, b5+1, b6+1, b8+1];[y1+1, y2+1, y3+1, y4+1, (y5-1241.45)+1, (y6-1241.45)+1, (y7-1241.45)+1, (y7-1361.50)+1];[(M0-1444.53)+2, (M0-1361.50)+2, (M0-1241.45)+2, (M0-1095.40)+2, (M0-1038.38)+2, (M0-892.32)+2, (M0-876.32)+2, (M0-730.26)+2, (M0-714.27)+2, (M0-568.21)+2, (M0-552.22)+2, (M0-406.16)+2];[D109+1, D115+1, D126+1, D138+1, D144+1, D163+1, D168+1, D186+1, D204+1, D366+1]	[b1+1:102.05564, b2+1:230.15147, b4+1:483.30713, b5+1:612.35004, b6+1:741.39453, b8+1:1032.50403];[y1+1:175.12010, y2+1:338.18378, y3+1:439.23114, y4+1:526.26514, (y5-1241.45)+1:843.39191, (y6-1241.45)+1:1006.45184, (y7-1241.45)+1:1134.50940, (y7-1361.50)+1:1014.46960];[(M0-1444.53)+2:836.41345, (M0-1361.50)+2:877.93219, (M0-1241.45)+2:937.95362, (M0-1095.40)+2:1010.98303, (M0-1038.38)+2:1039.494…	[b1+1:0.00069, b2+1:0.00156, b4+1:0.00334, b5+1:0.00365, b6+1:0.00555, b8+1:-0.00686];[y1+1:0.00115, y2+1:0.00150, y3+1:0.00118, y4+1:0.00315, (y5-1241.45)+1:0.00762, (y6-1241.45)+1:0.00423, (y7-1241.45)+1:0.00321, (y7-1361.50)+1:0.00459];[(M0-1444.53)+2:-0.01160, (M0-1361.50)+2:-0.01231, (M0-1241.45)+2:-0.01063, (M0-1095.40)+2:-0.00972, (M0-1038.38)+2:-0.00880, (M0-892.32)+2:-0.00894, (M0-876.32…	[b1+1:6.79, b2+1:6.79, b4+1:6.92, b5+1:5.97, b6+1:7.50, b8+1:-6.65];[y1+1:6.60, y2+1:4.44, y3+1:2.69, y4+1:6.00, (y5-1241.45)+1:9.05, (y6-1241.45)+1:4.21, (y7-1241.45)+1:2.83, (y7-1361.50)+1:4.53];[(M0-1444.53)+2:-6.94, (M0-1361.50)+2:-7.02, (M0-1241.45)+2:-5.67, (M0-1095.40)+2:-4.81, (M0-1038.38)+2:-4.24, (M0-892.32)+2:-4.02, (M0-876.32)+2:-3.93, (M0-730.26)+2:-3.51, (M0-714.27)+2:-3.52, (M0-568…	[b1+1:6219, b2+1:37534, b4+1:46813, b5+1:45938, b6+1:118415, b8+1:10883];[y1+1:221925, y2+1:47711, y3+1:23666, y4+1:43327, (y5-1241.45)+1:3525, (y6-1241.45)+1:9182, (y7-1241.45)+1:8698, (y7-1361.50)+1:3680];[(M0-1444.53)+2:187081, (M0-1361.50)+2:876871, (M0-1241.45)+2:877956, (M0-1095.40)+2:1373962, (M0-1038.38)+2:349487, (M0-892.32)+2:632313, (M0-876.32)+2:971762, (M0-730.26)+2:2285658, (M0-714.…	36	T	0	0	0	14.006	12.1367	10.5433	1444.53	H3N4F1	5.31424
C:\Users\Bertozzi Lab\Desktop\Stacy\Raw Files\Mucinome Raw Files\OC107\200921_SAM_OC107_Asc1_Slice4.raw	8954	21.3405	8897	779.848	4	3115.36	P01857|P0DOX5		Immunoglobulin heavy constant gamma 1|Immunoglobulin gamma-1 heavy chain		TKPREEQYNSTYR	K,V	TKPREEQYN[N-Glycosylation:H3N4F1 on N]STYR	1	3115.34	36.6537	0	[b1+1, b2+1, b4+1, b5+1, b6+1, b8+1];[y1+1, y2+1, y3+1, y4+1, (y5-892.32)+1, (y6-1241.45)+1, (y7-1038.38)+1, (y7-1241.45)+1];[(M0-1444.53)+2, (M0-1361.50)+2, (M0-1241.45)+2, (M0-1095.40)+2, (M0-1038.38)+2, (M0-892.32)+2, (M0-876.32)+2, (M0-730.26)+2, (M0-714.27)+2, (M0-568.21)+2, (M0-552.22)+2, (M0-406.16)+2];[D109+1, D115+1, D126+1, D138+1, D144+1, D163+1, D168+1, D186+1, D204+1, D366+1]	[b1+1:102.05561, b2+1:230.15143, b4+1:483.30603, b5+1:612.34973, b6+1:741.39301, b8+1:1032.51697];[y1+1:175.12024, y2+1:338.18326, y3+1:439.23230, y4+1:526.26495, (y5-892.32)+1:1192.54468, (y6-1241.45)+1:1006.44934, (y7-1038.38)+1:1337.59497, (y7-1241.45)+1:1134.51868];[(M0-1444.53)+2:836.41258, (M0-1361.50)+2:877.93134, (M0-1241.45)+2:937.95286, (M0-1095.40)+2:1010.98206, (M0-1038.38)+2:1039.493…	[b1+1:0.00066, b2+1:0.00151, b4+1:0.00224, b5+1:0.00335, b6+1:0.00403, b8+1:0.00608];[y1+1:0.00129, y2+1:0.00098, y3+1:0.00234, y4+1:0.00297, (y5-892.32)+1:0.02311, (y6-1241.45)+1:0.00173, (y7-1038.38)+1:0.00941, (y7-1241.45)+1:0.01249];[(M0-1444.53)+2:-0.01708, (M0-1361.50)+2:-0.01776, (M0-1241.45)+2:-0.01590, (M0-1095.40)+2:-0.01541, (M0-1038.38)+2:-0.01352, (M0-892.32)+2:-0.01470, (M0-876.32)+…	[b1+1:6.49, b2+1:6.59, b4+1:4.64, b5+1:5.47, b6+1:5.44, b8+1:5.90];[y1+1:7.40, y2+1:2.90, y3+1:5.34, y4+1:5.65, (y5-892.32)+1:19.40, (y6-1241.45)+1:1.72, (y7-1038.38)+1:7.04, (y7-1241.45)+1:11.02];[(M0-1444.53)+2:-10.22, (M0-1361.50)+2:-10.12, (M0-1241.45)+2:-8.48, (M0-1095.40)+2:-7.63, (M0-1038.38)+2:-6.51, (M0-892.32)+2:-6.61, (M0-876.32)+2:-6.47, (M0-730.26)+2:-6.10, (M0-714.27)+2:-5.97, (M0-5…	[b1+1:2766, b2+1:38335, b4+1:43850, b5+1:35182, b6+1:110423, b8+1:12125];[y1+1:186171, y2+1:41242, y3+1:16994, y4+1:38730, (y5-892.32)+1:23209, (y6-1241.45)+1:8054, (y7-1038.38)+1:4561, (y7-1241.45)+1:7597];[(M0-1444.53)+2:161724, (M0-1361.50)+2:735936, (M0-1241.45)+2:747981, (M0-1095.40)+2:1125952, (M0-1038.38)+2:313431, (M0-892.32)+2:514166, (M0-876.32)+2:857883, (M0-730.26)+2:2141506, (M0-714.…	36	T	0	0	0	14.0061	12.1561	10.4915	1444.53	H3N4F1	5.24289
C:\Users\Bertozzi Lab\Desktop\Stacy\Raw Files\Mucinome Raw Files\OC107\200921_SAM_OC107_Asc1_Slice7.raw	21295	32.9846	21262	1225.18	3	3672.52	P02749	Homo sapiens OX=9606	Beta-2-glycoprotein 1	[155 to 167]	VYKPSAGNNSLYR	R,D	VYKPSAGN[N-Glycosylation:H5N4A2 on N]NSLYR	1	3672.52	36.6272	1	[b2+1, b3+1, (b8-2001.69)+1, (b10-2121.73)+1];[y1+1, y2+1, y5+1, (y6-2001.69)+1, (y7-2001.69)+1, (y10-1636.56)+1, (y10-1798.61)+1, (y10-2001.69)+1, (y10-2121.73)+1, (y11-2001.69)+2, (y12-2121.73)+1];[(M0-2204.77)+1, (M0-2121.73)+1, (M0-2001.69)+1, (M0-1798.61)+2, (M0-1636.56)+2, (M0-1474.51)+2, (M0-1312.46)+2, (M0-1109.38)+2, (M0-947.32)+2, (M0-744.24)+2];[D109+1, D126+1, D138+1, D144+1, D163+1, …	[b2+1:263.13879, b3+1:391.23352, (b8-2001.69)+1:1020.48474, (b10-2121.73)+1:1101.51978];[y1+1:175.11884, y2+1:338.18127, y5+1:652.34637, (y6-2001.69)+1:969.44568, (y7-2001.69)+1:1026.49353, (y10-1636.56)+1:1646.74683, (y10-1798.61)+1:1484.68555, (y10-2001.69)+1:1281.60242, (y10-2121.73)+1:1161.56750, (y11-2001.69)+2:705.35424, (y12-2121.73)+1:1452.71912];[(M0-2204.77)+1:1468.75268, (M0-2121.73)+1…	[b2+1:-0.00022, b3+1:-0.00046, (b8-2001.69)+1:-0.01491, (b10-2121.73)+1:-0.01365];[y1+1:-0.00012, y2+1:-0.00101, y5+1:0.00507, (y6-2001.69)+1:-0.01792, (y7-2001.69)+1:0.00847, (y10-1636.56)+1:0.00767, (y10-1798.61)+1:-0.00079, (y10-2001.69)+1:-0.00455, (y10-2121.73)+1:0.00172, (y11-2001.69)+2:-0.00073, (y12-2121.73)+1:-0.00496];[(M0-2204.77)+1:-0.00482, (M0-2121.73)+1:0.00009, (M0-2001.69)+1:-0.0…	[b2+1:-0.86, b3+1:-1.18, (b8-2001.69)+1:-14.62, (b10-2121.73)+1:-12.40];[y1+1:-0.67, y2+1:-2.98, y5+1:7.79, (y6-2001.69)+1:-18.50, (y7-2001.69)+1:8.26, (y10-1636.56)+1:4.66, (y10-1798.61)+1:-0.53, (y10-2001.69)+1:-3.55, (y10-2121.73)+1:1.48, (y11-2001.69)+2:-0.52, (y12-2121.73)+1:-3.42];[(M0-2204.77)+1:-3.28, (M0-2121.73)+1:0.06, (M0-2001.69)+1:-2.31, (M0-1798.61)+2:-2.23, (M0-1636.56)+2:-1.41, (…	[b2+1:7638, b3+1:5044, (b8-2001.69)+1:3292, (b10-2121.73)+1:10619];[y1+1:5913, y2+1:3894, y5+1:3639, (y6-2001.69)+1:4627, (y7-2001.69)+1:3232, (y10-1636.56)+1:5296, (y10-1798.61)+1:7521, (y10-2001.69)+1:32013, (y10-2121.73)+1:4103, (y11-2001.69)+2:13899, (y12-2121.73)+1:5204];[(M0-2204.77)+1:28210, (M0-2121.73)+1:29460, (M0-2001.69)+1:191681, (M0-1798.61)+2:67883, (M0-1636.56)+2:73764, (M0-1474.5…	36	T	0	0	0	15.0161	10.1144	11.4967	2204.77	H5N4A2	23.7718
[truncated: 648 more rows]

## Sheet: OC107 Asc2
File Name	Scan Number	Scan Retention Time	Precursor Scan Number	Precursor MZ	Precursor Charge	Precursor Mass	Protein Accession	Organism	Protein Name	Start and End Residues In Protein	Base Sequence	FlankingResidues	Full Sequence	Number of Mods	Peptide Monoisotopic Mass	Score	Rank	Matched Ion Series	Matched Ion Mass-To-Charge Ratios	Matched Ion Mass Diff (Da)	Matched Ion Mass Diff (Ppm)	Matched Ion Intensities	Matched Ion Counts	Decoy/Contaminant/Target	QValue	PEP	PEP_QValue	Localization Score	Yion Score	DiagonosticIon Score	GlycanMass	Plausible GlycanComposition	R138/144
[truncated: 552 more rows]

## Sheet: OC107 Asc3
File Name	Scan Number	Scan Retention Time	Precursor Scan Number	Precursor MZ	Precursor Charge	Precursor Mass	Protein Accession	Organism	Protein Name	Start and End Residues In Protein	Base Sequence	FlankingResidues	Full Sequence	Number of Mods	Peptide Monoisotopic Mass	Score	Rank	Matched Ion Series	Matched Ion Mass-To-Charge Ratios	Matched Ion Mass Diff (Da)	Matched Ion Mass Diff (Ppm)	Matched Ion Intensities	Matched Ion Counts	Decoy/Contaminant/Target	QValue	PEP	PEP_QValue	Localization Score	Yion Score	DiagonosticIon Score	GlycanMass	Plausible GlycanComposition	R138/144
[truncated: 536 more rows]

## Sheet: OC107 Elute1
File Name	Scan Number	Scan Retention Time	Precursor Scan Number	Precursor MZ	Precursor Charge	Precursor Mass	Protein Accession	Organism	Protein Name	Start and End Residues In Protein	Base Sequence	FlankingResidues	Full Sequence	Number of Mods	Peptide Monoisotopic Mass	Score	Rank	Matched Ion Series	Matched Ion Mass-To-Charge Ratios	Matched Ion Mass Diff (Da)	Matched Ion Mass Diff (Ppm)	Matched Ion Intensities	Matched Ion Counts	Decoy/Contaminant/Target	QValue	PEP	PEP_QValue	Localization Score	Yion Score	DiagonosticIon Score	GlycanMass	Plausible GlycanComposition	R138/144
[truncated: 238 more rows]

[truncated: 27 more sheets: OC107 Elute2, OC107 Elute3, OC109 Asc1, OC109 Asc2, OC109 Asc3, OC109 Elute1, OC109 Elute2, OC109 Elute3, OC114 Asc1, OC114 Asc2, OC114 Asc3, OC114 Elute1, OC114 Elute2, OC114 Elute3, OC234 Asc1, OC234 Asc2, OC234 Asc3, OC234 Elute1, OC234 Elute2, OC234 Elute3 …]
