# Supplementary material for: Revealing the human mucinome
Source: Nat Commun. 2022 Jun 20;13:3542. doi: 10.1038/s41467-022-31062-4 (PMC9209528; doi:10.1038/s41467-022-31062-4)
Supplement: Supplementary file 14 — Supplementary Dataset 11 [file 41467_2022_31062_MOESM14_ESM.xlsx]

## Sheet: Tab Summary
Order of Tabs
OC107 Asc1
OC107 Asc2
OC107 Asc3
OC107 Elute1
OC107 Elute2
OC107 Elute3
OC109 Asc1
OC109 Asc2
OC109 Asc3
OC109 Elute1
OC109 Elute2
OC109 Elute3
OC114 Asc1
OC114 Asc2
OC114 Asc3
OC114 Elute1
OC114 Elute2
OC114 Elute3
OC234 Asc1
OC234 Asc2
OC234 Asc3
OC234 Elute1
OC234 Elute2
OC234 Elute3
OC235 Asc1
OC235 Asc2
OC235 Asc3
OC235 Elute1
OC235 Elute2
OC235 Elute3
Overlap

## Sheet: OC107 Asc1
File Name	Scan Number	Scan Retention Time	Precursor Scan Number	Precursor MZ	Precursor Charge	Precursor Mass	Protein Accession	Organism	Protein Name	Start and End Residues In Protein	Base Sequence	FlankingResidues	Full Sequence	Number of Mods	Peptide Monoisotopic Mass	Score	Rank	Matched Ion Series	Matched Ion Mass-To-Charge Ratios	Matched Ion Mass Diff (Da)	Matched Ion Mass Diff (Ppm)	Matched Ion Intensities	Matched Ion Counts	Decoy/Contaminant/Target	QValue	PEP	PEP_QValue	Localization Score	Yion Score	DiagonosticIon Score	Plausible Number Of Glycans	Total Glycosylation sites	GlycanMass	Plausible GlycanComposition	N-Glycan motif Check	R138/144	Plausible GlycanStructure	GlycanLocalizationLevel	Concatenate	Localized Glycans with Protein Site Specific Probability	All potential glycan localizations	AllSiteSpecificLocalizationProbability
C:\Users\Bertozzi Lab\Desktop\Stacy\Raw Files\Mucinome Raw Files\OC107\200921_SAM_OC107_Asc1_Slice8.raw	17977	30.8575	17924	744.596	4	2974.35	P02647	Homo sapiens OX=9606	Apolipoprotein A-I	[213 to 230]	LAEYHAKATEHLSTLSEK	R,A	LAEYHAKATEHLSTLS[O-Glycosylation:H1N1A2 on X]EK	1	2974.36	35.168	0	{17977@[b2+1, b3+1, b4+1, b5+1, b6+1, b7+1, b8+1, b9+1, b10+1, b11+2, b12+1, b13+1, b14+1, b15+2, b16+2, b17+2];[y1+1, y2+1, y3+1, y4+1, y5+1, y6+1, y7+1, y8+2, y9+1, y10+1, y11+1, y12+1, y13+1, y14+3, y15+3, y16+3, y17+3];[(M0-744.24)+2, (M0-947.32)+2];[D109+1, D126+1, D138+1, D144+1, D168+1, D186+1, D204+1, D274+1, D292+1, D366+1]}	{17977@[b2+1:185.12860, b3+1:314.17068, b4+1:477.23566, b5+1:614.29175, b6+1:685.33093, b7+1:813.42639, b8+1:884.46136, b9+1:985.50604, b10+1:1114.55228, b11+2:626.31003, b12+1:1364.69480, b13+1:1451.72864, b14+1:1552.79761, b15+2:833.43326, b16+2:876.94681, b17+2:941.47054];[y1+1:147.11287, y2+1:276.15555, y3+1:363.18734, y4+1:476.27170, y5+1:577.31921, y6+1:664.35191, y7+1:777.43912, y8+2:457.7…	{17977@[b2+1:0.00015, b3+1:-0.00036, b4+1:0.00128, b5+1:-0.00154, b6+1:0.00053, b7+1:0.00103, b8+1:-0.00111, b9+1:-0.00411, b10+1:-0.00047, b11+2:0.00112, b12+1:-0.00092, b13+1:0.00088, b14+1:0.02217, b15+2:-0.00025, b16+2:-0.00517, b17+2:-0.00032];[y1+1:0.00007, y2+1:0.00015, y3+1:-0.00008, y4+1:0.00021, y5+1:0.00005, y6+1:0.00072, y7+1:0.00386, y8+2:0.00082, y9+1:-0.00088, y10+1:0.00188, y11+1:…	{17977@[b2+1:0.80, b3+1:-1.16, b4+1:2.69, b5+1:-2.51, b6+1:0.78, b7+1:1.26, b8+1:-1.26, b9+1:-4.18, b10+1:-0.42, b11+2:0.90, b12+1:-0.68, b13+1:0.61, b14+1:14.29, b15+2:-0.15, b16+2:-2.95, b17+2:-0.17];[y1+1:0.45, y2+1:0.55, y3+1:-0.23, y4+1:0.44, y5+1:0.08, y6+1:1.08, y7+1:4.97, y8+2:0.89, y9+1:-0.84, y10+1:1.65, y11+1:0.76, y12+1:-2.79, y13+1:-2.07, y14+3:0.51, y15+3:1.72, y16+3:1.14, y17+3:0.6…	{17977@[b2+1:64908, b3+1:42965, b4+1:5169, b5+1:35150, b6+1:43127, b7+1:31593, b8+1:13131, b9+1:3778, b10+1:22844, b11+2:36159, b12+1:16160, b13+1:4661, b14+1:9771, b15+2:17532, b16+2:23330, b17+2:36939];[y1+1:27256, y2+1:10973, y3+1:37650, y4+1:18065, y5+1:21333, y6+1:90308, y7+1:53436, y8+2:18935, y9+1:14946, y10+1:33838, y11+1:45203, y12+1:37188, y13+1:32783, y14+3:16223, y15+3:26455, y16+3:57…	{17977@45}	T	0	0	0	0	2.07173	10.1249	1	4	947.323	H1N1A2	FALSE	1.1806	(N(H(A))(A))	Level3	LAEYHAKATEHLSTLSEK_H1N1A2		{@21[16-7]}{@21[14-7]}{@21[13-7]}{@21[9-7]}
C:\Users\Bertozzi Lab\Desktop\Stacy\Raw Files\Mucinome Raw Files\OC107\200921_SAM_OC107_Asc1_Slice7.raw	33515	49.4934	33478	891.44	3	2671.3	P02765	Homo sapiens OX=9606	Alpha-2-HS-glycoprotein	[341 to 361]	TVVQPSVGAAAGPVVPPCPGR	R,I	TVVQPS[O-Glycosylation:H1N1A1 on X]VGAAAGPVVPPC[Common Fixed:Carbamidomethyl on C]PGR	2	2671.29	30.3667	0	{33515@[b2+1, b3+1, b4+1, b5+1, b6+1, b7+1, b8+1, b9+1, b10+1, b11+1, b12+1, b14+1, b15+1];[y1+1, y3+1, y4+1, y5+1, y6+1, y7+1, y8+1, y9+1, y10+1, y11+1, y12+1, y13+1, y14+1, y15+1, y16+1, y17+1, y18+2];[D126+1, D138+1, D144+1, D168+1, D186+1, D204+1, D274+1, D292+1, D366+1]}	{33515@[b2+1:201.12366, b3+1:300.19159, b4+1:428.24919, b5+1:525.30176, b6+1:612.33032, b7+1:711.40179, b8+1:768.42657, b9+1:839.46135, b10+1:910.49828, b11+1:981.53542, b12+1:1038.55844, b14+1:1234.67554, b15+1:1333.74373];[y1+1:175.11888, y3+1:329.19376, y4+1:489.22073, y5+1:586.27582, y6+1:683.32872, y7+1:782.39856, y8+1:881.47101, y9+1:978.51821, y10+1:1035.54019, y11+1:1106.57816, y12+1:1177…	{33515@[b2+1:0.00030, b3+1:-0.00019, b4+1:-0.00117, b5+1:-0.00137, b6+1:-0.00483, b7+1:-0.00177, b8+1:0.00154, b9+1:-0.00079, b10+1:-0.00097, b11+1:-0.00095, b12+1:0.00060, b14+1:-0.00348, b15+1:-0.00370];[y1+1:-0.00007, y3+1:0.00058, y4+1:-0.00309, y5+1:-0.00077, y6+1:-0.00063, y7+1:0.00079, y8+1:0.00482, y9+1:-0.00074, y10+1:-0.00023, y11+1:0.00063, y12+1:0.00190, y13+1:-0.00249, y14+1:-0.00400…	{33515@[b2+1:1.48, b3+1:-0.65, b4+1:-2.73, b5+1:-2.61, b6+1:-7.90, b7+1:-2.50, b8+1:2.01, b9+1:-0.94, b10+1:-1.07, b11+1:-0.97, b12+1:0.58, b14+1:-2.82, b15+1:-2.77];[y1+1:-0.41, y3+1:1.76, y4+1:-6.34, y5+1:-1.32, y6+1:-0.93, y7+1:1.01, y8+1:5.48, y9+1:-0.75, y10+1:-0.22, y11+1:0.57, y12+1:1.61, y13+1:-2.00, y14+1:-3.06, y15+1:2.22, y16+1:1.49, y17+1:-0.28, y18+2:-0.12];[D126+1:1.25, D138+1:0.67,…	{33515@[b2+1:49394, b3+1:31594, b4+1:25902, b5+1:4732, b6+1:8446, b7+1:15216, b8+1:4115, b9+1:18023, b10+1:23209, b11+1:29181, b12+1:37677, b14+1:19137, b15+1:25576];[y1+1:5209, y3+1:17111, y4+1:4186, y5+1:22808, y6+1:427241, y7+1:45241, y8+1:7963, y9+1:87790, y10+1:102022, y11+1:42206, y12+1:29186, y13+1:15515, y14+1:62874, y15+1:6824, y16+1:7582, y17+1:85486, y18+2:6266];[D126+1:38329, D138+1:2…	{33515@39}	T	0	0	0	0	0	9.17913	1	2	656.228	H1N1A1	FALSE	0.989667	(N(H(A)))	Level3	TVVQPSVGAAAGPVVPPCPGR_H1N1A1		{@7[6-4]}{@7[1-4]}
C:\Users\Bertozzi Lab\Desktop\Stacy\Raw Files\Mucinome Raw Files\OC107\200921_SAM_OC107_Asc1_Slice7.raw	33757	49.8118	33709	891.439	3	2671.3	P02765	Homo sapiens OX=9606	Alpha-2-HS-glycoprotein	[341 to 361]	TVVQPSVGAAAGPVVPPCPGR	R,I	TVVQPS[O-Glycosylation:H1N1A1 on X]VGAAAGPVVPPC[Common Fixed:Carbamidomethyl on C]PGR	2	2671.29	29.3665	0	{33757@[b2+1, b3+1, b4+1, b5+1, b6+1, b7+1, b8+1, b9+1, b10+1, b11+1, b12+1, b14+1, b15+1];[y1+1, y3+1, y4+1, y5+1, y6+1, y7+1, y8+1, y9+1, y10+1, y11+1, y12+1, y13+1, y14+1, y15+1, y16+1, y17+1];[D126+1, D138+1, D144+1, D168+1, D186+1, D204+1, D274+1, D292+1, D366+1]}	{33757@[b2+1:201.12354, b3+1:300.19168, b4+1:428.24979, b5+1:525.30188, b6+1:612.33154, b7+1:711.40363, b8+1:768.42822, b9+1:839.46145, b10+1:910.49640, b11+1:981.53802, b12+1:1038.55945, b14+1:1234.69006, b15+1:1333.74693];[y1+1:175.11951, y3+1:329.19345, y4+1:489.22308, y5+1:586.27567, y6+1:683.32887, y7+1:782.39640, y8+1:881.46790, y9+1:978.51934, y10+1:1035.54067, y11+1:1106.57605, y12+1:1177…	{33757@[b2+1:0.00017, b3+1:-0.00010, b4+1:-0.00057, b5+1:-0.00124, b6+1:-0.00361, b7+1:0.00006, b8+1:0.00319, b9+1:-0.00070, b10+1:-0.00286, b11+1:0.00164, b12+1:0.00161, b14+1:0.01105, b15+1:-0.00050];[y1+1:0.00055, y3+1:0.00027, y4+1:-0.00074, y5+1:-0.00092, y6+1:-0.00049, y7+1:-0.00137, y8+1:0.00171, y9+1:0.00039, y10+1:0.00026, y11+1:-0.00148, y12+1:0.00006, y13+1:0.00328, y14+1:-0.00131, y15…	{33757@[b2+1:0.83, b3+1:-0.34, b4+1:-1.34, b5+1:-2.37, b6+1:-5.90, b7+1:0.08, b8+1:4.16, b9+1:-0.83, b10+1:-3.14, b11+1:1.68, b12+1:1.55, b14+1:8.96, b15+1:-0.38];[y1+1:3.19, y3+1:0.83, y4+1:-1.53, y5+1:-1.57, y6+1:-0.72, y7+1:-1.76, y8+1:1.94, y9+1:0.40, y10+1:0.25, y11+1:-1.33, y12+1:0.05, y13+1:2.63, y14+1:-1.01, y15+1:4.22, y16+1:-2.85, y17+1:-1.08];[D126+1:2.77, D138+1:0.78, D144+1:0.89, D16…	{33757@[b2+1:44560, b3+1:21177, b4+1:24119, b5+1:4768, b6+1:8451, b7+1:17587, b8+1:5792, b9+1:17281, b10+1:19641, b11+1:25933, b12+1:33630, b14+1:13499, b15+1:25306];[y1+1:3892, y3+1:19396, y4+1:5097, y5+1:21431, y6+1:375080, y7+1:37983, y8+1:5515, y9+1:73402, y10+1:71679, y11+1:39659, y12+1:20490, y13+1:15085, y14+1:59133, y15+1:11829, y16+1:6757, y17+1:70940];[D126+1:37309, D138+1:26997, D144+1…	{33757@38}	T	0	0	0	0	0	9.18062	1	2	656.228	H1N1A1	FALSE	1.06444	(N(H(A)))	Level3	TVVQPSVGAAAGPVVPPCPGR_H1N1A1		{@7[6-4]}{@7[1-4]}
C:\Users\Bertozzi Lab\Desktop\Stacy\Raw Files\Mucinome Raw Files\OC107\200921_SAM_OC107_Asc1_Slice7.raw	33554	49.5437	33502	891.44	3	2671.3	P02765	Homo sapiens OX=9606	Alpha-2-HS-glycoprotein	[341 to 361]	TVVQPSVGAAAGPVVPPCPGR	R,I	TVVQPS[O-Glycosylation:H1N1A1 on X]VGAAAGPVVPPC[Common Fixed:Carbamidomethyl on C]PGR	2	2671.29	29.3546	0	{33554@[b2+1, b3+1, b4+1, b6+1, b7+1, b8+1, b9+1, b10+1, b11+1, b12+1, b14+1, b15+1];[y1+1, y3+1, y4+1, y5+1, y6+1, y7+1, y8+1, y9+1, y10+1, y11+1, y12+1, y13+1, y14+1, y15+1, y16+1, y17+2, y18+2];[D126+1, D138+1, D144+1, D168+1, D186+1, D204+1, D274+1, D292+1, D366+1]}	{33554@[b2+1:201.12344, b3+1:300.19174, b4+1:428.24994, b6+1:612.33295, b7+1:711.40298, b8+1:768.42493, b9+1:839.46334, b10+1:910.50055, b11+1:981.53695, b12+1:1038.55709, b14+1:1234.68215, b15+1:1333.74585];[y1+1:175.11894, y3+1:329.19379, y4+1:489.22379, y5+1:586.27647, y6+1:683.32909, y7+1:782.39642, y8+1:881.46814, y9+1:978.51922, y10+1:1035.54089, y11+1:1106.57608, y12+1:1177.61324, y13+1:12…	{33554@[b2+1:0.00007, b3+1:-0.00004, b4+1:-0.00042, b6+1:-0.00221, b7+1:-0.00058, b8+1:-0.00010, b9+1:0.00119, b10+1:0.00129, b11+1:0.00058, b12+1:-0.00074, b14+1:0.00314, b15+1:-0.00158];[y1+1:-0.00001, y3+1:0.00061, y4+1:-0.00004, y5+1:-0.00012, y6+1:-0.00027, y7+1:-0.00135, y8+1:0.00196, y9+1:0.00027, y10+1:0.00048, y11+1:-0.00144, y12+1:-0.00140, y13+1:-0.00277, y14+1:-0.00256, y15+1:0.00324,…	{33554@[b2+1:0.37, b3+1:-0.14, b4+1:-0.99, b6+1:-3.61, b7+1:-0.82, b8+1:-0.13, b9+1:1.42, b10+1:1.42, b11+1:0.59, b12+1:-0.72, b14+1:2.55, b15+1:-1.18];[y1+1:-0.06, y3+1:1.85, y4+1:-0.09, y5+1:-0.21, y6+1:-0.39, y7+1:-1.72, y8+1:2.22, y9+1:0.28, y10+1:0.47, y11+1:-1.31, y12+1:-1.19, y13+1:-2.22, y14+1:-1.96, y15+1:2.31, y16+1:0.83, y17+2:0.13, y18+2:1.80];[D126+1:0.92, D138+1:0.56, D144+1:0.46, D…	{33554@[b2+1:66046, b3+1:28729, b4+1:36074, b6+1:8982, b7+1:17088, b8+1:8764, b9+1:24107, b10+1:36880, b11+1:32253, b12+1:39759, b14+1:19043, b15+1:31167];[y1+1:2747, y3+1:22270, y4+1:3886, y5+1:30352, y6+1:524988, y7+1:57644, y8+1:8187, y9+1:98174, y10+1:107540, y11+1:56098, y12+1:37387, y13+1:17510, y14+1:75738, y15+1:15403, y16+1:9996, y17+2:73949, y18+2:5568];[D126+1:49927, D138+1:38569, D144…	{33554@38}	T	0	0	0	0	0	9.17777	1	2	656.228	H1N1A1	FALSE	1.07926	(N(H(A)))	Level3	TVVQPSVGAAAGPVVPPCPGR_H1N1A1		{@7[6-4]}{@7[1-4]}
C:\Users\Bertozzi Lab\Desktop\Stacy\Raw Files\Mucinome Raw Files\OC107\200921_SAM_OC107_Asc1_Slice6.raw	31282	47.1951	31226	891.439	3	2671.3	P02765	Homo sapiens OX=9606	Alpha-2-HS-glycoprotein	[341 to 361]	TVVQPSVGAAAGPVVPPCPGR	R,I	TVVQPS[O-Glycosylation:H1N1A1 on X]VGAAAGPVVPPC[Common Fixed:Carbamidomethyl on C]PGR	2	2671.29	29.3358	0	{31282@[b2+1, b3+1, b4+1, b5+1, b6+1, b7+1, b8+1, b9+1, b10+1, b11+1, b12+1, b14+1, b15+1];[y1+1, y3+1, y5+1, y6+1, y7+1, y8+1, y9+1, y10+1, y11+1, y12+1, y13+1, y14+1, y15+1, y16+1, y17+1, y18+1];[D126+1, D138+1, D144+1, D168+1, D186+1, D204+1, D274+1, D292+1, D366+1]}	{31282@[b2+1:201.12332, b3+1:300.19186, b4+1:428.24988, b5+1:525.30255, b6+1:612.33105, b7+1:711.40485, b8+1:768.42206, b9+1:839.45940, b10+1:910.50100, b11+1:981.53512, b12+1:1038.55783, b14+1:1234.68091, b15+1:1333.74363];[y1+1:175.11893, y3+1:329.19426, y5+1:586.27708, y6+1:683.32933, y7+1:782.39768, y8+1:881.46490, y9+1:978.51846, y10+1:1035.54114, y11+1:1106.57690, y12+1:1177.61403, y13+1:12…	{31282@[b2+1:-0.00005, b3+1:0.00008, b4+1:-0.00048, b5+1:-0.00057, b6+1:-0.00410, b7+1:0.00128, b8+1:-0.00297, b9+1:-0.00274, b10+1:0.00174, b11+1:-0.00125, b12+1:-0.00001, b14+1:0.00190, b15+1:-0.00380];[y1+1:-0.00003, y3+1:0.00108, y5+1:0.00049, y6+1:-0.00002, y7+1:-0.00009, y8+1:-0.00128, y9+1:-0.00049, y10+1:0.00073, y11+1:-0.00062, y12+1:-0.00061, y13+1:-0.00332, y14+1:-0.00186, y15+1:-0.007…	{31282@[b2+1:-0.24, b3+1:0.27, b4+1:-1.13, b5+1:-1.09, b6+1:-6.70, b7+1:1.80, b8+1:-3.87, b9+1:-3.27, b10+1:1.92, b11+1:-1.28, b12+1:-0.01, b14+1:1.54, b15+1:-2.85];[y1+1:-0.14, y3+1:3.30, y5+1:0.83, y6+1:-0.04, y7+1:-0.12, y8+1:-1.45, y9+1:-0.50, y10+1:0.70, y11+1:-0.56, y12+1:-0.52, y13+1:-2.66, y14+1:-1.43, y15+1:-5.66, y16+1:1.33, y17+1:-0.57, y18+1:-11.16];[D126+1:2.53, D138+1:2.18, D144+1:0…	{31282@[b2+1:50432, b3+1:24623, b4+1:23866, b5+1:3559, b6+1:4556, b7+1:17604, b8+1:5339, b9+1:16017, b10+1:20413, b11+1:19652, b12+1:30759, b14+1:11758, b15+1:19347];[y1+1:7135, y3+1:22709, y5+1:21660, y6+1:391323, y7+1:45190, y8+1:6867, y9+1:70732, y10+1:78454, y11+1:37999, y12+1:36651, y13+1:12482, y14+1:60956, y15+1:9334, y16+1:6113, y17+1:63784, y18+1:3657];[D126+1:42725, D138+1:27291, D144+1…	{31282@38}	T	0	0	0	0	0	9.16291	1	2	656.228	H1N1A1	FALSE	1.13393	(N(H(A)))	Level3	TVVQPSVGAAAGPVVPPCPGR_H1N1A1		{@7[6-4]}{@7[1-4]}
C:\Users\Bertozzi Lab\Desktop\Stacy\Raw Files\Mucinome Raw Files\OC107\200921_SAM_OC107_Asc1_Slice6.raw	31242	47.1437	31188	891.44	3	2671.3	P02765	Homo sapiens OX=9606	Alpha-2-HS-glycoprotein	[341 to 361]	TVVQPSVGAAAGPVVPPCPGR	R,I	TVVQPS[O-Glycosylation:H1N1A1 on X]VGAAAGPVVPPC[Common Fixed:Carbamidomethyl on C]PGR	2	2671.29	29.3141	0	{31242@[b2+1, b3+1, b4+1, b5+1, b6+1, b7+1, b8+1, b9+1, b10+1, b11+1, b12+1, b14+1, b15+1];[y1+1, y3+1, y5+1, y6+1, y7+1, y8+1, y9+1, y10+1, y11+1, y12+1, y13+1, y14+1, y15+1, y16+1, y17+1, y18+1];[D109+1, D126+1, D138+1, D144+1, D168+1, D186+1, D204+1, D274+1, D292+1, D366+1]}	{31242@[b2+1:201.12362, b3+1:300.19168, b4+1:428.25047, b5+1:525.30139, b6+1:612.32727, b7+1:711.40308, b8+1:768.42010, b9+1:839.46282, b10+1:910.49838, b11+1:981.53778, b12+1:1038.55420, b14+1:1234.67459, b15+1:1333.74280];[y1+1:175.11859, y3+1:329.19275, y5+1:586.27667, y6+1:683.32906, y7+1:782.39670, y8+1:881.46594, y9+1:978.51824, y10+1:1035.54061, y11+1:1106.57578, y12+1:1177.61365, y13+1:12…	{31242@[b2+1:0.00025, b3+1:-0.00010, b4+1:0.00011, b5+1:-0.00173, b6+1:-0.00788, b7+1:-0.00049, b8+1:-0.00493, b9+1:0.00067, b10+1:-0.00088, b11+1:0.00141, b12+1:-0.00364, b14+1:-0.00443, b15+1:-0.00463];[y1+1:-0.00036, y3+1:-0.00043, y5+1:0.00008, y6+1:-0.00030, y7+1:-0.00107, y8+1:-0.00024, y9+1:-0.00070, y10+1:0.00020, y11+1:-0.00175, y12+1:-0.00099, y13+1:0.00547, y14+1:-0.00131, y15+1:0.0041…	{31242@[b2+1:1.25, b3+1:-0.34, b4+1:0.27, b5+1:-3.30, b6+1:-12.89, b7+1:-0.69, b8+1:-6.42, b9+1:0.80, b10+1:-0.97, b11+1:1.44, b12+1:-3.50, b14+1:-3.59, b15+1:-3.47];[y1+1:-2.07, y3+1:-1.31, y5+1:0.14, y6+1:-0.44, y7+1:-1.37, y8+1:-0.27, y9+1:-0.72, y10+1:0.20, y11+1:-1.58, y12+1:-0.84, y13+1:4.39, y14+1:-1.01, y15+1:2.92, y16+1:-2.70, y17+1:-0.31, y18+1:-4.26];[D109+1:-0.21, D126+1:0.61, D138+1:…	{31242@[b2+1:65936, b3+1:28114, b4+1:25324, b5+1:4216, b6+1:4779, b7+1:20794, b8+1:4705, b9+1:18613, b10+1:28792, b11+1:24702, b12+1:41363, b14+1:19688, b15+1:23505];[y1+1:6442, y3+1:22595, y5+1:30336, y6+1:465029, y7+1:47574, y8+1:10134, y9+1:93711, y10+1:96539, y11+1:50271, y12+1:42490, y13+1:15797, y14+1:81899, y15+1:13852, y16+1:9095, y17+1:100779, y18+1:5549];[D109+1:2970, D126+1:51347, D138…	{31242@39}	T	0	0	0	0	0	10.1573	1	2	656.228	H1N1A1	FALSE	1.42179	(N(H(A)))	Level3	TVVQPSVGAAAGPVVPPCPGR_H1N1A1		{@7[6-4]}{@7[1-4]}
C:\Users\Bertozzi Lab\Desktop\Stacy\Raw Files\Mucinome Raw Files\OC107\200921_SAM_OC107_Asc1_Slice7.raw	33493	49.4645	33457	891.438	3	2671.29	P02765	Homo sapiens OX=9606	Alpha-2-HS-glycoprotein	[341 to 361]	TVVQPSVGAAAGPVVPPCPGR	R,I	TVVQPS[O-Glycosylation:H1N1A1 on X]VGAAAGPVVPPC[Common Fixed:Carbamidomethyl on C]PGR	2	2671.29	29.2153	0	{33493@[b2+1, b3+1, b4+1, b6+1, b7+1, b8+1, b9+1, b10+1, b11+1, b12+1, b14+1, b15+1];[y1+1, y3+1, y4+1, y5+1, y6+2, y7+1, y8+1, y9+1, y10+1, y11+1, y12+1, y13+1, y14+1, y15+1, y16+1, y17+2, y18+2];[D126+1, D138+1, D144+1, D168+1, D186+1, D204+1, D274+1, D292+1, D366+1]}	{33493@[b2+1:201.12334, b3+1:300.19168, b4+1:428.24989, b6+1:612.32562, b7+1:711.40247, b8+1:768.42487, b9+1:839.46759, b10+1:910.49822, b11+1:981.53613, b12+1:1038.55640, b14+1:1234.68494, b15+1:1333.74503];[y1+1:175.11873, y3+1:329.19400, y4+1:489.22372, y5+1:586.27638, y6+2:342.16837, y7+1:782.39695, y8+1:881.46741, y9+1:978.51762, y10+1:1035.54092, y11+1:1106.57669, y12+1:1177.61727, y13+1:12…	{33493@[b2+1:-0.00003, b3+1:-0.00010, b4+1:-0.00047, b6+1:-0.00953, b7+1:-0.00110, b8+1:-0.00016, b9+1:0.00545, b10+1:-0.00103, b11+1:-0.00024, b12+1:-0.00144, b14+1:0.00592, b15+1:-0.00239];[y1+1:-0.00022, y3+1:0.00082, y4+1:-0.00010, y5+1:-0.00022, y6+2:0.00010, y7+1:-0.00082, y8+1:0.00122, y9+1:-0.00133, y10+1:0.00051, y11+1:-0.00083, y12+1:0.00263, y13+1:0.00147, y14+1:-0.00357, y15+1:-0.0020…	{33493@[b2+1:-0.16, b3+1:-0.33, b4+1:-1.09, b6+1:-15.59, b7+1:-1.55, b8+1:-0.21, b9+1:6.50, b10+1:-1.14, b11+1:-0.24, b12+1:-1.39, b14+1:4.80, b15+1:-1.80];[y1+1:-1.28, y3+1:2.50, y4+1:-0.21, y5+1:-0.37, y6+2:0.14, y7+1:-1.06, y8+1:1.39, y9+1:-1.36, y10+1:0.49, y11+1:-0.75, y12+1:2.23, y13+1:1.18, y14+1:-2.74, y15+1:-1.49, y16+1:-1.89, y17+2:0.61, y18+2:0.62];[D126+1:1.10, D138+1:0.67, D144+1:0.9…	{33493@[b2+1:44719, b3+1:23967, b4+1:23880, b6+1:4948, b7+1:16734, b8+1:8385, b9+1:15476, b10+1:19890, b11+1:23955, b12+1:30015, b14+1:13594, b15+1:19459];[y1+1:6026, y3+1:17620, y4+1:5644, y5+1:22649, y6+2:56595, y7+1:36450, y8+1:6289, y9+1:65353, y10+1:61237, y11+1:40564, y12+1:23489, y13+1:9004, y14+1:52751, y15+1:4760, y16+1:6723, y17+2:30467, y18+2:8348];[D126+1:44110, D138+1:29519, D144+1:2…	{33493@38}	T	0	0	0	0	0	9.17328	1	2	656.228	H1N1A1	FALSE	1.22186	(N(H(A)))	Level3	TVVQPSVGAAAGPVVPPCPGR_H1N1A1		{@7[6-4]}{@7[1-4]}
C:\Users\Bertozzi Lab\Desktop\Stacy\Raw Files\Mucinome Raw Files\OC107\200921_SAM_OC107_Asc1_Slice8.raw	18005	30.894	17958	744.595	4	2974.35	P02647	Homo sapiens OX=9606	Apolipoprotein A-I	[213 to 230]	LAEYHAKATEHLSTLSEK	R,A	LAEYHAKATEHLSTLS[O-Glycosylation:H1N1A2 on X]EK	1	2974.36	28.1725	0	{18005@[b2+1, b3+1, b5+1, b6+1, b7+1, b8+1, b10+1, b11+2, b12+1, b15+1];[y1+1, y2+1, y3+1, y4+1, y5+1, y6+1, y7+1, y8+1, y9+1, y10+1, y11+1, y12+2, y13+1, y14+2, y15+2, y16+2, y17+2];[(M0-947.32)+2];[D109+1, D126+1, D138+1, D144+1, D168+1, D186+1, D204+1, D274+1, D292+1, D366+1]}	{18005@[b2+1:185.12868, b3+1:314.17108, b5+1:614.29315, b6+1:685.33032, b7+1:813.42487, b8+1:884.46985, b10+1:1114.55469, b11+2:626.31038, b12+1:1364.69263, b15+1:1665.84277];[y1+1:147.11272, y2+1:276.15561, y3+1:363.18762, y4+1:476.27148, y5+1:577.31952, y6+1:664.35248, y7+1:777.43848, y8+1:914.49929, y9+1:1043.53796, y10+1:1144.57570, y11+1:1215.61898, y12+2:672.36174, y13+1:1414.75198, y14+2:7…	{18005@[b2+1:0.00022, b3+1:0.00003, b5+1:-0.00014, b6+1:-0.00008, b7+1:-0.00050, b8+1:0.00737, b10+1:0.00194, b11+2:0.00182, b12+1:-0.00310, b15+1:-0.01672];[y1+1:-0.00009, y2+1:0.00021, y3+1:0.00020, y4+1:-0.00001, y5+1:0.00035, y6+1:0.00128, y7+1:0.00322, y8+1:0.00512, y9+1:0.00120, y10+1:-0.00874, y11+1:-0.00257, y12+2:-0.00031, y13+1:-0.00166, y14+2:-0.00228, y15+2:0.00141, y16+2:-0.00137, y1…	{18005@[b2+1:1.21, b3+1:0.11, b5+1:-0.22, b6+1:-0.12, b7+1:-0.61, b8+1:8.34, b10+1:1.74, b11+2:1.45, b12+1:-2.27, b15+1:-10.04];[y1+1:-0.60, y2+1:0.77, y3+1:0.54, y4+1:-0.01, y5+1:0.61, y6+1:1.93, y7+1:4.14, y8+1:5.60, y9+1:1.15, y10+1:-7.64, y11+1:-2.12, y12+2:-0.23, y13+1:-1.17, y14+2:-1.47, y15+2:0.82, y16+2:-0.74, y17+2:-1.61];[(M0-947.32)+2:-0.42];[D109+1:2.97, D126+1:1.22, D138+1:0.45, D144…	{18005@[b2+1:40644, b3+1:25082, b5+1:24105, b6+1:25941, b7+1:13473, b8+1:9266, b10+1:9007, b11+2:24025, b12+1:7672, b15+1:6229];[y1+1:21166, y2+1:10914, y3+1:29841, y4+1:8056, y5+1:13837, y6+1:50472, y7+1:32926, y8+1:19590, y9+1:10621, y10+1:16661, y11+1:31872, y12+2:11508, y13+1:24296, y14+2:43169, y15+2:53244, y16+2:76301, y17+2:70238];[(M0-947.32)+2:405978];[D109+1:4049, D126+1:87362, D138+1:5…	{18005@38}	T	0	0	0	0	1.06276	10.1237	1	4	947.323	H1N1A2	FALSE	1.2088	(N(H(A))(A))	Level3	LAEYHAKATEHLSTLSEK_H1N1A2		{@21[16-7]}{@21[14-7]}{@21[13-7]}{@21[9-7]}
C:\Users\Bertozzi Lab\Desktop\Stacy\Raw Files\Mucinome Raw Files\OC107\200921_SAM_OC107_Asc1_Slice6.raw	31220	47.1151	31149	891.438	3	2671.29	P02765	Homo sapiens OX=9606	Alpha-2-HS-glycoprotein	[341 to 361]	TVVQPSVGAAAGPVVPPCPGR	R,I	TVVQPS[O-Glycosylation:H1N1A1 on X]VGAAAGPVVPPC[Common Fixed:Carbamidomethyl on C]PGR	2	2671.29	27.2611	0	{31220@[b2+1, b3+1, b4+1, b5+1, b7+1, b9+1, b10+1, b11+1, b12+1, b14+1, b15+1];[y1+1, y3+1, y4+1, y5+1, y6+1, y7+1, y8+1, y9+1, y10+1, y11+1, y12+1, y13+1, y14+1, y15+1, y16+1, y17+2];[D109+1, D126+1, D138+1, D144+1, D168+1, D186+1, D204+1, D274+1, D292+1, D366+1]}	{31220@[b2+1:201.12321, b3+1:300.19165, b4+1:428.24899, b5+1:525.30463, b7+1:711.40302, b9+1:839.45966, b10+1:910.50030, b11+1:981.53888, b12+1:1038.55990, b14+1:1234.67932, b15+1:1333.74864];[y1+1:175.11913, y3+1:329.19476, y4+1:489.22464, y5+1:586.27539, y6+1:683.32912, y7+1:782.39975, y8+1:881.46222, y9+1:978.51882, y10+1:1035.54104, y11+1:1106.57968, y12+1:1177.61816, y13+1:1248.65100, y14+1:…	{31220@[b2+1:-0.00015, b3+1:-0.00013, b4+1:-0.00137, b5+1:0.00150, b7+1:-0.00055, b9+1:-0.00249, b10+1:0.00104, b11+1:0.00251, b12+1:0.00207, b14+1:0.00031, b15+1:0.00121];[y1+1:0.00017, y3+1:0.00158, y4+1:0.00081, y5+1:-0.00120, y6+1:-0.00024, y7+1:0.00198, y8+1:-0.00396, y9+1:-0.00013, y10+1:0.00063, y11+1:0.00216, y12+1:0.00352, y13+1:-0.00075, y14+1:-0.00400, y15+1:0.00756, y16+1:-0.00925, y1…	{31220@[b2+1:-0.77, b3+1:-0.44, b4+1:-3.20, b5+1:2.87, b7+1:-0.78, b9+1:-2.97, b10+1:1.14, b11+1:2.56, b12+1:1.99, b14+1:0.25, b15+1:0.91];[y1+1:0.99, y3+1:4.82, y4+1:1.66, y5+1:-2.05, y6+1:-0.35, y7+1:2.54, y8+1:-4.50, y9+1:-0.13, y10+1:0.61, y11+1:1.95, y12+1:3.00, y13+1:-0.60, y14+1:-3.06, y15+1:5.38, y16+1:-6.21, y17+2:0.59];[D109+1:2.61, D126+1:1.22, D138+1:1.78, D144+1:0.89, D168+1:-1.71, D…	{31220@[b2+1:37851, b3+1:18672, b4+1:19743, b5+1:4246, b7+1:14328, b9+1:9704, b10+1:18809, b11+1:25838, b12+1:24959, b14+1:8761, b15+1:18661];[y1+1:13922, y3+1:14818, y4+1:4346, y5+1:18980, y6+1:336517, y7+1:28639, y8+1:6017, y9+1:71642, y10+1:66539, y11+1:31930, y12+1:24889, y13+1:10982, y14+1:53786, y15+1:5782, y16+1:7752, y17+2:41541];[D109+1:2093, D126+1:27198, D138+1:20689, D144+1:20899, D16…	{31220@37}	T	0	0	0	0	0	10.1196	1	2	656.228	H1N1A1	FALSE	0.989942	(N(H(A)))	Level3	TVVQPSVGAAAGPVVPPCPGR_H1N1A1		{@7[6-4]}{@7[1-4]}
C:\Users\Bertozzi Lab\Desktop\Stacy\Raw Files\Mucinome Raw Files\OC107\200921_SAM_OC107_Asc1_Slice3.raw	22261	41.6633	22215	743.362	4	2969.42	P19827	Homo sapiens OX=9606	Inter-alpha-trypsin inhibitor heavy chain H1	[641 to 661]	RTFVLSALQPSPTHSSSNTQR	R,L	RTFVLSALQPSPTHSSSNT[O-Glycosylation:H1N1A1 on X]QR	1	2969.41	27.1438	0	{22261@[b1+1, b3+1, b4+1, b5+1, b6+2, b7+2, b8+2, b9+1, b11+1, b13+1, b15+2];[y1+1, y2+1, y4+1, y5+1, y6+1, y7+1, y8+2, y9+2, y10+2, y11+2, y12+3, y13+1, y14+2, y16+2];[(M0-453.15)+3, (M0-656.23)+3];[D109+1, D126+1, D138+1, D144+1, D168+1, D186+1, D204+1, D274+1, D292+1, D366+1]}	{22261@[b1+1:157.10872, b3+1:405.22455, b4+1:504.29349, b5+1:617.37598, b6+2:352.70840, b7+2:388.22708, b8+2:444.76938, b9+1:1016.58971, b11+1:1200.67261, b13+1:1398.77295, b15+2:811.93523];[y1+1:175.11902, y2+1:303.17920, y4+1:518.26910, y5+1:605.30103, y6+1:692.33418, y7+1:779.36468, y8+2:458.71561, y9+2:509.23973, y10+2:557.76582, y11+2:601.28189, y12+3:433.54124, y13+1:1426.66679, y14+2:770.3…	{22261@[b1+1:0.00033, b3+1:0.00007, b4+1:0.00060, b5+1:-0.00098, b6+2:0.00054, b7+2:0.00079, b8+2:0.00132, b9+1:0.00097, b11+1:-0.00093, b13+1:-0.00103, b15+2:-0.00173];[y1+1:0.00007, y2+1:0.00167, y4+1:0.00097, y5+1:0.00086, y6+1:0.00199, y7+1:0.00046, y8+2:0.00082, y9+2:0.00138, y10+2:0.00080, y11+2:0.00089, y12+3:0.00079, y13+1:-0.00016, y14+2:-0.00068, y16+2:0.00189];[(M0-453.15)+3:0.00270, (…	{22261@[b1+1:2.12, b3+1:0.17, b4+1:1.19, b5+1:-1.59, b6+2:0.77, b7+2:1.02, b8+2:1.48, b9+1:0.95, b11+1:-0.77, b13+1:-0.73, b15+2:-1.07];[y1+1:0.38, y2+1:5.53, y4+1:1.87, y5+1:1.43, y6+1:2.88, y7+1:0.59, y8+2:0.89, y9+2:1.36, y10+2:0.72, y11+2:0.74, y12+3:0.61, y13+1:-0.11, y14+2:-0.44, y16+2:1.12];[(M0-453.15)+3:1.07, (M0-656.23)+3:0.49];[D109+1:2.05, D126+1:2.68, D138+1:3.24, D144+1:1.05, D168+1…	{22261@[b1+1:4626, b3+1:23739, b4+1:94525, b5+1:79082, b6+2:36096, b7+2:43232, b8+2:24986, b9+1:241771, b11+1:39904, b13+1:10795, b15+2:9739];[y1+1:27923, y2+1:4484, y4+1:8727, y5+1:18679, y6+1:55777, y7+1:109772, y8+2:66689, y9+2:19262, y10+2:294213, y11+2:71138, y12+3:12622, y13+1:14872, y14+2:16689, y16+2:9412];[(M0-453.15)+3:18019, (M0-656.23)+3:808683];[D109+1:2937, D126+1:97127, D138+1:7593…	{22261@37}	T	0	0	0	0	2.05491	10.0805	1	8	656.228	H1N1A1	FALSE	0.930283	(N(H(A)))	Level3	RTFVLSALQPSPTHSSSNTQR_H1N1A1		{@7[19-4]}{@7[17-4]}{@7[16-4]}{@7[15-4]}{@7[13-4]}{@7[11-4]}{@7[6-4]}{@7[2-4]}
C:\Users\Bertozzi Lab\Desktop\Stacy\Raw Files\Mucinome Raw Files\OC107\200921_SAM_OC107_Asc1_Slice7.raw	33831	49.9085	33784	891.439	3	2671.3	P02765	Homo sapiens OX=9606	Alpha-2-HS-glycoprotein	[341 to 361]	TVVQPSVGAAAGPVVPPCPGR	R,I	TVVQPS[O-Glycosylation:H1N1A1 on X]VGAAAGPVVPPC[Common Fixed:Carbamidomethyl on C]PGR	2	2671.29	26.3704	0	{33831@[b2+1, b3+1, b4+1, b6+1, b7+1, b9+1, b10+1, b11+1, b12+1, b14+1, b15+1];[y1+1, y3+1, y4+1, y5+1, y6+1, y7+1, y9+1, y10+1, y11+1, y12+1, y13+1, y14+1, y15+1, y16+1, y17+1];[D126+1, D138+1, D144+1, D168+1, D186+1, D204+1, D274+1, D292+1, D366+1]}	{33831@[b2+1:201.12346, b3+1:300.19165, b4+1:428.25021, b6+1:612.33228, b7+1:711.40875, b9+1:839.46240, b10+1:910.49957, b11+1:981.53760, b12+1:1038.55935, b14+1:1234.68466, b15+1:1333.74500];[y1+1:175.11877, y3+1:329.19357, y4+1:489.22256, y5+1:586.27502, y6+1:683.32915, y7+1:782.39520, y9+1:978.51880, y10+1:1035.54208, y11+1:1106.57718, y12+1:1177.61617, y13+1:1248.65149, y14+1:1305.66797, y15+…	{33831@[b2+1:0.00009, b3+1:-0.00013, b4+1:-0.00015, b6+1:-0.00288, b7+1:0.00519, b9+1:0.00026, b10+1:0.00032, b11+1:0.00123, b12+1:0.00152, b14+1:0.00564, b15+1:-0.00243];[y1+1:-0.00018, y3+1:0.00039, y4+1:-0.00126, y5+1:-0.00157, y6+1:-0.00021, y7+1:-0.00257, y9+1:-0.00015, y10+1:0.00167, y11+1:-0.00034, y12+1:0.00153, y13+1:-0.00026, y14+1:-0.00525, y15+1:-0.00347, y16+1:-0.01243, y17+1:-0.0032…	{33831@[b2+1:0.45, b3+1:-0.44, b4+1:-0.34, b6+1:-4.71, b7+1:7.30, b9+1:0.31, b10+1:0.35, b11+1:1.25, b12+1:1.46, b14+1:4.58, b15+1:-1.82];[y1+1:-1.02, y3+1:1.20, y4+1:-2.59, y5+1:-2.68, y6+1:-0.30, y7+1:-3.29, y9+1:-0.15, y10+1:1.61, y11+1:-0.31, y12+1:1.30, y13+1:-0.21, y14+1:-4.02, y15+1:-2.47, y16+1:-8.34, y17+1:-2.05];[D126+1:0.86, D138+1:1.67, D144+1:1.31, D168+1:-0.43, D186+1:0.27, D204+1:0…	{33831@[b2+1:29540, b3+1:13748, b4+1:15385, b6+1:3747, b7+1:11352, b9+1:11467, b10+1:14037, b11+1:18221, b12+1:20901, b14+1:11862, b15+1:17062];[y1+1:5621, y3+1:17185, y4+1:3651, y5+1:14966, y6+1:240398, y7+1:21486, y9+1:52774, y10+1:51543, y11+1:23539, y12+1:11664, y13+1:4312, y14+1:42364, y15+1:6129, y16+1:6893, y17+1:44966];[D126+1:28790, D138+1:20009, D144+1:12993, D168+1:10097, D186+1:43811,…	{33831@35}	T	0	0	0	0	0	9.19285	1	2	656.228	H1N1A1	FALSE	1.53994	(N(H(A)))	Level3	TVVQPSVGAAAGPVVPPCPGR_H1N1A1		{@7[6-4]}{@7[1-4]}
C:\Users\Bertozzi Lab\Desktop\Stacy\Raw Files\Mucinome Raw Files\OC107\200921_SAM_OC107_Asc1_Slice7.raw	33800	49.8676	33746	891.439	3	2671.3	P02765	Homo sapiens OX=9606	Alpha-2-HS-glycoprotein	[341 to 361]	TVVQPSVGAAAGPVVPPCPGR	R,I	TVVQPS[O-Glycosylation:H1N1A1 on X]VGAAAGPVVPPC[Common Fixed:Carbamidomethyl on C]PGR	2	2671.29	26.3603	0	{33800@[b2+1, b3+1, b4+1, b6+1, b7+1, b9+1, b10+1, b11+1, b12+1, b14+1, b15+1];[y1+1, y3+1, y5+1, y6+1, y7+1, y9+1, y10+1, y11+1, y12+1, y13+1, y14+1, y15+1, y16+1, y17+2, y18+2];[D126+1, D138+1, D144+1, D168+1, D186+1, D204+1, D274+1, D292+1, D366+1]}	{33800@[b2+1:201.12349, b3+1:300.19232, b4+1:428.24915, b6+1:612.33337, b7+1:711.40399, b9+1:839.46130, b10+1:910.49926, b11+1:981.53400, b12+1:1038.55813, b14+1:1234.68075, b15+1:1333.75232];[y1+1:175.11908, y3+1:329.19485, y5+1:586.27667, y6+1:683.32918, y7+1:782.39783, y9+1:978.51849, y10+1:1035.54187, y11+1:1106.57544, y12+1:1177.61458, y13+1:1248.64944, y14+1:1305.67233, y15+1:1404.74845, y1…	{33800@[b2+1:0.00012, b3+1:0.00054, b4+1:-0.00121, b6+1:-0.00178, b7+1:0.00043, b9+1:-0.00084, b10+1:0.00000, b11+1:-0.00237, b12+1:0.00030, b14+1:0.00174, b15+1:0.00489];[y1+1:0.00013, y3+1:0.00167, y5+1:0.00008, y6+1:-0.00018, y7+1:0.00006, y9+1:-0.00045, y10+1:0.00146, y11+1:-0.00209, y12+1:-0.00006, y13+1:-0.00231, y14+1:-0.00089, y15+1:0.00682, y16+1:0.00076, y17+2:0.00175, y18+2:0.00431];[D…	{33800@[b2+1:0.60, b3+1:1.81, b4+1:-2.84, b6+1:-2.91, b7+1:0.60, b9+1:-1.00, b10+1:0.00, b11+1:-2.42, b12+1:0.28, b14+1:1.41, b15+1:3.67];[y1+1:0.73, y3+1:5.10, y5+1:0.14, y6+1:-0.26, y7+1:0.08, y9+1:-0.46, y10+1:1.41, y11+1:-1.89, y12+1:-0.05, y13+1:-1.85, y14+1:-0.68, y15+1:4.86, y16+1:0.51, y17+2:1.10, y18+2:2.51];[D126+1:1.35, D138+1:1.90, D144+1:0.35, D168+1:0.21, D186+1:1.26, D204+1:-0.03, …	{33800@[b2+1:36438, b3+1:16608, b4+1:19795, b6+1:3719, b7+1:16396, b9+1:16915, b10+1:16782, b11+1:17875, b12+1:22724, b14+1:11431, b15+1:21341];[y1+1:3011, y3+1:11709, y5+1:15895, y6+1:286101, y7+1:32279, y9+1:54989, y10+1:64923, y11+1:27964, y12+1:19235, y13+1:9083, y14+1:46681, y15+1:4430, y16+1:6302, y17+2:39923, y18+2:6724];[D126+1:29729, D138+1:18195, D144+1:13867, D168+1:10178, D186+1:49266…	{33800@35}	T	0	0	0	0	0	9.17567	1	2	656.228	H1N1A1	FALSE	1.31216	(N(H(A)))	Level3	TVVQPSVGAAAGPVVPPCPGR_H1N1A1		{@7[6-4]}{@7[1-4]}
C:\Users\Bertozzi Lab\Desktop\Stacy\Raw Files\Mucinome Raw Files\OC107\200921_SAM_OC107_Asc1_Slice2.raw	22373	41.8126	22319	743.363	4	2969.42	P19827	Homo sapiens OX=9606	Inter-alpha-trypsin inhibitor heavy chain H1	[641 to 661]	RTFVLSALQPSPTHSSSNTQR	R,L	RTFVLSALQPSPTHSSSNT[O-Glycosylation:H1N1A1 on X]QR	1	2969.41	26.141	0	{22373@[b1+1, b3+1, b4+1, b5+1, b6+2, b7+2, b8+2, b9+1, b11+1, b13+1];[y1+1, y2+1, y3+1, y4+1, y5+1, y6+1, y7+1, y8+2, y9+2, y10+2, y11+1, y12+3, y13+1, y14+2];[(M0-453.15)+3, (M0-656.23)+3];[D126+1, D138+1, D144+1, D168+1, D186+1, D204+1, D274+1, D292+1, D366+1]}	{22373@[b1+1:157.10873, b3+1:405.22470, b4+1:504.29379, b5+1:617.37913, b6+2:352.70870, b7+2:388.22761, b8+2:444.76937, b9+1:1016.58909, b11+1:1200.67950, b13+1:1398.77515];[y1+1:175.11928, y2+1:303.17877, y3+1:404.22562, y4+1:518.27008, y5+1:605.30096, y6+1:692.33394, y7+1:779.36615, y8+2:458.71576, y9+2:509.24020, y10+2:557.76624, y11+1:1201.55444, y12+3:433.54140, y13+1:1426.66321, y14+2:770.3…	{22373@[b1+1:0.00035, b3+1:0.00022, b4+1:0.00090, b5+1:0.00217, b6+2:0.00113, b7+2:0.00184, b8+2:0.00129, b9+1:0.00034, b11+1:0.00596, b13+1:0.00117];[y1+1:0.00033, y2+1:0.00124, y3+1:0.00041, y4+1:0.00194, y5+1:0.00080, y6+1:0.00175, y7+1:0.00193, y8+2:0.00112, y9+2:0.00231, y10+2:0.00163, y11+1:-0.00116, y12+3:0.00128, y13+1:-0.00374, y14+2:0.00152];[(M0-453.15)+3:0.00296, (M0-656.23)+3:0.00352…	{22373@[b1+1:2.22, b3+1:0.55, b4+1:1.79, b5+1:3.52, b6+2:1.61, b7+2:2.37, b8+2:1.46, b9+1:0.34, b11+1:4.97, b13+1:0.84];[y1+1:1.87, y2+1:4.11, y3+1:1.01, y4+1:3.76, y5+1:1.32, y6+1:2.53, y7+1:2.48, y8+2:1.22, y9+2:2.27, y10+2:1.46, y11+1:-0.97, y12+3:0.99, y13+1:-2.62, y14+2:0.98];[(M0-453.15)+3:1.18, (M0-656.23)+3:1.52];[D126+1:3.45, D138+1:3.63, D144+1:2.27, D168+1:1.76, D186+1:3.45, D204+1:1.6…	{22373@[b1+1:7116, b3+1:23347, b4+1:85646, b5+1:85338, b6+2:24553, b7+2:30509, b8+2:34337, b9+1:212724, b11+1:37652, b13+1:5132];[y1+1:24510, y2+1:4566, y3+1:5784, y4+1:6033, y5+1:19028, y6+1:53999, y7+1:115670, y8+2:75803, y9+2:10249, y10+2:286713, y11+1:27280, y12+3:17895, y13+1:17431, y14+2:19559];[(M0-453.15)+3:29158, (M0-656.23)+3:850004];[D126+1:89612, D138+1:77124, D144+1:74391, D168+1:337…	{22373@35}	T	0	0	0	0	2.05876	9.08302	1	8	656.228	H1N1A1	FALSE	1.10618	(N(H(A)))	Level3	RTFVLSALQPSPTHSSSNTQR_H1N1A1		{@7[19-4]}{@7[17-4]}{@7[16-4]}{@7[15-4]}{@7[13-4]}{@7[11-4]}{@7[6-4]}{@7[2-4]}
C:\Users\Bertozzi Lab\Desktop\Stacy\Raw Files\Mucinome Raw Files\OC107\200921_SAM_OC107_Asc1_Slice2.raw	29037	50.6851	29013	938.781	3	2813.32	P19827	Homo sapiens OX=9606	Inter-alpha-trypsin inhibitor heavy chain H1	[642 to 661]	TFVLSALQPSPTHSSSNTQR	R,L	TFVLSALQPSPTHSSSNT[O-Glycosylation:H1N1A1 on X]QR	1	2813.31	25.2353	0	{29037@[b2+1, b3+1, b4+1, b5+1, b6+1, b7+1, b8+1];[y1+1, y3+1, y5+1, y6+1, y7+1, y8+1, y9+1, y10+1, y11+1, y12+2, y13+1, y14+2, y15+1, y16+2, y17+2, y18+2];[(M0-453.15)+2, (M0-656.23)+2];[D126+1, D138+1, D144+1, D168+1, D186+1, D204+1, D274+1, D292+1, D366+1]}	{29037@[b2+1:249.12364, b3+1:348.19213, b4+1:461.27563, b5+1:548.30920, b6+1:619.34574, b7+1:732.42914, b8+1:860.48809];[y1+1:175.11957, y3+1:404.22595, y5+1:605.30328, y6+1:692.33173, y7+1:779.36475, y8+1:916.42517, y9+1:1017.46320, y10+1:1114.52272, y11+1:1201.55615, y12+2:649.80789, y13+1:1426.67029, y14+2:770.37921, y15+1:1610.79492, y16+2:849.41406, y17+2:905.95573, y18+2:955.48914];[(M0-453…	{29037@[b2+1:0.00027, b3+1:0.00034, b4+1:-0.00021, b5+1:0.00133, b6+1:0.00075, b7+1:0.00008, b8+1:0.00046];[y1+1:0.00062, y3+1:0.00074, y5+1:0.00312, y6+1:-0.00047, y7+1:0.00053, y8+1:0.00204, y9+1:-0.00762, y10+1:-0.00085, y11+1:0.00055, y12+2:0.00014, y13+1:0.00334, y14+2:0.00014, y15+1:0.00680, y16+2:0.00070, y17+2:-0.00003, y18+2:-0.00163];[(M0-453.15)+2:-0.00244, (M0-656.23)+2:0.00052];[D126…	{29037@[b2+1:1.10, b3+1:0.99, b4+1:-0.46, b5+1:2.43, b6+1:1.22, b7+1:0.11, b8+1:0.54];[y1+1:3.54, y3+1:1.85, y5+1:5.16, y6+1:-0.67, y7+1:0.68, y8+1:2.23, y9+1:-7.49, y10+1:-0.76, y11+1:0.46, y12+2:0.11, y13+1:2.35, y14+2:0.09, y15+1:4.22, y16+2:0.41, y17+2:-0.02, y18+2:-0.86];[(M0-453.15)+2:-1.03, (M0-656.23)+2:0.24];[D126+1:2.02, D138+1:1.23, D144+1:0.78, D168+1:0.39, D186+1:0.52, D204+1:0.94, D…	{29037@[b2+1:156714, b3+1:110339, b4+1:18441, b5+1:12312, b6+1:41007, b7+1:27563, b8+1:19907];[y1+1:11589, y3+1:3539, y5+1:4145, y6+1:14229, y7+1:24148, y8+1:17879, y9+1:4065, y10+1:33657, y11+1:10523, y12+2:163476, y13+1:27799, y14+2:51336, y15+1:8688, y16+2:116275, y17+2:79096, y18+2:49101];[(M0-453.15)+2:37471, (M0-656.23)+2:200344];[D126+1:25831, D138+1:30052, D144+1:28332, D168+1:15212, D186…	{29037@34}	T	0	0	0	0	2.04499	9.10164	1	8	656.228	H1N1A1	FALSE	1.06071	(N(H(A)))	Level3	TFVLSALQPSPTHSSSNTQR_H1N1A1		{@7[18-4]}{@7[16-4]}{@7[15-4]}{@7[14-4]}{@7[12-4]}{@7[10-4]}{@7[5-4]}{@7[1-4]}
C:\Users\Bertozzi Lab\Desktop\Stacy\Raw Files\Mucinome Raw Files\OC107\200921_SAM_OC107_Asc1_Slice2.raw	22337	41.7655	22281	743.362	4	2969.42	P19827	Homo sapiens OX=9606	Inter-alpha-trypsin inhibitor heavy chain H1	[641 to 661]	RTFVLSALQPSPTHSSSNTQR	R,L	RTFVLSALQPSPTHSSSNT[O-Glycosylation:H1N1A1 on X]QR	1	2969.41	25.2091	0	{22337@[b1+1, b2+1, b3+1, b4+1, b5+1, b6+1, b7+2, b8+2, b9+1, b11+1, b13+1, b14+2];[y1+1, y3+1, y4+1, y5+1, y6+1, y7+1, y8+2, y9+1, y10+2, y11+2, y12+2, y13+1];[(M0-656.23)+3];[D109+1, D126+1, D138+1, D144+1, D168+1, D186+1, D204+1, D274+1, D292+1, D366+1]}	{22337@[b1+1:157.10860, b2+1:258.15778, b3+1:405.22531, b4+1:504.29284, b5+1:617.37831, b6+1:704.40961, b7+2:388.22706, b8+2:444.76920, b9+1:1016.58865, b11+1:1200.67432, b13+1:1398.77344, b14+2:768.42113];[y1+1:175.11911, y3+1:404.22601, y4+1:518.26819, y5+1:605.29962, y6+1:692.33437, y7+1:779.36405, y8+2:458.71612, y9+1:1017.47119, y10+2:557.76592, y11+2:601.28173, y12+2:649.80837, y13+1:1426.6…	{22337@[b1+1:0.00021, b2+1:0.00171, b3+1:0.00083, b4+1:-0.00006, b5+1:0.00135, b6+1:0.00062, b7+2:0.00074, b8+2:0.00095, b9+1:-0.00009, b11+1:0.00078, b13+1:-0.00054, b14+2:0.00209];[y1+1:0.00016, y3+1:0.00081, y4+1:0.00005, y5+1:-0.00054, y6+1:0.00217, y7+1:-0.00017, y8+2:0.00184, y9+1:0.00038, y10+2:0.00099, y11+2:0.00057, y12+2:0.00110, y13+1:-0.00034];[(M0-656.23)+3:0.00187];[D109+1:0.00018, …	{22337@[b1+1:1.34, b2+1:6.65, b3+1:2.06, b4+1:-0.11, b5+1:2.19, b6+1:0.88, b7+2:0.95, b8+2:1.07, b9+1:-0.09, b11+1:0.65, b13+1:-0.39, b14+2:1.36];[y1+1:0.91, y3+1:2.00, y4+1:0.10, y5+1:-0.90, y6+1:3.15, y7+1:-0.22, y8+2:2.00, y9+1:0.37, y10+2:0.88, y11+2:0.48, y12+2:0.85, y13+1:-0.24];[(M0-656.23)+3:0.81];[D109+1:1.63, D126+1:4.15, D138+1:1.84, D144+1:1.95, D168+1:1.31, D186+1:3.24, D204+1:3.00, …	{22337@[b1+1:4086, b2+1:2825, b3+1:11156, b4+1:44587, b5+1:44958, b6+1:65932, b7+2:18035, b8+2:23709, b9+1:131498, b11+1:20944, b13+1:7409, b14+2:5396];[y1+1:16217, y3+1:3574, y4+1:3485, y5+1:9188, y6+1:22765, y7+1:71146, y8+2:33884, y9+1:10977, y10+2:172584, y11+2:49321, y12+2:483420, y13+1:7742];[(M0-656.23)+3:468936];[D109+1:1593, D126+1:55131, D138+1:44650, D144+1:46961, D168+1:21972, D186+1:…	{22337@35}	T	0	0	0	0	1.05656	10.0826	1	8	656.228	H1N1A1	FALSE	1.00477	(N(H(A)))	Level3	RTFVLSALQPSPTHSSSNTQR_H1N1A1		{@7[19-4]}{@7[17-4]}{@7[16-4]}{@7[15-4]}{@7[13-4]}{@7[11-4]}{@7[6-4]}{@7[2-4]}
C:\Users\Bertozzi Lab\Desktop\Stacy\Raw Files\Mucinome Raw Files\OC107\200921_SAM_OC107_Asc1_Slice1.raw	20919	41.7163	20888	743.362	4	2969.42	P19827	Homo sapiens OX=9606	Inter-alpha-trypsin inhibitor heavy chain H1	[641 to 661]	RTFVLSALQPSPTHSSSNTQR	R,L	RTFVLSALQPSPTHSSSNT[O-Glycosylation:H1N1A1 on X]QR	1	2969.41	25.1672	0	{20919@[b1+1, b3+1, b4+1, b5+1, b6+2, b7+2, b8+2, b9+1, b11+1, b13+1];[y1+1, y3+1, y4+1, y5+1, y6+1, y7+1, y8+2, y9+1, y10+2, y11+1, y12+2, y13+1, y16+2];[(M0-453.15)+3, (M0-656.23)+3];[D126+1, D138+1, D144+1, D168+1, D186+1, D204+1, D274+1, D292+1, D366+1]}	{20919@[b1+1:157.10875, b3+1:405.22458, b4+1:504.29345, b5+1:617.37827, b6+2:352.70871, b7+2:388.22721, b8+2:444.76935, b9+1:1016.58856, b11+1:1200.67725, b13+1:1398.78601];[y1+1:175.11906, y3+1:404.22577, y4+1:518.26770, y5+1:605.30182, y6+1:692.33307, y7+1:779.36539, y8+2:458.71572, y9+1:1017.47223, y10+2:557.76619, y11+1:1201.55579, y12+2:649.80863, y13+1:1426.66923, y16+2:849.41442];[(M0-453.…	{20919@[b1+1:0.00036, b3+1:0.00010, b4+1:0.00055, b5+1:0.00132, b6+2:0.00116, b7+2:0.00105, b8+2:0.00127, b9+1:-0.00018, b11+1:0.00371, b13+1:0.01203];[y1+1:0.00011, y3+1:0.00056, y4+1:-0.00044, y5+1:0.00165, y6+1:0.00088, y7+1:0.00117, y8+2:0.00102, y9+1:0.00142, y10+2:0.00153, y11+1:0.00018, y12+2:0.00161, y13+1:0.00229, y16+2:0.00140];[(M0-453.15)+3:0.00746, (M0-656.23)+3:0.00258];[D126+1:0.00…	{20919@[b1+1:2.32, b3+1:0.24, b4+1:1.10, b5+1:2.14, b6+2:1.65, b7+2:1.36, b8+2:1.43, b9+1:-0.18, b11+1:3.09, b13+1:8.61];[y1+1:0.64, y3+1:1.39, y4+1:-0.84, y5+1:2.74, y6+1:1.27, y7+1:1.50, y8+2:1.12, y9+1:1.39, y10+2:1.37, y11+1:0.15, y12+2:1.24, y13+1:1.60, y16+2:0.83];[(M0-453.15)+3:2.96, (M0-656.23)+3:1.11];[D126+1:2.32, D138+1:2.23, D144+1:2.17, D168+1:2.54, D186+1:1.83, D204+1:1.39, D274+1:2…	{20919@[b1+1:3600, b3+1:10602, b4+1:57872, b5+1:55568, b6+2:28721, b7+2:19570, b8+2:23921, b9+1:148147, b11+1:27989, b13+1:4913];[y1+1:14842, y3+1:4326, y4+1:4050, y5+1:11092, y6+1:32915, y7+1:73342, y8+2:37782, y9+1:10370, y10+2:171178, y11+1:18715, y12+2:574768, y13+1:7375, y16+2:8601];[(M0-453.15)+3:19501, (M0-656.23)+3:497354];[D126+1:57590, D138+1:45728, D144+1:43130, D168+1:20683, D186+1:11…	{20919@34}	T	0	0	0	0	2.04629	9.06659	1	8	656.228	H1N1A1	FALSE	1.06024	(N(H(A)))	Level3	RTFVLSALQPSPTHSSSNTQR_H1N1A1		{@7[19-4]}{@7[17-4]}{@7[16-4]}{@7[15-4]}{@7[13-4]}{@7[11-4]}{@7[6-4]}{@7[2-4]}
C:\Users\Bertozzi Lab\Desktop\Stacy\Raw Files\Mucinome Raw Files\OC107\200921_SAM_OC107_Asc1_Slice3.raw	28934	50.5149	28921	938.778	3	2813.31	P19827	Homo sapiens OX=9606	Inter-alpha-trypsin inhibitor heavy chain H1	[642 to 661]	TFVLSALQPSPTHSSSNTQR	R,L	TFVLSALQPSPTHSSSNT[O-Glycosylation:H1N1A1 on X]QR	1	2813.31	24.2355	0	{28934@[b2+1, b3+1, b4+1, b5+1, b6+1, b7+1, b8+1];[y1+1, y3+1, y5+1, y6+1, y7+1, y8+1, y10+2, y11+1, y12+2, y13+1, y14+1, y15+1, y16+2, y17+2, y18+2];[(M0-453.15)+2, (M0-656.23)+2];[D126+1, D138+1, D144+1, D168+1, D186+1, D204+1, D274+1, D292+1, D366+1]}	{28934@[b2+1:249.12370, b3+1:348.19138, b4+1:461.27576, b5+1:548.30908, b6+1:619.34515, b7+1:732.42969, b8+1:860.48804];[y1+1:175.11890, y3+1:404.22632, y5+1:605.29797, y6+1:692.33124, y7+1:779.36707, y8+1:916.42431, y10+2:557.76555, y11+1:1201.56189, y12+2:649.80815, y13+1:1426.66441, y14+1:1539.74936, y15+1:1610.78687, y16+2:849.41315, y17+2:905.95635, y18+2:955.49097];[(M0-453.15)+2:1181.09033…	{28934@[b2+1:0.00033, b3+1:-0.00040, b4+1:-0.00009, b5+1:0.00121, b6+1:0.00016, b7+1:0.00063, b8+1:0.00041];[y1+1:-0.00006, y3+1:0.00111, y5+1:-0.00219, y6+1:-0.00095, y7+1:0.00284, y8+1:0.00118, y10+2:0.00025, y11+1:0.00629, y12+2:0.00067, y13+1:-0.00254, y14+1:-0.00165, y15+1:-0.00126, y16+2:-0.00113, y17+2:0.00121, y18+2:0.00203];[(M0-453.15)+2:0.00530, (M0-656.23)+2:0.00001];[D126+1:0.00016, …	{28934@[b2+1:1.32, b3+1:-1.17, b4+1:-0.20, b5+1:2.21, b6+1:0.27, b7+1:0.87, b8+1:0.47];[y1+1:-0.32, y3+1:2.75, y5+1:-3.62, y6+1:-1.38, y7+1:3.65, y8+1:1.29, y10+2:0.22, y11+1:5.24, y12+2:0.51, y13+1:-1.78, y14+1:-1.07, y15+1:-0.78, y16+2:-0.67, y17+2:0.67, y18+2:1.06];[(M0-453.15)+2:2.24, (M0-656.23)+2:0.01];[D126+1:1.28, D138+1:2.68, D144+1:1.21, D168+1:0.39, D186+1:1.42, D204+1:0.19, D274+1:0.8…	{28934@[b2+1:93906, b3+1:56880, b4+1:13755, b5+1:7612, b6+1:21879, b7+1:13175, b8+1:10240];[y1+1:9572, y3+1:3824, y5+1:3588, y6+1:11039, y7+1:15025, y8+1:12203, y10+2:19082, y11+1:5655, y12+2:98343, y13+1:15624, y14+1:8993, y15+1:8130, y16+2:56221, y17+2:52110, y18+2:25273];[(M0-453.15)+2:29498, (M0-656.23)+2:109342];[D126+1:19839, D138+1:17124, D144+1:17280, D168+1:9547, D186+1:47020, D204+1:460…	{28934@33}	T	0	0	0	0	2.04665	9.10419	1	8	656.228	H1N1A1	FALSE	0.990976	(N(H(A)))	Level3	TFVLSALQPSPTHSSSNTQR_H1N1A1		{@7[18-4]}{@7[16-4]}{@7[15-4]}{@7[14-4]}{@7[12-4]}{@7[10-4]}{@7[5-4]}{@7[1-4]}
C:\Users\Bertozzi Lab\Desktop\Stacy\Raw Files\Mucinome Raw Files\OC107\200921_SAM_OC107_Asc1_Slice1.raw	20857	41.6349	20803	743.362	4	2969.42	P19827	Homo sapiens OX=9606	Inter-alpha-trypsin inhibitor heavy chain H1	[641 to 661]	RTFVLSALQPSPTHSSSNTQR	R,L	RTFVLSALQPSPTHSSSNT[O-Glycosylation:H1N1A1 on X]QR	1	2969.41	24.2057	0	{20857@[b1+1, b3+1, b4+1, b5+1, b6+1, b7+2, b8+1, b9+2, b11+1];[y1+1, y2+1, y3+1, y4+1, y5+1, y6+1, y7+1, y8+2, y9+1, y10+2, y11+2, y12+2, y13+1];[(M0-453.15)+3, (M0-656.23)+3];[D109+1, D126+1, D138+1, D144+1, D168+1, D186+1, D204+1, D274+1, D292+1, D366+1]}	{20857@[b1+1:157.10864, b3+1:405.22586, b4+1:504.29262, b5+1:617.37742, b6+1:704.40909, b7+2:388.22685, b8+1:888.53107, b9+2:508.79848, b11+1:1200.67224];[y1+1:175.11914, y2+1:303.17780, y3+1:404.22617, y4+1:518.26636, y5+1:605.30115, y6+1:692.33296, y7+1:779.36512, y8+2:458.71573, y9+1:1017.47168, y10+2:557.76564, y11+2:601.28148, y12+2:649.80833, y13+1:1426.67542];[(M0-453.15)+3:839.76191, (M0-…	{20857@[b1+1:0.00026, b3+1:0.00138, b4+1:-0.00027, b5+1:0.00046, b6+1:0.00010, b7+2:0.00032, b8+1:0.00090, b9+2:0.00094, b11+1:-0.00129];[y1+1:0.00019, y2+1:0.00027, y3+1:0.00096, y4+1:-0.00178, y5+1:0.00098, y6+1:0.00077, y7+1:0.00089, y8+2:0.00105, y9+1:0.00087, y10+2:0.00043, y11+2:0.00008, y12+2:0.00101, y13+1:0.00847];[(M0-453.15)+3:0.00196, (M0-656.23)+3:0.00201];[D109+1:0.00028, D126+1:0.0…	{20857@[b1+1:1.63, b3+1:3.42, b4+1:-0.54, b5+1:0.75, b6+1:0.14, b7+2:0.41, b8+1:1.02, b9+2:0.93, b11+1:-1.08];[y1+1:1.08, y2+1:0.88, y3+1:2.37, y4+1:-3.44, y5+1:1.63, y6+1:1.11, y7+1:1.15, y8+2:1.15, y9+1:0.85, y10+2:0.39, y11+2:0.07, y12+2:0.78, y13+1:5.94];[(M0-453.15)+3:0.78, (M0-656.23)+3:0.87];[D109+1:2.61, D126+1:2.32, D138+1:2.57, D144+1:1.53, D168+1:1.12, D186+1:2.46, D204+1:1.09, D274+1:…	{20857@[b1+1:3449, b3+1:9507, b4+1:52610, b5+1:42811, b6+1:64888, b7+2:22904, b8+1:151106, b9+2:5698, b11+1:23608];[y1+1:11413, y2+1:3090, y3+1:4543, y4+1:5019, y5+1:8651, y6+1:30454, y7+1:77873, y8+2:40181, y9+1:14125, y10+2:179378, y11+2:58784, y12+2:511115, y13+1:9323];[(M0-453.15)+3:14498, (M0-656.23)+3:433909];[D109+1:2258, D126+1:48603, D138+1:43335, D144+1:40702, D168+1:24403, D186+1:91132…	{20857@34}	T	0	0	0	0	2.05185	10.0766	1	8	656.228	H1N1A1	FALSE	1.13538	(N(H(A)))	Level3	RTFVLSALQPSPTHSSSNTQR_H1N1A1		{@7[19-4]}{@7[17-4]}{@7[16-4]}{@7[15-4]}{@7[13-4]}{@7[11-4]}{@7[6-4]}{@7[2-4]}
C:\Users\Bertozzi Lab\Desktop\Stacy\Raw Files\Mucinome Raw Files\OC107\200921_SAM_OC107_Asc1_Slice6.raw	38517	56.8182	38461	932.443	3	2794.31	P01042	Homo sapiens OX=9606	Kininogen-1	[270 to 288]	DIPTNSPELEETLTHTITK	R,L	DIPTNSPELEETLTHTIT[O-Glycosylation:H1N1A1 on X]K	1	2794.3	24.2033	0	{38517@[b2+1, b3+1, b4+1, b5+1, b6+1, b15+1];[y1+1, y2+1, y3+1, y4+1, y5+1, y6+1, y7+1, y8+1, y9+1, y10+1, y11+1, y12+1, y13+1, y14+2, y15+1, y16+2, y17+2];[(M0-656.23)+2];[D126+1, D138+1, D144+1, D168+1, D186+1, D204+1, D274+1, D292+1, D366+1]}	{38517@[b2+1:229.11818, b3+1:326.17075, b4+1:427.21759, b5+1:541.25995, b6+1:628.29307, b15+1:1677.79175];[y1+1:147.11276, y2+1:248.16000, y3+1:361.24423, y4+1:462.29068, y5+1:599.34904, y6+1:700.39957, y7+1:813.48186, y8+1:914.53127, y9+1:1043.57373, y10+1:1172.61780, y11+1:1285.70364, y12+1:1414.75730, y13+1:1511.79382, y14+2:799.91753, y15+1:1712.86963, y16+2:907.46428, y17+2:955.98836];[(M0-6…	{38517@[b2+1:-0.00010, b3+1:-0.00030, b4+1:-0.00114, b5+1:-0.00170, b6+1:-0.00061, b15+1:-0.00487];[y1+1:-0.00004, y2+1:-0.00048, y3+1:-0.00031, y4+1:-0.00155, y5+1:-0.00210, y6+1:0.00075, y7+1:-0.00102, y8+1:0.00072, y9+1:0.00058, y10+1:0.00205, y11+1:0.00383, y12+1:0.01490, y13+1:-0.00134, y14+2:0.00059, y15+1:-0.00049, y16+2:0.00349, y17+2:-0.00112];[(M0-656.23)+2:0.00009];[D126+1:0.00019, D13…	{38517@[b2+1:-0.46, b3+1:-0.93, b4+1:-2.66, b5+1:-3.15, b6+1:-0.98, b15+1:-2.91];[y1+1:-0.29, y2+1:-1.94, y3+1:-0.87, y4+1:-3.35, y5+1:-3.51, y6+1:1.07, y7+1:-1.25, y8+1:0.78, y9+1:0.56, y10+1:1.75, y11+1:2.98, y12+1:10.54, y13+1:-0.89, y14+2:0.37, y15+1:-0.29, y16+2:1.92, y17+2:-0.59];[(M0-656.23)+2:0.04];[D126+1:1.55, D138+1:-0.11, D144+1:1.21, D168+1:-0.43, D186+1:1.84, D204+1:0.68, D274+1:0.1…	{38517@[b2+1:11938, b3+1:5962, b4+1:3899, b5+1:4398, b6+1:22417, b15+1:4343];[y1+1:9862, y2+1:20545, y3+1:9940, y4+1:25486, y5+1:25062, y6+1:25789, y7+1:17425, y8+1:24808, y9+1:30415, y10+1:40685, y11+1:16533, y12+1:11683, y13+1:126515, y14+2:24294, y15+1:10613, y16+2:19872, y17+2:332460];[(M0-656.23)+2:66281];[D126+1:89973, D138+1:56561, D144+1:60378, D168+1:24784, D186+1:132784, D204+1:131531, …	{38517@33}	T	0	0	0	0	1.01512	9.18009	1	6	656.228	H1N1A1	FALSE	0.90259	(N(H(A)))	Level3	DIPTNSPELEETLTHTITK_H1N1A1		{@7[18-4]}{@7[16-4]}{@7[14-4]}{@7[12-4]}{@7[6-4]}{@7[4-4]}
C:\Users\Bertozzi Lab\Desktop\Stacy\Raw Files\Mucinome Raw Files\OC107\200921_SAM_OC107_Asc1_Slice6.raw	38484	56.7756	38422	932.443	3	2794.31	P01042	Homo sapiens OX=9606	Kininogen-1	[270 to 288]	DIPTNSPELEETLTHTITK	R,L	DIPTNSPELEETLTHTIT[O-Glycosylation:H1N1A1 on X]K	1	2794.3	24.2006	0	{38484@[b2+1, b3+1, b4+1, b6+1, b7+1];[y1+1, y2+1, y3+1, y4+1, y5+1, y6+1, y7+1, y8+1, y9+1, y10+1, y11+1, y12+1, y13+1, y14+1, y15+2, y16+2, y17+2, y18+2];[(M0-656.23)+2];[D109+1, D126+1, D138+1, D144+1, D168+1, D186+1, D204+1, D274+1, D292+1, D366+1]}	{38484@[b2+1:229.11813, b3+1:326.17194, b4+1:427.22055, b6+1:628.29322, b7+1:725.34070];[y1+1:147.11287, y2+1:248.16057, y3+1:361.24457, y4+1:462.29108, y5+1:599.35217, y6+1:700.39929, y7+1:813.48303, y8+1:914.53314, y9+1:1043.57296, y10+1:1172.61422, y11+1:1285.69971, y12+1:1414.74573, y13+1:1511.79144, y14+1:1598.82444, y15+2:856.93898, y16+2:907.46260, y17+2:955.98835, y18+2:1012.53087];[(M0-6…	{38484@[b2+1:-0.00015, b3+1:0.00089, b4+1:0.00182, b6+1:-0.00046, b7+1:-0.00575];[y1+1:0.00007, y2+1:0.00009, y3+1:0.00002, y4+1:-0.00115, y5+1:0.00104, y6+1:0.00048, y7+1:0.00015, y8+1:0.00258, y9+1:-0.00019, y10+1:-0.00153, y11+1:-0.00010, y12+1:0.00333, y13+1:-0.00372, y14+1:-0.00275, y15+2:0.00057, y16+2:0.00013, y17+2:-0.00114, y18+2:-0.00017];[(M0-656.23)+2:-0.00291];[D109+1:0.00033, D126+1…	{38484@[b2+1:-0.66, b3+1:2.73, b4+1:4.28, b6+1:-0.73, b7+1:-7.93];[y1+1:0.45, y2+1:0.35, y3+1:0.06, y4+1:-2.49, y5+1:1.73, y6+1:0.68, y7+1:0.19, y8+1:2.83, y9+1:-0.18, y10+1:-1.30, y11+1:-0.08, y12+1:2.35, y13+1:-2.46, y14+1:-1.72, y15+2:0.33, y16+2:0.07, y17+2:-0.60, y18+2:-0.08];[(M0-656.23)+2:-1.36];[D109+1:3.04, D126+1:1.04, D138+1:1.01, D144+1:0.78, D168+1:0.49, D186+1:1.38, D204+1:1.73, D27…	{38484@[b2+1:9796, b3+1:5254, b4+1:3321, b6+1:20409, b7+1:3405];[y1+1:10664, y2+1:20487, y3+1:14745, y4+1:15934, y5+1:19873, y6+1:27097, y7+1:13714, y8+1:17636, y9+1:29224, y10+1:35032, y11+1:18567, y12+1:6739, y13+1:111410, y14+1:29723, y15+2:25829, y16+2:22952, y17+2:295279, y18+2:7790];[(M0-656.23)+2:69255];[D109+1:3001, D126+1:82332, D138+1:50011, D144+1:58649, D168+1:26350, D186+1:106900, D2…	{38484@34}	T	0	0	0	0	1.01666	10.1769	1	6	656.228	H1N1A1	FALSE	0.852721	(N(H(A)))	Level3	DIPTNSPELEETLTHTITK_H1N1A1		{@7[18-4]}{@7[16-4]}{@7[14-4]}{@7[12-4]}{@7[6-4]}{@7[4-4]}
C:\Users\Bertozzi Lab\Desktop\Stacy\Raw Files\Mucinome Raw Files\OC107\200921_SAM_OC107_Asc1_Slice1.raw	20898	41.6887	20875	743.361	4	2969.41	P19827	Homo sapiens OX=9606	Inter-alpha-trypsin inhibitor heavy chain H1	[641 to 661]	RTFVLSALQPSPTHSSSNTQR	R,L	RTFVLSALQPSPTHSSSNT[O-Glycosylation:H1N1A1 on X]QR	1	2969.41	24.1834	0	{20898@[b1+1, b3+1, b4+1, b5+2, b6+2, b7+2, b8+1, b9+1, b11+1, b13+1];[y1+1, y4+1, y5+1, y6+1, y7+1, y8+2, y9+1, y10+2, y11+1, y12+2, y13+1, y14+2];[(M0-453.15)+3, (M0-656.23)+3];[D126+1, D138+1, D144+1, D168+1, D186+1, D204+1, D274+1, D292+1, D366+1]}	{20898@[b1+1:157.10895, b3+1:405.22318, b4+1:504.29383, b5+2:309.19280, b6+2:352.70847, b7+2:388.22724, b8+1:888.53113, b9+1:1016.59124, b11+1:1200.67590, b13+1:1398.77344];[y1+1:175.11914, y4+1:518.26935, y5+1:605.30432, y6+1:692.33260, y7+1:779.36472, y8+2:458.71580, y9+1:1017.47296, y10+2:557.76586, y11+1:1201.55547, y12+2:649.80848, y13+1:1426.66870, y14+2:770.38014];[(M0-453.15)+3:839.76203,…	{20898@[b1+1:0.00056, b3+1:-0.00130, b4+1:0.00094, b5+2:0.00136, b6+2:0.00067, b7+2:0.00110, b8+1:0.00096, b9+1:0.00249, b11+1:0.00237, b13+1:-0.00054];[y1+1:0.00019, y4+1:0.00121, y5+1:0.00416, y6+1:0.00040, y7+1:0.00050, y8+2:0.00119, y9+1:0.00214, y10+2:0.00086, y11+1:-0.00013, y12+2:0.00132, y13+1:0.00176, y14+2:0.00200];[(M0-453.15)+3:0.00233, (M0-656.23)+3:0.00242];[D126+1:0.00040, D138+1:0…	{20898@[b1+1:3.59, b3+1:-3.23, b4+1:1.86, b5+2:2.21, b6+2:0.96, b7+2:1.42, b8+1:1.09, b9+1:2.46, b11+1:1.98, b13+1:-0.39];[y1+1:1.08, y4+1:2.34, y5+1:6.88, y6+1:0.59, y7+1:0.64, y8+2:1.30, y9+1:2.11, y10+2:0.77, y11+1:-0.11, y12+2:1.02, y13+1:1.23, y14+2:1.30];[(M0-453.15)+3:0.93, (M0-656.23)+3:1.04];[D126+1:3.17, D138+1:1.67, D144+1:2.38, D168+1:1.95, D186+1:1.26, D204+1:1.17, D274+1:1.42, D292+…	{20898@[b1+1:7306, b3+1:14223, b4+1:55641, b5+2:8398, b6+2:20147, b7+2:27486, b8+1:180083, b9+1:160266, b11+1:18142, b13+1:7864];[y1+1:11361, y4+1:3809, y5+1:11814, y6+1:32307, y7+1:76880, y8+2:42361, y9+1:20594, y10+2:189520, y11+1:25265, y12+2:576416, y13+1:6760, y14+2:15961];[(M0-453.15)+3:9353, (M0-656.23)+3:459811];[D126+1:56312, D138+1:46585, D144+1:44919, D168+1:24427, D186+1:118319, D204+…	{20898@33}	T	0	0	0	0	2.04343	9.0722	1	8	656.228	H1N1A1	FALSE	1.0371	(N(H(A)))	Level3	RTFVLSALQPSPTHSSSNTQR_H1N1A1		{@7[19-4]}{@7[17-4]}{@7[16-4]}{@7[15-4]}{@7[13-4]}{@7[11-4]}{@7[6-4]}{@7[2-4]}
C:\Users\Bertozzi Lab\Desktop\Stacy\Raw Files\Mucinome Raw Files\OC107\200921_SAM_OC107_Asc1_Slice2.raw	42429	68.3702	42384	1219.8	4	4875.17	P0C0L5	Homo sapiens OX=9606	Complement C4-B	[1211 to 1248]	GVAHNNLMAMAQETGDNLYWGSVTGSQSNAVSPTPAPR	R,N	GVAHNNLMAMAQETGDNLYWGSVTGSQSNAVSPT[O-Glycosylation:H1N1A2 on X]PAPR	1	4875.15	23.278	0	{42429@[b7+1, b8+1, b9+1, b10+1, b11+1, b12+1, b13+1, b14+1];[y2+1, y4+1, y5+1, y6+1, y7+1, y8+1, y9+1, y10+1, y11+1, y12+1, y13+1, y14+1, y15+1, y18+1, y19+1];[D126+1, D138+1, D144+1, D168+1, D186+1, D204+1, D274+1, D292+1, D366+1]}	{42429@[b7+1:706.36536, b8+1:837.40056, b9+1:908.44128, b10+1:1039.48682, b11+1:1110.51444, b12+1:1238.57385, b13+1:1367.62585, b14+1:1468.66919];[y2+1:272.17151, y4+1:440.26199, y5+1:541.30933, y6+1:638.36180, y7+1:725.39447, y8+1:824.46712, y9+1:895.50537, y10+1:1009.54108, y11+1:1096.57450, y12+1:1224.63293, y13+1:1311.66663, y14+1:1368.68748, y15+1:1469.73743, y18+1:1712.87012, y19+1:1898.912…	{42429@[b7+1:0.00226, b8+1:-0.00302, b9+1:0.00059, b10+1:0.00563, b11+1:-0.00386, b12+1:-0.00302, b13+1:0.00639, b14+1:0.00204];[y2+1:-0.00021, y4+1:0.00040, y5+1:0.00005, y6+1:-0.00023, y7+1:0.00040, y8+1:0.00464, y9+1:0.00578, y10+1:-0.00144, y11+1:-0.00005, y12+1:-0.00019, y13+1:0.00147, y14+1:0.00086, y15+1:0.00313, y18+1:0.01392, y19+1:-0.02280];[D126+1:0.00019, D138+1:0.00023, D144+1:-0.000…	{42429@[b7+1:3.20, b8+1:-3.61, b9+1:0.65, b10+1:5.43, b11+1:-3.48, b12+1:-2.44, b13+1:4.67, b14+1:1.39];[y2+1:-0.76, y4+1:0.91, y5+1:0.10, y6+1:-0.37, y7+1:0.56, y8+1:5.64, y9+1:6.46, y10+1:-1.43, y11+1:-0.05, y12+1:-0.16, y13+1:1.12, y14+1:0.63, y15+1:2.13, y18+1:8.13, y19+1:-12.01];[D126+1:1.53, D138+1:1.67, D144+1:-0.39, D168+1:0.03, D186+1:0.85, D204+1:1.76, D274+1:1.09, D292+1:-0.19, D366+1:…	{42429@[b7+1:7282, b8+1:11389, b9+1:14904, b10+1:14613, b11+1:13237, b12+1:6940, b13+1:5766, b14+1:5688];[y2+1:17329, y4+1:19408, y5+1:3662, y6+1:21831, y7+1:45710, y8+1:10096, y9+1:7459, y10+1:7583, y11+1:11818, y12+1:4334, y13+1:6336, y14+1:19106, y15+1:20762, y18+1:7243, y19+1:5574];[D126+1:23674, D138+1:20698, D144+1:10916, D168+1:8850, D186+1:24614, D204+1:54208, D274+1:115894, D292+1:37994,…	{42429@32}	T	0	0	0	0	0	9.2955	1	7	947.323	H1N1A2	FALSE	1.89612	(N(H(A))(A))	Level3	GVAHNNLMAMAQETGDNLYWGSVTGSQSNAVSPTPAPR_H1N1A2		{@21[34-7]}{@21[32-7]}{@21[28-7]}{@21[26-7]}{@21[24-7]}{@21[22-7]}{@21[14-7]}
C:\Users\Bertozzi Lab\Desktop\Stacy\Raw Files\Mucinome Raw Files\OC107\200921_SAM_OC107_Asc1_Slice2.raw	29072	50.7306	29029	938.779	3	2813.32	P19827	Homo sapiens OX=9606	Inter-alpha-trypsin inhibitor heavy chain H1	[642 to 661]	TFVLSALQPSPTHSSSNTQR	R,L	TFVLSALQPSPTHSSSNT[O-Glycosylation:H1N1A1 on X]QR	1	2813.31	23.2361	0	{29072@[b2+1, b3+1, b4+1, b5+1, b6+1, b7+1, b8+1];[y1+1, y2+1, y3+1, y5+1, y6+1, y7+1, y8+1, y10+1, y11+1, y12+2, y13+1, y14+1, y15+1, y16+2, y17+2];[(M0-656.23)+2];[D126+1, D138+1, D144+1, D168+1, D186+1, D204+1, D274+1, D292+1, D366+1]}	{29072@[b2+1:249.12347, b3+1:348.19174, b4+1:461.27719, b5+1:548.30841, b6+1:619.34568, b7+1:732.43082, b8+1:860.49239];[y1+1:175.11914, y2+1:303.17181, y3+1:404.22314, y5+1:605.30072, y6+1:692.33374, y7+1:779.36515, y8+1:916.42468, y10+1:1114.52237, y11+1:1201.55615, y12+2:649.80802, y13+1:1426.66760, y14+1:1539.75232, y15+1:1610.79138, y16+2:849.41414, y17+2:905.95760];[(M0-656.23)+2:1079.54860…	{29072@[b2+1:0.00011, b3+1:-0.00004, b4+1:0.00134, b5+1:0.00054, b6+1:0.00069, b7+1:0.00176, b8+1:0.00476];[y1+1:0.00019, y2+1:-0.00572, y3+1:-0.00206, y5+1:0.00056, y6+1:0.00155, y7+1:0.00093, y8+1:0.00155, y10+1:-0.00120, y11+1:0.00055, y12+2:0.00039, y13+1:0.00066, y14+1:0.00131, y15+1:0.00326, y16+2:0.00085, y17+2:0.00371];[(M0-656.23)+2:0.00120];[D126+1:0.00012, D138+1:0.00011, D144+1:0.0001…	{29072@[b2+1:0.42, b3+1:-0.11, b4+1:2.92, b5+1:0.98, b6+1:1.12, b7+1:2.41, b8+1:5.54];[y1+1:1.08, y2+1:-18.92, y3+1:-5.12, y5+1:0.92, y6+1:2.24, y7+1:1.19, y8+1:1.69, y10+1:-1.08, y11+1:0.46, y12+2:0.30, y13+1:0.46, y14+1:0.85, y15+1:2.02, y16+2:0.50, y17+2:2.05];[(M0-656.23)+2:0.56];[D126+1:0.98, D138+1:0.78, D144+1:1.10, D168+1:1.76, D186+1:1.42, D204+1:1.02, D274+1:0.25, D292+1:0.96, D366+1:-0…	{29072@[b2+1:118191, b3+1:86997, b4+1:14183, b5+1:7540, b6+1:32026, b7+1:25158, b8+1:17208];[y1+1:7756, y2+1:5364, y3+1:3674, y5+1:7021, y6+1:5627, y7+1:24399, y8+1:16786, y10+1:26348, y11+1:8686, y12+2:161767, y13+1:28937, y14+1:15934, y15+1:11547, y16+2:97097, y17+2:75724];[(M0-656.23)+2:177065];[D126+1:24770, D138+1:23991, D144+1:19672, D168+1:11981, D186+1:54640, D204+1:73957, D274+1:176981, …	{29072@32}	T	0	0	0	0	1.04287	9.10822	1	8	656.228	H1N1A1	FALSE	1.21951	(N(H(A)))	Level3	TFVLSALQPSPTHSSSNTQR_H1N1A1		{@7[18-4]}{@7[16-4]}{@7[15-4]}{@7[14-4]}{@7[12-4]}{@7[10-4]}{@7[5-4]}{@7[1-4]}
C:\Users\Bertozzi Lab\Desktop\Stacy\Raw Files\Mucinome Raw Files\OC107\200921_SAM_OC107_Asc1_Slice3.raw	29015	50.6243	28980	938.78	3	2813.32	P19827	Homo sapiens OX=9606	Inter-alpha-trypsin inhibitor heavy chain H1	[642 to 661]	TFVLSALQPSPTHSSSNTQR	R,L	TFVLSALQPSPTHSSSNT[O-Glycosylation:H1N1A1 on X]QR	1	2813.31	23.2346	0	{29015@[b2+1, b3+1, b4+1, b5+1, b6+1, b7+1, b8+1];[y1+1, y5+1, y6+1, y7+1, y8+1, y10+1, y11+1, y12+2, y13+1, y14+2, y15+1, y16+2, y17+2, y18+2];[(M0-453.15)+2, (M0-656.23)+2];[D126+1, D138+1, D144+1, D168+1, D186+1, D204+1, D274+1, D292+1, D366+1]}	{29015@[b2+1:249.12383, b3+1:348.19257, b4+1:461.27676, b5+1:548.30939, b6+1:619.34491, b7+1:732.42535, b8+1:860.49023];[y1+1:175.11958, y5+1:605.30353, y6+1:692.33453, y7+1:779.36621, y8+1:916.42676, y10+1:1114.52378, y11+1:1201.55029, y12+2:649.80826, y13+1:1426.66838, y14+2:770.38052, y15+1:1610.80627, y16+2:849.41504, y17+2:905.95646, y18+2:955.49073];[(M0-453.15)+2:1181.08828, (M0-656.23)+2:…	{29015@[b2+1:0.00046, b3+1:0.00079, b4+1:0.00092, b5+1:0.00151, b6+1:-0.00008, b7+1:-0.00370, b8+1:0.00260];[y1+1:0.00063, y5+1:0.00336, y6+1:0.00234, y7+1:0.00199, y8+1:0.00363, y10+1:0.00020, y11+1:-0.00531, y12+2:0.00089, y13+1:0.00143, y14+2:0.00275, y15+1:0.01815, y16+2:0.00265, y17+2:0.00143, y18+2:0.00155];[(M0-453.15)+2:0.00118, (M0-656.23)+2:0.00197];[D126+1:0.00027, D138+1:0.00028, D144…	{29015@[b2+1:1.84, b3+1:2.26, b4+1:1.99, b5+1:2.76, b6+1:-0.13, b7+1:-5.06, b8+1:3.03];[y1+1:3.62, y5+1:5.57, y6+1:3.39, y7+1:2.56, y8+1:3.96, y10+1:0.18, y11+1:-4.42, y12+2:0.68, y13+1:1.00, y14+2:1.79, y15+1:11.28, y16+2:1.56, y17+2:0.79, y18+2:0.81];[(M0-453.15)+2:0.50, (M0-656.23)+2:0.91];[D126+1:2.14, D138+1:2.01, D144+1:1.31, D168+1:2.40, D186+1:2.33, D204+1:1.62, D274+1:2.09, D292+1:1.28, …	{29015@[b2+1:70377, b3+1:41829, b4+1:8824, b5+1:8083, b6+1:14371, b7+1:12975, b8+1:6540];[y1+1:3931, y5+1:5080, y6+1:8092, y7+1:7818, y8+1:7417, y10+1:13790, y11+1:4081, y12+2:79042, y13+1:11454, y14+2:14535, y15+1:3846, y16+2:36953, y17+2:29107, y18+2:18354];[(M0-453.15)+2:18743, (M0-656.23)+2:75058];[D126+1:13178, D138+1:17127, D144+1:8274, D168+1:5770, D186+1:32241, D204+1:37815, D274+1:82345,…	{29015@32}	T	0	0	0	0	2.04398	9.10781	1	8	656.228	H1N1A1	FALSE	2.07006	(N(H(A)))	Level3	TFVLSALQPSPTHSSSNTQR_H1N1A1		{@7[18-4]}{@7[16-4]}{@7[15-4]}{@7[14-4]}{@7[12-4]}{@7[10-4]}{@7[5-4]}{@7[1-4]}
C:\Users\Bertozzi Lab\Desktop\Stacy\Raw Files\Mucinome Raw Files\OC107\200921_SAM_OC107_Asc1_Slice1.raw	27555	50.5031	27519	938.777	3	2813.31	P19827	Homo sapiens OX=9606	Inter-alpha-trypsin inhibitor heavy chain H1	[642 to 661]	TFVLSALQPSPTHSSSNTQR	R,L	TFVLSALQPSPTHSSSNT[O-Glycosylation:H1N1A1 on X]QR	1	2813.31	23.2338	0	{27555@[b2+1, b3+1, b4+1, b5+1, b6+1, b7+1, b8+1];[y1+1, y5+1, y6+1, y7+1, y8+1, y10+2, y11+2, y12+2, y13+1, y14+2, y15+2, y16+2, y17+2, y18+2];[(M0-453.15)+2, (M0-656.23)+2];[D126+1, D138+1, D144+1, D168+1, D186+1, D204+1, D274+1, D292+1, D366+1]}	{27555@[b2+1:249.12326, b3+1:348.19179, b4+1:461.27587, b5+1:548.30646, b6+1:619.34483, b7+1:732.42953, b8+1:860.48688];[y1+1:175.11897, y5+1:605.29828, y6+1:692.33244, y7+1:779.36761, y8+1:916.42584, y10+2:557.76616, y11+2:601.28151, y12+2:649.80791, y13+1:1426.66233, y14+2:770.37964, y15+2:805.89784, y16+2:849.41368, y17+2:905.95404, y18+2:955.48841];[(M0-453.15)+2:1181.08704, (M0-656.23)+2:107…	{27555@[b2+1:-0.00011, b3+1:0.00001, b4+1:0.00002, b5+1:-0.00142, b6+1:-0.00016, b7+1:0.00048, b8+1:-0.00075];[y1+1:0.00002, y5+1:-0.00189, y6+1:0.00025, y7+1:0.00339, y8+1:0.00270, y10+2:0.00147, y11+2:0.00013, y12+2:0.00017, y13+1:-0.00461, y14+2:0.00099, y15+2:0.00027, y16+2:-0.00008, y17+2:-0.00341, y18+2:-0.00308];[(M0-453.15)+2:-0.00128, (M0-656.23)+2:0.00025];[D126+1:0.00024, D138+1:0.0002…	{27555@[b2+1:-0.43, b3+1:0.02, b4+1:0.04, b5+1:-2.59, b6+1:-0.26, b7+1:0.66, b8+1:-0.88];[y1+1:0.12, y5+1:-3.12, y6+1:0.36, y7+1:4.36, y8+1:2.95, y10+2:1.32, y11+2:0.11, y12+2:0.13, y13+1:-3.23, y14+2:0.64, y15+2:0.17, y16+2:-0.04, y17+2:-1.88, y18+2:-1.62];[(M0-453.15)+2:-0.54, (M0-656.23)+2:0.12];[D126+1:1.89, D138+1:1.90, D144+1:0.78, D168+1:1.22, D186+1:1.10, D204+1:0.04, D274+1:0.02, D292+1:…	{27555@[b2+1:94119, b3+1:60755, b4+1:9532, b5+1:4058, b6+1:19793, b7+1:13979, b8+1:9880];[y1+1:7303, y5+1:3959, y6+1:9473, y7+1:11909, y8+1:6687, y10+2:18183, y11+2:7908, y12+2:77044, y13+1:11818, y14+2:15802, y15+2:19777, y16+2:36558, y17+2:29315, y18+2:42000];[(M0-453.15)+2:31548, (M0-656.23)+2:166177];[D126+1:24775, D138+1:22431, D144+1:15880, D168+1:12870, D186+1:45804, D204+1:56911, D274+1:1…	{27555@32}	T	0	0	0	0	2.06533	9.11387	1	8	656.228	H1N1A1	FALSE	1.41253	(N(H(A)))	Level3	TFVLSALQPSPTHSSSNTQR_H1N1A1		{@7[18-4]}{@7[16-4]}{@7[15-4]}{@7[14-4]}{@7[12-4]}{@7[10-4]}{@7[5-4]}{@7[1-4]}
C:\Users\Bertozzi Lab\Desktop\Stacy\Raw Files\Mucinome Raw Files\OC107\200921_SAM_OC107_Asc1_Slice1.raw	27572	50.5261	27528	938.778	3	2813.31	P19827	Homo sapiens OX=9606	Inter-alpha-trypsin inhibitor heavy chain H1	[642 to 661]	TFVLSALQPSPTHSSSNTQR	R,L	TFVLSALQPSPTHSSSNT[O-Glycosylation:H1N1A1 on X]QR	1	2813.31	23.2261	0	{27572@[b2+1, b3+1, b4+1, b5+1, b6+1, b7+1, b8+1];[y1+1, y6+1, y7+1, y8+1, y9+1, y10+2, y11+2, y12+2, y13+1, y14+1, y15+1, y16+2, y17+2, y18+2];[(M0-453.15)+2, (M0-656.23)+2];[D126+1, D138+1, D144+1, D168+1, D186+1, D204+1, D274+1, D292+1, D366+1]}	{27572@[b2+1:249.12360, b3+1:348.19145, b4+1:461.27701, b5+1:548.30927, b6+1:619.34556, b7+1:732.43097, b8+1:860.49032];[y1+1:175.11890, y6+1:692.33244, y7+1:779.36490, y8+1:916.41903, y9+1:1017.47766, y10+2:557.76537, y11+2:601.28309, y12+2:649.80826, y13+1:1426.66929, y14+1:1539.74945, y15+1:1610.79114, y16+2:849.41465, y17+2:905.95634, y18+2:955.48969];[(M0-453.15)+2:1181.08850, (M0-656.23)+2:…	{27572@[b2+1:0.00024, b3+1:-0.00033, b4+1:0.00116, b5+1:0.00139, b6+1:0.00057, b7+1:0.00191, b8+1:0.00269];[y1+1:-0.00006, y6+1:0.00025, y7+1:0.00068, y8+1:-0.00410, y9+1:0.00685, y10+2:-0.00012, y11+2:0.00331, y12+2:0.00087, y13+1:0.00235, y14+1:-0.00156, y15+1:0.00302, y16+2:0.00187, y17+2:0.00119, y18+2:-0.00054];[(M0-453.15)+2:0.00163, (M0-656.23)+2:0.00099];[D126+1:0.00038, D138+1:0.00041, D…	{27572@[b2+1:0.95, b3+1:-0.95, b4+1:2.52, b5+1:2.54, b6+1:0.92, b7+1:2.62, b8+1:3.13];[y1+1:-0.32, y6+1:0.36, y7+1:0.88, y8+1:-4.48, y9+1:6.74, y10+2:-0.11, y11+2:2.76, y12+2:0.67, y13+1:1.65, y14+1:-1.01, y15+1:1.87, y16+2:1.10, y17+2:0.66, y18+2:-0.28];[(M0-453.15)+2:0.69, (M0-656.23)+2:0.46];[D126+1:3.05, D138+1:2.96, D144+1:2.06, D168+1:-2.16, D186+1:0.44, D204+1:1.16, D274+1:1.14, D292+1:0.3…	{27572@[b2+1:98075, b3+1:59060, b4+1:15076, b5+1:7036, b6+1:19946, b7+1:16431, b8+1:6069];[y1+1:8057, y6+1:7337, y7+1:16115, y8+1:8746, y9+1:4749, y10+2:17368, y11+2:4259, y12+2:71575, y13+1:12301, y14+1:7514, y15+1:6067, y16+2:38769, y17+2:33834, y18+2:36023];[(M0-453.15)+2:27047, (M0-656.23)+2:153715];[D126+1:17219, D138+1:25543, D144+1:16694, D168+1:8793, D186+1:47344, D204+1:54219, D274+1:117…	{27572@32}	T	0	0	0	0	2.06055	9.11121	1	8	656.228	H1N1A1	FALSE	1.69877	(N(H(A)))	Level3	TFVLSALQPSPTHSSSNTQR_H1N1A1		{@7[18-4]}{@7[16-4]}{@7[15-4]}{@7[14-4]}{@7[12-4]}{@7[10-4]}{@7[5-4]}{@7[1-4]}
C:\Users\Bertozzi Lab\Desktop\Stacy\Raw Files\Mucinome Raw Files\OC107\200921_SAM_OC107_Asc1_Slice8.raw	18048	30.9491	17996	744.596	4	2974.36	P02647	Homo sapiens OX=9606	Apolipoprotein A-I	[213 to 230]	LAEYHAKATEHLSTLSEK	R,A	LAEYHAKATEHLSTLS[O-Glycosylation:H1N1A2 on X]EK	1	2974.36	23.1306	0	{18048@[b2+1, b3+1, b4+1, b5+1, b6+1, b7+1, b10+1, b12+1];[y1+1, y3+1, y4+1, y6+1, y7+1, y9+1, y10+1, y11+1, y12+1, y13+1, y14+2, y15+3, y16+3, y17+3];[(M0-947.32)+3];[D109+1, D126+1, D138+1, D144+1, D168+1, D186+1, D204+1, D274+1, D292+1]}	{18048@[b2+1:185.12804, b3+1:314.17059, b4+1:477.23044, b5+1:614.29230, b6+1:685.32904, b7+1:813.42627, b10+1:1114.55542, b12+1:1364.70862];[y1+1:147.11232, y3+1:363.18732, y4+1:476.27151, y6+1:664.34985, y7+1:777.42767, y9+1:1043.54346, y10+1:1144.58179, y11+1:1215.61841, y12+1:1343.70996, y13+1:1414.74601, y14+2:776.40893, y15+3:572.29660, y16+3:615.31177, y17+3:638.99027];[(M0-947.32)+3:676.68…	{18048@[b2+1:-0.00042, b3+1:-0.00045, b4+1:-0.00394, b5+1:-0.00099, b6+1:-0.00136, b7+1:0.00091, b10+1:0.00267, b12+1:0.01289];[y1+1:-0.00048, y3+1:-0.00011, y4+1:0.00003, y6+1:-0.00134, y7+1:-0.00759, y9+1:0.00669, y10+1:-0.00266, y11+1:-0.00315, y12+1:-0.00656, y13+1:-0.00762, y14+2:-0.00197, y15+3:-0.00062, y16+3:0.00229, y17+3:0.00067];[(M0-947.32)+3:0.00037];[D109+1:0.00037, D126+1:-0.00008,…	{18048@[b2+1:-2.27, b3+1:-1.45, b4+1:-8.27, b5+1:-1.61, b6+1:-1.99, b7+1:1.11, b10+1:2.40, b12+1:9.45];[y1+1:-3.31, y3+1:-0.30, y4+1:0.05, y6+1:-2.02, y7+1:-9.77, y9+1:6.42, y10+1:-2.32, y11+1:-2.59, y12+1:-4.89, y13+1:-5.39, y14+2:-1.27, y15+3:-0.36, y16+3:1.24, y17+3:0.35];[(M0-947.32)+3:0.18];[D109+1:3.46, D126+1:-0.61, D138+1:-0.11, D144+1:0.46, D168+1:-4.81, D186+1:1.18, D204+1:-0.49, D274+1…	{18048@[b2+1:9476, b3+1:8021, b4+1:3184, b5+1:6530, b6+1:8072, b7+1:6197, b10+1:5100, b12+1:3892];[y1+1:9796, y3+1:6301, y4+1:4893, y6+1:12149, y7+1:8430, y9+1:4599, y10+1:3840, y11+1:8149, y12+1:4900, y13+1:6162, y14+2:15125, y15+3:4466, y16+3:13770, y17+3:13085];[(M0-947.32)+3:86602];[D109+1:1842, D126+1:18542, D138+1:14174, D144+1:13684, D168+1:3733, D186+1:29487, D204+1:29928, D274+1:56638, D…	{18048@32}	T	0	0	0	0	1.04475	9.09489	1	4	947.323	H1N1A2	FALSE	1.03582	(N(H(A))(A))	Level3	LAEYHAKATEHLSTLSEK_H1N1A2		{@21[16-7]}{@21[14-7]}{@21[13-7]}{@21[9-7]}
C:\Users\Bertozzi Lab\Desktop\Stacy\Raw Files\Mucinome Raw Files\OC107\200921_SAM_OC107_Asc1_Slice2.raw	28995	50.6296	28974	938.783	3	2813.33	P19827	Homo sapiens OX=9606	Inter-alpha-trypsin inhibitor heavy chain H1	[642 to 661]	TFVLSALQPSPTHSSSNTQR	R,L	TFVLSALQPSPTHSSSNT[O-Glycosylation:H1N1A1 on X]QR	1	2813.31	22.2457	0	{28995@[b2+1, b3+1, b4+1, b5+1, b6+1, b7+1, b8+1];[y1+1, y6+1, y7+1, y8+1, y10+1, y11+1, y12+2, y13+1, y14+2, y15+1, y16+2, y17+2, y18+2];[(M0-453.15)+2, (M0-656.23)+2];[D126+1, D138+1, D144+1, D168+1, D186+1, D204+1, D274+1, D292+1, D366+1]}	{28995@[b2+1:249.12369, b3+1:348.19190, b4+1:461.27664, b5+1:548.30688, b6+1:619.34747, b7+1:732.42969, b8+1:860.48849];[y1+1:175.11905, y6+1:692.33405, y7+1:779.36771, y8+1:916.42065, y10+1:1114.52036, y11+1:1201.55554, y12+2:649.80802, y13+1:1426.66809, y14+2:770.38173, y15+1:1610.78674, y16+2:849.41365, y17+2:905.95653, y18+2:955.48950];[(M0-453.15)+2:1181.08646, (M0-656.23)+2:1079.54825];[D12…	{28995@[b2+1:0.00032, b3+1:0.00011, b4+1:0.00080, b5+1:-0.00099, b6+1:0.00248, b7+1:0.00063, b8+1:0.00086];[y1+1:0.00010, y6+1:0.00185, y7+1:0.00349, y8+1:-0.00248, y10+1:-0.00322, y11+1:-0.00006, y12+2:0.00040, y13+1:0.00115, y14+2:0.00518, y15+1:-0.00138, y16+2:-0.00012, y17+2:0.00157, y18+2:-0.00090];[(M0-453.15)+2:-0.00244, (M0-656.23)+2:0.00050];[D126+1:0.00015, D138+1:0.00023, D144+1:0.0003…	{28995@[b2+1:1.29, b3+1:0.33, b4+1:1.73, b5+1:-1.81, b6+1:4.02, b7+1:0.87, b8+1:1.00];[y1+1:0.56, y6+1:2.68, y7+1:4.48, y8+1:-2.71, y10+1:-2.89, y11+1:-0.05, y12+2:0.31, y13+1:0.80, y14+2:3.36, y15+1:-0.86, y16+2:-0.07, y17+2:0.87, y18+2:-0.47];[(M0-453.15)+2:-1.03, (M0-656.23)+2:0.23];[D126+1:1.16, D138+1:1.67, D144+1:2.59, D168+1:0.76, D186+1:1.51, D204+1:2.40, D274+1:1.09, D292+1:-1.03, D366+1…	{28995@[b2+1:82793, b3+1:57384, b4+1:9306, b5+1:6781, b6+1:18433, b7+1:11487, b8+1:10233];[y1+1:8479, y6+1:9009, y7+1:17393, y8+1:9584, y10+1:22531, y11+1:8128, y12+2:103360, y13+1:17199, y14+2:23607, y15+1:4988, y16+2:58071, y17+2:51505, y18+2:22961];[(M0-453.15)+2:27739, (M0-656.23)+2:120435];[D126+1:17051, D138+1:18815, D144+1:15606, D168+1:10276, D186+1:47560, D204+1:44456, D274+1:109857, D29…	{28995@31}	T	0	0	0	0	2.05191	9.10779	1	8	656.228	H1N1A1	FALSE	1.20562	(N(H(A)))	Level3	TFVLSALQPSPTHSSSNTQR_H1N1A1		{@7[18-4]}{@7[16-4]}{@7[15-4]}{@7[14-4]}{@7[12-4]}{@7[10-4]}{@7[5-4]}{@7[1-4]}
C:\Users\Bertozzi Lab\Desktop\Stacy\Raw Files\Mucinome Raw Files\OC107\200921_SAM_OC107_Asc1_Slice4.raw	30009	49.5665	29986	891.439	3	2671.29	P02765	Homo sapiens OX=9606	Alpha-2-HS-glycoprotein	[341 to 361]	TVVQPSVGAAAGPVVPPCPGR	R,I	TVVQPS[O-Glycosylation:H1N1A1 on X]VGAAAGPVVPPC[Common Fixed:Carbamidomethyl on C]PGR	2	2671.29	22.227	0	{30009@[b2+1, b3+1, b4+1, b7+1, b9+1, b10+1, b11+1, b12+1, b14+1, b15+1];[y1+1, y3+1, y5+1, y6+2, y7+1, y9+1, y10+1, y11+1, y12+1, y13+1, y14+1, y17+2];[D126+1, D138+1, D144+1, D168+1, D186+1, D204+1, D274+1, D292+1, D366+1]}	{30009@[b2+1:201.12360, b3+1:300.19147, b4+1:428.25000, b7+1:711.40240, b9+1:839.46167, b10+1:910.49896, b11+1:981.53546, b12+1:1038.56091, b14+1:1234.67993, b15+1:1333.74302];[y1+1:175.11943, y3+1:329.19470, y5+1:586.27972, y6+2:342.16835, y7+1:782.39826, y9+1:978.51843, y10+1:1035.54092, y11+1:1106.58060, y12+1:1177.61340, y13+1:1248.65601, y14+1:1305.67648, y17+2:794.91864];[D126+1:126.05486, …	{30009@[b2+1:0.00023, b3+1:-0.00032, b4+1:-0.00036, b7+1:-0.00116, b9+1:-0.00047, b10+1:-0.00030, b11+1:-0.00091, b12+1:0.00308, b14+1:0.00092, b15+1:-0.00441];[y1+1:0.00048, y3+1:0.00152, y5+1:0.00313, y6+2:0.00007, y7+1:0.00049, y9+1:-0.00052, y10+1:0.00051, y11+1:0.00307, y12+1:-0.00124, y13+1:0.00425, y14+1:0.00326, y17+2:0.00357];[D126+1:-0.00009, D138+1:0.00041, D144+1:-0.00024, D168+1:-0.0…	{30009@[b2+1:1.14, b3+1:-1.05, b4+1:-0.84, b7+1:-1.64, b9+1:-0.57, b10+1:-0.32, b11+1:-0.93, b12+1:2.97, b14+1:0.74, b15+1:-3.31];[y1+1:2.75, y3+1:4.64, y5+1:5.35, y6+2:0.11, y7+1:0.62, y9+1:-0.53, y10+1:0.49, y11+1:2.78, y12+1:-1.05, y13+1:3.41, y14+1:2.50, y17+2:2.25];[D126+1:-0.73, D138+1:3.01, D144+1:-1.67, D168+1:-0.79, D186+1:1.59, D204+1:1.77, D274+1:0.69, D292+1:0.65, D366+1:-0.00]}	{30009@[b2+1:17251, b3+1:5594, b4+1:6738, b7+1:3513, b9+1:3968, b10+1:8990, b11+1:8928, b12+1:11053, b14+1:5607, b15+1:13334];[y1+1:3311, y3+1:4513, y5+1:5086, y6+2:14517, y7+1:6944, y9+1:18351, y10+1:27129, y11+1:12765, y12+1:8025, y13+1:4433, y14+1:20520, y17+2:11404];[D126+1:10766, D138+1:14011, D144+1:9163, D168+1:3323, D186+1:22274, D204+1:31915, D274+1:77535, D292+1:14571, D366+1:6710]}	{30009@31}	T	0	0	0	0	0	9.19457	1	2	656.228	H1N1A1	FALSE	1.52905	(N(H(A)))	Level3	TVVQPSVGAAAGPVVPPCPGR_H1N1A1		{@7[6-4]}{@7[1-4]}
C:\Users\Bertozzi Lab\Desktop\Stacy\Raw Files\Mucinome Raw Files\OC107\200921_SAM_OC107_Asc1_Slice3.raw	22334	41.7588	22290	743.361	4	2969.42	P19827	Homo sapiens OX=9606	Inter-alpha-trypsin inhibitor heavy chain H1	[641 to 661]	RTFVLSALQPSPTHSSSNTQR	R,L	RTFVLSALQPSPTHSSSNT[O-Glycosylation:H1N1A1 on X]QR	1	2969.41	22.1381	0	{22334@[b3+1, b4+1, b5+1, b6+1, b7+2, b8+2, b9+1, b11+1];[y1+1, y3+1, y4+1, y5+1, y6+1, y7+1, y8+2, y9+1, y10+2, y11+2, y12+3, y13+1];[(M0-453.15)+3, (M0-656.23)+3];[D126+1, D138+1, D144+1, D168+1, D186+1, D204+1, D274+1, D292+1, D366+1]}	{22334@[b3+1:405.22537, b4+1:504.29368, b5+1:617.37803, b6+1:704.40863, b7+2:388.22712, b8+2:444.76941, b9+1:1016.58989, b11+1:1200.67520];[y1+1:175.11911, y3+1:404.22507, y4+1:518.26953, y5+1:605.30017, y6+1:692.33409, y7+1:779.36566, y8+2:458.71522, y9+1:1017.47314, y10+2:557.76610, y11+2:601.28165, y12+3:433.54117, y13+1:1426.66166];[(M0-453.15)+3:839.76358, (M0-656.23)+3:772.06904];[D126+1:12…	{22334@[b3+1:0.00089, b4+1:0.00078, b5+1:0.00107, b6+1:-0.00036, b7+2:0.00086, b8+2:0.00138, b9+1:0.00115, b11+1:0.00166];[y1+1:0.00016, y3+1:-0.00014, y4+1:0.00140, y5+1:0.00001, y6+1:0.00190, y7+1:0.00144, y8+2:0.00002, y9+1:0.00233, y10+2:0.00135, y11+2:0.00042, y12+3:0.00058, y13+1:-0.00528];[(M0-453.15)+3:0.00700, (M0-656.23)+3:0.00272];[D126+1:0.00034, D138+1:0.00028, D144+1:0.00022, D168+1…	{22334@[b3+1:2.21, b4+1:1.55, b5+1:1.74, b6+1:-0.51, b7+2:1.11, b8+2:1.55, b9+1:1.13, b11+1:1.39];[y1+1:0.91, y3+1:-0.35, y4+1:2.70, y5+1:0.01, y6+1:2.75, y7+1:1.86, y8+2:0.03, y9+1:2.30, y10+2:1.21, y11+2:0.35, y12+3:0.45, y13+1:-3.71];[(M0-453.15)+3:2.78, (M0-656.23)+3:1.18];[D126+1:2.74, D138+1:2.01, D144+1:1.53, D168+1:0.12, D186+1:1.43, D204+1:1.09, D274+1:2.04, D292+1:2.22, D366+1:1.33]}	{22334@[b3+1:11486, b4+1:47712, b5+1:32888, b6+1:58411, b7+2:26128, b8+2:14043, b9+1:113290, b11+1:14616];[y1+1:11709, y3+1:4360, y4+1:4958, y5+1:11188, y6+1:24756, y7+1:61674, y8+2:24856, y9+1:11179, y10+2:134195, y11+2:38859, y12+3:7325, y13+1:4638];[(M0-453.15)+3:9454, (M0-656.23)+3:340742];[D126+1:49293, D138+1:42135, D144+1:32799, D168+1:17322, D186+1:88907, D204+1:88467, D274+1:180999, D292…	{22334@31}	T	0	0	0	0	2.04796	9.077	1	8	656.228	H1N1A1	FALSE	1.28465	(N(H(A)))	Level3	RTFVLSALQPSPTHSSSNTQR_H1N1A1		{@7[19-4]}{@7[17-4]}{@7[16-4]}{@7[15-4]}{@7[13-4]}{@7[11-4]}{@7[6-4]}{@7[2-4]}
C:\Users\Bertozzi Lab\Desktop\Stacy\Raw Files\Mucinome Raw Files\OC107\200921_SAM_OC107_Asc1_Slice4.raw	30081	49.6599	30017	891.436	3	2671.29	P02765	Homo sapiens OX=9606	Alpha-2-HS-glycoprotein	[341 to 361]	TVVQPSVGAAAGPVVPPCPGR	R,I	TVVQPS[O-Glycosylation:H1N1A1 on X]VGAAAGPVVPPC[Common Fixed:Carbamidomethyl on C]PGR	2	2671.29	21.3682	0	{30081@[b2+1, b3+1, b4+1, b7+1, b9+1, b10+1, b11+1, b12+1, b14+1, b15+1];[y1+1, y3+1, y5+1, y6+1, y7+1, y9+1, y10+1, y11+1, y12+1, y14+1, y17+1];[D126+1, D138+1, D144+1, D168+1, D186+1, D204+1, D274+1, D292+1, D366+1]}	{30081@[b2+1:201.12346, b3+1:300.19165, b4+1:428.25043, b7+1:711.40118, b9+1:839.46594, b10+1:910.50250, b11+1:981.53741, b12+1:1038.55542, b14+1:1234.67859, b15+1:1333.74475];[y1+1:175.11900, y3+1:329.19330, y5+1:586.27838, y6+1:683.33089, y7+1:782.40039, y9+1:978.52169, y10+1:1035.54578, y11+1:1106.57764, y12+1:1177.61523, y14+1:1305.67200, y17+1:1588.82389];[D126+1:126.05488, D138+1:138.05482,…	{30081@[b2+1:0.00009, b3+1:-0.00013, b4+1:0.00007, b7+1:-0.00238, b9+1:0.00380, b10+1:0.00324, b11+1:0.00104, b12+1:-0.00242, b14+1:-0.00042, b15+1:-0.00268];[y1+1:0.00005, y3+1:0.00012, y5+1:0.00179, y6+1:0.00153, y7+1:0.00262, y9+1:0.00274, y10+1:0.00536, y11+1:0.00011, y12+1:0.00060, y14+1:-0.00122, y17+1:-0.00253];[D126+1:-0.00007, D138+1:-0.00012, D144+1:-0.00009, D168+1:0.00005, D186+1:0.00…	{30081@[b2+1:0.45, b3+1:-0.44, b4+1:0.16, b7+1:-3.35, b9+1:4.53, b10+1:3.57, b11+1:1.06, b12+1:-2.33, b14+1:-0.34, b15+1:-2.01];[y1+1:0.29, y3+1:0.36, y5+1:3.06, y6+1:2.24, y7+1:3.35, y9+1:2.80, y10+1:5.19, y11+1:0.10, y12+1:0.51, y14+1:-0.93, y17+1:-1.59];[D126+1:-0.55, D138+1:-0.89, D144+1:-0.61, D168+1:0.30, D186+1:3.07, D204+1:1.47, D274+1:0.92, D292+1:-0.93, D366+1:-1.17]}	{30081@[b2+1:12739, b3+1:6113, b4+1:6055, b7+1:5876, b9+1:3801, b10+1:7037, b11+1:9672, b12+1:9528, b14+1:4026, b15+1:8894];[y1+1:2848, y3+1:4459, y5+1:5437, y6+1:95425, y7+1:9797, y9+1:20716, y10+1:21923, y11+1:10575, y12+1:10239, y14+1:14593, y17+1:20504];[D126+1:7856, D138+1:7197, D144+1:5479, D168+1:7120, D186+1:15179, D204+1:24911, D274+1:65665, D292+1:12645, D366+1:4884]}	{30081@30}	T	0	0	0	0	0	9.19148	1	2	656.228	H1N1A1	FALSE	1.31359	(N(H(A)))	Level3	TVVQPSVGAAAGPVVPPCPGR_H1N1A1		{@7[6-4]}{@7[1-4]}
C:\Users\Bertozzi Lab\Desktop\Stacy\Raw Files\Mucinome Raw Files\OC107\200921_SAM_OC107_Asc1_Slice8.raw	14965	26.8943	14927	624.622	3	1870.84	P02647	Homo sapiens OX=9606	Apolipoprotein A-I	[220 to 230]	ATEHLSTLSEK	K,A	ATEHLSTLS[O-Glycosylation:H1N1A1 on X]EK	1	1870.84	21.1946	0	{14965@[b2+1, b3+1, b4+1, b5+1, b6+1, b7+1, b8+1, b9+1, b10+1];[y1+1, y2+1, y3+1, y4+1, y5+1, y6+1, y7+1, y8+2, y9+2, y10+1];[(M0-453.15)+1, (M0-656.23)+1];[D109+1, D126+1, D138+1, D144+1, D168+1, D186+1, D204+1, D274+1, D292+1, D366+1]}	{14965@[b2+1:173.09238, b3+1:302.13416, b4+1:439.19397, b5+1:552.27719, b6+1:639.30843, b7+1:740.35824, b8+1:853.44274, b9+1:940.47394, b10+1:1069.51760];[y1+1:147.11298, y2+1:276.15536, y3+1:363.18736, y4+1:476.27216, y5+1:577.32312, y6+1:664.35277, y7+1:777.43659, y8+2:457.75087, y9+2:522.27395, y10+1:1144.57861];[(M0-453.15)+1:1418.70386, (M0-656.23)+1:1215.62136];[D109+1:109.02866, D126+1:126…	{14965@[b2+1:0.00031, b3+1:-0.00051, b4+1:0.00040, b5+1:-0.00045, b6+1:-0.00124, b7+1:0.00090, b8+1:0.00133, b9+1:0.00050, b10+1:0.00157];[y1+1:0.00017, y2+1:-0.00003, y3+1:-0.00007, y4+1:0.00067, y5+1:0.00395, y6+1:0.00157, y7+1:0.00133, y8+2:0.00029, y9+2:0.00386, y10+1:-0.00583];[(M0-453.15)+1:0.00293, (M0-656.23)+1:-0.00019];[D109+1:0.00027, D126+1:0.00036, D138+1:0.00045, D144+1:0.00019, D16…	{14965@[b2+1:1.79, b3+1:-1.68, b4+1:0.91, b5+1:-0.81, b6+1:-1.94, b7+1:1.22, b8+1:1.56, b9+1:0.54, b10+1:1.47];[y1+1:1.18, y2+1:-0.12, y3+1:-0.19, y4+1:1.41, y5+1:6.86, y6+1:2.37, y7+1:1.71, y8+2:0.32, y9+2:3.70, y10+1:-5.10];[(M0-453.15)+1:2.07, (M0-656.23)+1:-0.16];[D109+1:2.47, D126+1:2.90, D138+1:3.29, D144+1:1.31, D168+1:1.54, D186+1:2.79, D204+1:0.64, D274+1:0.80, D292+1:1.12, D366+1:0.58]}	{14965@[b2+1:25509, b3+1:3311, b4+1:57355, b5+1:85208, b6+1:35410, b7+1:27580, b8+1:51920, b9+1:30568, b10+1:36158];[y1+1:46735, y2+1:24555, y3+1:53941, y4+1:16995, y5+1:22600, y6+1:147878, y7+1:112106, y8+2:82291, y9+2:40575, y10+1:4316];[(M0-453.15)+1:4256, (M0-656.23)+1:891758];[D109+1:7905, D126+1:175150, D138+1:176851, D144+1:168274, D168+1:79702, D186+1:323210, D204+1:241607, D274+1:606599,…	{14965@31}	T	0	0	0	0	2.09684	10.208	1	4	656.228	H1N1A1	FALSE	1.10931	(N(H(A)))	Level3	ATEHLSTLSEK_H1N1A1		{@7[9-4]}{@7[7-4]}{@7[6-4]}{@7[2-4]}
C:\Users\Bertozzi Lab\Desktop\Stacy\Raw Files\Mucinome Raw Files\OC107\200921_SAM_OC107_Asc1_Slice6.raw	38550	56.861	38497	932.443	3	2794.31	P01042	Homo sapiens OX=9606	Kininogen-1	[270 to 288]	DIPTNSPELEETLTHTITK	R,L	DIPTNSPELEETLTHTIT[O-Glycosylation:H1N1A1 on X]K	1	2794.3	21.1667	0	{38550@[b2+1, b3+1, b6+1, b10+1];[y1+1, y2+1, y3+1, y4+1, y5+1, y6+1, y7+1, y8+1, y9+1, y10+1, y11+1, y12+1, y13+2, y14+1, y15+2, y16+1, y17+2];[D126+1, D138+1, D144+1, D168+1, D186+1, D204+1, D274+1, D292+1, D366+1]}	{38550@[b2+1:229.11839, b3+1:326.17154, b6+1:628.29590, b10+1:1096.51709];[y1+1:147.11285, y2+1:248.16116, y3+1:361.24396, y4+1:462.29221, y5+1:599.35291, y6+1:700.39929, y7+1:813.48407, y8+1:914.53223, y9+1:1043.57473, y10+1:1172.61804, y11+1:1285.69763, y12+1:1414.74805, y13+2:756.40165, y14+1:1598.82859, y15+2:856.93856, y16+1:1813.90820, y17+2:955.98867];[D126+1:126.05504, D138+1:138.05504, D…	{38550@[b2+1:0.00011, b3+1:0.00049, b6+1:0.00222, b10+1:0.00139];[y1+1:0.00005, y2+1:0.00068, y3+1:-0.00059, y4+1:-0.00002, y5+1:0.00177, y6+1:0.00048, y7+1:0.00119, y8+1:0.00167, y9+1:0.00158, y10+1:0.00230, y11+1:-0.00218, y12+1:0.00565, y13+2:0.00085, y14+1:0.00140, y15+2:-0.00029, y16+1:-0.00960, y17+2:-0.00051];[D126+1:0.00009, D138+1:0.00009, D144+1:0.00013, D168+1:0.00011, D186+1:0.00036, …	{38550@[b2+1:0.48, b3+1:1.51, b6+1:3.53, b10+1:1.27];[y1+1:0.34, y2+1:2.75, y3+1:-1.64, y4+1:-0.04, y5+1:2.96, y6+1:0.68, y7+1:1.47, y8+1:1.83, y9+1:1.52, y10+1:1.96, y11+1:-1.69, y12+1:3.99, y13+2:0.56, y14+1:0.88, y15+2:-0.17, y16+1:-5.29, y17+2:-0.27];[D126+1:0.74, D138+1:0.67, D144+1:0.89, D168+1:0.67, D186+1:1.92, D204+1:0.64, D274+1:-0.42, D292+1:-2.29, D366+1:0.08]}	{38550@[b2+1:3683, b3+1:5788, b6+1:6927, b10+1:3922];[y1+1:10722, y2+1:12111, y3+1:3788, y4+1:8422, y5+1:11779, y6+1:13254, y7+1:5408, y8+1:10442, y9+1:12191, y10+1:22031, y11+1:9935, y12+1:7612, y13+2:20675, y14+1:19756, y15+2:17748, y16+1:5180, y17+2:154626];[D126+1:43918, D138+1:33914, D144+1:28611, D168+1:13256, D186+1:60642, D204+1:67606, D274+1:117174, D292+1:24879, D366+1:7732]}	{38550@30}	T	0	0	0	0	0	9.1811	1	6	656.228	H1N1A1	FALSE	1.18535	(N(H(A)))	Level3	DIPTNSPELEETLTHTITK_H1N1A1		{@7[18-4]}{@7[16-4]}{@7[14-4]}{@7[12-4]}{@7[6-4]}{@7[4-4]}
C:\Users\Bertozzi Lab\Desktop\Stacy\Raw Files\Mucinome Raw Files\OC107\200921_SAM_OC107_Asc1_Slice4.raw	30118	49.7081	30055	891.44	3	2671.3	P02765	Homo sapiens OX=9606	Alpha-2-HS-glycoprotein	[341 to 361]	TVVQPSVGAAAGPVVPPCPGR	R,I	TVVQPS[O-Glycosylation:H1N1A1 on X]VGAAAGPVVPPC[Common Fixed:Carbamidomethyl on C]PGR	2	2671.29	21.1569	0	{30118@[b2+1, b3+1, b4+1, b7+1, b9+1, b10+1, b11+1, b12+1, b14+1, b15+1];[y1+1, y3+1, y5+1, y6+2, y7+1, y9+1, y10+1, y11+1, y12+1, y14+1, y17+1];[D126+1, D138+1, D144+1, D168+1, D186+1, D204+1, D274+1, D292+1, D366+1]}	{30118@[b2+1:201.12349, b3+1:300.19214, b4+1:428.25049, b7+1:711.40201, b9+1:839.45660, b10+1:910.50066, b11+1:981.53448, b12+1:1038.55459, b14+1:1234.67188, b15+1:1333.74382];[y1+1:175.11951, y3+1:329.19336, y5+1:586.27710, y6+2:342.16863, y7+1:782.39704, y9+1:978.52279, y10+1:1035.54143, y11+1:1106.57727, y12+1:1177.61145, y14+1:1305.68066, y17+1:1588.82834];[D126+1:126.05519, D138+1:138.05504,…	{30118@[b2+1:0.00012, b3+1:0.00036, b4+1:0.00013, b7+1:-0.00156, b9+1:-0.00554, b10+1:0.00141, b11+1:-0.00189, b12+1:-0.00324, b14+1:-0.00714, b15+1:-0.00361];[y1+1:0.00055, y3+1:0.00018, y5+1:0.00051, y6+2:0.00063, y7+1:-0.00073, y9+1:0.00384, y10+1:0.00102, y11+1:-0.00025, y12+1:-0.00319, y14+1:0.00745, y17+1:0.00192];[D126+1:0.00024, D138+1:0.00009, D144+1:0.00016, D168+1:0.00020, D186+1:0.000…	{30118@[b2+1:0.60, b3+1:1.19, b4+1:0.30, b7+1:-2.20, b9+1:-6.61, b10+1:1.55, b11+1:-1.92, b12+1:-3.13, b14+1:-5.79, b15+1:-2.71];[y1+1:3.19, y3+1:0.55, y5+1:0.87, y6+2:0.93, y7+1:-0.94, y9+1:3.93, y10+1:0.99, y11+1:-0.23, y12+1:-2.71, y14+1:5.71, y17+1:1.21];[D126+1:1.96, D138+1:0.67, D144+1:1.10, D168+1:1.22, D186+1:1.09, D204+1:0.79, D274+1:2.43, D292+1:0.96, D366+1:0.16]}	{30118@[b2+1:16237, b3+1:12251, b4+1:8921, b7+1:7029, b9+1:4980, b10+1:4705, b11+1:8351, b12+1:8791, b14+1:4316, b15+1:8239];[y1+1:2953, y3+1:8413, y5+1:9883, y6+2:15980, y7+1:13158, y9+1:24137, y10+1:23011, y11+1:14337, y12+1:4773, y14+1:13764, y17+1:12419];[D126+1:14143, D138+1:9848, D144+1:8795, D168+1:5165, D186+1:25680, D204+1:29849, D274+1:84898, D292+1:18027, D366+1:6588]}	{30118@30}	T	0	0	0	0	0	9.14054	1	2	656.228	H1N1A1	FALSE	1.11965	(N(H(A)))	Level3	TVVQPSVGAAAGPVVPPCPGR_H1N1A1		{@7[6-4]}{@7[1-4]}
C:\Users\Bertozzi Lab\Desktop\Stacy\Raw Files\Mucinome Raw Files\OC107\200921_SAM_OC107_Asc1_Slice4.raw	19418	35.3528	19375	628.974	3	1883.9	Q14624	Homo sapiens OX=9606	Inter-alpha-trypsin inhibitor heavy chain H4	[634 to 644]	IPKPEASFSPR	K,R	IPKPEASFS[O-Glycosylation:H1N1A1 on X]PR	1	1883.89	21.1541	0	{19418@[b2+1, b3+1, b4+1, b5+1, b6+1, b8+1, b9+1, b10+1];[y1+1, y2+1, y3+1, y4+1, y5+1, y6+1, y7+1, y8+2, y9+2, y10+2];[(M0-291.10)+2, (M0-453.15)+2, (M0-656.23)+2];[D109+1, D126+1, D138+1, D144+1, D168+1, D186+1, D204+1, D274+1, D292+1, D366+1]}	{19418@[b2+1:211.14447, b3+1:339.23966, b4+1:436.29376, b5+1:565.33368, b6+1:636.37305, b8+1:870.46674, b9+1:957.50553, b10+1:1054.55298];[y1+1:175.11925, y2+1:272.17209, y3+1:359.20441, y4+1:506.27322, y5+1:593.30634, y6+1:664.34258, y7+1:793.38702, y8+2:445.72269, y9+2:509.77011, y10+2:558.29597];[(M0-291.10)+2:797.40337, (M0-453.15)+2:716.37895, (M0-656.23)+2:614.83860];[D109+1:109.02872, D126…	{19418@[b2+1:0.00037, b3+1:0.00059, b4+1:0.00193, b5+1:-0.00075, b6+1:0.00151, b8+1:-0.00524, b9+1:0.00152, b10+1:-0.00379];[y1+1:0.00030, y2+1:0.00037, y3+1:0.00066, y4+1:0.00107, y5+1:0.00215, y6+1:0.00128, y7+1:0.00313, y8+2:0.00144, y9+2:0.00133, y10+2:0.00028];[(M0-291.10)+2:-0.00118, (M0-453.15)+2:0.00281, (M0-656.23)+2:0.00147];[D109+1:0.00032, D126+1:0.00048, D138+1:0.00047, D144+1:0.0003…	{19418@[b2+1:1.74, b3+1:1.74, b4+1:4.44, b5+1:-1.32, b6+1:2.37, b8+1:-6.03, b9+1:1.59, b10+1:-3.60];[y1+1:1.70, y2+1:1.37, y3+1:1.85, y4+1:2.11, y5+1:3.63, y6+1:1.92, y7+1:3.95, y8+2:1.62, y9+2:1.30, y10+2:0.25];[(M0-291.10)+2:-0.74, (M0-453.15)+2:1.96, (M0-656.23)+2:1.20];[D109+1:2.97, D126+1:3.81, D138+1:3.46, D144+1:2.17, D168+1:2.13, D186+1:2.70, D204+1:2.85, D274+1:1.92, D292+1:2.59, D366+1:…	{19418@[b2+1:81639, b3+1:134013, b4+1:7238, b5+1:5305, b6+1:7000, b8+1:4184, b9+1:9554, b10+1:4597];[y1+1:13194, y2+1:17632, y3+1:13313, y4+1:11878, y5+1:17109, y6+1:42138, y7+1:21796, y8+2:81774, y9+2:136676, y10+2:184248];[(M0-291.10)+2:19805, (M0-453.15)+2:339569, (M0-656.23)+2:506754];[D109+1:6181, D126+1:135481, D138+1:116205, D144+1:120849, D168+1:43070, D186+1:218959, D204+1:186065, D274+1…	{19418@31}	T	0	0	0	0	3.08046	10.1463	1	2	656.228	H1N1A1	FALSE	1.03682	(N(H(A)))	Level3	IPKPEASFSPR_H1N1A1		{@7[9-4]}{@7[7-4]}
C:\Users\Bertozzi Lab\Desktop\Stacy\Raw Files\Mucinome Raw Files\OC107\200921_SAM_OC107_Asc1_Slice4.raw	19382	35.3048	19338	628.973	3	1883.9	Q14624	Homo sapiens OX=9606	Inter-alpha-trypsin inhibitor heavy chain H4	[634 to 644]	IPKPEASFSPR	K,R	IPKPEASFS[O-Glycosylation:H1N1A1 on X]PR	1	1883.89	21.1537	0	{19382@[b2+1, b3+1, b4+1, b5+1, b6+1, b7+1, b8+1, b9+1];[y1+1, y2+1, y3+1, y4+1, y5+1, y6+1, y7+1, y8+2, y9+2, y10+2];[(M0-291.10)+2, (M0-453.15)+2, (M0-656.23)+2];[D109+1, D126+1, D138+1, D144+1, D168+1, D186+1, D204+1, D274+1, D292+1, D366+1]}	{19382@[b2+1:211.14492, b3+1:339.23946, b4+1:436.29352, b5+1:565.33630, b6+1:636.37238, b7+1:723.40924, b8+1:870.46490, b9+1:957.50439];[y1+1:175.11887, y2+1:272.17212, y3+1:359.20471, y4+1:506.27264, y5+1:593.30444, y6+1:664.34236, y7+1:793.38706, y8+2:445.72260, y9+2:509.77012, y10+2:558.29670];[(M0-291.10)+2:797.40192, (M0-453.15)+2:716.37901, (M0-656.23)+2:614.83871];[D109+1:109.02873, D126+1…	{19382@[b2+1:0.00082, b3+1:0.00039, b4+1:0.00169, b5+1:0.00188, b6+1:0.00084, b7+1:0.00567, b8+1:-0.00708, b9+1:0.00039];[y1+1:-0.00009, y2+1:0.00040, y3+1:0.00097, y4+1:0.00049, y5+1:0.00026, y6+1:0.00106, y7+1:0.00316, y8+2:0.00126, y9+2:0.00135, y10+2:0.00174];[(M0-291.10)+2:-0.00408, (M0-453.15)+2:0.00293, (M0-656.23)+2:0.00169];[D109+1:0.00034, D126+1:0.00051, D138+1:0.00053, D144+1:0.00033,…	{19382@[b2+1:3.88, b3+1:1.16, b4+1:3.88, b5+1:3.33, b6+1:1.32, b7+1:7.85, b8+1:-8.14, b9+1:0.40];[y1+1:-0.50, y2+1:1.49, y3+1:2.70, y4+1:0.96, y5+1:0.43, y6+1:1.60, y7+1:3.99, y8+2:1.41, y9+2:1.33, y10+2:1.56];[(M0-291.10)+2:-2.56, (M0-453.15)+2:2.05, (M0-656.23)+2:1.38];[D109+1:3.11, D126+1:4.12, D138+1:3.90, D144+1:2.27, D168+1:2.40, D186+1:2.00, D204+1:2.10, D274+1:2.09, D292+1:1.96, D366+1:2.…	{19382@[b2+1:121073, b3+1:187132, b4+1:6977, b5+1:7761, b6+1:10157, b7+1:7284, b8+1:6933, b9+1:10521];[y1+1:17958, y2+1:20770, y3+1:20240, y4+1:19319, y5+1:22836, y6+1:65559, y7+1:37990, y8+2:111809, y9+2:200596, y10+2:257646];[(M0-291.10)+2:31166, (M0-453.15)+2:457820, (M0-656.23)+2:711450];[D109+1:6153, D126+1:188032, D138+1:166278, D144+1:152318, D168+1:67054, D186+1:304795, D204+1:273703, D27…	{19382@31}	T	0	0	0	0	3.07908	10.1461	1	2	656.228	H1N1A1	FALSE	1.16058	(N(H(A)))	Level3	IPKPEASFSPR_H1N1A1		{@7[9-4]}{@7[7-4]}
C:\Users\Bertozzi Lab\Desktop\Stacy\Raw Files\Mucinome Raw Files\OC107\200921_SAM_OC107_Asc1_Slice4.raw	9251	21.7339	9207	619.29	4	2473.13	P04196	Homo sapiens OX=9606	Histidine-rich glycoprotein	[271 to 284]	SSTTKPPFKPHGSR	R,D	SSTTKPPFKPHGS[O-Glycosylation:H1N1A2 on X]R	1	2473.12	21.0681	0	{9251@[b2+1, b3+1, b4+1, b5+1, b6+1, b8+1, b9+1, b11+1];[y1+1, y3+1, y4+1, y5+1, y6+1, y7+1, y8+1, y9+2, y10+2, y11+2, y12+2];[(M0-744.24)+3, (M0-947.32)+3];[D126+1, D138+1, D144+1, D168+1, D186+1, D204+1, D274+1, D292+1, D366+1]}	{9251@[b2+1:175.07161, b3+1:276.11856, b4+1:377.16669, b5+1:505.26105, b6+1:602.31525, b8+1:846.43622, b9+1:974.53119, b11+1:1208.64929];[y1+1:175.11917, y3+1:319.17145, y4+1:456.23315, y5+1:553.28476, y6+1:681.37982, y7+1:828.44489, y8+1:925.50161, y9+2:511.78061, y10+2:575.82890, y11+2:626.35393, y12+2:676.87542];[(M0-744.24)+3:577.30071, (M0-947.32)+3:509.60759];[D126+1:126.05537, D138+1:138.0…	{9251@[b2+1:0.00028, b3+1:-0.00045, b4+1:-0.00000, b5+1:-0.00060, b6+1:0.00083, b8+1:0.00062, b9+1:0.00063, b11+1:0.00706];[y1+1:0.00022, y3+1:-0.00100, y4+1:0.00180, y5+1:0.00064, y6+1:0.00074, y7+1:-0.00261, y8+1:0.00135, y9+2:0.00092, y10+2:0.00253, y11+2:0.00491, y12+2:0.00021];[(M0-744.24)+3:0.00082, (M0-947.32)+3:0.00082];[D126+1:0.00042, D138+1:0.00027, D144+1:0.00049, D168+1:0.00022, D186…	{9251@[b2+1:1.59, b3+1:-1.64, b4+1:-0.01, b5+1:-1.19, b6+1:1.38, b8+1:0.74, b9+1:0.65, b11+1:5.84];[y1+1:1.26, y3+1:-3.13, y4+1:3.95, y5+1:1.15, y6+1:1.09, y7+1:-3.16, y8+1:1.46, y9+2:0.90, y10+2:2.20, y11+2:3.93, y12+2:0.16];[(M0-744.24)+3:0.47, (M0-947.32)+3:0.54];[D126+1:3.35, D138+1:1.96, D144+1:3.40, D168+1:1.31, D186+1:1.18, D204+1:0.64, D274+1:1.48, D292+1:1.64, D366+1:1.92]}	{9251@[b2+1:4628, b3+1:3881, b4+1:23445, b5+1:16751, b6+1:8690, b8+1:5019, b9+1:9910, b11+1:3343];[y1+1:5546, y3+1:4513, y4+1:3563, y5+1:42395, y6+1:4673, y7+1:3957, y8+1:24511, y9+2:78438, y10+2:17304, y11+2:8941, y12+2:12442];[(M0-744.24)+3:13446, (M0-947.32)+3:99180];[D126+1:89019, D138+1:54710, D144+1:55672, D168+1:28685, D186+1:120429, D204+1:107760, D274+1:414693, D292+1:80737, D366+1:13644…	{9251@30}	T	0	0	0	0	2.01944	9.16661	1	5	947.323	H1N1A2	FALSE	0.979787	(N(H(A))(A))	Level3	SSTTKPPFKPHGSR_H1N1A2		{@21[13-7]}{@21[4-7]}{@21[3-7]}{@21[2-7]}{@21[1-7]}
C:\Users\Bertozzi Lab\Desktop\Stacy\Raw Files\Mucinome Raw Files\OC107\200921_SAM_OC107_Asc1_Slice1.raw	15941	35.1528	15880	840.709	3	2519.11	P02751	Homo sapiens OX=9606	Fibronectin	[273 to 290]	HTSVQTTSSGSGPFTDVR	R,A	HTSVQTTSSGSGPFT[O-Glycosylation:H1N1A1 on X]DVR	1	2519.1	20.2441	0	{15941@[b2+1, b4+1, b5+1, b6+1, b16+1];[y1+1, y2+1, y4+1, y6+1, y7+1, y9+1, y10+1, y11+1, y12+1, y13+1, y14+1, y15+1, y16+1, y17+1];[(M0-656.23)+2];[D126+1, D138+1, D144+1, D168+1, D186+1, D204+1, D274+1, D292+1, D366+1]}	{15941@[b2+1:239.11412, b4+1:425.21497, b5+1:553.27533, b6+1:654.32172, b16+1:1590.70194];[y1+1:175.11894, y2+1:274.18723, y4+1:490.26569, y6+1:734.38361, y7+1:791.40320, y9+1:935.45544, y10+1:1022.48456, y11+1:1109.52365, y12+1:1210.57394, y13+1:1311.61938, y14+1:1439.67455, y15+1:1538.75085, y16+1:1625.77861, y17+1:1726.81677];[(M0-656.23)+2:932.44611];[D126+1:126.05514, D138+1:138.05496, D144+…	{15941@[b2+1:0.00025, b4+1:0.00066, b5+1:0.00244, b6+1:0.00115, b16+1:-0.00111];[y1+1:-0.00001, y2+1:-0.00014, y4+1:0.00370, y6+1:0.00044, y7+1:-0.00143, y9+1:-0.00268, y10+1:-0.00559, y11+1:0.00148, y12+1:0.00408, y13+1:0.00185, y14+1:-0.00157, y15+1:0.00633, y16+1:0.00205, y17+1:-0.00746];[(M0-656.23)+2:0.00179];[D126+1:0.00019, D138+1:0.00002, D144+1:-0.00010, D168+1:0.00020, D186+1:0.00020, D…	{15941@[b2+1:1.07, b4+1:1.55, b5+1:4.42, b6+1:1.76, b16+1:-0.70];[y1+1:-0.06, y2+1:-0.52, y4+1:7.56, y6+1:0.60, y7+1:-1.81, y9+1:-2.86, y10+1:-5.47, y11+1:1.33, y12+1:3.38, y13+1:1.41, y14+1:-1.09, y15+1:4.12, y16+1:1.26, y17+1:-4.32];[(M0-656.23)+2:0.96];[D126+1:1.53, D138+1:0.11, D144+1:-0.71, D168+1:1.22, D186+1:1.09, D204+1:1.17, D274+1:0.19, D292+1:-0.51, D366+1:1.25]}	{15941@[b2+1:19252, b4+1:5033, b5+1:5872, b6+1:5886, b16+1:7620];[y1+1:6635, y2+1:25315, y4+1:3803, y6+1:5412, y7+1:4562, y9+1:7064, y10+1:4583, y11+1:11119, y12+1:8318, y13+1:9894, y14+1:8626, y15+1:4630, y16+1:11124, y17+1:4478];[(M0-656.23)+2:118418];[D126+1:15791, D138+1:10983, D144+1:8888, D168+1:5461, D186+1:24439, D204+1:25529, D274+1:81556, D292+1:22312, D366+1:3284]}	{15941@29}	T	0	0	0	0	1.10412	9.1743	1	8	656.228	H1N1A1	FALSE	1.23571	(N(H(A)))	Level3	HTSVQTTSSGSGPFTDVR_H1N1A1		{@7[15-4]}{@7[11-4]}{@7[9-4]}{@7[8-4]}{@7[7-4]}{@7[6-4]}{@7[3-4]}{@7[2-4]}
C:\Users\Bertozzi Lab\Desktop\Stacy\Raw Files\Mucinome Raw Files\OC107\200921_SAM_OC107_Asc1_Slice1.raw	27527	50.4661	27511	938.778	3	2813.31	P19827	Homo sapiens OX=9606	Inter-alpha-trypsin inhibitor heavy chain H1	[642 to 661]	TFVLSALQPSPTHSSSNTQR	R,L	TFVLSALQPSPTHSSSNT[O-Glycosylation:H1N1A1 on X]QR	1	2813.31	20.2171	0	{27527@[b2+1, b3+1, b4+1, b5+1, b6+1, b7+1, b8+1];[y1+1, y6+1, y7+1, y8+1, y10+1, y11+1, y12+1, y13+1, y14+1, y15+2, y16+2, y18+2];[(M0-656.23)+2];[D126+1, D138+1, D144+1, D168+1, D186+1, D204+1, D274+1, D292+1, D366+1]}	{27527@[b2+1:249.12354, b3+1:348.19167, b4+1:461.27585, b5+1:548.30823, b6+1:619.34767, b7+1:732.43066, b8+1:860.49062];[y1+1:175.11935, y6+1:692.33185, y7+1:779.36524, y8+1:916.42596, y10+1:1114.52136, y11+1:1201.55383, y12+1:1298.60724, y13+1:1426.67542, y14+1:1539.75586, y15+2:805.89797, y16+2:849.41302, y18+2:955.48998];[(M0-656.23)+2:1079.54790];[D126+1:126.05509, D138+1:138.05501, D144+1:14…	{27527@[b2+1:0.00017, b3+1:-0.00011, b4+1:0.00000, b5+1:0.00035, b6+1:0.00268, b7+1:0.00161, b8+1:0.00299];[y1+1:0.00040, y6+1:-0.00034, y7+1:0.00102, y8+1:0.00283, y10+1:-0.00221, y11+1:-0.00177, y12+1:-0.00113, y13+1:0.00847, y14+1:0.00485, y15+2:0.00054, y16+2:-0.00138, y18+2:0.00005];[(M0-656.23)+2:-0.00021];[D126+1:0.00015, D138+1:0.00006, D144+1:0.00016, D168+1:0.00007, D186+1:0.00003, D204…	{27527@[b2+1:0.67, b3+1:-0.33, b4+1:0.00, b5+1:0.64, b6+1:4.33, b7+1:2.20, b8+1:3.48];[y1+1:2.31, y6+1:-0.50, y7+1:1.31, y8+1:3.09, y10+1:-1.99, y11+1:-1.47, y12+1:-0.87, y13+1:5.94, y14+1:3.15, y15+2:0.34, y16+2:-0.81, y18+2:0.03];[(M0-656.23)+2:-0.10];[D126+1:1.16, D138+1:0.45, D144+1:1.10, D168+1:0.39, D186+1:0.19, D204+1:2.33, D274+1:1.20, D292+1:-0.40, D366+1:0.36]}	{27527@[b2+1:71377, b3+1:47168, b4+1:8349, b5+1:4489, b6+1:13734, b7+1:15016, b8+1:4845];[y1+1:4728, y6+1:6506, y7+1:11095, y8+1:9107, y10+1:14849, y11+1:5491, y12+1:76853, y13+1:7685, y14+1:7631, y15+2:11414, y16+2:32834, y18+2:28920];[(M0-656.23)+2:120760];[D126+1:14455, D138+1:16571, D144+1:11036, D168+1:9562, D186+1:39542, D204+1:42943, D274+1:85666, D292+1:26483, D366+1:13125]}	{27527@29}	T	0	0	0	0	1.05213	9.11197	1	8	656.228	H1N1A1	FALSE	1.50153	(N(H(A)))	Level3	TFVLSALQPSPTHSSSNTQR_H1N1A1		{@7[18-4]}{@7[16-4]}{@7[15-4]}{@7[14-4]}{@7[12-4]}{@7[10-4]}{@7[5-4]}{@7[1-4]}
C:\Users\Bertozzi Lab\Desktop\Stacy\Raw Files\Mucinome Raw Files\OC107\200921_SAM_OC107_Asc1_Slice4.raw	23944	41.3635	23893	743.361	4	2969.42	P19827	Homo sapiens OX=9606	Inter-alpha-trypsin inhibitor heavy chain H1	[641 to 661]	RTFVLSALQPSPTHSSSNTQR	R,L	RTFVLSALQPSPTHSSSNT[O-Glycosylation:H1N1A1 on X]QR	1	2969.41	20.1821	0	{23944@[b3+1, b4+1, b5+1, b6+1, b7+2, b8+2, b9+1, b11+1, b13+1];[y1+1, y3+1, y5+1, y6+1, y7+1, y8+2, y9+1, y10+2, y11+1, y12+2];[(M0-656.23)+3];[D126+1, D138+1, D144+1, D168+1, D186+1, D204+1, D274+1, D292+1, D366+1]}	{23944@[b3+1:405.22452, b4+1:504.29343, b5+1:617.37837, b6+1:704.40967, b7+2:388.22718, b8+2:444.76935, b9+1:1016.58847, b11+1:1200.66919, b13+1:1398.76904];[y1+1:175.11911, y3+1:404.22134, y5+1:605.29828, y6+1:692.33698, y7+1:779.36676, y8+2:458.71608, y9+1:1017.46759, y10+2:557.76563, y11+1:1201.55835, y12+2:649.80805];[(M0-656.23)+3:772.06903];[D126+1:126.05519, D138+1:138.05519, D144+1:144.06…	{23944@[b3+1:0.00004, b4+1:0.00054, b5+1:0.00141, b6+1:0.00068, b7+2:0.00098, b8+2:0.00127, b9+1:-0.00027, b11+1:-0.00434, b13+1:-0.00493];[y1+1:0.00016, y3+1:-0.00386, y5+1:-0.00189, y6+1:0.00478, y7+1:0.00254, y8+2:0.00174, y9+1:-0.00322, y10+2:0.00042, y11+1:0.00275, y12+2:0.00046];[(M0-656.23)+3:0.00271];[D126+1:0.00024, D138+1:0.00024, D144+1:0.00023, D168+1:0.00034, D186+1:0.00026, D204+1:0…	{23944@[b3+1:0.09, b4+1:1.07, b5+1:2.29, b6+1:0.97, b7+2:1.27, b8+2:1.43, b9+1:-0.26, b11+1:-3.62, b13+1:-3.53];[y1+1:0.91, y3+1:-9.58, y5+1:-3.12, y6+1:6.92, y7+1:3.27, y8+2:1.90, y9+1:-3.17, y10+2:0.37, y11+1:2.29, y12+2:0.35];[(M0-656.23)+3:1.17];[D126+1:1.96, D138+1:1.78, D144+1:1.63, D168+1:2.04, D186+1:1.42, D204+1:1.88, D274+1:2.15, D292+1:1.54, D366+1:1.08]}	{23944@[b3+1:6566, b4+1:32760, b5+1:27467, b6+1:34835, b7+2:11870, b8+2:10948, b9+1:77766, b11+1:9086, b13+1:4559];[y1+1:10590, y3+1:3025, y5+1:4900, y6+1:12418, y7+1:41930, y8+2:12761, y9+1:7317, y10+2:85790, y11+1:9912, y12+2:295438];[(M0-656.23)+3:227570];[D126+1:27637, D138+1:19284, D144+1:20850, D168+1:13355, D186+1:57953, D204+1:62189, D274+1:116809, D292+1:32928, D366+1:17335]}	{23944@29}	T	0	0	0	0	1.04469	9.07233	1	8	656.228	H1N1A1	FALSE	0.924867	(N(H(A)))	Level3	RTFVLSALQPSPTHSSSNTQR_H1N1A1		{@7[19-4]}{@7[17-4]}{@7[16-4]}{@7[15-4]}{@7[13-4]}{@7[11-4]}{@7[6-4]}{@7[2-4]}
C:\Users\Bertozzi Lab\Desktop\Stacy\Raw Files\Mucinome Raw Files\OC107\200921_SAM_OC107_Asc1_Slice4.raw	19347	35.2581	19309	628.972	3	1883.89	Q14624	Homo sapiens OX=9606	Inter-alpha-trypsin inhibitor heavy chain H4	[634 to 644]	IPKPEASFSPR	K,R	IPKPEASFS[O-Glycosylation:H1N1A1 on X]PR	1	1883.89	20.1473	0	{19347@[b2+1, b3+1, b4+1, b5+1, b6+1, b8+1, b9+1];[y1+1, y2+1, y3+1, y4+1, y5+1, y6+1, y7+1, y8+2, y9+2, y10+2];[(M0-291.10)+2, (M0-453.15)+2, (M0-656.23)+2];[D109+1, D126+1, D138+1, D144+1, D168+1, D186+1, D204+1, D274+1, D292+1, D366+1]}	{19347@[b2+1:211.14456, b3+1:339.23957, b4+1:436.29346, b5+1:565.33673, b6+1:636.37152, b8+1:870.46417, b9+1:957.50470];[y1+1:175.11932, y2+1:272.17221, y3+1:359.20462, y4+1:506.27341, y5+1:593.30505, y6+1:664.34296, y7+1:793.38629, y8+2:445.72286, y9+2:509.77077, y10+2:558.29643];[(M0-291.10)+2:797.40575, (M0-453.15)+2:716.37889, (M0-656.23)+2:614.83911];[D109+1:109.02874, D126+1:126.05550, D138…	{19347@[b2+1:0.00046, b3+1:0.00050, b4+1:0.00163, b5+1:0.00231, b6+1:-0.00002, b8+1:-0.00781, b9+1:0.00069];[y1+1:0.00037, y2+1:0.00049, y3+1:0.00088, y4+1:0.00125, y5+1:0.00087, y6+1:0.00166, y7+1:0.00240, y8+2:0.00179, y9+2:0.00264, y10+2:0.00121];[(M0-291.10)+2:0.00358, (M0-453.15)+2:0.00269, (M0-656.23)+2:0.00250];[D109+1:0.00034, D126+1:0.00056, D138+1:0.00063, D144+1:0.00068, D168+1:0.00067…	{19347@[b2+1:2.18, b3+1:1.47, b4+1:3.74, b5+1:4.09, b6+1:-0.03, b8+1:-8.98, b9+1:0.72];[y1+1:2.13, y2+1:1.82, y3+1:2.45, y4+1:2.47, y5+1:1.46, y6+1:2.50, y7+1:3.03, y8+2:2.02, y9+2:2.59, y10+2:1.08];[(M0-291.10)+2:2.25, (M0-453.15)+2:1.88, (M0-656.23)+2:2.04];[D109+1:3.18, D126+1:4.45, D138+1:4.63, D144+1:4.78, D168+1:4.00, D186+1:4.48, D204+1:4.17, D274+1:2.65, D292+1:2.75, D366+1:1.50]}	{19347@[b2+1:130085, b3+1:193807, b4+1:9692, b5+1:10960, b6+1:6572, b8+1:9655, b9+1:10757];[y1+1:14616, y2+1:24523, y3+1:16612, y4+1:21366, y5+1:21922, y6+1:60707, y7+1:43371, y8+2:111215, y9+2:231444, y10+2:274166];[(M0-291.10)+2:35025, (M0-453.15)+2:526710, (M0-656.23)+2:781001];[D109+1:7223, D126+1:209962, D138+1:166094, D144+1:160364, D168+1:80313, D186+1:337495, D204+1:269730, D274+1:921167,…	{19347@30}	T	0	0	0	0	3.07804	10.1374	1	2	656.228	H1N1A1	FALSE	1.04131	(N(H(A)))	Level3	IPKPEASFSPR_H1N1A1		{@7[9-4]}{@7[7-4]}
C:\Users\Bertozzi Lab\Desktop\Stacy\Raw Files\Mucinome Raw Files\OC107\200921_SAM_OC107_Asc1_Slice2.raw	17730	35.6745	17681	628.973	3	1883.9	Q14624	Homo sapiens OX=9606	Inter-alpha-trypsin inhibitor heavy chain H4	[634 to 644]	IPKPEASFSPR	K,R	IPKPEASFS[O-Glycosylation:H1N1A1 on X]PR	1	1883.89	20.1364	0	{17730@[b2+1, b3+1, b4+1, b5+1, b6+1, b8+1, b9+1];[y1+1, y2+1, y3+1, y4+1, y5+1, y6+1, y7+1, y8+2, y9+2, y10+2];[(M0-291.10)+2, (M0-453.15)+2, (M0-656.23)+2];[D109+1, D126+1, D138+1, D144+1, D168+1, D186+1, D204+1, D274+1, D292+1, D366+1]}	{17730@[b2+1:211.14438, b3+1:339.23960, b4+1:436.29095, b5+1:565.33777, b6+1:636.37231, b8+1:870.46405, b9+1:957.50354];[y1+1:175.11929, y2+1:272.17221, y3+1:359.20386, y4+1:506.27301, y5+1:593.30457, y6+1:664.34371, y7+1:793.38474, y8+2:445.72207, y9+2:509.77015, y10+2:558.29622];[(M0-291.10)+2:797.40330, (M0-453.15)+2:716.37830, (M0-656.23)+2:614.83845];[D109+1:109.02861, D126+1:126.05534, D138…	{17730@[b2+1:0.00027, b3+1:0.00053, b4+1:-0.00088, b5+1:0.00334, b6+1:0.00078, b8+1:-0.00793, b9+1:-0.00047];[y1+1:0.00034, y2+1:0.00049, y3+1:0.00011, y4+1:0.00085, y5+1:0.00038, y6+1:0.00240, y7+1:0.00084, y8+2:0.00021, y9+2:0.00141, y10+2:0.00078];[(M0-291.10)+2:-0.00132, (M0-453.15)+2:0.00150, (M0-656.23)+2:0.00117];[D109+1:0.00021, D126+1:0.00039, D138+1:0.00028, D144+1:0.00049, D168+1:0.000…	{17730@[b2+1:1.31, b3+1:1.56, b4+1:-2.01, b5+1:5.93, b6+1:1.22, b8+1:-9.12, b9+1:-0.49];[y1+1:1.96, y2+1:1.82, y3+1:0.32, y4+1:1.69, y5+1:0.64, y6+1:3.63, y7+1:1.07, y8+2:0.24, y9+2:1.39, y10+2:0.70];[(M0-291.10)+2:-0.83, (M0-453.15)+2:1.05, (M0-656.23)+2:0.95];[D109+1:1.98, D126+1:3.11, D138+1:2.01, D144+1:3.40, D168+1:2.13, D186+1:3.32, D204+1:2.93, D274+1:1.69, D292+1:1.96, D366+1:1.42]}	{17730@[b2+1:68123, b3+1:110939, b4+1:4318, b5+1:4315, b6+1:8204, b8+1:5056, b9+1:5822];[y1+1:9723, y2+1:7648, y3+1:9757, y4+1:7380, y5+1:13833, y6+1:29743, y7+1:11653, y8+2:67127, y9+2:108811, y10+2:135951];[(M0-291.10)+2:26488, (M0-453.15)+2:374154, (M0-656.23)+2:487563];[D109+1:4316, D126+1:96632, D138+1:89592, D144+1:85731, D168+1:38425, D186+1:180389, D204+1:154160, D274+1:498466, D292+1:961…	{17730@30}	T	0	0	0	0	3.08097	10.1149	1	2	656.228	H1N1A1	FALSE	0.98393	(N(H(A)))	Level3	IPKPEASFSPR_H1N1A1		{@7[9-4]}{@7[7-4]}
C:\Users\Bertozzi Lab\Desktop\Stacy\Raw Files\Mucinome Raw Files\OC107\200921_SAM_OC107_Asc1_Slice6.raw	10975	19.7008	10948	619.289	4	2473.13	P04196	Homo sapiens OX=9606	Histidine-rich glycoprotein	[271 to 284]	SSTTKPPFKPHGSR	R,D	SSTTKPPFKPHGS[O-Glycosylation:H1N1A2 on X]R	1	2473.12	20.066	0	{10975@[b2+1, b3+1, b4+1, b5+1, b6+1, b8+1, b9+1];[y1+1, y3+1, y4+1, y5+1, y6+1, y7+1, y8+1, y9+2, y10+1, y11+2, y12+2];[(M0-744.24)+3, (M0-947.32)+3];[D109+1, D126+1, D138+1, D144+1, D168+1, D186+1, D204+1, D274+1, D292+1, D366+1]}	{10975@[b2+1:175.07137, b3+1:276.11871, b4+1:377.16776, b5+1:505.26185, b6+1:602.31421, b8+1:846.43176, b9+1:974.53023];[y1+1:175.11934, y3+1:319.17163, y4+1:456.22971, y5+1:553.28534, y6+1:681.37927, y7+1:828.44299, y8+1:925.50097, y9+2:511.78032, y10+1:1150.65198, y11+2:626.35120, y12+2:676.87582];[(M0-744.24)+3:577.30077, (M0-947.32)+3:509.60742];[D109+1:109.02841, D126+1:126.05519, D138+1:138…	{10975@[b2+1:0.00003, b3+1:-0.00030, b4+1:0.00107, b5+1:0.00019, b6+1:-0.00021, b8+1:-0.00383, b9+1:-0.00032];[y1+1:0.00039, y3+1:-0.00081, y4+1:-0.00165, y5+1:0.00122, y6+1:0.00019, y7+1:-0.00450, y8+1:0.00071, y9+2:0.00034, y10+1:0.00399, y11+2:-0.00055, y12+2:0.00101];[(M0-744.24)+3:0.00097, (M0-947.32)+3:0.00031];[D109+1:0.00002, D126+1:0.00024, D138+1:0.00017, D144+1:0.00034, D168+1:0.00039,…	{10975@[b2+1:0.18, b3+1:-1.08, b4+1:2.86, b5+1:0.38, b6+1:-0.35, b8+1:-4.53, b9+1:-0.33];[y1+1:2.22, y3+1:-2.56, y4+1:-3.63, y5+1:2.20, y6+1:0.28, y7+1:-5.44, y8+1:0.77, y9+2:0.34, y10+1:3.47, y11+2:-0.44, y12+2:0.75];[(M0-744.24)+3:0.56, (M0-947.32)+3:0.20];[D109+1:0.14, D126+1:1.92, D138+1:1.23, D144+1:2.38, D168+1:2.32, D186+1:1.96, D204+1:1.88, D274+1:1.93, D292+1:0.12, D366+1:-2.18]}	{10975@[b2+1:9631, b3+1:4753, b4+1:32136, b5+1:35002, b6+1:15898, b8+1:4064, b9+1:17972];[y1+1:6277, y3+1:9251, y4+1:5449, y5+1:68099, y6+1:9831, y7+1:3836, y8+1:41859, y9+2:113011, y10+1:12082, y11+2:15155, y12+2:31624];[(M0-744.24)+3:31679, (M0-947.32)+3:127543];[D109+1:2794, D126+1:135637, D138+1:87406, D144+1:82218, D168+1:53995, D186+1:185103, D204+1:193318, D274+1:611963, D292+1:125789, D36…	{10975@30}	T	0	0	0	0	2.01765	10.1659	1	5	947.323	H1N1A2	FALSE	1.01258	(N(H(A))(A))	Level3	SSTTKPPFKPHGSR_H1N1A2		{@21[13-7]}{@21[4-7]}{@21[3-7]}{@21[2-7]}{@21[1-7]}
C:\Users\Bertozzi Lab\Desktop\Stacy\Raw Files\Mucinome Raw Files\OC107\200921_SAM_OC107_Asc1_Slice6.raw	11003	19.7376	10961	619.292	4	2473.14	P04196	Homo sapiens OX=9606	Histidine-rich glycoprotein	[271 to 284]	SSTTKPPFKPHGSR	R,D	SSTTKPPFKPHGS[O-Glycosylation:H1N1A2 on X]R	1	2473.12	20.0625	0	{11003@[b2+1, b3+1, b4+1, b5+1, b6+1, b8+1, b9+1, b11+1];[y1+1, y3+1, y5+1, y6+1, y7+1, y8+1, y9+2, y10+2, y11+2, y12+2];[(M0-744.24)+3, (M0-947.32)+3];[D126+1, D138+1, D144+1, D168+1, D186+1, D204+1, D274+1, D292+1, D366+1]}	{11003@[b2+1:175.07156, b3+1:276.11987, b4+1:377.16672, b5+1:505.26166, b6+1:602.31464, b8+1:846.43475, b9+1:974.53252, b11+1:1208.65894];[y1+1:175.11887, y3+1:319.17258, y5+1:553.28399, y6+1:681.38092, y7+1:828.44562, y8+1:925.50171, y9+2:511.78023, y10+2:575.82748, y11+2:626.35258, y12+2:676.87651];[(M0-744.24)+3:577.30066, (M0-947.32)+3:509.60762];[D126+1:126.05526, D138+1:138.05540, D144+1:14…	{11003@[b2+1:0.00023, b3+1:0.00086, b4+1:0.00003, b5+1:0.00000, b6+1:0.00022, b8+1:-0.00084, b9+1:0.00196, b11+1:0.01670];[y1+1:-0.00009, y3+1:0.00013, y5+1:-0.00013, y6+1:0.00184, y7+1:-0.00188, y8+1:0.00145, y9+2:0.00016, y10+2:-0.00030, y11+2:0.00223, y12+2:0.00241];[(M0-744.24)+3:0.00067, (M0-947.32)+3:0.00091];[D126+1:0.00031, D138+1:0.00045, D144+1:0.00022, D168+1:0.00014, D186+1:0.00016, D…	{11003@[b2+1:1.32, b3+1:3.13, b4+1:0.07, b5+1:0.01, b6+1:0.36, b8+1:-1.00, b9+1:2.02, b11+1:13.83];[y1+1:-0.50, y3+1:0.42, y5+1:-0.23, y6+1:2.70, y7+1:-2.27, y8+1:1.57, y9+2:0.16, y10+2:-0.26, y11+2:1.78, y12+2:1.78];[(M0-744.24)+3:0.38, (M0-947.32)+3:0.59];[D126+1:2.50, D138+1:3.29, D144+1:1.53, D168+1:0.85, D186+1:0.85, D204+1:1.84, D274+1:0.58, D292+1:0.75, D366+1:0.67]}	{11003@[b2+1:7289, b3+1:2805, b4+1:19422, b5+1:18160, b6+1:10213, b8+1:6651, b9+1:8322, b11+1:3712];[y1+1:5111, y3+1:3686, y5+1:41455, y6+1:8605, y7+1:3497, y8+1:23122, y9+2:68902, y10+2:11864, y11+2:10874, y12+2:21417];[(M0-744.24)+3:18371, (M0-947.32)+3:68952];[D126+1:89052, D138+1:55903, D144+1:52907, D168+1:28227, D186+1:114590, D204+1:119786, D274+1:374331, D292+1:89705, D366+1:10036]}	{11003@29}	T	0	0	0	0	2.01505	9.1611	1	5	947.323	H1N1A2	FALSE	1.06391	(N(H(A))(A))	Level3	SSTTKPPFKPHGSR_H1N1A2		{@21[13-7]}{@21[4-7]}{@21[3-7]}{@21[2-7]}{@21[1-7]}
C:\Users\Bertozzi Lab\Desktop\Stacy\Raw Files\Mucinome Raw Files\OC107\200921_SAM_OC107_Asc1_Slice4.raw	23910	41.3195	23855	743.36	4	2969.41	P19827	Homo sapiens OX=9606	Inter-alpha-trypsin inhibitor heavy chain H1	[641 to 661]	RTFVLSALQPSPTHSSSNTQR	R,L	RTFVLSALQPSPTHSSSNT[O-Glycosylation:H1N1A1 on X]QR	1	2969.41	19.268	0	{23910@[b1+1, b3+1, b4+1, b5+1, b6+1, b7+1, b8+1, b9+1, b11+1];[y1+1, y5+1, y6+1, y7+1, y8+1, y9+1, y10+2, y11+2, y12+2];[(M0-656.23)+3];[D126+1, D138+1, D144+1, D168+1, D186+1, D204+1, D274+1, D292+1, D366+1]}	{23910@[b1+1:157.10855, b3+1:405.22397, b4+1:504.29340, b5+1:617.37776, b6+1:704.40933, b7+1:775.44742, b8+1:888.53100, b9+1:1016.58969, b11+1:1200.67004];[y1+1:175.11902, y5+1:605.30182, y6+1:692.33618, y7+1:779.36408, y8+1:916.42364, y9+1:1017.46875, y10+2:557.76619, y11+2:601.28090, y12+2:649.80825];[(M0-656.23)+3:772.06897];[D126+1:126.05519, D138+1:138.05530, D144+1:144.06578, D168+1:168.065…	{23910@[b1+1:0.00016, b3+1:-0.00051, b4+1:0.00051, b5+1:0.00080, b6+1:0.00034, b7+1:0.00132, b8+1:0.00084, b9+1:0.00094, b11+1:-0.00349];[y1+1:0.00007, y5+1:0.00165, y6+1:0.00399, y7+1:-0.00014, y8+1:0.00051, y9+1:-0.00206, y10+2:0.00153, y11+2:-0.00109, y12+2:0.00085];[(M0-656.23)+3:0.00251];[D126+1:0.00024, D138+1:0.00035, D144+1:0.00026, D168+1:0.00005, D186+1:0.00023, D204+1:0.00030, D274+1:0…	{23910@[b1+1:1.05, b3+1:-1.27, b4+1:1.01, b5+1:1.30, b6+1:0.49, b7+1:1.71, b8+1:0.94, b9+1:0.93, b11+1:-2.91];[y1+1:0.38, y5+1:2.74, y6+1:5.77, y7+1:-0.18, y8+1:0.55, y9+1:-2.03, y10+2:1.37, y11+2:-0.90, y12+2:0.65];[(M0-656.23)+3:1.09];[D126+1:1.96, D138+1:2.56, D144+1:1.85, D168+1:0.30, D186+1:1.26, D204+1:1.47, D274+1:1.70, D292+1:0.75, D366+1:1.84]}	{23910@[b1+1:3502, b3+1:3202, b4+1:30826, b5+1:35613, b6+1:44523, b7+1:220033, b8+1:95464, b9+1:88319, b11+1:11002];[y1+1:7585, y5+1:4394, y6+1:19248, y7+1:40920, y8+1:26699, y9+1:7525, y10+2:108816, y11+2:34085, y12+2:335280];[(M0-656.23)+3:243573];[D126+1:32473, D138+1:25621, D144+1:23908, D168+1:13521, D186+1:64880, D204+1:65674, D274+1:138746, D292+1:27885, D366+1:20670]}	{23910@28}	T	0	0	0	0	1.04797	9.08142	1	8	656.228	H1N1A1	FALSE	1.07161	(N(H(A)))	Level3	RTFVLSALQPSPTHSSSNTQR_H1N1A1		{@7[19-4]}{@7[17-4]}{@7[16-4]}{@7[15-4]}{@7[13-4]}{@7[11-4]}{@7[6-4]}{@7[2-4]}
C:\Users\Bertozzi Lab\Desktop\Stacy\Raw Files\Mucinome Raw Files\OC107\200921_SAM_OC107_Asc1_Slice8.raw	14994	26.9321	14947	624.624	3	1870.85	P02647	Homo sapiens OX=9606	Apolipoprotein A-I	[220 to 230]	ATEHLSTLSEK	K,A	ATEHLSTLS[O-Glycosylation:H1N1A1 on X]EK	1	1870.84	19.1905	0	{14994@[b2+1, b4+1, b5+1, b6+1, b7+1, b8+1, b9+1, b10+1];[y1+1, y2+1, y3+1, y4+1, y5+1, y6+1, y7+1, y8+2, y9+1, y10+2];[(M0-656.23)+1];[D109+1, D126+1, D138+1, D144+1, D168+1, D186+1, D204+1, D274+1, D292+1, D366+1]}	{14994@[b2+1:173.09212, b4+1:439.19338, b5+1:552.27695, b6+1:639.30885, b7+1:740.35803, b8+1:853.44067, b9+1:940.47467, b10+1:1069.51461];[y1+1:147.11293, y2+1:276.15482, y3+1:363.18765, y4+1:476.27206, y5+1:577.31964, y6+1:664.35160, y7+1:777.43549, y8+2:457.75079, y9+1:1043.53646, y10+2:572.79630];[(M0-656.23)+1:1215.62152];[D109+1:109.02851, D126+1:126.05513, D138+1:138.05521, D144+1:144.06590…	{14994@[b2+1:0.00005, b4+1:-0.00020, b5+1:-0.00069, b6+1:-0.00081, b7+1:0.00069, b8+1:-0.00073, b9+1:0.00123, b10+1:-0.00142];[y1+1:0.00013, y2+1:-0.00058, y3+1:0.00022, y4+1:0.00057, y5+1:0.00047, y6+1:0.00040, y7+1:0.00023, y8+2:0.00014, y9+1:-0.00030, y10+2:0.00089];[(M0-656.23)+1:-0.00004];[D109+1:0.00011, D126+1:0.00019, D138+1:0.00027, D144+1:0.00038, D168+1:0.00008, D186+1:0.00030, D204+1:…	{14994@[b2+1:0.28, b4+1:-0.45, b5+1:-1.26, b6+1:-1.27, b7+1:0.93, b8+1:-0.86, b9+1:1.31, b10+1:-1.33];[y1+1:0.86, y2+1:-2.11, y3+1:0.61, y4+1:1.21, y5+1:0.82, y6+1:0.60, y7+1:0.30, y8+2:0.15, y9+1:-0.29, y10+2:0.78];[(M0-656.23)+1:-0.03];[D109+1:1.06, D126+1:1.49, D138+1:1.96, D144+1:2.65, D168+1:0.49, D186+1:1.63, D204+1:1.31, D274+1:0.14, D292+1:-0.93, D366+1:-0.76]}	{14994@[b2+1:19384, b4+1:40404, b5+1:51329, b6+1:26451, b7+1:21143, b8+1:33304, b9+1:22008, b10+1:27094];[y1+1:31983, y2+1:17261, y3+1:35520, y4+1:13162, y5+1:24525, y6+1:93770, y7+1:72200, y8+2:46122, y9+1:23116, y10+2:24575];[(M0-656.23)+1:613264];[D109+1:5022, D126+1:129508, D138+1:117976, D144+1:111671, D168+1:49335, D186+1:213838, D204+1:160506, D274+1:378419, D292+1:69439, D366+1:28573]}	{14994@29}	T	0	0	0	0	1.09447	10.1948	1	4	656.228	H1N1A1	FALSE	1.04742	(N(H(A)))	Level3	ATEHLSTLSEK_H1N1A1		{@7[9-4]}{@7[7-4]}{@7[6-4]}{@7[2-4]}
C:\Users\Bertozzi Lab\Desktop\Stacy\Raw Files\Mucinome Raw Files\OC107\200921_SAM_OC107_Asc1_Slice3.raw	17692	35.635	17642	628.973	3	1883.9	Q14624	Homo sapiens OX=9606	Inter-alpha-trypsin inhibitor heavy chain H4	[634 to 644]	IPKPEASFSPR	K,R	IPKPEASFS[O-Glycosylation:H1N1A1 on X]PR	1	1883.89	19.137	0	{17692@[b2+1, b3+1, b4+1, b5+1, b6+1, b8+1, b9+1];[y1+1, y2+1, y3+1, y4+1, y5+1, y6+1, y7+1, y8+2, y9+2, y10+2];[(M0-453.15)+2, (M0-656.23)+2];[D109+1, D126+1, D138+1, D144+1, D168+1, D186+1, D204+1, D274+1, D292+1, D366+1]}	{17692@[b2+1:211.14433, b3+1:339.23873, b4+1:436.29102, b5+1:565.33514, b6+1:636.36993, b8+1:870.45837, b9+1:957.50281];[y1+1:175.11903, y2+1:272.17215, y3+1:359.20435, y4+1:506.27377, y5+1:593.30371, y6+1:664.34471, y7+1:793.38538, y8+2:445.72242, y9+2:509.77033, y10+2:558.29676];[(M0-453.15)+2:716.37859, (M0-656.23)+2:614.83861];[D109+1:109.02864, D126+1:126.05546, D138+1:138.05521, D144+1:144.…	{17692@[b2+1:0.00023, b3+1:-0.00034, b4+1:-0.00082, b5+1:0.00072, b6+1:-0.00160, b8+1:-0.01361, b9+1:-0.00120];[y1+1:0.00008, y2+1:0.00043, y3+1:0.00060, y4+1:0.00161, y5+1:-0.00048, y6+1:0.00341, y7+1:0.00148, y8+2:0.00090, y9+2:0.00176, y10+2:0.00186];[(M0-453.15)+2:0.00208, (M0-656.23)+2:0.00149];[D109+1:0.00024, D126+1:0.00051, D138+1:0.00026, D144+1:0.00025, D168+1:0.00029, D186+1:0.00058, D…	{17692@[b2+1:1.09, b3+1:-1.01, b4+1:-1.87, b5+1:1.28, b6+1:-2.52, b8+1:-15.65, b9+1:-1.26];[y1+1:0.47, y2+1:1.60, y3+1:1.68, y4+1:3.20, y5+1:-0.80, y6+1:5.14, y7+1:1.87, y8+2:1.02, y9+2:1.73, y10+2:1.67];[(M0-453.15)+2:1.45, (M0-656.23)+2:1.21];[D109+1:2.26, D126+1:4.12, D138+1:1.90, D144+1:1.74, D168+1:1.76, D186+1:3.16, D204+1:2.78, D274+1:1.25, D292+1:1.59, D366+1:0.57]}	{17692@[b2+1:71066, b3+1:107743, b4+1:5483, b5+1:3834, b6+1:5731, b8+1:7495, b9+1:5377];[y1+1:15793, y2+1:12552, y3+1:10196, y4+1:5822, y5+1:12115, y6+1:21156, y7+1:18399, y8+2:56473, y9+2:120526, y10+2:140676];[(M0-453.15)+2:327585, (M0-656.23)+2:468644];[D109+1:2988, D126+1:104799, D138+1:89610, D144+1:78403, D168+1:43447, D186+1:178964, D204+1:159991, D274+1:510954, D292+1:101405, D366+1:18875…	{17692@29}	T	0	0	0	0	2.07701	10.1247	1	2	656.228	H1N1A1	FALSE	1.14293	(N(H(A)))	Level3	IPKPEASFSPR_H1N1A1		{@7[9-4]}{@7[7-4]}
C:\Users\Bertozzi Lab\Desktop\Stacy\Raw Files\Mucinome Raw Files\OC107\200921_SAM_OC107_Asc1_Slice5.raw	23753	36.3401	23725	883.416	2	1764.82	P05155	Homo sapiens OX=9606	Plasma protease C1 inhibitor	[45 to 52]	VATTVISK	K,M	VATTVIS[O-Glycosylation:H1N1A2 on X]K	1	1764.81	18.4421	0	{23753@[b2+1, b3+1, b4+1, b5+1, b6+1, b7+1];[y1+1, y2+1, y3+1, y4+1, y5+1, y6+1, y7+1];[(M0-291.10)+1, (M0-453.15)+1, (M0-582.19)+1, (M0-744.24)+1, (M0-947.32)+1];[D109+1, D126+1, D138+1, D144+1, D168+1, D186+1, D204+1, D274+1, D292+1, D366+1]}	{23753@[b2+1:171.11313, b3+1:272.16068, b4+1:373.20834, b5+1:472.27686, b6+1:585.36108, b7+1:672.39343];[y1+1:147.11293, y2+1:234.14494, y3+1:347.22910, y4+1:446.29803, y5+1:547.34583, y6+1:648.39369, y7+1:719.43231];[(M0-291.10)+1:1474.72986, (M0-453.15)+1:1312.67334, (M0-582.19)+1:1183.63123, (M0-744.24)+1:1021.57788, (M0-947.32)+1:818.49902];[D109+1:109.02849, D126+1:126.05517, D138+1:138.0552…	{23753@[b2+1:0.00032, b3+1:0.00019, b4+1:0.00018, b5+1:0.00028, b6+1:0.00044, b7+1:0.00077];[y1+1:0.00013, y2+1:0.00011, y3+1:0.00020, y4+1:0.00072, y5+1:0.00084, y6+1:0.00103, y7+1:0.00253];[(M0-291.10)+1:0.00405, (M0-453.15)+1:0.00035, (M0-582.19)+1:0.00084, (M0-744.24)+1:0.00032, (M0-947.32)+1:0.00083];[D109+1:0.00009, D126+1:0.00022, D138+1:0.00026, D144+1:0.00025, D168+1:0.00026, D186+1:0.00…	{23753@[b2+1:1.91, b3+1:0.71, b4+1:0.49, b5+1:0.60, b6+1:0.76, b7+1:1.14];[y1+1:0.86, y2+1:0.47, y3+1:0.57, y4+1:1.63, y5+1:1.53, y6+1:1.58, y7+1:3.52];[(M0-291.10)+1:2.75, (M0-453.15)+1:0.27, (M0-582.19)+1:0.71, (M0-744.24)+1:0.31, (M0-947.32)+1:1.01];[D109+1:0.85, D126+1:1.77, D138+1:1.90, D144+1:1.74, D168+1:1.58, D186+1:1.18, D204+1:1.02, D274+1:0.58, D292+1:0.33, D366+1:0.25]}	{23753@[b2+1:30217, b3+1:15724, b4+1:81312, b5+1:253469, b6+1:167219, b7+1:41438];[y1+1:8585, y2+1:64067, y3+1:168048, y4+1:60454, y5+1:53758, y6+1:121471, y7+1:26980];[(M0-291.10)+1:33322, (M0-453.15)+1:52576, (M0-582.19)+1:574869, (M0-744.24)+1:2514057, (M0-947.32)+1:6160357];[D109+1:7709, D126+1:282387, D138+1:133502, D144+1:126622, D168+1:97719, D186+1:358294, D204+1:495589, D274+1:2956598, D…	{23753@28}	T	0	0	0	0	5.3958	10.2199	1	3	947.323	H1N1A2	FALSE	1.05434	(N(H(A))(A))	Level3	VATTVISK_H1N1A2		{@21[7-7]}{@21[4-7]}{@21[3-7]}
C:\Users\Bertozzi Lab\Desktop\Stacy\Raw Files\Mucinome Raw Files\OC107\200921_SAM_OC107_Asc1_Slice5.raw	23713	36.286	23673	883.415	2	1764.82	P05155	Homo sapiens OX=9606	Plasma protease C1 inhibitor	[45 to 52]	VATTVISK	K,M	VATTVIS[O-Glycosylation:H1N1A2 on X]K	1	1764.81	18.3916	0	{23713@[b2+1, b3+1, b4+1, b5+1, b6+1, b7+1];[y1+1, y2+1, y3+1, y4+1, y5+1, y6+1, y7+1];[(M0-291.10)+1, (M0-453.15)+1, (M0-582.19)+1, (M0-744.24)+1, (M0-947.32)+1];[D109+1, D126+1, D138+1, D144+1, D168+1, D186+1, D204+1, D274+1, D292+1, D366+1]}	{23713@[b2+1:171.11293, b3+1:272.16064, b4+1:373.20828, b5+1:472.27701, b6+1:585.36121, b7+1:672.39398];[y1+1:147.11308, y2+1:234.14500, y3+1:347.22903, y4+1:446.29779, y5+1:547.34650, y6+1:648.39270, y7+1:719.43250];[(M0-291.10)+1:1474.72742, (M0-453.15)+1:1312.67590, (M0-582.19)+1:1183.63062, (M0-744.24)+1:1021.57782, (M0-947.32)+1:818.49878];[D109+1:109.02868, D126+1:126.05517, D138+1:138.0552…	{23713@[b2+1:0.00013, b3+1:0.00016, b4+1:0.00012, b5+1:0.00043, b6+1:0.00057, b7+1:0.00131];[y1+1:0.00028, y2+1:0.00017, y3+1:0.00014, y4+1:0.00048, y5+1:0.00151, y6+1:0.00003, y7+1:0.00271];[(M0-291.10)+1:0.00161, (M0-453.15)+1:0.00292, (M0-582.19)+1:0.00023, (M0-744.24)+1:0.00025, (M0-947.32)+1:0.00058];[D109+1:0.00028, D126+1:0.00022, D138+1:0.00028, D144+1:0.00011, D168+1:0.00017, D186+1:0.00…	{23713@[b2+1:0.74, b3+1:0.60, b4+1:0.33, b5+1:0.92, b6+1:0.97, b7+1:1.96];[y1+1:1.91, y2+1:0.74, y3+1:0.40, y4+1:1.08, y5+1:2.76, y6+1:0.05, y7+1:3.78];[(M0-291.10)+1:1.09, (M0-453.15)+1:2.22, (M0-582.19)+1:0.19, (M0-744.24)+1:0.25, (M0-947.32)+1:0.71];[D109+1:2.61, D126+1:1.77, D138+1:2.01, D144+1:0.78, D168+1:1.03, D186+1:1.18, D204+1:0.79, D274+1:0.36, D292+1:0.33, D366+1:2.17]}	{23713@[b2+1:14031, b3+1:8122, b4+1:40240, b5+1:97556, b6+1:68964, b7+1:17842];[y1+1:7578, y2+1:24726, y3+1:83362, y4+1:23704, y5+1:17363, y6+1:49060, y7+1:14829];[(M0-291.10)+1:13090, (M0-453.15)+1:21948, (M0-582.19)+1:240074, (M0-744.24)+1:1042068, (M0-947.32)+1:2472816];[D109+1:4832, D126+1:119323, D138+1:49165, D144+1:47477, D168+1:44584, D186+1:156347, D204+1:200802, D274+1:1215813, D292+1:2…	{23713@28}	T	0	0	0	0	5.34861	10.1945	1	3	947.323	H1N1A2	FALSE	0.992609	(N(H(A))(A))	Level3	VATTVISK_H1N1A2		{@21[7-7]}{@21[4-7]}{@21[3-7]}
C:\Users\Bertozzi Lab\Desktop\Stacy\Raw Files\Mucinome Raw Files\OC107\200921_SAM_OC107_Asc1_Slice8.raw	32065	49.5262	32007	891.439	3	2671.3	P02765	Homo sapiens OX=9606	Alpha-2-HS-glycoprotein	[341 to 361]	TVVQPSVGAAAGPVVPPCPGR	R,I	TVVQPS[O-Glycosylation:H1N1A1 on X]VGAAAGPVVPPC[Common Fixed:Carbamidomethyl on C]PGR	2	2671.29	18.2971	0	{32065@[b1+1, b2+1, b3+1, b4+1, b7+1, b10+1, b11+1, b12+1];[y1+1, y3+1, y5+1, y6+1, y7+1, y9+1, y10+1, y11+1, y14+1, y17+1];[D126+1, D138+1, D144+1, D186+1, D204+1, D274+1, D292+1]}	{32065@[b1+1:102.05464, b2+1:201.12338, b3+1:300.19174, b4+1:428.25009, b7+1:711.40302, b10+1:910.50507, b11+1:981.53680, b12+1:1038.55627];[y1+1:175.11955, y3+1:329.19327, y5+1:586.28174, y6+1:683.32863, y7+1:782.39636, y9+1:978.51690, y10+1:1035.53992, y11+1:1106.57715, y14+1:1305.67117, y17+1:1588.82499];[D126+1:126.05488, D138+1:138.05493, D144+1:144.06572, D186+1:186.07579, D204+1:204.08684,…	{32065@[b1+1:-0.00031, b2+1:0.00001, b3+1:-0.00004, b4+1:-0.00027, b7+1:-0.00055, b10+1:0.00581, b11+1:0.00043, b12+1:-0.00156];[y1+1:0.00060, y3+1:0.00009, y5+1:0.00515, y6+1:-0.00073, y7+1:-0.00141, y9+1:-0.00205, y10+1:-0.00049, y11+1:-0.00038, y14+1:-0.00205, y17+1:-0.00143];[D126+1:-0.00007, D138+1:-0.00001, D144+1:0.00020, D186+1:-0.00029, D204+1:0.00019, D274+1:-0.00024, D292+1:-0.00015]}	{32065@[b1+1:-3.10, b2+1:0.07, b3+1:-0.14, b4+1:-0.63, b7+1:-0.78, b10+1:6.39, b11+1:0.44, b12+1:-1.50];[y1+1:3.45, y3+1:0.27, y5+1:8.79, y6+1:-1.06, y7+1:-1.80, y9+1:-2.10, y10+1:-0.48, y11+1:-0.34, y14+1:-1.57, y17+1:-0.90];[D126+1:-0.55, D138+1:-0.11, D144+1:1.42, D186+1:-1.55, D204+1:0.94, D274+1:-0.87, D292+1:-0.51]}	{32065@[b1+1:1590, b2+1:12244, b3+1:5203, b4+1:5065, b7+1:4734, b10+1:4551, b11+1:5471, b12+1:9470];[y1+1:2879, y3+1:5686, y5+1:3713, y6+1:74892, y7+1:5428, y9+1:19592, y10+1:15017, y11+1:8208, y14+1:13830, y17+1:18089];[D126+1:9089, D138+1:7786, D144+1:4028, D186+1:11283, D204+1:15998, D274+1:44028, D292+1:10760]}	{32065@25}	T	0	0	0	0	0	7.14188	1	2	656.228	H1N1A1	FALSE	1.93328	(N(H(A)))	Level3	TVVQPSVGAAAGPVVPPCPGR_H1N1A1		{@7[6-4]}{@7[1-4]}
C:\Users\Bertozzi Lab\Desktop\Stacy\Raw Files\Mucinome Raw Files\OC107\200921_SAM_OC107_Asc1_Slice5.raw	23726	36.3027	23702	883.417	2	1764.82	P05155	Homo sapiens OX=9606	Plasma protease C1 inhibitor	[45 to 52]	VATTVISK	K,M	VATTVIS[O-Glycosylation:H1N1A2 on X]K	1	1764.81	18.2922	0	{23726@[b2+1, b3+1, b4+1, b5+1, b6+1, b7+1];[y1+1, y2+1, y3+1, y4+1, y5+1, y6+1, y7+1];[(M0-291.10)+1, (M0-453.15)+1, (M0-582.19)+1, (M0-744.24)+1, (M0-947.32)+1];[D109+1, D126+1, D138+1, D144+1, D168+1, D186+1, D204+1, D274+1, D292+1, D366+1]}	{23726@[b2+1:171.11314, b3+1:272.16071, b4+1:373.20889, b5+1:472.27680, b6+1:585.36100, b7+1:672.39240];[y1+1:147.11293, y2+1:234.14557, y3+1:347.22925, y4+1:446.29825, y5+1:547.34601, y6+1:648.39360, y7+1:719.43231];[(M0-291.10)+1:1474.72437, (M0-453.15)+1:1312.67651, (M0-582.19)+1:1183.63137, (M0-744.24)+1:1021.57806, (M0-947.32)+1:818.49889];[D109+1:109.02866, D126+1:126.05531, D138+1:138.0553…	{23726@[b2+1:0.00034, b3+1:0.00022, b4+1:0.00073, b5+1:0.00023, b6+1:0.00036, b7+1:-0.00027];[y1+1:0.00013, y2+1:0.00074, y3+1:0.00035, y4+1:0.00094, y5+1:0.00102, y6+1:0.00093, y7+1:0.00253];[(M0-291.10)+1:-0.00144, (M0-453.15)+1:0.00353, (M0-582.19)+1:0.00099, (M0-744.24)+1:0.00049, (M0-947.32)+1:0.00070];[D109+1:0.00026, D126+1:0.00037, D138+1:0.00037, D144+1:0.00048, D168+1:0.00052, D186+1:0.…	{23726@[b2+1:2.00, b3+1:0.82, b4+1:1.95, b5+1:0.48, b6+1:0.62, b7+1:-0.41];[y1+1:0.86, y2+1:3.15, y3+1:1.02, y4+1:2.11, y5+1:1.86, y6+1:1.44, y7+1:3.52];[(M0-291.10)+1:-0.98, (M0-453.15)+1:2.69, (M0-582.19)+1:0.84, (M0-744.24)+1:0.48, (M0-947.32)+1:0.85];[D109+1:2.40, D126+1:2.93, D138+1:2.73, D144+1:3.34, D168+1:3.09, D186+1:1.34, D204+1:1.65, D274+1:1.53, D292+1:1.17, D366+1:1.24]}	{23726@[b2+1:25858, b3+1:12911, b4+1:64010, b5+1:150769, b6+1:90427, b7+1:23067];[y1+1:10291, y2+1:42639, y3+1:113575, y4+1:43790, y5+1:30072, y6+1:63156, y7+1:18513];[(M0-291.10)+1:5571, (M0-453.15)+1:18019, (M0-582.19)+1:207983, (M0-744.24)+1:1037568, (M0-947.32)+1:2869890];[D109+1:6677, D126+1:189151, D138+1:94476, D144+1:71675, D168+1:66222, D186+1:229288, D204+1:305520, D274+1:1727835, D292+…	{23726@28}	T	0	0	0	0	5.25046	10.1886	1	3	947.323	H1N1A2	FALSE	1.28133	(N(H(A))(A))	Level3	VATTVISK_H1N1A2		{@21[7-7]}{@21[4-7]}{@21[3-7]}
C:\Users\Bertozzi Lab\Desktop\Stacy\Raw Files\Mucinome Raw Files\OC107\200921_SAM_OC107_Asc1_Slice8.raw	48996	72.0847	48957	1017.26	5	5081.24	P02671	Homo sapiens OX=9606	Fibrinogen alpha chain	[511 to 547]	HRHPDEAAFFDTASTGKTFPGFFSPMLGEFVSETESR	R,G	HRHPDEAAFFDTASTGKTFPGFFSPM[Common Variable:Oxidation on M]LGEFVSET[O-Glycosylation:N1 on X]ES[O-Glycosylation:H2N2 on X]R	3	5081.24	18.2717	0	{48996@[b5+1, b9+2, b11+1, b22+2];[y1+1, y2+1, y3+1, y4+1, y5+1, y6+1, y7+1, y8+1, y9+1, y10+1, y11+1, y13+2, y14+1, y18+2];[D126+1, D138+1, D144+1, D168+1, D186+1, D204+1, D366+1]}	{48996@[b5+1:643.30542, b9+2:531.24852, b11+1:1323.59314, b22+2:1209.56960];[y1+1:175.11880, y2+1:262.15076, y3+1:391.19421, y4+1:492.23956, y5+1:621.28528, y6+1:708.31631, y7+1:807.38202, y8+1:954.45145, y9+1:1083.49707, y10+1:1140.51577, y11+1:1253.59070, y13+2:749.34752, y14+1:1584.72021, y18+2:1016.96526];[D126+1:126.05514, D138+1:138.05478, D144+1:144.06543, D168+1:168.06534, D186+1:186.0761…	{48996@[b5+1:-0.00050, b9+2:-0.00139, b11+1:0.00663, b22+2:0.00575];[y1+1:-0.00015, y2+1:-0.00022, y3+1:0.00064, y4+1:-0.00169, y5+1:0.00143, y6+1:0.00044, y7+1:-0.00227, y8+1:-0.00125, y9+1:0.00178, y10+1:-0.00099, y11+1:-0.01012, y13+2:-0.00122, y14+1:-0.00080, y18+2:-0.00883];[D126+1:0.00019, D138+1:-0.00017, D144+1:-0.00009, D168+1:-0.00018, D186+1:0.00010, D204+1:0.00012, D366+1:-0.00052]}	{48996@[b5+1:-0.78, b9+2:-1.32, b11+1:5.01, b22+2:2.38];[y1+1:-0.85, y2+1:-0.86, y3+1:1.64, y4+1:-3.44, y5+1:2.31, y6+1:0.62, y7+1:-2.81, y8+1:-1.31, y9+1:1.64, y10+1:-0.87, y11+1:-8.08, y13+2:-0.82, y14+1:-0.50, y18+2:-4.35];[D126+1:1.53, D138+1:-1.22, D144+1:-0.61, D168+1:-1.07, D186+1:0.52, D204+1:0.57, D366+1:-1.42]}	{48996@[b5+1:4262, b9+2:7203, b11+1:3816, b22+2:6956];[y1+1:6142, y2+1:11090, y3+1:5488, y4+1:13646, y5+1:9788, y6+1:52076, y7+1:25629, y8+1:19416, y9+1:10120, y10+1:47898, y11+1:13808, y13+2:13816, y14+1:6719, y18+2:78304];[D126+1:12856, D138+1:7434, D144+1:6456, D168+1:4981, D186+1:17564, D204+1:24663, D366+1:4575]}	{48996@25}	T	0	0	0	0	0	7.06346	2	8	933.344	H2N3	FALSE	1.15147	(N),(N(H)(N(H)))	Level3	HRHPDEAAFFDTASTGKTFPGFFSPMLGEFVSETESR_H2N3		{@18[34-0,36-5]}{@18[32-0,36-5]}{@18[24-0,36-5]}{@18[18-0,36-5]}{@18[15-0,36-5]}{@18[14-0,36-5]}{@18[12-0,36-5]}{@18[34-5,36-0]}{@18[32-5,36-0]}{@18[24-5,36-0]}... In Total:280 Paths
C:\Users\Bertozzi Lab\Desktop\Stacy\Raw Files\Mucinome Raw Files\OC107\200921_SAM_OC107_Asc1_Slice2.raw	26464	47.275	26432	816.136	4	3260.51	P19827	Homo sapiens OX=9606	Inter-alpha-trypsin inhibitor heavy chain H1	[641 to 661]	RTFVLSALQPSPTHSSSNTQR	R,L	RTFVLSALQPSPTHSSSNT[O-Glycosylation:H1N1A2 on X]QR	1	3260.51	18.2391	0	{26464@[b4+1, b5+1, b6+1, b7+1, b8+1, b9+1, b11+1];[y1+1, y5+1, y6+1, y7+1, y8+1, y9+1, y10+2, y11+2, y12+2];[(M0-744.24)+3, (M0-947.32)+3];[D126+1, D138+1, D144+1, D168+1, D186+1, D204+1, D274+1, D292+1, D366+1]}	{26464@[b4+1:504.29367, b5+1:617.37628, b6+1:704.41003, b7+1:775.44547, b8+1:888.53094, b9+1:1016.58740, b11+1:1200.67517];[y1+1:175.11920, y5+1:605.30713, y6+1:692.33569, y7+1:779.36353, y8+1:916.42352, y9+1:1017.48236, y10+2:557.76636, y11+2:601.28245, y12+2:649.80841];[(M0-744.24)+3:839.76352, (M0-947.32)+3:772.06880];[D126+1:126.05518, D138+1:138.05504, D144+1:144.06552, D168+1:168.06572, D18…	{26464@[b4+1:0.00078, b5+1:-0.00068, b6+1:0.00105, b7+1:-0.00063, b8+1:0.00077, b9+1:-0.00134, b11+1:0.00164];[y1+1:0.00025, y5+1:0.00696, y6+1:0.00350, y7+1:-0.00070, y8+1:0.00039, y9+1:0.01155, y10+2:0.00186, y11+2:0.00203, y12+2:0.00118];[(M0-744.24)+3:0.00682, (M0-947.32)+3:0.00202];[D126+1:0.00024, D138+1:0.00009, D144+1:0.00000, D168+1:0.00020, D186+1:0.00017, D204+1:0.00027, D274+1:0.00030…	{26464@[b4+1:1.54, b5+1:-1.10, b6+1:1.49, b7+1:-0.82, b8+1:0.87, b9+1:-1.32, b11+1:1.36];[y1+1:1.43, y5+1:11.53, y6+1:5.06, y7+1:-0.89, y8+1:0.43, y9+1:11.36, y10+2:1.67, y11+2:1.69, y12+2:0.91];[(M0-744.24)+3:2.71, (M0-947.32)+3:0.87];[D126+1:1.89, D138+1:0.67, D144+1:0.03, D168+1:1.22, D186+1:0.93, D204+1:1.32, D274+1:1.09, D292+1:2.27, D366+1:0.58]}	{26464@[b4+1:12617, b5+1:12254, b6+1:16670, b7+1:81728, b8+1:39649, b9+1:40664, b11+1:9724];[y1+1:4933, y5+1:4702, y6+1:7846, y7+1:15006, y8+1:6699, y9+1:5798, y10+2:37739, y11+2:9628, y12+2:136688];[(M0-744.24)+3:17552, (M0-947.32)+3:241639];[D126+1:16175, D138+1:10864, D144+1:13518, D168+1:11979, D186+1:29633, D204+1:35083, D274+1:120717, D292+1:27483, D366+1:10014]}	{26464@27}	T	0	0	0	0	2.08833	9.09387	1	8	947.323	H1N1A2	FALSE	0.803711	(N(H(A))(A))	Level3	RTFVLSALQPSPTHSSSNTQR_H1N1A2		{@21[19-7]}{@21[17-7]}{@21[16-7]}{@21[15-7]}{@21[13-7]}{@21[11-7]}{@21[6-7]}{@21[2-7]}
C:\Users\Bertozzi Lab\Desktop\Stacy\Raw Files\Mucinome Raw Files\OC107\200921_SAM_OC107_Asc1_Slice3.raw	22284	41.6925	22215	990.813	3	2969.42	P19827	Homo sapiens OX=9606	Inter-alpha-trypsin inhibitor heavy chain H1	[641 to 661]	RTFVLSALQPSPTHSSSNTQR	R,L	RTFVLSALQPSPTHSSSNT[O-Glycosylation:H1N1A1 on X]QR	1	2969.41	18.2138	0	{22284@[b4+1, b5+1, b7+1, b8+1, b9+1, b11+1, b13+1];[y1+1, y6+1, y7+1, y8+1, y9+1, y10+2, y11+1, y12+2];[(M0-291.10)+2, (M0-453.15)+2, (M0-656.23)+3];[D126+1, D138+1, D144+1, D168+1, D186+1, D204+1, D274+1, D292+1, D366+1]}	{22284@[b4+1:504.29202, b5+1:617.37512, b7+1:775.44708, b8+1:888.53558, b9+1:1016.58663, b11+1:1200.67700, b13+1:1398.77659];[y1+1:175.11823, y6+1:692.33325, y7+1:779.36322, y8+1:916.41968, y9+1:1017.48291, y10+2:557.76616, y11+1:1201.55518, y12+2:649.80731];[(M0-291.10)+2:1340.16223, (M0-453.15)+2:1259.13800, (M0-656.23)+3:772.06848];[D126+1:126.05505, D138+1:138.05508, D144+1:144.06566, D168+1:…	{22284@[b4+1:-0.00087, b5+1:-0.00184, b7+1:0.00098, b8+1:0.00542, b9+1:-0.00211, b11+1:0.00347, b13+1:0.00262];[y1+1:-0.00073, y6+1:0.00106, y7+1:-0.00100, y8+1:-0.00345, y9+1:0.01210, y10+2:0.00147, y11+1:-0.00043, y12+2:-0.00102];[(M0-291.10)+2:-0.00484, (M0-453.15)+2:-0.00048, (M0-656.23)+3:0.00107];[D126+1:0.00011, D138+1:0.00014, D144+1:0.00014, D168+1:-0.00044, D186+1:0.00013, D204+1:0.0000…	{22284@[b4+1:-1.73, b5+1:-2.98, b7+1:1.27, b8+1:6.11, b9+1:-2.08, b11+1:2.89, b13+1:1.87];[y1+1:-4.18, y6+1:1.53, y7+1:-1.28, y8+1:-3.77, y9+1:11.90, y10+2:1.32, y11+1:-0.36, y12+2:-0.79];[(M0-291.10)+2:-1.81, (M0-453.15)+2:-0.19, (M0-656.23)+3:0.46];[D126+1:0.86, D138+1:1.01, D144+1:0.99, D168+1:-2.62, D186+1:0.68, D204+1:0.27, D274+1:1.25, D292+1:-3.97, D366+1:-1.93]}	{22284@[b4+1:4223, b5+1:4710, b7+1:27175, b8+1:16789, b9+1:39156, b11+1:14770, b13+1:3910];[y1+1:7437, y6+1:7224, y7+1:13963, y8+1:7601, y9+1:4077, y10+2:23269, y11+1:5391, y12+2:30943];[(M0-291.10)+2:10472, (M0-453.15)+2:27095, (M0-656.23)+3:341496];[D126+1:20105, D138+1:14824, D144+1:13425, D168+1:7492, D186+1:33236, D204+1:44871, D274+1:37579, D292+1:9287, D366+1:10847]}	{22284@27}	T	0	0	0	0	3.13745	9.0695	1	8	656.228	H1N1A1	FALSE	1.10421	(N(H(A)))	Level3	RTFVLSALQPSPTHSSSNTQR_H1N1A1		{@7[19-4]}{@7[17-4]}{@7[16-4]}{@7[15-4]}{@7[13-4]}{@7[11-4]}{@7[6-4]}{@7[2-4]}
C:\Users\Bertozzi Lab\Desktop\Stacy\Raw Files\Mucinome Raw Files\OC107\200921_SAM_OC107_Asc1_Slice4.raw	46565	71.5161	46533	1031.75	4	4122.98	Q14624	Homo sapiens OX=9606	Inter-alpha-trypsin inhibitor heavy chain H4	[716 to 745]	IEETTMTTQTPAPIQAPSAILPLPGQSVER	K,L	IEETTMTTQTPAPIQAPSAILPLPGQS[O-Glycosylation:H1N1A2 on X]VER	1	4122.97	18.198	0	{46565@[b2+1, b4+1, b5+1, b6+1, b9+1, b10+1, b12+1, b16+1];[y1+1, y7+2, y8+1, y9+1, y10+1, y11+1, y14+1, y15+1, y16+1, y20+2];[D126+1, D138+1, D144+1, D168+1, D186+1, D204+1, D274+1, D292+1, D366+1]}	{46565@[b2+1:243.13391, b4+1:473.22836, b5+1:574.26978, b6+1:705.31293, b9+1:1035.46436, b10+1:1136.51086, b12+1:1304.60938, b16+1:1713.83186];[y1+1:175.11890, y7+2:386.70115, y8+1:885.47485, y9+1:982.53179, y10+1:1095.61292, y11+1:1208.69577, y14+1:1463.82091, y15+1:1534.85129, y16+1:1662.90540, y20+2:1021.07460];[D126+1:126.05515, D138+1:138.05537, D144+1:144.06569, D168+1:168.06540, D186+1:186…	{46565@[b2+1:-0.00002, b4+1:0.00416, b5+1:-0.00211, b6+1:0.00056, b9+1:-0.00195, b10+1:-0.00312, b12+1:0.00552, b16+1:-0.00452];[y1+1:-0.00006, y7+2:0.00023, y8+1:-0.00400, y9+1:0.00017, y10+1:-0.00277, y11+1:-0.00398, y14+1:-0.00075, y15+1:-0.00748, y16+1:-0.01195, y20+2:-0.00213];[D126+1:0.00020, D138+1:0.00042, D144+1:0.00017, D168+1:-0.00012, D186+1:0.00025, D204+1:0.00031, D274+1:0.00028, D2…	{46565@[b2+1:-0.09, b4+1:8.81, b5+1:-3.68, b6+1:0.79, b9+1:-1.88, b10+1:-2.75, b12+1:4.23, b16+1:-2.64];[y1+1:-0.32, y7+2:0.29, y8+1:-4.53, y9+1:0.17, y10+1:-2.53, y11+1:-3.30, y14+1:-0.51, y15+1:-4.87, y16+1:-7.19, y20+2:-1.04];[D126+1:1.59, D138+1:3.07, D144+1:1.21, D168+1:-0.70, D186+1:1.34, D204+1:1.54, D274+1:1.03, D292+1:0.75, D366+1:-0.25]}	{46565@[b2+1:3850, b4+1:4112, b5+1:3582, b6+1:4987, b9+1:3761, b10+1:19455, b12+1:9158, b16+1:4503];[y1+1:5784, y7+2:10613, y8+1:5045, y9+1:167263, y10+1:26277, y11+1:11333, y14+1:33516, y15+1:7840, y16+1:3559, y20+2:13266];[D126+1:31044, D138+1:22956, D144+1:12623, D168+1:13021, D186+1:32886, D204+1:70691, D274+1:186150, D292+1:51928, D366+1:11194]}	{46565@27}	T	0	0	0	0	0	9.25346	1	7	947.323	H1N1A2	FALSE	2.11489	(N(H(A))(A))	Level3	IEETTMTTQTPAPIQAPSAILPLPGQSVER_H1N1A2		{@21[27-7]}{@21[18-7]}{@21[10-7]}{@21[8-7]}{@21[7-7]}{@21[5-7]}{@21[4-7]}
C:\Users\Bertozzi Lab\Desktop\Stacy\Raw Files\Mucinome Raw Files\OC107\200921_SAM_OC107_Asc1_Slice2.raw	22446	41.9085	22395	990.814	3	2969.42	P19827	Homo sapiens OX=9606	Inter-alpha-trypsin inhibitor heavy chain H1	[641 to 661]	RTFVLSALQPSPTHSSSNTQR	R,L	RTFVLSALQPSPTHSSSNT[O-Glycosylation:H1N1A1 on X]QR	1	2969.41	18.1892	0	{22446@[b4+1, b5+1, b6+1, b7+1, b8+2, b9+1, b11+1, b13+1];[y1+1, y6+1, y7+1, y8+1, y9+1, y10+2, y11+1, y12+1];[(M0-453.15)+3, (M0-656.23)+3];[D126+1, D138+1, D144+1, D168+1, D186+1, D204+1, D274+1, D292+1, D366+1]}	{22446@[b4+1:504.29123, b5+1:617.37952, b6+1:704.41089, b7+1:775.44733, b8+2:444.76892, b9+1:1016.59069, b11+1:1200.67831, b13+1:1398.77625];[y1+1:175.11887, y6+1:692.33289, y7+1:779.36285, y8+1:916.42663, y9+1:1017.47699, y10+2:557.76677, y11+1:1201.54932, y12+1:1298.60938];[(M0-453.15)+3:839.76168, (M0-656.23)+3:772.06905];[D126+1:126.05526, D138+1:138.05533, D144+1:144.06551, D168+1:168.06511,…	{22446@[b4+1:-0.00166, b5+1:0.00256, b6+1:0.00190, b7+1:0.00123, b8+2:0.00041, b9+1:0.00195, b11+1:0.00478, b13+1:0.00227];[y1+1:-0.00009, y6+1:0.00069, y7+1:-0.00137, y8+1:0.00350, y9+1:0.00618, y10+2:0.00269, y11+1:-0.00629, y12+1:0.00101];[(M0-453.15)+3:0.00130, (M0-656.23)+3:0.00275];[D126+1:0.00031, D138+1:0.00038, D144+1:-0.00001, D168+1:-0.00041, D186+1:0.00035, D204+1:0.00027, D274+1:0.00…	{22446@[b4+1:-3.31, b5+1:4.15, b6+1:2.70, b7+1:1.59, b8+2:0.46, b9+1:1.92, b11+1:3.98, b13+1:1.62];[y1+1:-0.50, y6+1:1.00, y7+1:-1.76, y8+1:3.82, y9+1:6.08, y10+2:2.42, y11+1:-5.24, y12+1:0.78];[(M0-453.15)+3:0.52, (M0-656.23)+3:1.19];[D126+1:2.50, D138+1:2.79, D144+1:-0.07, D168+1:-2.44, D186+1:1.92, D204+1:1.32, D274+1:1.92, D292+1:-0.40, D366+1:2.84]}	{22446@[b4+1:3764, b5+1:6079, b6+1:4380, b7+1:32230, b8+2:10197, b9+1:67505, b11+1:12843, b13+1:4392];[y1+1:5426, y6+1:8409, y7+1:19218, y8+1:8426, y9+1:5347, y10+2:32074, y11+1:5935, y12+1:42891];[(M0-453.15)+3:24685, (M0-656.23)+3:420890];[D126+1:22805, D138+1:18776, D144+1:16793, D168+1:9417, D186+1:51521, D204+1:50551, D274+1:49192, D292+1:17816, D366+1:18716]}	{22446@27}	T	0	0	0	0	2.11795	9.06766	1	8	656.228	H1N1A1	FALSE	1.11804	(N(H(A)))	Level3	RTFVLSALQPSPTHSSSNTQR_H1N1A1		{@7[19-4]}{@7[17-4]}{@7[16-4]}{@7[15-4]}{@7[13-4]}{@7[11-4]}{@7[6-4]}{@7[2-4]}
C:\Users\Bertozzi Lab\Desktop\Stacy\Raw Files\Mucinome Raw Files\OC107\200921_SAM_OC107_Asc1_Slice3.raw	22361	41.7944	22328	743.362	4	2969.42	P19827	Homo sapiens OX=9606	Inter-alpha-trypsin inhibitor heavy chain H1	[641 to 661]	RTFVLSALQPSPTHSSSNTQR	R,L	RTFVLSALQPSPTHSSSNT[O-Glycosylation:H1N1A1 on X]QR	1	2969.41	18.1767	0	{22361@[b3+1, b4+1, b5+1, b6+1, b7+1, b8+1, b9+1, b11+1];[y1+1, y5+1, y6+1, y7+1, y8+1, y9+1, y10+2, y11+1, y12+1];[(M0-656.23)+3];[D126+1, D138+1, D144+1, D168+1, D186+1, D204+1, D274+1, D292+1, D366+1]}	{22361@[b3+1:405.22382, b4+1:504.29321, b5+1:617.37681, b6+1:704.41022, b7+1:775.44598, b8+1:888.53136, b9+1:1016.59015, b11+1:1200.66943];[y1+1:175.11902, y5+1:605.30048, y6+1:692.33215, y7+1:779.36438, y8+1:916.42834, y9+1:1017.46692, y10+2:557.76694, y11+1:1201.55469, y12+1:1298.60763];[(M0-656.23)+3:772.06843];[D126+1:126.05518, D138+1:138.05511, D144+1:144.06578, D168+1:168.06567, D186+1:186…	{22361@[b3+1:-0.00066, b4+1:0.00032, b5+1:-0.00015, b6+1:0.00123, b7+1:-0.00012, b8+1:0.00119, b9+1:0.00141, b11+1:-0.00410];[y1+1:0.00007, y5+1:0.00031, y6+1:-0.00004, y7+1:0.00016, y8+1:0.00521, y9+1:-0.00389, y10+2:0.00304, y11+1:-0.00092, y12+1:-0.00073];[(M0-656.23)+3:0.00091];[D126+1:0.00023, D138+1:0.00017, D144+1:0.00026, D168+1:0.00016, D186+1:0.00020, D204+1:0.00030, D274+1:0.00025, D29…	{22361@[b3+1:-1.64, b4+1:0.63, b5+1:-0.24, b6+1:1.75, b7+1:-0.15, b8+1:1.35, b9+1:1.39, b11+1:-3.42];[y1+1:0.38, y5+1:0.52, y6+1:-0.06, y7+1:0.21, y8+1:5.69, y9+1:-3.83, y10+2:2.73, y11+1:-0.76, y12+1:-0.57];[(M0-656.23)+3:0.39];[D126+1:1.83, D138+1:1.23, D144+1:1.85, D168+1:0.94, D186+1:1.09, D204+1:1.46, D274+1:0.92, D292+1:-0.61, D366+1:3.26]}	{22361@[b3+1:3675, b4+1:31061, b5+1:23072, b6+1:28482, b7+1:168224, b8+1:63078, b9+1:57902, b11+1:8470];[y1+1:6995, y5+1:6011, y6+1:15173, y7+1:29812, y8+1:18288, y9+1:7805, y10+2:70808, y11+1:8919, y12+1:108247];[(M0-656.23)+3:196638];[D126+1:25670, D138+1:20807, D144+1:15847, D168+1:8892, D186+1:49957, D204+1:48888, D274+1:112526, D292+1:25279, D366+1:13480]}	{22361@27}	T	0	0	0	0	1.04075	9.0666	1	8	656.228	H1N1A1	FALSE	1.31302	(N(H(A)))	Level3	RTFVLSALQPSPTHSSSNTQR_H1N1A1		{@7[19-4]}{@7[17-4]}{@7[16-4]}{@7[15-4]}{@7[13-4]}{@7[11-4]}{@7[6-4]}{@7[2-4]}
C:\Users\Bertozzi Lab\Desktop\Stacy\Raw Files\Mucinome Raw Files\OC107\200921_SAM_OC107_Asc1_Slice8.raw	15023	26.97	14973	624.623	3	1870.85	P02647	Homo sapiens OX=9606	Apolipoprotein A-I	[220 to 230]	ATEHLSTLSEK	K,A	ATEHLSTLS[O-Glycosylation:H1N1A1 on X]EK	1	1870.84	18.1766	0	{15023@[b2+1, b4+1, b5+1, b6+1, b7+1, b8+1, b9+1, b10+1];[y1+1, y2+1, y3+1, y4+1, y5+1, y6+1, y7+1, y8+2, y9+2];[(M0-656.23)+1];[D126+1, D138+1, D144+1, D168+1, D186+1, D204+1, D274+1, D292+1, D366+1]}	{15023@[b2+1:173.09232, b4+1:439.19299, b5+1:552.27844, b6+1:639.31232, b7+1:740.35736, b8+1:853.44025, b9+1:940.47113, b10+1:1069.51687];[y1+1:147.11285, y2+1:276.15558, y3+1:363.18792, y4+1:476.27130, y5+1:577.31977, y6+1:664.35083, y7+1:777.43497, y8+2:457.75064, y9+2:522.27147];[(M0-656.23)+1:1215.62130];[D126+1:126.05518, D138+1:138.05512, D144+1:144.06561, D168+1:168.06567, D186+1:186.07619…	{15023@[b2+1:0.00025, b4+1:-0.00058, b5+1:0.00080, b6+1:0.00265, b7+1:0.00001, b8+1:-0.00116, b9+1:-0.00231, b10+1:0.00084];[y1+1:0.00005, y2+1:0.00018, y3+1:0.00050, y4+1:-0.00019, y5+1:0.00060, y6+1:-0.00037, y7+1:-0.00029, y8+2:-0.00017, y9+2:-0.00111];[(M0-656.23)+1:-0.00026];[D126+1:0.00023, D138+1:0.00017, D144+1:0.00010, D168+1:0.00016, D186+1:0.00011, D204+1:0.00002, D274+1:0.00022, D292+…	{15023@[b2+1:1.44, b4+1:-1.32, b5+1:1.46, b6+1:4.15, b7+1:0.02, b8+1:-1.36, b9+1:-2.46, b10+1:0.79];[y1+1:0.34, y2+1:0.66, y3+1:1.37, y4+1:-0.40, y5+1:1.05, y6+1:-0.55, y7+1:-0.37, y8+2:-0.19, y9+2:-1.06];[(M0-656.23)+1:-0.21];[D126+1:1.86, D138+1:1.23, D144+1:0.67, D168+1:0.94, D186+1:0.60, D204+1:0.12, D274+1:0.81, D292+1:-0.35, D366+1:0.50]}	{15023@[b2+1:14451, b4+1:13381, b5+1:20437, b6+1:8743, b7+1:8774, b8+1:15659, b9+1:9179, b10+1:10454];[y1+1:19189, y2+1:10895, y3+1:16893, y4+1:5939, y5+1:6274, y6+1:44665, y7+1:46396, y8+2:21414, y9+2:7085];[(M0-656.23)+1:263913];[D126+1:51675, D138+1:46898, D144+1:53574, D168+1:18691, D186+1:86969, D204+1:65815, D274+1:169401, D292+1:34421, D366+1:10463]}	{15023@27}	T	0	0	0	0	1.08574	9.17475	1	4	656.228	H1N1A1	FALSE	0.950326	(N(H(A)))	Level3	ATEHLSTLSEK_H1N1A1		{@7[9-4]}{@7[7-4]}{@7[6-4]}{@7[2-4]}
C:\Users\Bertozzi Lab\Desktop\Stacy\Raw Files\Mucinome Raw Files\OC107\200921_SAM_OC107_Asc1_Slice3.raw	17655	35.5869	17609	628.974	3	1883.9	Q14624	Homo sapiens OX=9606	Inter-alpha-trypsin inhibitor heavy chain H4	[634 to 644]	IPKPEASFSPR	K,R	IPKPEASFS[O-Glycosylation:H1N1A1 on X]PR	1	1883.89	18.1407	0	{17655@[b2+1, b3+1, b5+1, b6+1, b8+1, b9+1];[y1+1, y2+1, y3+1, y4+1, y5+1, y6+1, y7+1, y8+2, y9+2, y10+2];[(M0-453.15)+2, (M0-656.23)+2];[D109+1, D126+1, D138+1, D144+1, D168+1, D186+1, D204+1, D274+1, D292+1, D366+1]}	{17655@[b2+1:211.14481, b3+1:339.23970, b5+1:565.33404, b6+1:636.37305, b8+1:870.46753, b9+1:957.50299];[y1+1:175.11934, y2+1:272.17303, y3+1:359.20535, y4+1:506.27057, y5+1:593.30634, y6+1:664.34363, y7+1:793.38669, y8+2:445.72279, y9+2:509.77017, y10+2:558.29636];[(M0-453.15)+2:716.37883, (M0-656.23)+2:614.83849];[D109+1:109.02888, D126+1:126.05536, D138+1:138.05546, D144+1:144.06607, D168+1:16…	{17655@[b2+1:0.00071, b3+1:0.00064, b5+1:-0.00038, b6+1:0.00151, b8+1:-0.00445, b9+1:-0.00102];[y1+1:0.00039, y2+1:0.00132, y3+1:0.00161, y4+1:-0.00159, y5+1:0.00215, y6+1:0.00233, y7+1:0.00280, y8+2:0.00165, y9+2:0.00144, y10+2:0.00106];[(M0-453.15)+2:0.00257, (M0-656.23)+2:0.00125];[D109+1:0.00048, D126+1:0.00041, D138+1:0.00051, D144+1:0.00055, D168+1:0.00023, D186+1:0.00029, D204+1:0.00056, D…	{17655@[b2+1:3.37, b3+1:1.88, b5+1:-0.67, b6+1:2.37, b8+1:-5.12, b9+1:-1.06];[y1+1:2.22, y2+1:4.86, y3+1:4.49, y4+1:-3.15, y5+1:3.63, y6+1:3.51, y7+1:3.53, y8+2:1.85, y9+2:1.41, y10+2:0.95];[(M0-453.15)+2:1.79, (M0-656.23)+2:1.02];[D109+1:4.45, D126+1:3.29, D138+1:3.74, D144+1:3.88, D168+1:1.40, D186+1:1.59, D204+1:2.78, D274+1:1.58, D292+1:0.96, D366+1:1.58]}	{17655@[b2+1:76267, b3+1:148653, b5+1:7919, b6+1:6973, b8+1:6188, b9+1:3935];[y1+1:17999, y2+1:13780, y3+1:15057, y4+1:7799, y5+1:17726, y6+1:38986, y7+1:18157, y8+2:78889, y9+2:154476, y10+2:173535];[(M0-453.15)+2:372019, (M0-656.23)+2:561714];[D109+1:4449, D126+1:118005, D138+1:106800, D144+1:103069, D168+1:53610, D186+1:219853, D204+1:181525, D274+1:643025, D292+1:126833, D366+1:23853]}	{17655@28}	T	0	0	0	0	2.07636	10.1293	1	2	656.228	H1N1A1	FALSE	1.01934	(N(H(A)))	Level3	IPKPEASFSPR_H1N1A1		{@7[9-4]}{@7[7-4]}
C:\Users\Bertozzi Lab\Desktop\Stacy\Raw Files\Mucinome Raw Files\OC107\200921_SAM_OC107_Asc1_Slice1.raw	5725	21.622	5663	619.292	4	2473.14	P04196	Homo sapiens OX=9606	Histidine-rich glycoprotein	[271 to 284]	SSTTKPPFKPHGSR	R,D	SSTTKPPFKPHGS[O-Glycosylation:H1N1A2 on X]R	1	2473.12	18.0765	0	{5725@[b2+1, b4+1, b5+1, b6+1, b8+1, b9+1];[y1+1, y3+1, y5+1, y6+1, y7+1, y8+1, y9+2, y10+2, y11+2, y12+2];[(M0-744.24)+3, (M0-947.32)+3];[D126+1, D138+1, D144+1, D168+1, D186+1, D204+1, D274+1, D292+1, D366+1]}	{5725@[b2+1:175.07143, b4+1:377.16749, b5+1:505.26154, b6+1:602.31549, b8+1:846.43805, b9+1:974.52478];[y1+1:175.11888, y3+1:319.17337, y5+1:553.28473, y6+1:681.37872, y7+1:828.44745, y8+1:925.49956, y9+2:511.78030, y10+2:575.82702, y11+2:626.35236, y12+2:676.87537];[(M0-744.24)+3:577.30087, (M0-947.32)+3:509.60757];[D126+1:126.05536, D138+1:138.05518, D144+1:144.06593, D168+1:168.06561, D186+1:1…	{5725@[b2+1:0.00009, b4+1:0.00080, b5+1:-0.00012, b6+1:0.00107, b8+1:0.00245, b9+1:-0.00578];[y1+1:-0.00007, y3+1:0.00093, y5+1:0.00061, y6+1:-0.00036, y7+1:-0.00005, y8+1:-0.00070, y9+2:0.00031, y10+2:-0.00122, y11+2:0.00177, y12+2:0.00011];[(M0-744.24)+3:0.00129, (M0-947.32)+3:0.00075];[D126+1:0.00042, D138+1:0.00024, D144+1:0.00041, D168+1:0.00010, D186+1:0.00032, D204+1:0.00035, D274+1:-0.000…	{5725@[b2+1:0.53, b4+1:2.13, b5+1:-0.23, b6+1:1.79, b8+1:2.90, b9+1:-5.93];[y1+1:-0.41, y3+1:2.91, y5+1:1.10, y6+1:-0.53, y7+1:-0.06, y8+1:-0.76, y9+2:0.30, y10+2:-1.06, y11+2:1.41, y12+2:0.08];[(M0-744.24)+3:0.75, (M0-947.32)+3:0.49];[D126+1:3.32, D138+1:1.73, D144+1:2.86, D168+1:0.58, D186+1:1.75, D204+1:1.73, D274+1:-0.20, D292+1:0.96, D366+1:-0.25]}	{5725@[b2+1:7295, b4+1:27799, b5+1:19365, b6+1:8550, b8+1:7950, b9+1:13425];[y1+1:5384, y3+1:5617, y5+1:47713, y6+1:8894, y7+1:5187, y8+1:33746, y9+2:96279, y10+2:17647, y11+2:9762, y12+2:20384];[(M0-744.24)+3:20084, (M0-947.32)+3:95541];[D126+1:102506, D138+1:57533, D144+1:60194, D168+1:41610, D186+1:127425, D204+1:135997, D274+1:438753, D292+1:90656, D366+1:12931]}	{5725@27}	T	0	0	0	0	2.01963	9.18125	1	5	947.323	H1N1A2	FALSE	0.964603	(N(H(A))(A))	Level3	SSTTKPPFKPHGSR_H1N1A2		{@21[13-7]}{@21[4-7]}{@21[3-7]}{@21[2-7]}{@21[1-7]}
C:\Users\Bertozzi Lab\Desktop\Stacy\Raw Files\Mucinome Raw Files\OC107\200921_SAM_OC107_Asc1_Slice5.raw	21739	33.6763	21686	853.732	3	2558.18	P10643	Homo sapiens OX=9606	Complement component C7	[688 to 701]	CVQKENPLTQAVPK	R,C	C[Common Fixed:Carbamidomethyl on C]VQKENPLT[O-Glycosylation:H1N1A2 on X]QAVPK	2	2558.17	17.2995	0	{21739@[b2+1, b3+1, b5+1, b6+1, b8+1, b9+1, b11+1, b12+1];[y1+1, y2+1, y3+1, y9+1, y10+1, y11+1, y12+1];[(M0-744.24)+2, (M0-947.32)+2];[D126+1, D138+1, D144+1, D168+1, D186+1, D204+1, D274+1, D292+1, D366+1]}	{21739@[b2+1:260.10645, b3+1:388.16470, b5+1:645.30389, b6+1:759.34265, b8+1:969.47345, b9+1:1070.53101, b11+1:1269.61707, b12+1:1368.69238];[y1+1:147.11290, y2+1:244.16561, y3+1:343.23392, y9+1:967.55316, y10+1:1096.59891, y11+1:1224.69958, y12+1:1352.75281];[(M0-744.24)+2:907.97013, (M0-947.32)+2:806.42985];[D126+1:126.05513, D138+1:138.05496, D144+1:144.06534, D168+1:168.06572, D186+1:186.0759…	{21739@[b2+1:0.00011, b3+1:-0.00021, b5+1:0.00142, b6+1:-0.00275, b8+1:-0.00878, b9+1:0.00110, b11+1:-0.00853, b12+1:-0.00163];[y1+1:0.00010, y2+1:0.00004, y3+1:-0.00006, y9+1:-0.00395, y10+1:-0.00079, y11+1:0.00492, y12+1:-0.00043];[(M0-744.24)+2:0.00130, (M0-947.32)+2:0.00012];[D126+1:0.00018, D138+1:0.00002, D144+1:-0.00018, D168+1:0.00020, D186+1:-0.00013, D204+1:0.00002, D274+1:0.00010, D292…	{21739@[b2+1:0.41, b3+1:-0.55, b5+1:2.21, b6+1:-3.62, b8+1:-9.06, b9+1:1.03, b11+1:-6.73, b12+1:-1.19];[y1+1:0.65, y2+1:0.17, y3+1:-0.19, y9+1:-4.08, y10+1:-0.72, y11+1:4.02, y12+1:-0.32];[(M0-744.24)+2:0.72, (M0-947.32)+2:0.08];[D126+1:1.47, D138+1:0.11, D144+1:-1.25, D168+1:1.22, D186+1:-0.72, D204+1:0.12, D274+1:0.36, D292+1:-0.30, D366+1:0.07]}	{21739@[b2+1:8991, b3+1:8042, b5+1:6026, b6+1:13126, b8+1:3633, b9+1:4217, b11+1:5277, b12+1:37777];[y1+1:4666, y2+1:63767, y3+1:5656, y9+1:3731, y10+1:10677, y11+1:4787, y12+1:6014];[(M0-744.24)+2:52004, (M0-947.32)+2:156150];[D126+1:21794, D138+1:9980, D144+1:7280, D168+1:6742, D186+1:28906, D204+1:40495, D274+1:130086, D292+1:29836, D366+1:8854]}	{21739@26}	T	0	0	0	0	2.15801	9.21557	1	1	947.323	H1N1A2	FALSE	1.37102	(N(H(A))(A))	Level1b	CVQKENPLTQAVPK_H1N1A2	[696,H1N1A2,1.000]	{@21[9-7]}	{@9[7,1.000]}
C:\Users\Bertozzi Lab\Desktop\Stacy\Raw Files\Mucinome Raw Files\OC107\200921_SAM_OC107_Asc1_Slice7.raw	23389	35.7849	23327	759.681	3	2276.02	P02649	Homo sapiens OX=9606	Apolipoprotein E	[301 to 317]	VQAAVGTSAAPVPSDNH	K,-	VQAAVGTSAAPVPS[O-Glycosylation:H1N1A1 on X]DNH	1	2276.02	17.2761	0	{23389@[b2+1, b3+1, b4+1, b5+1, b10+1];[y2+1, y5+1, y7+1, y8+1, y9+1, y10+1, y11+1, y12+1, y13+1, y14+1, y15+1];[(M0-656.23)+1];[D126+1, D138+1, D144+1, D168+1, D186+1, D204+1, D274+1, D292+1, D366+1]}	{23389@[b2+1:228.13448, b3+1:299.17166, b4+1:370.20816, b5+1:469.27597, b10+1:856.44940];[y2+1:270.11951, y5+1:569.23132, y7+1:765.35333, y8+1:836.38916, y9+1:907.42267, y10+1:994.46429, y11+1:1095.50391, y12+1:1152.52565, y13+1:1251.59460, y14+1:1322.62610, y15+1:1393.66113];[(M0-656.23)+1:1620.79283];[D126+1:126.05505, D138+1:138.05457, D144+1:144.06503, D168+1:168.06497, D186+1:186.07620, D204…	{23389@[b2+1:0.00021, b3+1:0.00028, b4+1:-0.00034, b5+1:-0.00094, b10+1:-0.00291];[y2+1:-0.00017, y5+1:-0.00009, y7+1:0.00074, y8+1:-0.00055, y9+1:-0.00415, y10+1:0.00544, y11+1:-0.00262, y12+1:-0.00234, y13+1:-0.00180, y14+1:-0.00742, y15+1:-0.00950];[(M0-656.23)+1:-0.00480];[D126+1:0.00011, D138+1:-0.00038, D144+1:-0.00048, D168+1:-0.00054, D186+1:0.00013, D204+1:-0.00007, D274+1:-0.00027, D292…	{23389@[b2+1:0.92, b3+1:0.94, b4+1:-0.91, b5+1:-2.01, b10+1:-3.40];[y2+1:-0.65, y5+1:-0.16, y7+1:0.97, y8+1:-0.65, y9+1:-4.58, y10+1:5.48, y11+1:-2.40, y12+1:-2.03, y13+1:-1.44, y14+1:-5.61, y15+1:-6.82];[(M0-656.23)+1:-2.96];[D126+1:0.86, D138+1:-2.78, D144+1:-3.38, D168+1:-3.26, D186+1:0.68, D204+1:-0.34, D274+1:-0.98, D292+1:-1.35, D366+1:-2.18]}	{23389@[b2+1:14463, b3+1:14392, b4+1:24212, b5+1:6958, b10+1:8237];[y2+1:3487, y5+1:66454, y7+1:40256, y8+1:11310, y9+1:6641, y10+1:11988, y11+1:5465, y12+1:28303, y13+1:12569, y14+1:5211, y15+1:7292];[(M0-656.23)+1:20006];[D126+1:16332, D138+1:7746, D144+1:10575, D168+1:5756, D186+1:23526, D204+1:34505, D274+1:79314, D292+1:18608, D366+1:5035]}	{23389@26}	T	0	0	0	0	1.01923	9.19357	1	3	656.228	H1N1A1	FALSE	0.732489	(N(H(A)))	Level3	VQAAVGTSAAPVPSDNH_H1N1A1		{@7[14-4]}{@7[8-4]}{@7[7-4]}
C:\Users\Bertozzi Lab\Desktop\Stacy\Raw Files\Mucinome Raw Files\OC107\200921_SAM_OC107_Asc1_Slice2.raw	22412	41.8636	22357	990.813	3	2969.42	P19827	Homo sapiens OX=9606	Inter-alpha-trypsin inhibitor heavy chain H1	[641 to 661]	RTFVLSALQPSPTHSSSNTQR	R,L	RTFVLSALQPSPTHSSSNT[O-Glycosylation:H1N1A1 on X]QR	1	2969.41	17.1968	0	{22412@[b1+1, b5+1, b6+1, b7+1, b8+1, b9+1, b11+1, b13+1];[y1+1, y6+1, y7+1, y8+1, y9+1, y10+1, y11+1, y12+2];[(M0-656.23)+3];[D126+1, D138+1, D144+1, D168+1, D186+1, D204+1, D274+1, D292+1, D366+1]}	{22412@[b1+1:157.10832, b5+1:617.37622, b6+1:704.40826, b7+1:775.44565, b8+1:888.53198, b9+1:1016.58996, b11+1:1200.66980, b13+1:1398.77161];[y1+1:175.11868, y6+1:692.33368, y7+1:779.36542, y8+1:916.42438, y9+1:1017.48273, y10+1:1114.52328, y11+1:1201.54858, y12+2:649.80881];[(M0-656.23)+3:772.06835];[D126+1:126.05511, D138+1:138.05516, D144+1:144.06563, D168+1:168.06592, D186+1:186.07639, D204+1…	{22412@[b1+1:-0.00007, b5+1:-0.00074, b6+1:-0.00072, b7+1:-0.00045, b8+1:0.00182, b9+1:0.00122, b11+1:-0.00373, b13+1:-0.00237];[y1+1:-0.00027, y6+1:0.00149, y7+1:0.00120, y8+1:0.00124, y9+1:0.01192, y10+1:-0.00030, y11+1:-0.00702, y12+2:0.00198];[(M0-656.23)+3:0.00068];[D126+1:0.00017, D138+1:0.00021, D144+1:0.00011, D168+1:0.00040, D186+1:0.00031, D204+1:0.00018, D274+1:0.00014, D292+1:0.00052,…	{22412@[b1+1:-0.42, b5+1:-1.20, b6+1:-1.03, b7+1:-0.58, b8+1:2.05, b9+1:1.20, b11+1:-3.11, b13+1:-1.70];[y1+1:-1.55, y6+1:2.15, y7+1:1.54, y8+1:1.36, y9+1:11.72, y10+1:-0.27, y11+1:-5.85, y12+2:1.53];[(M0-656.23)+3:0.29];[D126+1:1.35, D138+1:1.56, D144+1:0.78, D168+1:2.40, D186+1:1.67, D204+1:0.87, D274+1:0.53, D292+1:1.80, D366+1:2.61]}	{22412@[b1+1:2882, b5+1:7653, b6+1:5682, b7+1:33996, b8+1:33254, b9+1:71083, b11+1:15020, b13+1:4619];[y1+1:8035, y6+1:9698, y7+1:20431, y8+1:8674, y9+1:4651, y10+1:31501, y11+1:5886, y12+2:45772];[(M0-656.23)+3:414831];[D126+1:21579, D138+1:21581, D144+1:18788, D168+1:11500, D186+1:45257, D204+1:55578, D274+1:44403, D292+1:13400, D366+1:19801]}	{22412@26}	T	0	0	0	0	1.11281	9.0685	1	8	656.228	H1N1A1	FALSE	1.14867	(N(H(A)))	Level3	RTFVLSALQPSPTHSSSNTQR_H1N1A1		{@7[19-4]}{@7[17-4]}{@7[16-4]}{@7[15-4]}{@7[13-4]}{@7[11-4]}{@7[6-4]}{@7[2-4]}
C:\Users\Bertozzi Lab\Desktop\Stacy\Raw Files\Mucinome Raw Files\OC107\200921_SAM_OC107_Asc1_Slice3.raw	17626	35.5485	17579	628.97	3	1883.89	Q14624	Homo sapiens OX=9606	Inter-alpha-trypsin inhibitor heavy chain H4	[634 to 644]	IPKPEASFSPR	K,R	IPKPEASFS[O-Glycosylation:H1N1A1 on X]PR	1	1883.89	17.1765	0	{17626@[b2+1, b3+1, b4+1, b9+1];[y1+1, y2+1, y3+1, y4+1, y5+1, y6+1, y7+1, y8+2, y9+2, y10+2];[(M0-291.10)+2, (M0-453.15)+2, (M0-656.23)+2];[D109+1, D126+1, D138+1, D144+1, D168+1, D186+1, D204+1, D274+1, D292+1, D366+1]}	{17626@[b2+1:211.14430, b3+1:339.23941, b4+1:436.29123, b9+1:957.49933];[y1+1:175.11925, y2+1:272.17136, y3+1:359.20346, y4+1:506.27286, y5+1:593.30444, y6+1:664.34271, y7+1:793.38861, y8+2:445.72225, y9+2:509.76987, y10+2:558.29595];[(M0-291.10)+2:797.40392, (M0-453.15)+2:716.37820, (M0-656.23)+2:614.83812];[D109+1:109.02867, D126+1:126.05529, D138+1:138.05515, D144+1:144.06585, D168+1:168.06577…	{17626@[b2+1:0.00020, b3+1:0.00035, b4+1:-0.00060, b9+1:-0.00468];[y1+1:0.00030, y2+1:-0.00036, y3+1:-0.00028, y4+1:0.00070, y5+1:0.00026, y6+1:0.00141, y7+1:0.00472, y8+2:0.00056, y9+2:0.00084, y10+2:0.00023];[(M0-291.10)+2:-0.00007, (M0-453.15)+2:0.00130, (M0-656.23)+2:0.00052];[D109+1:0.00027, D126+1:0.00034, D138+1:0.00020, D144+1:0.00033, D168+1:0.00025, D186+1:0.00029, D204+1:0.00024, D274+…	{17626@[b2+1:0.94, b3+1:1.02, b4+1:-1.38, b9+1:-4.89];[y1+1:1.70, y2+1:-1.33, y3+1:-0.79, y4+1:1.38, y5+1:0.43, y6+1:2.13, y7+1:5.95, y8+2:0.63, y9+2:0.82, y10+2:0.21];[(M0-291.10)+2:-0.05, (M0-453.15)+2:0.91, (M0-656.23)+2:0.42];[D109+1:2.54, D126+1:2.74, D138+1:1.45, D144+1:2.33, D168+1:1.49, D186+1:1.55, D204+1:1.17, D274+1:0.69, D292+1:0.02, D366+1:-1.42]}	{17626@[b2+1:56970, b3+1:98992, b4+1:4033, b9+1:5273];[y1+1:17479, y2+1:12892, y3+1:6203, y4+1:6607, y5+1:9885, y6+1:28813, y7+1:18281, y8+2:55298, y9+2:128492, y10+2:159198];[(M0-291.10)+2:24075, (M0-453.15)+2:338181, (M0-656.23)+2:491907];[D109+1:3939, D126+1:80501, D138+1:73839, D144+1:66532, D168+1:36203, D186+1:143565, D204+1:142412, D274+1:418255, D292+1:85958, D366+1:17889]}	{17626@27}	T	0	0	0	0	3.10308	10.129	1	2	656.228	H1N1A1	FALSE	1.06356	(N(H(A)))	Level3	IPKPEASFSPR_H1N1A1		{@7[9-4]}{@7[7-4]}
C:\Users\Bertozzi Lab\Desktop\Stacy\Raw Files\Mucinome Raw Files\OC107\200921_SAM_OC107_Asc1_Slice5.raw	18111	28.8796	18066	737.867	2	1473.72	P05155	Homo sapiens OX=9606	Plasma protease C1 inhibitor	[45 to 52]	VATTVISK	K,M	VATTVIS[O-Glycosylation:H1N1A1 on X]K	1	1473.72	16.4302	0	{18111@[b2+1, b3+1, b4+1, b5+1, b6+1, b7+1];[y1+1, y2+1, y3+1, y4+1, y5+1, y6+1, y7+1];[(M0-291.10)+1, (M0-453.15)+1, (M0-656.23)+1];[D109+1, D126+1, D138+1, D144+1, D168+1, D186+1, D204+1, D274+1, D292+1, D366+1]}	{18111@[b2+1:171.11299, b3+1:272.16129, b4+1:373.20822, b5+1:472.27704, b6+1:585.36115, b7+1:672.39313];[y1+1:147.11299, y2+1:234.14503, y3+1:347.22906, y4+1:446.29854, y5+1:547.34570, y6+1:648.39343, y7+1:719.42993];[(M0-291.10)+1:1183.63082, (M0-453.15)+1:1021.57800, (M0-656.23)+1:818.49884];[D109+1:109.02858, D126+1:126.05518, D138+1:138.05518, D144+1:144.06588, D168+1:168.06573, D186+1:186.07…	{18111@[b2+1:0.00019, b3+1:0.00080, b4+1:0.00006, b5+1:0.00047, b6+1:0.00051, b7+1:0.00046];[y1+1:0.00019, y2+1:0.00020, y3+1:0.00017, y4+1:0.00123, y5+1:0.00071, y6+1:0.00077, y7+1:0.00015];[(M0-291.10)+1:0.00044, (M0-453.15)+1:0.00044, (M0-656.23)+1:0.00065];[D109+1:0.00018, D126+1:0.00023, D138+1:0.00023, D144+1:0.00036, D168+1:0.00022, D186+1:0.00022, D204+1:0.00018, D274+1:0.00010, D292+1:0.…	{18111@[b2+1:1.10, b3+1:2.96, b4+1:0.16, b5+1:1.00, b6+1:0.87, b7+1:0.69];[y1+1:1.28, y2+1:0.87, y3+1:0.49, y4+1:2.76, y5+1:1.31, y6+1:1.18, y7+1:0.21];[(M0-291.10)+1:0.37, (M0-453.15)+1:0.43, (M0-656.23)+1:0.79];[D109+1:1.70, D126+1:1.83, D138+1:1.67, D144+1:2.54, D168+1:1.31, D186+1:1.18, D204+1:0.87, D274+1:0.36, D292+1:0.23, D366+1:0.33]}	{18111@[b2+1:30229, b3+1:10879, b4+1:57971, b5+1:137903, b6+1:78224, b7+1:17415];[y1+1:26095, y2+1:39678, y3+1:109971, y4+1:45821, y5+1:33528, y6+1:104738, y7+1:32417];[(M0-291.10)+1:124508, (M0-453.15)+1:456140, (M0-656.23)+1:3010041];[D109+1:3061, D126+1:305509, D138+1:142460, D144+1:130599, D168+1:82934, D186+1:318240, D204+1:421493, D274+1:769656, D292+1:183931, D366+1:55580]}	{18111@26}	T	0	0	0	0	3.35791	10.2406	1	3	656.228	H1N1A1	FALSE	1.05137	(N(H(A)))	Level3	VATTVISK_H1N1A1		{@7[7-4]}{@7[4-4]}{@7[3-4]}
C:\Users\Bertozzi Lab\Desktop\Stacy\Raw Files\Mucinome Raw Files\OC107\200921_SAM_OC107_Asc1_Slice5.raw	18137	28.9134	18104	737.868	2	1473.72	P05155	Homo sapiens OX=9606	Plasma protease C1 inhibitor	[45 to 52]	VATTVISK	K,M	VATTVIS[O-Glycosylation:H1N1A1 on X]K	1	1473.72	16.4251	0	{18137@[b2+1, b3+1, b4+1, b5+1, b6+1, b7+1];[y1+1, y2+1, y3+1, y4+1, y5+1, y6+1, y7+1];[(M0-291.10)+1, (M0-453.15)+1, (M0-656.23)+1];[D109+1, D126+1, D138+1, D144+1, D168+1, D186+1, D204+1, D274+1, D292+1, D366+1]}	{18137@[b2+1:171.11287, b3+1:272.16101, b4+1:373.20865, b5+1:472.27701, b6+1:585.36115, b7+1:672.39368];[y1+1:147.11299, y2+1:234.14532, y3+1:347.22855, y4+1:446.29742, y5+1:547.34631, y6+1:648.39368, y7+1:719.43158];[(M0-291.10)+1:1183.63171, (M0-453.15)+1:1021.57794, (M0-656.23)+1:818.49884];[D109+1:109.02872, D126+1:126.05518, D138+1:138.05518, D144+1:144.06575, D168+1:168.06572, D186+1:186.07…	{18137@[b2+1:0.00007, b3+1:0.00053, b4+1:0.00049, b5+1:0.00043, b6+1:0.00051, b7+1:0.00101];[y1+1:0.00019, y2+1:0.00049, y3+1:-0.00035, y4+1:0.00011, y5+1:0.00132, y6+1:0.00101, y7+1:0.00180];[(M0-291.10)+1:0.00133, (M0-453.15)+1:0.00038, (M0-656.23)+1:0.00065];[D109+1:0.00033, D126+1:0.00024, D138+1:0.00023, D144+1:0.00023, D168+1:0.00020, D186+1:0.00022, D204+1:0.00018, D274+1:0.00013, D292+1:0…	{18137@[b2+1:0.38, b3+1:1.95, b4+1:1.31, b5+1:0.92, b6+1:0.87, b7+1:1.50];[y1+1:1.28, y2+1:2.11, y3+1:-1.01, y4+1:0.26, y5+1:2.42, y6+1:1.56, y7+1:2.50];[(M0-291.10)+1:1.12, (M0-453.15)+1:0.37, (M0-656.23)+1:0.79];[D109+1:3.04, D126+1:1.89, D138+1:1.67, D144+1:1.63, D168+1:1.22, D186+1:1.18, D204+1:0.87, D274+1:0.47, D292+1:0.54, D366+1:-0.00]}	{18137@[b2+1:19181, b3+1:9694, b4+1:41738, b5+1:92023, b6+1:52005, b7+1:11354];[y1+1:18338, y2+1:27673, y3+1:70735, y4+1:23187, y5+1:23190, y6+1:65788, y7+1:22851];[(M0-291.10)+1:87584, (M0-453.15)+1:329107, (M0-656.23)+1:2056702];[D109+1:4065, D126+1:207845, D138+1:89943, D144+1:88345, D168+1:55465, D186+1:215538, D204+1:278655, D274+1:516336, D292+1:127017, D366+1:24385]}	{18137@26}	T	0	0	0	0	3.3563	10.2316	1	3	656.228	H1N1A1	FALSE	1.01808	(N(H(A)))	Level3	VATTVISK_H1N1A1		{@7[7-4]}{@7[4-4]}{@7[3-4]}
C:\Users\Bertozzi Lab\Desktop\Stacy\Raw Files\Mucinome Raw Files\OC107\200921_SAM_OC107_Asc1_Slice5.raw	18089	28.8507	18037	737.869	2	1473.72	P05155	Homo sapiens OX=9606	Plasma protease C1 inhibitor	[45 to 52]	VATTVISK	K,M	VATTVIS[O-Glycosylation:H1N1A1 on X]K	1	1473.72	16.4244	0	{18089@[b2+1, b3+1, b4+1, b5+1, b6+1, b7+1];[y1+1, y2+1, y3+1, y4+1, y5+1, y6+1, y7+1];[(M0-291.10)+1, (M0-453.15)+1, (M0-656.23)+1];[D109+1, D126+1, D138+1, D144+1, D168+1, D186+1, D204+1, D274+1, D292+1, D366+1]}	{18089@[b2+1:171.11304, b3+1:272.16141, b4+1:373.20834, b5+1:472.27653, b6+1:585.36108, b7+1:672.39441];[y1+1:147.11307, y2+1:234.14487, y3+1:347.22900, y4+1:446.29779, y5+1:547.34656, y6+1:648.39368, y7+1:719.43201];[(M0-291.10)+1:1183.63037, (M0-453.15)+1:1021.57825, (M0-656.23)+1:818.49908];[D109+1:109.02868, D126+1:126.05520, D138+1:138.05549, D144+1:144.06577, D168+1:168.06593, D186+1:186.07…	{18089@[b2+1:0.00023, b3+1:0.00092, b4+1:0.00018, b5+1:-0.00005, b6+1:0.00044, b7+1:0.00174];[y1+1:0.00026, y2+1:0.00003, y3+1:0.00011, y4+1:0.00048, y5+1:0.00157, y6+1:0.00101, y7+1:0.00223];[(M0-291.10)+1:-0.00001, (M0-453.15)+1:0.00068, (M0-656.23)+1:0.00089];[D109+1:0.00028, D126+1:0.00025, D138+1:0.00054, D144+1:0.00025, D168+1:0.00042, D186+1:0.00025, D204+1:0.00024, D274+1:0.00016, D292+1:…	{18089@[b2+1:1.37, b3+1:3.41, b4+1:0.49, b5+1:-0.11, b6+1:0.76, b7+1:2.59];[y1+1:1.80, y2+1:0.15, y3+1:0.31, y4+1:1.08, y5+1:2.87, y6+1:1.56, y7+1:3.10];[(M0-291.10)+1:-0.01, (M0-453.15)+1:0.67, (M0-656.23)+1:1.09];[D109+1:2.61, D126+1:2.02, D138+1:3.96, D144+1:1.74, D168+1:2.50, D186+1:1.34, D204+1:1.17, D274+1:0.58, D292+1:0.23, D366+1:0.83]}	{18089@[b2+1:32151, b3+1:13232, b4+1:48527, b5+1:144174, b6+1:80142, b7+1:22423];[y1+1:20773, y2+1:39988, y3+1:114077, y4+1:40155, y5+1:34264, y6+1:101824, y7+1:27504];[(M0-291.10)+1:146569, (M0-453.15)+1:490995, (M0-656.23)+1:3118939];[D109+1:4287, D126+1:309169, D138+1:130121, D144+1:140166, D168+1:93679, D186+1:343540, D204+1:421856, D274+1:804058, D292+1:183183, D366+1:54982]}	{18089@26}	T	0	0	0	0	3.35617	10.2356	1	3	656.228	H1N1A1	FALSE	0.960524	(N(H(A)))	Level3	VATTVISK_H1N1A1		{@7[7-4]}{@7[4-4]}{@7[3-4]}
C:\Users\Bertozzi Lab\Desktop\Stacy\Raw Files\Mucinome Raw Files\OC107\200921_SAM_OC107_Asc1_Slice5.raw	18359	29.2032	18313	737.869	2	1473.72	P05155	Homo sapiens OX=9606	Plasma protease C1 inhibitor	[45 to 52]	VATTVISK	K,M	VATTVIS[O-Glycosylation:H1N1A1 on X]K	1	1473.72	16.393	0	{18359@[b2+1, b3+1, b4+1, b5+1, b6+1, b7+1];[y1+1, y2+1, y3+1, y4+1, y5+1, y6+1, y7+1];[(M0-291.10)+1, (M0-453.15)+1, (M0-656.23)+1];[D109+1, D126+1, D138+1, D144+1, D168+1, D186+1, D204+1, D274+1, D292+1, D366+1]}	{18359@[b2+1:171.11301, b3+1:272.16086, b4+1:373.20828, b5+1:472.27724, b6+1:585.36133, b7+1:672.39331];[y1+1:147.11311, y2+1:234.14503, y3+1:347.22910, y4+1:446.29739, y5+1:547.34567, y6+1:648.39404, y7+1:719.43127];[(M0-291.10)+1:1183.63327, (M0-453.15)+1:1021.57812, (M0-656.23)+1:818.49908];[D109+1:109.02869, D126+1:126.05521, D138+1:138.05533, D144+1:144.06580, D168+1:168.06575, D186+1:186.07…	{18359@[b2+1:0.00020, b3+1:0.00038, b4+1:0.00012, b5+1:0.00067, b6+1:0.00069, b7+1:0.00064];[y1+1:0.00031, y2+1:0.00020, y3+1:0.00020, y4+1:0.00008, y5+1:0.00068, y6+1:0.00138, y7+1:0.00149];[(M0-291.10)+1:0.00288, (M0-453.15)+1:0.00056, (M0-656.23)+1:0.00089];[D109+1:0.00029, D126+1:0.00026, D138+1:0.00038, D144+1:0.00028, D168+1:0.00023, D186+1:0.00026, D204+1:0.00024, D274+1:0.00019, D292+1:0.…	{18359@[b2+1:1.19, b3+1:1.38, b4+1:0.33, b5+1:1.42, b6+1:1.18, b7+1:0.96];[y1+1:2.12, y2+1:0.87, y3+1:0.57, y4+1:0.19, y5+1:1.25, y6+1:2.12, y7+1:2.08];[(M0-291.10)+1:2.44, (M0-453.15)+1:0.55, (M0-656.23)+1:1.09];[D109+1:2.69, D126+1:2.08, D138+1:2.79, D144+1:1.95, D168+1:1.40, D186+1:1.42, D204+1:1.17, D274+1:0.69, D292+1:0.49, D366+1:1.42]}	{18359@[b2+1:27601, b3+1:17303, b4+1:86480, b5+1:211762, b6+1:118780, b7+1:26710];[y1+1:14355, y2+1:48483, y3+1:162613, y4+1:58543, y5+1:44390, y6+1:87764, y7+1:24626];[(M0-291.10)+1:100461, (M0-453.15)+1:842480, (M0-656.23)+1:3555849];[D109+1:6635, D126+1:180445, D138+1:129727, D144+1:125601, D168+1:68146, D186+1:255234, D204+1:265159, D274+1:1513177, D292+1:268268, D366+1:31405]}	{18359@26}	T	0	0	0	0	3.32569	10.2059	1	3	656.228	H1N1A1	FALSE	1.06705	(N(H(A)))	Level3	VATTVISK_H1N1A1		{@7[7-4]}{@7[4-4]}{@7[3-4]}
C:\Users\Bertozzi Lab\Desktop\Stacy\Raw Files\Mucinome Raw Files\OC107\200921_SAM_OC107_Asc1_Slice5.raw	18350	29.1902	18275	737.869	2	1473.72	P05155	Homo sapiens OX=9606	Plasma protease C1 inhibitor	[45 to 52]	VATTVISK	K,M	VATTVIS[O-Glycosylation:H1N1A1 on X]K	1	1473.72	16.3925	0	{18350@[b2+1, b3+1, b4+1, b5+1, b6+1, b7+1];[y1+1, y2+1, y3+1, y4+1, y5+1, y6+1, y7+1];[(M0-291.10)+1, (M0-453.15)+1, (M0-656.23)+1];[D109+1, D126+1, D138+1, D144+1, D168+1, D186+1, D204+1, D274+1, D292+1, D366+1]}	{18350@[b2+1:171.11317, b3+1:272.16055, b4+1:373.20837, b5+1:472.27701, b6+1:585.36076, b7+1:672.39215];[y1+1:147.11311, y2+1:234.14514, y3+1:347.22919, y4+1:446.29739, y5+1:547.34589, y6+1:648.39398, y7+1:719.43091];[(M0-291.10)+1:1183.63000, (M0-453.15)+1:1021.57837, (M0-656.23)+1:818.49915];[D109+1:109.02863, D126+1:126.05532, D138+1:138.05521, D144+1:144.06580, D168+1:168.06586, D186+1:186.07…	{18350@[b2+1:0.00037, b3+1:0.00007, b4+1:0.00021, b5+1:0.00043, b6+1:0.00012, b7+1:-0.00052];[y1+1:0.00031, y2+1:0.00031, y3+1:0.00029, y4+1:0.00008, y5+1:0.00090, y6+1:0.00131, y7+1:0.00113];[(M0-291.10)+1:-0.00038, (M0-453.15)+1:0.00080, (M0-656.23)+1:0.00095];[D109+1:0.00023, D126+1:0.00037, D138+1:0.00026, D144+1:0.00028, D168+1:0.00034, D186+1:0.00029, D204+1:0.00030, D274+1:0.00019, D292+1:…	{18350@[b2+1:2.18, b3+1:0.26, b4+1:0.57, b5+1:0.92, b6+1:0.20, b7+1:-0.77];[y1+1:2.12, y2+1:1.33, y3+1:0.84, y4+1:0.19, y5+1:1.64, y6+1:2.03, y7+1:1.57];[(M0-291.10)+1:-0.32, (M0-453.15)+1:0.79, (M0-656.23)+1:1.16];[D109+1:2.12, D126+1:2.96, D138+1:1.90, D144+1:1.95, D168+1:2.04, D186+1:1.59, D204+1:1.47, D274+1:0.69, D292+1:0.65, D366+1:0.75]}	{18350@[b2+1:21766, b3+1:14707, b4+1:74203, b5+1:187293, b6+1:86734, b7+1:22329];[y1+1:13486, y2+1:44124, y3+1:132763, y4+1:49366, y5+1:43766, y6+1:83878, y7+1:23826];[(M0-291.10)+1:92479, (M0-453.15)+1:712642, (M0-656.23)+1:2992605];[D109+1:5759, D126+1:158512, D138+1:102302, D144+1:103513, D168+1:52202, D186+1:229330, D204+1:228257, D274+1:1266425, D292+1:226803, D366+1:23621]}	{18350@26}	T	0	0	0	0	3.32433	10.2047	1	3	656.228	H1N1A1	FALSE	0.988304	(N(H(A)))	Level3	VATTVISK_H1N1A1		{@7[7-4]}{@7[4-4]}{@7[3-4]}
C:\Users\Bertozzi Lab\Desktop\Stacy\Raw Files\Mucinome Raw Files\OC107\200921_SAM_OC107_Asc1_Slice5.raw	18393	29.248	18351	737.868	2	1473.72	P05155	Homo sapiens OX=9606	Plasma protease C1 inhibitor	[45 to 52]	VATTVISK	K,M	VATTVIS[O-Glycosylation:H1N1A1 on X]K	1	1473.72	16.373	0	{18393@[b2+1, b3+1, b4+1, b5+1, b6+1, b7+1];[y1+1, y2+1, y3+1, y4+1, y5+1, y6+1, y7+1];[(M0-291.10)+1, (M0-453.15)+1, (M0-656.23)+1];[D109+1, D126+1, D138+1, D144+1, D168+1, D186+1, D204+1, D274+1, D292+1, D366+1]}	{18393@[b2+1:171.11325, b3+1:272.16141, b4+1:373.20868, b5+1:472.27707, b6+1:585.36151, b7+1:672.39380];[y1+1:147.11295, y2+1:234.14510, y3+1:347.22925, y4+1:446.29773, y5+1:547.34589, y6+1:648.39386, y7+1:719.43262];[(M0-291.10)+1:1183.63259, (M0-453.15)+1:1021.57849, (M0-656.23)+1:818.49939];[D109+1:109.02878, D126+1:126.05525, D138+1:138.05525, D144+1:144.06586, D168+1:168.06584, D186+1:186.07…	{18393@[b2+1:0.00045, b3+1:0.00092, b4+1:0.00052, b5+1:0.00049, b6+1:0.00087, b7+1:0.00113];[y1+1:0.00014, y2+1:0.00026, y3+1:0.00035, y4+1:0.00042, y5+1:0.00090, y6+1:0.00119, y7+1:0.00284];[(M0-291.10)+1:0.00221, (M0-453.15)+1:0.00093, (M0-656.23)+1:0.00119];[D109+1:0.00038, D126+1:0.00031, D138+1:0.00031, D144+1:0.00034, D168+1:0.00033, D186+1:0.00034, D204+1:0.00034, D274+1:0.00028, D292+1:0.…	{18393@[b2+1:2.63, b3+1:3.41, b4+1:1.39, b5+1:1.05, b6+1:1.49, b7+1:1.69];[y1+1:0.97, y2+1:1.13, y3+1:1.02, y4+1:0.94, y5+1:1.64, y6+1:1.84, y7+1:3.95];[(M0-291.10)+1:1.87, (M0-453.15)+1:0.91, (M0-656.23)+1:1.46];[D109+1:3.53, D126+1:2.44, D138+1:2.23, D144+1:2.38, D168+1:1.95, D186+1:1.83, D204+1:1.69, D274+1:1.03, D292+1:0.75, D366+1:1.08]}	{18393@[b2+1:33984, b3+1:13651, b4+1:97896, b5+1:255558, b6+1:126546, b7+1:39347];[y1+1:18875, y2+1:58673, y3+1:181855, y4+1:71159, y5+1:48002, y6+1:131542, y7+1:27830];[(M0-291.10)+1:121700, (M0-453.15)+1:1052913, (M0-656.23)+1:4236963];[D109+1:8283, D126+1:204997, D138+1:148511, D144+1:147265, D168+1:87460, D186+1:314209, D204+1:293503, D274+1:1767718, D292+1:311084, D366+1:38437]}	{18393@26}	T	0	0	0	0	3.30973	10.1901	1	3	656.228	H1N1A1	FALSE	1.00846	(N(H(A)))	Level3	VATTVISK_H1N1A1		{@7[7-4]}{@7[4-4]}{@7[3-4]}
C:\Users\Bertozzi Lab\Desktop\Stacy\Raw Files\Mucinome Raw Files\OC107\200921_SAM_OC107_Asc1_Slice2.raw	22388	41.8317	22319	990.814	3	2969.42	P19827	Homo sapiens OX=9606	Inter-alpha-trypsin inhibitor heavy chain H1	[641 to 661]	RTFVLSALQPSPTHSSSNTQR	R,L	RTFVLSALQPSPTHSSSNT[O-Glycosylation:H1N1A1 on X]QR	1	2969.41	16.2152	0	{22388@[b4+1, b5+1, b6+1, b7+1, b8+1, b9+1, b11+1];[y1+1, y6+1, y7+1, y8+1, y9+1, y10+2, y12+1];[(M0-453.15)+3, (M0-656.23)+3];[D126+1, D138+1, D144+1, D168+1, D186+1, D204+1, D274+1, D292+1, D366+1]}	{22388@[b4+1:504.29239, b5+1:617.37683, b6+1:704.41211, b7+1:775.44532, b8+1:888.53158, b9+1:1016.58731, b11+1:1200.67715];[y1+1:175.11852, y6+1:692.33197, y7+1:779.36438, y8+1:916.42311, y9+1:1017.47772, y10+2:557.76578, y12+1:1298.61011];[(M0-453.15)+3:839.76250, (M0-656.23)+3:772.06861];[D126+1:126.05524, D138+1:138.05530, D144+1:144.06578, D168+1:168.06531, D186+1:186.07648, D204+1:204.08681,…	{22388@[b4+1:-0.00050, b5+1:-0.00013, b6+1:0.00312, b7+1:-0.00078, b8+1:0.00142, b9+1:-0.00144, b11+1:0.00362];[y1+1:-0.00044, y6+1:-0.00022, y7+1:0.00016, y8+1:-0.00002, y9+1:0.00691, y10+2:0.00071, y12+1:0.00174];[(M0-453.15)+3:0.00375, (M0-656.23)+3:0.00143];[D126+1:0.00029, D138+1:0.00035, D144+1:0.00026, D168+1:-0.00021, D186+1:0.00040, D204+1:0.00016, D274+1:0.00011, D292+1:0.00065, D366+1:…	{22388@[b4+1:-1.00, b5+1:-0.21, b6+1:4.44, b7+1:-1.01, b8+1:1.59, b9+1:-1.41, b11+1:3.01];[y1+1:-2.51, y6+1:-0.32, y7+1:0.21, y8+1:-0.02, y9+1:6.80, y10+2:0.64, y12+1:1.34];[(M0-453.15)+3:1.49, (M0-656.23)+3:0.62];[D126+1:2.32, D138+1:2.56, D144+1:1.85, D168+1:-1.25, D186+1:2.17, D204+1:0.79, D274+1:0.42, D292+1:2.22, D366+1:0.67]}	{22388@[b4+1:3036, b5+1:6516, b6+1:5920, b7+1:26171, b8+1:24094, b9+1:50068, b11+1:9302];[y1+1:6068, y6+1:6627, y7+1:18907, y8+1:7931, y9+1:4546, y10+2:26478, y12+1:22453];[(M0-453.15)+3:29637, (M0-656.23)+3:484041];[D126+1:23607, D138+1:18575, D144+1:13643, D168+1:6583, D186+1:44083, D204+1:47719, D274+1:45883, D292+1:15468, D366+1:19355]}	{22388@25}	T	0	0	0	0	2.15106	9.06908	1	8	656.228	H1N1A1	FALSE	1.36146	(N(H(A)))	Level3	RTFVLSALQPSPTHSSSNTQR_H1N1A1		{@7[19-4]}{@7[17-4]}{@7[16-4]}{@7[15-4]}{@7[13-4]}{@7[11-4]}{@7[6-4]}{@7[2-4]}
C:\Users\Bertozzi Lab\Desktop\Stacy\Raw Files\Mucinome Raw Files\OC107\200921_SAM_OC107_Asc1_Slice3.raw	29054	50.6748	29005	938.781	3	2813.32	P19827	Homo sapiens OX=9606	Inter-alpha-trypsin inhibitor heavy chain H1	[642 to 661]	TFVLSALQPSPTHSSSNTQR	R,L	TFVLSALQPSPTHSSSNT[O-Glycosylation:H1N1A1 on X]QR	1	2813.31	16.1977	0	{29054@[b2+1, b3+1, b4+1, b5+1, b6+1, b7+1, b8+1];[y6+1, y7+1, y8+1, y10+2, y12+1, y13+1, y14+2, y16+2];[(M0-656.23)+2];[D126+1, D138+1, D144+1, D168+1, D186+1, D204+1, D274+1, D292+1, D366+1]}	{29054@[b2+1:249.12321, b3+1:348.19231, b4+1:461.27625, b5+1:548.30835, b6+1:619.34540, b7+1:732.42841, b8+1:860.48865];[y6+1:692.33020, y7+1:779.36633, y8+1:916.42248, y10+2:557.76491, y12+1:1298.60657, y13+1:1426.67908, y14+2:770.37987, y16+2:849.41262];[(M0-656.23)+2:1079.54773];[D126+1:126.05490, D138+1:138.05530, D144+1:144.06554, D168+1:168.06540, D186+1:186.07632, D204+1:204.08704, D274+1:…	{29054@[b2+1:-0.00015, b3+1:0.00053, b4+1:0.00040, b5+1:0.00047, b6+1:0.00041, b7+1:-0.00065, b8+1:0.00102];[y6+1:-0.00199, y7+1:0.00211, y8+1:-0.00065, y10+2:-0.00103, y12+1:-0.00180, y13+1:0.01213, y14+2:0.00145, y16+2:-0.00220];[(M0-656.23)+2:-0.00054];[D126+1:-0.00005, D138+1:0.00035, D144+1:0.00002, D168+1:-0.00012, D186+1:0.00025, D204+1:0.00039, D274+1:-0.00016, D292+1:-0.00009, D366+1:0.0…	{29054@[b2+1:-0.62, b3+1:1.52, b4+1:0.87, b5+1:0.87, b6+1:0.66, b7+1:-0.88, b8+1:1.18];[y6+1:-2.88, y7+1:2.71, y8+1:-0.71, y10+2:-0.93, y12+1:-1.39, y13+1:8.51, y14+2:0.95, y16+2:-1.29];[(M0-656.23)+2:-0.25];[D126+1:-0.36, D138+1:2.56, D144+1:0.14, D168+1:-0.70, D186+1:1.34, D204+1:1.92, D274+1:-0.59, D292+1:-0.30, D366+1:1.00]}	{29054@[b2+1:36769, b3+1:23436, b4+1:5274, b5+1:3916, b6+1:9547, b7+1:9222, b8+1:6982];[y6+1:5538, y7+1:7647, y8+1:6352, y10+2:5491, y12+1:51377, y13+1:7453, y14+2:10407, y16+2:22246];[(M0-656.23)+2:42691];[D126+1:7624, D138+1:12062, D144+1:8558, D168+1:4166, D186+1:19234, D204+1:22659, D274+1:44981, D292+1:8361, D366+1:7537]}	{29054@25}	T	0	0	0	0	1.03318	9.10507	1	8	656.228	H1N1A1	FALSE	1.40941	(N(H(A)))	Level3	TFVLSALQPSPTHSSSNTQR_H1N1A1		{@7[18-4]}{@7[16-4]}{@7[15-4]}{@7[14-4]}{@7[12-4]}{@7[10-4]}{@7[5-4]}{@7[1-4]}
C:\Users\Bertozzi Lab\Desktop\Stacy\Raw Files\Mucinome Raw Files\OC107\200921_SAM_OC107_Asc1_Slice7.raw	29348	43.8706	29297	718.683	3	2153.03	P02649	Homo sapiens OX=9606	Apolipoprotein E	[210 to 224]	AATVGSLAGQPLQER	R,A	AATVGS[O-Glycosylation:H1N1A1 on X]LAGQPLQER	1	2153.02	16.1795	0	{29348@[b3+1, b4+1, b8+1, b10+1];[y1+1, y3+1, y4+1, y5+1, y6+1, y7+1, y8+1, y9+1, y10+1, y11+1, y12+1];[(M0-656.23)+1];[D126+1, D138+1, D144+1, D168+1, D186+1, D204+1, D274+1, D292+1, D366+1]}	{29348@[b3+1:244.12892, b4+1:343.20053, b8+1:671.37201, b10+1:856.45331];[y1+1:175.11888, y3+1:432.22021, y4+1:545.30457, y5+1:642.35724, y6+1:770.41681, y7+1:827.43563, y8+1:898.47144, y9+1:1011.55847, y10+1:1098.59668, y11+1:1155.61060, y12+1:1254.68250];[(M0-656.23)+1:1497.80149];[D126+1:126.05512, D138+1:138.05495, D144+1:144.06552, D168+1:168.06538, D186+1:186.07617, D204+1:204.08650, D274+1…	{29348@[b3+1:-0.00026, b4+1:0.00293, b8+1:-0.00026, b10+1:0.00100];[y1+1:-0.00007, y3+1:0.00009, y4+1:0.00038, y5+1:0.00029, y6+1:0.00128, y7+1:-0.00136, y8+1:-0.00267, y9+1:0.00030, y10+1:0.00648, y11+1:-0.00107, y12+1:0.00242];[(M0-656.23)+1:-0.00049];[D126+1:0.00018, D138+1:0.00000, D144+1:0.00000, D168+1:-0.00013, D186+1:0.00010, D204+1:-0.00014, D274+1:-0.00016, D292+1:-0.00024, D366+1:-0.00…	{29348@[b3+1:-1.07, b4+1:8.58, b8+1:-0.38, b10+1:1.17];[y1+1:-0.41, y3+1:0.21, y4+1:0.70, y5+1:0.45, y6+1:1.66, y7+1:-1.65, y8+1:-2.98, y9+1:0.30, y10+1:5.91, y11+1:-0.92, y12+1:1.93];[(M0-656.23)+1:-0.33];[D126+1:1.41, D138+1:0.00, D144+1:0.03, D168+1:-0.79, D186+1:0.52, D204+1:-0.71, D274+1:-0.59, D292+1:-0.82, D366+1:-0.34]}	{29348@[b3+1:7069, b4+1:2658, b8+1:4993, b10+1:3937];[y1+1:8279, y3+1:4794, y4+1:3841, y5+1:38573, y6+1:4723, y7+1:40722, y8+1:28837, y9+1:6859, y10+1:6323, y11+1:27303, y12+1:5137];[(M0-656.23)+1:106421];[D126+1:18415, D138+1:14864, D144+1:9726, D168+1:7295, D186+1:29702, D204+1:37510, D274+1:86558, D292+1:13667, D366+1:4664]}	{29348@25}	T	0	0	0	0	1.06356	9.13283	1	2	656.228	H1N1A1	FALSE	1.52839	(N(H(A)))	Level3	AATVGSLAGQPLQER_H1N1A1		{@7[6-4]}{@7[3-4]}
C:\Users\Bertozzi Lab\Desktop\Stacy\Raw Files\Mucinome Raw Files\OC107\200921_SAM_OC107_Asc1_Slice2.raw	17765	35.7206	17717	628.972	3	1883.89	Q14624	Homo sapiens OX=9606	Inter-alpha-trypsin inhibitor heavy chain H4	[634 to 644]	IPKPEASFSPR	K,R	IPKPEASFS[O-Glycosylation:H1N1A1 on X]PR	1	1883.89	16.1135	0	{17765@[b2+1, b3+1, b9+1];[y1+1, y2+1, y3+1, y4+1, y5+1, y6+1, y7+1, y8+2, y9+2, y10+2];[(M0-291.10)+2, (M0-453.15)+2, (M0-656.23)+2];[D126+1, D138+1, D144+1, D168+1, D186+1, D204+1, D274+1, D292+1, D366+1]}	{17765@[b2+1:211.14474, b3+1:339.23976, b9+1:957.50842];[y1+1:175.11908, y2+1:272.17163, y3+1:359.20291, y4+1:506.27261, y5+1:593.30408, y6+1:664.34340, y7+1:793.38492, y8+2:445.72239, y9+2:509.77034, y10+2:558.29633];[(M0-291.10)+2:797.40489, (M0-453.15)+2:716.37875, (M0-656.23)+2:614.83861];[D126+1:126.05527, D138+1:138.05524, D144+1:144.06583, D168+1:168.06577, D186+1:186.07662, D204+1:204.087…	{17765@[b2+1:0.00063, b3+1:0.00070, b9+1:0.00441];[y1+1:0.00013, y2+1:-0.00009, y3+1:-0.00083, y4+1:0.00046, y5+1:-0.00011, y6+1:0.00210, y7+1:0.00103, y8+2:0.00085, y9+2:0.00179, y10+2:0.00100];[(M0-291.10)+2:0.00187, (M0-453.15)+2:0.00240, (M0-656.23)+2:0.00150];[D126+1:0.00033, D138+1:0.00029, D144+1:0.00031, D168+1:0.00025, D186+1:0.00055, D204+1:0.00066, D274+1:0.00030, D292+1:0.00066, D366+…	{17765@[b2+1:3.01, b3+1:2.06, b9+1:4.61];[y1+1:0.73, y2+1:-0.31, y3+1:-2.33, y4+1:0.90, y5+1:-0.19, y6+1:3.17, y7+1:1.30, y8+2:0.96, y9+2:1.76, y10+2:0.90];[(M0-291.10)+2:1.18, (M0-453.15)+2:1.68, (M0-656.23)+2:1.22];[D126+1:2.62, D138+1:2.12, D144+1:2.17, D168+1:1.49, D186+1:2.95, D204+1:3.27, D274+1:1.09, D292+1:2.27, D366+1:0.67]}	{17765@[b2+1:61592, b3+1:99464, b9+1:4529];[y1+1:10185, y2+1:7936, y3+1:6001, y4+1:8279, y5+1:7991, y6+1:22683, y7+1:16909, y8+2:42633, y9+2:103027, y10+2:132472];[(M0-291.10)+2:27061, (M0-453.15)+2:280508, (M0-656.23)+2:401492];[D126+1:84057, D138+1:76257, D144+1:63731, D168+1:36681, D186+1:145351, D204+1:134766, D274+1:450082, D292+1:90607, D366+1:19421]}	{17765@25}	T	0	0	0	0	3.06526	9.10133	1	2	656.228	H1N1A1	FALSE	1.19655	(N(H(A)))	Level3	IPKPEASFSPR_H1N1A1		{@7[9-4]}{@7[7-4]}
C:\Users\Bertozzi Lab\Desktop\Stacy\Raw Files\Mucinome Raw Files\OC107\200921_SAM_OC107_Asc1_Slice2.raw	22279	41.6889	22231	743.363	4	2969.42	P19827	Homo sapiens OX=9606	Inter-alpha-trypsin inhibitor heavy chain H1	[641 to 661]	RTFVLSALQPSPTHSSSNTQR	R,L	RTFVLSALQPSPTHSSSNT[O-Glycosylation:H1N1A1 on X]QR	1	2969.41	15.2625	0	{22279@[b4+1, b5+1, b6+1, b7+1, b8+1, b9+1];[y1+1, y5+1, y6+1, y7+1, y8+1, y10+2, y11+2, y12+2];[(M0-656.23)+3];[D126+1, D138+1, D144+1, D168+1, D186+1, D204+1, D274+1, D292+1, D366+1]}	{22279@[b4+1:504.29327, b5+1:617.37903, b6+1:704.41003, b7+1:775.44626, b8+1:888.52917, b9+1:1016.58749];[y1+1:175.11867, y5+1:605.30170, y6+1:692.33234, y7+1:779.36322, y8+1:916.42456, y10+2:557.76610, y11+2:601.28126, y12+2:649.80828];[(M0-656.23)+3:772.06856];[D126+1:126.05486, D138+1:138.05501, D144+1:144.06543, D168+1:168.06552, D186+1:186.07648, D204+1:204.08707, D274+1:274.09229, D292+1:29…	{22279@[b4+1:0.00038, b5+1:0.00207, b6+1:0.00105, b7+1:0.00016, b8+1:-0.00100, b9+1:-0.00125];[y1+1:-0.00028, y5+1:0.00153, y6+1:0.00014, y7+1:-0.00100, y8+1:0.00143, y10+2:0.00135, y11+2:-0.00035, y12+2:0.00091];[(M0-656.23)+3:0.00129];[D126+1:-0.00009, D138+1:0.00006, D144+1:-0.00009, D168+1:0.00000, D186+1:0.00040, D204+1:0.00042, D274+1:0.00016, D292+1:-0.00024, D366+1:0.00082]}	{22279@[b4+1:0.76, b5+1:3.36, b6+1:1.49, b7+1:0.21, b8+1:-1.12, b9+1:-1.23];[y1+1:-1.63, y5+1:2.54, y6+1:0.21, y7+1:-1.29, y8+1:1.56, y10+2:1.21, y11+2:-0.29, y12+2:0.70];[(M0-656.23)+3:0.56];[D126+1:-0.73, D138+1:0.45, D144+1:-0.61, D168+1:0.03, D186+1:2.16, D204+1:2.07, D274+1:0.58, D292+1:-0.82, D366+1:2.25]}	{22279@[b4+1:10161, b5+1:9219, b6+1:12261, b7+1:80777, b8+1:35042, b9+1:26119];[y1+1:4474, y5+1:4234, y6+1:4549, y7+1:12150, y8+1:7554, y10+2:42438, y11+2:11174, y12+2:121131];[(M0-656.23)+3:93582];[D126+1:9367, D138+1:8521, D144+1:9769, D168+1:3809, D186+1:22748, D204+1:23031, D274+1:38862, D292+1:9699, D366+1:8416]}	{22279@24}	T	0	0	0	0	1.05174	9.07421	1	8	656.228	H1N1A1	FALSE	0.87222	(N(H(A)))	Level3	RTFVLSALQPSPTHSSSNTQR_H1N1A1		{@7[19-4]}{@7[17-4]}{@7[16-4]}{@7[15-4]}{@7[13-4]}{@7[11-4]}{@7[6-4]}{@7[2-4]}
C:\Users\Bertozzi Lab\Desktop\Stacy\Raw Files\Mucinome Raw Files\OC107\200921_SAM_OC107_Asc1_Slice4.raw	37465	59.4191	37410	932.442	3	2794.3	P01042	Homo sapiens OX=9606	Kininogen-1	[270 to 288]	DIPTNSPELEETLTHTITK	R,L	DIPTNSPELEETLTHTIT[O-Glycosylation:H1N1A1 on X]K	1	2794.3	15.1664	0	{37465@[b2+1, b6+1];[y1+1, y2+1, y3+1, y4+1, y5+1, y6+1, y8+1, y9+1, y10+1, y11+1, y13+1, y14+1, y17+2];[D126+1, D138+1, D144+1, D168+1, D186+1, D204+1, D274+1, D292+1, D366+1]}	{37465@[b2+1:229.11885, b6+1:628.29272];[y1+1:147.11324, y2+1:248.16083, y3+1:361.24493, y4+1:462.29260, y5+1:599.35382, y6+1:700.39712, y8+1:914.52273, y9+1:1043.57510, y10+1:1172.61353, y11+1:1285.69967, y13+1:1511.79756, y14+1:1598.83078, y17+2:955.98993];[D126+1:126.05520, D138+1:138.05511, D144+1:144.06560, D168+1:168.06558, D186+1:186.07628, D204+1:204.08675, D274+1:274.09229, D292+1:292.10…	{37465@[b2+1:0.00057, b6+1:-0.00096];[y1+1:0.00043, y2+1:0.00035, y3+1:0.00039, y4+1:0.00038, y5+1:0.00268, y6+1:-0.00169, y8+1:-0.00783, y9+1:0.00195, y10+1:-0.00222, y11+1:-0.00013, y13+1:0.00239, y14+1:0.00359, y17+2:0.00202];[D126+1:0.00025, D138+1:0.00017, D144+1:0.00008, D168+1:0.00007, D186+1:0.00020, D204+1:0.00010, D274+1:0.00016, D292+1:0.00007, D366+1:-0.00000]}	{37465@[b2+1:2.49, b6+1:-1.53];[y1+1:2.95, y2+1:1.40, y3+1:1.08, y4+1:0.82, y5+1:4.49, y6+1:-2.42, y8+1:-8.57, y9+1:1.87, y10+1:-1.89, y11+1:-0.10, y13+1:1.58, y14+1:2.25, y17+2:1.06];[D126+1:2.02, D138+1:1.23, D144+1:0.57, D168+1:0.39, D186+1:1.09, D204+1:0.49, D274+1:0.58, D292+1:0.23, D366+1:-0.00]}	{37465@[b2+1:2720, b6+1:4918];[y1+1:4755, y2+1:4901, y3+1:4729, y4+1:6167, y5+1:3544, y6+1:8887, y8+1:5638, y9+1:8317, y10+1:9510, y11+1:6157, y13+1:17216, y14+1:5538, y17+2:165697];[D126+1:30318, D138+1:24436, D144+1:16228, D168+1:11309, D186+1:45199, D204+1:47049, D274+1:84754, D292+1:16107, D366+1:9160]}	{37465@24}	T	0	0	0	0	0	9.18303	1	6	656.228	H1N1A1	FALSE	1.50576	(N(H(A)))	Level3	DIPTNSPELEETLTHTITK_H1N1A1		{@7[18-4]}{@7[16-4]}{@7[14-4]}{@7[12-4]}{@7[6-4]}{@7[4-4]}
C:\Users\Bertozzi Lab\Desktop\Stacy\Raw Files\Mucinome Raw Files\OC107\200921_SAM_OC107_Asc1_Slice1.raw	45999	74.8711	45969	958.44	6	5744.6	P01857|P0DOX5		Immunoglobulin heavy constant gamma 1|Immunoglobulin gamma-1 heavy chain		TPEVTCVVVDVSHEDPEVKFNWYVDGVEVHNAKTK	R,P	TPEVTC[Common Fixed:Carbamidomethyl on C]VVVDVS[O-Glycosylation:H1N2A1 on X]HEDPEVKFNWYVDGVEVHNAKT[O-Glycosylation:H1N2A1 on X]K	3	5744.56	15.1501	6	{45999@[b1+1, b2+1, b3+1, b4+1, b5+1, b6+1, b7+1, b8+1, b10+1, b15+2, b17+2, b18+2, b19+2, b21+2];[y1+1];[D126+1, D138+1, D168+1, D186+1, D204+1, D274+1, D292+1, D366+1]}	{45999@[b1+1:102.05518, b2+1:199.10811, b3+1:328.15002, b4+1:427.21863, b5+1:528.26801, b6+1:688.30157, b7+1:787.36761, b8+1:886.42959, b10+1:1100.52316, b15+2:834.38320, b17+2:947.43066, b18+2:996.96300, b19+2:1060.99709, b21+2:1191.55216];[y1+1:147.11263];[D126+1:126.05489, D138+1:138.05516, D168+1:168.06563, D186+1:186.07591, D204+1:204.08687, D274+1:274.09195, D292+1:292.10284, D366+1:366.139…	{45999@[b1+1:0.00023, b2+1:0.00039, b3+1:-0.00029, b4+1:-0.00010, b5+1:0.00160, b6+1:0.00452, b7+1:0.00215, b8+1:-0.00429, b10+1:-0.00607, b15+2:0.00099, b17+2:0.00057, b18+2:-0.00318, b19+2:-0.02996, b21+2:-0.03117];[y1+1:-0.00018];[D126+1:-0.00005, D138+1:0.00021, D168+1:0.00011, D186+1:-0.00016, D204+1:0.00022, D274+1:-0.00018, D292+1:0.00016, D366+1:0.00040]}	{45999@[b1+1:2.26, b2+1:1.97, b3+1:-0.88, b4+1:-0.23, b5+1:3.04, b6+1:6.58, b7+1:2.73, b8+1:-4.85, b10+1:-5.52, b15+2:0.59, b17+2:0.30, b18+2:-1.60, b19+2:-14.13, b21+2:-13.09];[y1+1:-1.23];[D126+1:-0.42, D138+1:1.56, D168+1:0.67, D186+1:-0.89, D204+1:1.09, D274+1:-0.65, D292+1:0.54, D366+1:1.08]}	{45999@[b1+1:3306, b2+1:16081, b3+1:15895, b4+1:16062, b5+1:7753, b6+1:5029, b7+1:9856, b8+1:17871, b10+1:23946, b15+2:18146, b17+2:29598, b18+2:9009, b19+2:19503, b21+2:3742];[y1+1:3039];[D126+1:9529, D138+1:30798, D168+1:14426, D186+1:8375, D204+1:34143, D274+1:15430, D292+1:5356, D366+1:13427]}	{45999@23}	T	0	0	0	0	0	8.09924	2	4	1718.61	H2N4A2	FALSE	100000000	(N(H(A))(N)),(N(H(A))(N))	Level3	TPEVTCVVVDVSHEDPEVKFNWYVDGVEVHNAKTK_H2N4A2		{@141[12-6,34-6]}{@141[5-6,34-6]}{@141[1-6,34-6]}{@141[5-6,12-6]}{@141[1-6,12-6]}{@141[1-6,5-6]}{@142[5-0,12-0,34-10]}{@142[1-0,12-0,34-10]}{@142[1-0,5-0,34-10]}{@142[5-0,12-10,34-0]}... In Total:198 Paths
C:\Users\Bertozzi Lab\Desktop\Stacy\Raw Files\Mucinome Raw Files\OC107\200921_SAM_OC107_Asc1_Slice3.raw	47796	75.4318	47745	958.449	6	5744.65	P01860	Homo sapiens OX=9606	Immunoglobulin heavy constant gamma 3	[186 to 220]	TPEVTCVVVDVSHEDPEVQFKWYVDGVEVHNAKTK	R,P	TPEVT[O-Glycosylation:H1N2 on X]C[Common Fixed:Carbamidomethyl on C]VVVDVS[O-Glycosylation:H1N2 on X]HEDPEVQFKWYVDGVEVHNAKT[O-Glycosylation:H1N2 on X]K	4	5744.6	15.1037	9	{47796@[b1+1, b2+1, b3+1, b4+1, b5+1, b6+1, b7+1, b9+1, b11+1, b15+2, b17+2, b18+2, b19+2, b20+2];[y1+1];[D126+1, D138+1, D163+1, D168+1, D186+1, D204+1, D366+1]}	{47796@[b1+1:102.05513, b2+1:199.10803, b3+1:328.15094, b4+1:427.21944, b5+1:528.26706, b6+1:688.29785, b7+1:787.36322, b9+1:985.50497, b11+1:1199.59732, b15+2:834.38366, b17+2:947.43054, b18+2:996.96594, b19+2:1060.99520, b20+2:1134.53109];[y1+1:147.11316];[D126+1:126.05521, D138+1:138.05519, D163+1:163.06071, D168+1:168.06578, D186+1:186.07628, D204+1:204.08699, D366+1:366.13919]}	{47796@[b1+1:0.00018, b2+1:0.00031, b3+1:0.00063, b4+1:0.00071, b5+1:0.00065, b6+1:0.00080, b7+1:-0.00225, b9+1:0.00267, b11+1:-0.00034, b15+2:0.00191, b17+2:0.00031, b18+2:0.00270, b19+2:0.00264, b20+2:0.00600];[y1+1:0.00036];[D126+1:0.00026, D138+1:0.00024, D163+1:0.00063, D168+1:0.00026, D186+1:0.00020, D204+1:0.00034, D366+1:-0.00028]}	{47796@[b1+1:1.73, b2+1:1.58, b3+1:1.93, b4+1:1.67, b5+1:1.24, b6+1:1.16, b7+1:-2.86, b9+1:2.71, b11+1:-0.28, b15+2:1.14, b17+2:0.17, b18+2:1.36, b19+2:1.25, b20+2:2.65];[y1+1:2.43];[D126+1:2.08, D138+1:1.78, D163+1:3.88, D168+1:1.58, D186+1:1.09, D204+1:1.69, D366+1:-0.76]}	{47796@[b1+1:6463, b2+1:30698, b3+1:50402, b4+1:35573, b5+1:11849, b6+1:9733, b7+1:14698, b9+1:6999, b11+1:4205, b15+2:31186, b17+2:65004, b18+2:35411, b19+2:34038, b20+2:6808];[y1+1:6348];[D126+1:10742, D138+1:39652, D163+1:2270, D168+1:19705, D186+1:11204, D204+1:37022, D366+1:19902]}	{47796@22}	T	0	0	0	0	0	7.04171	3	4	1704.63	H3N6	FALSE	100000000	(N(H)(N)),(N(H)(N)),(N(H)(N))	Level3	TPEVTCVVVDVSHEDPEVQFKWYVDGVEVHNAKTK_H3N6		{@138[5-3,12-3,34-3]}{@138[1-3,12-3,34-3]}{@138[1-3,5-3,34-3]}{@138[1-3,5-3,12-3]}{@139[1-0,5-0,12-3,34-5]}{@139[1-0,5-3,12-0,34-5]}{@139[1-3,5-0,12-0,34-5]}{@139[1-0,5-0,12-5,34-3]}{@139[1-0,5-5,12-0,34-3]}{@139[1-5,5-0,12-0,34-3]}... In Total:28 Paths
C:\Users\Bertozzi Lab\Desktop\Stacy\Raw Files\Mucinome Raw Files\OC107\200921_SAM_OC107_Asc1_Slice5.raw	12698	21.6961	12646	619.291	4	2473.14	P04196	Homo sapiens OX=9606	Histidine-rich glycoprotein	[271 to 284]	SSTTKPPFKPHGSR	R,D	SSTTKPPFKPHGS[O-Glycosylation:H1N1A2 on X]R	1	2473.12	15.0604	0	{12698@[b2+1, b3+1, b4+1, b5+1, b6+1, b9+1];[y1+1, y5+1, y6+1, y8+1, y9+2, y10+2, y12+2];[(M0-744.24)+3, (M0-947.32)+1];[D109+1, D126+1, D138+1, D144+1, D168+1, D186+1, D204+1, D274+1, D292+1, D366+1]}	{12698@[b2+1:175.07169, b3+1:276.11896, b4+1:377.16702, b5+1:505.26254, b6+1:602.31470, b9+1:974.53078];[y1+1:175.11896, y5+1:553.28491, y6+1:681.37756, y8+1:925.49915, y9+2:511.78050, y10+2:575.82694, y12+2:676.87737];[(M0-744.24)+3:577.30127, (M0-947.32)+1:1526.80835];[D109+1:109.02881, D126+1:126.05508, D138+1:138.05519, D144+1:144.06577, D168+1:168.06570, D186+1:186.07663, D204+1:204.08703, D…	{12698@[b2+1:0.00035, b3+1:-0.00005, b4+1:0.00033, b5+1:0.00089, b6+1:0.00028, b9+1:0.00023];[y1+1:0.00001, y5+1:0.00079, y6+1:-0.00152, y8+1:-0.00111, y9+2:0.00070, y10+2:-0.00138, y12+2:0.00412];[(M0-744.24)+3:0.00248, (M0-947.32)+1:0.00095];[D109+1:0.00041, D126+1:0.00013, D138+1:0.00024, D144+1:0.00025, D168+1:0.00019, D186+1:0.00055, D204+1:0.00038, D274+1:0.00042, D292+1:0.00037, D366+1:0.0…	{12698@[b2+1:2.03, b3+1:-0.20, b4+1:0.88, b5+1:1.76, b6+1:0.47, b9+1:0.23];[y1+1:0.03, y5+1:1.43, y6+1:-2.23, y8+1:-1.20, y9+2:0.69, y10+2:-1.20, y12+2:3.05];[(M0-744.24)+3:1.43, (M0-947.32)+1:0.62];[D109+1:3.82, D126+1:1.07, D138+1:1.78, D144+1:1.74, D168+1:1.13, D186+1:2.99, D204+1:1.88, D274+1:1.53, D292+1:1.28, D366+1:1.50]}	{12698@[b2+1:6682, b3+1:5703, b4+1:25042, b5+1:17037, b6+1:9170, b9+1:13666];[y1+1:5614, y5+1:45464, y6+1:6657, y8+1:23993, y9+2:64694, y10+2:16622, y12+2:20618];[(M0-744.24)+3:32806, (M0-947.32)+1:52660];[D109+1:2909, D126+1:82619, D138+1:54746, D144+1:47792, D168+1:25886, D186+1:122095, D204+1:125564, D274+1:431034, D292+1:96509, D366+1:15206]}	{12698@25}	T	0	0	0	0	2.01489	10.175	1	5	947.323	H1N1A2	FALSE	1.14549	(N(H(A))(A))	Level3	SSTTKPPFKPHGSR_H1N1A2		{@21[13-7]}{@21[4-7]}{@21[3-7]}{@21[2-7]}{@21[1-7]}
C:\Users\Bertozzi Lab\Desktop\Stacy\Raw Files\Mucinome Raw Files\OC107\200921_SAM_OC107_Asc1_Slice7.raw	30286	45.1001	30228	900.771	3	2699.29	P02649	Homo sapiens OX=9606	Apolipoprotein E	[208 to 224]	VRAATVGSLAGQPLQER	R,A	VRAATVGS[O-Glycosylation:H1N1A2 on X]LAGQPLQER	1	2699.29	14.2824	0	{30286@[b8+1, b9+1, b10+1, b12+1, b16+1];[y1+1, y5+1, y6+1, y7+1, y8+1, y11+1];[(M0-582.19)+2, (M0-744.24)+2, (M0-947.32)+2];[D126+1, D138+1, D144+1, D168+1, D186+1, D204+1, D274+1, D292+1]}	{30286@[b8+1:742.42163, b9+1:855.50183, b10+1:926.54034, b12+1:1111.61829, b16+1:1578.87488];[y1+1:175.11905, y5+1:642.35748, y6+1:770.40863, y7+1:827.43695, y8+1:898.47235, y11+1:1155.60754];[(M0-582.19)+2:1059.55457, (M0-744.24)+2:978.52826, (M0-947.32)+2:876.98882];[D126+1:126.05502, D138+1:138.05479, D144+1:144.06512, D168+1:168.06540, D186+1:186.07619, D204+1:204.08659, D274+1:274.09177, D29…	{30286@[b8+1:0.00102, b9+1:-0.00285, b10+1:-0.00145, b12+1:-0.00355, b16+1:0.01505];[y1+1:0.00010, y5+1:0.00053, y6+1:-0.00690, y7+1:-0.00004, y8+1:-0.00175, y11+1:-0.00412];[(M0-582.19)+2:-0.00184, (M0-744.24)+2:-0.00163, (M0-947.32)+2:-0.00115];[D126+1:0.00007, D138+1:-0.00015, D144+1:-0.00039, D168+1:-0.00012, D186+1:0.00011, D204+1:-0.00005, D274+1:-0.00036, D292+1:-0.00048]}	{30286@[b8+1:1.37, b9+1:-3.33, b10+1:-1.56, b12+1:-3.19, b16+1:9.54];[y1+1:0.56, y5+1:0.83, y6+1:-8.96, y7+1:-0.05, y8+1:-1.95, y11+1:-3.57];[(M0-582.19)+2:-0.87, (M0-744.24)+2:-0.84, (M0-947.32)+2:-0.65];[D126+1:0.55, D138+1:-1.11, D144+1:-2.74, D168+1:-0.70, D186+1:0.60, D204+1:-0.26, D274+1:-1.32, D292+1:-1.66]}	{30286@[b8+1:3197, b9+1:4457, b10+1:7358, b12+1:12240, b16+1:3603];[y1+1:13418, y5+1:27108, y6+1:3840, y7+1:20856, y8+1:13641, y11+1:5226];[(M0-582.19)+2:181785, (M0-744.24)+2:369835, (M0-947.32)+2:396756];[D126+1:22470, D138+1:11478, D144+1:8738, D168+1:6618, D186+1:25280, D204+1:40810, D274+1:229274, D292+1:49530]}	{30286@22}	T	0.00595238	0	0	0	3.25187	8.10469	1	2	947.323	H1N1A2	FALSE	1.31363	(N(H(A))(A))	Level3	VRAATVGSLAGQPLQER_H1N1A2		{@21[8-7]}{@21[5-7]}
C:\Users\Bertozzi Lab\Desktop\Stacy\Raw Files\Mucinome Raw Files\OC107\200921_SAM_OC107_Asc1_Slice1.raw	24893	46.9725	24866	816.134	4	3260.51	P19827	Homo sapiens OX=9606	Inter-alpha-trypsin inhibitor heavy chain H1	[641 to 661]	RTFVLSALQPSPTHSSSNTQR	R,L	RTFVLSALQPSPTHSSSNT[O-Glycosylation:H1N1A2 on X]QR	1	3260.51	14.2117	0	{24893@[b4+1, b5+1, b6+1, b7+1, b8+1, b9+1];[y1+1, y6+1, y7+1, y8+1, y9+1, y10+1, y12+2];[(M0-947.32)+3];[D126+1, D138+1, D144+1, D186+1, D204+1, D274+1, D292+1, D366+1]}	{24893@[b4+1:504.29367, b5+1:617.37872, b6+1:704.41064, b7+1:775.44529, b8+1:888.53076, b9+1:1016.58877];[y1+1:175.11867, y6+1:692.33124, y7+1:779.36499, y8+1:916.41748, y9+1:1017.47302, y10+1:1114.52390, y12+2:649.80772];[(M0-947.32)+3:772.06840];[D126+1:126.05468, D138+1:138.05490, D144+1:144.06505, D186+1:186.07616, D204+1:204.08667, D274+1:274.09213, D292+1:292.10269, D366+1:366.14069]}	{24893@[b4+1:0.00078, b5+1:0.00177, b6+1:0.00166, b7+1:-0.00081, b8+1:0.00059, b9+1:0.00003];[y1+1:-0.00028, y6+1:-0.00095, y7+1:0.00077, y8+1:-0.00565, y9+1:0.00221, y10+1:0.00032, y12+2:-0.00020];[(M0-947.32)+3:0.00083];[D126+1:-0.00027, D138+1:-0.00005, D144+1:-0.00047, D186+1:0.00008, D204+1:0.00002, D274+1:0.00001, D292+1:0.00001, D366+1:0.00122]}	{24893@[b4+1:1.54, b5+1:2.86, b6+1:2.36, b7+1:-1.05, b8+1:0.67, b9+1:0.03];[y1+1:-1.63, y6+1:-1.38, y7+1:0.99, y8+1:-6.17, y9+1:2.18, y10+1:0.29, y12+2:-0.15];[(M0-947.32)+3:0.36];[D126+1:-2.13, D138+1:-0.33, D144+1:-3.27, D186+1:0.43, D204+1:0.12, D274+1:0.02, D292+1:0.02, D366+1:3.34]}	{24893@[b4+1:6091, b5+1:4323, b6+1:11493, b7+1:54473, b8+1:26294, b9+1:29276];[y1+1:3727, y6+1:4486, y7+1:7283, y8+1:6769, y9+1:3471, y10+1:12919, y12+2:72986];[(M0-947.32)+3:115009];[D126+1:11189, D138+1:3741, D144+1:4632, D186+1:16065, D204+1:25363, D274+1:60415, D292+1:12184, D366+1:5693]}	{24893@22}	T	0.00595238	0	0	0	1.06791	8.08224	1	8	947.323	H1N1A2	FALSE	0.807713	(N(H(A))(A))	Level3	RTFVLSALQPSPTHSSSNTQR_H1N1A2		{@21[19-7]}{@21[17-7]}{@21[16-7]}{@21[15-7]}{@21[13-7]}{@21[11-7]}{@21[6-7]}{@21[2-7]}
C:\Users\Bertozzi Lab\Desktop\Stacy\Raw Files\Mucinome Raw Files\OC107\200921_SAM_OC107_Asc1_Slice1.raw	5743	21.6466	5700	619.29	4	2473.13	P04196	Homo sapiens OX=9606	Histidine-rich glycoprotein	[271 to 284]	SSTTKPPFKPHGSR	R,D	SSTTKPPFKPHGS[O-Glycosylation:H1N1A2 on X]R	1	2473.12	14.1217	0	{5743@[b2+1, b4+1, b5+1, b6+1, b8+1, b9+1];[y1+1, y5+1, y8+1, y9+1, y10+1, y12+2];[(M0-744.24)+2, (M0-947.32)+3];[D126+1, D138+1, D144+1, D168+1, D186+1, D204+1, D274+1, D292+1, D366+1]}	{5743@[b2+1:175.07098, b4+1:377.16537, b5+1:505.25882, b6+1:602.31372, b8+1:846.44159, b9+1:974.53021];[y1+1:175.11867, y5+1:553.28284, y8+1:925.49976, y9+1:1022.55258, y10+1:1150.64233, y12+2:676.87383];[(M0-744.24)+2:865.44840, (M0-947.32)+3:509.60736];[D126+1:126.05508, D138+1:138.05512, D144+1:144.06564, D168+1:168.06564, D186+1:186.07645, D204+1:204.08673, D274+1:274.09203, D292+1:292.10231,…	{5743@[b2+1:-0.00035, b4+1:-0.00132, b5+1:-0.00283, b6+1:-0.00070, b8+1:0.00599, b9+1:-0.00035];[y1+1:-0.00028, y5+1:-0.00129, y8+1:-0.00050, y9+1:-0.00045, y10+1:-0.00565, y12+2:-0.00296];[(M0-744.24)+2:0.00275, (M0-947.32)+3:0.00012];[D126+1:0.00014, D138+1:0.00017, D144+1:0.00013, D168+1:0.00013, D186+1:0.00038, D204+1:0.00008, D274+1:-0.00010, D292+1:-0.00038, D366+1:0.00012]}	{5743@[b2+1:-2.01, b4+1:-3.50, b5+1:-5.62, b6+1:-1.16, b8+1:7.09, b9+1:-0.35];[y1+1:-1.63, y5+1:-2.33, y8+1:-0.54, y9+1:-0.44, y10+1:-4.92, y12+2:-2.19];[(M0-744.24)+2:1.59, (M0-947.32)+3:0.08];[D126+1:1.10, D138+1:1.23, D144+1:0.89, D168+1:0.76, D186+1:2.04, D204+1:0.42, D274+1:-0.37, D292+1:-1.29, D366+1:0.33]}	{5743@[b2+1:4130, b4+1:13032, b5+1:6895, b6+1:5017, b8+1:4736, b9+1:8390];[y1+1:3716, y5+1:26604, y8+1:9777, y9+1:141803, y10+1:3928, y12+2:8888];[(M0-744.24)+2:39985, (M0-947.32)+3:52710];[D126+1:45168, D138+1:31230, D144+1:31686, D168+1:18759, D186+1:58602, D204+1:66930, D274+1:202941, D292+1:38819, D366+1:8291]}	{5743@23}	T	0.00595238	0	0	0	2.03422	9.18546	1	5	947.323	H1N1A2	FALSE	1.06796	(N(H(A))(A))	Level3	SSTTKPPFKPHGSR_H1N1A2		{@21[13-7]}{@21[4-7]}{@21[3-7]}{@21[2-7]}{@21[1-7]}
C:\Users\Bertozzi Lab\Desktop\Stacy\Raw Files\Mucinome Raw Files\OC107\200921_SAM_OC107_Asc1_Slice4.raw	50418	76.6446	50375	958.445	6	5744.63	P01860	Homo sapiens OX=9606	Immunoglobulin heavy constant gamma 3	[186 to 220]	TPEVTCVVVDVSHEDPEVQFKWYVDGVEVHNAKTK	R,P	TPEVT[O-Glycosylation:H1N2 on X]C[Common Fixed:Carbamidomethyl on C]VVVDVS[O-Glycosylation:H1N2 on X]HEDPEVQFKWYVDGVEVHNAKT[O-Glycosylation:H1N2 on X]K	4	5744.6	14.1077	8	{50418@[b1+1, b2+1, b3+1, b4+1, b5+1, b6+1, b7+1, b9+1, b15+2, b17+2, b18+2, b19+2];[y1+1, y12+1];[D126+1, D138+1, D168+1, D186+1, D204+1, D366+1]}	{50418@[b1+1:102.05506, b2+1:199.10786, b3+1:328.14955, b4+1:427.21899, b5+1:528.26874, b6+1:688.30029, b7+1:787.36676, b9+1:985.50073, b15+2:834.38387, b17+2:947.42954, b18+2:996.96639, b19+2:1060.99365];[y1+1:147.11275, y12+1:1296.67139];[D126+1:126.05488, D138+1:138.05522, D168+1:168.06546, D186+1:186.07608, D204+1:204.08661, D366+1:366.13965]}	{50418@[b1+1:0.00011, b2+1:0.00015, b3+1:-0.00076, b4+1:0.00027, b5+1:0.00233, b6+1:0.00324, b7+1:0.00130, b9+1:-0.00156, b15+2:0.00233, b17+2:-0.00168, b18+2:0.00361, b19+2:-0.00045];[y1+1:-0.00006, y12+1:-0.01925];[D126+1:-0.00007, D138+1:0.00028, D168+1:-0.00006, D186+1:0.00000, D204+1:-0.00004, D366+1:0.00018]}	{50418@[b1+1:1.05, b2+1:0.73, b3+1:-2.32, b4+1:0.63, b5+1:4.43, b6+1:4.71, b7+1:1.65, b9+1:-1.59, b15+2:1.40, b17+2:-0.89, b18+2:1.81, b19+2:-0.21];[y1+1:-0.39, y12+1:-14.86];[D126+1:-0.55, D138+1:2.01, D168+1:-0.34, D186+1:0.02, D204+1:-0.19, D366+1:0.50]}	{50418@[b1+1:6167, b2+1:22657, b3+1:37360, b4+1:27210, b5+1:11172, b6+1:7816, b7+1:16247, b9+1:9099, b15+2:30647, b17+2:49835, b18+2:21393, b19+2:29764];[y1+1:6242, y12+1:4300];[D126+1:4548, D138+1:21254, D168+1:11119, D186+1:6680, D204+1:21023, D366+1:12863]}	{50418@20}	T	0.00595238	0	0	0	0	6.02981	3	4	1704.63	H3N6	FALSE	100000000	(N(H)(N)),(N(H)(N)),(N(H)(N))	Level3	TPEVTCVVVDVSHEDPEVQFKWYVDGVEVHNAKTK_H3N6		{@138[5-3,12-3,34-3]}{@138[1-3,12-3,34-3]}{@138[1-3,5-3,34-3]}{@138[1-3,5-3,12-3]}{@139[1-0,5-0,12-3,34-5]}{@139[1-0,5-3,12-0,34-5]}{@139[1-3,5-0,12-0,34-5]}{@139[1-0,5-0,12-5,34-3]}{@139[1-0,5-5,12-0,34-3]}{@139[1-5,5-0,12-0,34-3]}... In Total:28 Paths

## Sheet: OC107 Asc2
File Name	Scan Number	Scan Retention Time	Precursor Scan Number	Precursor MZ	Precursor Charge	Precursor Mass	Protein Accession	Organism	Protein Name	Start and End Residues In Protein	Base Sequence	FlankingResidues	Full Sequence	Number of Mods	Peptide Monoisotopic Mass	Score	Rank	Matched Ion Series	Matched Ion Mass-To-Charge Ratios	Matched Ion Mass Diff (Da)	Matched Ion Mass Diff (Ppm)	Matched Ion Intensities	Matched Ion Counts	Decoy/Contaminant/Target	QValue	PEP	PEP_QValue	Localization Score	Yion Score	DiagonosticIon Score	Plausible Number Of Glycans	Total Glycosylation sites	GlycanMass	Plausible GlycanComposition	N-Glycan motif Check	R138/144	Plausible GlycanStructure	GlycanLocalizationLevel	Concatenate	Localized Glycans with Protein Site Specific Probability	All potential glycan localizations	AllSiteSpecificLocalizationProbability
C:\Users\Bertozzi Lab\Desktop\Stacy\Raw Files\Mucinome Raw Files\OC107\200921_SAM_OC107_Asc2_Slice6.raw	31581	47.6671	31538	891.44	3	2671.3	P02765	Homo sapiens OX=9606	Alpha-2-HS-glycoprotein	[341 to 361]	TVVQPSVGAAAGPVVPPCPGR	R,I	TVVQPS[O-Glycosylation:H1N1A1 on X]VGAAAGPVVPPC[Common Fixed:Carbamidomethyl on C]PGR	2	2671.29	30.3336	0	{31581@[b2+1, b3+1, b4+1, b5+1, b6+1, b7+1, b8+1, b9+1, b10+1, b11+1, b12+1, b14+1, b15+1];[y1+1, y3+1, y4+1, y5+1, y6+1, y7+1, y8+1, y9+1, y10+1, y11+1, y12+1, y13+1, y14+1, y15+1, y16+1, y17+2, y18+2];[D109+1, D126+1, D138+1, D144+1, D163+1, D168+1, D186+1, D204+1, D274+1, D292+1, D366+1]}	{31581@[b2+1:201.12372, b3+1:300.19174, b4+1:428.25055, b5+1:525.30280, b6+1:612.33167, b7+1:711.40277, b8+1:768.42792, b9+1:839.46138, b10+1:910.49563, b11+1:981.53729, b12+1:1038.55554, b14+1:1234.67721, b15+1:1333.74668];[y1+1:175.11894, y3+1:329.19388, y4+1:489.22424, y5+1:586.27680, y6+1:683.32905, y7+1:782.39490, y8+1:881.46582, y9+1:978.51864, y10+1:1035.53989, y11+1:1106.57810, y12+1:1177…	{31581@[b2+1:0.00035, b3+1:-0.00004, b4+1:0.00019, b5+1:-0.00033, b6+1:-0.00349, b7+1:-0.00080, b8+1:0.00289, b9+1:-0.00076, b10+1:-0.00363, b11+1:0.00092, b12+1:-0.00229, b14+1:-0.00180, b15+1:-0.00074];[y1+1:-0.00001, y3+1:0.00070, y4+1:0.00041, y5+1:0.00021, y6+1:-0.00031, y7+1:-0.00287, y8+1:-0.00036, y9+1:-0.00031, y10+1:-0.00052, y11+1:0.00057, y12+1:0.00194, y13+1:-0.00393, y14+1:-0.00312,…	{31581@[b2+1:1.74, b3+1:-0.14, b4+1:0.44, b5+1:-0.63, b6+1:-5.70, b7+1:-1.12, b8+1:3.76, b9+1:-0.91, b10+1:-3.99, b11+1:0.94, b12+1:-2.21, b14+1:-1.46, b15+1:-0.56];[y1+1:-0.06, y3+1:2.13, y4+1:0.85, y5+1:0.36, y6+1:-0.45, y7+1:-3.68, y8+1:-0.41, y9+1:-0.32, y10+1:-0.50, y11+1:0.52, y12+1:1.65, y13+1:-3.15, y14+1:-2.39, y15+1:-1.69, y16+1:-0.98, y17+2:0.34, y18+2:0.62];[D109+1:3.11, D126+1:0.98, …	{31581@[b2+1:63576, b3+1:25953, b4+1:24274, b5+1:3564, b6+1:7268, b7+1:18673, b8+1:5044, b9+1:17433, b10+1:23322, b11+1:24951, b12+1:40646, b14+1:16074, b15+1:25796];[y1+1:5845, y3+1:22006, y4+1:5260, y5+1:25790, y6+1:459350, y7+1:40433, y8+1:7059, y9+1:87524, y10+1:86928, y11+1:44514, y12+1:30033, y13+1:12567, y14+1:68112, y15+1:8454, y16+1:11977, y17+2:56291, y18+2:7367];[D109+1:2131, D126+1:51…	{31581@41}	T	0	0	0	0	0	11.1787	1	2	656.228	H1N1A1	FALSE	0.819963	(N(H(A)))	Level3	TVVQPSVGAAAGPVVPPCPGR_H1N1A1		{@7[6-4]}{@7[1-4]}
C:\Users\Bertozzi Lab\Desktop\Stacy\Raw Files\Mucinome Raw Files\OC107\200921_SAM_OC107_Asc2_Slice6.raw	31627	47.7309	31614	891.438	3	2671.29	P02765	Homo sapiens OX=9606	Alpha-2-HS-glycoprotein	[341 to 361]	TVVQPSVGAAAGPVVPPCPGR	R,I	TVVQPS[O-Glycosylation:H1N1A1 on X]VGAAAGPVVPPC[Common Fixed:Carbamidomethyl on C]PGR	2	2671.29	29.3338	0	{31627@[b2+1, b3+1, b4+1, b5+1, b6+1, b7+1, b8+1, b9+1, b10+1, b11+1, b12+1, b14+1, b15+1];[y1+1, y3+1, y4+1, y5+1, y6+1, y7+1, y8+1, y9+2, y10+1, y11+1, y12+1, y13+1, y14+1, y15+1, y16+1, y17+1];[D126+1, D138+1, D144+1, D168+1, D186+1, D204+1, D274+1, D292+1, D366+1]}	{31627@[b2+1:201.12367, b3+1:300.19183, b4+1:428.25023, b5+1:525.30377, b6+1:612.33105, b7+1:711.40356, b8+1:768.42401, b9+1:839.46181, b10+1:910.49960, b11+1:981.53719, b12+1:1038.55606, b14+1:1234.67419, b15+1:1333.74943];[y1+1:175.11870, y3+1:329.19406, y4+1:489.22409, y5+1:586.27642, y6+1:683.32924, y7+1:782.39881, y8+1:881.46908, y9+2:489.76388, y10+1:1035.54190, y11+1:1106.58060, y12+1:1177…	{31627@[b2+1:0.00030, b3+1:0.00005, b4+1:-0.00013, b5+1:0.00065, b6+1:-0.00410, b7+1:-0.00000, b8+1:-0.00102, b9+1:-0.00033, b10+1:0.00034, b11+1:0.00082, b12+1:-0.00178, b14+1:-0.00482, b15+1:0.00200];[y1+1:-0.00025, y3+1:0.00088, y4+1:0.00026, y5+1:-0.00017, y6+1:-0.00012, y7+1:0.00104, y8+1:0.00290, y9+2:0.00154, y10+1:0.00148, y11+1:0.00307, y12+1:-0.00111, y13+1:-0.00554, y14+1:-0.00080, y15…	{31627@[b2+1:1.51, b3+1:0.17, b4+1:-0.30, b5+1:1.24, b6+1:-6.70, b7+1:-0.00, b8+1:-1.33, b9+1:-0.40, b10+1:0.37, b11+1:0.84, b12+1:-1.72, b14+1:-3.91, b15+1:1.50];[y1+1:-1.46, y3+1:2.69, y4+1:0.54, y5+1:-0.29, y6+1:-0.17, y7+1:1.33, y8+1:3.29, y9+2:1.58, y10+1:1.43, y11+1:2.78, y12+1:-0.95, y13+1:-4.44, y14+1:-0.61, y15+1:3.53, y16+1:8.37, y17+1:-0.53];[D126+1:1.47, D138+1:1.01, D144+1:0.78, D168…	{31627@[b2+1:67984, b3+1:27715, b4+1:26394, b5+1:4173, b6+1:7154, b7+1:15273, b8+1:6094, b9+1:17600, b10+1:27222, b11+1:29718, b12+1:36426, b14+1:12484, b15+1:26887];[y1+1:5716, y3+1:18780, y4+1:4419, y5+1:24135, y6+1:469651, y7+1:53040, y8+1:7937, y9+2:14282, y10+1:97226, y11+1:45850, y12+1:32853, y13+1:13499, y14+1:68087, y15+1:9467, y16+1:8128, y17+1:86158];[D126+1:47285, D138+1:26956, D144+1:…	{31627@38}	T	0	0	0	0	0	9.17577	1	2	656.228	H1N1A1	FALSE	0.840198	(N(H(A)))	Level3	TVVQPSVGAAAGPVVPPCPGR_H1N1A1		{@7[6-4]}{@7[1-4]}
C:\Users\Bertozzi Lab\Desktop\Stacy\Raw Files\Mucinome Raw Files\OC107\200921_SAM_OC107_Asc2_Slice5.raw	51548	77.2329	51492	935.727	4	3738.88	P02774	Homo sapiens OX=9606	Vitamin D-binding protein	[239 to 264]	LAQKVPTADLEDVLPLAEDITNILSK	K,C	LAQKVPTADLEDVLPLAEDIT[O-Glycosylation:N1 on X]NILS[O-Glycosylation:H2N2 on X]K	2	3738.88	29.327	0	{51548@[b2+1, b3+1, b4+1, b5+1, b6+1, b7+1, b8+1, b9+1, b10+2, b11+2, b12+1, b13+1, b14+1];[y1+1, y2+1, y3+1, y4+1, y5+1, y6+1, y7+1, y8+1, y9+1, y10+1, y11+1, y12+1, y13+1, y14+1, y15+1, y16+1];[D126+1, D138+1, D204+1]}	{51548@[b2+1:185.12848, b3+1:313.18661, b4+1:441.28183, b5+1:540.35010, b6+1:637.40369, b7+1:738.45276, b8+1:809.48895, b9+1:924.51605, b10+2:519.30339, b11+2:583.82435, b12+1:1281.66811, b13+1:1380.73692, b14+1:1493.82001];[y1+1:147.11287, y2+1:234.14484, y3+1:347.22864, y4+1:460.31259, y5+1:574.35719, y6+1:675.40820, y7+1:788.48718, y8+1:903.51575, y9+1:1032.55837, y10+1:1103.59397, y11+1:1216.…	{51548@[b2+1:0.00003, b3+1:-0.00042, b4+1:-0.00016, b5+1:-0.00031, b6+1:0.00051, b7+1:0.00191, b8+1:0.00099, b9+1:0.00115, b10+2:0.00053, b11+2:-0.00014, b12+1:-0.00039, b13+1:-0.00000, b14+1:-0.00098];[y1+1:0.00007, y2+1:0.00000, y3+1:-0.00026, y4+1:-0.00037, y5+1:0.00130, y6+1:0.00464, y7+1:-0.00045, y8+1:0.00117, y9+1:0.00121, y10+1:-0.00031, y11+1:-0.00156, y12+1:-0.00060, y13+1:-0.00021, y14…	{51548@[b2+1:0.14, b3+1:-1.33, b4+1:-0.37, b5+1:-0.58, b6+1:0.81, b7+1:2.59, b8+1:1.22, b9+1:1.24, b10+2:0.51, b11+2:-0.12, b12+1:-0.31, b13+1:-0.00, b14+1:-0.66];[y1+1:0.45, y2+1:0.02, y3+1:-0.75, y4+1:-0.80, y5+1:2.27, y6+1:6.88, y7+1:-0.57, y8+1:1.30, y9+1:1.17, y10+1:-0.29, y11+1:-1.28, y12+1:-0.46, y13+1:-0.15, y14+1:-4.11, y15+1:1.04, y16+1:-5.66];[D126+1:-3.23, D138+1:-1.89, D204+1:-0.26]}	{51548@[b2+1:44815, b3+1:48494, b4+1:50686, b5+1:244039, b6+1:11060, b7+1:9100, b8+1:42331, b9+1:91644, b10+2:68838, b11+2:63040, b12+1:165069, b13+1:97787, b14+1:140298];[y1+1:28417, y2+1:71023, y3+1:54067, y4+1:21088, y5+1:41885, y6+1:68996, y7+1:56003, y8+1:75009, y9+1:130826, y10+1:214378, y11+1:70279, y12+1:864682, y13+1:90574, y14+1:7238, y15+1:5884, y16+1:4114];[D126+1:2983, D138+1:4352, D…	{51548@32}	T	0	0	0	0	0	3.00127	2	3	933.344	H2N3	FALSE	100000000	(N),(N(H)(N(H)))	Level3	LAQKVPTADLEDVLPLAEDITNILSK_H2N3		{@18[21-0,25-5]}{@18[7-0,25-5]}{@18[21-5,25-0]}{@18[7-5,25-0]}{@18[7-0,21-5]}{@18[7-5,21-0]}{@19[21-1,25-3]}{@19[7-1,25-3]}{@19[21-3,25-1]}{@19[7-3,25-1]}... In Total:15 Paths
C:\Users\Bertozzi Lab\Desktop\Stacy\Raw Files\Mucinome Raw Files\OC107\200921_SAM_OC107_Asc2_Slice6.raw	31548	47.6239	31529	891.437	3	2671.29	P02765	Homo sapiens OX=9606	Alpha-2-HS-glycoprotein	[341 to 361]	TVVQPSVGAAAGPVVPPCPGR	R,I	TVVQPS[O-Glycosylation:H1N1A1 on X]VGAAAGPVVPPC[Common Fixed:Carbamidomethyl on C]PGR	2	2671.29	29.3115	0	{31548@[b2+1, b3+1, b4+1, b6+1, b7+1, b8+1, b9+1, b10+1, b11+1, b12+1, b14+1, b15+1];[y1+1, y2+1, y3+1, y4+1, y5+1, y6+1, y7+1, y8+1, y9+2, y10+1, y11+1, y12+1, y13+1, y14+1, y15+1, y16+1, y17+2];[D109+1, D126+1, D138+1, D144+1, D168+1, D186+1, D204+1, D274+1, D292+1, D366+1]}	{31548@[b2+1:201.12340, b3+1:300.19156, b4+1:428.24994, b6+1:612.33063, b7+1:711.40186, b8+1:768.42633, b9+1:839.46088, b10+1:910.49996, b11+1:981.53463, b12+1:1038.55640, b14+1:1234.67800, b15+1:1333.74845];[y1+1:175.11899, y2+1:232.13960, y3+1:329.19458, y4+1:489.22305, y5+1:586.27771, y6+1:683.32923, y7+1:782.39688, y8+1:881.46289, y9+2:489.76346, y10+1:1035.54037, y11+1:1106.57498, y12+1:1177…	{31548@[b2+1:0.00004, b3+1:-0.00022, b4+1:-0.00042, b6+1:-0.00453, b7+1:-0.00171, b8+1:0.00130, b9+1:-0.00127, b10+1:0.00071, b11+1:-0.00174, b12+1:-0.00144, b14+1:-0.00101, b15+1:0.00103];[y1+1:0.00004, y2+1:-0.00081, y3+1:0.00140, y4+1:-0.00078, y5+1:0.00112, y6+1:-0.00012, y7+1:-0.00089, y8+1:-0.00329, y9+2:0.00071, y10+1:-0.00004, y11+1:-0.00254, y12+1:-0.00209, y13+1:-0.00115, y14+1:-0.00150…	{31548@[b2+1:0.18, b3+1:-0.75, b4+1:-0.98, b6+1:-7.40, b7+1:-2.41, b8+1:1.69, b9+1:-1.51, b10+1:0.78, b11+1:-1.78, b12+1:-1.39, b14+1:-0.82, b15+1:0.77];[y1+1:0.21, y2+1:-3.52, y3+1:4.27, y4+1:-1.59, y5+1:1.91, y6+1:-0.18, y7+1:-1.13, y8+1:-3.74, y9+2:0.72, y10+1:-0.04, y11+1:-2.30, y12+1:-1.78, y13+1:-0.92, y14+1:-1.15, y15+1:-1.83, y16+1:-0.15, y17+2:1.00];[D109+1:2.19, D126+1:1.04, D138+1:0.34…	{31548@[b2+1:60127, b3+1:21590, b4+1:23513, b6+1:7154, b7+1:23092, b8+1:4083, b9+1:22010, b10+1:20017, b11+1:29277, b12+1:35017, b14+1:16119, b15+1:25115];[y1+1:5320, y2+1:2996, y3+1:18061, y4+1:4433, y5+1:23329, y6+1:403650, y7+1:41528, y8+1:7384, y9+2:9292, y10+1:79784, y11+1:44912, y12+1:29115, y13+1:13375, y14+1:61269, y15+1:10867, y16+1:8692, y17+2:62935];[D109+1:1767, D126+1:44544, D138+1:3…	{31548@39}	T	0	0	0	0	0	10.1782	1	2	656.228	H1N1A1	FALSE	1.18079	(N(H(A)))	Level3	TVVQPSVGAAAGPVVPPCPGR_H1N1A1		{@7[6-4]}{@7[1-4]}
C:\Users\Bertozzi Lab\Desktop\Stacy\Raw Files\Mucinome Raw Files\OC107\200921_SAM_OC107_Asc2_Slice6.raw	31509	47.5713	31458	891.441	3	2671.3	P02765	Homo sapiens OX=9606	Alpha-2-HS-glycoprotein	[341 to 361]	TVVQPSVGAAAGPVVPPCPGR	R,I	TVVQPS[O-Glycosylation:H1N1A1 on X]VGAAAGPVVPPC[Common Fixed:Carbamidomethyl on C]PGR	2	2671.29	27.2607	0	{31509@[b2+1, b3+1, b4+1, b6+1, b7+1, b8+1, b9+1, b10+1, b11+1, b12+1, b14+1, b15+1];[y1+1, y2+1, y3+1, y5+1, y6+1, y7+1, y8+1, y9+2, y10+1, y11+1, y12+1, y13+1, y14+1, y16+1, y17+1];[D109+1, D126+1, D138+1, D144+1, D168+1, D186+1, D204+1, D274+1, D292+1, D366+1]}	{31509@[b2+1:201.12373, b3+1:300.19177, b4+1:428.24944, b6+1:612.32910, b7+1:711.40363, b8+1:768.42401, b9+1:839.45795, b10+1:910.49813, b11+1:981.53552, b12+1:1038.55759, b14+1:1234.67358, b15+1:1333.74345];[y1+1:175.11916, y2+1:232.14049, y3+1:329.19373, y5+1:586.27644, y6+1:683.32921, y7+1:782.39655, y8+1:881.46271, y9+2:489.76354, y10+1:1035.54102, y11+1:1106.58054, y12+1:1177.61259, y13+1:12…	{31509@[b2+1:0.00036, b3+1:-0.00001, b4+1:-0.00092, b6+1:-0.00605, b7+1:0.00006, b8+1:-0.00102, b9+1:-0.00420, b10+1:-0.00113, b11+1:-0.00085, b12+1:-0.00024, b14+1:-0.00543, b15+1:-0.00398];[y1+1:0.00020, y2+1:0.00007, y3+1:0.00055, y5+1:-0.00015, y6+1:-0.00015, y7+1:-0.00122, y8+1:-0.00348, y9+2:0.00086, y10+1:0.00060, y11+1:0.00301, y12+1:-0.00205, y13+1:-0.00441, y14+1:-0.00317, y16+1:0.00110…	{31509@[b2+1:1.78, b3+1:-0.03, b4+1:-2.16, b6+1:-9.90, b7+1:0.08, b8+1:-1.33, b9+1:-5.01, b10+1:-1.24, b11+1:-0.87, b12+1:-0.24, b14+1:-4.40, b15+1:-2.98];[y1+1:1.17, y2+1:0.31, y3+1:1.66, y5+1:-0.26, y6+1:-0.21, y7+1:-1.56, y8+1:-3.95, y9+2:0.88, y10+1:0.58, y11+1:2.72, y12+1:-1.74, y13+1:-3.54, y14+1:-2.43, y16+1:0.73, y17+1:-0.27];[D109+1:1.98, D126+1:0.74, D138+1:0.45, D144+1:0.46, D168+1:0.3…	{31509@[b2+1:43002, b3+1:25077, b4+1:18210, b6+1:4876, b7+1:8256, b8+1:4304, b9+1:9334, b10+1:15092, b11+1:21567, b12+1:18860, b14+1:8670, b15+1:12957];[y1+1:5913, y2+1:2986, y3+1:16786, y5+1:17536, y6+1:273570, y7+1:29870, y8+1:5060, y9+2:6671, y10+1:49325, y11+1:20132, y12+1:17982, y13+1:5888, y14+1:41877, y16+1:6688, y17+1:46622];[D109+1:2585, D126+1:28911, D138+1:22397, D144+1:21124, D168+1:1…	{31509@37}	T	0	0	0	0	0	10.1682	1	2	656.228	H1N1A1	FALSE	1.06025	(N(H(A)))	Level3	TVVQPSVGAAAGPVVPPCPGR_H1N1A1		{@7[6-4]}{@7[1-4]}
C:\Users\Bertozzi Lab\Desktop\Stacy\Raw Files\Mucinome Raw Files\OC107\200921_SAM_OC107_Asc2_Slice2.raw	28165	47.9849	28114	938.779	3	2813.31	P19827	Homo sapiens OX=9606	Inter-alpha-trypsin inhibitor heavy chain H1	[642 to 661]	TFVLSALQPSPTHSSSNTQR	R,L	TFVLSALQPSPTHSSSNT[O-Glycosylation:H1N1A1 on X]QR	1	2813.31	27.2318	0	{28165@[b2+1, b3+1, b4+1, b5+1, b6+1, b7+1, b8+1, b13+1];[y1+1, y2+1, y3+1, y5+1, y6+1, y7+1, y8+1, y9+1, y10+2, y11+2, y12+2, y13+1, y14+2, y15+1, y16+2, y17+1, y18+2];[(M0-453.15)+2, (M0-656.23)+2];[D126+1, D138+1, D144+1, D168+1, D186+1, D204+1, D274+1, D292+1, D366+1]}	{28165@[b2+1:249.12363, b3+1:348.19181, b4+1:461.27677, b5+1:548.30847, b6+1:619.34495, b7+1:732.43082, b8+1:860.48785, b13+1:1379.73901];[y1+1:175.11940, y2+1:303.17200, y3+1:404.22607, y5+1:605.30115, y6+1:692.33154, y7+1:779.36420, y8+1:916.42388, y9+1:1017.47278, y10+2:557.76576, y11+2:601.28281, y12+2:649.80829, y13+1:1426.66911, y14+2:770.38043, y15+1:1610.78711, y16+2:849.41469, y17+1:1810…	{28165@[b2+1:0.00026, b3+1:0.00002, b4+1:0.00092, b5+1:0.00060, b6+1:-0.00004, b7+1:0.00176, b8+1:0.00022, b13+1:0.00724];[y1+1:0.00045, y2+1:-0.00553, y3+1:0.00087, y5+1:0.00098, y6+1:-0.00065, y7+1:-0.00002, y8+1:0.00075, y9+1:0.00197, y10+2:0.00068, y11+2:0.00274, y12+2:0.00094, y13+1:0.00216, y14+2:0.00258, y15+1:-0.00101, y16+2:0.00195, y17+1:-0.00016, y18+2:0.00192];[(M0-453.15)+2:0.00090, …	{28165@[b2+1:1.04, b3+1:0.06, b4+1:2.00, b5+1:1.09, b6+1:-0.06, b7+1:2.41, b8+1:0.25, b13+1:5.25];[y1+1:2.57, y2+1:-18.31, y3+1:2.15, y5+1:1.63, y6+1:-0.94, y7+1:-0.03, y8+1:0.82, y9+1:1.94, y10+2:0.61, y11+2:2.28, y12+2:0.72, y13+1:1.52, y14+2:1.68, y15+1:-0.63, y16+2:1.15, y17+1:-0.09, y18+2:1.01];[(M0-453.15)+2:0.38, (M0-656.23)+2:0.77];[D126+1:1.89, D138+1:1.78, D144+1:1.53, D168+1:0.67, D186…	{28165@[b2+1:160916, b3+1:97637, b4+1:21731, b5+1:11165, b6+1:37186, b7+1:26027, b8+1:14614, b13+1:3666];[y1+1:12437, y2+1:5074, y3+1:4804, y5+1:7883, y6+1:12252, y7+1:29839, y8+1:13266, y9+1:7292, y10+2:40783, y11+2:13387, y12+2:177292, y13+1:21494, y14+2:36545, y15+1:10529, y16+2:102845, y17+1:6037, y18+2:29304];[(M0-453.15)+2:25429, (M0-656.23)+2:149644];[D126+1:28172, D138+1:29889, D144+1:248…	{28165@36}	T	0	0	0	0	2.03761	9.10627	1	8	656.228	H1N1A1	FALSE	1.20195	(N(H(A)))	Level3	TFVLSALQPSPTHSSSNTQR_H1N1A1		{@7[18-4]}{@7[16-4]}{@7[15-4]}{@7[14-4]}{@7[12-4]}{@7[10-4]}{@7[5-4]}{@7[1-4]}
C:\Users\Bertozzi Lab\Desktop\Stacy\Raw Files\Mucinome Raw Files\OC107\200921_SAM_OC107_Asc2_Slice2.raw	21486	39.1121	21451	743.362	4	2969.42	P19827	Homo sapiens OX=9606	Inter-alpha-trypsin inhibitor heavy chain H1	[641 to 661]	RTFVLSALQPSPTHSSSNTQR	R,L	RTFVLSALQPSPTHSSSNT[O-Glycosylation:H1N1A1 on X]QR	1	2969.41	27.1596	0	{21486@[b1+1, b2+1, b3+1, b4+1, b5+2, b6+1, b7+1, b8+2, b9+1, b11+1, b13+1];[y1+1, y2+1, y3+1, y4+1, y5+1, y6+1, y7+1, y8+2, y9+2, y10+2, y11+1, y12+3, y13+1, y14+1, y16+2];[(M0-656.23)+3];[D109+1, D126+1, D138+1, D144+1, D168+1, D186+1, D204+1, D274+1, D292+1, D366+1]}	{21486@[b1+1:157.10898, b2+1:258.15692, b3+1:405.22543, b4+1:504.29385, b5+2:309.19279, b6+1:704.41132, b7+1:775.44751, b8+2:444.76969, b9+1:1016.59055, b11+1:1200.67695, b13+1:1398.77808];[y1+1:175.11946, y2+1:303.17819, y3+1:404.22586, y4+1:518.26965, y5+1:605.30841, y6+1:692.33368, y7+1:779.36679, y8+2:458.71630, y9+2:509.23961, y10+2:557.76660, y11+1:1201.55380, y12+3:433.54158, y13+1:1426.67…	{21486@[b1+1:0.00059, b2+1:0.00086, b3+1:0.00095, b4+1:0.00096, b5+2:0.00135, b6+1:0.00233, b7+1:0.00141, b8+2:0.00194, b9+1:0.00181, b11+1:0.00342, b13+1:0.00410];[y1+1:0.00051, y2+1:0.00066, y3+1:0.00065, y4+1:0.00152, y5+1:0.00825, y6+1:0.00149, y7+1:0.00257, y8+2:0.00218, y9+2:0.00113, y10+2:0.00235, y11+1:-0.00181, y12+3:0.00183, y13+1:0.00430, y14+1:-0.01651, y16+2:0.00269];[(M0-656.23)+3:0…	{21486@[b1+1:3.78, b2+1:3.33, b3+1:2.35, b4+1:1.91, b5+2:2.19, b6+1:3.31, b7+1:1.82, b8+2:2.19, b9+1:1.78, b11+1:2.85, b13+1:2.93];[y1+1:2.92, y2+1:2.19, y3+1:1.62, y4+1:2.93, y5+1:13.65, y6+1:2.15, y7+1:3.31, y8+2:2.39, y9+2:1.11, y10+2:2.11, y11+1:-1.50, y12+3:1.41, y13+1:3.02, y14+1:-10.73, y16+2:1.58];[(M0-656.23)+3:1.90];[D109+1:3.32, D126+1:2.84, D138+1:5.07, D144+1:4.46, D168+1:3.41, D186+…	{21486@[b1+1:10701, b2+1:5216, b3+1:30985, b4+1:145025, b5+2:14192, b6+1:168515, b7+1:898290, b8+2:34861, b9+1:324442, b11+1:48388, b13+1:8644];[y1+1:36089, y2+1:8032, y3+1:5046, y4+1:17804, y5+1:22129, y6+1:83140, y7+1:217306, y8+2:110465, y9+2:34714, y10+2:432405, y11+1:43150, y12+3:16740, y13+1:19701, y14+1:12366, y16+2:13453];[(M0-656.23)+3:978008];[D109+1:2558, D126+1:149015, D138+1:121245, …	{21486@37}	T	0	0	0	0	1.04175	10.0757	1	8	656.228	H1N1A1	FALSE	1.04378	(N(H(A)))	Level3	RTFVLSALQPSPTHSSSNTQR_H1N1A1		{@7[19-4]}{@7[17-4]}{@7[16-4]}{@7[15-4]}{@7[13-4]}{@7[11-4]}{@7[6-4]}{@7[2-4]}
C:\Users\Bertozzi Lab\Desktop\Stacy\Raw Files\Mucinome Raw Files\OC107\200921_SAM_OC107_Asc2_Slice2.raw	21558	39.2057	21526	743.361	4	2969.42	P19827	Homo sapiens OX=9606	Inter-alpha-trypsin inhibitor heavy chain H1	[641 to 661]	RTFVLSALQPSPTHSSSNTQR	R,L	RTFVLSALQPSPTHSSSNT[O-Glycosylation:H1N1A1 on X]QR	1	2969.41	26.2009	0	{21558@[b1+1, b3+1, b4+1, b5+1, b6+1, b7+2, b8+2, b9+1, b11+1, b13+1];[y1+1, y2+1, y3+1, y4+1, y5+1, y6+1, y7+1, y8+2, y9+1, y10+2, y11+2, y12+2, y13+1, y14+1, y16+2];[(M0-656.23)+3];[D126+1, D138+1, D144+1, D168+1, D186+1, D204+1, D274+1, D292+1, D366+1]}	{21558@[b1+1:157.10866, b3+1:405.22430, b4+1:504.29387, b5+1:617.37849, b6+1:704.40954, b7+2:388.22724, b8+2:444.76956, b9+1:1016.59049, b11+1:1200.67984, b13+1:1398.77368];[y1+1:175.11940, y2+1:303.17899, y3+1:404.22601, y4+1:518.27032, y5+1:605.30090, y6+1:692.33295, y7+1:779.36725, y8+2:458.71610, y9+1:1017.47345, y10+2:557.76599, y11+2:601.28209, y12+2:649.80861, y13+1:1426.66813, y14+1:1539.…	{21558@[b1+1:0.00027, b3+1:-0.00018, b4+1:0.00098, b5+1:0.00153, b6+1:0.00056, b7+2:0.00110, b8+2:0.00168, b9+1:0.00175, b11+1:0.00630, b13+1:-0.00029];[y1+1:0.00045, y2+1:0.00146, y3+1:0.00081, y4+1:0.00219, y5+1:0.00074, y6+1:0.00075, y7+1:0.00303, y8+2:0.00179, y9+1:0.00264, y10+2:0.00113, y11+2:0.00129, y12+2:0.00158, y13+1:0.00119, y14+1:0.00131, y16+2:0.00836];[(M0-656.23)+3:0.00227];[D126+…	{21558@[b1+1:1.73, b3+1:-0.43, b4+1:1.95, b5+1:2.48, b6+1:0.79, b7+2:1.43, b8+2:1.90, b9+1:1.72, b11+1:5.25, b13+1:-0.21];[y1+1:2.57, y2+1:4.82, y3+1:2.00, y4+1:4.23, y5+1:1.22, y6+1:1.09, y7+1:3.89, y8+2:1.95, y9+1:2.60, y10+2:1.02, y11+2:1.08, y12+2:1.22, y13+1:0.83, y14+1:0.85, y16+2:4.93];[(M0-656.23)+3:0.98];[D126+1:4.18, D138+1:2.34, D144+1:4.04, D168+1:2.13, D186+1:2.29, D204+1:2.74, D274+…	{21558@[b1+1:10883, b3+1:40885, b4+1:165362, b5+1:155120, b6+1:238822, b7+2:66086, b8+2:48535, b9+1:419668, b11+1:58872, b13+1:13722];[y1+1:52126, y2+1:11071, y3+1:14695, y4+1:23743, y5+1:33054, y6+1:103131, y7+1:272643, y8+2:142477, y9+1:68240, y10+2:535639, y11+2:145003, y12+2:1542104, y13+1:28946, y14+1:13919, y16+2:19208];[(M0-656.23)+3:1202851];[D126+1:177525, D138+1:145330, D144+1:160032, D…	{21558@35}	T	0	0	0	0	1.04452	9.07989	1	8	656.228	H1N1A1	FALSE	0.855636	(N(H(A)))	Level3	RTFVLSALQPSPTHSSSNTQR_H1N1A1		{@7[19-4]}{@7[17-4]}{@7[16-4]}{@7[15-4]}{@7[13-4]}{@7[11-4]}{@7[6-4]}{@7[2-4]}
C:\Users\Bertozzi Lab\Desktop\Stacy\Raw Files\Mucinome Raw Files\OC107\200921_SAM_OC107_Asc2_Slice1.raw	20465	41.6468	20422	743.361	4	2969.42	P19827	Homo sapiens OX=9606	Inter-alpha-trypsin inhibitor heavy chain H1	[641 to 661]	RTFVLSALQPSPTHSSSNTQR	R,L	RTFVLSALQPSPTHSSSNT[O-Glycosylation:H1N1A1 on X]QR	1	2969.41	26.194	0	{20465@[b1+1, b3+1, b4+1, b5+1, b6+1, b7+2, b8+1, b9+1, b11+1, b13+1];[y1+1, y2+1, y3+1, y4+1, y5+1, y6+1, y7+1, y8+2, y9+2, y10+2, y11+2, y12+2, y13+1, y14+2];[(M0-453.15)+3, (M0-656.23)+3];[D109+1, D126+1, D138+1, D144+1, D168+1, D186+1, D204+1, D274+1, D292+1, D366+1]}	{20465@[b1+1:157.10869, b3+1:405.22526, b4+1:504.29406, b5+1:617.37751, b6+1:704.40982, b7+2:388.22738, b8+1:888.53198, b9+1:1016.59009, b11+1:1200.67800, b13+1:1398.78186];[y1+1:175.11926, y2+1:303.17914, y3+1:404.22592, y4+1:518.27185, y5+1:605.29944, y6+1:692.33504, y7+1:779.36621, y8+2:458.71588, y9+2:509.23940, y10+2:557.76631, y11+2:601.28209, y12+2:649.80879, y13+1:1426.66846, y14+2:770.37…	{20465@[b1+1:0.00030, b3+1:0.00078, b4+1:0.00116, b5+1:0.00055, b6+1:0.00083, b7+2:0.00138, b8+1:0.00182, b9+1:0.00135, b11+1:0.00447, b13+1:0.00788];[y1+1:0.00031, y2+1:0.00161, y3+1:0.00071, y4+1:0.00371, y5+1:-0.00073, y6+1:0.00285, y7+1:0.00199, y8+2:0.00135, y9+2:0.00070, y10+2:0.00178, y11+2:0.00129, y12+2:0.00194, y13+1:0.00151, y14+2:-0.00440];[(M0-453.15)+3:0.00050, (M0-656.23)+3:0.00443…	{20465@[b1+1:1.93, b3+1:1.93, b4+1:2.31, b5+1:0.90, b6+1:1.18, b7+2:1.78, b8+1:2.05, b9+1:1.33, b11+1:3.73, b13+1:5.64];[y1+1:1.78, y2+1:5.32, y3+1:1.77, y4+1:7.18, y5+1:-1.20, y6+1:4.12, y7+1:2.56, y8+2:1.48, y9+2:0.69, y10+2:1.60, y11+2:1.08, y12+2:1.50, y13+1:1.06, y14+2:-2.86];[(M0-453.15)+3:0.20, (M0-656.23)+3:1.92];[D109+1:2.26, D126+1:4.30, D138+1:2.68, D144+1:4.52, D168+1:2.59, D186+1:2.1…	{20465@[b1+1:4165, b3+1:14033, b4+1:58948, b5+1:63584, b6+1:71453, b7+2:18064, b8+1:176772, b9+1:147262, b11+1:23820, b13+1:6564];[y1+1:17832, y2+1:3382, y3+1:6817, y4+1:4629, y5+1:8720, y6+1:39442, y7+1:93518, y8+2:42486, y9+2:5347, y10+2:178145, y11+2:48542, y12+2:501810, y13+1:8742, y14+2:13737];[(M0-453.15)+3:10865, (M0-656.23)+3:466914];[D109+1:3392, D126+1:66655, D138+1:57345, D144+1:49757,…	{20465@36}	T	0	0	0	0	2.04553	10.0764	1	8	656.228	H1N1A1	FALSE	1.10067	(N(H(A)))	Level3	RTFVLSALQPSPTHSSSNTQR_H1N1A1		{@7[19-4]}{@7[17-4]}{@7[16-4]}{@7[15-4]}{@7[13-4]}{@7[11-4]}{@7[6-4]}{@7[2-4]}
C:\Users\Bertozzi Lab\Desktop\Stacy\Raw Files\Mucinome Raw Files\OC107\200921_SAM_OC107_Asc2_Slice2.raw	21530	39.1692	21500	743.362	4	2969.42	P19827	Homo sapiens OX=9606	Inter-alpha-trypsin inhibitor heavy chain H1	[641 to 661]	RTFVLSALQPSPTHSSSNTQR	R,L	RTFVLSALQPSPTHSSSNT[O-Glycosylation:H1N1A1 on X]QR	1	2969.41	26.1544	0	{21530@[b1+1, b3+1, b4+1, b5+2, b6+1, b7+2, b8+1, b9+1, b11+1, b13+1, b14+2];[y1+1, y2+1, y3+1, y4+1, y5+1, y6+1, y7+1, y8+1, y9+2, y10+2, y11+1, y12+3, y13+1, y14+1];[(M0-656.23)+3];[D109+1, D126+1, D138+1, D144+1, D168+1, D186+1, D204+1, D274+1, D292+1, D366+1]}	{21530@[b1+1:157.10835, b3+1:405.22519, b4+1:504.29404, b5+2:309.19286, b6+1:704.40979, b7+2:388.22705, b8+1:888.53131, b9+1:1016.59009, b11+1:1200.67855, b13+1:1398.77576, b14+2:768.42565];[y1+1:175.11905, y2+1:303.17880, y3+1:404.22351, y4+1:518.26959, y5+1:605.30353, y6+1:692.33357, y7+1:779.36475, y8+1:916.42291, y9+2:509.24002, y10+2:557.76619, y11+1:1201.55408, y12+3:433.54166, y13+1:1426.6…	{21530@[b1+1:-0.00003, b3+1:0.00071, b4+1:0.00115, b5+2:0.00149, b6+1:0.00080, b7+2:0.00073, b8+1:0.00115, b9+1:0.00135, b11+1:0.00502, b13+1:0.00178, b14+2:0.01113];[y1+1:0.00010, y2+1:0.00127, y3+1:-0.00170, y4+1:0.00146, y5+1:0.00336, y6+1:0.00138, y7+1:0.00053, y8+1:-0.00022, y9+2:0.00195, y10+2:0.00153, y11+1:-0.00153, y12+3:0.00207, y13+1:-0.00130, y14+1:-0.00443];[(M0-656.23)+3:0.00312];[D…	{21530@[b1+1:-0.22, b3+1:1.75, b4+1:2.28, b5+2:2.42, b6+1:1.14, b7+2:0.94, b8+1:1.29, b9+1:1.33, b11+1:4.18, b13+1:1.27, b14+2:7.25];[y1+1:0.56, y2+1:4.21, y3+1:-4.21, y4+1:2.82, y5+1:5.57, y6+1:2.00, y7+1:0.68, y8+1:-0.24, y9+2:1.92, y10+2:1.38, y11+1:-1.27, y12+3:1.60, y13+1:-0.91, y14+1:-2.88];[(M0-656.23)+3:1.35];[D109+1:1.13, D126+1:2.63, D138+1:2.23, D144+1:1.95, D168+1:1.58, D186+1:2.54, D…	{21530@[b1+1:9397, b3+1:46784, b4+1:245546, b5+2:27958, b6+1:298096, b7+2:69033, b8+1:624377, b9+1:526150, b11+1:93660, b13+1:26775, b14+2:20611];[y1+1:59694, y2+1:14190, y3+1:13969, y4+1:22608, y5+1:44523, y6+1:135387, y7+1:363793, y8+1:171416, y9+2:48259, y10+2:756452, y11+1:67025, y12+3:21033, y13+1:45348, y14+1:18598];[(M0-656.23)+3:1605474];[D109+1:5856, D126+1:230263, D138+1:203017, D144+1:…	{21530@36}	T	0	0	0	0	1.04612	10.0772	1	8	656.228	H1N1A1	FALSE	1.12557	(N(H(A)))	Level3	RTFVLSALQPSPTHSSSNTQR_H1N1A1		{@7[19-4]}{@7[17-4]}{@7[16-4]}{@7[15-4]}{@7[13-4]}{@7[11-4]}{@7[6-4]}{@7[2-4]}
C:\Users\Bertozzi Lab\Desktop\Stacy\Raw Files\Mucinome Raw Files\OC107\200921_SAM_OC107_Asc2_Slice5.raw	30971	49.7697	30926	891.435	3	2671.28	P02765	Homo sapiens OX=9606	Alpha-2-HS-glycoprotein	[341 to 361]	TVVQPSVGAAAGPVVPPCPGR	R,I	TVVQPS[O-Glycosylation:H1N1A1 on X]VGAAAGPVVPPC[Common Fixed:Carbamidomethyl on C]PGR	2	2671.29	25.3185	0	{30971@[b2+1, b3+1, b4+1, b6+1, b7+1, b9+1, b10+1, b11+1, b12+1, b14+1, b15+1];[y1+1, y3+1, y5+1, y6+1, y7+1, y8+1, y9+1, y10+1, y11+1, y12+1, y13+1, y14+1, y16+1, y17+2];[D126+1, D138+1, D144+1, D168+1, D186+1, D204+1, D274+1, D292+1, D366+1]}	{30971@[b2+1:201.12320, b3+1:300.19171, b4+1:428.24930, b6+1:612.33032, b7+1:711.40222, b9+1:839.46454, b10+1:910.49884, b11+1:981.53518, b12+1:1038.55886, b14+1:1234.67822, b15+1:1333.74803];[y1+1:175.11885, y3+1:329.19360, y5+1:586.27741, y6+1:683.32893, y7+1:782.39768, y8+1:881.46338, y9+1:978.51726, y10+1:1035.53916, y11+1:1106.57944, y12+1:1177.61951, y13+1:1248.64209, y14+1:1305.67032, y16+…	{30971@[b2+1:-0.00017, b3+1:-0.00007, b4+1:-0.00106, b6+1:-0.00483, b7+1:-0.00134, b9+1:0.00239, b10+1:-0.00042, b11+1:-0.00119, b12+1:0.00103, b14+1:-0.00079, b15+1:0.00060];[y1+1:-0.00010, y3+1:0.00042, y5+1:0.00082, y6+1:-0.00043, y7+1:-0.00009, y8+1:-0.00281, y9+1:-0.00168, y10+1:-0.00125, y11+1:0.00191, y12+1:0.00487, y13+1:-0.00966, y14+1:-0.00290, y16+1:0.00149, y17+2:0.00029];[D126+1:-0.0…	{30971@[b2+1:-0.85, b3+1:-0.24, b4+1:-2.49, b6+1:-7.90, b7+1:-1.89, b9+1:2.86, b10+1:-0.46, b11+1:-1.22, b12+1:0.99, b14+1:-0.64, b15+1:0.45];[y1+1:-0.58, y3+1:1.29, y5+1:1.40, y6+1:-0.63, y7+1:-0.12, y8+1:-3.19, y9+1:-1.72, y10+1:-1.21, y11+1:1.73, y12+1:4.14, y13+1:-7.75, y14+1:-2.22, y16+1:1.00, y17+2:0.18];[D126+1:-0.30, D138+1:-0.11, D144+1:0.46, D168+1:0.39, D186+1:-0.39, D204+1:0.04, D274+…	{30971@[b2+1:29790, b3+1:14503, b4+1:13060, b6+1:3238, b7+1:8540, b9+1:8909, b10+1:11166, b11+1:16689, b12+1:21670, b14+1:7043, b15+1:11330];[y1+1:2671, y3+1:12144, y5+1:15821, y6+1:253831, y7+1:26115, y8+1:4263, y9+1:46673, y10+1:47918, y11+1:23772, y12+1:18618, y13+1:3561, y14+1:36401, y16+1:3913, y17+2:23650];[D126+1:26458, D138+1:20923, D144+1:16669, D168+1:11206, D186+1:41107, D204+1:56406, …	{30971@34}	T	0	0	0	0	0	9.17307	1	2	656.228	H1N1A1	FALSE	1.25516	(N(H(A)))	Level3	TVVQPSVGAAAGPVVPPCPGR_H1N1A1		{@7[6-4]}{@7[1-4]}
C:\Users\Bertozzi Lab\Desktop\Stacy\Raw Files\Mucinome Raw Files\OC107\200921_SAM_OC107_Asc2_Slice1.raw	20493	41.6834	20460	743.362	4	2969.42	P19827	Homo sapiens OX=9606	Inter-alpha-trypsin inhibitor heavy chain H1	[641 to 661]	RTFVLSALQPSPTHSSSNTQR	R,L	RTFVLSALQPSPTHSSSNT[O-Glycosylation:H1N1A1 on X]QR	1	2969.41	25.2151	0	{20493@[b1+1, b3+1, b4+1, b5+1, b6+1, b7+2, b8+1, b9+1, b11+1, b13+1, b15+2];[y1+1, y3+1, y4+1, y5+1, y6+1, y7+1, y8+2, y9+1, y10+2, y11+2, y12+2, y13+1, y14+2];[(M0-656.23)+3];[D126+1, D138+1, D144+1, D168+1, D186+1, D204+1, D274+1, D292+1, D366+1]}	{20493@[b1+1:157.10876, b3+1:405.22567, b4+1:504.29340, b5+1:617.37892, b6+1:704.40997, b7+2:388.22727, b8+1:888.53191, b9+1:1016.59020, b11+1:1200.67904, b13+1:1398.77808, b15+2:811.93828];[y1+1:175.11935, y3+1:404.22644, y4+1:518.26886, y5+1:605.30438, y6+1:692.33464, y7+1:779.36438, y8+2:458.71632, y9+1:1017.47012, y10+2:557.76618, y11+2:601.28224, y12+2:649.80837, y13+1:1426.67749, y14+2:770.…	{20493@[b1+1:0.00038, b3+1:0.00119, b4+1:0.00050, b5+1:0.00196, b6+1:0.00099, b7+2:0.00117, b8+1:0.00174, b9+1:0.00146, b11+1:0.00551, b13+1:0.00410, b15+2:0.00438];[y1+1:0.00040, y3+1:0.00123, y4+1:0.00072, y5+1:0.00422, y6+1:0.00245, y7+1:0.00016, y8+2:0.00224, y9+1:-0.00069, y10+2:0.00151, y11+2:0.00160, y12+2:0.00110, y13+1:0.01055, y14+2:-0.00038];[(M0-656.23)+3:0.00348];[D126+1:0.00032, D13…	{20493@[b1+1:2.42, b3+1:2.95, b4+1:1.00, b5+1:3.18, b6+1:1.40, b7+2:1.51, b8+1:1.97, b9+1:1.44, b11+1:4.59, b13+1:2.93, b15+2:2.70];[y1+1:2.31, y3+1:3.06, y4+1:1.40, y5+1:6.98, y6+1:3.54, y7+1:0.21, y8+2:2.45, y9+1:-0.68, y10+2:1.35, y11+2:1.33, y12+2:0.85, y13+1:7.40, y14+2:-0.24];[(M0-656.23)+3:1.51];[D126+1:2.57, D138+1:2.79, D144+1:2.06, D168+1:1.58, D186+1:2.54, D204+1:3.08, D274+1:2.04, D29…	{20493@[b1+1:3162, b3+1:14512, b4+1:65953, b5+1:68750, b6+1:91847, b7+2:29481, b8+1:205838, b9+1:183180, b11+1:26855, b13+1:7565, b15+2:7377];[y1+1:13614, y3+1:6290, y4+1:3491, y5+1:11985, y6+1:36781, y7+1:95742, y8+2:49590, y9+1:21738, y10+2:204275, y11+2:55309, y12+2:615205, y13+1:13402, y14+2:11924];[(M0-656.23)+3:498535];[D126+1:70009, D138+1:61133, D144+1:57462, D168+1:30960, D186+1:128390, …	{20493@34}	T	0	0	0	0	1.04578	9.08118	1	8	656.228	H1N1A1	FALSE	1.06389	(N(H(A)))	Level3	RTFVLSALQPSPTHSSSNTQR_H1N1A1		{@7[19-4]}{@7[17-4]}{@7[16-4]}{@7[15-4]}{@7[13-4]}{@7[11-4]}{@7[6-4]}{@7[2-4]}
C:\Users\Bertozzi Lab\Desktop\Stacy\Raw Files\Mucinome Raw Files\OC107\200921_SAM_OC107_Asc2_Slice2.raw	21516	39.1505	21480	990.812	3	2969.41	P19827	Homo sapiens OX=9606	Inter-alpha-trypsin inhibitor heavy chain H1	[641 to 661]	RTFVLSALQPSPTHSSSNTQR	R,L	RTFVLSALQPSPTHSSSNT[O-Glycosylation:H1N1A1 on X]QR	1	2969.41	25.2052	0	{21516@[b1+1, b4+1, b5+1, b6+1, b7+1, b8+2, b9+1, b11+1, b13+1, b14+2];[y1+1, y3+1, y4+1, y5+1, y6+1, y7+1, y8+1, y9+1, y10+2, y11+1, y12+2, y13+1];[(M0-291.10)+2, (M0-453.15)+3, (M0-656.23)+3];[D126+1, D138+1, D144+1, D168+1, D186+1, D204+1, D274+1, D292+1, D366+1]}	{21516@[b1+1:157.10863, b4+1:504.29367, b5+1:617.37769, b6+1:704.40955, b7+1:775.44733, b8+2:444.76901, b9+1:1016.59085, b11+1:1200.68051, b13+1:1398.77930, b14+2:768.42131];[y1+1:175.11932, y3+1:404.22580, y4+1:518.26855, y5+1:605.29968, y6+1:692.33374, y7+1:779.36576, y8+1:916.42603, y9+1:1017.47180, y10+2:557.76612, y11+1:1201.54163, y12+2:649.80844, y13+1:1426.66724];[(M0-291.10)+2:1340.16516…	{21516@[b1+1:0.00024, b4+1:0.00078, b5+1:0.00073, b6+1:0.00056, b7+1:0.00123, b8+2:0.00058, b9+1:0.00210, b11+1:0.00697, b13+1:0.00532, b14+2:0.00246];[y1+1:0.00037, y3+1:0.00059, y4+1:0.00042, y5+1:-0.00048, y6+1:0.00155, y7+1:0.00154, y8+1:0.00289, y9+1:0.00099, y10+2:0.00139, y11+1:-0.01398, y12+2:0.00124, y13+1:0.00029];[(M0-291.10)+2:0.00102, (M0-453.15)+3:0.00381, (M0-656.23)+3:0.00290];[D1…	{21516@[b1+1:1.54, b4+1:1.54, b5+1:1.18, b6+1:0.80, b7+1:1.59, b8+2:0.65, b9+1:2.07, b11+1:5.81, b13+1:3.81, b14+2:1.60];[y1+1:2.13, y3+1:1.47, y4+1:0.81, y5+1:-0.80, y6+1:2.24, y7+1:1.97, y8+1:3.16, y9+1:0.97, y10+2:1.25, y11+1:-11.64, y12+2:0.96, y13+1:0.20];[(M0-291.10)+2:0.38, (M0-453.15)+3:1.51, (M0-656.23)+3:1.26];[D126+1:2.04, D138+1:2.68, D144+1:1.95, D168+1:1.49, D186+1:1.92, D204+1:2.07…	{21516@[b1+1:4201, b4+1:8211, b5+1:13462, b6+1:15161, b7+1:75591, b8+2:19322, b9+1:140983, b11+1:37192, b13+1:10211, b14+2:10568];[y1+1:19936, y3+1:3864, y4+1:5426, y5+1:4789, y6+1:21348, y7+1:53693, y8+1:21135, y9+1:13323, y10+2:79335, y11+1:14348, y12+2:117897, y13+1:4512];[(M0-291.10)+2:29478, (M0-453.15)+3:37077, (M0-656.23)+3:802335];[D126+1:45588, D138+1:42460, D144+1:36945, D168+1:18834, D…	{21516@34}	T	0	0	0	0	3.11405	9.06852	1	8	656.228	H1N1A1	FALSE	1.14929	(N(H(A)))	Level3	RTFVLSALQPSPTHSSSNTQR_H1N1A1		{@7[19-4]}{@7[17-4]}{@7[16-4]}{@7[15-4]}{@7[13-4]}{@7[11-4]}{@7[6-4]}{@7[2-4]}
C:\Users\Bertozzi Lab\Desktop\Stacy\Raw Files\Mucinome Raw Files\OC107\200921_SAM_OC107_Asc2_Slice5.raw	51444	77.0966	51403	941.713	4	3762.82	P02748	Homo sapiens OX=9606	Complement component C9	[447 to 472]	GTVIDVTDFVNWASSINDAPVLISQK	R,L	GTVIDVTDFVNWAS[O-Glycosylation:N1 on X]S[O-Glycosylation:N1 on X]INDAPVLIS[O-Glycosylation:H1N2 on X]QK	3	3762.8	24.2858	0	{51444@[b2+1, b3+1, b4+1, b5+1, b6+1, b7+1, b8+1, b9+1, b10+1, b11+1];[y1+1, y2+1, y3+1, y4+1, y5+1, y6+1, y7+2, y8+1, y9+1, y10+1, y11+1, y12+1, y13+1, y14+1];[D126+1, D138+1, D168+1, D204+1]}	{51444@[b2+1:159.07625, b3+1:258.14474, b4+1:371.22879, b5+1:486.25573, b6+1:585.32434, b7+1:686.37146, b8+1:801.39954, b9+1:948.46692, b10+1:1047.53597, b11+1:1161.57918];[y1+1:147.11293, y2+1:275.17139, y3+1:362.20359, y4+1:475.28719, y5+1:588.37077, y6+1:687.44092, y7+2:392.75006, y8+1:855.53209, y9+1:970.55865, y10+1:1084.59915, y11+1:1197.68494, y12+1:1284.71774, y13+1:1371.74888, y14+1:1442…	{51444@[b2+1:-0.00017, b3+1:-0.00009, b4+1:-0.00011, b5+1:-0.00011, b6+1:0.00009, b7+1:-0.00047, b8+1:0.00066, b9+1:-0.00037, b10+1:0.00027, b11+1:0.00055];[y1+1:0.00013, y2+1:0.00001, y3+1:0.00018, y4+1:-0.00028, y5+1:-0.00077, y6+1:0.00097, y7+2:0.00014, y8+1:0.00226, y9+1:0.00187, y10+1:-0.00055, y11+1:0.00117, y12+1:0.00195, y13+1:0.00106, y14+1:-0.00492];[D126+1:-0.00003, D138+1:0.00011, D16…	{51444@[b2+1:-1.08, b3+1:-0.34, b4+1:-0.29, b5+1:-0.23, b6+1:0.15, b7+1:-0.69, b8+1:0.83, b9+1:-0.39, b10+1:0.26, b11+1:0.47];[y1+1:0.86, y2+1:0.02, y3+1:0.50, y4+1:-0.60, y5+1:-1.31, y6+1:1.41, y7+2:0.17, y8+1:2.65, y9+1:1.93, y10+1:-0.50, y11+1:0.98, y12+1:1.52, y13+1:0.77, y14+1:-3.41];[D126+1:-0.24, D138+1:0.78, D168+1:0.94, D204+1:0.34]}	{51444@[b2+1:9911, b3+1:47652, b4+1:22891, b5+1:28436, b6+1:33091, b7+1:10099, b8+1:12155, b9+1:16081, b10+1:10110, b11+1:7340];[y1+1:19226, y2+1:8281, y3+1:133623, y4+1:46075, y5+1:58843, y6+1:9527, y7+2:12670, y8+1:68938, y9+1:55533, y10+1:154533, y11+1:28255, y12+1:33090, y13+1:40392, y14+1:12224];[D126+1:3463, D138+1:13246, D168+1:2803, D204+1:7613]}	{51444@28}	T	0	0	0	0	0	4.00882	3	5	974.37	H1N4	FALSE	100000000	(N),(N),(N(H)(N))	Level3	GTVIDVTDFVNWASSINDAPVLISQK_H1N4		{@22[14-0,15-0,24-3]}{@22[7-0,15-0,24-3]}{@22[2-0,15-0,24-3]}{@22[7-0,14-0,24-3]}{@22[2-0,14-0,24-3]}{@22[2-0,7-0,24-3]}{@22[14-0,15-3,24-0]}{@22[7-0,15-3,24-0]}{@22[2-0,15-3,24-0]}{@22[14-3,15-0,24-0]}... In Total:50 Paths
C:\Users\Bertozzi Lab\Desktop\Stacy\Raw Files\Mucinome Raw Files\OC107\200921_SAM_OC107_Asc2_Slice5.raw	31173	50.0333	31117	891.443	3	2671.31	P02765	Homo sapiens OX=9606	Alpha-2-HS-glycoprotein	[341 to 361]	TVVQPSVGAAAGPVVPPCPGR	R,I	TVVQPS[O-Glycosylation:H1N1A1 on X]VGAAAGPVVPPC[Common Fixed:Carbamidomethyl on C]PGR	2	2671.29	24.2507	0	{31173@[b1+1, b2+1, b3+1, b4+1, b7+1, b9+1, b10+1, b11+1, b12+1, b14+1, b15+1];[y1+1, y3+1, y4+1, y5+1, y6+1, y7+1, y8+1, y9+1, y10+1, y11+1, y12+1, y14+1, y17+1];[D126+1, D138+1, D144+1, D168+1, D186+1, D204+1, D274+1, D292+1, D366+1]}	{31173@[b1+1:102.05448, b2+1:201.12340, b3+1:300.19131, b4+1:428.24979, b7+1:711.40045, b9+1:839.45966, b10+1:910.49640, b11+1:981.53253, b12+1:1038.55859, b14+1:1234.68518, b15+1:1333.75354];[y1+1:175.11852, y3+1:329.19244, y4+1:489.22495, y5+1:586.27924, y6+1:683.32936, y7+1:782.39636, y8+1:881.46283, y9+1:978.51916, y10+1:1035.54043, y11+1:1106.58191, y12+1:1177.61849, y14+1:1305.67123, y17+1:…	{31173@[b1+1:-0.00047, b2+1:0.00003, b3+1:-0.00047, b4+1:-0.00057, b7+1:-0.00311, b9+1:-0.00249, b10+1:-0.00286, b11+1:-0.00384, b12+1:0.00076, b14+1:0.00617, b15+1:0.00611];[y1+1:-0.00044, y3+1:-0.00074, y4+1:0.00112, y5+1:0.00264, y6+1:0.00001, y7+1:-0.00141, y8+1:-0.00335, y9+1:0.00021, y10+1:0.00002, y11+1:0.00438, y12+1:0.00385, y14+1:-0.00198, y17+1:-0.00123];[D126+1:-0.00035, D138+1:-0.000…	{31173@[b1+1:-4.69, b2+1:0.14, b3+1:-1.56, b4+1:-1.34, b7+1:-4.38, b9+1:-2.97, b10+1:-3.14, b11+1:-3.92, b12+1:0.73, b14+1:5.00, b15+1:4.59];[y1+1:-2.51, y3+1:-2.24, y4+1:2.29, y5+1:4.52, y6+1:0.01, y7+1:-1.80, y8+1:-3.81, y9+1:0.21, y10+1:0.02, y11+1:3.97, y12+1:3.27, y14+1:-1.52, y17+1:-0.77];[D126+1:-2.80, D138+1:-2.56, D144+1:0.89, D168+1:0.39, D186+1:-0.47, D204+1:0.34, D274+1:1.14, D292+1:-…	{31173@[b1+1:1839, b2+1:11721, b3+1:7179, b4+1:6320, b7+1:4812, b9+1:6226, b10+1:5586, b11+1:4654, b12+1:9322, b14+1:5084, b15+1:5891];[y1+1:7126, y3+1:4211, y4+1:3109, y5+1:5223, y6+1:109669, y7+1:10758, y8+1:4085, y9+1:20320, y10+1:28138, y11+1:11955, y12+1:9017, y14+1:16879, y17+1:23827];[D126+1:10324, D138+1:8224, D144+1:5587, D168+1:4906, D186+1:17386, D204+1:24793, D274+1:56669, D292+1:1335…	{31173@33}	T	0	0	0	0	0	9.11354	1	2	656.228	H1N1A1	FALSE	1.47216	(N(H(A)))	Level3	TVVQPSVGAAAGPVVPPCPGR_H1N1A1		{@7[6-4]}{@7[1-4]}
C:\Users\Bertozzi Lab\Desktop\Stacy\Raw Files\Mucinome Raw Files\OC107\200921_SAM_OC107_Asc2_Slice2.raw	25558	44.5469	25526	816.135	4	3260.51	P19827	Homo sapiens OX=9606	Inter-alpha-trypsin inhibitor heavy chain H1	[641 to 661]	RTFVLSALQPSPTHSSSNTQR	R,L	RTFVLSALQPSPTHSSSNT[O-Glycosylation:H1N1A2 on X]QR	1	3260.51	24.2409	0	{25558@[b3+1, b4+1, b5+1, b6+2, b7+1, b8+2, b9+1, b11+1, b13+1, b14+2];[y1+1, y3+1, y5+1, y6+1, y7+1, y8+2, y9+1, y10+2, y11+2, y12+2, y13+1, y14+2, y16+2];[(M0-947.32)+3];[D109+1, D126+1, D138+1, D144+1, D168+1, D186+1, D204+1, D274+1, D292+1, D366+1]}	{25558@[b3+1:405.22479, b4+1:504.29340, b5+1:617.37760, b6+2:352.70863, b7+1:775.44657, b8+2:444.76900, b9+1:1016.58801, b11+1:1200.67261, b13+1:1398.77673, b14+2:768.41896];[y1+1:175.11885, y3+1:404.22556, y5+1:605.30280, y6+1:692.33514, y7+1:779.36557, y8+2:458.71548, y9+1:1017.47241, y10+2:557.76601, y11+2:601.28186, y12+2:649.80835, y13+1:1426.67004, y14+2:770.37935, y16+2:849.41591];[(M0-947…	{25558@[b3+1:0.00031, b4+1:0.00051, b5+1:0.00065, b6+2:0.00100, b7+1:0.00047, b8+2:0.00055, b9+1:-0.00073, b11+1:-0.00093, b13+1:0.00276, b14+2:-0.00224];[y1+1:-0.00010, y3+1:0.00035, y5+1:0.00263, y6+1:0.00295, y7+1:0.00135, y8+2:0.00055, y9+1:0.00160, y10+2:0.00116, y11+2:0.00084, y12+2:0.00106, y13+1:0.00310, y14+2:0.00042, y16+2:0.00439];[(M0-947.32)+3:0.00214];[D109+1:0.00038, D126+1:0.00027…	{25558@[b3+1:0.77, b4+1:1.01, b5+1:1.05, b6+2:1.43, b7+1:0.60, b8+2:0.62, b9+1:-0.72, b11+1:-0.77, b13+1:1.97, b14+2:-1.46];[y1+1:-0.58, y3+1:0.86, y5+1:4.35, y6+1:4.27, y7+1:1.74, y8+2:0.60, y9+1:1.58, y10+2:1.04, y11+2:0.70, y12+2:0.82, y13+1:2.17, y14+2:0.27, y16+2:2.59];[(M0-947.32)+3:0.93];[D109+1:3.53, D126+1:2.14, D138+1:2.23, D144+1:1.74, D168+1:2.22, D186+1:2.21, D204+1:1.02, D274+1:0.47…	{25558@[b3+1:7474, b4+1:26047, b5+1:30258, b6+2:13875, b7+1:238868, b8+2:17505, b9+1:121026, b11+1:22015, b13+1:5290, b14+2:8924];[y1+1:11943, y3+1:3540, y5+1:3012, y6+1:16680, y7+1:40045, y8+2:19390, y9+1:10168, y10+2:120086, y11+2:26455, y12+2:363765, y13+1:7094, y14+2:9930, y16+2:6956];[(M0-947.32)+3:549651];[D109+1:3052, D126+1:41150, D138+1:27736, D144+1:20487, D168+1:19024, D186+1:68266, D2…	{25558@34}	T	0	0	0	0	1.07882	10.0981	1	8	947.323	H1N1A2	FALSE	1.35385	(N(H(A))(A))	Level3	RTFVLSALQPSPTHSSSNTQR_H1N1A2		{@21[19-7]}{@21[17-7]}{@21[16-7]}{@21[15-7]}{@21[13-7]}{@21[11-7]}{@21[6-7]}{@21[2-7]}
C:\Users\Bertozzi Lab\Desktop\Stacy\Raw Files\Mucinome Raw Files\OC107\200921_SAM_OC107_Asc2_Slice2.raw	28282	48.1386	28262	938.778	3	2813.31	P19827	Homo sapiens OX=9606	Inter-alpha-trypsin inhibitor heavy chain H1	[642 to 661]	TFVLSALQPSPTHSSSNTQR	R,L	TFVLSALQPSPTHSSSNT[O-Glycosylation:H1N1A1 on X]QR	1	2813.31	24.2385	0	{28282@[b1+1, b2+1, b3+1, b4+1, b5+1, b6+1, b7+1, b8+1];[y1+1, y5+1, y6+1, y7+1, y8+1, y10+1, y11+1, y12+2, y13+1, y14+2, y15+1, y16+2, y17+2, y18+2];[(M0-453.15)+2, (M0-656.23)+2];[D126+1, D138+1, D144+1, D168+1, D186+1, D204+1, D274+1, D292+1, D366+1]}	{28282@[b1+1:102.05498, b2+1:249.12360, b3+1:348.19170, b4+1:461.27622, b5+1:548.30841, b6+1:619.34461, b7+1:732.42944, b8+1:860.48706];[y1+1:175.11887, y5+1:605.30023, y6+1:692.33423, y7+1:779.36335, y8+1:916.42065, y10+1:1114.52380, y11+1:1201.55127, y12+2:649.80832, y13+1:1426.66602, y14+2:770.38017, y15+1:1610.78086, y16+2:849.41431, y17+2:905.95699, y18+2:955.48929];[(M0-453.15)+2:1181.09066…	{28282@[b1+1:0.00002, b2+1:0.00024, b3+1:-0.00008, b4+1:0.00037, b5+1:0.00054, b6+1:-0.00038, b7+1:0.00039, b8+1:-0.00057];[y1+1:-0.00009, y5+1:0.00007, y6+1:0.00204, y7+1:-0.00088, y8+1:-0.00248, y10+1:0.00023, y11+1:-0.00433, y12+2:0.00099, y13+1:-0.00093, y14+2:0.00206, y15+1:-0.00726, y16+2:0.00119, y17+2:0.00249, y18+2:-0.00132];[(M0-453.15)+2:0.00594, (M0-656.23)+2:-0.00023];[D126+1:0.00010…	{28282@[b1+1:0.22, b2+1:0.95, b3+1:-0.24, b4+1:0.80, b5+1:0.98, b6+1:-0.61, b7+1:0.53, b8+1:-0.66];[y1+1:-0.50, y5+1:0.11, y6+1:2.95, y7+1:-1.12, y8+1:-2.71, y10+1:0.21, y11+1:-3.61, y12+2:0.76, y13+1:-0.65, y14+2:1.34, y15+1:-4.51, y16+2:0.70, y17+2:1.38, y18+2:-0.69];[(M0-453.15)+2:2.52, (M0-656.23)+2:-0.11];[D126+1:0.80, D138+1:2.12, D144+1:1.31, D168+1:-0.15, D186+1:1.18, D204+1:1.92, D274+1:…	{28282@[b1+1:1728, b2+1:103946, b3+1:71682, b4+1:14476, b5+1:9387, b6+1:23312, b7+1:20002, b8+1:12675];[y1+1:6010, y5+1:3814, y6+1:10409, y7+1:20547, y8+1:15293, y10+1:25662, y11+1:7888, y12+2:106661, y13+1:19172, y14+2:27187, y15+1:6307, y16+2:69385, y17+2:57864, y18+2:23826];[(M0-453.15)+2:21089, (M0-656.23)+2:105663];[D126+1:24123, D138+1:24297, D144+1:22701, D168+1:11645, D186+1:52238, D204+1…	{28282@33}	T	0	0	0	0	2.03856	9.10466	1	8	656.228	H1N1A1	FALSE	1.0703	(N(H(A)))	Level3	TFVLSALQPSPTHSSSNTQR_H1N1A1		{@7[18-4]}{@7[16-4]}{@7[15-4]}{@7[14-4]}{@7[12-4]}{@7[10-4]}{@7[5-4]}{@7[1-4]}
C:\Users\Bertozzi Lab\Desktop\Stacy\Raw Files\Mucinome Raw Files\OC107\200921_SAM_OC107_Asc2_Slice2.raw	28206	48.0375	28150	938.779	3	2813.32	P19827	Homo sapiens OX=9606	Inter-alpha-trypsin inhibitor heavy chain H1	[642 to 661]	TFVLSALQPSPTHSSSNTQR	R,L	TFVLSALQPSPTHSSSNT[O-Glycosylation:H1N1A1 on X]QR	1	2813.31	24.2346	0	{28206@[b2+1, b3+1, b4+1, b5+1, b6+1, b7+1, b8+1];[y1+1, y2+1, y3+1, y5+1, y6+1, y7+1, y8+1, y10+2, y11+1, y12+2, y13+1, y14+2, y15+1, y16+2, y17+2, y18+2];[(M0-656.23)+2];[D126+1, D138+1, D144+1, D168+1, D186+1, D204+1, D274+1, D292+1, D366+1]}	{28206@[b2+1:249.12369, b3+1:348.19214, b4+1:461.27631, b5+1:548.31000, b6+1:619.34559, b7+1:732.42862, b8+1:860.49158];[y1+1:175.11919, y2+1:303.17175, y3+1:404.22696, y5+1:605.30481, y6+1:692.33246, y7+1:779.36316, y8+1:916.42529, y10+2:557.76598, y11+1:1201.55493, y12+2:649.80850, y13+1:1426.66630, y14+2:770.37972, y15+1:1610.78697, y16+2:849.41455, y17+2:905.95754, y18+2:955.49122];[(M0-656.2…	{28206@[b2+1:0.00032, b3+1:0.00036, b4+1:0.00046, b5+1:0.00212, b6+1:0.00060, b7+1:-0.00044, b8+1:0.00395];[y1+1:0.00023, y2+1:-0.00578, y3+1:0.00175, y5+1:0.00465, y6+1:0.00027, y7+1:-0.00106, y8+1:0.00216, y10+2:0.00110, y11+1:-0.00067, y12+2:0.00136, y13+1:-0.00064, y14+2:0.00115, y15+1:-0.00115, y16+2:0.00167, y17+2:0.00359, y18+2:0.00253];[(M0-656.23)+2:0.00117];[D126+1:0.00025, D138+1:0.000…	{28206@[b2+1:1.29, b3+1:1.03, b4+1:1.00, b5+1:3.88, b6+1:0.97, b7+1:-0.59, b8+1:4.59];[y1+1:1.35, y2+1:-19.12, y3+1:4.34, y5+1:7.69, y6+1:0.38, y7+1:-1.36, y8+1:2.36, y10+2:0.99, y11+1:-0.56, y12+2:1.05, y13+1:-0.45, y14+2:0.75, y15+1:-0.71, y16+2:0.99, y17+2:1.98, y18+2:1.33];[(M0-656.23)+2:0.54];[D126+1:1.98, D138+1:3.01, D144+1:2.06, D168+1:0.76, D186+1:1.42, D204+1:0.57, D274+1:1.37, D292+1:-…	{28206@[b2+1:146972, b3+1:101476, b4+1:20857, b5+1:11849, b6+1:32218, b7+1:20683, b8+1:14874];[y1+1:10975, y2+1:5213, y3+1:3737, y5+1:7721, y6+1:8148, y7+1:26542, y8+1:18943, y10+2:37187, y11+1:11803, y12+2:169674, y13+1:33466, y14+2:39533, y15+1:11085, y16+2:94339, y17+2:71454, y18+2:25737];[(M0-656.23)+2:149347];[D126+1:32054, D138+1:31147, D144+1:23098, D168+1:14815, D186+1:65537, D204+1:64656…	{28206@33}	T	0	0	0	0	1.03263	9.10072	1	8	656.228	H1N1A1	FALSE	1.46192	(N(H(A)))	Level3	TFVLSALQPSPTHSSSNTQR_H1N1A1		{@7[18-4]}{@7[16-4]}{@7[15-4]}{@7[14-4]}{@7[12-4]}{@7[10-4]}{@7[5-4]}{@7[1-4]}
C:\Users\Bertozzi Lab\Desktop\Stacy\Raw Files\Mucinome Raw Files\OC107\200921_SAM_OC107_Asc2_Slice5.raw	38173	59.412	38111	932.445	3	2794.31	P01042	Homo sapiens OX=9606	Kininogen-1	[270 to 288]	DIPTNSPELEETLTHTITK	R,L	DIPTNSPELEETLTHTIT[O-Glycosylation:H1N1A1 on X]K	1	2794.3	24.218	0	{38173@[b2+1, b3+1, b4+1, b5+1, b6+1, b15+1];[y1+1, y2+1, y3+1, y4+1, y5+1, y6+1, y7+1, y8+1, y9+1, y10+1, y11+1, y12+1, y13+1, y14+2, y15+2, y16+1, y17+2];[(M0-656.23)+2];[D109+1, D126+1, D138+1, D144+1, D168+1, D186+1, D204+1, D274+1, D292+1, D366+1]}	{38173@[b2+1:229.11865, b3+1:326.17059, b4+1:427.21719, b5+1:541.26208, b6+1:628.29358, b15+1:1677.81067];[y1+1:147.11270, y2+1:248.16039, y3+1:361.24469, y4+1:462.29291, y5+1:599.34985, y6+1:700.39932, y7+1:813.48291, y8+1:914.52847, y9+1:1043.57406, y10+1:1172.61804, y11+1:1285.69906, y12+1:1414.74243, y13+1:1511.79490, y14+2:799.91750, y15+2:856.93935, y16+1:1813.92212, y17+2:955.98880];[(M0-6…	{38173@[b2+1:0.00037, b3+1:-0.00045, b4+1:-0.00153, b5+1:0.00043, b6+1:-0.00010, b15+1:0.01405];[y1+1:-0.00010, y2+1:-0.00010, y3+1:0.00014, y4+1:0.00068, y5+1:-0.00128, y6+1:0.00051, y7+1:0.00003, y8+1:-0.00209, y9+1:0.00091, y10+1:0.00230, y11+1:-0.00074, y12+1:0.00003, y13+1:-0.00027, y14+2:0.00053, y15+2:0.00130, y16+1:0.00432, y17+2:-0.00023];[(M0-656.23)+2:0.00002];[D109+1:0.00021, D126+1:0…	{38173@[b2+1:1.62, b3+1:-1.40, b4+1:-3.59, b5+1:0.80, b6+1:-0.16, b15+1:8.38];[y1+1:-0.70, y2+1:-0.39, y3+1:0.40, y4+1:1.48, y5+1:-2.14, y6+1:0.72, y7+1:0.04, y8+1:-2.29, y9+1:0.87, y10+1:1.96, y11+1:-0.58, y12+1:0.02, y13+1:-0.18, y14+2:0.33, y15+2:0.76, y16+1:2.38, y17+2:-0.12];[(M0-656.23)+2:0.01];[D109+1:1.98, D126+1:0.98, D138+1:0.45, D144+1:0.78, D168+1:-0.79, D186+1:1.51, D204+1:0.45, D274…	{38173@[b2+1:13241, b3+1:2952, b4+1:4055, b5+1:3236, b6+1:15562, b15+1:5017];[y1+1:9798, y2+1:20702, y3+1:7025, y4+1:15562, y5+1:16887, y6+1:21372, y7+1:11064, y8+1:16554, y9+1:24617, y10+1:33094, y11+1:10166, y12+1:7878, y13+1:100133, y14+2:7666, y15+2:27331, y16+1:6632, y17+2:371268];[(M0-656.23)+2:87981];[D109+1:2219, D126+1:72993, D138+1:53643, D144+1:50730, D168+1:20292, D186+1:106550, D204+…	{38173@34}	T	0	0	0	0	1.02284	10.1825	1	6	656.228	H1N1A1	FALSE	1.05743	(N(H(A)))	Level3	DIPTNSPELEETLTHTITK_H1N1A1		{@7[18-4]}{@7[16-4]}{@7[14-4]}{@7[12-4]}{@7[6-4]}{@7[4-4]}
C:\Users\Bertozzi Lab\Desktop\Stacy\Raw Files\Mucinome Raw Files\OC107\200921_SAM_OC107_Asc2_Slice1.raw	20529	41.7302	20480	743.361	4	2969.42	P19827	Homo sapiens OX=9606	Inter-alpha-trypsin inhibitor heavy chain H1	[641 to 661]	RTFVLSALQPSPTHSSSNTQR	R,L	RTFVLSALQPSPTHSSSNT[O-Glycosylation:H1N1A1 on X]QR	1	2969.41	24.2157	0	{20529@[b1+1, b3+1, b4+1, b5+2, b6+1, b7+2, b8+1, b9+1, b11+1, b13+1];[y1+1, y3+1, y5+1, y6+1, y7+1, y8+2, y9+1, y10+2, y11+2, y12+2, y13+2, y14+2];[(M0-453.15)+3, (M0-656.23)+3];[D126+1, D138+1, D144+1, D168+1, D186+1, D204+1, D274+1, D292+1, D366+1]}	{20529@[b1+1:157.10881, b3+1:405.22522, b4+1:504.29371, b5+2:309.19274, b6+1:704.41071, b7+2:388.22727, b8+1:888.53148, b9+1:1016.58966, b11+1:1200.67212, b13+1:1398.79114];[y1+1:175.11916, y3+1:404.22623, y5+1:605.30249, y6+1:692.33156, y7+1:779.36618, y8+2:458.71476, y9+1:1017.47357, y10+2:557.76619, y11+2:601.28242, y12+2:649.80829, y13+2:713.83729, y14+2:770.37926];[(M0-453.15)+3:839.76154, (…	{20529@[b1+1:0.00042, b3+1:0.00074, b4+1:0.00081, b5+2:0.00124, b6+1:0.00172, b7+2:0.00117, b8+1:0.00132, b9+1:0.00092, b11+1:-0.00141, b13+1:0.01716];[y1+1:0.00020, y3+1:0.00102, y5+1:0.00233, y6+1:-0.00063, y7+1:0.00196, y8+2:-0.00088, y9+1:0.00276, y10+2:0.00153, y11+2:0.00197, y12+2:0.00095, y13+2:0.00036, y14+2:0.00023];[(M0-453.15)+3:0.00086, (M0-656.23)+3:0.00254];[D126+1:0.00036, D138+1:0…	{20529@[b1+1:2.71, b3+1:1.83, b4+1:1.62, b5+2:2.02, b6+1:2.44, b7+2:1.51, b8+1:1.48, b9+1:0.91, b11+1:-1.18, b13+1:12.28];[y1+1:1.17, y3+1:2.53, y5+1:3.85, y6+1:-0.92, y7+1:2.52, y8+2:-0.96, y9+1:2.72, y10+2:1.37, y11+2:1.64, y12+2:0.73, y13+2:0.25, y14+2:0.15];[(M0-453.15)+3:0.34, (M0-656.23)+3:1.10];[D126+1:2.90, D138+1:1.78, D144+1:1.74, D168+1:1.58, D186+1:3.77, D204+1:3.57, D274+1:2.26, D292…	{20529@[b1+1:5328, b3+1:13397, b4+1:52281, b5+2:8790, b6+1:73947, b7+2:21117, b8+1:184018, b9+1:146036, b11+1:24514, b13+1:4569];[y1+1:17882, y3+1:4146, y5+1:7976, y6+1:35125, y7+1:76310, y8+2:41596, y9+1:17114, y10+2:186372, y11+2:49418, y12+2:587612, y13+2:11005, y14+2:9956];[(M0-453.15)+3:12414, (M0-656.23)+3:445122];[D126+1:64337, D138+1:46821, D144+1:46807, D168+1:21226, D186+1:110922, D204+…	{20529@33}	T	0	0	0	0	2.04848	9.07906	1	8	656.228	H1N1A1	FALSE	1.0003	(N(H(A)))	Level3	RTFVLSALQPSPTHSSSNTQR_H1N1A1		{@7[19-4]}{@7[17-4]}{@7[16-4]}{@7[15-4]}{@7[13-4]}{@7[11-4]}{@7[6-4]}{@7[2-4]}
C:\Users\Bertozzi Lab\Desktop\Stacy\Raw Files\Mucinome Raw Files\OC107\200921_SAM_OC107_Asc2_Slice5.raw	38195	59.4415	38149	932.443	3	2794.31	P01042	Homo sapiens OX=9606	Kininogen-1	[270 to 288]	DIPTNSPELEETLTHTITK	R,L	DIPTNSPELEETLTHTIT[O-Glycosylation:H1N1A1 on X]K	1	2794.3	24.212	0	{38195@[b2+1, b3+1, b5+1, b6+1, b7+1, b10+1];[y1+1, y2+1, y3+1, y4+1, y5+1, y6+1, y7+1, y8+1, y9+1, y10+1, y11+1, y12+1, y13+1, y14+1, y15+1, y16+2, y17+2];[(M0-656.23)+2];[D126+1, D138+1, D144+1, D168+1, D186+1, D204+1, D274+1, D292+1, D366+1]}	{38195@[b2+1:229.11838, b3+1:326.17090, b5+1:541.25989, b6+1:628.29333, b7+1:725.34698, b10+1:1096.49646];[y1+1:147.11266, y2+1:248.15993, y3+1:361.24460, y4+1:462.29270, y5+1:599.34797, y6+1:700.39960, y7+1:813.48212, y8+1:914.53284, y9+1:1043.57214, y10+1:1172.61768, y11+1:1285.69424, y12+1:1414.73999, y13+1:1511.79476, y14+1:1598.82405, y15+1:1712.87158, y16+2:907.46205, y17+2:955.98844];[(M0-…	{38195@[b2+1:0.00009, b3+1:-0.00015, b5+1:-0.00177, b6+1:-0.00035, b7+1:0.00054, b10+1:-0.01924];[y1+1:-0.00015, y2+1:-0.00056, y3+1:0.00005, y4+1:0.00047, y5+1:-0.00317, y6+1:0.00078, y7+1:-0.00076, y8+1:0.00228, y9+1:-0.00101, y10+1:0.00193, y11+1:-0.00557, y12+1:-0.00241, y13+1:-0.00040, y14+1:-0.00314, y15+1:0.00146, y16+2:-0.00097, y17+2:-0.00096];[(M0-656.23)+2:-0.00120];[D126+1:0.00008, D1…	{38195@[b2+1:0.41, b3+1:-0.46, b5+1:-3.27, b6+1:-0.55, b7+1:0.74, b10+1:-17.56];[y1+1:-1.02, y2+1:-2.25, y3+1:0.14, y4+1:1.02, y5+1:-5.29, y6+1:1.12, y7+1:-0.94, y8+1:2.49, y9+1:-0.97, y10+1:1.65, y11+1:-4.33, y12+1:-1.71, y13+1:-0.27, y14+1:-1.96, y15+1:0.85, y16+2:-0.53, y17+2:-0.50];[(M0-656.23)+2:-0.56];[D126+1:0.67, D138+1:0.45, D144+1:0.35, D168+1:-0.34, D186+1:1.51, D204+1:1.69, D274+1:-0.…	{38195@[b2+1:10071, b3+1:3901, b5+1:7864, b6+1:19976, b7+1:3509, b10+1:3346];[y1+1:10650, y2+1:16190, y3+1:10668, y4+1:15671, y5+1:15826, y6+1:25731, y7+1:9153, y8+1:16472, y9+1:20356, y10+1:21390, y11+1:11327, y12+1:4854, y13+1:85647, y14+1:24981, y15+1:5304, y16+2:11408, y17+2:298027];[(M0-656.23)+2:92442];[D126+1:67049, D138+1:44900, D144+1:46567, D168+1:23075, D186+1:90600, D204+1:97893, D274…	{38195@33}	T	0	0	0	0	1.02632	9.17678	1	6	656.228	H1N1A1	FALSE	0.964185	(N(H(A)))	Level3	DIPTNSPELEETLTHTITK_H1N1A1		{@7[18-4]}{@7[16-4]}{@7[14-4]}{@7[12-4]}{@7[6-4]}{@7[4-4]}
C:\Users\Bertozzi Lab\Desktop\Stacy\Raw Files\Mucinome Raw Files\OC107\200921_SAM_OC107_Asc2_Slice2.raw	28237	48.0778	28188	938.78	3	2813.32	P19827	Homo sapiens OX=9606	Inter-alpha-trypsin inhibitor heavy chain H1	[642 to 661]	TFVLSALQPSPTHSSSNTQR	R,L	TFVLSALQPSPTHSSSNT[O-Glycosylation:H1N1A1 on X]QR	1	2813.31	24.1998	0	{28237@[b2+1, b3+1, b4+1, b5+1, b6+1, b7+1, b8+1];[y1+1, y3+1, y5+1, y6+1, y7+1, y8+1, y9+1, y10+2, y11+2, y12+2, y13+2, y14+2, y15+2, y16+1, y17+2, y18+2];[(M0-656.23)+2];[D126+1, D138+1, D144+1, D168+1, D186+1, D204+1, D274+1, D292+1, D366+1]}	{28237@[b2+1:249.12375, b3+1:348.19223, b4+1:461.27734, b5+1:548.30841, b6+1:619.34727, b7+1:732.43100, b8+1:860.48724];[y1+1:175.11911, y3+1:404.22586, y5+1:605.29974, y6+1:692.33348, y7+1:779.36383, y8+1:916.42377, y9+1:1017.48004, y10+2:557.76631, y11+2:601.28224, y12+2:649.80826, y13+2:713.83871, y14+2:770.37799, y15+2:805.89715, y16+1:1697.82202, y17+2:905.95608, y18+2:955.49213];[(M0-656.23…	{28237@[b2+1:0.00038, b3+1:0.00045, b4+1:0.00150, b5+1:0.00054, b6+1:0.00228, b7+1:0.00195, b8+1:-0.00039];[y1+1:0.00016, y3+1:0.00065, y5+1:-0.00042, y6+1:0.00129, y7+1:-0.00039, y8+1:0.00063, y9+1:0.00923, y10+2:0.00176, y11+2:0.00160, y12+2:0.00089, y13+2:0.00321, y14+2:-0.00230, y15+2:-0.00111, y16+1:0.00187, y17+2:0.00066, y18+2:0.00435];[(M0-656.23)+2:0.00161];[D126+1:0.00028, D138+1:0.0002…	{28237@[b2+1:1.53, b3+1:1.30, b4+1:3.25, b5+1:0.98, b6+1:3.69, b7+1:2.66, b8+1:-0.46];[y1+1:0.91, y3+1:1.62, y5+1:-0.70, y6+1:1.87, y7+1:-0.50, y8+1:0.69, y9+1:9.08, y10+2:1.58, y11+2:1.33, y12+2:0.68, y13+2:2.25, y14+2:-1.50, y15+2:-0.69, y16+1:1.10, y17+2:0.36, y18+2:2.28];[(M0-656.23)+2:0.75];[D126+1:2.26, D138+1:1.90, D144+1:1.21, D168+1:1.86, D186+1:2.95, D204+1:0.57, D274+1:0.64, D292+1:1.3…	{28237@[b2+1:141935, b3+1:80192, b4+1:14072, b5+1:8146, b6+1:29395, b7+1:15118, b8+1:10116];[y1+1:10662, y3+1:3571, y5+1:5414, y6+1:11781, y7+1:27836, y8+1:17162, y9+1:4620, y10+2:29522, y11+2:10410, y12+2:98969, y13+2:6912, y14+2:20089, y15+2:24624, y16+1:10656, y17+2:39405, y18+2:34954];[(M0-656.23)+2:176912];[D126+1:22411, D138+1:30264, D144+1:22790, D168+1:15159, D186+1:60487, D204+1:71868, D…	{28237@33}	T	0	0	0	0	1.04247	9.10131	1	8	656.228	H1N1A1	FALSE	1.32793	(N(H(A)))	Level3	TFVLSALQPSPTHSSSNTQR_H1N1A1		{@7[18-4]}{@7[16-4]}{@7[15-4]}{@7[14-4]}{@7[12-4]}{@7[10-4]}{@7[5-4]}{@7[1-4]}
C:\Users\Bertozzi Lab\Desktop\Stacy\Raw Files\Mucinome Raw Files\OC107\200921_SAM_OC107_Asc2_Slice5.raw	30946	49.7369	30895	891.439	3	2671.3	P02765	Homo sapiens OX=9606	Alpha-2-HS-glycoprotein	[341 to 361]	TVVQPSVGAAAGPVVPPCPGR	R,I	TVVQPS[O-Glycosylation:H1N1A1 on X]VGAAAGPVVPPC[Common Fixed:Carbamidomethyl on C]PGR	2	2671.29	23.3728	0	{30946@[b2+1, b3+1, b4+1, b7+1, b9+1, b10+1, b11+1, b12+1, b14+1, b15+1];[y1+1, y3+1, y5+1, y6+1, y7+1, y9+1, y10+1, y11+1, y12+1, y13+1, y14+1, y16+1, y17+1];[D126+1, D138+1, D144+1, D168+1, D186+1, D204+1, D274+1, D292+1, D366+1]}	{30946@[b2+1:201.12344, b3+1:300.19174, b4+1:428.25006, b7+1:711.40436, b9+1:839.46112, b10+1:910.49799, b11+1:981.52924, b12+1:1038.55811, b14+1:1234.67383, b15+1:1333.75077];[y1+1:175.11877, y3+1:329.19287, y5+1:586.27740, y6+1:683.32848, y7+1:782.39795, y9+1:978.51708, y10+1:1035.53890, y11+1:1106.57791, y12+1:1177.61267, y13+1:1248.64758, y14+1:1305.67371, y16+1:1491.77222, y17+1:1588.82542];…	{30946@[b2+1:0.00007, b3+1:-0.00004, b4+1:-0.00030, b7+1:0.00079, b9+1:-0.00102, b10+1:-0.00127, b11+1:-0.00714, b12+1:0.00027, b14+1:-0.00518, b15+1:0.00334];[y1+1:-0.00018, y3+1:-0.00031, y5+1:0.00081, y6+1:-0.00088, y7+1:0.00018, y9+1:-0.00187, y10+1:-0.00151, y11+1:0.00039, y12+1:-0.00197, y13+1:-0.00417, y14+1:0.00049, y16+1:-0.00144, y17+1:-0.00100];[D126+1:0.00015, D138+1:0.00011, D144+1:0…	{30946@[b2+1:0.37, b3+1:-0.14, b4+1:-0.70, b7+1:1.11, b9+1:-1.22, b10+1:-1.40, b11+1:-7.28, b12+1:0.26, b14+1:-4.20, b15+1:2.51];[y1+1:-1.02, y3+1:-0.94, y5+1:1.39, y6+1:-1.29, y7+1:0.23, y9+1:-1.91, y10+1:-1.46, y11+1:0.35, y12+1:-1.67, y13+1:-3.34, y14+1:0.38, y16+1:-0.97, y17+1:-0.63];[D126+1:1.16, D138+1:0.78, D144+1:0.67, D168+1:-0.43, D186+1:0.76, D204+1:-0.41, D274+1:-0.54, D292+1:1.38, D3…	{30946@[b2+1:18730, b3+1:7854, b4+1:10633, b7+1:7708, b9+1:5901, b10+1:9775, b11+1:12455, b12+1:13470, b14+1:5844, b15+1:8385];[y1+1:3389, y3+1:9356, y5+1:8631, y6+1:186151, y7+1:21495, y9+1:33099, y10+1:26646, y11+1:19669, y12+1:9295, y13+1:8667, y14+1:29319, y16+1:5638, y17+1:40751];[D126+1:14340, D138+1:10284, D144+1:9885, D168+1:8509, D186+1:31233, D204+1:32418, D274+1:105151, D292+1:21261, D…	{30946@32}	T	0	0	0	0	0	9.17879	1	2	656.228	H1N1A1	FALSE	1.04032	(N(H(A)))	Level3	TVVQPSVGAAAGPVVPPCPGR_H1N1A1		{@7[6-4]}{@7[1-4]}
C:\Users\Bertozzi Lab\Desktop\Stacy\Raw Files\Mucinome Raw Files\OC107\200921_SAM_OC107_Asc2_Slice2.raw	25579	44.5746	25550	816.135	4	3260.51	P19827	Homo sapiens OX=9606	Inter-alpha-trypsin inhibitor heavy chain H1	[641 to 661]	RTFVLSALQPSPTHSSSNTQR	R,L	RTFVLSALQPSPTHSSSNT[O-Glycosylation:H1N1A2 on X]QR	1	3260.51	23.2477	0	{25579@[b1+1, b3+1, b4+1, b5+1, b6+1, b7+1, b8+1, b9+1, b11+1, b13+1];[y1+1, y4+1, y5+1, y6+1, y7+1, y8+1, y9+1, y10+2, y11+1, y12+2, y13+1];[(M0-744.24)+3, (M0-947.32)+3];[D109+1, D126+1, D138+1, D144+1, D168+1, D186+1, D204+1, D274+1, D292+1, D366+1]}	{25579@[b1+1:157.10829, b3+1:405.22531, b4+1:504.29243, b5+1:617.37693, b6+1:704.40918, b7+1:775.44727, b8+1:888.52995, b9+1:1016.59033, b11+1:1200.67959, b13+1:1398.77234];[y1+1:175.11963, y4+1:518.27228, y5+1:605.30176, y6+1:692.33411, y7+1:779.36499, y8+1:916.42126, y9+1:1017.47161, y10+2:557.76627, y11+1:1201.55331, y12+2:649.80861, y13+1:1426.66435];[(M0-744.24)+3:839.76377, (M0-947.32)+3:77…	{25579@[b1+1:-0.00010, b3+1:0.00083, b4+1:-0.00047, b5+1:-0.00003, b6+1:0.00019, b7+1:0.00117, b8+1:-0.00021, b9+1:0.00159, b11+1:0.00606, b13+1:-0.00164];[y1+1:0.00068, y4+1:0.00414, y5+1:0.00159, y6+1:0.00191, y7+1:0.00077, y8+1:-0.00187, y9+1:0.00080, y10+2:0.00168, y11+1:-0.00229, y12+2:0.00157, y13+1:-0.00260];[(M0-744.24)+3:0.00755, (M0-947.32)+3:0.00208];[D109+1:0.00026, D126+1:0.00032, D1…	{25579@[b1+1:-0.61, b3+1:2.06, b4+1:-0.93, b5+1:-0.04, b6+1:0.27, b7+1:1.51, b8+1:-0.24, b9+1:1.57, b11+1:5.05, b13+1:-1.17];[y1+1:3.89, y4+1:8.01, y5+1:2.64, y6+1:2.77, y7+1:0.99, y8+1:-2.05, y9+1:0.79, y10+2:1.51, y11+1:-1.91, y12+2:1.21, y13+1:-1.82];[(M0-744.24)+3:3.00, (M0-947.32)+3:0.90];[D109+1:2.40, D126+1:2.53, D138+1:2.01, D144+1:1.85, D168+1:1.58, D186+1:1.75, D204+1:2.85, D274+1:1.98,…	{25579@[b1+1:5386, b3+1:12100, b4+1:41996, b5+1:42566, b6+1:64336, b7+1:327166, b8+1:145395, b9+1:162695, b11+1:26012, b13+1:6357];[y1+1:15622, y4+1:3488, y5+1:9819, y6+1:26189, y7+1:63666, y8+1:28100, y9+1:18263, y10+2:147305, y11+1:18300, y12+2:479474, y13+1:9604];[(M0-744.24)+3:53463, (M0-947.32)+3:919205];[D109+1:2476, D126+1:58855, D138+1:46914, D144+1:39466, D168+1:29054, D186+1:100298, D20…	{25579@33}	T	0	0	0	0	2.09175	10.0932	1	8	947.323	H1N1A2	FALSE	1.18871	(N(H(A))(A))	Level3	RTFVLSALQPSPTHSSSNTQR_H1N1A2		{@21[19-7]}{@21[17-7]}{@21[16-7]}{@21[15-7]}{@21[13-7]}{@21[11-7]}{@21[6-7]}{@21[2-7]}
C:\Users\Bertozzi Lab\Desktop\Stacy\Raw Files\Mucinome Raw Files\OC107\200921_SAM_OC107_Asc2_Slice2.raw	28320	48.1919	28302	938.779	3	2813.31	P19827	Homo sapiens OX=9606	Inter-alpha-trypsin inhibitor heavy chain H1	[642 to 661]	TFVLSALQPSPTHSSSNTQR	R,L	TFVLSALQPSPTHSSSNT[O-Glycosylation:H1N1A1 on X]QR	1	2813.31	23.2331	0	{28320@[b2+1, b3+1, b4+1, b5+1, b6+1, b7+1, b8+1];[y1+1, y3+1, y5+1, y6+1, y7+1, y8+1, y10+2, y11+2, y12+2, y13+1, y14+1, y15+1, y16+2, y17+2];[(M0-453.15)+2, (M0-656.23)+2];[D126+1, D138+1, D144+1, D168+1, D186+1, D204+1, D274+1, D292+1, D366+1]}	{28320@[b2+1:249.12388, b3+1:348.19164, b4+1:461.27625, b5+1:548.30713, b6+1:619.34595, b7+1:732.43066, b8+1:860.48995];[y1+1:175.11951, y3+1:404.22195, y5+1:605.30090, y6+1:692.33624, y7+1:779.36582, y8+1:916.42535, y10+2:557.76668, y11+2:601.28081, y12+2:649.80890, y13+1:1426.66941, y14+1:1539.74146, y15+1:1610.79326, y16+2:849.41426, y17+2:905.95768];[(M0-453.15)+2:1181.09155, (M0-656.23)+2:10…	{28320@[b2+1:0.00051, b3+1:-0.00015, b4+1:0.00040, b5+1:-0.00075, b6+1:0.00096, b7+1:0.00161, b8+1:0.00232];[y1+1:0.00055, y3+1:-0.00325, y5+1:0.00074, y6+1:0.00405, y7+1:0.00160, y8+1:0.00222, y10+2:0.00251, y11+2:-0.00127, y12+2:0.00215, y13+1:0.00247, y14+1:-0.00955, y15+1:0.00513, y16+2:0.00110, y17+2:0.00387];[(M0-453.15)+2:0.00774, (M0-656.23)+2:0.00044];[D126+1:0.00024, D138+1:0.00041, D14…	{28320@[b2+1:2.06, b3+1:-0.42, b4+1:0.87, b5+1:-1.36, b6+1:1.55, b7+1:2.20, b8+1:2.70];[y1+1:3.19, y3+1:-8.07, y5+1:1.22, y6+1:5.86, y7+1:2.05, y8+1:2.43, y10+2:2.25, y11+2:-1.06, y12+2:1.66, y13+1:1.73, y14+1:-6.21, y15+1:3.19, y16+2:0.65, y17+2:2.14];[(M0-453.15)+2:3.28, (M0-656.23)+2:0.20];[D126+1:1.96, D138+1:3.01, D144+1:2.38, D168+1:1.03, D186+1:1.83, D204+1:0.64, D274+1:0.42, D292+1:-0.09,…	{28320@[b2+1:86033, b3+1:56167, b4+1:10223, b5+1:3131, b6+1:23308, b7+1:9754, b8+1:6417];[y1+1:5174, y3+1:3119, y5+1:3583, y6+1:9085, y7+1:14031, y8+1:10166, y10+2:22928, y11+2:7261, y12+2:105708, y13+1:14322, y14+1:13263, y15+1:7848, y16+2:52577, y17+2:52710];[(M0-453.15)+2:13392, (M0-656.23)+2:86594];[D126+1:18971, D138+1:21264, D144+1:13846, D168+1:7729, D186+1:45877, D204+1:45482, D274+1:1003…	{28320@32}	T	0	0	0	0	2.03778	9.10949	1	8	656.228	H1N1A1	FALSE	1.53579	(N(H(A)))	Level3	TFVLSALQPSPTHSSSNTQR_H1N1A1		{@7[18-4]}{@7[16-4]}{@7[15-4]}{@7[14-4]}{@7[12-4]}{@7[10-4]}{@7[5-4]}{@7[1-4]}
C:\Users\Bertozzi Lab\Desktop\Stacy\Raw Files\Mucinome Raw Files\OC107\200921_SAM_OC107_Asc2_Slice3.raw	23009	41.7031	22958	743.362	4	2969.42	P19827	Homo sapiens OX=9606	Inter-alpha-trypsin inhibitor heavy chain H1	[641 to 661]	RTFVLSALQPSPTHSSSNTQR	R,L	RTFVLSALQPSPTHSSSNT[O-Glycosylation:H1N1A1 on X]QR	1	2969.41	23.2222	0	{23009@[b1+1, b3+1, b4+1, b5+1, b6+1, b7+1, b8+1, b9+2, b11+1];[y1+1, y2+1, y5+1, y6+1, y7+1, y8+2, y9+1, y10+2, y11+2, y12+2, y13+1, y14+2];[(M0-453.15)+3, (M0-656.23)+3];[D109+1, D126+1, D138+1, D144+1, D168+1, D186+1, D204+1, D274+1, D292+1, D366+1]}	{23009@[b1+1:157.10873, b3+1:405.22466, b4+1:504.29307, b5+1:617.37834, b6+1:704.40961, b7+1:775.44739, b8+1:888.53149, b9+2:508.79865, b11+1:1200.67212];[y1+1:175.11894, y2+1:303.17831, y5+1:605.29926, y6+1:692.33557, y7+1:779.36475, y8+2:458.71544, y9+1:1017.47058, y10+2:557.76598, y11+2:601.28367, y12+2:649.80829, y13+1:1426.65540, y14+2:770.37935];[(M0-453.15)+3:839.76224, (M0-656.23)+3:772.0…	{23009@[b1+1:0.00035, b3+1:0.00018, b4+1:0.00017, b5+1:0.00138, b6+1:0.00062, b7+1:0.00129, b8+1:0.00133, b9+2:0.00129, b11+1:-0.00141];[y1+1:-0.00001, y2+1:0.00078, y5+1:-0.00091, y6+1:0.00338, y7+1:0.00053, y8+2:0.00048, y9+1:-0.00023, y10+2:0.00110, y11+2:0.00447, y12+2:0.00095, y13+1:-0.01155, y14+2:0.00042];[(M0-453.15)+3:0.00297, (M0-656.23)+3:0.00307];[D109+1:0.00024, D126+1:0.00022, D138+…	{23009@[b1+1:2.22, b3+1:0.46, b4+1:0.34, b5+1:2.24, b6+1:0.88, b7+1:1.67, b8+1:1.50, b9+2:1.27, b11+1:-1.18];[y1+1:-0.06, y2+1:2.60, y5+1:-1.50, y6+1:4.89, y7+1:0.68, y8+2:0.52, y9+1:-0.23, y10+2:0.99, y11+2:3.72, y12+2:0.73, y13+1:-8.10, y14+2:0.27];[(M0-453.15)+3:1.18, (M0-656.23)+3:1.33];[D109+1:2.26, D126+1:1.77, D138+1:1.90, D144+1:2.38, D168+1:2.04, D186+1:1.92, D204+1:1.54, D274+1:1.87, D2…	{23009@[b1+1:3796, b3+1:8263, b4+1:31659, b5+1:31708, b6+1:45111, b7+1:216835, b8+1:95629, b9+2:3532, b11+1:13836];[y1+1:12182, y2+1:3911, y5+1:6835, y6+1:25369, y7+1:43186, y8+2:26206, y9+1:13165, y10+2:103732, y11+2:31931, y12+2:312219, y13+1:6020, y14+2:3865];[(M0-453.15)+3:5720, (M0-656.23)+3:249268];[D109+1:2962, D126+1:35025, D138+1:31739, D144+1:27117, D168+1:11054, D186+1:59994, D204+1:61…	{23009@33}	T	0	0	0	0	2.04378	10.0738	1	8	656.228	H1N1A1	FALSE	1.17042	(N(H(A)))	Level3	RTFVLSALQPSPTHSSSNTQR_H1N1A1		{@7[19-4]}{@7[17-4]}{@7[16-4]}{@7[15-4]}{@7[13-4]}{@7[11-4]}{@7[6-4]}{@7[2-4]}
C:\Users\Bertozzi Lab\Desktop\Stacy\Raw Files\Mucinome Raw Files\OC107\200921_SAM_OC107_Asc2_Slice3.raw	23047	41.7523	22987	743.361	4	2969.42	P19827	Homo sapiens OX=9606	Inter-alpha-trypsin inhibitor heavy chain H1	[641 to 661]	RTFVLSALQPSPTHSSSNTQR	R,L	RTFVLSALQPSPTHSSSNT[O-Glycosylation:H1N1A1 on X]QR	1	2969.41	23.2018	0	{23047@[b1+1, b3+1, b4+1, b5+1, b6+2, b7+2, b8+1, b9+1, b11+1];[y1+1, y2+1, y3+1, y5+1, y6+1, y7+1, y8+2, y9+1, y10+2, y11+2, y12+2, y13+1, y14+2];[(M0-656.23)+3];[D126+1, D138+1, D144+1, D168+1, D186+1, D204+1, D274+1, D292+1, D366+1]}	{23047@[b1+1:157.10818, b3+1:405.22522, b4+1:504.29377, b5+1:617.37876, b6+2:352.70841, b7+2:388.22693, b8+1:888.53113, b9+1:1016.58983, b11+1:1200.67834];[y1+1:175.11926, y2+1:303.17914, y3+1:404.22534, y5+1:605.30145, y6+1:692.33374, y7+1:779.36524, y8+2:458.71623, y9+1:1017.46972, y10+2:557.76615, y11+2:601.28254, y12+2:649.80848, y13+1:1426.65812, y14+2:770.37743];[(M0-656.23)+3:772.06895];[D…	{23047@[b1+1:-0.00020, b3+1:0.00074, b4+1:0.00087, b5+1:0.00181, b6+2:0.00055, b7+2:0.00048, b8+1:0.00096, b9+1:0.00109, b11+1:0.00481];[y1+1:0.00031, y2+1:0.00161, y3+1:0.00013, y5+1:0.00129, y6+1:0.00155, y7+1:0.00102, y8+2:0.00206, y9+1:-0.00109, y10+2:0.00144, y11+2:0.00221, y12+2:0.00132, y13+1:-0.00882, y14+2:-0.00343];[(M0-656.23)+3:0.00247];[D126+1:0.00028, D138+1:0.00048, D144+1:0.00026,…	{23047@[b1+1:-1.30, b3+1:1.83, b4+1:1.74, b5+1:2.93, b6+2:0.78, b7+2:0.62, b8+1:1.09, b9+1:1.07, b11+1:4.01];[y1+1:1.78, y2+1:5.32, y3+1:0.33, y5+1:2.13, y6+1:2.24, y7+1:1.31, y8+2:2.25, y9+1:-1.07, y10+2:1.29, y11+2:1.84, y12+2:1.02, y13+1:-6.19, y14+2:-2.23];[(M0-656.23)+3:1.07];[D126+1:2.20, D138+1:3.51, D144+1:1.85, D168+1:2.86, D186+1:2.08, D204+1:2.93, D274+1:1.53, D292+1:1.17, D366+1:1.03]}	{23047@[b1+1:4178, b3+1:8416, b4+1:50549, b5+1:44100, b6+2:9636, b7+2:14762, b8+1:135720, b9+1:109148, b11+1:20301];[y1+1:16500, y2+1:2931, y3+1:4310, y5+1:7324, y6+1:29715, y7+1:66420, y8+2:34632, y9+1:13759, y10+2:158919, y11+2:45221, y12+2:446147, y13+1:5158, y14+2:12122];[(M0-656.23)+3:355253];[D126+1:48055, D138+1:47727, D144+1:40014, D168+1:16401, D186+1:93669, D204+1:96701, D274+1:204767, …	{23047@32}	T	0	0	0	0	1.04493	9.07897	1	8	656.228	H1N1A1	FALSE	1.28222	(N(H(A)))	Level3	RTFVLSALQPSPTHSSSNTQR_H1N1A1		{@7[19-4]}{@7[17-4]}{@7[16-4]}{@7[15-4]}{@7[13-4]}{@7[11-4]}{@7[6-4]}{@7[2-4]}
C:\Users\Bertozzi Lab\Desktop\Stacy\Raw Files\Mucinome Raw Files\OC107\200921_SAM_OC107_Asc2_Slice6.raw	31895	48.0801	31843	891.438	3	2671.29	P02765	Homo sapiens OX=9606	Alpha-2-HS-glycoprotein	[341 to 361]	TVVQPSVGAAAGPVVPPCPGR	R,I	TVVQPS[O-Glycosylation:H1N1A1 on X]VGAAAGPVVPPC[Common Fixed:Carbamidomethyl on C]PGR	2	2671.29	22.3388	0	{31895@[b1+1, b2+1, b3+1, b4+1, b7+1, b9+1, b10+1, b11+1, b12+1, b15+1];[y1+1, y3+1, y5+1, y6+1, y7+1, y9+1, y10+1, y11+1, y12+1, y14+1, y15+1, y17+2];[D126+1, D138+1, D144+1, D168+1, D186+1, D204+1, D274+1, D292+1, D366+1]}	{31895@[b1+1:102.05499, b2+1:201.12350, b3+1:300.19125, b4+1:428.24945, b7+1:711.40887, b9+1:839.46497, b10+1:910.50189, b11+1:981.53546, b12+1:1038.55396, b15+1:1333.74060];[y1+1:175.11789, y3+1:329.19278, y5+1:586.27399, y6+1:683.32903, y7+1:782.39749, y9+1:978.51617, y10+1:1035.54324, y11+1:1106.57596, y12+1:1177.61299, y14+1:1305.66797, y15+1:1404.73853, y17+2:794.91817];[D126+1:126.05506, D1…	{31895@[b1+1:0.00003, b2+1:0.00014, b3+1:-0.00053, b4+1:-0.00091, b7+1:0.00531, b9+1:0.00282, b10+1:0.00263, b11+1:-0.00091, b12+1:-0.00388, b15+1:-0.00683];[y1+1:-0.00106, y3+1:-0.00040, y5+1:-0.00261, y6+1:-0.00033, y7+1:-0.00028, y9+1:-0.00278, y10+1:0.00283, y11+1:-0.00157, y12+1:-0.00164, y14+1:-0.00525, y15+1:-0.00311, y17+2:0.00264];[D126+1:0.00011, D138+1:-0.00020, D144+1:-0.00050, D168+1…	{31895@[b1+1:0.30, b2+1:0.68, b3+1:-1.77, b4+1:-2.13, b7+1:7.47, b9+1:3.37, b10+1:2.90, b11+1:-0.93, b12+1:-3.74, b15+1:-5.12];[y1+1:-6.10, y3+1:-1.22, y5+1:-4.45, y6+1:-0.48, y7+1:-0.35, y9+1:-2.85, y10+1:2.73, y11+1:-1.42, y12+1:-1.40, y14+1:-4.02, y15+1:-2.21, y17+2:1.66];[D126+1:0.92, D138+1:-1.44, D144+1:-3.49, D168+1:-3.81, D186+1:0.43, D204+1:0.04, D274+1:0.30, D292+1:-0.72, D366+1:-2.51]}	{31895@[b1+1:2563, b2+1:19008, b3+1:6949, b4+1:5937, b7+1:5570, b9+1:5825, b10+1:5821, b11+1:10245, b12+1:12415, b15+1:9201];[y1+1:3866, y3+1:4846, y5+1:8677, y6+1:118746, y7+1:14002, y9+1:26022, y10+1:22528, y11+1:14865, y12+1:10117, y14+1:19891, y15+1:4908, y17+2:15380];[D126+1:13745, D138+1:9681, D144+1:8738, D168+1:3532, D186+1:26521, D204+1:28790, D274+1:76072, D292+1:15274, D366+1:7363]}	{31895@31}	T	0	0	0	0	0	9.18503	1	2	656.228	H1N1A1	FALSE	1.10785	(N(H(A)))	Level3	TVVQPSVGAAAGPVVPPCPGR_H1N1A1		{@7[6-4]}{@7[1-4]}
C:\Users\Bertozzi Lab\Desktop\Stacy\Raw Files\Mucinome Raw Files\OC107\200921_SAM_OC107_Asc2_Slice6.raw	31834	48.001	31767	891.44	3	2671.3	P02765	Homo sapiens OX=9606	Alpha-2-HS-glycoprotein	[341 to 361]	TVVQPSVGAAAGPVVPPCPGR	R,I	TVVQPS[O-Glycosylation:H1N1A1 on X]VGAAAGPVVPPC[Common Fixed:Carbamidomethyl on C]PGR	2	2671.29	22.299	0	{31834@[b1+1, b2+1, b3+1, b4+1, b7+1, b9+1, b10+1, b11+1, b12+1, b14+1, b15+1];[y3+1, y5+1, y6+1, y7+1, y9+1, y10+1, y11+1, y12+1, y14+1, y16+1, y17+2];[D126+1, D138+1, D144+1, D168+1, D186+1, D204+1, D274+1, D292+1]}	{31834@[b1+1:102.05486, b2+1:201.12384, b3+1:300.19092, b4+1:428.25018, b7+1:711.40436, b9+1:839.46106, b10+1:910.50061, b11+1:981.53699, b12+1:1038.55483, b14+1:1234.67700, b15+1:1333.74622];[y3+1:329.19254, y5+1:586.27808, y6+1:683.32871, y7+1:782.39465, y9+1:978.51842, y10+1:1035.54025, y11+1:1106.58203, y12+1:1177.61365, y14+1:1305.67883, y16+1:1491.77625, y17+2:794.91767];[D126+1:126.05504, …	{31834@[b1+1:-0.00009, b2+1:0.00047, b3+1:-0.00086, b4+1:-0.00018, b7+1:0.00079, b9+1:-0.00108, b10+1:0.00135, b11+1:0.00062, b12+1:-0.00300, b14+1:-0.00201, b15+1:-0.00121];[y3+1:-0.00064, y5+1:0.00148, y6+1:-0.00064, y7+1:-0.00312, y9+1:-0.00052, y10+1:-0.00016, y11+1:0.00451, y12+1:-0.00099, y14+1:0.00562, y16+1:0.00259, y17+2:0.00164];[D126+1:0.00009, D138+1:0.00021, D144+1:-0.00029, D168+1:-…	{31834@[b1+1:-0.91, b2+1:2.36, b3+1:-2.89, b4+1:-0.41, b7+1:1.11, b9+1:-1.29, b10+1:1.49, b11+1:0.63, b12+1:-2.89, b14+1:-1.63, b15+1:-0.91];[y3+1:-1.96, y5+1:2.54, y6+1:-0.94, y7+1:-3.99, y9+1:-0.54, y10+1:-0.16, y11+1:4.08, y12+1:-0.84, y14+1:4.30, y16+1:1.73, y17+2:1.04];[D126+1:0.74, D138+1:1.56, D144+1:-1.99, D168+1:-2.44, D186+1:0.43, D204+1:-0.64, D274+1:-0.09, D292+1:0.75]}	{31834@[b1+1:5862, b2+1:13760, b3+1:7193, b4+1:4158, b7+1:7591, b9+1:6575, b10+1:9156, b11+1:6546, b12+1:14809, b14+1:4785, b15+1:11347];[y3+1:4938, y5+1:8169, y6+1:132587, y7+1:13835, y9+1:29588, y10+1:27395, y11+1:19888, y12+1:6074, y14+1:27327, y16+1:5815, y17+2:18879];[D126+1:12566, D138+1:12349, D144+1:7175, D168+1:4828, D186+1:18163, D204+1:33303, D274+1:78052, D292+1:14450]}	{31834@30}	T	0	0	0	0	0	8.13999	1	2	656.228	H1N1A1	FALSE	1.72108	(N(H(A)))	Level3	TVVQPSVGAAAGPVVPPCPGR_H1N1A1		{@7[6-4]}{@7[1-4]}
C:\Users\Bertozzi Lab\Desktop\Stacy\Raw Files\Mucinome Raw Files\OC107\200921_SAM_OC107_Asc2_Slice4.raw	31726	49.9926	31672	891.44	3	2671.3	P02765	Homo sapiens OX=9606	Alpha-2-HS-glycoprotein	[341 to 361]	TVVQPSVGAAAGPVVPPCPGR	R,I	TVVQPS[O-Glycosylation:H1N1A1 on X]VGAAAGPVVPPC[Common Fixed:Carbamidomethyl on C]PGR	2	2671.29	22.2949	0	{31726@[b2+1, b3+1, b4+1, b7+1, b10+1, b11+1, b12+1, b14+1, b15+1];[y1+1, y3+1, y5+1, y6+1, y7+1, y9+1, y10+1, y11+1, y12+1, y13+1, y14+1, y16+1, y17+2];[D126+1, D138+1, D144+1, D168+1, D186+1, D204+1, D274+1, D292+1, D366+1]}	{31726@[b2+1:201.12350, b3+1:300.19122, b4+1:428.25015, b7+1:711.40430, b10+1:910.49603, b11+1:981.53644, b12+1:1038.55505, b14+1:1234.67578, b15+1:1333.74699];[y1+1:175.11830, y3+1:329.19278, y5+1:586.27686, y6+1:683.32916, y7+1:782.39557, y9+1:978.52069, y10+1:1035.54287, y11+1:1106.57657, y12+1:1177.61275, y13+1:1248.66626, y14+1:1305.67383, y16+1:1491.76331, y17+2:794.91689];[D126+1:126.05511…	{31726@[b2+1:0.00014, b3+1:-0.00056, b4+1:-0.00021, b7+1:0.00073, b10+1:-0.00323, b11+1:0.00007, b12+1:-0.00278, b14+1:-0.00323, b15+1:-0.00044];[y1+1:-0.00065, y3+1:-0.00040, y5+1:0.00026, y6+1:-0.00019, y7+1:-0.00220, y9+1:0.00174, y10+1:0.00246, y11+1:-0.00095, y12+1:-0.00189, y13+1:0.01451, y14+1:0.00061, y16+1:-0.01035, y17+2:0.00008];[D126+1:0.00017, D138+1:-0.00029, D144+1:-0.00035, D168+1…	{31726@[b2+1:0.68, b3+1:-1.87, b4+1:-0.49, b7+1:1.03, b10+1:-3.55, b11+1:0.07, b12+1:-2.68, b14+1:-2.62, b15+1:-0.33];[y1+1:-3.74, y3+1:-1.22, y5+1:0.45, y6+1:-0.28, y7+1:-2.82, y9+1:1.78, y10+1:2.38, y11+1:-0.86, y12+1:-1.61, y13+1:11.63, y14+1:0.47, y16+1:-6.94, y17+2:0.05];[D126+1:1.35, D138+1:-2.11, D144+1:-2.42, D168+1:-1.34, D186+1:1.75, D204+1:1.17, D274+1:-0.20, D292+1:-0.09, D366+1:-1.93…	{31726@[b2+1:13645, b3+1:7931, b4+1:8561, b7+1:5048, b10+1:3515, b11+1:4548, b12+1:11380, b14+1:4182, b15+1:4051];[y1+1:2767, y3+1:5575, y5+1:5986, y6+1:122133, y7+1:15088, y9+1:23019, y10+1:20525, y11+1:13909, y12+1:10905, y13+1:4913, y14+1:17691, y16+1:3785, y17+2:14487];[D126+1:14372, D138+1:10000, D144+1:9710, D168+1:4516, D186+1:19369, D204+1:34160, D274+1:74902, D292+1:14284, D366+1:4943]}	{31726@31}	T	0	0	0	0	0	9.16974	1	2	656.228	H1N1A1	FALSE	1.0299	(N(H(A)))	Level3	TVVQPSVGAAAGPVVPPCPGR_H1N1A1		{@7[6-4]}{@7[1-4]}
C:\Users\Bertozzi Lab\Desktop\Stacy\Raw Files\Mucinome Raw Files\OC107\200921_SAM_OC107_Asc2_Slice2.raw	25641	44.6556	25599	816.135	4	3260.51	P19827	Homo sapiens OX=9606	Inter-alpha-trypsin inhibitor heavy chain H1	[641 to 661]	RTFVLSALQPSPTHSSSNTQR	R,L	RTFVLSALQPSPTHSSSNT[O-Glycosylation:H1N1A2 on X]QR	1	3260.51	21.1797	0	{25641@[b1+1, b3+1, b4+1, b5+1, b6+1, b7+2, b8+2, b9+1, b11+1];[y1+1, y5+1, y6+1, y7+1, y8+2, y9+1, y10+2, y11+1, y12+2, y14+2];[(M0-744.24)+3, (M0-947.32)+3];[D126+1, D138+1, D144+1, D168+1, D186+1, D204+1, D274+1, D292+1, D366+1]}	{25641@[b1+1:157.10880, b3+1:405.22641, b4+1:504.29378, b5+1:617.37840, b6+1:704.41006, b7+2:388.22702, b8+2:444.76939, b9+1:1016.59026, b11+1:1200.67395];[y1+1:175.11945, y5+1:605.30133, y6+1:692.33339, y7+1:779.36755, y8+2:458.71606, y9+1:1017.46722, y10+2:557.76599, y11+1:1201.55343, y12+2:649.80887, y14+2:770.38246];[(M0-744.24)+3:839.76227, (M0-947.32)+3:772.06892];[D126+1:126.05525, D138+1:…	{25641@[b1+1:0.00041, b3+1:0.00193, b4+1:0.00089, b5+1:0.00144, b6+1:0.00108, b7+2:0.00066, b8+2:0.00135, b9+1:0.00152, b11+1:0.00042];[y1+1:0.00049, y5+1:0.00117, y6+1:0.00120, y7+1:0.00333, y8+2:0.00172, y9+1:-0.00359, y10+2:0.00113, y11+1:-0.00217, y12+2:0.00209, y14+2:0.00664];[(M0-744.24)+3:0.00306, (M0-947.32)+3:0.00239];[D126+1:0.00031, D138+1:0.00020, D144+1:0.00029, D168+1:0.00029, D186+…	{25641@[b1+1:2.61, b3+1:4.77, b4+1:1.77, b5+1:2.33, b6+1:1.53, b7+2:0.86, b8+2:1.52, b9+1:1.50, b11+1:0.35];[y1+1:2.84, y5+1:1.93, y6+1:1.73, y7+1:4.28, y8+2:1.88, y9+1:-3.53, y10+2:1.02, y11+1:-1.81, y12+2:1.61, y14+2:4.32];[(M0-744.24)+3:1.22, (M0-947.32)+3:1.03];[D126+1:2.44, D138+1:1.45, D144+1:2.06, D168+1:1.76, D186+1:3.53, D204+1:3.00, D274+1:0.69, D292+1:1.28, D366+1:1.75]}	{25641@[b1+1:3982, b3+1:8307, b4+1:32971, b5+1:28451, b6+1:42284, b7+2:21216, b8+2:18192, b9+1:103211, b11+1:24242];[y1+1:12359, y5+1:4924, y6+1:18854, y7+1:42267, y8+2:28320, y9+1:13449, y10+2:104731, y11+1:10647, y12+2:294974, y14+2:9562];[(M0-744.24)+3:40145, (M0-947.32)+3:642009];[D126+1:55314, D138+1:37584, D144+1:32464, D168+1:22332, D186+1:85423, D204+1:105050, D274+1:323009, D292+1:72987,…	{25641@30}	T	0	0	0	0	2.08145	9.09122	1	8	947.323	H1N1A2	FALSE	1.15771	(N(H(A))(A))	Level3	RTFVLSALQPSPTHSSSNTQR_H1N1A2		{@21[19-7]}{@21[17-7]}{@21[16-7]}{@21[15-7]}{@21[13-7]}{@21[11-7]}{@21[6-7]}{@21[2-7]}
C:\Users\Bertozzi Lab\Desktop\Stacy\Raw Files\Mucinome Raw Files\OC107\200921_SAM_OC107_Asc2_Slice6.raw	31935	48.1321	31863	891.444	3	2671.31	P02765	Homo sapiens OX=9606	Alpha-2-HS-glycoprotein	[341 to 361]	TVVQPSVGAAAGPVVPPCPGR	R,I	TVVQPS[O-Glycosylation:H1N1A1 on X]VGAAAGPVVPPC[Common Fixed:Carbamidomethyl on C]PGR	2	2671.29	20.3447	0	{31935@[b1+1, b2+1, b3+1, b4+1, b9+1, b11+1, b12+1, b14+1, b15+1];[y3+1, y5+1, y6+1, y7+1, y9+1, y10+1, y11+1, y12+1, y14+1, y15+1, y17+2];[D126+1, D138+1, D144+1, D168+1, D186+1, D204+1, D274+1, D292+1, D366+1]}	{31935@[b1+1:102.05476, b2+1:201.12383, b3+1:300.19214, b4+1:428.24985, b9+1:839.45599, b11+1:981.53400, b12+1:1038.55713, b14+1:1234.67798, b15+1:1333.75535];[y3+1:329.19321, y5+1:586.27655, y6+1:683.32885, y7+1:782.39838, y9+1:978.51794, y10+1:1035.54251, y11+1:1106.57666, y12+1:1177.60925, y14+1:1305.67932, y15+1:1404.74304, y17+2:794.91688];[D126+1:126.05457, D138+1:138.05457, D144+1:144.0650…	{31935@[b1+1:-0.00020, b2+1:0.00046, b3+1:0.00036, b4+1:-0.00051, b9+1:-0.00615, b11+1:-0.00237, b12+1:-0.00071, b14+1:-0.00103, b15+1:0.00792];[y3+1:0.00003, y5+1:-0.00004, y6+1:-0.00051, y7+1:0.00061, y9+1:-0.00101, y10+1:0.00209, y11+1:-0.00087, y12+1:-0.00539, y14+1:0.00610, y15+1:0.00141, y17+2:0.00006];[D126+1:-0.00038, D138+1:-0.00038, D144+1:-0.00050, D168+1:-0.00039, D186+1:0.00013, D204…	{31935@[b1+1:-1.97, b2+1:2.28, b3+1:1.19, b4+1:-1.20, b9+1:-7.34, b11+1:-2.42, b12+1:-0.68, b14+1:-0.84, b15+1:5.94];[y3+1:0.08, y5+1:-0.07, y6+1:-0.74, y7+1:0.78, y9+1:-1.04, y10+1:2.02, y11+1:-0.78, y12+1:-4.58, y14+1:4.68, y15+1:1.01, y17+2:0.04];[D126+1:-3.05, D138+1:-2.78, D144+1:-3.49, D168+1:-2.35, D186+1:0.68, D204+1:-0.19, D274+1:-0.81, D292+1:-3.02, D366+1:0.50]}	{31935@[b1+1:1927, b2+1:13707, b3+1:4566, b4+1:3928, b9+1:4019, b11+1:5019, b12+1:5891, b14+1:4430, b15+1:4077];[y3+1:3680, y5+1:4868, y6+1:90721, y7+1:8012, y9+1:16848, y10+1:21438, y11+1:8426, y12+1:7302, y14+1:13984, y15+1:4131, y17+2:11545];[D126+1:7444, D138+1:8259, D144+1:6907, D168+1:4217, D186+1:15675, D204+1:19610, D274+1:48668, D292+1:10090, D366+1:4537]}	{31935@29}	T	0	0	0	0	0	9.18123	1	2	656.228	H1N1A1	FALSE	1.1959	(N(H(A)))	Level3	TVVQPSVGAAAGPVVPPCPGR_H1N1A1		{@7[6-4]}{@7[1-4]}
C:\Users\Bertozzi Lab\Desktop\Stacy\Raw Files\Mucinome Raw Files\OC107\200921_SAM_OC107_Asc2_Slice2.raw	21493	39.1208	21451	990.812	3	2969.42	P19827	Homo sapiens OX=9606	Inter-alpha-trypsin inhibitor heavy chain H1	[641 to 661]	RTFVLSALQPSPTHSSSNTQR	R,L	RTFVLSALQPSPTHSSSNT[O-Glycosylation:H1N1A1 on X]QR	1	2969.41	19.2141	0	{21493@[b1+1, b4+1, b5+1, b6+1, b7+1, b8+1, b9+1, b11+1, b13+1];[y1+1, y5+1, y6+1, y7+1, y8+1, y9+1, y10+1, y11+1, y12+1];[(M0-656.23)+3];[D126+1, D138+1, D144+1, D168+1, D186+1, D204+1, D274+1, D292+1, D366+1]}	{21493@[b1+1:157.10881, b4+1:504.29205, b5+1:617.37811, b6+1:704.41052, b7+1:775.44568, b8+1:888.53265, b9+1:1016.58959, b11+1:1200.67651, b13+1:1398.76929];[y1+1:175.11893, y5+1:605.30072, y6+1:692.33276, y7+1:779.36365, y8+1:916.42426, y9+1:1017.46686, y10+1:1114.52197, y11+1:1201.54761, y12+1:1298.60647];[(M0-656.23)+3:772.06869];[D126+1:126.05521, D138+1:138.05515, D144+1:144.06573, D168+1:16…	{21493@[b1+1:0.00042, b4+1:-0.00084, b5+1:0.00116, b6+1:0.00154, b7+1:-0.00042, b8+1:0.00249, b9+1:0.00085, b11+1:0.00298, b13+1:-0.00469];[y1+1:-0.00003, y5+1:0.00056, y6+1:0.00057, y7+1:-0.00057, y8+1:0.00112, y9+1:-0.00395, y10+1:-0.00160, y11+1:-0.00800, y12+1:-0.00189];[(M0-656.23)+3:0.00168];[D126+1:0.00026, D138+1:0.00020, D144+1:0.00022, D168+1:-0.00025, D186+1:0.00031, D204+1:-0.00011, D…	{21493@[b1+1:2.71, b4+1:-1.67, b5+1:1.87, b6+1:2.18, b7+1:-0.54, b8+1:2.81, b9+1:0.84, b11+1:2.48, b13+1:-3.35];[y1+1:-0.14, y5+1:0.92, y6+1:0.83, y7+1:-0.74, y8+1:1.23, y9+1:-3.89, y10+1:-1.44, y11+1:-6.66, y12+1:-1.46];[(M0-656.23)+3:0.73];[D126+1:2.08, D138+1:1.45, D144+1:1.53, D168+1:-1.52, D186+1:1.67, D204+1:-0.53, D274+1:2.15, D292+1:-0.09, D366+1:1.25]}	{21493@[b1+1:3369, b4+1:4015, b5+1:7485, b6+1:6680, b7+1:44491, b8+1:45478, b9+1:77857, b11+1:21317, b13+1:7548];[y1+1:8189, y5+1:4767, y6+1:9178, y7+1:24111, y8+1:13451, y9+1:6205, y10+1:46535, y11+1:9564, y12+1:54286];[(M0-656.23)+3:492098];[D126+1:32010, D138+1:23777, D144+1:16055, D168+1:10523, D186+1:54083, D204+1:62466, D274+1:63433, D292+1:17744, D366+1:21448]}	{21493@28}	T	0	0	0	0	1.11884	9.07282	1	8	656.228	H1N1A1	FALSE	1.48097	(N(H(A)))	Level3	RTFVLSALQPSPTHSSSNTQR_H1N1A1		{@7[19-4]}{@7[17-4]}{@7[16-4]}{@7[15-4]}{@7[13-4]}{@7[11-4]}{@7[6-4]}{@7[2-4]}
C:\Users\Bertozzi Lab\Desktop\Stacy\Raw Files\Mucinome Raw Files\OC107\200921_SAM_OC107_Asc2_Slice2.raw	17095	33.3211	17060	628.971	3	1883.89	Q14624	Homo sapiens OX=9606	Inter-alpha-trypsin inhibitor heavy chain H4	[634 to 644]	IPKPEASFSPR	K,R	IPKPEASFS[O-Glycosylation:H1N1A1 on X]PR	1	1883.89	19.1077	0	{17095@[b2+1, b3+1, b4+1, b5+1, b6+1, b8+1, b9+1];[y1+1, y2+1, y3+1, y4+1, y5+1, y6+1, y7+1, y8+2, y9+2, y10+2];[(M0-453.15)+2, (M0-656.23)+2];[D109+1, D126+1, D138+1, D144+1, D168+1, D186+1, D204+1, D274+1, D292+1, D366+1]}	{17095@[b2+1:211.14475, b3+1:339.23950, b4+1:436.29340, b5+1:565.33551, b6+1:636.37378, b8+1:870.45728, b9+1:957.49994];[y1+1:175.11945, y2+1:272.17282, y3+1:359.20364, y4+1:506.27142, y5+1:593.30560, y6+1:664.34392, y7+1:793.38706, y8+2:445.72263, y9+2:509.77033, y10+2:558.29657];[(M0-453.15)+2:716.37881, (M0-656.23)+2:614.83873];[D109+1:109.02875, D126+1:126.05549, D138+1:138.05551, D144+1:144.…	{17095@[b2+1:0.00065, b3+1:0.00044, b4+1:0.00156, b5+1:0.00109, b6+1:0.00224, b8+1:-0.01470, b9+1:-0.00407];[y1+1:0.00049, y2+1:0.00111, y3+1:-0.00010, y4+1:-0.00074, y5+1:0.00142, y6+1:0.00262, y7+1:0.00316, y8+2:0.00132, y9+2:0.00175, y10+2:0.00149];[(M0-453.15)+2:0.00252, (M0-656.23)+2:0.00174];[D109+1:0.00035, D126+1:0.00055, D138+1:0.00057, D144+1:0.00059, D168+1:0.00036, D186+1:0.00037, D20…	{17095@[b2+1:3.08, b3+1:1.29, b4+1:3.59, b5+1:1.92, b6+1:3.53, b8+1:-16.91, b9+1:-4.25];[y1+1:2.84, y2+1:4.08, y3+1:-0.28, y4+1:-1.45, y5+1:2.39, y6+1:3.95, y7+1:3.99, y8+2:1.48, y9+2:1.72, y10+2:1.33];[(M0-453.15)+2:1.76, (M0-656.23)+2:1.42];[D109+1:3.25, D126+1:4.36, D138+1:4.13, D144+1:4.09, D168+1:2.13, D186+1:2.00, D204+1:1.69, D274+1:2.26, D292+1:1.12, D366+1:0.50]}	{17095@[b2+1:125283, b3+1:170834, b4+1:9914, b5+1:10752, b6+1:4967, b8+1:18161, b9+1:10658];[y1+1:22888, y2+1:19272, y3+1:10140, y4+1:19801, y5+1:24269, y6+1:59577, y7+1:45777, y8+2:103542, y9+2:204578, y10+2:246590];[(M0-453.15)+2:448750, (M0-656.23)+2:659763];[D109+1:8806, D126+1:179029, D138+1:165472, D144+1:148571, D168+1:68887, D186+1:313348, D204+1:257512, D274+1:814884, D292+1:154526, D366…	{17095@29}	T	0	0	0	0	2.05387	10.1038	1	2	656.228	H1N1A1	FALSE	1.0956	(N(H(A)))	Level3	IPKPEASFSPR_H1N1A1		{@7[9-4]}{@7[7-4]}
C:\Users\Bertozzi Lab\Desktop\Stacy\Raw Files\Mucinome Raw Files\OC107\200921_SAM_OC107_Asc2_Slice3.raw	18640	35.9336	18597	628.972	3	1883.89	Q14624	Homo sapiens OX=9606	Inter-alpha-trypsin inhibitor heavy chain H4	[634 to 644]	IPKPEASFSPR	K,R	IPKPEASFS[O-Glycosylation:H1N1A1 on X]PR	1	1883.89	19.1053	0	{18640@[b2+1, b3+1, b4+1, b6+1, b8+1, b9+1];[y1+1, y2+1, y3+1, y4+1, y5+1, y6+1, y7+1, y8+2, y9+2, y10+2];[(M0-291.10)+2, (M0-453.15)+1, (M0-656.23)+2];[D126+1, D138+1, D144+1, D168+1, D186+1, D204+1, D274+1, D292+1, D366+1]}	{18640@[b2+1:211.14456, b3+1:339.23934, b4+1:436.29401, b6+1:636.37329, b8+1:870.46930, b9+1:957.50409];[y1+1:175.11925, y2+1:272.17232, y3+1:359.20343, y4+1:506.27286, y5+1:593.30488, y6+1:664.34285, y7+1:793.38721, y8+2:445.72260, y9+2:509.76994, y10+2:558.29619];[(M0-291.10)+2:797.40436, (M0-453.15)+1:1431.74646, (M0-656.23)+2:614.83858];[D126+1:126.05526, D138+1:138.05551, D144+1:144.06577, D…	{18640@[b2+1:0.00046, b3+1:0.00027, b4+1:0.00218, b6+1:0.00175, b8+1:-0.00268, b9+1:0.00008];[y1+1:0.00030, y2+1:0.00060, y3+1:-0.00031, y4+1:0.00070, y5+1:0.00069, y6+1:0.00155, y7+1:0.00331, y8+2:0.00126, y9+2:0.00098, y10+2:0.00072];[(M0-291.10)+2:0.00080, (M0-453.15)+1:-0.00136, (M0-656.23)+2:0.00143];[D126+1:0.00031, D138+1:0.00057, D144+1:0.00025, D168+1:0.00049, D186+1:0.00059, D204+1:0.00…	{18640@[b2+1:2.17, b3+1:0.80, b4+1:5.00, b6+1:2.76, b8+1:-3.08, b9+1:0.08];[y1+1:1.70, y2+1:2.22, y3+1:-0.88, y4+1:1.38, y5+1:1.17, y6+1:2.34, y7+1:4.18, y8+2:1.41, y9+2:0.97, y10+2:0.65];[(M0-291.10)+2:0.50, (M0-453.15)+1:-0.95, (M0-656.23)+2:1.16];[D126+1:2.50, D138+1:4.13, D144+1:1.74, D168+1:2.95, D186+1:3.20, D204+1:2.63, D274+1:1.53, D292+1:1.23, D366+1:-1.09]}	{18640@[b2+1:83091, b3+1:140654, b4+1:5221, b6+1:9598, b8+1:7683, b9+1:7548];[y1+1:20052, y2+1:19113, y3+1:9062, y4+1:10705, y5+1:15515, y6+1:37779, y7+1:25703, y8+2:77696, y9+2:157838, y10+2:205407];[(M0-291.10)+2:29337, (M0-453.15)+1:7739, (M0-656.23)+2:581590];[D126+1:135262, D138+1:117684, D144+1:95154, D168+1:57579, D186+1:203460, D204+1:197944, D274+1:608678, D292+1:124136, D366+1:13476]}	{18640@28}	T	0	0	0	0	3.04488	9.11268	1	2	656.228	H1N1A1	FALSE	1.33354	(N(H(A)))	Level3	IPKPEASFSPR_H1N1A1		{@7[9-4]}{@7[7-4]}
C:\Users\Bertozzi Lab\Desktop\Stacy\Raw Files\Mucinome Raw Files\OC107\200921_SAM_OC107_Asc2_Slice3.raw	8422	22.3576	8378	619.292	4	2473.14	P04196	Homo sapiens OX=9606	Histidine-rich glycoprotein	[271 to 284]	SSTTKPPFKPHGSR	R,D	SSTTKPPFKPHGS[O-Glycosylation:H1N1A2 on X]R	1	2473.12	19.0796	0	{8422@[b2+1, b4+1, b5+1, b6+1, b8+1, b9+1];[y1+1, y3+1, y4+1, y5+1, y6+1, y7+1, y8+1, y9+2, y10+2, y11+1, y12+2];[(M0-744.24)+3, (M0-947.32)+3];[D109+1, D126+1, D138+1, D144+1, D168+1, D186+1, D204+1, D274+1, D292+1, D366+1]}	{8422@[b2+1:175.07178, b4+1:377.16730, b5+1:505.26128, b6+1:602.31703, b8+1:846.43762, b9+1:974.53301];[y1+1:175.11920, y3+1:319.17319, y4+1:456.23154, y5+1:553.28522, y6+1:681.38080, y7+1:828.44775, y8+1:925.50070, y9+2:511.78070, y10+2:575.82884, y11+1:1251.69055, y12+2:676.87716];[(M0-744.24)+3:577.30109, (M0-947.32)+3:509.60784];[D109+1:109.02822, D126+1:126.05540, D138+1:138.05549, D144+1:14…	{8422@[b2+1:0.00044, b4+1:0.00061, b5+1:-0.00037, b6+1:0.00261, b8+1:0.00203, b9+1:0.00245];[y1+1:0.00025, y3+1:0.00074, y4+1:0.00018, y5+1:0.00110, y6+1:0.00172, y7+1:0.00026, y8+1:0.00044, y9+2:0.00111, y10+2:0.00241, y11+1:-0.00511, y12+2:0.00369];[(M0-744.24)+3:0.00195, (M0-947.32)+3:0.00155];[D109+1:-0.00018, D126+1:0.00045, D138+1:0.00054, D144+1:0.00028, D168+1:0.00043, D186+1:0.00055, D20…	{8422@[b2+1:2.55, b4+1:1.61, b5+1:-0.74, b6+1:4.34, b8+1:2.40, b9+1:2.52];[y1+1:1.43, y3+1:2.34, y4+1:0.40, y5+1:1.98, y6+1:2.52, y7+1:0.31, y8+1:0.48, y9+2:1.08, y10+2:2.09, y11+1:-4.09, y12+2:2.73];[(M0-744.24)+3:1.13, (M0-947.32)+3:1.02];[D109+1:-1.62, D126+1:3.63, D138+1:3.96, D144+1:1.95, D168+1:2.59, D186+1:2.99, D204+1:2.70, D274+1:2.04, D292+1:0.91, D366+1:1.25]}	{8422@[b2+1:5000, b4+1:25732, b5+1:25178, b6+1:14948, b8+1:5152, b9+1:15038];[y1+1:5302, y3+1:7277, y4+1:5131, y5+1:48910, y6+1:8283, y7+1:5100, y8+1:29077, y9+2:82706, y10+2:22419, y11+1:4996, y12+2:36064];[(M0-744.24)+3:21749, (M0-947.32)+3:108482];[D109+1:3050, D126+1:96892, D138+1:64162, D144+1:59284, D168+1:32447, D186+1:135436, D204+1:133921, D274+1:419620, D292+1:90881, D366+1:11911]}	{8422@29}	T	0	0	0	0	2.02175	10.1749	1	5	947.323	H1N1A2	FALSE	1.13199	(N(H(A))(A))	Level3	SSTTKPPFKPHGSR_H1N1A2		{@21[13-7]}{@21[4-7]}{@21[3-7]}{@21[2-7]}{@21[1-7]}
C:\Users\Bertozzi Lab\Desktop\Stacy\Raw Files\Mucinome Raw Files\OC107\200921_SAM_OC107_Asc2_Slice4.raw	21683	36.6474	21676	883.416	2	1764.82	P05155	Homo sapiens OX=9606	Plasma protease C1 inhibitor	[45 to 52]	VATTVISK	K,M	VATTVIS[O-Glycosylation:H1N1A2 on X]K	1	1764.81	18.4384	0	{21683@[b2+1, b3+1, b4+1, b5+1, b6+1, b7+1];[y1+1, y2+1, y3+1, y4+1, y5+1, y6+1, y7+1];[(M0-291.10)+1, (M0-453.15)+1, (M0-582.19)+1, (M0-744.24)+1, (M0-947.32)+1];[D109+1, D126+1, D138+1, D144+1, D168+1, D186+1, D204+1, D274+1, D292+1, D366+1]}	{21683@[b2+1:171.11304, b3+1:272.15967, b4+1:373.20822, b5+1:472.27664, b6+1:585.36078, b7+1:672.39417];[y1+1:147.11290, y2+1:234.14482, y3+1:347.22861, y4+1:446.29724, y5+1:547.34448, y6+1:648.39313, y7+1:719.43042];[(M0-291.10)+1:1474.71765, (M0-453.15)+1:1312.67200, (M0-582.19)+1:1183.63037, (M0-744.24)+1:1021.57745, (M0-947.32)+1:818.49841];[D109+1:109.02845, D126+1:126.05509, D138+1:138.0551…	{21683@[b2+1:0.00023, b3+1:-0.00081, b4+1:0.00006, b5+1:0.00007, b6+1:0.00014, b7+1:0.00150];[y1+1:0.00010, y2+1:-0.00001, y3+1:-0.00029, y4+1:-0.00007, y5+1:-0.00051, y6+1:0.00046, y7+1:0.00064];[(M0-291.10)+1:-0.00815, (M0-453.15)+1:-0.00099, (M0-582.19)+1:-0.00001, (M0-744.24)+1:-0.00011, (M0-947.32)+1:0.00022];[D109+1:0.00005, D126+1:0.00015, D138+1:0.00015, D144+1:0.00020, D168+1:0.00014, D1…	{21683@[b2+1:1.37, b3+1:-3.00, b4+1:0.16, b5+1:0.14, b6+1:0.24, b7+1:2.23];[y1+1:0.65, y2+1:-0.05, y3+1:-0.84, y4+1:-0.16, y5+1:-0.93, y6+1:0.71, y7+1:0.89];[(M0-291.10)+1:-5.53, (M0-453.15)+1:-0.75, (M0-582.19)+1:-0.01, (M0-744.24)+1:-0.11, (M0-947.32)+1:0.27];[D109+1:0.50, D126+1:1.16, D138+1:1.12, D144+1:1.42, D168+1:0.85, D186+1:0.60, D204+1:0.19, D274+1:-0.09, D292+1:-0.30, D366+1:-1.09]}	{21683@[b2+1:29845, b3+1:15726, b4+1:61375, b5+1:154331, b6+1:106852, b7+1:23477];[y1+1:15673, y2+1:45403, y3+1:109218, y4+1:41919, y5+1:26438, y6+1:75188, y7+1:19973];[(M0-291.10)+1:15148, (M0-453.15)+1:24935, (M0-582.19)+1:296199, (M0-744.24)+1:1382696, (M0-947.32)+1:3680689];[D109+1:4943, D126+1:172391, D138+1:82250, D144+1:65962, D168+1:61427, D186+1:201902, D204+1:256773, D274+1:1682363, D29…	{21683@28}	T	0	0	0	0	5.38652	10.2096	1	3	947.323	H1N1A2	FALSE	1.24692	(N(H(A))(A))	Level3	VATTVISK_H1N1A2		{@21[7-7]}{@21[4-7]}{@21[3-7]}
C:\Users\Bertozzi Lab\Desktop\Stacy\Raw Files\Mucinome Raw Files\OC107\200921_SAM_OC107_Asc2_Slice4.raw	21678	36.6399	21665	883.415	2	1764.82	P05155	Homo sapiens OX=9606	Plasma protease C1 inhibitor	[45 to 52]	VATTVISK	K,M	VATTVIS[O-Glycosylation:H1N1A2 on X]K	1	1764.81	18.4316	0	{21678@[b2+1, b3+1, b4+1, b5+1, b6+1, b7+1];[y1+1, y2+1, y3+1, y4+1, y5+1, y6+1, y7+1];[(M0-291.10)+1, (M0-453.15)+1, (M0-582.19)+1, (M0-744.24)+1, (M0-947.32)+1];[D109+1, D126+1, D138+1, D144+1, D168+1, D186+1, D204+1, D274+1, D292+1, D366+1]}	{21678@[b2+1:171.11264, b3+1:272.16052, b4+1:373.20807, b5+1:472.27652, b6+1:585.36102, b7+1:672.39343];[y1+1:147.11290, y2+1:234.14513, y3+1:347.22876, y4+1:446.29742, y5+1:547.34485, y6+1:648.39343, y7+1:719.43152];[(M0-291.10)+1:1474.72607, (M0-453.15)+1:1312.67285, (M0-582.19)+1:1183.63000, (M0-744.24)+1:1021.57751, (M0-947.32)+1:818.49854];[D109+1:109.02863, D126+1:126.05510, D138+1:138.0551…	{21678@[b2+1:-0.00016, b3+1:0.00004, b4+1:-0.00009, b5+1:-0.00006, b6+1:0.00038, b7+1:0.00077];[y1+1:0.00010, y2+1:0.00029, y3+1:-0.00014, y4+1:0.00011, y5+1:-0.00014, y6+1:0.00077, y7+1:0.00174];[(M0-291.10)+1:0.00027, (M0-453.15)+1:-0.00013, (M0-582.19)+1:-0.00038, (M0-744.24)+1:-0.00005, (M0-947.32)+1:0.00034];[D109+1:0.00024, D126+1:0.00015, D138+1:0.00018, D144+1:0.00019, D168+1:0.00020, D18…	{21678@[b2+1:-0.96, b3+1:0.15, b4+1:-0.25, b5+1:-0.12, b6+1:0.66, b7+1:1.14];[y1+1:0.65, y2+1:1.26, y3+1:-0.40, y4+1:0.26, y5+1:-0.26, y6+1:1.18, y7+1:2.42];[(M0-291.10)+1:0.18, (M0-453.15)+1:-0.10, (M0-582.19)+1:-0.32, (M0-744.24)+1:-0.05, (M0-947.32)+1:0.42];[D109+1:2.19, D126+1:1.22, D138+1:1.34, D144+1:1.31, D168+1:1.22, D186+1:0.93, D204+1:0.49, D274+1:0.02, D292+1:-0.30, D366+1:-2.01]}	{21678@[b2+1:17859, b3+1:6386, b4+1:47276, b5+1:133874, b6+1:84920, b7+1:19849];[y1+1:11399, y2+1:34339, y3+1:89950, y4+1:35349, y5+1:28158, y6+1:69320, y7+1:16459];[(M0-291.10)+1:10527, (M0-453.15)+1:20099, (M0-582.19)+1:243256, (M0-744.24)+1:1102537, (M0-947.32)+1:3018873];[D109+1:4960, D126+1:134390, D138+1:69758, D144+1:63343, D168+1:49681, D186+1:170453, D204+1:223480, D274+1:1394054, D292+1…	{21678@28}	T	0	0	0	0	5.38013	10.2098	1	3	947.323	H1N1A2	FALSE	1.10129	(N(H(A))(A))	Level3	VATTVISK_H1N1A2		{@21[7-7]}{@21[4-7]}{@21[3-7]}
C:\Users\Bertozzi Lab\Desktop\Stacy\Raw Files\Mucinome Raw Files\OC107\200921_SAM_OC107_Asc2_Slice4.raw	21846	36.8689	21823	883.417	2	1764.82	P05155	Homo sapiens OX=9606	Plasma protease C1 inhibitor	[45 to 52]	VATTVISK	K,M	VATTVIS[O-Glycosylation:H1N1A2 on X]K	1	1764.81	18.4089	0	{21846@[b2+1, b3+1, b4+1, b5+1, b6+1, b7+1];[y1+1, y2+1, y3+1, y4+1, y5+1, y6+1, y7+1];[(M0-291.10)+1, (M0-453.15)+1, (M0-582.19)+1, (M0-744.24)+1, (M0-947.32)+1];[D109+1, D126+1, D138+1, D144+1, D168+1, D186+1, D204+1, D274+1, D292+1, D366+1]}	{21846@[b2+1:171.11255, b3+1:272.16006, b4+1:373.20792, b5+1:472.27606, b6+1:585.36060, b7+1:672.39276];[y1+1:147.11285, y2+1:234.14484, y3+1:347.22873, y4+1:446.29803, y5+1:547.34521, y6+1:648.39178, y7+1:719.42963];[(M0-291.10)+1:1474.73914, (M0-453.15)+1:1312.67627, (M0-582.19)+1:1183.62939, (M0-744.24)+1:1021.57709, (M0-947.32)+1:818.49811];[D109+1:109.02843, D126+1:126.05516, D138+1:138.0551…	{21846@[b2+1:-0.00026, b3+1:-0.00042, b4+1:-0.00024, b5+1:-0.00051, b6+1:-0.00004, b7+1:0.00009];[y1+1:0.00005, y2+1:0.00000, y3+1:-0.00017, y4+1:0.00072, y5+1:0.00023, y6+1:-0.00088, y7+1:-0.00015];[(M0-291.10)+1:0.01333, (M0-453.15)+1:0.00328, (M0-582.19)+1:-0.00099, (M0-744.24)+1:-0.00048, (M0-947.32)+1:-0.00009];[D109+1:0.00004, D126+1:0.00021, D138+1:0.00017, D144+1:0.00010, D168+1:0.00011, …	{21846@[b2+1:-1.50, b3+1:-1.54, b4+1:-0.66, b5+1:-1.09, b6+1:-0.07, b7+1:0.14];[y1+1:0.34, y2+1:0.02, y3+1:-0.48, y4+1:1.63, y5+1:0.41, y6+1:-1.36, y7+1:-0.22];[(M0-291.10)+1:9.05, (M0-453.15)+1:2.50, (M0-582.19)+1:-0.84, (M0-744.24)+1:-0.47, (M0-947.32)+1:-0.11];[D109+1:0.35, D126+1:1.71, D138+1:1.23, D144+1:0.67, D168+1:0.67, D186+1:0.35, D204+1:-0.03, D274+1:-0.54, D292+1:-0.61, D366+1:-0.17]}	{21846@[b2+1:9804, b3+1:4637, b4+1:21142, b5+1:83079, b6+1:55359, b7+1:13676];[y1+1:11818, y2+1:17634, y3+1:53085, y4+1:20636, y5+1:12794, y6+1:35977, y7+1:8321];[(M0-291.10)+1:5323, (M0-453.15)+1:11067, (M0-582.19)+1:161728, (M0-744.24)+1:756767, (M0-947.32)+1:1877176];[D109+1:3139, D126+1:95995, D138+1:42298, D144+1:36897, D168+1:31867, D186+1:115163, D204+1:149315, D274+1:878601, D292+1:193527…	{21846@28}	T	0	0	0	0	5.3639	10.2023	1	3	947.323	H1N1A2	FALSE	1.14638	(N(H(A))(A))	Level3	VATTVISK_H1N1A2		{@21[7-7]}{@21[4-7]}{@21[3-7]}
C:\Users\Bertozzi Lab\Desktop\Stacy\Raw Files\Mucinome Raw Files\OC107\200921_SAM_OC107_Asc2_Slice4.raw	21664	36.6199	21648	883.413	2	1764.81	P05155	Homo sapiens OX=9606	Plasma protease C1 inhibitor	[45 to 52]	VATTVISK	K,M	VATTVIS[O-Glycosylation:H1N1A2 on X]K	1	1764.81	18.4047	0	{21664@[b2+1, b3+1, b4+1, b5+1, b6+1, b7+1];[y1+1, y2+1, y3+1, y4+1, y5+1, y6+1, y7+1];[(M0-291.10)+1, (M0-453.15)+1, (M0-582.19)+1, (M0-744.24)+1, (M0-947.32)+1];[D109+1, D126+1, D138+1, D144+1, D168+1, D186+1, D204+1, D274+1, D292+1, D366+1]}	{21664@[b2+1:171.11290, b3+1:272.15891, b4+1:373.20767, b5+1:472.27649, b6+1:585.36035, b7+1:672.39490];[y1+1:147.11270, y2+1:234.14429, y3+1:347.22867, y4+1:446.29706, y5+1:547.34497, y6+1:648.39301, y7+1:719.42987];[(M0-291.10)+1:1474.72510, (M0-453.15)+1:1312.67957, (M0-582.19)+1:1183.62927, (M0-744.24)+1:1021.57721, (M0-947.32)+1:818.49811];[D109+1:109.02859, D126+1:126.05508, D138+1:138.0550…	{21664@[b2+1:0.00010, b3+1:-0.00158, b4+1:-0.00049, b5+1:-0.00009, b6+1:-0.00029, b7+1:0.00223];[y1+1:-0.00010, y2+1:-0.00055, y3+1:-0.00023, y4+1:-0.00025, y5+1:-0.00002, y6+1:0.00034, y7+1:0.00009];[(M0-291.10)+1:-0.00071, (M0-453.15)+1:0.00658, (M0-582.19)+1:-0.00111, (M0-744.24)+1:-0.00036, (M0-947.32)+1:-0.00009];[D109+1:0.00019, D126+1:0.00014, D138+1:0.00008, D144+1:0.00022, D168+1:0.00022…	{21664@[b2+1:0.56, b3+1:-5.82, b4+1:-1.31, b5+1:-0.18, b6+1:-0.49, b7+1:3.32];[y1+1:-0.70, y2+1:-2.34, y3+1:-0.66, y4+1:-0.57, y5+1:-0.03, y6+1:0.52, y7+1:0.12];[(M0-291.10)+1:-0.48, (M0-453.15)+1:5.02, (M0-582.19)+1:-0.94, (M0-744.24)+1:-0.35, (M0-947.32)+1:-0.11];[D109+1:1.77, D126+1:1.10, D138+1:0.56, D144+1:1.53, D168+1:1.31, D186+1:0.52, D204+1:0.34, D274+1:-0.31, D292+1:-0.61, D366+1:0.16]}	{21664@[b2+1:8688, b3+1:5105, b4+1:29943, b5+1:80084, b6+1:58710, b7+1:12242];[y1+1:8327, y2+1:18148, y3+1:58314, y4+1:19844, y5+1:20904, y6+1:39687, y7+1:9512];[(M0-291.10)+1:9095, (M0-453.15)+1:11543, (M0-582.19)+1:144026, (M0-744.24)+1:745706, (M0-947.32)+1:1884209];[D109+1:1944, D126+1:99036, D138+1:48396, D144+1:34286, D168+1:27545, D186+1:118006, D204+1:146959, D274+1:892938, D292+1:189235,…	{21664@28}	T	0	0	0	0	5.35742	10.2011	1	3	947.323	H1N1A2	FALSE	1.41151	(N(H(A))(A))	Level3	VATTVISK_H1N1A2		{@21[7-7]}{@21[4-7]}{@21[3-7]}
C:\Users\Bertozzi Lab\Desktop\Stacy\Raw Files\Mucinome Raw Files\OC107\200921_SAM_OC107_Asc2_Slice2.raw	32532	53.7176	32462	1035.81	3	3104.41	P19827	Homo sapiens OX=9606	Inter-alpha-trypsin inhibitor heavy chain H1	[642 to 661]	TFVLSALQPSPTHSSSNTQR	R,L	TFVLSALQPSPTHSSSNT[O-Glycosylation:H1N1A2 on X]QR	1	3104.4	18.247	0	{32532@[b2+1, b3+1, b4+1, b6+1, b7+1, b8+1];[y7+1, y8+1, y10+1, y11+1, y12+2, y13+1, y14+1, y15+2, y16+2, y18+2];[(M0-744.24)+2, (M0-947.32)+2];[D126+1, D138+1, D144+1, D168+1, D186+1, D204+1, D274+1, D292+1, D366+1]}	{32532@[b2+1:249.12351, b3+1:348.19185, b4+1:461.27661, b6+1:619.34467, b7+1:732.42981, b8+1:860.48517];[y7+1:779.36530, y8+1:916.42194, y10+1:1114.52283, y11+1:1201.54639, y12+2:649.80829, y13+1:1426.66770, y14+1:1539.74192, y15+2:805.89852, y16+2:849.41325, y18+2:955.49119];[(M0-744.24)+2:1181.08802, (M0-947.32)+2:1079.54862];[D126+1:126.05513, D138+1:138.05530, D144+1:144.06569, D168+1:168.065…	{32532@[b2+1:0.00014, b3+1:0.00007, b4+1:0.00076, b6+1:-0.00032, b7+1:0.00076, b8+1:-0.00246];[y7+1:0.00107, y8+1:-0.00120, y10+1:-0.00075, y11+1:-0.00922, y12+2:0.00093, y13+1:0.00076, y14+1:-0.00909, y15+2:0.00164, y16+2:-0.00093, y18+2:0.00247];[(M0-744.24)+2:0.00067, (M0-947.32)+2:0.00125];[D126+1:0.00018, D138+1:0.00035, D144+1:0.00017, D168+1:0.00008, D186+1:0.00014, D204+1:0.00028, D274+1:…	{32532@[b2+1:0.58, b3+1:0.20, b4+1:1.66, b6+1:-0.52, b7+1:1.03, b8+1:-2.86];[y7+1:1.38, y8+1:-1.31, y10+1:-0.67, y11+1:-7.68, y12+2:0.72, y13+1:0.53, y14+1:-5.91, y15+2:1.02, y16+2:-0.55, y18+2:1.29];[(M0-744.24)+2:0.28, (M0-947.32)+2:0.58];[D126+1:1.47, D138+1:2.56, D144+1:1.21, D168+1:0.49, D186+1:0.76, D204+1:1.39, D274+1:1.64, D292+1:-0.30, D366+1:-1.01]}	{32532@[b2+1:47874, b3+1:35479, b4+1:5253, b6+1:9778, b7+1:7713, b8+1:6761];[y7+1:9039, y8+1:7619, y10+1:9009, y11+1:3994, y12+2:51734, y13+1:7787, y14+1:6527, y15+2:6141, y16+2:23232, y18+2:15845];[(M0-744.24)+2:27380, (M0-947.32)+2:105511];[D126+1:15437, D138+1:11488, D144+1:5387, D168+1:5174, D186+1:19926, D204+1:28033, D274+1:87001, D292+1:28716, D366+1:11273]}	{32532@27}	T	0	0	0	0	2.0849	9.13572	1	8	947.323	H1N1A2	FALSE	2.13267	(N(H(A))(A))	Level3	TFVLSALQPSPTHSSSNTQR_H1N1A2		{@21[18-7]}{@21[16-7]}{@21[15-7]}{@21[14-7]}{@21[12-7]}{@21[10-7]}{@21[5-7]}{@21[1-7]}
C:\Users\Bertozzi Lab\Desktop\Stacy\Raw Files\Mucinome Raw Files\OC107\200921_SAM_OC107_Asc2_Slice5.raw	31206	50.076	31145	891.439	3	2671.29	P02765	Homo sapiens OX=9606	Alpha-2-HS-glycoprotein	[341 to 361]	TVVQPSVGAAAGPVVPPCPGR	R,I	TVVQPS[O-Glycosylation:H1N1A1 on X]VGAAAGPVVPPC[Common Fixed:Carbamidomethyl on C]PGR	2	2671.29	18.2308	0	{31206@[b1+1, b2+1, b3+1, b4+1, b10+1, b11+1, b12+1, b15+1];[y1+1, y3+1, y6+1, y7+1, y9+1, y10+1, y11+1, y12+1, y14+1, y17+1];[D126+1, D138+1, D144+1, D168+1, D186+1, D204+1, D274+1, D292+1, D366+1]}	{31206@[b1+1:102.05495, b2+1:201.12312, b3+1:300.19089, b4+1:428.24893, b10+1:910.50586, b11+1:981.53729, b12+1:1038.55957, b15+1:1333.74646];[y1+1:175.11859, y3+1:329.19168, y6+1:683.32945, y7+1:782.39392, y9+1:978.51923, y10+1:1035.53750, y11+1:1106.57834, y12+1:1177.61914, y14+1:1305.68140, y17+1:1588.82605];[D126+1:126.05466, D138+1:138.05472, D144+1:144.06512, D168+1:168.06503, D186+1:186.07…	{31206@[b1+1:-0.00000, b2+1:-0.00025, b3+1:-0.00090, b4+1:-0.00143, b10+1:0.00660, b11+1:0.00092, b12+1:0.00174, b15+1:-0.00097];[y1+1:-0.00036, y3+1:-0.00150, y6+1:0.00010, y7+1:-0.00385, y9+1:0.00028, y10+1:-0.00291, y11+1:0.00082, y12+1:0.00450, y14+1:0.00818, y17+1:-0.00037];[D126+1:-0.00028, D138+1:-0.00023, D144+1:-0.00039, D168+1:-0.00048, D186+1:0.00013, D204+1:-0.00019, D274+1:-0.00002, …	{31206@[b1+1:-0.00, b2+1:-1.23, b3+1:-2.99, b4+1:-3.34, b10+1:7.26, b11+1:0.94, b12+1:1.67, b15+1:-0.73];[y1+1:-2.07, y3+1:-4.57, y6+1:0.14, y7+1:-4.93, y9+1:0.28, y10+1:-2.81, y11+1:0.74, y12+1:3.83, y14+1:6.27, y17+1:-0.23];[D126+1:-2.25, D138+1:-1.67, D144+1:-2.74, D168+1:-2.89, D186+1:0.68, D204+1:-0.94, D274+1:-0.09, D292+1:-2.71, D366+1:-1.76]}	{31206@[b1+1:2137, b2+1:9139, b3+1:7507, b4+1:4423, b10+1:4191, b11+1:5960, b12+1:11471, b15+1:5963];[y1+1:7807, y3+1:3744, y6+1:92720, y7+1:6927, y9+1:19175, y10+1:19383, y11+1:8491, y12+1:6030, y14+1:15203, y17+1:17126];[D126+1:8305, D138+1:9660, D144+1:6634, D168+1:3202, D186+1:15302, D204+1:17348, D274+1:53055, D292+1:11898, D366+1:4715]}	{31206@27}	T	0	0	0	0	0	9.12141	1	2	656.228	H1N1A1	FALSE	1.45606	(N(H(A)))	Level3	TVVQPSVGAAAGPVVPPCPGR_H1N1A1		{@7[6-4]}{@7[1-4]}
C:\Users\Bertozzi Lab\Desktop\Stacy\Raw Files\Mucinome Raw Files\OC107\200921_SAM_OC107_Asc2_Slice7.raw	16215	31.4286	16164	744.601	4	2974.37	P02647	Homo sapiens OX=9606	Apolipoprotein A-I	[213 to 230]	LAEYHAKATEHLSTLSEK	R,A	LAEYHAKATEHLSTLS[O-Glycosylation:H1N1A2 on X]EK	1	2974.36	18.1711	0	{16215@[b2+1, b3+1, b6+1, b7+1, b10+1, b11+2];[y1+1, y3+1, y5+1, y6+1, y7+1, y11+1, y12+1, y14+2, y15+2, y17+3];[(M0-744.24)+3, (M0-947.32)+3];[D126+1, D138+1, D144+1, D168+1, D186+1, D204+1, D274+1, D292+1, D366+1]}	{16215@[b2+1:185.12781, b3+1:314.17038, b6+1:685.33167, b7+1:813.42175, b10+1:1114.55835, b11+2:626.30791];[y1+1:147.11247, y3+1:363.18677, y5+1:577.31891, y6+1:664.35370, y7+1:777.43109, y11+1:1215.62659, y12+1:1343.71317, y14+2:776.41140, y15+2:857.94154, y17+3:638.99040];[(M0-744.24)+3:744.37905, (M0-947.32)+3:676.68500];[D126+1:126.05511, D138+1:138.05508, D144+1:144.06548, D168+1:168.06516, …	{16215@[b2+1:-0.00065, b3+1:-0.00067, b6+1:0.00126, b7+1:-0.00361, b10+1:0.00560, b11+2:-0.00313];[y1+1:-0.00033, y3+1:-0.00066, y5+1:-0.00026, y6+1:0.00250, y7+1:-0.00417, y11+1:0.00503, y12+1:-0.00335, y14+2:0.00297, y15+2:-0.00007, y17+3:0.00107];[(M0-744.24)+3:0.00357, (M0-947.32)+3:0.00080];[D126+1:0.00017, D138+1:0.00014, D144+1:-0.00004, D168+1:-0.00036, D186+1:-0.00016, D204+1:0.00007, D2…	{16215@[b2+1:-3.51, b3+1:-2.13, b6+1:1.85, b7+1:-4.45, b10+1:5.03, b11+2:-2.50];[y1+1:-2.27, y3+1:-1.82, y5+1:-0.45, y6+1:3.77, y7+1:-5.37, y11+1:4.14, y12+1:-2.49, y14+2:1.92, y15+2:-0.04, y17+3:0.56];[(M0-744.24)+3:1.60, (M0-947.32)+3:0.39];[D126+1:1.35, D138+1:1.01, D144+1:-0.29, D168+1:-2.16, D186+1:-0.84, D204+1:0.34, D274+1:-0.09, D292+1:-2.60, D366+1:0.92]}	{16215@[b2+1:8212, b3+1:5824, b6+1:8015, b7+1:3512, b10+1:3797, b11+2:9405];[y1+1:3326, y3+1:7017, y5+1:3000, y6+1:5260, y7+1:8525, y11+1:5575, y12+1:5757, y14+2:13255, y15+2:9274, y17+3:9753];[(M0-744.24)+3:27226, (M0-947.32)+3:92417];[D126+1:13431, D138+1:12304, D144+1:13976, D168+1:5479, D186+1:30117, D204+1:29962, D274+1:60648, D292+1:18781, D366+1:5948]}	{16215@27}	T	0	0	0	0	2.08932	9.14233	1	4	947.323	H1N1A2	FALSE	0.88034	(N(H(A))(A))	Level3	LAEYHAKATEHLSTLSEK_H1N1A2		{@21[16-7]}{@21[14-7]}{@21[13-7]}{@21[9-7]}
C:\Users\Bertozzi Lab\Desktop\Stacy\Raw Files\Mucinome Raw Files\OC107\200921_SAM_OC107_Asc2_Slice3.raw	18604	35.8864	18559	628.972	3	1883.89	Q14624	Homo sapiens OX=9606	Inter-alpha-trypsin inhibitor heavy chain H4	[634 to 644]	IPKPEASFSPR	K,R	IPKPEASFS[O-Glycosylation:H1N1A1 on X]PR	1	1883.89	18.1399	0	{18604@[b2+1, b3+1, b4+1, b5+1, b6+1, b9+1];[y1+1, y2+1, y3+1, y4+1, y5+1, y6+1, y7+1, y8+2, y9+1, y10+2];[(M0-453.15)+2, (M0-656.23)+2];[D109+1, D126+1, D138+1, D144+1, D168+1, D186+1, D204+1, D274+1, D292+1, D366+1]}	{18604@[b2+1:211.14430, b3+1:339.23934, b4+1:436.29227, b5+1:565.33533, b6+1:636.37323, b9+1:957.50330];[y1+1:175.11932, y2+1:272.17200, y3+1:359.20380, y4+1:506.27148, y5+1:593.30457, y6+1:664.34230, y7+1:793.38562, y8+2:445.72230, y9+1:1018.53074, y10+2:558.29608];[(M0-453.15)+2:716.37830, (M0-656.23)+2:614.83825];[D109+1:109.02860, D126+1:126.05522, D138+1:138.05537, D144+1:144.06573, D168+1:1…	{18604@[b2+1:0.00020, b3+1:0.00027, b4+1:0.00044, b5+1:0.00090, b6+1:0.00169, b9+1:-0.00071];[y1+1:0.00037, y2+1:0.00028, y3+1:0.00005, y4+1:-0.00067, y5+1:0.00038, y6+1:0.00100, y7+1:0.00173, y8+2:0.00066, y9+1:-0.00088, y10+2:0.00050];[(M0-453.15)+2:0.00150, (M0-656.23)+2:0.00078];[D109+1:0.00021, D126+1:0.00027, D138+1:0.00042, D144+1:0.00022, D168+1:0.00017, D186+1:0.00052, D204+1:0.00047, D2…	{18604@[b2+1:0.94, b3+1:0.80, b4+1:1.00, b5+1:1.60, b6+1:2.66, b9+1:-0.75];[y1+1:2.13, y2+1:1.04, y3+1:0.15, y4+1:-1.33, y5+1:0.64, y6+1:1.51, y7+1:2.18, y8+2:0.74, y9+1:-0.87, y10+2:0.45];[(M0-453.15)+2:1.05, (M0-656.23)+2:0.63];[D109+1:1.91, D126+1:2.16, D138+1:3.07, D144+1:1.53, D168+1:1.03, D186+1:2.79, D204+1:2.33, D274+1:0.53, D292+1:1.49, D366+1:-0.17]}	{18604@[b2+1:189546, b3+1:280389, b4+1:17745, b5+1:16918, b6+1:15504, b9+1:15250];[y1+1:22976, y2+1:35486, y3+1:27030, y4+1:12542, y5+1:44908, y6+1:96135, y7+1:52642, y8+2:171388, y9+1:221471, y10+2:449755];[(M0-453.15)+2:792642, (M0-656.23)+2:1066256];[D109+1:15337, D126+1:303867, D138+1:249642, D144+1:254276, D168+1:106783, D186+1:477821, D204+1:395741, D274+1:1281002, D292+1:245140, D366+1:480…	{18604@28}	T	0	0	0	0	2.0737	10.1339	1	2	656.228	H1N1A1	FALSE	1.02954	(N(H(A)))	Level3	IPKPEASFSPR_H1N1A1		{@7[9-4]}{@7[7-4]}
C:\Users\Bertozzi Lab\Desktop\Stacy\Raw Files\Mucinome Raw Files\OC107\200921_SAM_OC107_Asc2_Slice4.raw	25398	41.5539	25364	743.361	4	2969.42	P19827	Homo sapiens OX=9606	Inter-alpha-trypsin inhibitor heavy chain H1	[641 to 661]	RTFVLSALQPSPTHSSSNTQR	R,L	RTFVLSALQPSPTHSSSNT[O-Glycosylation:H1N1A1 on X]QR	1	2969.41	18.1253	0	{25398@[b3+1, b4+1, b5+1, b6+1, b7+2, b8+2, b9+1, b11+1];[y1+1, y6+1, y7+1, y8+1, y9+1, y10+1, y11+2, y12+1, y13+1];[(M0-656.23)+2];[D126+1, D138+1, D144+1, D168+1, D186+1, D204+1, D274+1, D292+1, D366+1]}	{25398@[b3+1:405.22412, b4+1:504.29366, b5+1:617.37677, b6+1:704.40790, b7+2:388.22689, b8+2:444.76899, b9+1:1016.58944, b11+1:1200.67300];[y1+1:175.11903, y6+1:692.33185, y7+1:779.36505, y8+1:916.42291, y9+1:1017.47150, y10+1:1114.52356, y11+2:601.28013, y12+1:1298.60825, y13+1:1426.65588];[(M0-656.23)+2:1157.59848];[D126+1:126.05511, D138+1:138.05504, D144+1:144.06551, D168+1:168.06551, D186+1:…	{25398@[b3+1:-0.00036, b4+1:0.00077, b5+1:-0.00019, b6+1:-0.00109, b7+2:0.00041, b8+2:0.00054, b9+1:0.00070, b11+1:-0.00053];[y1+1:0.00008, y6+1:-0.00034, y7+1:0.00083, y8+1:-0.00022, y9+1:0.00069, y10+1:-0.00002, y11+2:-0.00261, y12+1:-0.00012, y13+1:-0.01106];[(M0-656.23)+2:-0.00015];[D126+1:0.00016, D138+1:0.00009, D144+1:-0.00001, D168+1:-0.00001, D186+1:0.00013, D204+1:0.00015, D274+1:0.0005…	{25398@[b3+1:-0.89, b4+1:1.52, b5+1:-0.30, b6+1:-1.55, b7+2:0.52, b8+2:0.60, b9+1:0.69, b11+1:-0.45];[y1+1:0.47, y6+1:-0.50, y7+1:1.07, y8+1:-0.24, y9+1:0.67, y10+1:-0.01, y11+2:-2.18, y12+1:-0.09, y13+1:-7.76];[(M0-656.23)+2:-0.06];[D126+1:1.28, D138+1:0.67, D144+1:-0.07, D168+1:-0.06, D186+1:0.72, D204+1:0.72, D274+1:2.04, D292+1:-1.76, D366+1:1.17]}	{25398@[b3+1:7647, b4+1:25990, b5+1:18675, b6+1:29719, b7+2:7311, b8+2:6109, b9+1:60315, b11+1:9346];[y1+1:10348, y6+1:13720, y7+1:40718, y8+1:14538, y9+1:7298, y10+1:36371, y11+2:18651, y12+1:107560, y13+1:5791];[(M0-656.23)+2:89959];[D126+1:24415, D138+1:19722, D144+1:21682, D168+1:9414, D186+1:48497, D204+1:48246, D274+1:87375, D292+1:22398, D366+1:12298]}	{25398@27}	T	0	0	0	0	1.0221	9.07224	1	8	656.228	H1N1A1	FALSE	0.909607	(N(H(A)))	Level3	RTFVLSALQPSPTHSSSNTQR_H1N1A1		{@7[19-4]}{@7[17-4]}{@7[16-4]}{@7[15-4]}{@7[13-4]}{@7[11-4]}{@7[6-4]}{@7[2-4]}
C:\Users\Bertozzi Lab\Desktop\Stacy\Raw Files\Mucinome Raw Files\OC107\200921_SAM_OC107_Asc2_Slice3.raw	49559	76.9204	49512	958.443	6	5744.62	P01857|P0DOX5		Immunoglobulin heavy constant gamma 1|Immunoglobulin gamma-1 heavy chain		TPEVTCVVVDVSHEDPEVKFNWYVDGVEVHNAKTK	R,P	TPEVTC[Common Fixed:Carbamidomethyl on C]VVVDVS[O-Glycosylation:H1N2A1 on X]HEDPEVKFNWYVDGVEVHNAKT[O-Glycosylation:H1N2A1 on X]K	3	5744.56	18.1067	6	{49559@[b1+1, b2+1, b3+1, b4+1, b5+1, b6+1, b7+1, b8+2, b9+1, b14+2, b15+2, b17+2, b18+2, b19+2, b20+3, b21+2, b22+3];[y1+1];[D126+1, D138+1, D168+1, D186+1, D204+1, D274+1, D366+1]}	{49559@[b1+1:102.05511, b2+1:199.10800, b3+1:328.15062, b4+1:427.21893, b5+1:528.26947, b6+1:688.29187, b7+1:787.36493, b8+2:443.72006, b9+1:985.49935, b14+2:776.87133, b15+2:834.38312, b17+2:947.43125, b18+2:996.96388, b19+2:1060.99540, b20+3:756.68878, b21+2:1191.55115, b22+3:856.73068];[y1+1:147.11305];[D126+1:126.05525, D138+1:138.05524, D168+1:168.06606, D186+1:186.07643, D204+1:204.08719, D…	{49559@[b1+1:0.00016, b2+1:0.00028, b3+1:0.00031, b4+1:0.00021, b5+1:0.00307, b6+1:-0.00518, b7+1:-0.00053, b8+2:-0.00104, b9+1:-0.00294, b14+2:0.00419, b15+2:0.00083, b17+2:0.00174, b18+2:-0.00141, b19+2:-0.03334, b20+3:-0.03348, b21+2:-0.03318, b22+3:-0.03004];[y1+1:0.00025];[D126+1:0.00031, D138+1:0.00029, D168+1:0.00054, D186+1:0.00035, D204+1:0.00054, D274+1:0.00019, D366+1:0.00067]}	{49559@[b1+1:1.58, b2+1:1.43, b3+1:0.95, b4+1:0.49, b5+1:5.81, b6+1:-7.54, b7+1:-0.68, b8+2:-1.17, b9+1:-2.99, b14+2:2.70, b15+2:0.50, b17+2:0.92, b18+2:-0.71, b19+2:-15.73, b20+3:-14.77, b21+2:-13.94, b22+3:-11.70];[y1+1:1.70];[D126+1:2.44, D138+1:2.12, D168+1:3.23, D186+1:1.92, D204+1:2.67, D274+1:0.69, D366+1:1.84]}	{49559@[b1+1:9069, b2+1:48050, b3+1:82757, b4+1:60534, b5+1:18471, b6+1:14590, b7+1:29257, b8+2:11627, b9+1:18601, b14+2:9644, b15+2:57591, b17+2:84720, b18+2:34247, b19+2:58067, b20+3:4171, b21+2:29377, b22+3:18126];[y1+1:11937];[D126+1:7119, D138+1:23096, D168+1:12622, D186+1:4150, D204+1:20885, D274+1:10838, D366+1:9113]}	{49559@25}	T	0	0	0	0	0	7.0156	2	4	1718.61	H2N4A2	FALSE	100000000	(N(H(A))(N)),(N(H(A))(N))	Level3	TPEVTCVVVDVSHEDPEVKFNWYVDGVEVHNAKTK_H2N4A2		{@141[12-6,34-6]}{@141[5-6,34-6]}{@141[1-6,34-6]}{@141[5-6,12-6]}{@141[1-6,12-6]}{@141[1-6,5-6]}{@142[5-0,12-0,34-10]}{@142[1-0,12-0,34-10]}{@142[1-0,5-0,34-10]}{@142[5-0,12-10,34-0]}... In Total:198 Paths
C:\Users\Bertozzi Lab\Desktop\Stacy\Raw Files\Mucinome Raw Files\OC107\200921_SAM_OC107_Asc2_Slice3.raw	49594	76.9664	49550	958.442	6	5744.61	P01857|P0DOX5		Immunoglobulin heavy constant gamma 1|Immunoglobulin gamma-1 heavy chain		TPEVTCVVVDVSHEDPEVKFNWYVDGVEVHNAKTK	R,P	TPEVTC[Common Fixed:Carbamidomethyl on C]VVVDVS[O-Glycosylation:H1N2A1 on X]HEDPEVKFNWYVDGVEVHNAKT[O-Glycosylation:H1N2A1 on X]K	3	5744.56	18.1036	6	{49594@[b1+1, b2+1, b3+1, b4+1, b5+1, b6+1, b7+1, b8+2, b9+1, b11+1, b14+2, b15+2, b17+2, b18+2, b19+2, b21+2, b22+3];[y1+1];[D126+1, D138+1, D168+1, D186+1, D204+1, D274+1, D292+1, D366+1]}	{49594@[b1+1:102.05514, b2+1:199.10796, b3+1:328.15053, b4+1:427.21863, b5+1:528.26797, b6+1:688.29803, b7+1:787.36716, b8+2:443.71874, b9+1:985.50631, b11+1:1199.58801, b14+2:776.87182, b15+2:834.38315, b17+2:947.43096, b18+2:996.96446, b19+2:1060.99446, b21+2:1191.54866, b22+3:856.72839];[y1+1:147.11296];[D126+1:126.05511, D138+1:138.05541, D168+1:168.06577, D186+1:186.07637, D204+1:204.08684, …	{49594@[b1+1:0.00018, b2+1:0.00024, b3+1:0.00022, b4+1:-0.00010, b5+1:0.00157, b6+1:0.00098, b7+1:0.00169, b8+2:-0.00368, b9+1:0.00401, b11+1:-0.00964, b14+2:0.00517, b15+2:0.00090, b17+2:0.00116, b18+2:-0.00025, b19+2:-0.03521, b21+2:-0.03816, b22+3:-0.03689];[y1+1:0.00016];[D126+1:0.00016, D138+1:0.00047, D168+1:0.00025, D186+1:0.00029, D204+1:0.00019, D274+1:-0.00024, D292+1:-0.00009, D366+1:0…	{49594@[b1+1:1.81, b2+1:1.20, b3+1:0.67, b4+1:-0.23, b5+1:2.98, b6+1:1.43, b7+1:2.15, b8+2:-4.16, b9+1:4.08, b11+1:-8.04, b14+2:3.33, b15+2:0.54, b17+2:0.61, b18+2:-0.13, b19+2:-16.61, b21+2:-16.02, b22+3:-14.37];[y1+1:1.07];[D126+1:1.28, D138+1:3.40, D168+1:1.49, D186+1:1.59, D204+1:0.94, D274+1:-0.87, D292+1:-0.30, D366+1:1.25]}	{49594@[b1+1:13674, b2+1:54588, b3+1:94010, b4+1:72315, b5+1:20728, b6+1:11905, b7+1:37020, b8+2:6882, b9+1:17623, b11+1:9669, b14+2:9207, b15+2:58795, b17+2:112002, b18+2:58383, b19+2:64010, b21+2:31471, b22+3:34775];[y1+1:13747];[D126+1:8332, D138+1:32446, D168+1:15941, D186+1:7832, D204+1:31485, D274+1:16882, D292+1:4640, D366+1:17268]}	{49594@26}	T	0	0	0	0	0	8.01938	2	4	1718.61	H2N4A2	FALSE	100000000	(N(H(A))(N)),(N(H(A))(N))	Level3	TPEVTCVVVDVSHEDPEVKFNWYVDGVEVHNAKTK_H2N4A2		{@141[12-6,34-6]}{@141[5-6,34-6]}{@141[1-6,34-6]}{@141[5-6,12-6]}{@141[1-6,12-6]}{@141[1-6,5-6]}{@142[5-0,12-0,34-10]}{@142[1-0,12-0,34-10]}{@142[1-0,5-0,34-10]}{@142[5-0,12-10,34-0]}... In Total:198 Paths
C:\Users\Bertozzi Lab\Desktop\Stacy\Raw Files\Mucinome Raw Files\OC107\200921_SAM_OC107_Asc2_Slice2.raw	28335	48.212	28313	938.779	3	2813.31	P19827	Homo sapiens OX=9606	Inter-alpha-trypsin inhibitor heavy chain H1	[642 to 661]	TFVLSALQPSPTHSSSNTQR	R,L	TFVLSALQPSPTHSSSNT[O-Glycosylation:H1N1A1 on X]QR	1	2813.31	17.2222	0	{28335@[b2+1, b3+1, b4+1, b5+1, b6+1, b7+1];[y1+1, y6+1, y7+1, y8+1, y10+1, y12+2, y13+1, y14+2, y16+1, y17+2];[(M0-656.23)+2];[D126+1, D138+1, D144+1, D168+1, D186+1, D204+1, D274+1, D292+1, D366+1]}	{28335@[b2+1:249.12349, b3+1:348.19131, b4+1:461.27515, b5+1:548.30560, b6+1:619.34662, b7+1:732.43109];[y1+1:175.11864, y6+1:692.33582, y7+1:779.36401, y8+1:916.42328, y10+1:1114.52490, y12+2:649.80857, y13+1:1426.66663, y14+2:770.38018, y16+1:1697.82178, y17+2:905.95568];[(M0-656.23)+2:1079.54970];[D126+1:126.05511, D138+1:138.05478, D144+1:144.06557, D168+1:168.06567, D186+1:186.07629, D204+1:…	{28335@[b2+1:0.00012, b3+1:-0.00047, b4+1:-0.00070, b5+1:-0.00227, b6+1:0.00163, b7+1:0.00204];[y1+1:-0.00032, y6+1:0.00362, y7+1:-0.00021, y8+1:0.00015, y10+1:0.00133, y12+2:0.00149, y13+1:-0.00032, y14+2:0.00207, y16+1:0.00163, y17+2:-0.00013];[(M0-656.23)+2:0.00340];[D126+1:0.00016, D138+1:-0.00017, D144+1:0.00005, D168+1:0.00016, D186+1:0.00022, D204+1:0.00016, D274+1:-0.00005, D292+1:0.00019…	{28335@[b2+1:0.49, b3+1:-1.35, b4+1:-1.52, b5+1:-4.15, b6+1:2.64, b7+1:2.79];[y1+1:-1.81, y6+1:5.24, y7+1:-0.27, y8+1:0.16, y10+1:1.19, y12+2:1.15, y13+1:-0.22, y14+2:1.34, y16+1:0.96, y17+2:-0.07];[(M0-656.23)+2:1.58];[D126+1:1.28, D138+1:-1.22, D144+1:0.35, D168+1:0.94, D186+1:1.18, D204+1:0.79, D274+1:-0.20, D292+1:0.65, D366+1:-0.42]}	{28335@[b2+1:42298, b3+1:29650, b4+1:5086, b5+1:4847, b6+1:10790, b7+1:10142];[y1+1:3453, y6+1:4373, y7+1:9886, y8+1:9110, y10+1:9414, y12+2:58009, y13+1:9872, y14+2:10719, y16+1:7301, y17+2:27574];[(M0-656.23)+2:57131];[D126+1:12673, D138+1:6867, D144+1:9006, D168+1:3667, D186+1:25017, D204+1:24890, D274+1:57772, D292+1:15567, D366+1:9059]}	{28335@26}	T	0	0	0	0	1.041	9.11806	1	8	656.228	H1N1A1	FALSE	0.762506	(N(H(A)))	Level3	TFVLSALQPSPTHSSSNTQR_H1N1A1		{@7[18-4]}{@7[16-4]}{@7[15-4]}{@7[14-4]}{@7[12-4]}{@7[10-4]}{@7[5-4]}{@7[1-4]}
C:\Users\Bertozzi Lab\Desktop\Stacy\Raw Files\Mucinome Raw Files\OC107\200921_SAM_OC107_Asc2_Slice5.raw	48111	72.6726	48065	990.966	4	3959.83	P02768	Homo sapiens OX=9606	Serum albumin	[306 to 337]	PLLEKSHCIAEVENDEMPADLPSLAADFVESK	K,D	PLLEKSHC[Common Fixed:Carbamidomethyl on C]IAEVENDEMPADLPS[O-Glycosylation:N1 on X]LAADFVES[O-Glycosylation:N1 on X]K	3	3959.85	17.2186	2	{48111@[b2+1];[y1+1, y2+1, y3+1, y4+1, y5+1, y6+1, y7+1, y8+1, y9+1, y10+1, y11+1, y12+1, y13+1, y14+1, y15+1, y16+2];[D126+1, D138+1, D168+1, D204+1]}	{48111@[b2+1:211.14375];[y1+1:147.11264, y2+1:234.14474, y3+1:363.18680, y4+1:462.25549, y5+1:609.32310, y6+1:724.35055, y7+1:795.38907, y8+1:866.42559, y9+1:979.50762, y10+1:1066.54135, y11+1:1163.59367, y12+1:1276.67898, y13+1:1391.70921, y14+1:1462.74438, y15+1:1559.79492, y16+2:845.92269];[D126+1:126.05471, D138+1:138.05481, D168+1:168.06561, D204+1:204.08675]}	{48111@[b2+1:-0.00035];[y1+1:-0.00016, y2+1:-0.00009, y3+1:-0.00063, y4+1:-0.00035, y5+1:-0.00115, y6+1:-0.00064, y7+1:0.00076, y8+1:0.00017, y9+1:-0.00187, y10+1:-0.00017, y11+1:-0.00062, y12+1:0.00064, y13+1:0.00392, y14+1:0.00198, y15+1:-0.00024, y16+2:0.00245];[D126+1:-0.00024, D138+1:-0.00014, D168+1:0.00010, D204+1:0.00010]}	{48111@[b2+1:-1.67];[y1+1:-1.12, y2+1:-0.38, y3+1:-1.73, y4+1:-0.75, y5+1:-1.90, y6+1:-0.89, y7+1:0.96, y8+1:0.19, y9+1:-1.91, y10+1:-0.16, y11+1:-0.53, y12+1:0.50, y13+1:2.82, y14+1:1.36, y15+1:-0.16, y16+2:1.45];[D126+1:-1.89, D138+1:-1.00, D168+1:0.58, D204+1:0.49]}	{48111@[b2+1:2948];[y1+1:8955, y2+1:26807, y3+1:23545, y4+1:19684, y5+1:42048, y6+1:38104, y7+1:62492, y8+1:87405, y9+1:40573, y10+1:42832, y11+1:407942, y12+1:31955, y13+1:32451, y14+1:19566, y15+1:88615, y16+2:8251];[D126+1:2677, D138+1:7046, D168+1:4658, D204+1:4001]}	{48111@21}	T	0	0	0	0	0	4.00408	2	3	406.159	N2	FALSE	100000000	(N),(N)	Level3	PLLEKSHCIAEVENDEMPADLPSLAADFVESK_N2		{@2[23-0,31-0]}{@2[6-0,31-0]}{@2[6-0,23-0]}
C:\Users\Bertozzi Lab\Desktop\Stacy\Raw Files\Mucinome Raw Files\OC107\200921_SAM_OC107_Asc2_Slice7.raw	16244	31.4674	16201	744.599	4	2974.37	P02647	Homo sapiens OX=9606	Apolipoprotein A-I	[213 to 230]	LAEYHAKATEHLSTLSEK	R,A	LAEYHAKATEHLSTLS[O-Glycosylation:H1N1A2 on X]EK	1	2974.36	17.1431	0	{16244@[b2+1, b3+1, b5+1, b7+1];[y1+1, y3+1, y5+1, y6+1, y7+1, y8+1, y11+1, y13+2, y15+2, y16+3, y17+3];[(M0-744.24)+3, (M0-947.32)+3];[D126+1, D138+1, D144+1, D168+1, D186+1, D204+1, D274+1, D292+1, D366+1]}	{16244@[b2+1:185.12837, b3+1:314.17123, b5+1:614.29126, b7+1:813.42609];[y1+1:147.11295, y3+1:363.18750, y5+1:577.31909, y6+1:664.35260, y7+1:777.42615, y8+1:914.48053, y11+1:1215.62097, y13+2:707.88018, y15+2:857.94292, y16+3:615.30881, y17+3:638.99031];[(M0-744.24)+3:744.37784, (M0-947.32)+3:676.68514];[D126+1:126.05508, D138+1:138.05521, D144+1:144.06551, D168+1:168.06548, D186+1:186.07631, D2…	{16244@[b2+1:-0.00008, b3+1:0.00019, b5+1:-0.00203, b7+1:0.00072];[y1+1:0.00014, y3+1:0.00007, y5+1:-0.00008, y6+1:0.00140, y7+1:-0.00911, y8+1:-0.01364, y11+1:-0.00059, y13+2:-0.00055, y15+2:0.00269, y16+3:-0.00659, y17+3:0.00079];[(M0-744.24)+3:-0.00006, (M0-947.32)+3:0.00123];[D126+1:0.00014, D138+1:0.00026, D144+1:-0.00001, D168+1:-0.00004, D186+1:0.00023, D204+1:0.00016, D274+1:0.00013, D292…	{16244@[b2+1:-0.45, b3+1:0.60, b5+1:-3.31, b7+1:0.89];[y1+1:0.97, y3+1:0.21, y5+1:-0.13, y6+1:2.12, y7+1:-11.74, y8+1:-14.93, y11+1:-0.48, y13+2:-0.39, y15+2:1.57, y16+3:-3.58, y17+3:0.41];[(M0-744.24)+3:-0.03, (M0-947.32)+3:0.61];[D126+1:1.10, D138+1:1.90, D144+1:-0.07, D168+1:-0.25, D186+1:1.26, D204+1:0.79, D274+1:0.47, D292+1:0.02, D366+1:0.58]}	{16244@[b2+1:8117, b3+1:4667, b5+1:5822, b7+1:4287];[y1+1:4944, y3+1:4274, y5+1:3244, y6+1:9318, y7+1:7664, y8+1:5655, y11+1:3623, y13+2:4832, y15+2:5095, y16+3:7207, y17+3:12566];[(M0-744.24)+3:27224, (M0-947.32)+3:92776];[D126+1:21167, D138+1:12612, D144+1:9645, D168+1:6671, D186+1:34933, D204+1:34702, D274+1:78433, D292+1:22664, D366+1:8764]}	{16244@26}	T	0	0	0	0	2.08128	9.1555	1	4	947.323	H1N1A2	FALSE	1.30769	(N(H(A))(A))	Level3	LAEYHAKATEHLSTLSEK_H1N1A2		{@21[16-7]}{@21[14-7]}{@21[13-7]}{@21[9-7]}
C:\Users\Bertozzi Lab\Desktop\Stacy\Raw Files\Mucinome Raw Files\OC107\200921_SAM_OC107_Asc2_Slice5.raw	10263	21.9077	10213	619.289	4	2473.13	P04196	Homo sapiens OX=9606	Histidine-rich glycoprotein	[271 to 284]	SSTTKPPFKPHGSR	R,D	SSTTKPPFKPHGS[O-Glycosylation:H1N1A2 on X]R	1	2473.12	17.1084	0	{10263@[b2+1, b3+1, b4+1, b5+1, b6+1, b9+1];[y1+1, y3+1, y5+1, y6+1, y8+1, y9+1, y10+2, y11+2, y12+2];[(M0-744.24)+3, (M0-947.32)+3];[D109+1, D126+1, D138+1, D144+1, D168+1, D186+1, D204+1, D274+1, D292+1, D366+1]}	{10263@[b2+1:175.07135, b3+1:276.11993, b4+1:377.16684, b5+1:505.26074, b6+1:602.31439, b9+1:974.53332];[y1+1:175.11902, y3+1:319.17090, y5+1:553.28485, y6+1:681.37677, y8+1:925.49967, y9+1:1022.55242, y10+2:575.82758, y11+2:626.35161, y12+2:676.87374];[(M0-744.24)+3:577.30062, (M0-947.32)+3:509.60738];[D109+1:109.02847, D126+1:126.05502, D138+1:138.05510, D144+1:144.06583, D168+1:168.06564, D186…	{10263@[b2+1:0.00002, b3+1:0.00092, b4+1:0.00015, b5+1:-0.00091, b6+1:-0.00002, b9+1:0.00276];[y1+1:0.00007, y3+1:-0.00155, y5+1:0.00073, y6+1:-0.00231, y8+1:-0.00059, y9+1:-0.00061, y10+2:-0.00009, y11+2:0.00027, y12+2:-0.00315];[(M0-744.24)+3:0.00054, (M0-947.32)+3:0.00017];[D109+1:0.00008, D126+1:0.00007, D138+1:0.00015, D144+1:0.00031, D168+1:0.00013, D186+1:-0.00001, D204+1:-0.00001, D274+1:…	{10263@[b2+1:0.10, b3+1:3.35, b4+1:0.40, b5+1:-1.81, b6+1:-0.04, b9+1:2.83];[y1+1:0.38, y3+1:-4.86, y5+1:1.32, y6+1:-3.40, y8+1:-0.64, y9+1:-0.60, y10+2:-0.08, y11+2:0.22, y12+2:-2.33];[(M0-744.24)+3:0.31, (M0-947.32)+3:0.11];[D109+1:0.71, D126+1:0.55, D138+1:1.12, D144+1:2.17, D168+1:0.76, D186+1:-0.06, D204+1:-0.03, D274+1:-0.76, D292+1:0.86, D366+1:1.58]}	{10263@[b2+1:4138, b3+1:4276, b4+1:14785, b5+1:14575, b6+1:4083, b9+1:7104];[y1+1:4911, y3+1:4731, y5+1:37651, y6+1:6610, y8+1:21533, y9+1:238963, y10+2:11015, y11+2:6090, y12+2:20417];[(M0-744.24)+3:11410, (M0-947.32)+3:64353];[D109+1:2869, D126+1:74706, D138+1:53746, D144+1:43522, D168+1:25115, D186+1:87024, D204+1:86724, D274+1:319401, D292+1:75296, D366+1:8883]}	{10263@27}	T	0	0	0	0	2.01723	10.1767	1	5	947.323	H1N1A2	FALSE	1.20482	(N(H(A))(A))	Level3	SSTTKPPFKPHGSR_H1N1A2		{@21[13-7]}{@21[4-7]}{@21[3-7]}{@21[2-7]}{@21[1-7]}
C:\Users\Bertozzi Lab\Desktop\Stacy\Raw Files\Mucinome Raw Files\OC107\200921_SAM_OC107_Asc2_Slice3.raw	8442	22.385	8386	619.291	4	2473.13	P04196	Homo sapiens OX=9606	Histidine-rich glycoprotein	[271 to 284]	SSTTKPPFKPHGSR	R,D	SSTTKPPFKPHGS[O-Glycosylation:H1N1A2 on X]R	1	2473.12	17.0744	0	{8442@[b2+1, b3+1, b4+1, b5+1, b6+1, b9+1, b13+1];[y1+1, y3+1, y5+1, y8+1, y9+2, y10+1, y11+2, y12+2];[(M0-744.24)+3, (M0-947.32)+3];[D109+1, D126+1, D138+1, D144+1, D168+1, D186+1, D204+1, D274+1, D292+1, D366+1]}	{8442@[b2+1:175.07172, b3+1:276.11850, b4+1:377.16644, b5+1:505.26224, b6+1:602.31659, b9+1:974.53442, b13+1:1352.71960];[y1+1:175.11911, y3+1:319.17252, y5+1:553.28457, y8+1:925.50159, y9+2:511.78090, y10+1:1150.64563, y11+2:626.35387, y12+2:676.87682];[(M0-744.24)+3:577.30123, (M0-947.32)+3:509.60780];[D109+1:109.02847, D126+1:126.05519, D138+1:138.05519, D144+1:144.06581, D168+1:168.06575, D18…	{8442@[b2+1:0.00038, b3+1:-0.00051, b4+1:-0.00025, b5+1:0.00058, b6+1:0.00217, b9+1:0.00387, b13+1:0.02388];[y1+1:0.00016, y3+1:0.00007, y5+1:0.00045, y8+1:0.00133, y9+2:0.00150, y10+1:-0.00236, y11+2:0.00479, y12+2:0.00302];[(M0-744.24)+3:0.00236, (M0-947.32)+3:0.00143];[D109+1:0.00007, D126+1:0.00024, D138+1:0.00024, D144+1:0.00029, D168+1:0.00023, D186+1:0.00028, D204+1:0.00019, D274+1:0.00039…	{8442@[b2+1:2.20, b3+1:-1.86, b4+1:-0.66, b5+1:1.16, b6+1:3.61, b9+1:3.97, b13+1:17.67];[y1+1:0.91, y3+1:0.22, y5+1:0.82, y8+1:1.43, y9+2:1.47, y10+1:-2.05, y11+2:3.83, y12+2:2.23];[(M0-744.24)+3:1.37, (M0-947.32)+3:0.94];[D109+1:0.64, D126+1:1.96, D138+1:1.78, D144+1:2.06, D168+1:1.40, D186+1:1.50, D204+1:0.94, D274+1:1.42, D292+1:1.54, D366+1:2.92]}	{8442@[b2+1:5403, b3+1:3799, b4+1:22352, b5+1:18823, b6+1:8776, b9+1:13412, b13+1:3247];[y1+1:4865, y3+1:6047, y5+1:45248, y8+1:25903, y9+2:84959, y10+1:7423, y11+2:8516, y12+2:18461];[(M0-744.24)+3:14575, (M0-947.32)+3:85420];[D109+1:2912, D126+1:89975, D138+1:57223, D144+1:59774, D168+1:30732, D186+1:111798, D204+1:112756, D274+1:373291, D292+1:84109, D366+1:9412]}	{8442@27}	T	0	0	0	0	2.01971	10.1837	1	5	947.323	H1N1A2	FALSE	0.957329	(N(H(A))(A))	Level3	SSTTKPPFKPHGSR_H1N1A2		{@21[13-7]}{@21[4-7]}{@21[3-7]}{@21[2-7]}{@21[1-7]}
C:\Users\Bertozzi Lab\Desktop\Stacy\Raw Files\Mucinome Raw Files\OC107\200921_SAM_OC107_Asc2_Slice4.raw	16056	29.2384	16020	737.868	2	1473.72	P05155	Homo sapiens OX=9606	Plasma protease C1 inhibitor	[45 to 52]	VATTVISK	K,M	VATTVIS[O-Glycosylation:H1N1A1 on X]K	1	1473.72	16.4399	0	{16056@[b2+1, b3+1, b4+1, b5+1, b6+1, b7+1];[y1+1, y2+1, y3+1, y4+1, y5+1, y6+1, y7+1];[(M0-291.10)+1, (M0-453.15)+1, (M0-656.23)+1];[D109+1, D126+1, D138+1, D144+1, D168+1, D186+1, D204+1, D274+1, D292+1, D366+1]}	{16056@[b2+1:171.11298, b3+1:272.16110, b4+1:373.20822, b5+1:472.27661, b6+1:585.36047, b7+1:672.39386];[y1+1:147.11305, y2+1:234.14491, y3+1:347.22876, y4+1:446.29764, y5+1:547.34595, y6+1:648.39331, y7+1:719.43073];[(M0-291.10)+1:1183.63098, (M0-453.15)+1:1021.57764, (M0-656.23)+1:818.49860];[D109+1:109.02871, D126+1:126.05514, D138+1:138.05515, D144+1:144.06572, D168+1:168.06570, D186+1:186.07…	{16056@[b2+1:0.00017, b3+1:0.00062, b4+1:0.00006, b5+1:0.00004, b6+1:-0.00017, b7+1:0.00119];[y1+1:0.00025, y2+1:0.00008, y3+1:-0.00014, y4+1:0.00033, y5+1:0.00096, y6+1:0.00064, y7+1:0.00094];[(M0-291.10)+1:0.00060, (M0-453.15)+1:0.00007, (M0-656.23)+1:0.00040];[D109+1:0.00031, D126+1:0.00019, D138+1:0.00020, D144+1:0.00020, D168+1:0.00019, D186+1:0.00042, D204+1:0.00013, D274+1:0.00004, D292+1:…	{16056@[b2+1:1.01, b3+1:2.29, b4+1:0.16, b5+1:0.08, b6+1:-0.28, b7+1:1.78];[y1+1:1.70, y2+1:0.34, y3+1:-0.40, y4+1:0.74, y5+1:1.75, y6+1:0.99, y7+1:1.31];[(M0-291.10)+1:0.50, (M0-453.15)+1:0.07, (M0-656.23)+1:0.49];[D109+1:2.90, D126+1:1.53, D138+1:1.45, D144+1:1.42, D168+1:1.12, D186+1:2.25, D204+1:0.64, D274+1:0.13, D292+1:0.12, D366+1:-0.17]}	{16056@[b2+1:28374, b3+1:12698, b4+1:50543, b5+1:139363, b6+1:70059, b7+1:15759];[y1+1:20348, y2+1:42187, y3+1:102841, y4+1:43437, y5+1:31448, y6+1:95341, y7+1:25747];[(M0-291.10)+1:109439, (M0-453.15)+1:431340, (M0-656.23)+1:2840846];[D109+1:4534, D126+1:291853, D138+1:138189, D144+1:118344, D168+1:75588, D186+1:290380, D204+1:357791, D274+1:696101, D292+1:155919, D366+1:47106]}	{16056@26}	T	0	0	0	0	3.36643	10.2358	1	3	656.228	H1N1A1	FALSE	1.16768	(N(H(A)))	Level3	VATTVISK_H1N1A1		{@7[7-4]}{@7[4-4]}{@7[3-4]}
C:\Users\Bertozzi Lab\Desktop\Stacy\Raw Files\Mucinome Raw Files\OC107\200921_SAM_OC107_Asc2_Slice4.raw	16015	29.1848	15968	737.868	2	1473.72	P05155	Homo sapiens OX=9606	Plasma protease C1 inhibitor	[45 to 52]	VATTVISK	K,M	VATTVIS[O-Glycosylation:H1N1A1 on X]K	1	1473.72	16.433	0	{16015@[b2+1, b3+1, b4+1, b5+1, b6+1, b7+1];[y1+1, y2+1, y3+1, y4+1, y5+1, y6+1, y7+1];[(M0-291.10)+1, (M0-453.15)+1, (M0-656.23)+1];[D109+1, D126+1, D138+1, D144+1, D168+1, D186+1, D204+1, D274+1, D292+1, D366+1]}	{16015@[b2+1:171.11302, b3+1:272.16068, b4+1:373.20837, b5+1:472.27648, b6+1:585.36127, b7+1:672.39380];[y1+1:147.11290, y2+1:234.14497, y3+1:347.22894, y4+1:446.29709, y5+1:547.34546, y6+1:648.39349, y7+1:719.43213];[(M0-291.10)+1:1183.63062, (M0-453.15)+1:1021.57745, (M0-656.23)+1:818.49860];[D109+1:109.02866, D126+1:126.05512, D138+1:138.05511, D144+1:144.06567, D168+1:168.06568, D186+1:186.07…	{16015@[b2+1:0.00022, b3+1:0.00019, b4+1:0.00021, b5+1:-0.00010, b6+1:0.00063, b7+1:0.00113];[y1+1:0.00010, y2+1:0.00014, y3+1:0.00005, y4+1:-0.00022, y5+1:0.00047, y6+1:0.00083, y7+1:0.00235];[(M0-291.10)+1:0.00023, (M0-453.15)+1:-0.00011, (M0-656.23)+1:0.00040];[D109+1:0.00026, D126+1:0.00018, D138+1:0.00017, D144+1:0.00016, D168+1:0.00017, D186+1:0.00017, D204+1:0.00013, D274+1:0.00001, D292+1…	{16015@[b2+1:1.28, b3+1:0.71, b4+1:0.57, b5+1:-0.20, b6+1:1.07, b7+1:1.69];[y1+1:0.65, y2+1:0.61, y3+1:0.13, y4+1:-0.50, y5+1:0.86, y6+1:1.28, y7+1:3.27];[(M0-291.10)+1:0.19, (M0-453.15)+1:-0.11, (M0-656.23)+1:0.49];[D109+1:2.40, D126+1:1.41, D138+1:1.23, D144+1:1.10, D168+1:0.99, D186+1:0.93, D204+1:0.64, D274+1:0.02, D292+1:-0.09, D366+1:0.58]}	{16015@[b2+1:34173, b3+1:9852, b4+1:59735, b5+1:143731, b6+1:82359, b7+1:23009];[y1+1:19097, y2+1:47143, y3+1:124987, y4+1:47932, y5+1:40088, y6+1:108928, y7+1:37164];[(M0-291.10)+1:130257, (M0-453.15)+1:534176, (M0-656.23)+1:3313694];[D109+1:7578, D126+1:322320, D138+1:158342, D144+1:145790, D168+1:87778, D186+1:353884, D204+1:441119, D274+1:817644, D292+1:190369, D366+1:50906]}	{16015@26}	T	0	0	0	0	3.36216	10.2345	1	3	656.228	H1N1A1	FALSE	1.0861	(N(H(A)))	Level3	VATTVISK_H1N1A1		{@7[7-4]}{@7[4-4]}{@7[3-4]}
C:\Users\Bertozzi Lab\Desktop\Stacy\Raw Files\Mucinome Raw Files\OC107\200921_SAM_OC107_Asc2_Slice4.raw	16026	29.1997	15997	737.867	2	1473.72	P05155	Homo sapiens OX=9606	Plasma protease C1 inhibitor	[45 to 52]	VATTVISK	K,M	VATTVIS[O-Glycosylation:H1N1A1 on X]K	1	1473.72	16.4318	0	{16026@[b2+1, b3+1, b4+1, b5+1, b6+1, b7+1];[y1+1, y2+1, y3+1, y4+1, y5+1, y6+1, y7+1];[(M0-291.10)+1, (M0-453.15)+1, (M0-656.23)+1];[D109+1, D126+1, D138+1, D144+1, D168+1, D186+1, D204+1, D274+1, D292+1, D366+1]}	{16026@[b2+1:171.11272, b3+1:272.16052, b4+1:373.20789, b5+1:472.27670, b6+1:585.36090, b7+1:672.39410];[y1+1:147.11295, y2+1:234.14494, y3+1:347.22876, y4+1:446.29700, y5+1:547.34528, y6+1:648.39282, y7+1:719.43042];[(M0-291.10)+1:1183.63013, (M0-453.15)+1:1021.57721, (M0-656.23)+1:818.49841];[D109+1:109.02847, D126+1:126.05510, D138+1:138.05510, D144+1:144.06563, D168+1:168.06563, D186+1:186.07…	{16026@[b2+1:-0.00009, b3+1:0.00004, b4+1:-0.00028, b5+1:0.00013, b6+1:0.00026, b7+1:0.00144];[y1+1:0.00014, y2+1:0.00011, y3+1:-0.00013, y4+1:-0.00031, y5+1:0.00029, y6+1:0.00015, y7+1:0.00064];[(M0-291.10)+1:-0.00026, (M0-453.15)+1:-0.00036, (M0-656.23)+1:0.00022];[D109+1:0.00008, D126+1:0.00015, D138+1:0.00015, D144+1:0.00011, D168+1:0.00011, D186+1:0.00011, D204+1:0.00005, D274+1:-0.00009, D2…	{16026@[b2+1:-0.51, b3+1:0.15, b4+1:-0.74, b5+1:0.27, b6+1:0.45, b7+1:2.14];[y1+1:0.97, y2+1:0.47, y3+1:-0.39, y4+1:-0.70, y5+1:0.53, y6+1:0.24, y7+1:0.89];[(M0-291.10)+1:-0.22, (M0-453.15)+1:-0.35, (M0-656.23)+1:0.27];[D109+1:0.71, D126+1:1.22, D138+1:1.12, D144+1:0.78, D168+1:0.67, D186+1:0.60, D204+1:0.27, D274+1:-0.31, D292+1:-0.40, D366+1:-1.09]}	{16026@[b2+1:36797, b3+1:14116, b4+1:68037, b5+1:174238, b6+1:96268, b7+1:22297];[y1+1:18785, y2+1:44339, y3+1:120051, y4+1:53667, y5+1:42666, y6+1:119982, y7+1:34033];[(M0-291.10)+1:152050, (M0-453.15)+1:557678, (M0-656.23)+1:3467388];[D109+1:6315, D126+1:335834, D138+1:168983, D144+1:151427, D168+1:99443, D186+1:368762, D204+1:474260, D274+1:885336, D292+1:186788, D366+1:52303]}	{16026@26}	T	0	0	0	0	3.35913	10.2347	1	3	656.228	H1N1A1	FALSE	1.11594	(N(H(A)))	Level3	VATTVISK_H1N1A1		{@7[7-4]}{@7[4-4]}{@7[3-4]}
C:\Users\Bertozzi Lab\Desktop\Stacy\Raw Files\Mucinome Raw Files\OC107\200921_SAM_OC107_Asc2_Slice3.raw	19567	37.1865	19522	883.415	2	1764.82	P05155	Homo sapiens OX=9606	Plasma protease C1 inhibitor	[45 to 52]	VATTVISK	K,M	VATTVIS[O-Glycosylation:H1N1A2 on X]K	1	1764.81	16.427	0	{19567@[b2+1, b4+1, b5+1, b6+1, b7+1];[y1+1, y2+1, y3+1, y4+1, y5+1, y6+1];[(M0-291.10)+1, (M0-453.15)+1, (M0-582.19)+1, (M0-744.24)+1, (M0-947.32)+1];[D126+1, D138+1, D144+1, D168+1, D186+1, D204+1, D274+1, D292+1, D366+1]}	{19567@[b2+1:171.11302, b4+1:373.20886, b5+1:472.27719, b6+1:585.36244, b7+1:672.39386];[y1+1:147.11295, y2+1:234.14513, y3+1:347.22903, y4+1:446.29742, y5+1:547.34564, y6+1:648.39526];[(M0-291.10)+1:1474.72229, (M0-453.15)+1:1312.67651, (M0-582.19)+1:1183.63098, (M0-744.24)+1:1021.57825, (M0-947.32)+1:818.49890];[D126+1:126.05523, D138+1:138.05530, D144+1:144.06570, D168+1:168.06569, D186+1:186.…	{19567@[b2+1:0.00022, b4+1:0.00070, b5+1:0.00062, b6+1:0.00180, b7+1:0.00119];[y1+1:0.00014, y2+1:0.00029, y3+1:0.00014, y4+1:0.00011, y5+1:0.00065, y6+1:0.00260];[(M0-291.10)+1:-0.00352, (M0-453.15)+1:0.00353, (M0-582.19)+1:0.00060, (M0-744.24)+1:0.00068, (M0-947.32)+1:0.00071];[D126+1:0.00028, D138+1:0.00035, D144+1:0.00019, D168+1:0.00017, D186+1:0.00022, D204+1:0.00018, D274+1:0.00013, D292+1…	{19567@[b2+1:1.28, b4+1:1.88, b5+1:1.31, b6+1:3.08, b7+1:1.78];[y1+1:0.97, y2+1:1.26, y3+1:0.40, y4+1:0.26, y5+1:1.20, y6+1:4.01];[(M0-291.10)+1:-2.39, (M0-453.15)+1:2.69, (M0-582.19)+1:0.50, (M0-744.24)+1:0.67, (M0-947.32)+1:0.86];[D126+1:2.26, D138+1:2.56, D144+1:1.31, D168+1:1.03, D186+1:1.18, D204+1:0.87, D274+1:0.47, D292+1:0.33, D366+1:-0.59]}	{19567@[b2+1:6670, b4+1:10988, b5+1:38542, b6+1:26897, b7+1:4983];[y1+1:6628, y2+1:11221, y3+1:29362, y4+1:10941, y5+1:5651, y6+1:23042];[(M0-291.10)+1:5640, (M0-453.15)+1:9433, (M0-582.19)+1:89793, (M0-744.24)+1:412609, (M0-947.32)+1:943954];[D126+1:42589, D138+1:22390, D144+1:19702, D168+1:21855, D186+1:55767, D204+1:79935, D274+1:471202, D292+1:106984, D366+1:5761]}	{19567@25}	T	0	0	0	0	5.38138	9.2156	1	3	947.323	H1N1A2	FALSE	1.13648	(N(H(A))(A))	Level3	VATTVISK_H1N1A2		{@21[7-7]}{@21[4-7]}{@21[3-7]}
C:\Users\Bertozzi Lab\Desktop\Stacy\Raw Files\Mucinome Raw Files\OC107\200921_SAM_OC107_Asc2_Slice4.raw	21883	36.9167	21841	883.416	2	1764.82	P05155	Homo sapiens OX=9606	Plasma protease C1 inhibitor	[45 to 52]	VATTVISK	K,M	VATTVIS[O-Glycosylation:H1N1A2 on X]K	1	1764.81	16.4031	0	{21883@[b2+1, b4+1, b5+1, b6+1, b7+1];[y1+1, y2+1, y3+1, y4+1, y5+1, y6+1, y7+1];[(M0-453.15)+1, (M0-582.19)+1, (M0-744.24)+1, (M0-947.32)+1];[D126+1, D138+1, D144+1, D168+1, D186+1, D204+1, D274+1, D292+1, D366+1]}	{21883@[b2+1:171.11263, b4+1:373.20752, b5+1:472.27692, b6+1:585.35931, b7+1:672.38763];[y1+1:147.11284, y2+1:234.14470, y3+1:347.22845, y4+1:446.29764, y5+1:547.34583, y6+1:648.39331, y7+1:719.42767];[(M0-453.15)+1:1312.66663, (M0-582.19)+1:1183.63049, (M0-744.24)+1:1021.57672, (M0-947.32)+1:818.49774];[D126+1:126.05505, D138+1:138.05501, D144+1:144.06566, D168+1:168.06555, D186+1:186.07605, D20…	{21883@[b2+1:-0.00018, b4+1:-0.00064, b5+1:0.00034, b6+1:-0.00133, b7+1:-0.00503];[y1+1:0.00003, y2+1:-0.00013, y3+1:-0.00044, y4+1:0.00033, y5+1:0.00084, y6+1:0.00064, y7+1:-0.00211];[(M0-453.15)+1:-0.00636, (M0-582.19)+1:0.00011, (M0-744.24)+1:-0.00084, (M0-947.32)+1:-0.00045];[D126+1:0.00011, D138+1:0.00006, D144+1:0.00014, D168+1:0.00004, D186+1:-0.00003, D204+1:-0.00013, D274+1:-0.00024, D29…	{21883@[b2+1:-1.05, b4+1:-1.72, b5+1:0.72, b6+1:-2.27, b7+1:-7.50];[y1+1:0.24, y2+1:-0.57, y3+1:-1.28, y4+1:0.74, y5+1:1.53, y6+1:0.99, y7+1:-2.93];[(M0-453.15)+1:-4.85, (M0-582.19)+1:0.09, (M0-744.24)+1:-0.83, (M0-947.32)+1:-0.55];[D126+1:0.86, D138+1:0.45, D144+1:0.99, D168+1:0.21, D186+1:-0.14, D204+1:-0.64, D274+1:-0.87, D292+1:-1.03, D366+1:-1.17]}	{21883@[b2+1:5193, b4+1:11231, b5+1:31785, b6+1:25542, b7+1:5412];[y1+1:9102, y2+1:6646, y3+1:20760, y4+1:10805, y5+1:8831, y6+1:14595, y7+1:3228];[(M0-453.15)+1:4052, (M0-582.19)+1:82652, (M0-744.24)+1:348349, (M0-947.32)+1:887525];[D126+1:44398, D138+1:16983, D144+1:18634, D168+1:16800, D186+1:55356, D204+1:76772, D274+1:446970, D292+1:86975, D366+1:7445]}	{21883@25}	T	0	0	0	0	4.36123	9.2104	1	3	947.323	H1N1A2	FALSE	0.911445	(N(H(A))(A))	Level3	VATTVISK_H1N1A2		{@21[7-7]}{@21[4-7]}{@21[3-7]}
C:\Users\Bertozzi Lab\Desktop\Stacy\Raw Files\Mucinome Raw Files\OC107\200921_SAM_OC107_Asc2_Slice4.raw	16271	29.5185	16220	737.868	2	1473.72	P05155	Homo sapiens OX=9606	Plasma protease C1 inhibitor	[45 to 52]	VATTVISK	K,M	VATTVIS[O-Glycosylation:H1N1A1 on X]K	1	1473.72	16.3791	0	{16271@[b2+1, b3+1, b4+1, b5+1, b6+1, b7+1];[y1+1, y2+1, y3+1, y4+1, y5+1, y6+1, y7+1];[(M0-291.10)+1, (M0-453.15)+1, (M0-656.23)+1];[D109+1, D126+1, D138+1, D144+1, D168+1, D186+1, D204+1, D274+1, D292+1, D366+1]}	{16271@[b2+1:171.11302, b3+1:272.16022, b4+1:373.20828, b5+1:472.27664, b6+1:585.36078, b7+1:672.39240];[y1+1:147.11293, y2+1:234.14482, y3+1:347.22888, y4+1:446.29742, y5+1:547.34564, y6+1:648.39362, y7+1:719.42938];[(M0-291.10)+1:1183.63013, (M0-453.15)+1:1021.57758, (M0-656.23)+1:818.49866];[D109+1:109.02844, D126+1:126.05514, D138+1:138.05511, D144+1:144.06573, D168+1:168.06599, D186+1:186.07…	{16271@[b2+1:0.00022, b3+1:-0.00027, b4+1:0.00012, b5+1:0.00007, b6+1:0.00014, b7+1:-0.00027];[y1+1:0.00013, y2+1:-0.00001, y3+1:-0.00001, y4+1:0.00011, y5+1:0.00065, y6+1:0.00095, y7+1:-0.00040];[(M0-291.10)+1:-0.00026, (M0-453.15)+1:0.00001, (M0-656.23)+1:0.00046];[D109+1:0.00005, D126+1:0.00019, D138+1:0.00017, D144+1:0.00022, D168+1:0.00047, D186+1:0.00017, D204+1:0.00013, D274+1:0.00004, D29…	{16271@[b2+1:1.28, b3+1:-0.98, b4+1:0.33, b5+1:0.14, b6+1:0.24, b7+1:-0.41];[y1+1:0.86, y2+1:-0.05, y3+1:-0.04, y4+1:0.26, y5+1:1.20, y6+1:1.46, y7+1:-0.56];[(M0-291.10)+1:-0.22, (M0-453.15)+1:0.01, (M0-656.23)+1:0.57];[D109+1:0.43, D126+1:1.53, D138+1:1.23, D144+1:1.53, D168+1:2.82, D186+1:0.93, D204+1:0.64, D274+1:0.13, D292+1:-0.19, D366+1:0.83]}	{16271@[b2+1:26409, b3+1:13991, b4+1:90748, b5+1:212465, b6+1:115026, b7+1:24706];[y1+1:20075, y2+1:48522, y3+1:161691, y4+1:62339, y5+1:51814, y6+1:87791, y7+1:24833];[(M0-291.10)+1:88354, (M0-453.15)+1:812285, (M0-656.23)+1:3460679];[D109+1:5948, D126+1:175419, D138+1:126148, D144+1:114084, D168+1:56348, D186+1:257549, D204+1:239473, D274+1:1379982, D292+1:259960, D366+1:26057]}	{16271@26}	T	0	0	0	0	3.31188	10.1889	1	3	656.228	H1N1A1	FALSE	1.10575	(N(H(A)))	Level3	VATTVISK_H1N1A1		{@7[7-4]}{@7[4-4]}{@7[3-4]}
C:\Users\Bertozzi Lab\Desktop\Stacy\Raw Files\Mucinome Raw Files\OC107\200921_SAM_OC107_Asc2_Slice4.raw	16240	29.4778	16195	737.867	2	1473.72	P05155	Homo sapiens OX=9606	Plasma protease C1 inhibitor	[45 to 52]	VATTVISK	K,M	VATTVIS[O-Glycosylation:H1N1A1 on X]K	1	1473.72	16.3774	0	{16240@[b2+1, b3+1, b4+1, b5+1, b6+1, b7+1];[y1+1, y2+1, y3+1, y4+1, y5+1, y6+1, y7+1];[(M0-291.10)+1, (M0-453.15)+1, (M0-656.23)+1];[D109+1, D126+1, D138+1, D144+1, D168+1, D186+1, D204+1, D274+1, D292+1, D366+1]}	{16240@[b2+1:171.11296, b3+1:272.16046, b4+1:373.20850, b5+1:472.27686, b6+1:585.36115, b7+1:672.39551];[y1+1:147.11295, y2+1:234.14499, y3+1:347.22913, y4+1:446.29758, y5+1:547.34570, y6+1:648.39276, y7+1:719.42999];[(M0-291.10)+1:1183.63000, (M0-453.15)+1:1021.57806, (M0-656.23)+1:818.49866];[D109+1:109.02876, D126+1:126.05515, D138+1:138.05516, D144+1:144.06567, D168+1:168.06577, D186+1:186.07…	{16240@[b2+1:0.00016, b3+1:-0.00002, b4+1:0.00033, b5+1:0.00028, b6+1:0.00051, b7+1:0.00284];[y1+1:0.00014, y2+1:0.00016, y3+1:0.00023, y4+1:0.00027, y5+1:0.00071, y6+1:0.00009, y7+1:0.00021];[(M0-291.10)+1:-0.00038, (M0-453.15)+1:0.00050, (M0-656.23)+1:0.00046];[D109+1:0.00036, D126+1:0.00021, D138+1:0.00021, D144+1:0.00016, D168+1:0.00025, D186+1:0.00020, D204+1:0.00018, D274+1:0.00007, D292+1:…	{16240@[b2+1:0.92, b3+1:-0.08, b4+1:0.90, b5+1:0.60, b6+1:0.87, b7+1:4.23];[y1+1:0.97, y2+1:0.67, y3+1:0.66, y4+1:0.60, y5+1:1.31, y6+1:0.14, y7+1:0.29];[(M0-291.10)+1:-0.32, (M0-453.15)+1:0.49, (M0-656.23)+1:0.57];[D109+1:3.32, D126+1:1.65, D138+1:1.56, D144+1:1.10, D168+1:1.49, D186+1:1.09, D204+1:0.87, D274+1:0.25, D292+1:0.33, D366+1:-0.00]}	{16240@[b2+1:11495, b3+1:7697, b4+1:40767, b5+1:84892, b6+1:52480, b7+1:17145];[y1+1:11199, y2+1:19151, y3+1:62848, y4+1:25192, y5+1:20510, y6+1:42770, y7+1:15415];[(M0-291.10)+1:45186, (M0-453.15)+1:342724, (M0-656.23)+1:1510266];[D109+1:3447, D126+1:83286, D138+1:57098, D144+1:45829, D168+1:24764, D186+1:116028, D204+1:104821, D274+1:592165, D292+1:109352, D366+1:14136]}	{16240@26}	T	0	0	0	0	3.31016	10.1881	1	3	656.228	H1N1A1	FALSE	1.2459	(N(H(A)))	Level3	VATTVISK_H1N1A1		{@7[7-4]}{@7[4-4]}{@7[3-4]}
C:\Users\Bertozzi Lab\Desktop\Stacy\Raw Files\Mucinome Raw Files\OC107\200921_SAM_OC107_Asc2_Slice4.raw	16295	29.5504	16251	737.868	2	1473.72	P05155	Homo sapiens OX=9606	Plasma protease C1 inhibitor	[45 to 52]	VATTVISK	K,M	VATTVIS[O-Glycosylation:H1N1A1 on X]K	1	1473.72	16.3665	0	{16295@[b2+1, b3+1, b4+1, b5+1, b6+1, b7+1];[y1+1, y2+1, y3+1, y4+1, y5+1, y6+1, y7+1];[(M0-291.10)+1, (M0-453.15)+1, (M0-656.23)+1];[D109+1, D126+1, D138+1, D144+1, D168+1, D186+1, D204+1, D274+1, D292+1, D366+1]}	{16295@[b2+1:171.11296, b3+1:272.16034, b4+1:373.20810, b5+1:472.27670, b6+1:585.36090, b7+1:672.39313];[y1+1:147.11299, y2+1:234.14497, y3+1:347.22894, y4+1:446.29770, y5+1:547.34610, y6+1:648.39349, y7+1:719.43066];[(M0-291.10)+1:1183.63086, (M0-453.15)+1:1021.57764, (M0-656.23)+1:818.49872];[D109+1:109.02866, D126+1:126.05515, D138+1:138.05516, D144+1:144.06573, D168+1:168.06564, D186+1:186.07…	{16295@[b2+1:0.00016, b3+1:-0.00014, b4+1:-0.00006, b5+1:0.00013, b6+1:0.00026, b7+1:0.00046];[y1+1:0.00019, y2+1:0.00014, y3+1:0.00005, y4+1:0.00039, y5+1:0.00111, y6+1:0.00083, y7+1:0.00088];[(M0-291.10)+1:0.00047, (M0-453.15)+1:0.00007, (M0-656.23)+1:0.00052];[D109+1:0.00026, D126+1:0.00020, D138+1:0.00021, D144+1:0.00022, D168+1:0.00013, D186+1:0.00017, D204+1:0.00016, D274+1:0.00007, D292+1:…	{16295@[b2+1:0.92, b3+1:-0.53, b4+1:-0.17, b5+1:0.27, b6+1:0.45, b7+1:0.69];[y1+1:1.28, y2+1:0.61, y3+1:0.13, y4+1:0.87, y5+1:2.03, y6+1:1.28, y7+1:1.23];[(M0-291.10)+1:0.40, (M0-453.15)+1:0.07, (M0-656.23)+1:0.64];[D109+1:2.40, D126+1:1.59, D138+1:1.56, D144+1:1.53, D168+1:0.76, D186+1:0.93, D204+1:0.79, D274+1:0.25, D292+1:0.02, D366+1:0.25]}	{16295@[b2+1:32964, b3+1:22473, b4+1:103178, b5+1:254590, b6+1:132238, b7+1:41410];[y1+1:16819, y2+1:58665, y3+1:199737, y4+1:81516, y5+1:65578, y6+1:127789, y7+1:38323];[(M0-291.10)+1:119512, (M0-453.15)+1:1027318, (M0-656.23)+1:4353634];[D109+1:9229, D126+1:216477, D138+1:149793, D144+1:155504, D168+1:83396, D186+1:322613, D204+1:306735, D274+1:1803108, D292+1:328444, D366+1:34224]}	{16295@26}	T	0	0	0	0	3.30197	10.1872	1	3	656.228	H1N1A1	FALSE	0.963277	(N(H(A)))	Level3	VATTVISK_H1N1A1		{@7[7-4]}{@7[4-4]}{@7[3-4]}
C:\Users\Bertozzi Lab\Desktop\Stacy\Raw Files\Mucinome Raw Files\OC107\200921_SAM_OC107_Asc2_Slice4.raw	21770	36.767	21757	737.867	2	1473.72	P05155	Homo sapiens OX=9606	Plasma protease C1 inhibitor	[45 to 52]	VATTVISK	K,M	VATTVIS[O-Glycosylation:H1N1A1 on X]K	1	1473.72	16.3657	0	{21770@[b2+1, b3+1, b4+1, b5+1, b6+1, b7+1];[y1+1, y2+1, y3+1, y4+1, y5+1, y6+1, y7+1];[(M0-291.10)+1, (M0-453.15)+1, (M0-656.23)+1];[D126+1, D138+1, D144+1, D168+1, D186+1, D204+1, D274+1, D292+1, D366+1]}	{21770@[b2+1:171.11302, b3+1:272.15915, b4+1:373.20920, b5+1:472.27634, b6+1:585.35913, b7+1:672.39362];[y1+1:147.11287, y2+1:234.14490, y3+1:347.22839, y4+1:446.29648, y5+1:547.34552, y6+1:648.39349, y7+1:719.43170];[(M0-291.10)+1:1183.63074, (M0-453.15)+1:1021.57684, (M0-656.23)+1:818.49786];[D126+1:126.05502, D138+1:138.05501, D144+1:144.06558, D168+1:168.06577, D186+1:186.07597, D204+1:204.08…	{21770@[b2+1:0.00022, b3+1:-0.00133, b4+1:0.00104, b5+1:-0.00024, b6+1:-0.00151, b7+1:0.00095];[y1+1:0.00007, y2+1:0.00006, y3+1:-0.00050, y4+1:-0.00083, y5+1:0.00053, y6+1:0.00083, y7+1:0.00192];[(M0-291.10)+1:0.00035, (M0-453.15)+1:-0.00072, (M0-656.23)+1:-0.00033];[D126+1:0.00008, D138+1:0.00006, D144+1:0.00007, D168+1:0.00025, D186+1:-0.00010, D204+1:-0.00007, D274+1:-0.00027, D292+1:-0.00009…	{21770@[b2+1:1.28, b3+1:-4.92, b4+1:2.79, b5+1:-0.51, b6+1:-2.58, b7+1:1.41];[y1+1:0.45, y2+1:0.28, y3+1:-1.45, y4+1:-1.87, y5+1:0.97, y6+1:1.28, y7+1:2.67];[(M0-291.10)+1:0.30, (M0-453.15)+1:-0.71, (M0-656.23)+1:-0.41];[D126+1:0.61, D138+1:0.45, D144+1:0.46, D168+1:1.49, D186+1:-0.56, D204+1:-0.34, D274+1:-0.98, D292+1:-0.30, D366+1:1.58]}	{21770@[b2+1:24122, b3+1:3991, b4+1:12430, b5+1:30247, b6+1:16821, b7+1:4672];[y1+1:19479, y2+1:7003, y3+1:27633, y4+1:9039, y5+1:7656, y6+1:22074, y7+1:6384];[(M0-291.10)+1:28536, (M0-453.15)+1:142727, (M0-656.23)+1:702656];[D126+1:56364, D138+1:26783, D144+1:25378, D168+1:11952, D186+1:58643, D204+1:79323, D274+1:222786, D292+1:46572, D366+1:9297]}	{21770@25}	T	0	0	0	0	3.29992	9.18432	1	3	656.228	H1N1A1	FALSE	1.05536	(N(H(A)))	Level3	VATTVISK_H1N1A1		{@7[7-4]}{@7[4-4]}{@7[3-4]}
C:\Users\Bertozzi Lab\Desktop\Stacy\Raw Files\Mucinome Raw Files\OC107\200921_SAM_OC107_Asc2_Slice3.raw	19533	37.1422	19491	883.417	2	1764.82	P05155	Homo sapiens OX=9606	Plasma protease C1 inhibitor	[45 to 52]	VATTVISK	K,M	VATTVIS[O-Glycosylation:H1N1A2 on X]K	1	1764.81	16.3046	0	{19533@[b2+1, b4+1, b5+1, b6+1, b7+1];[y1+1, y2+1, y3+1, y4+1, y5+1, y6+1, y7+1];[(M0-291.10)+1, (M0-582.19)+1, (M0-744.24)+1, (M0-947.32)+1];[D109+1, D126+1, D138+1, D144+1, D168+1, D186+1, D204+1, D274+1, D292+1, D366+1]}	{19533@[b2+1:171.11307, b4+1:373.20911, b5+1:472.27735, b6+1:585.36143, b7+1:672.39227];[y1+1:147.11301, y2+1:234.14507, y3+1:347.22971, y4+1:446.29736, y5+1:547.34619, y6+1:648.39549, y7+1:719.43286];[(M0-291.10)+1:1474.71167, (M0-582.19)+1:1183.63052, (M0-744.24)+1:1021.57827, (M0-947.32)+1:818.49892];[D109+1:109.02845, D126+1:126.05512, D138+1:138.05524, D144+1:144.06575, D168+1:168.06563, D18…	{19533@[b2+1:0.00026, b4+1:0.00095, b5+1:0.00077, b6+1:0.00079, b7+1:-0.00039];[y1+1:0.00020, y2+1:0.00023, y3+1:0.00081, y4+1:0.00005, y5+1:0.00120, y6+1:0.00283, y7+1:0.00308];[(M0-291.10)+1:-0.01414, (M0-582.19)+1:0.00013, (M0-744.24)+1:0.00071, (M0-947.32)+1:0.00073];[D109+1:0.00005, D126+1:0.00018, D138+1:0.00029, D144+1:0.00023, D168+1:0.00011, D186+1:0.00020, D204+1:0.00059, D274+1:0.00013…	{19533@[b2+1:1.55, b4+1:2.54, b5+1:1.64, b6+1:1.35, b7+1:-0.59];[y1+1:1.39, y2+1:1.00, y3+1:2.34, y4+1:0.12, y5+1:2.20, y6+1:4.37, y7+1:4.29];[(M0-291.10)+1:-9.59, (M0-582.19)+1:0.11, (M0-744.24)+1:0.69, (M0-947.32)+1:0.89];[D109+1:0.50, D126+1:1.40, D138+1:2.12, D144+1:1.63, D168+1:0.67, D186+1:1.09, D204+1:2.93, D274+1:0.47, D292+1:0.54, D366+1:1.58]}	{19533@[b2+1:6764, b4+1:14279, b5+1:46920, b6+1:24970, b7+1:7829];[y1+1:7158, y2+1:15936, y3+1:36084, y4+1:12164, y5+1:8760, y6+1:18858, y7+1:5815];[(M0-291.10)+1:5684, (M0-582.19)+1:51976, (M0-744.24)+1:319527, (M0-947.32)+1:936103];[D109+1:1944, D126+1:64721, D138+1:31082, D144+1:23341, D168+1:17154, D186+1:74089, D204+1:89236, D274+1:558994, D292+1:125013, D366+1:10314]}	{19533@26}	T	0	0	0	0	4.26338	10.1997	1	3	947.323	H1N1A2	FALSE	1.33163	(N(H(A))(A))	Level3	VATTVISK_H1N1A2		{@21[7-7]}{@21[4-7]}{@21[3-7]}
C:\Users\Bertozzi Lab\Desktop\Stacy\Raw Files\Mucinome Raw Files\OC107\200921_SAM_OC107_Asc2_Slice4.raw	39007	59.5827	38960	932.443	3	2794.31	P01042	Homo sapiens OX=9606	Kininogen-1	[270 to 288]	DIPTNSPELEETLTHTITK	R,L	DIPTNSPELEETLTHTIT[O-Glycosylation:H1N1A1 on X]K	1	2794.3	16.2027	0	{39007@[b2+1, b6+1];[y1+1, y2+1, y3+1, y5+1, y6+1, y7+1, y8+1, y9+1, y10+1, y13+1, y14+1, y15+2, y17+2];[(M0-656.23)+2];[D126+1, D138+1, D144+1, D168+1, D186+1, D204+1, D274+1, D292+1]}	{39007@[b2+1:229.11754, b6+1:628.29419];[y1+1:147.11253, y2+1:248.15967, y3+1:361.24353, y5+1:599.35699, y6+1:700.39893, y7+1:813.48804, y8+1:914.52740, y9+1:1043.57703, y10+1:1172.61696, y13+1:1511.79346, y14+1:1598.82092, y15+2:856.94011, y17+2:955.98912];[(M0-656.23)+2:1070.04372];[D126+1:126.05500, D138+1:138.05510, D144+1:144.06564, D168+1:168.06499, D186+1:186.07614, D204+1:204.08673, D274+…	{39007@[b2+1:-0.00075, b6+1:0.00051];[y1+1:-0.00027, y2+1:-0.00081, y3+1:-0.00102, y5+1:0.00586, y6+1:0.00011, y7+1:0.00516, y8+1:-0.00315, y9+1:0.00388, y10+1:0.00122, y13+1:-0.00171, y14+1:-0.00627, y15+2:0.00283, y17+2:0.00041];[(M0-656.23)+2:-0.00141];[D126+1:0.00005, D138+1:0.00015, D144+1:0.00013, D168+1:-0.00053, D186+1:0.00006, D204+1:0.00008, D274+1:0.00005, D292+1:0.00036]}	{39007@[b2+1:-3.27, b6+1:0.81];[y1+1:-1.85, y2+1:-3.30, y3+1:-2.82, y5+1:9.79, y6+1:0.16, y7+1:6.35, y8+1:-3.45, y9+1:3.72, y10+1:1.04, y13+1:-1.13, y14+1:-3.92, y15+2:1.65, y17+2:0.21];[(M0-656.23)+2:-0.66];[D126+1:0.43, D138+1:1.12, D144+1:0.89, D168+1:-3.17, D186+1:0.35, D204+1:0.42, D274+1:0.19, D292+1:1.23]}	{39007@[b2+1:3438, b6+1:7116];[y1+1:7043, y2+1:7826, y3+1:3584, y5+1:4893, y6+1:7433, y7+1:4629, y8+1:4087, y9+1:8000, y10+1:11026, y13+1:33976, y14+1:8195, y15+2:13473, y17+2:93758];[(M0-656.23)+2:27078];[D126+1:18984, D138+1:20494, D144+1:14621, D168+1:9064, D186+1:35743, D204+1:33722, D274+1:70161, D292+1:13908]}	{39007@24}	T	0	0	0	0	1.02235	8.17885	1	6	656.228	H1N1A1	FALSE	1.40162	(N(H(A)))	Level3	DIPTNSPELEETLTHTITK_H1N1A1		{@7[18-4]}{@7[16-4]}{@7[14-4]}{@7[12-4]}{@7[6-4]}{@7[4-4]}
C:\Users\Bertozzi Lab\Desktop\Stacy\Raw Files\Mucinome Raw Files\OC107\200921_SAM_OC107_Asc2_Slice3.raw	29450	50.3472	29403	891.44	3	2671.3	P02765	Homo sapiens OX=9606	Alpha-2-HS-glycoprotein	[341 to 361]	TVVQPSVGAAAGPVVPPCPGR	R,I	TVVQPS[O-Glycosylation:H1N1A1 on X]VGAAAGPVVPPC[Common Fixed:Carbamidomethyl on C]PGR	2	2671.29	16.1807	0	{29450@[b2+1, b3+1, b4+1, b10+1, b11+1, b12+1];[y1+1, y6+1, y7+1, y8+1, y9+1, y10+1, y11+1, y12+1, y14+1, y17+2];[D126+1, D138+1, D144+1, D168+1, D186+1, D204+1, D274+1, D292+1, D366+1]}	{29450@[b2+1:201.12366, b3+1:300.19193, b4+1:428.24985, b10+1:910.50427, b11+1:981.53632, b12+1:1038.55518];[y1+1:175.11832, y6+1:683.32879, y7+1:782.39545, y8+1:881.46454, y9+1:978.52004, y10+1:1035.54236, y11+1:1106.57874, y12+1:1177.61902, y14+1:1305.67432, y17+2:794.91859];[D126+1:126.05462, D138+1:138.05472, D144+1:144.06534, D168+1:168.06519, D186+1:186.07587, D204+1:204.08684, D274+1:274.0…	{29450@[b2+1:0.00029, b3+1:0.00014, b4+1:-0.00051, b10+1:0.00501, b11+1:-0.00006, b12+1:-0.00266];[y1+1:-0.00064, y6+1:-0.00056, y7+1:-0.00232, y8+1:-0.00165, y9+1:0.00109, y10+1:0.00195, y11+1:0.00121, y12+1:0.00438, y14+1:0.00110, y17+2:0.00348];[D126+1:-0.00033, D138+1:-0.00023, D144+1:-0.00018, D168+1:-0.00033, D186+1:-0.00021, D204+1:0.00019, D274+1:-0.00005, D292+1:0.00025, D366+1:0.00113]}	{29450@[b2+1:1.44, b3+1:0.48, b4+1:-1.20, b10+1:5.51, b11+1:-0.06, b12+1:-2.56];[y1+1:-3.65, y6+1:-0.83, y7+1:-2.97, y8+1:-1.87, y9+1:1.12, y10+1:1.88, y11+1:1.09, y12+1:3.72, y14+1:0.84, y17+2:2.19];[D126+1:-2.62, D138+1:-1.67, D144+1:-1.25, D168+1:-1.98, D186+1:-1.13, D204+1:0.94, D274+1:-0.20, D292+1:0.86, D366+1:3.09]}	{29450@[b2+1:12918, b3+1:5674, b4+1:6372, b10+1:4288, b11+1:5937, b12+1:4895];[y1+1:3268, y6+1:83813, y7+1:9086, y8+1:4716, y9+1:15795, y10+1:14943, y11+1:4938, y12+1:6789, y14+1:10247, y17+2:13284];[D126+1:8563, D138+1:10345, D144+1:5850, D168+1:3914, D186+1:12798, D204+1:18627, D274+1:54613, D292+1:12870, D366+1:5940]}	{29450@25}	T	0	0	0	0	0	9.11657	1	2	656.228	H1N1A1	FALSE	1.76837	(N(H(A)))	Level3	TVVQPSVGAAAGPVVPPCPGR_H1N1A1		{@7[6-4]}{@7[1-4]}
C:\Users\Bertozzi Lab\Desktop\Stacy\Raw Files\Mucinome Raw Files\OC107\200921_SAM_OC107_Asc2_Slice1.raw	38268	65.1907	38229	828.156	4	3308.59	P08603	Homo sapiens OX=9606	Complement factor H	[599 to 624]	PGFTIVGPNSVQCYHFGLSPDLPICK	K,E	PGFTIVGPNS[O-Glycosylation:N1 on X]VQC[Common Fixed:Carbamidomethyl on C]YHFGLS[O-Glycosylation:N1 on X]PDLPIC[Common Fixed:Carbamidomethyl on C]K	4	3308.57	16.1173	0	{38268@[b2+1, b3+1, b4+1, b5+1, b6+1, b10+1];[y1+1, y2+1, y3+1, y4+2, y5+1, y6+1, y7+2, y8+1, y10+1, y11+1];[D126+1, D204+1]}	{38268@[b2+1:155.08154, b3+1:302.14963, b4+1:403.19824, b5+1:516.28351, b6+1:615.35083, b10+1:970.49896];[y1+1:147.11322, y2+1:307.14342, y3+1:420.22784, y4+2:259.14412, y5+1:630.36461, y6+1:745.38995, y7+2:421.72633, y8+1:929.47888, y10+1:1099.58573, y11+1:1246.65039];[D126+1:126.05511, D204+1:204.08672]}	{38268@[b2+1:0.00004, b3+1:-0.00029, b4+1:0.00065, b5+1:0.00185, b6+1:0.00076, b10+1:-0.00030];[y1+1:0.00042, y2+1:-0.00003, y3+1:0.00033, y4+2:0.00069, y5+1:0.00027, y6+1:-0.00133, y7+2:0.00133, y8+1:0.00280, y10+1:0.00412, y11+1:0.00037];[D126+1:0.00017, D204+1:0.00007]}	{38268@[b2+1:0.25, b3+1:-0.96, b4+1:1.61, b5+1:3.59, b6+1:1.23, b10+1:-0.30];[y1+1:2.85, y2+1:-0.11, y3+1:0.78, y4+2:1.33, y5+1:0.42, y6+1:-1.79, y7+2:1.59, y8+1:3.02, y10+1:3.75, y11+1:0.30];[D126+1:1.35, D204+1:0.34]}	{38268@[b2+1:9645, b3+1:5936, b4+1:3869, b5+1:3514, b6+1:4001, b10+1:3521];[y1+1:15718, y2+1:67758, y3+1:16382, y4+2:25531, y5+1:29707, y6+1:21343, y7+2:39737, y8+1:11712, y10+1:12685, y11+1:5552];[D126+1:2362, D204+1:2913]}	{38268@18}	T	0	0	0	0	0	2.00224	2	3	406.159	N2	FALSE	100000000	(N),(N)	Level3	PGFTIVGPNSVQCYHFGLSPDLPICK_N2		{@2[10-0,19-0]}{@2[4-0,19-0]}{@2[4-0,10-0]}
C:\Users\Bertozzi Lab\Desktop\Stacy\Raw Files\Mucinome Raw Files\OC107\200921_SAM_OC107_Asc2_Slice3.raw	48956	76.1303	48910	958.442	6	5744.61	P01860	Homo sapiens OX=9606	Immunoglobulin heavy constant gamma 3	[186 to 220]	TPEVTCVVVDVSHEDPEVQFKWYVDGVEVHNAKTK	R,P	TPEVT[O-Glycosylation:H1N2 on X]C[Common Fixed:Carbamidomethyl on C]VVVDVS[O-Glycosylation:H1N2 on X]HEDPEVQFKWYVDGVEVHNAKT[O-Glycosylation:H1N2 on X]K	4	5744.6	16.0984	9	{48956@[b1+1, b2+1, b3+1, b4+1, b5+1, b7+1, b9+1, b11+1, b12+1, b15+2, b16+2, b17+2, b18+2, b19+2, b20+2];[y1+1];[D126+1, D138+1, D144+1, D163+1, D168+1, D186+1, D204+1, D366+1]}	{48956@[b1+1:102.05520, b2+1:199.10800, b3+1:328.15044, b4+1:427.21845, b5+1:528.26324, b7+1:787.36292, b9+1:985.50421, b11+1:1199.59558, b12+1:1286.62964, b15+2:834.38390, b16+2:882.89952, b17+2:947.43056, b18+2:996.96690, b19+2:1060.99249, b20+2:1134.52103];[y1+1:147.11290];[D126+1:126.05508, D138+1:138.05528, D144+1:144.06599, D163+1:163.06015, D168+1:168.06566, D186+1:186.07649, D204+1:204.08…	{48956@[b1+1:0.00024, b2+1:0.00028, b3+1:0.00013, b4+1:-0.00028, b5+1:-0.00316, b7+1:-0.00255, b9+1:0.00192, b11+1:-0.00207, b12+1:-0.00004, b15+2:0.00239, b16+2:-0.01912, b17+2:0.00037, b18+2:0.00463, b19+2:-0.00277, b20+2:-0.01410];[y1+1:0.00010];[D126+1:0.00013, D138+1:0.00033, D144+1:0.00048, D163+1:0.00006, D168+1:0.00014, D186+1:0.00042, D204+1:0.00036, D366+1:-0.00004]}	{48956@[b1+1:2.41, b2+1:1.43, b3+1:0.39, b4+1:-0.66, b5+1:-5.99, b7+1:-3.24, b9+1:1.95, b11+1:-1.73, b12+1:-0.03, b15+2:1.43, b16+2:-10.84, b17+2:0.19, b18+2:2.33, b19+2:-1.31, b20+2:-6.22];[y1+1:0.65];[D126+1:1.04, D138+1:2.40, D144+1:3.34, D163+1:0.39, D168+1:0.85, D186+1:2.25, D204+1:1.76, D366+1:-0.10]}	{48956@[b1+1:9591, b2+1:51637, b3+1:85369, b4+1:62116, b5+1:21014, b7+1:33681, b9+1:18968, b11+1:13066, b12+1:8781, b15+2:56658, b16+2:7772, b17+2:130102, b18+2:61083, b19+2:82833, b20+2:13374];[y1+1:15972];[D126+1:32693, D138+1:118334, D144+1:7555, D163+1:4345, D168+1:49123, D186+1:25802, D204+1:106632, D366+1:52921]}	{48956@24}	T	0	0	0	0	0	8.05817	3	4	1704.63	H3N6	FALSE	16.8456	(N(H)(N)),(N(H)(N)),(N(H)(N))	Level3	TPEVTCVVVDVSHEDPEVQFKWYVDGVEVHNAKTK_H3N6		{@138[5-3,12-3,34-3]}{@138[1-3,12-3,34-3]}{@138[1-3,5-3,34-3]}{@138[1-3,5-3,12-3]}{@139[1-0,5-0,12-3,34-5]}{@139[1-0,5-3,12-0,34-5]}{@139[1-3,5-0,12-0,34-5]}{@139[1-0,5-0,12-5,34-3]}{@139[1-0,5-5,12-0,34-3]}{@139[1-5,5-0,12-0,34-3]}... In Total:28 Paths
C:\Users\Bertozzi Lab\Desktop\Stacy\Raw Files\Mucinome Raw Files\OC107\200921_SAM_OC107_Asc2_Slice5.raw	45972	69.834	45917	961.786	3	2882.34	P02768	Homo sapiens OX=9606	Serum albumin	[470 to 490]	MPCAEDYLSVVLNQLCVLHEK	R,T	MPC[Common Fixed:Carbamidomethyl on C]AEDYLS[O-Glycosylation:H1N1 on X]VVLNQLC[Common Fixed:Carbamidomethyl on C]VLHEK	3	2882.34	16.0903	0	{45972@[b2+1, b3+1, b4+1, b5+1, b6+1, b7+1, b8+1, b9+1, b10+1, b11+1];[y1+1, y2+1, y3+1, y4+1, y5+1, y6+1];[D126+1, D138+1, D168+1, D186+1, D204+1, D366+1]}	{45972@[b2+1:229.10027, b3+1:389.13037, b4+1:460.16872, b5+1:589.21124, b6+1:704.23694, b7+1:867.30071, b8+1:980.38540, b9+1:1067.41698, b10+1:1166.47290, b11+1:1265.56238];[y1+1:147.11295, y2+1:276.15518, y3+1:413.21459, y4+1:526.29809, y5+1:625.36564, y6+1:785.39349];[D126+1:126.05482, D138+1:138.05495, D168+1:168.06554, D186+1:186.07559, D204+1:204.08788, D366+1:366.13876]}	{45972@[b2+1:-0.00026, b3+1:-0.00081, b4+1:0.00043, b5+1:0.00036, b6+1:-0.00089, b7+1:-0.00044, b8+1:0.00018, b9+1:-0.00026, b10+1:-0.01276, b11+1:0.00831];[y1+1:0.00014, y2+1:-0.00022, y3+1:0.00028, y4+1:-0.00028, y5+1:-0.00115, y6+1:-0.00394];[D126+1:-0.00012, D138+1:0.00000, D168+1:0.00002, D186+1:-0.00048, D204+1:0.00123, D366+1:-0.00070]}	{45972@[b2+1:-1.14, b3+1:-2.08, b4+1:0.94, b5+1:0.61, b6+1:-1.26, b7+1:-0.51, b8+1:0.18, b9+1:-0.25, b10+1:-10.95, b11+1:6.57];[y1+1:0.97, y2+1:-0.78, y3+1:0.67, y4+1:-0.53, y5+1:-1.84, y6+1:-5.03];[D126+1:-0.97, D138+1:0.00, D168+1:0.12, D186+1:-2.62, D204+1:6.05, D366+1:-1.93]}	{45972@[b2+1:5178, b3+1:20802, b4+1:7951, b5+1:12766, b6+1:67445, b7+1:61152, b8+1:27500, b9+1:27036, b10+1:13209, b11+1:5085];[y1+1:28687, y2+1:21872, y3+1:72546, y4+1:33256, y5+1:16542, y6+1:4310];[D126+1:2729, D138+1:21589, D168+1:5809, D186+1:3702, D204+1:4727, D366+1:4916]}	{45972@22}	T	0	0	0	0	0	6.00923	1	1	365.132	H1N1	FALSE	100000000	(N(H))	Level1b	MPCAEDYLSVVLNQLCVLHEK_H1N1	[478,H1N1,1.000]	{@1[9-1]}	{@9[1,1.000]}
C:\Users\Bertozzi Lab\Desktop\Stacy\Raw Files\Mucinome Raw Files\OC107\200921_SAM_OC107_Asc2_Slice3.raw	19593	37.2198	19557	883.416	2	1764.82	P05155	Homo sapiens OX=9606	Plasma protease C1 inhibitor	[45 to 52]	VATTVISK	K,M	VATTVIS[O-Glycosylation:H1N1A2 on X]K	1	1764.81	15.428	0	{19593@[b2+1, b4+1, b5+1, b6+1, b7+1];[y1+1, y2+1, y3+1, y4+1, y5+1, y6+1];[(M0-453.15)+1, (M0-582.19)+1, (M0-744.24)+1, (M0-947.32)+1];[D126+1, D138+1, D144+1, D168+1, D186+1, D204+1, D274+1, D292+1, D366+1]}	{19593@[b2+1:171.11273, b4+1:373.20764, b5+1:472.27707, b6+1:585.36011, b7+1:672.39050];[y1+1:147.11278, y2+1:234.14471, y3+1:347.22916, y4+1:446.29813, y5+1:547.34564, y6+1:648.39404];[(M0-453.15)+1:1312.67432, (M0-582.19)+1:1183.62891, (M0-744.24)+1:1021.57812, (M0-947.32)+1:818.49890];[D126+1:126.05520, D138+1:138.05511, D144+1:144.06572, D168+1:168.06567, D186+1:186.07640, D204+1:204.08687, D…	{19593@[b2+1:-0.00007, b4+1:-0.00052, b5+1:0.00050, b6+1:-0.00053, b7+1:-0.00216];[y1+1:-0.00003, y2+1:-0.00012, y3+1:0.00026, y4+1:0.00082, y5+1:0.00065, y6+1:0.00138];[(M0-453.15)+1:0.00133, (M0-582.19)+1:-0.00148, (M0-744.24)+1:0.00056, (M0-947.32)+1:0.00071];[D126+1:0.00025, D138+1:0.00017, D144+1:0.00020, D168+1:0.00016, D186+1:0.00032, D204+1:0.00022, D274+1:0.00013, D292+1:0.00025, D366+1:…	{19593@[b2+1:-0.42, b4+1:-1.40, b5+1:1.06, b6+1:-0.91, b7+1:-3.22];[y1+1:-0.18, y2+1:-0.51, y3+1:0.75, y4+1:1.83, y5+1:1.20, y6+1:2.12];[(M0-453.15)+1:1.01, (M0-582.19)+1:-1.25, (M0-744.24)+1:0.55, (M0-947.32)+1:0.86];[D126+1:2.02, D138+1:1.23, D144+1:1.42, D168+1:0.94, D186+1:1.75, D204+1:1.09, D274+1:0.47, D292+1:0.86, D366+1:-1.01]}	{19593@[b2+1:4213, b4+1:9233, b5+1:28268, b6+1:20299, b7+1:4590];[y1+1:8064, y2+1:6425, y3+1:19328, y4+1:5256, y5+1:7788, y6+1:11660];[(M0-453.15)+1:6922, (M0-582.19)+1:60402, (M0-744.24)+1:275898, (M0-947.32)+1:739596];[D126+1:33970, D138+1:17796, D144+1:12547, D168+1:12482, D186+1:36115, D204+1:62376, D274+1:355474, D292+1:82864, D366+1:5762]}	{19593@24}	T	0	0	0	0	4.38367	9.21947	1	3	947.323	H1N1A2	FALSE	1.4184	(N(H(A))(A))	Level3	VATTVISK_H1N1A2		{@21[7-7]}{@21[4-7]}{@21[3-7]}
C:\Users\Bertozzi Lab\Desktop\Stacy\Raw Files\Mucinome Raw Files\OC107\200921_SAM_OC107_Asc2_Slice2.raw	17836	34.2899	17788	883.416	2	1764.82	P05155	Homo sapiens OX=9606	Plasma protease C1 inhibitor	[45 to 52]	VATTVISK	K,M	VATTVIS[O-Glycosylation:H1N1A2 on X]K	1	1764.81	15.3988	0	{17836@[b2+1, b4+1, b5+1, b6+1];[y1+1, y2+1, y3+1, y4+1, y5+1, y6+1, y7+1];[(M0-453.15)+1, (M0-582.19)+1, (M0-744.24)+1, (M0-947.32)+1];[D126+1, D138+1, D144+1, D168+1, D186+1, D204+1, D274+1, D292+1, D366+1]}	{17836@[b2+1:171.11287, b4+1:373.20807, b5+1:472.27646, b6+1:585.36066];[y1+1:147.11328, y2+1:234.14487, y3+1:347.22934, y4+1:446.29803, y5+1:547.34607, y6+1:648.39532, y7+1:719.43140];[(M0-453.15)+1:1312.67346, (M0-582.19)+1:1183.62988, (M0-744.24)+1:1021.57837, (M0-947.32)+1:818.49902];[D126+1:126.05523, D138+1:138.05527, D144+1:144.06581, D168+1:168.06564, D186+1:186.07642, D204+1:204.08678, D…	{17836@[b2+1:0.00007, b4+1:-0.00009, b5+1:-0.00012, b6+1:0.00002];[y1+1:0.00048, y2+1:0.00003, y3+1:0.00044, y4+1:0.00072, y5+1:0.00108, y6+1:0.00266, y7+1:0.00162];[(M0-453.15)+1:0.00048, (M0-582.19)+1:-0.00050, (M0-744.24)+1:0.00080, (M0-947.32)+1:0.00083];[D126+1:0.00028, D138+1:0.00032, D144+1:0.00029, D168+1:0.00013, D186+1:0.00034, D204+1:0.00013, D274+1:0.00013, D292+1:0.00013, D366+1:0.00…	{17836@[b2+1:0.38, b4+1:-0.25, b5+1:-0.25, b6+1:0.03];[y1+1:3.27, y2+1:0.15, y3+1:1.28, y4+1:1.63, y5+1:1.98, y6+1:4.10, y7+1:2.25];[(M0-453.15)+1:0.36, (M0-582.19)+1:-0.42, (M0-744.24)+1:0.79, (M0-947.32)+1:1.01];[D126+1:2.26, D138+1:2.34, D144+1:2.06, D168+1:0.76, D186+1:1.83, D204+1:0.64, D274+1:0.47, D292+1:0.44, D366+1:2.25]}	{17836@[b2+1:3384, b4+1:6191, b5+1:23085, b6+1:16932];[y1+1:3408, y2+1:7395, y3+1:17723, y4+1:7332, y5+1:3529, y6+1:11989, y7+1:3860];[(M0-453.15)+1:4934, (M0-582.19)+1:46557, (M0-744.24)+1:225784, (M0-947.32)+1:644808];[D126+1:26073, D138+1:15860, D144+1:13224, D168+1:11319, D186+1:38647, D204+1:57984, D274+1:291008, D292+1:62100, D366+1:6674]}	{17836@24}	T	0	0	0	0	4.35806	9.20305	1	3	947.323	H1N1A2	FALSE	1.19937	(N(H(A))(A))	Level3	VATTVISK_H1N1A2		{@21[7-7]}{@21[4-7]}{@21[3-7]}
C:\Users\Bertozzi Lab\Desktop\Stacy\Raw Files\Mucinome Raw Files\OC107\200921_SAM_OC107_Asc2_Slice4.raw	21780	36.7812	21762	737.868	2	1473.72	P05155	Homo sapiens OX=9606	Plasma protease C1 inhibitor	[45 to 52]	VATTVISK	K,M	VATTVIS[O-Glycosylation:H1N1A1 on X]K	1	1473.72	15.3494	0	{21780@[b2+1, b4+1, b5+1, b6+1, b7+1];[y1+1, y2+1, y3+1, y4+1, y5+1, y6+1, y7+1];[(M0-291.10)+1, (M0-453.15)+1, (M0-656.23)+1];[D126+1, D138+1, D144+1, D168+1, D186+1, D204+1, D274+1, D292+1, D366+1]}	{21780@[b2+1:171.11289, b4+1:373.20789, b5+1:472.27545, b6+1:585.36133, b7+1:672.39349];[y1+1:147.11295, y2+1:234.14461, y3+1:347.22864, y4+1:446.29767, y5+1:547.34363, y6+1:648.39209, y7+1:719.43036];[(M0-291.10)+1:1183.63110, (M0-453.15)+1:1021.57766, (M0-656.23)+1:818.49817];[D126+1:126.05507, D138+1:138.05507, D144+1:144.06570, D168+1:168.06551, D186+1:186.07619, D204+1:204.08675, D274+1:274.…	{21780@[b2+1:0.00009, b4+1:-0.00028, b5+1:-0.00112, b6+1:0.00069, b7+1:0.00083];[y1+1:0.00014, y2+1:-0.00023, y3+1:-0.00026, y4+1:0.00036, y5+1:-0.00136, y6+1:-0.00058, y7+1:0.00058];[(M0-291.10)+1:0.00072, (M0-453.15)+1:0.00010, (M0-656.23)+1:-0.00003];[D126+1:0.00012, D138+1:0.00012, D144+1:0.00019, D168+1:-0.00001, D186+1:0.00011, D204+1:0.00010, D274+1:-0.00015, D292+1:-0.00015, D366+1:0.0003…	{21780@[b2+1:0.52, b4+1:-0.74, b5+1:-2.38, b6+1:1.18, b7+1:1.23];[y1+1:0.97, y2+1:-0.97, y3+1:-0.75, y4+1:0.80, y5+1:-2.49, y6+1:-0.89, y7+1:0.80];[(M0-291.10)+1:0.61, (M0-453.15)+1:0.09, (M0-656.23)+1:-0.03];[D126+1:0.98, D138+1:0.89, D144+1:1.31, D168+1:-0.06, D186+1:0.60, D204+1:0.49, D274+1:-0.54, D292+1:-0.51, D366+1:0.83]}	{21780@[b2+1:25533, b4+1:14517, b5+1:34794, b6+1:13611, b7+1:4096];[y1+1:15692, y2+1:9457, y3+1:25235, y4+1:9303, y5+1:6828, y6+1:20362, y7+1:5133];[(M0-291.10)+1:21966, (M0-453.15)+1:120724, (M0-656.23)+1:611360];[D126+1:49878, D138+1:22443, D144+1:20336, D168+1:15579, D186+1:56825, D204+1:70497, D274+1:208069, D292+1:39032, D366+1:5623]}	{21780@24}	T	0	0	0	0	3.2807	9.18177	1	3	656.228	H1N1A1	FALSE	1.10361	(N(H(A)))	Level3	VATTVISK_H1N1A1		{@7[7-4]}{@7[4-4]}{@7[3-4]}
C:\Users\Bertozzi Lab\Desktop\Stacy\Raw Files\Mucinome Raw Files\OC107\200921_SAM_OC107_Asc2_Slice2.raw	17867	34.3303	17811	883.415	2	1764.81	P05155	Homo sapiens OX=9606	Plasma protease C1 inhibitor	[45 to 52]	VATTVISK	K,M	VATTVIS[O-Glycosylation:H1N1A2 on X]K	1	1764.81	15.3077	0	{17867@[b2+1, b3+1, b4+1, b5+1, b6+1, b7+1];[y1+1, y2+1, y3+1, y4+1, y5+1, y6+1];[(M0-582.19)+1, (M0-744.24)+1, (M0-947.32)+1];[D109+1, D126+1, D138+1, D144+1, D168+1, D186+1, D204+1, D274+1, D292+1, D366+1]}	{17867@[b2+1:171.11305, b3+1:272.16046, b4+1:373.20764, b5+1:472.27765, b6+1:585.36224, b7+1:672.39441];[y1+1:147.11266, y2+1:234.14497, y3+1:347.22873, y4+1:446.29788, y5+1:547.34729, y6+1:648.39612];[(M0-582.19)+1:1183.62954, (M0-744.24)+1:1021.57788, (M0-947.32)+1:818.49895];[D109+1:109.02876, D126+1:126.05505, D138+1:138.05504, D144+1:144.06609, D168+1:168.06575, D186+1:186.07661, D204+1:204.…	{17867@[b2+1:0.00025, b3+1:-0.00002, b4+1:-0.00052, b5+1:0.00108, b6+1:0.00160, b7+1:0.00174];[y1+1:-0.00015, y2+1:0.00014, y3+1:-0.00017, y4+1:0.00057, y5+1:0.00230, y6+1:0.00345];[(M0-582.19)+1:-0.00084, (M0-744.24)+1:0.00031, (M0-947.32)+1:0.00076];[D109+1:0.00036, D126+1:0.00010, D138+1:0.00009, D144+1:0.00057, D168+1:0.00023, D186+1:0.00053, D204+1:0.00036, D274+1:0.00016, D292+1:0.00016, D3…	{17867@[b2+1:1.46, b3+1:-0.08, b4+1:-1.40, b5+1:2.29, b6+1:2.75, b7+1:2.59];[y1+1:-1.02, y2+1:0.61, y3+1:-0.48, y4+1:1.28, y5+1:4.21, y6+1:5.33];[(M0-582.19)+1:-0.71, (M0-744.24)+1:0.30, (M0-947.32)+1:0.93];[D109+1:3.32, D126+1:0.79, D138+1:0.67, D144+1:3.98, D168+1:1.40, D186+1:2.87, D204+1:1.76, D274+1:0.58, D292+1:0.54, D366+1:0.67]}	{17867@[b2+1:5676, b3+1:4944, b4+1:15668, b5+1:29654, b6+1:18633, b7+1:4387];[y1+1:6999, y2+1:8282, y3+1:24805, y4+1:7675, y5+1:8750, y6+1:15867];[(M0-582.19)+1:36907, (M0-744.24)+1:204805, (M0-947.32)+1:574065];[D109+1:1686, D126+1:40323, D138+1:20524, D144+1:13260, D168+1:9917, D186+1:45904, D204+1:61548, D274+1:353019, D292+1:73955, D366+1:7193]}	{17867@25}	T	0	0	0	0	3.25954	10.1996	1	3	947.323	H1N1A2	FALSE	1.54782	(N(H(A))(A))	Level3	VATTVISK_H1N1A2		{@21[7-7]}{@21[4-7]}{@21[3-7]}
C:\Users\Bertozzi Lab\Desktop\Stacy\Raw Files\Mucinome Raw Files\OC107\200921_SAM_OC107_Asc2_Slice4.raw	21756	36.7471	21736	737.868	2	1473.72	P05155	Homo sapiens OX=9606	Plasma protease C1 inhibitor	[45 to 52]	VATTVISK	K,M	VATTVIS[O-Glycosylation:H1N1A1 on X]K	1	1473.72	15.2834	0	{21756@[b2+1, b3+1, b4+1, b5+1, b6+1];[y1+1, y2+1, y3+1, y4+1, y5+1, y6+1, y7+1];[(M0-291.10)+1, (M0-453.15)+1, (M0-656.23)+1];[D126+1, D138+1, D144+1, D168+1, D186+1, D204+1, D274+1, D292+1, D366+1]}	{21756@[b2+1:171.11304, b3+1:272.15948, b4+1:373.20780, b5+1:472.27660, b6+1:585.36045];[y1+1:147.11302, y2+1:234.14487, y3+1:347.22849, y4+1:446.29605, y5+1:547.34589, y6+1:648.39317, y7+1:719.43127];[(M0-291.10)+1:1183.62915, (M0-453.15)+1:1021.57793, (M0-656.23)+1:818.49828];[D126+1:126.05509, D138+1:138.05510, D144+1:144.06563, D168+1:168.06557, D186+1:186.07643, D204+1:204.08676, D274+1:274.…	{21756@[b2+1:0.00023, b3+1:-0.00100, b4+1:-0.00036, b5+1:0.00003, b6+1:-0.00019];[y1+1:0.00022, y2+1:0.00003, y3+1:-0.00041, y4+1:-0.00126, y5+1:0.00090, y6+1:0.00051, y7+1:0.00149];[(M0-291.10)+1:-0.00123, (M0-453.15)+1:0.00037, (M0-656.23)+1:0.00008];[D126+1:0.00015, D138+1:0.00015, D144+1:0.00011, D168+1:0.00005, D186+1:0.00036, D204+1:0.00011, D274+1:0.00016, D292+1:-0.00015, D366+1:-0.00034]}	{21756@[b2+1:1.37, b3+1:-3.68, b4+1:-0.96, b5+1:0.06, b6+1:-0.32];[y1+1:1.49, y2+1:0.15, y3+1:-1.18, y4+1:-2.83, y5+1:1.64, y6+1:0.78, y7+1:2.08];[(M0-291.10)+1:-1.04, (M0-453.15)+1:0.36, (M0-656.23)+1:0.10];[D126+1:1.16, D138+1:1.12, D144+1:0.78, D168+1:0.30, D186+1:1.92, D204+1:0.56, D274+1:0.58, D292+1:-0.51, D366+1:-0.92]}	{21756@[b2+1:22236, b3+1:4077, b4+1:16999, b5+1:36617, b6+1:15118];[y1+1:14440, y2+1:14980, y3+1:32871, y4+1:12103, y5+1:6168, y6+1:20228, y7+1:3587];[(M0-291.10)+1:16121, (M0-453.15)+1:95599, (M0-656.23)+1:586542];[D126+1:63880, D138+1:36031, D144+1:35310, D168+1:16919, D186+1:70540, D204+1:86891, D274+1:238539, D292+1:52944, D366+1:9580]}	{21756@24}	T	0	0	0	0	3.2204	9.19275	1	3	656.228	H1N1A1	FALSE	1.02043	(N(H(A)))	Level3	VATTVISK_H1N1A1		{@7[7-4]}{@7[4-4]}{@7[3-4]}
C:\Users\Bertozzi Lab\Desktop\Stacy\Raw Files\Mucinome Raw Files\OC107\200921_SAM_OC107_Asc2_Slice4.raw	51809	76.5249	51764	958.443	6	5744.62	P01857|P0DOX5		Immunoglobulin heavy constant gamma 1|Immunoglobulin gamma-1 heavy chain		TPEVTCVVVDVSHEDPEVKFNWYVDGVEVHNAKTK	R,P	TPEVTC[Common Fixed:Carbamidomethyl on C]VVVDVS[O-Glycosylation:H1N2A1 on X]HEDPEVKFNWYVDGVEVHNAKT[O-Glycosylation:H1N2A1 on X]K	3	5744.56	15.1122	6	{51809@[b1+1, b2+1, b3+1, b4+1, b5+1, b6+1, b7+1, b9+1, b11+1, b15+2, b17+2, b18+2, b19+2, b22+3];[y1+1];[D126+1, D138+1, D168+1, D186+1, D204+1, D274+1, D292+1, D366+1]}	{51809@[b1+1:102.05479, b2+1:199.10771, b3+1:328.14936, b4+1:427.21858, b5+1:528.26617, b6+1:688.29694, b7+1:787.36102, b9+1:985.50494, b11+1:1199.59106, b15+2:834.38271, b17+2:947.42917, b18+2:996.96275, b19+2:1060.99393, b22+3:856.72949];[y1+1:147.11246];[D126+1:126.05466, D138+1:138.05498, D168+1:168.06523, D186+1:186.07562, D204+1:204.08655, D274+1:274.09152, D292+1:292.10272, D366+1:366.1388…	{51809@[b1+1:-0.00016, b2+1:-0.00001, b3+1:-0.00096, b4+1:-0.00014, b5+1:-0.00023, b6+1:-0.00012, b7+1:-0.00444, b9+1:0.00265, b11+1:-0.00659, b15+2:0.00001, b17+2:-0.00241, b18+2:-0.00367, b19+2:-0.03627, b22+3:-0.03359];[y1+1:-0.00035];[D126+1:-0.00028, D138+1:0.00003, D168+1:-0.00029, D186+1:-0.00045, D204+1:-0.00010, D274+1:-0.00060, D292+1:0.00004, D366+1:-0.00062]}	{51809@[b1+1:-1.59, b2+1:-0.04, b3+1:-2.92, b4+1:-0.33, b5+1:-0.44, b6+1:-0.17, b7+1:-5.65, b9+1:2.69, b11+1:-5.50, b15+2:0.01, b17+2:-1.27, b18+2:-1.84, b19+2:-17.11, b22+3:-13.08];[y1+1:-2.37];[D126+1:-2.25, D138+1:0.23, D168+1:-1.71, D186+1:-2.45, D204+1:-0.49, D274+1:-2.21, D292+1:0.12, D366+1:-1.69]}	{51809@[b1+1:4142, b2+1:25055, b3+1:42655, b4+1:33666, b5+1:13028, b6+1:7791, b7+1:17096, b9+1:5144, b11+1:4280, b15+2:32043, b17+2:43220, b18+2:25844, b19+2:29227, b22+3:15658];[y1+1:7575];[D126+1:5519, D138+1:29466, D168+1:11009, D186+1:8325, D204+1:27285, D274+1:17857, D292+1:7933, D366+1:18001]}	{51809@23}	T	0	0	0	0	0	8.04592	2	4	1718.61	H2N4A2	FALSE	100000000	(N(H(A))(N)),(N(H(A))(N))	Level3	TPEVTCVVVDVSHEDPEVKFNWYVDGVEVHNAKTK_H2N4A2		{@141[12-6,34-6]}{@141[5-6,34-6]}{@141[1-6,34-6]}{@141[5-6,12-6]}{@141[1-6,12-6]}{@141[1-6,5-6]}{@142[5-0,12-0,34-10]}{@142[1-0,12-0,34-10]}{@142[1-0,5-0,34-10]}{@142[5-0,12-10,34-0]}... In Total:198 Paths
C:\Users\Bertozzi Lab\Desktop\Stacy\Raw Files\Mucinome Raw Files\OC107\200921_SAM_OC107_Asc2_Slice2.raw	47321	73.2413	47281	958.443	6	5744.61	P01857|P0DOX5		Immunoglobulin heavy constant gamma 1|Immunoglobulin gamma-1 heavy chain		TPEVTCVVVDVSHEDPEVKFNWYVDGVEVHNAKTK	R,P	TPEVTC[Common Fixed:Carbamidomethyl on C]VVVDVS[O-Glycosylation:H1N2A1 on X]HEDPEVKFNWYVDGVEVHNAKT[O-Glycosylation:H1N2A1 on X]K	3	5744.56	15.0995	6	{47321@[b1+1, b2+1, b3+1, b4+1, b5+1, b6+1, b7+1, b9+1, b11+1, b13+1, b15+2, b17+2, b18+2, b22+3];[y1+1];[D126+1, D138+1, D168+1, D186+1, D204+1, D274+1, D292+1, D366+1]}	{47321@[b1+1:102.05516, b2+1:199.10808, b3+1:328.15024, b4+1:427.21909, b5+1:528.26776, b6+1:688.30029, b7+1:787.36505, b9+1:985.50409, b11+1:1199.60791, b13+1:1423.66943, b15+2:834.38358, b17+2:947.43113, b18+2:996.96585, b22+3:856.73153];[y1+1:147.11311];[D126+1:126.05531, D138+1:138.05524, D168+1:168.06595, D186+1:186.07657, D204+1:204.08688, D274+1:274.09183, D292+1:292.10199, D366+1:366.1391…	{47321@[b1+1:0.00021, b2+1:0.00036, b3+1:-0.00007, b4+1:0.00036, b5+1:0.00136, b6+1:0.00324, b7+1:-0.00042, b9+1:0.00179, b11+1:0.01026, b13+1:-0.01916, b15+2:0.00176, b17+2:0.00149, b18+2:0.00253, b22+3:-0.02747];[y1+1:0.00031];[D126+1:0.00036, D138+1:0.00029, D168+1:0.00043, D186+1:0.00049, D204+1:0.00024, D274+1:-0.00030, D292+1:-0.00070, D366+1:-0.00031]}	{47321@[b1+1:2.03, b2+1:1.81, b3+1:-0.22, b4+1:0.85, b5+1:2.57, b6+1:4.71, b7+1:-0.53, b9+1:1.82, b11+1:8.56, b13+1:-13.47, b15+2:1.05, b17+2:0.79, b18+2:1.27, b22+3:-10.70];[y1+1:2.12];[D126+1:2.87, D138+1:2.12, D168+1:2.59, D186+1:2.66, D204+1:1.17, D274+1:-1.10, D292+1:-2.39, D366+1:-0.84]}	{47321@[b1+1:9371, b2+1:38695, b3+1:48589, b4+1:37448, b5+1:12266, b6+1:10022, b7+1:21212, b9+1:6863, b11+1:8636, b13+1:4626, b15+2:33369, b17+2:39410, b18+2:20670, b22+3:7461];[y1+1:7262];[D126+1:9633, D138+1:40269, D168+1:19443, D186+1:9439, D204+1:37523, D274+1:19412, D292+1:6118, D366+1:17172]}	{47321@23}	T	0	0	0	0	0	8.05173	2	4	1718.61	H2N4A2	FALSE	100000000	(N(H(A))(N)),(N(H(A))(N))	Level3	TPEVTCVVVDVSHEDPEVKFNWYVDGVEVHNAKTK_H2N4A2		{@141[12-6,34-6]}{@141[5-6,34-6]}{@141[1-6,34-6]}{@141[5-6,12-6]}{@141[1-6,12-6]}{@141[1-6,5-6]}{@142[5-0,12-0,34-10]}{@142[1-0,12-0,34-10]}{@142[1-0,5-0,34-10]}{@142[5-0,12-10,34-0]}... In Total:198 Paths
C:\Users\Bertozzi Lab\Desktop\Stacy\Raw Files\Mucinome Raw Files\OC107\200921_SAM_OC107_Asc2_Slice4.raw	20904	35.6127	20857	628.974	3	1883.9	Q14624	Homo sapiens OX=9606	Inter-alpha-trypsin inhibitor heavy chain H4	[634 to 644]	IPKPEASFSPR	K,R	IPKPEASFS[O-Glycosylation:H1N1A1 on X]PR	1	1883.89	15.0683	0	{20904@[b2+1, b3+1, b5+1];[y1+1, y2+1, y3+1, y4+1, y5+1, y6+1, y7+1, y8+2, y9+2, y10+1];[(M0-453.15)+2, (M0-656.23)+2];[D109+1, D126+1, D138+1, D144+1, D168+1, D186+1, D204+1, D274+1, D292+1, D366+1]}	{20904@[b2+1:211.14421, b3+1:339.23839, b5+1:565.33276];[y1+1:175.11919, y2+1:272.17093, y3+1:359.20401, y4+1:506.27344, y5+1:593.30438, y6+1:664.34375, y7+1:793.38660, y8+2:445.72232, y9+2:509.76949, y10+1:1115.58354];[(M0-453.15)+2:716.37818, (M0-656.23)+2:614.83793];[D109+1:109.02840, D126+1:126.05511, D138+1:138.05499, D144+1:144.06564, D168+1:168.06569, D186+1:186.07639, D204+1:204.08659, D2…	{20904@[b2+1:0.00011, b3+1:-0.00068, b5+1:-0.00166];[y1+1:0.00023, y2+1:-0.00079, y3+1:0.00027, y4+1:0.00128, y5+1:0.00020, y6+1:0.00245, y7+1:0.00271, y8+2:0.00071, y9+2:0.00008, y10+1:-0.00085];[(M0-453.15)+2:0.00126, (M0-656.23)+2:0.00013];[D109+1:0.00000, D126+1:0.00016, D138+1:0.00004, D144+1:0.00013, D168+1:0.00017, D186+1:0.00032, D204+1:-0.00006, D274+1:0.00013, D292+1:-0.00004, D366+1:-0…	{20904@[b2+1:0.51, b3+1:-2.00, b5+1:-2.94];[y1+1:1.35, y2+1:-2.90, y3+1:0.74, y4+1:2.53, y5+1:0.33, y6+1:3.69, y7+1:3.42, y8+2:0.80, y9+2:0.08, y10+1:-0.76];[(M0-453.15)+2:0.88, (M0-656.23)+2:0.11];[D109+1:0.00, D126+1:1.28, D138+1:0.29, D144+1:0.89, D168+1:1.03, D186+1:1.71, D204+1:-0.30, D274+1:0.47, D292+1:-0.14, D366+1:-0.67]}	{20904@[b2+1:44310, b3+1:62477, b5+1:5093];[y1+1:16863, y2+1:18394, y3+1:5023, y4+1:5213, y5+1:6939, y6+1:16852, y7+1:15506, y8+2:42174, y9+2:68994, y10+1:41423];[(M0-453.15)+2:175554, (M0-656.23)+2:258226];[D109+1:3521, D126+1:73372, D138+1:62429, D144+1:55610, D168+1:28298, D186+1:119353, D204+1:96387, D274+1:315526, D292+1:55290, D366+1:7500]}	{20904@25}	T	0	0	0	0	2.03783	10.0713	1	2	656.228	H1N1A1	FALSE	1.19444	(N(H(A)))	Level3	IPKPEASFSPR_H1N1A1		{@7[9-4]}{@7[7-4]}
C:\Users\Bertozzi Lab\Desktop\Stacy\Raw Files\Mucinome Raw Files\OC107\200921_SAM_OC107_Asc2_Slice1.raw	46639	76.2433	46620	1113.57	5	5562.79	P28332	Homo sapiens OX=9606	Alcohol dehydrogenase 6	[161 to 213]	IDAVAPLEKVCLISCGFSTGFGAAINTAKVTPGSTCAVFGLGGVGLSVVMGCK	K,A	IDAVAPLEKVC[Common Fixed:Carbamidomethyl on C]LISC[Common Fixed:Carbamidomethyl on C]GFSTGFGAAINTAKVTPGSTC[Common Fixed:Carbamidomethyl on C]AVFGLGGVGLS[O-Glycosylation:N1 on X]VVM[Common Variable:Oxidation on M]GC[Common Fixed:Carbamidomethyl on C]K	6	5562.76	15.029	0	{46639@[b2+1, b3+1, b4+1, b5+1, b6+1, b40+3, b41+3, b42+3];[y1+1, y7+1, y9+1, y11+1, y15+2, y16+1, y38+3];[D138+1, D204+1]}	{46639@[b2+1:229.11870, b3+1:300.15488, b4+1:399.22495, b5+1:470.26007, b6+1:567.32428, b40+3:1357.02585, b41+3:1394.72745, b42+3:1413.73090];[y1+1:147.11324, y7+1:796.38501, y9+1:966.49377, y11+1:1122.58008, y15+2:748.88376, y16+1:1595.83911, y38+3:1231.30488];[D138+1:138.05478, D204+1:204.08685]}	{46639@[b2+1:0.00042, b3+1:-0.00052, b4+1:0.00113, b5+1:-0.00085, b6+1:0.01059, b40+3:0.03983, b41+3:0.06057, b42+3:0.04946];[y1+1:0.00043, y7+1:0.01584, y9+1:0.01907, y11+1:0.01550, y15+2:0.00027, y16+1:0.01071, y38+3:0.07201];[D138+1:-0.00017, D204+1:0.00021]}	{46639@[b2+1:1.85, b3+1:-1.74, b4+1:2.85, b5+1:-1.82, b6+1:18.70, b40+3:9.79, b41+3:14.49, b42+3:11.67];[y1+1:2.95, y7+1:19.91, y9+1:19.76, y11+1:13.82, y15+2:0.18, y16+1:6.72, y38+3:19.51];[D138+1:-1.22, D204+1:1.02]}	{46639@[b2+1:14580, b3+1:12255, b4+1:2881, b5+1:5020, b6+1:48037, b40+3:52656, b41+3:9494, b42+3:29325];[y1+1:25706, y7+1:13389, y9+1:9326, y11+1:14880, y15+2:27801, y16+1:5811, y38+3:48009];[D138+1:4922, D204+1:5561]}	{46639@17}	T	0	0	0	0	0	2.00095	1	8	203.079	N1	FALSE	100000000	(N)	Level3	IDAVAPLEKVCLISCGFSTGFGAAINTAKVTPGSTCAVFGLGGVGLSVVMGCK_N1		{@0[47-0]}{@0[35-0]}{@0[34-0]}{@0[31-0]}{@0[27-0]}{@0[19-0]}{@0[18-0]}{@0[14-0]}
C:\Users\Bertozzi Lab\Desktop\Stacy\Raw Files\Mucinome Raw Files\OC107\200921_SAM_OC107_Asc2_Slice4.raw	19614	33.9116	19556	853.732	3	2558.17	P10643	Homo sapiens OX=9606	Complement component C7	[688 to 701]	CVQKENPLTQAVPK	R,C	C[Common Fixed:Carbamidomethyl on C]VQKENPLT[O-Glycosylation:H1N1A2 on X]QAVPK	2	2558.17	14.2834	0	{19614@[b2+1, b3+1, b5+1, b6+1, b11+2, b12+1];[y1+1, y2+1, y4+1, y9+1, y10+1, y11+1];[(M0-744.24)+2, (M0-947.32)+2];[D126+1, D138+1, D144+1, D168+1, D186+1, D204+1, D274+1, D292+1, D366+1]}	{19614@[b2+1:260.10623, b3+1:388.16473, b5+1:645.30731, b6+1:759.34332, b11+2:635.31694, b12+1:1368.69438];[y1+1:147.11298, y2+1:244.16591, y4+1:414.27167, y9+1:967.55676, y10+1:1096.59460, y11+1:1224.68604];[(M0-744.24)+2:907.96727, (M0-947.32)+2:806.43028];[D126+1:126.05502, D138+1:138.05508, D144+1:144.06566, D168+1:168.06551, D186+1:186.07626, D204+1:204.08693, D274+1:274.09229, D292+1:292.10…	{19614@[b2+1:-0.00011, b3+1:-0.00018, b5+1:0.00484, b6+1:-0.00208, b11+2:0.00100, b12+1:0.00036];[y1+1:0.00017, y2+1:0.00034, y4+1:0.00057, y9+1:-0.00034, y10+1:-0.00510, y11+1:-0.00863];[(M0-744.24)+2:-0.00441, (M0-947.32)+2:0.00098];[D126+1:0.00008, D138+1:0.00014, D144+1:0.00014, D168+1:-0.00001, D186+1:0.00019, D204+1:0.00028, D274+1:0.00016, D292+1:-0.00015, D366+1:-0.00015]}	{19614@[b2+1:-0.41, b3+1:-0.47, b5+1:7.51, b6+1:-2.74, b11+2:0.79, b12+1:0.27];[y1+1:1.18, y2+1:1.40, y4+1:1.38, y9+1:-0.36, y10+1:-4.65, y11+1:-7.05];[(M0-744.24)+2:-2.43, (M0-947.32)+2:0.61];[D126+1:0.61, D138+1:1.01, D144+1:0.99, D168+1:-0.06, D186+1:1.01, D204+1:1.39, D274+1:0.58, D292+1:-0.51, D366+1:-0.42]}	{19614@[b2+1:5686, b3+1:3589, b5+1:3210, b6+1:6873, b11+2:8341, b12+1:29648];[y1+1:5616, y2+1:42714, y4+1:3179, y9+1:3865, y10+1:5834, y11+1:4048];[(M0-744.24)+2:27172, (M0-947.32)+2:103941];[D126+1:10959, D138+1:11168, D144+1:5897, D168+1:4805, D186+1:17674, D204+1:23117, D274+1:82874, D292+1:20367, D366+1:5324]}	{19614@23}	T	0	0	0	0	2.14644	9.20348	1	1	947.323	H1N1A2	FALSE	1.89393	(N(H(A))(A))	Level1b	CVQKENPLTQAVPK_H1N1A2	[696,H1N1A2,1.000]	{@21[9-7]}	{@9[7,1.000]}
C:\Users\Bertozzi Lab\Desktop\Stacy\Raw Files\Mucinome Raw Files\OC107\200921_SAM_OC107_Asc2_Slice2.raw	21466	39.0858	21431	990.813	3	2969.42	P19827	Homo sapiens OX=9606	Inter-alpha-trypsin inhibitor heavy chain H1	[641 to 661]	RTFVLSALQPSPTHSSSNTQR	R,L	RTFVLSALQPSPTHSSSNT[O-Glycosylation:H1N1A1 on X]QR	1	2969.41	14.2224	0	{21466@[b5+1, b6+1, b7+1, b8+2, b9+1, b11+1];[y1+1, y6+1, y7+1, y8+1, y9+1, y10+1, y12+2];[(M0-656.23)+3];[D126+1, D138+1, D144+1, D168+1, D186+1, D204+1, D274+1, D292+1, D366+1]}	{21466@[b5+1:617.37500, b6+1:704.41071, b7+1:775.44629, b8+2:444.76984, b9+1:1016.59009, b11+1:1200.68014];[y1+1:175.11900, y6+1:692.33331, y7+1:779.36725, y8+1:916.42371, y9+1:1017.47339, y10+1:1114.52429, y12+2:649.80925];[(M0-656.23)+3:772.06862];[D126+1:126.05523, D138+1:138.05521, D144+1:144.06535, D168+1:168.06551, D186+1:186.07631, D204+1:204.08690, D274+1:274.09225, D292+1:292.10257, D366…	{21466@[b5+1:-0.00196, b6+1:0.00172, b7+1:0.00019, b8+2:0.00223, b9+1:0.00135, b11+1:0.00661];[y1+1:0.00005, y6+1:0.00112, y7+1:0.00303, y8+1:0.00057, y9+1:0.00258, y10+1:0.00072, y12+2:0.00285];[(M0-656.23)+3:0.00147];[D126+1:0.00028, D138+1:0.00026, D144+1:-0.00016, D168+1:-0.00001, D186+1:0.00023, D204+1:0.00025, D274+1:0.00013, D292+1:-0.00012, D366+1:-0.00049]}	{21466@[b5+1:-3.18, b6+1:2.44, b7+1:0.24, b8+2:2.52, b9+1:1.33, b11+1:5.51];[y1+1:0.29, y6+1:1.62, y7+1:3.89, y8+1:0.63, y9+1:2.54, y10+1:0.64, y12+2:2.20];[(M0-656.23)+3:0.64];[D126+1:2.26, D138+1:1.90, D144+1:-1.14, D168+1:-0.06, D186+1:1.26, D204+1:1.24, D274+1:0.47, D292+1:-0.40, D366+1:-1.34]}	{21466@[b5+1:3725, b6+1:4926, b7+1:29129, b8+2:9549, b9+1:56153, b11+1:14520];[y1+1:3407, y6+1:8692, y7+1:16759, y8+1:7377, y9+1:5479, y10+1:22076, y12+2:45281];[(M0-656.23)+3:348926];[D126+1:17798, D138+1:16018, D144+1:10386, D168+1:9517, D186+1:37994, D204+1:42968, D274+1:34251, D292+1:8527, D366+1:9285]}	{21466@23}	T	0	0	0	0	1.13473	9.07211	1	8	656.228	H1N1A1	FALSE	1.54226	(N(H(A)))	Level3	RTFVLSALQPSPTHSSSNTQR_H1N1A1		{@7[19-4]}{@7[17-4]}{@7[16-4]}{@7[15-4]}{@7[13-4]}{@7[11-4]}{@7[6-4]}{@7[2-4]}
C:\Users\Bertozzi Lab\Desktop\Stacy\Raw Files\Mucinome Raw Files\OC107\200921_SAM_OC107_Asc2_Slice1.raw	15627	35.2892	15553	840.712	3	2519.12	P02751	Homo sapiens OX=9606	Fibronectin	[273 to 290]	HTSVQTTSSGSGPFTDVR	R,A	HTSVQTTSSGSGPFT[O-Glycosylation:H1N1A1 on X]DVR	1	2519.1	14.1879	0	{15627@[b2+1, b4+1, b5+1, b16+1];[y1+1, y2+1, y10+1, y11+1, y12+1, y13+1, y14+1, y15+1, y16+1];[(M0-656.23)+2];[D126+1, D138+1, D144+1, D168+1, D186+1, D204+1, D274+1, D292+1, D366+1]}	{15627@[b2+1:239.11339, b4+1:425.21371, b5+1:553.27313, b16+1:1590.70789];[y1+1:175.11891, y2+1:274.18759, y10+1:1022.49609, y11+1:1109.51953, y12+1:1210.57239, y13+1:1311.61609, y14+1:1439.67041, y15+1:1538.73584, y16+1:1625.77478];[(M0-656.23)+2:932.44639];[D126+1:126.05467, D138+1:138.05467, D144+1:144.06537, D168+1:168.06477, D186+1:186.07574, D204+1:204.08691, D274+1:274.09287, D292+1:292.10…	{15627@[b2+1:-0.00048, b4+1:-0.00059, b5+1:0.00025, b16+1:0.00483];[y1+1:-0.00004, y2+1:0.00023, y10+1:0.00594, y11+1:-0.00265, y12+1:0.00253, y13+1:-0.00145, y14+1:-0.00570, y15+1:-0.00869, y16+1:-0.00177];[(M0-656.23)+2:0.00235];[D126+1:-0.00027, D138+1:-0.00027, D144+1:-0.00015, D168+1:-0.00074, D186+1:-0.00033, D204+1:0.00027, D274+1:0.00074, D292+1:-0.00033, D366+1:0.00009]}	{15627@[b2+1:-2.01, b4+1:-1.40, b5+1:0.44, b16+1:3.04];[y1+1:-0.23, y2+1:0.83, y10+1:5.82, y11+1:-2.39, y12+1:2.09, y13+1:-1.10, y14+1:-3.96, y15+1:-5.65, y16+1:-1.09];[(M0-656.23)+2:1.26];[D126+1:-2.19, D138+1:-2.00, D144+1:-1.03, D168+1:-4.45, D186+1:-1.79, D204+1:1.32, D274+1:2.71, D292+1:-1.14, D366+1:0.25]}	{15627@[b2+1:12274, b4+1:7039, b5+1:6191, b16+1:6905];[y1+1:3537, y2+1:16240, y10+1:3136, y11+1:4527, y12+1:3494, y13+1:6354, y14+1:4149, y15+1:3360, y16+1:7014];[(M0-656.23)+2:74323];[D126+1:7802, D138+1:6606, D144+1:6662, D168+1:2737, D186+1:6842, D204+1:16768, D274+1:35890, D292+1:10281, D366+1:4226]}	{15627@23}	T	0	0	0	0	1.08809	9.11594	1	8	656.228	H1N1A1	FALSE	0.991653	(N(H(A)))	Level3	HTSVQTTSSGSGPFTDVR_H1N1A1		{@7[15-4]}{@7[11-4]}{@7[9-4]}{@7[8-4]}{@7[7-4]}{@7[6-4]}{@7[3-4]}{@7[2-4]}
C:\Users\Bertozzi Lab\Desktop\Stacy\Raw Files\Mucinome Raw Files\OC107\200921_SAM_OC107_Asc2_Slice4.raw	25441	41.6095	25377	743.36	4	2969.41	P19827	Homo sapiens OX=9606	Inter-alpha-trypsin inhibitor heavy chain H1	[641 to 661]	RTFVLSALQPSPTHSSSNTQR	R,L	RTFVLSALQPSPTHSSSNT[O-Glycosylation:H1N1A1 on X]QR	1	2969.41	14.1682	0	{25441@[b4+1, b5+1, b6+1, b7+1, b8+1, b9+1];[y1+1, y6+1, y7+1, y8+1, y10+1, y11+2, y12+2];[(M0-656.23)+2];[D126+1, D138+1, D144+1, D168+1, D186+1, D204+1, D274+1, D292+1, D366+1]}	{25441@[b4+1:504.29224, b5+1:617.37616, b6+1:704.41431, b7+1:775.44648, b8+1:888.53121, b9+1:1016.59020];[y1+1:175.11885, y6+1:692.33289, y7+1:779.36652, y8+1:916.42310, y10+1:1114.52306, y11+2:601.28090, y12+2:649.80817];[(M0-656.23)+2:1157.59784];[D126+1:126.05513, D138+1:138.05461, D144+1:144.06519, D168+1:168.06525, D186+1:186.07602, D204+1:204.08691, D274+1:274.09230, D292+1:292.10223, D366+…	{25441@[b4+1:-0.00066, b5+1:-0.00080, b6+1:0.00532, b7+1:0.00038, b8+1:0.00105, b9+1:0.00146];[y1+1:-0.00010, y6+1:0.00069, y7+1:0.00230, y8+1:-0.00004, y10+1:-0.00051, y11+2:-0.00109, y12+2:0.00069];[(M0-656.23)+2:-0.00142];[D126+1:0.00018, D138+1:-0.00034, D144+1:-0.00033, D168+1:-0.00027, D186+1:-0.00006, D204+1:0.00027, D274+1:0.00017, D292+1:-0.00045, D366+1:-0.00055]}	{25441@[b4+1:-1.31, b5+1:-1.29, b6+1:7.56, b7+1:0.48, b8+1:1.18, b9+1:1.44];[y1+1:-0.58, y6+1:1.00, y7+1:2.95, y8+1:-0.04, y10+1:-0.46, y11+2:-0.90, y12+2:0.53];[(M0-656.23)+2:-0.61];[D126+1:1.47, D138+1:-2.45, D144+1:-2.31, D168+1:-1.62, D186+1:-0.31, D204+1:1.31, D274+1:0.64, D292+1:-1.55, D366+1:-1.51]}	{25441@[b4+1:9758, b5+1:10916, b6+1:14562, b7+1:79376, b8+1:32377, b9+1:27264];[y1+1:7059, y6+1:6625, y7+1:21072, y8+1:8793, y10+1:16957, y11+2:6600, y12+2:107916];[(M0-656.23)+2:45055];[D126+1:13011, D138+1:11006, D144+1:10114, D168+1:5776, D186+1:24460, D204+1:22669, D274+1:48386, D292+1:9965, D366+1:7176]}	{25441@23}	T	0	0	0	0	1.01922	9.06509	1	8	656.228	H1N1A1	FALSE	1.0881	(N(H(A)))	Level3	RTFVLSALQPSPTHSSSNTQR_H1N1A1		{@7[19-4]}{@7[17-4]}{@7[16-4]}{@7[15-4]}{@7[13-4]}{@7[11-4]}{@7[6-4]}{@7[2-4]}
C:\Users\Bertozzi Lab\Desktop\Stacy\Raw Files\Mucinome Raw Files\OC107\200921_SAM_OC107_Asc2_Slice4.raw	10607	22.0414	10593	619.292	4	2473.14	P04196	Homo sapiens OX=9606	Histidine-rich glycoprotein	[271 to 284]	SSTTKPPFKPHGSR	R,D	SSTTKPPFKPHGS[O-Glycosylation:H1N1A2 on X]R	1	2473.12	14.1146	0	{10607@[b2+1, b4+1, b5+1, b6+1, b9+1];[y1+1, y3+1, y5+1, y8+1, y9+1, y10+1, y12+2];[(M0-744.24)+2, (M0-947.32)+3];[D109+1, D126+1, D138+1, D144+1, D168+1, D186+1, D204+1, D274+1, D292+1, D366+1]}	{10607@[b2+1:175.07124, b4+1:377.16754, b5+1:505.25966, b6+1:602.31799, b9+1:974.52843];[y1+1:175.11848, y3+1:319.17319, y5+1:553.28485, y8+1:925.49906, y9+1:1022.55300, y10+1:1150.64709, y12+2:676.87642];[(M0-744.24)+2:865.44584, (M0-947.32)+3:509.60739];[D109+1:109.02863, D126+1:126.05508, D138+1:138.05510, D144+1:144.06572, D168+1:168.06546, D186+1:186.07629, D204+1:204.08698, D274+1:274.09244…	{10607@[b2+1:-0.00009, b4+1:0.00085, b5+1:-0.00199, b6+1:0.00358, b9+1:-0.00212];[y1+1:-0.00047, y3+1:0.00074, y5+1:0.00073, y8+1:-0.00120, y9+1:-0.00003, y10+1:-0.00089, y12+2:0.00223];[(M0-744.24)+2:-0.00236, (M0-947.32)+3:0.00021];[D109+1:0.00024, D126+1:0.00013, D138+1:0.00015, D144+1:0.00020, D168+1:-0.00006, D186+1:0.00022, D204+1:0.00034, D274+1:0.00031, D292+1:0.00045, D366+1:0.00009]}	{10607@[b2+1:-0.52, b4+1:2.26, b5+1:-3.94, b6+1:5.95, b9+1:-2.18];[y1+1:-2.69, y3+1:2.34, y5+1:1.32, y8+1:-1.30, y9+1:-0.03, y10+1:-0.78, y12+2:1.65];[(M0-744.24)+2:-1.37, (M0-947.32)+3:0.14];[D109+1:2.19, D126+1:1.04, D138+1:1.12, D144+1:1.42, D168+1:-0.34, D186+1:1.18, D204+1:1.65, D274+1:1.14, D292+1:1.54, D366+1:0.25]}	{10607@[b2+1:4496, b4+1:17957, b5+1:11454, b6+1:6343, b9+1:6056];[y1+1:2960, y3+1:3972, y5+1:30676, y8+1:20268, y9+1:202430, y10+1:6930, y12+2:18697];[(M0-744.24)+2:44575, (M0-947.32)+3:63959];[D109+1:1754, D126+1:66429, D138+1:39462, D144+1:40225, D168+1:16784, D186+1:86885, D204+1:86723, D274+1:294687, D292+1:54841, D366+1:9291]}	{10607@24}	T	0	0	0	0	2.02822	10.1813	1	5	947.323	H1N1A2	FALSE	0.981032	(N(H(A))(A))	Level3	SSTTKPPFKPHGSR_H1N1A2		{@21[13-7]}{@21[4-7]}{@21[3-7]}{@21[2-7]}{@21[1-7]}
C:\Users\Bertozzi Lab\Desktop\Stacy\Raw Files\Mucinome Raw Files\OC107\200921_SAM_OC107_Asc2_Slice4.raw	51735	76.4279	51692	958.443	6	5744.61	P01857|P0DOX5		Immunoglobulin heavy constant gamma 1|Immunoglobulin gamma-1 heavy chain		TPEVTCVVVDVSHEDPEVKFNWYVDGVEVHNAKTK	R,P	TPEVTC[Common Fixed:Carbamidomethyl on C]VVVDVS[O-Glycosylation:H1N2A1 on X]HEDPEVKFNWYVDGVEVHNAKT[O-Glycosylation:H1N2A1 on X]K	3	5744.56	14.0946	6	{51735@[b1+1, b2+1, b3+1, b4+1, b5+1, b6+1, b7+1, b9+1, b14+2, b15+2, b17+2, b19+2, b21+2];[y1+1];[D126+1, D138+1, D144+1, D168+1, D186+1, D204+1, D274+1, D292+1, D366+1]}	{51735@[b1+1:102.05483, b2+1:199.10801, b3+1:328.14984, b4+1:427.21869, b5+1:528.26672, b6+1:688.29779, b7+1:787.35864, b9+1:985.50159, b14+2:776.87108, b15+2:834.38127, b17+2:947.42933, b19+2:1060.99456, b21+2:1191.54949];[y1+1:147.11252];[D126+1:126.05504, D138+1:138.05523, D144+1:144.06509, D168+1:168.06561, D186+1:186.07594, D204+1:204.08672, D274+1:274.09232, D292+1:292.10271, D366+1:366.139…	{51735@[b1+1:-0.00012, b2+1:0.00029, b3+1:-0.00047, b4+1:-0.00004, b5+1:0.00032, b6+1:0.00074, b7+1:-0.00682, b9+1:-0.00071, b14+2:0.00371, b15+2:-0.00287, b17+2:-0.00210, b19+2:-0.03503, b21+2:-0.03649];[y1+1:-0.00029];[D126+1:0.00009, D138+1:0.00028, D144+1:-0.00042, D168+1:0.00010, D186+1:-0.00013, D204+1:0.00008, D274+1:0.00019, D292+1:0.00002, D366+1:-0.00004]}	{51735@[b1+1:-1.21, b2+1:1.46, b3+1:-1.43, b4+1:-0.08, b5+1:0.61, b6+1:1.07, b7+1:-8.68, b9+1:-0.72, b14+2:2.39, b15+2:-1.72, b17+2:-1.11, b19+2:-16.52, b21+2:-15.33];[y1+1:-1.96];[D126+1:0.74, D138+1:2.07, D144+1:-2.95, D168+1:0.58, D186+1:-0.72, D204+1:0.37, D274+1:0.69, D292+1:0.07, D366+1:-0.10]}	{51735@[b1+1:5939, b2+1:31673, b3+1:42852, b4+1:39340, b5+1:13965, b6+1:9498, b7+1:19913, b9+1:5276, b14+2:4617, b15+2:20811, b17+2:73665, b19+2:36978, b21+2:14598];[y1+1:8703];[D126+1:19171, D138+1:77518, D144+1:4435, D168+1:38570, D186+1:23390, D204+1:80979, D274+1:39285, D292+1:10786, D366+1:39982]}	{51735@23}	T	0	0	0	0	0	9.09644	2	4	1718.61	H2N4A2	FALSE	18.6498	(N(H(A))(N)),(N(H(A))(N))	Level3	TPEVTCVVVDVSHEDPEVKFNWYVDGVEVHNAKTK_H2N4A2		{@141[12-6,34-6]}{@141[5-6,34-6]}{@141[1-6,34-6]}{@141[5-6,12-6]}{@141[1-6,12-6]}{@141[1-6,5-6]}{@142[5-0,12-0,34-10]}{@142[1-0,12-0,34-10]}{@142[1-0,5-0,34-10]}{@142[5-0,12-10,34-0]}... In Total:198 Paths
C:\Users\Bertozzi Lab\Desktop\Stacy\Raw Files\Mucinome Raw Files\OC107\200921_SAM_OC107_Asc2_Slice4.raw	49141	72.9917	49097	927.124	3	2778.35	Q9H425	Homo sapiens OX=9606	Uncharacterized protein C1orf198	[158 to 183]	ASQGSQALKSSQGSRSSSLDALGPTR	K,K	ASQGSQALKSSQGSRSSSLDALGPT[O-Glycosylation:N1 on X]R	1	2778.37	14.0595	1	{49141@[b2+1, b3+1, b4+1, b11+1, b18+2, b20+2, b21+2, b22+2];[y1+1, y4+1, y6+1, y8+1, y9+1, y15+1];[D126+1, D138+1, D144+1, D168+1, D204+1]}	{49141@[b2+1:159.07635, b3+1:287.13553, b4+1:344.15591, b11+1:1045.51733, b18+2:867.92570, b20+2:981.98145, b21+2:1017.49969, b22+2:1074.04190];[y1+1:175.11908, y4+1:430.23276, y6+1:614.35114, y8+1:842.45978, y9+1:929.49420, y15+1:1531.75769];[D126+1:126.05505, D138+1:138.05513, D144+1:144.06580, D168+1:168.06523, D204+1:204.08670]}	{49141@[b2+1:-0.00006, b3+1:0.00053, b4+1:-0.00055, b11+1:-0.00993, b18+2:0.00759, b20+2:0.00808, b21+2:0.00746, b22+2:0.00781];[y1+1:0.00013, y4+1:-0.00810, y6+1:-0.01090, y8+1:-0.01327, y9+1:-0.01087, y15+1:-0.02462];[D126+1:0.00011, D138+1:0.00018, D144+1:0.00028, D168+1:-0.00029, D204+1:0.00005]}	{49141@[b2+1:-0.40, b3+1:1.86, b4+1:-1.59, b11+1:-9.51, b18+2:4.38, b20+2:4.12, b21+2:3.67, b22+2:3.64];[y1+1:0.73, y4+1:-18.87, y6+1:-17.77, y8+1:-15.76, y9+1:-11.71, y15+1:-16.08];[D126+1:0.86, D138+1:1.34, D144+1:1.95, D168+1:-1.71, D204+1:0.27]}	{49141@[b2+1:11053, b3+1:5189, b4+1:8302, b11+1:33957, b18+2:149966, b20+2:242021, b21+2:436575, b22+2:475643];[y1+1:90505, y4+1:11785, y6+1:12748, y8+1:5757, y9+1:9320, y15+1:5661];[D126+1:3396, D138+1:5471, D144+1:3226, D168+1:2244, D204+1:3413]}	{49141@19}	T	0	0	0	0	0	5.0007	1	9	203.079	N1	FALSE	1.69586	(N)	Level3	ASQGSQALKSSQGSRSSSLDALGPTR_N1		{@0[25-0]}{@0[18-0]}{@0[17-0]}{@0[16-0]}{@0[14-0]}{@0[11-0]}{@0[10-0]}{@0[5-0]}{@0[2-0]}
C:\Users\Bertozzi Lab\Desktop\Stacy\Raw Files\Mucinome Raw Files\OC107\200921_SAM_OC107_Asc2_Slice2.raw	46891	72.6691	46848	1031.26	4	4121.01	Q5RHP9	Homo sapiens OX=9606	Glutamate-rich protein 3	[793 to 828]	GEAALWGEAGAVHEAPLRAWKPTAEQPELAEEFTEK	K,R	GEAALWGEAGAVHEAPLRAWKPTAEQPELAEEFT[O-Glycosylation:N1 on X]EK	1	4121	14.0101	2	{46891@[b3+1, b4+1, b6+1, b10+1, b11+1, b15+1, b16+1, b18+2];[y1+1, y7+1, y8+1, y9+1, y10+1, y12+1];[D126+1, D138+1, D168+1, D204+1]}	{46891@[b3+1:258.10880, b4+1:329.14783, b6+1:628.31616, b10+1:942.43506, b11+1:1013.46094, b15+1:1449.68604, b16+1:1546.73547, b18+2:908.44278];[y1+1:147.11305, y7+1:853.40448, y8+1:966.48669, y9+1:1095.53784, y10+1:1192.57666, y12+1:1449.68604];[D126+1:126.05530, D138+1:138.05539, D168+1:168.06575, D204+1:204.08698]}	{46891@[b3+1:0.00035, b4+1:0.00227, b6+1:0.00722, b10+1:0.00349, b11+1:-0.00775, b15+1:0.01032, b16+1:0.00699, b18+2:-0.03537];[y1+1:0.00025, y7+1:0.01069, y8+1:0.00884, y9+1:0.01740, y10+1:0.00345, y12+1:0.01165];[D126+1:0.00035, D138+1:0.00044, D168+1:0.00023, D204+1:0.00033]}	{46891@[b3+1:1.35, b4+1:6.91, b6+1:11.52, b10+1:3.70, b11+1:-7.65, b15+1:7.12, b16+1:4.52, b18+2:-19.49];[y1+1:1.70, y7+1:12.54, y8+1:9.16, y9+1:15.89, y10+1:2.90, y12+1:8.04];[D126+1:2.81, D138+1:3.23, D168+1:1.40, D204+1:1.62]}	{46891@[b3+1:6612, b4+1:4062, b6+1:5183, b10+1:8189, b11+1:11370, b15+1:7851, b16+1:5038, b18+2:22270];[y1+1:24983, y7+1:4084, y8+1:6308, y9+1:11594, y10+1:4036, y12+1:7851];[D126+1:3431, D138+1:12423, D168+1:5014, D204+1:10427]}	{46891@18}	T	0	0	0	0	0	4.00244	1	2	203.079	N1	FALSE	100000000	(N)	Level3	GEAALWGEAGAVHEAPLRAWKPTAEQPELAEEFTEK_N1		{@0[34-0]}{@0[23-0]}
C:\Users\Bertozzi Lab\Desktop\Stacy\Raw Files\Mucinome Raw Files\OC107\200921_SAM_OC107_Asc2_Slice4.raw	21929	36.9761	21878	883.417	2	1764.82	P05155	Homo sapiens OX=9606	Plasma protease C1 inhibitor	[45 to 52]	VATTVISK	K,M	VATTVIS[O-Glycosylation:H1N1A2 on X]K	1	1764.81	13.4157	0	{21929@[b4+1, b5+1, b6+1, b7+1];[y1+1, y2+1, y3+1, y4+1, y5+1, y6+1];[(M0-582.19)+1, (M0-744.24)+1, (M0-947.32)+1];[D126+1, D138+1, D144+1, D168+1, D186+1, D204+1, D274+1, D292+1, D366+1]}	{21929@[b4+1:373.20908, b5+1:472.27634, b6+1:585.36047, b7+1:672.39642];[y1+1:147.11279, y2+1:234.14465, y3+1:347.22937, y4+1:446.29703, y5+1:547.34705, y6+1:648.39362];[(M0-582.19)+1:1183.62817, (M0-744.24)+1:1021.57709, (M0-947.32)+1:818.49799];[D126+1:126.05507, D138+1:138.05487, D144+1:144.06560, D168+1:168.06548, D186+1:186.07594, D204+1:204.08664, D274+1:274.09192, D292+1:292.10245, D366+1:…	{21929@[b4+1:0.00091, b5+1:-0.00024, b6+1:-0.00017, b7+1:0.00376];[y1+1:-0.00001, y2+1:-0.00018, y3+1:0.00047, y4+1:-0.00028, y5+1:0.00206, y6+1:0.00095];[(M0-582.19)+1:-0.00221, (M0-744.24)+1:-0.00048, (M0-947.32)+1:-0.00021];[D126+1:0.00012, D138+1:-0.00008, D144+1:0.00008, D168+1:-0.00004, D186+1:-0.00013, D204+1:-0.00001, D274+1:-0.00021, D292+1:-0.00024, D366+1:-0.00098]}	{21929@[b4+1:2.46, b5+1:-0.51, b6+1:-0.28, b7+1:5.59];[y1+1:-0.08, y2+1:-0.77, y3+1:1.37, y4+1:-0.64, y5+1:3.77, y6+1:1.46];[(M0-582.19)+1:-1.87, (M0-744.24)+1:-0.47, (M0-947.32)+1:-0.26];[D126+1:0.98, D138+1:-0.55, D144+1:0.57, D168+1:-0.25, D186+1:-0.72, D204+1:-0.03, D274+1:-0.76, D292+1:-0.82, D366+1:-2.68]}	{21929@[b4+1:5282, b5+1:20823, b6+1:15962, b7+1:4639];[y1+1:7981, y2+1:4369, y3+1:14790, y4+1:4822, y5+1:4215, y6+1:7415];[(M0-582.19)+1:45810, (M0-744.24)+1:200724, (M0-947.32)+1:493596];[D126+1:27482, D138+1:14055, D144+1:9113, D168+1:8196, D186+1:30891, D204+1:42600, D274+1:247831, D292+1:58359, D366+1:4121]}	{21929@22}	T	0.00588235	0	0	0	3.37051	9.22159	1	3	947.323	H1N1A2	FALSE	1.54241	(N(H(A))(A))	Level3	VATTVISK_H1N1A2		{@21[7-7]}{@21[4-7]}{@21[3-7]}

## Sheet: OC107 Asc3
File Name	Scan Number	Scan Retention Time	Precursor Scan Number	Precursor MZ	Precursor Charge	Precursor Mass	Protein Accession	Organism	Protein Name	Start and End Residues In Protein	Base Sequence	FlankingResidues	Full Sequence	Number of Mods	Peptide Monoisotopic Mass	Score	Rank	Matched Ion Series	Matched Ion Mass-To-Charge Ratios	Matched Ion Mass Diff (Da)	Matched Ion Mass Diff (Ppm)	Matched Ion Intensities	Matched Ion Counts	Decoy/Contaminant/Target	QValue	PEP	PEP_QValue	Localization Score	Yion Score	DiagonosticIon Score	Plausible Number Of Glycans	Total Glycosylation sites	GlycanMass	Plausible GlycanComposition	N-Glycan motif Check	R138/144	Plausible GlycanStructure	GlycanLocalizationLevel	Concatenate	Localized Glycans with Protein Site Specific Probability	All potential glycan localizations	AllSiteSpecificLocalizationProbability
C:\Users\Bertozzi Lab\Desktop\Stacy\Raw Files\Mucinome Raw Files\OC107\200921_SAM_OC107_Asc3_Slice6.raw	28766	49.0669	28713	891.44	3	2671.3	P02765	Homo sapiens OX=9606	Alpha-2-HS-glycoprotein	[341 to 361]	TVVQPSVGAAAGPVVPPCPGR	R,I	TVVQPS[O-Glycosylation:H1N1A1 on X]VGAAAGPVVPPC[Common Fixed:Carbamidomethyl on C]PGR	2	2671.29	32.2388	0	{28766@[b1+1, b2+1, b3+1, b4+1, b5+1, b6+1, b7+1, b8+1, b9+1, b10+1, b11+1, b12+1, b13+1, b14+1, b15+1];[y1+1, y3+1, y4+1, y5+1, y6+2, y7+1, y8+1, y9+2, y10+1, y11+1, y12+1, y13+1, y14+1, y15+1, y16+1, y17+2, y18+1];[D126+1, D138+1, D144+1, D168+1, D186+1, D204+1, D274+1, D292+1, D366+1]}	{28766@[b1+1:102.05519, b2+1:201.12397, b3+1:300.19217, b4+1:428.25105, b5+1:525.30408, b6+1:612.33234, b7+1:711.40442, b8+1:768.42584, b9+1:839.46429, b10+1:910.50057, b11+1:981.53864, b12+1:1038.55929, b13+1:1135.61243, b14+1:1234.68106, b15+1:1333.74927];[y1+1:175.11925, y3+1:329.19449, y4+1:489.22174, y5+1:586.27740, y6+2:342.16864, y7+1:782.39719, y8+1:881.46637, y9+2:489.76449, y10+1:1035.5…	{28766@[b1+1:0.00024, b2+1:0.00060, b3+1:0.00039, b4+1:0.00069, b5+1:0.00095, b6+1:-0.00282, b7+1:0.00085, b8+1:0.00081, b9+1:0.00215, b10+1:0.00132, b11+1:0.00226, b12+1:0.00145, b13+1:0.00183, b14+1:0.00204, b15+1:0.00184];[y1+1:0.00030, y3+1:0.00131, y4+1:-0.00209, y5+1:0.00081, y6+2:0.00064, y7+1:-0.00058, y8+1:0.00019, y9+2:0.00276, y10+1:0.00289, y11+1:0.00145, y12+1:-0.00036, y13+1:0.00123…	{28766@[b1+1:2.34, b2+1:3.00, b3+1:1.29, b4+1:1.63, b5+1:1.82, b6+1:-4.61, b7+1:1.20, b8+1:1.06, b9+1:2.56, b10+1:1.45, b11+1:2.31, b12+1:1.40, b13+1:1.61, b14+1:1.66, b15+1:1.38];[y1+1:1.70, y3+1:3.99, y4+1:-4.28, y5+1:1.39, y6+2:0.94, y7+1:-0.74, y8+1:0.21, y9+2:2.83, y10+1:2.79, y11+1:1.32, y12+1:-0.31, y13+1:0.99, y14+1:-1.01, y15+1:5.79, y16+1:2.17, y17+2:2.11, y18+1:1.07];[D126+1:2.57, D138…	{28766@[b1+1:4086, b2+1:66432, b3+1:34787, b4+1:33767, b5+1:4111, b6+1:9902, b7+1:21852, b8+1:10363, b9+1:25150, b10+1:36555, b11+1:35237, b12+1:46945, b13+1:3857, b14+1:23739, b15+1:40109];[y1+1:6076, y3+1:27984, y4+1:3443, y5+1:30909, y6+2:85674, y7+1:61572, y8+1:12286, y9+2:18589, y10+1:124193, y11+1:64270, y12+1:50208, y13+1:19886, y14+1:91100, y15+1:17479, y16+1:12015, y17+2:83850, y18+1:829…	{28766@41}	T	0	0	0	0	0	9.1668	1	2	656.228	H1N1A1	FALSE	0.897133	(N(H(A)))	Level3	TVVQPSVGAAAGPVVPPCPGR_H1N1A1		{@7[6-4]}{@7[1-4]}
C:\Users\Bertozzi Lab\Desktop\Stacy\Raw Files\Mucinome Raw Files\OC107\200921_SAM_OC107_Asc3_Slice6.raw	28816	49.1319	28767	891.44	3	2671.3	P02765	Homo sapiens OX=9606	Alpha-2-HS-glycoprotein	[341 to 361]	TVVQPSVGAAAGPVVPPCPGR	R,I	TVVQPS[O-Glycosylation:H1N1A1 on X]VGAAAGPVVPPC[Common Fixed:Carbamidomethyl on C]PGR	2	2671.29	31.2087	0	{28816@[b1+1, b2+1, b3+1, b4+1, b5+1, b6+1, b7+1, b8+1, b9+1, b10+1, b11+1, b12+1, b14+1, b15+1];[y1+1, y3+1, y4+1, y5+1, y6+2, y7+1, y8+1, y9+2, y10+1, y11+1, y12+1, y13+1, y14+1, y15+1, y16+1, y17+2, y18+2];[D126+1, D138+1, D144+1, D168+1, D186+1, D204+1, D274+1, D292+1, D366+1]}	{28816@[b1+1:102.05520, b2+1:201.12411, b3+1:300.19223, b4+1:428.25110, b5+1:525.30280, b6+1:612.33454, b7+1:711.40533, b8+1:768.42358, b9+1:839.46344, b10+1:910.50347, b11+1:981.53899, b12+1:1038.55935, b14+1:1234.68197, b15+1:1333.75077];[y1+1:175.11945, y3+1:329.19519, y4+1:489.22571, y5+1:586.27795, y6+2:342.16894, y7+1:782.39835, y8+1:881.46967, y9+2:489.76425, y10+1:1035.54263, y11+1:1106.5…	{28816@[b1+1:0.00024, b2+1:0.00074, b3+1:0.00045, b4+1:0.00074, b5+1:-0.00033, b6+1:-0.00061, b7+1:0.00177, b8+1:-0.00145, b9+1:0.00130, b10+1:0.00421, b11+1:0.00262, b12+1:0.00152, b14+1:0.00296, b15+1:0.00334];[y1+1:0.00049, y3+1:0.00201, y4+1:0.00188, y5+1:0.00136, y6+2:0.00126, y7+1:0.00058, y8+1:0.00348, y9+2:0.00228, y10+1:0.00222, y11+1:0.00268, y12+1:0.00281, y13+1:0.00495, y14+1:-0.00006…	{28816@[b1+1:2.41, b2+1:3.69, b3+1:1.50, b4+1:1.73, b5+1:-0.63, b6+1:-1.00, b7+1:2.49, b8+1:-1.88, b9+1:1.55, b10+1:4.63, b11+1:2.67, b12+1:1.46, b14+1:2.40, b15+1:2.51];[y1+1:2.84, y3+1:6.13, y4+1:3.85, y5+1:2.33, y6+2:1.84, y7+1:0.74, y8+1:3.95, y9+2:2.34, y10+1:2.14, y11+1:2.42, y12+1:2.39, y13+1:3.97, y14+1:-0.05, y15+1:0.74, y16+1:2.96, y17+2:2.50, y18+2:3.38];[D126+1:4.82, D138+1:4.24, D144…	{28816@[b1+1:3192, b2+1:131379, b3+1:71599, b4+1:58635, b5+1:7880, b6+1:17687, b7+1:40179, b8+1:12356, b9+1:42566, b10+1:47830, b11+1:61392, b12+1:89534, b14+1:28334, b15+1:55442];[y1+1:11177, y3+1:43035, y4+1:12078, y5+1:66560, y6+2:149549, y7+1:111422, y8+1:15451, y9+2:22692, y10+1:215598, y11+1:114257, y12+1:74601, y13+1:27061, y14+1:169154, y15+1:21770, y16+1:20023, y17+2:116143, y18+2:15289]…	{28816@40}	T	0	0	0	0	0	9.16282	1	2	656.228	H1N1A1	FALSE	1.10868	(N(H(A)))	Level3	TVVQPSVGAAAGPVVPPCPGR_H1N1A1		{@7[6-4]}{@7[1-4]}
C:\Users\Bertozzi Lab\Desktop\Stacy\Raw Files\Mucinome Raw Files\OC107\200921_SAM_OC107_Asc3_Slice6.raw	28993	49.3615	28946	891.441	3	2671.3	P02765	Homo sapiens OX=9606	Alpha-2-HS-glycoprotein	[341 to 361]	TVVQPSVGAAAGPVVPPCPGR	R,I	TVVQPS[O-Glycosylation:H1N1A1 on X]VGAAAGPVVPPC[Common Fixed:Carbamidomethyl on C]PGR	2	2671.29	31.2086	0	{28993@[b2+1, b3+1, b4+1, b5+1, b6+1, b7+1, b8+1, b9+1, b10+1, b11+1, b12+1, b13+1, b14+1, b15+1];[y1+1, y3+1, y4+1, y5+1, y6+2, y7+1, y8+1, y9+2, y10+1, y11+1, y12+1, y13+1, y14+1, y15+1, y16+1, y17+2, y18+1];[D126+1, D138+1, D144+1, D168+1, D186+1, D204+1, D274+1, D292+1, D366+1]}	{28993@[b2+1:201.12376, b3+1:300.19229, b4+1:428.25092, b5+1:525.30469, b6+1:612.33490, b7+1:711.40497, b8+1:768.42657, b9+1:839.46367, b10+1:910.50066, b11+1:981.53640, b12+1:1038.56051, b13+1:1135.60364, b14+1:1234.68197, b15+1:1333.75291];[y1+1:175.11929, y3+1:329.19415, y4+1:489.22409, y5+1:586.27735, y6+2:342.16877, y7+1:782.39892, y8+1:881.46768, y9+2:489.76385, y10+1:1035.54187, y11+1:1106…	{28993@[b2+1:0.00040, b3+1:0.00051, b4+1:0.00056, b5+1:0.00156, b6+1:-0.00025, b7+1:0.00140, b8+1:0.00154, b9+1:0.00153, b10+1:0.00141, b11+1:0.00003, b12+1:0.00268, b13+1:-0.00696, b14+1:0.00296, b15+1:0.00548];[y1+1:0.00034, y3+1:0.00097, y4+1:0.00026, y5+1:0.00076, y6+2:0.00091, y7+1:0.00115, y8+1:0.00149, y9+2:0.00147, y10+1:0.00146, y11+1:0.00292, y12+1:0.00169, y13+1:0.00532, y14+1:0.00073,…	{28993@[b2+1:1.97, b3+1:1.70, b4+1:1.30, b5+1:2.98, b6+1:-0.41, b7+1:1.97, b8+1:2.01, b9+1:1.82, b10+1:1.55, b11+1:0.03, b12+1:2.58, b13+1:-6.14, b14+1:2.40, b15+1:4.11];[y1+1:1.96, y3+1:2.97, y4+1:0.54, y5+1:1.30, y6+2:1.34, y7+1:1.48, y8+1:1.69, y9+2:1.51, y10+1:1.41, y11+1:2.64, y12+1:1.44, y13+1:4.26, y14+1:0.56, y15+1:0.73, y16+1:-0.66, y17+2:1.62, y18+1:0.29];[D126+1:2.77, D138+1:2.79, D144…	{28993@[b2+1:110522, b3+1:61588, b4+1:53691, b5+1:8109, b6+1:19005, b7+1:47501, b8+1:9221, b9+1:37123, b10+1:65877, b11+1:65148, b12+1:87948, b13+1:6568, b14+1:29302, b15+1:48880];[y1+1:14757, y3+1:47938, y4+1:10006, y5+1:57710, y6+2:155928, y7+1:100599, y8+1:17244, y9+2:22534, y10+1:190085, y11+1:110347, y12+1:71910, y13+1:28112, y14+1:142439, y15+1:23386, y16+1:21358, y17+2:106057, y18+1:6785];…	{28993@40}	T	0	0	0	0	0	9.15433	1	2	656.228	H1N1A1	FALSE	0.772641	(N(H(A)))	Level3	TVVQPSVGAAAGPVVPPCPGR_H1N1A1		{@7[6-4]}{@7[1-4]}
C:\Users\Bertozzi Lab\Desktop\Stacy\Raw Files\Mucinome Raw Files\OC107\200921_SAM_OC107_Asc3_Slice6.raw	28780	49.0855	28751	891.439	3	2671.3	P02765	Homo sapiens OX=9606	Alpha-2-HS-glycoprotein	[341 to 361]	TVVQPSVGAAAGPVVPPCPGR	R,I	TVVQPS[O-Glycosylation:H1N1A1 on X]VGAAAGPVVPPC[Common Fixed:Carbamidomethyl on C]PGR	2	2671.29	31.2022	0	{28780@[b1+1, b2+1, b3+1, b4+1, b5+1, b6+1, b7+1, b8+1, b9+1, b10+1, b11+1, b12+1, b14+1, b15+1];[y1+1, y3+1, y4+1, y5+2, y6+2, y7+1, y8+1, y9+2, y10+1, y11+1, y12+1, y13+1, y14+1, y15+1, y16+1, y17+2, y18+1];[D109+1, D126+1, D138+1, D144+1, D168+1, D186+1, D204+1, D274+1, D292+1, D366+1]}	{28780@[b1+1:102.05544, b2+1:201.12393, b3+1:300.19241, b4+1:428.25044, b5+1:525.30701, b6+1:612.33154, b7+1:711.40500, b8+1:768.42865, b9+1:839.46352, b10+1:910.50048, b11+1:981.53925, b12+1:1038.56145, b14+1:1234.68335, b15+1:1333.75439];[y1+1:175.11955, y3+1:329.19461, y4+1:489.22498, y5+2:293.64231, y6+2:342.16905, y7+1:782.39850, y8+1:881.46838, y9+2:489.76443, y10+1:1035.54269, y11+1:1106.5…	{28780@[b1+1:0.00048, b2+1:0.00056, b3+1:0.00063, b4+1:0.00008, b5+1:0.00388, b6+1:-0.00361, b7+1:0.00143, b8+1:0.00362, b9+1:0.00138, b10+1:0.00122, b11+1:0.00287, b12+1:0.00362, b14+1:0.00434, b15+1:0.00697];[y1+1:0.00060, y3+1:0.00143, y4+1:0.00115, y5+2:0.00076, y6+2:0.00147, y7+1:0.00073, y8+1:0.00219, y9+2:0.00263, y10+1:0.00228, y11+1:0.00225, y12+1:0.00218, y13+1:0.00584, y14+1:0.00018, y…	{28780@[b1+1:4.75, b2+1:2.81, b3+1:2.11, b4+1:0.20, b5+1:7.41, b6+1:-5.90, b7+1:2.01, b8+1:4.72, b9+1:1.64, b10+1:1.35, b11+1:2.93, b12+1:3.49, b14+1:3.52, b15+1:5.23];[y1+1:3.45, y3+1:4.36, y4+1:2.35, y5+2:1.30, y6+2:2.16, y7+1:0.94, y8+1:2.49, y9+2:2.69, y10+1:2.20, y11+1:2.04, y12+1:1.85, y13+1:4.68, y14+1:0.14, y15+1:5.61, y16+1:-2.69, y17+2:2.53, y18+1:5.27];[D109+1:2.12, D126+1:4.39, D138+1…	{28780@[b1+1:2278, b2+1:112792, b3+1:54475, b4+1:57687, b5+1:5771, b6+1:15498, b7+1:37997, b8+1:12509, b9+1:32806, b10+1:45589, b11+1:50529, b12+1:73154, b14+1:31475, b15+1:47647];[y1+1:11204, y3+1:43125, y4+1:8731, y5+2:19578, y6+2:135238, y7+1:83722, y8+1:14455, y9+2:18159, y10+1:178540, y11+1:93365, y12+1:60040, y13+1:25624, y14+1:130472, y15+1:22582, y16+1:22237, y17+2:98114, y18+1:6627];[D10…	{28780@41}	T	0	0	0	0	0	10.1602	1	2	656.228	H1N1A1	FALSE	1.09578	(N(H(A)))	Level3	TVVQPSVGAAAGPVVPPCPGR_H1N1A1		{@7[6-4]}{@7[1-4]}
C:\Users\Bertozzi Lab\Desktop\Stacy\Raw Files\Mucinome Raw Files\OC107\200921_SAM_OC107_Asc3_Slice6.raw	29034	49.4145	28979	891.441	3	2671.3	P02765	Homo sapiens OX=9606	Alpha-2-HS-glycoprotein	[341 to 361]	TVVQPSVGAAAGPVVPPCPGR	R,I	TVVQPS[O-Glycosylation:H1N1A1 on X]VGAAAGPVVPPC[Common Fixed:Carbamidomethyl on C]PGR	2	2671.29	30.2083	0	{29034@[b2+1, b3+1, b4+1, b5+1, b6+1, b7+1, b8+1, b9+1, b10+1, b11+1, b12+1, b14+1, b15+1];[y1+1, y3+1, y4+1, y5+1, y6+2, y7+1, y8+1, y9+2, y10+1, y11+1, y12+1, y13+1, y14+1, y15+1, y16+1, y17+2, y18+2];[D109+1, D126+1, D138+1, D144+1, D168+1, D186+1, D204+1, D274+1, D292+1, D366+1]}	{29034@[b2+1:201.12422, b3+1:300.19217, b4+1:428.25134, b5+1:525.30194, b6+1:612.32861, b7+1:711.40561, b8+1:768.42615, b9+1:839.46337, b10+1:910.50134, b11+1:981.53863, b12+1:1038.56100, b14+1:1234.68545, b15+1:1333.74854];[y1+1:175.11926, y3+1:329.19446, y4+1:489.22662, y5+1:586.27867, y6+2:342.16916, y7+1:782.39904, y8+1:881.46966, y9+2:489.76369, y10+1:1035.54253, y11+1:1106.58057, y12+1:1177…	{29034@[b2+1:0.00085, b3+1:0.00039, b4+1:0.00098, b5+1:-0.00118, b6+1:-0.00654, b7+1:0.00204, b8+1:0.00112, b9+1:0.00122, b10+1:0.00209, b11+1:0.00225, b12+1:0.00316, b14+1:0.00644, b15+1:0.00111];[y1+1:0.00031, y3+1:0.00128, y4+1:0.00280, y5+1:0.00207, y6+2:0.00168, y7+1:0.00127, y8+1:0.00348, y9+2:0.00116, y10+1:0.00212, y11+1:0.00304, y12+1:0.00318, y13+1:0.00572, y14+1:0.00116, y15+1:0.00310,…	{29034@[b2+1:4.26, b3+1:1.29, b4+1:2.30, b5+1:-2.26, b6+1:-10.70, b7+1:2.87, b8+1:1.46, b9+1:1.46, b10+1:2.29, b11+1:2.30, b12+1:3.05, b14+1:5.22, b15+1:0.83];[y1+1:1.78, y3+1:3.89, y4+1:5.73, y5+1:3.54, y6+2:2.47, y7+1:1.63, y8+1:3.95, y9+2:1.19, y10+1:2.05, y11+1:2.75, y12+1:2.70, y13+1:4.58, y14+1:0.89, y15+1:2.21, y16+1:3.70, y17+2:2.46, y18+2:3.22];[D109+1:2.12, D126+1:3.24, D138+1:3.68, D14…	{29034@[b2+1:95574, b3+1:46375, b4+1:45288, b5+1:4856, b6+1:9608, b7+1:28694, b8+1:9025, b9+1:33337, b10+1:45993, b11+1:51361, b12+1:64016, b14+1:23675, b15+1:39369];[y1+1:10298, y3+1:34874, y4+1:9203, y5+1:52096, y6+2:117099, y7+1:86809, y8+1:13991, y9+2:15584, y10+1:154998, y11+1:85045, y12+1:58478, y13+1:23395, y14+1:111378, y15+1:12682, y16+1:13307, y17+2:83958, y18+2:19339];[D109+1:2358, D12…	{29034@40}	T	0	0	0	0	0	10.1593	1	2	656.228	H1N1A1	FALSE	0.985205	(N(H(A)))	Level3	TVVQPSVGAAAGPVVPPCPGR_H1N1A1		{@7[6-4]}{@7[1-4]}
C:\Users\Bertozzi Lab\Desktop\Stacy\Raw Files\Mucinome Raw Files\OC107\200921_SAM_OC107_Asc3_Slice6.raw	29066	49.456	29017	891.439	3	2671.29	P02765	Homo sapiens OX=9606	Alpha-2-HS-glycoprotein	[341 to 361]	TVVQPSVGAAAGPVVPPCPGR	R,I	TVVQPS[O-Glycosylation:H1N1A1 on X]VGAAAGPVVPPC[Common Fixed:Carbamidomethyl on C]PGR	2	2671.29	29.1991	0	{29066@[b1+1, b2+1, b3+1, b4+1, b6+1, b7+1, b8+1, b9+1, b10+1, b11+1, b12+1, b14+1, b15+1];[y1+1, y3+1, y4+1, y5+2, y6+2, y7+1, y8+1, y9+2, y10+1, y11+1, y12+1, y13+1, y14+1, y15+1, y16+1, y17+2];[D109+1, D126+1, D138+1, D144+1, D168+1, D186+1, D204+1, D274+1, D292+1, D366+1]}	{29066@[b1+1:102.05521, b2+1:201.12408, b3+1:300.19241, b4+1:428.25034, b6+1:612.33337, b7+1:711.40469, b8+1:768.42798, b9+1:839.46212, b10+1:910.50121, b11+1:981.53902, b12+1:1038.56137, b14+1:1234.67831, b15+1:1333.74857];[y1+1:175.11919, y3+1:329.19475, y4+1:489.22433, y5+2:293.64254, y6+2:342.16890, y7+1:782.39994, y8+1:881.46985, y9+2:489.76429, y10+1:1035.54226, y11+1:1106.58023, y12+1:1177…	{29066@[b1+1:0.00025, b2+1:0.00071, b3+1:0.00063, b4+1:-0.00002, b6+1:-0.00178, b7+1:0.00113, b8+1:0.00295, b9+1:-0.00003, b10+1:0.00196, b11+1:0.00265, b12+1:0.00353, b14+1:-0.00070, b15+1:0.00115];[y1+1:0.00023, y3+1:0.00157, y4+1:0.00051, y5+2:0.00120, y6+2:0.00116, y7+1:0.00217, y8+1:0.00366, y9+2:0.00235, y10+1:0.00185, y11+1:0.00271, y12+1:0.00067, y13+1:0.00483, y14+1:0.00044, y15+1:0.0028…	{29066@[b1+1:2.49, b2+1:3.53, b3+1:2.11, b4+1:-0.05, b6+1:-2.91, b7+1:1.58, b8+1:3.84, b9+1:-0.03, b10+1:2.15, b11+1:2.70, b12+1:3.40, b14+1:-0.57, b15+1:0.86];[y1+1:1.35, y3+1:4.79, y4+1:1.04, y5+2:2.05, y6+2:1.70, y7+1:2.77, y8+1:4.16, y9+2:2.41, y10+1:1.79, y11+1:2.45, y12+1:0.57, y13+1:3.87, y14+1:0.34, y15+1:2.05, y16+1:2.47, y17+2:1.08];[D109+1:3.82, D126+1:3.24, D138+1:3.23, D144+1:2.81, D…	{29066@[b1+1:3565, b2+1:91868, b3+1:35122, b4+1:31281, b6+1:8398, b7+1:26667, b8+1:6114, b9+1:23308, b10+1:33584, b11+1:42352, b12+1:56851, b14+1:17995, b15+1:35410];[y1+1:9010, y3+1:33501, y4+1:5093, y5+2:10098, y6+2:116641, y7+1:59616, y8+1:12073, y9+2:12012, y10+1:136443, y11+1:73572, y12+1:44455, y13+1:24280, y14+1:106840, y15+1:16112, y16+1:13616, y17+2:74752];[D109+1:2562, D126+1:68493, D13…	{29066@39}	T	0	0	0	0	0	10.1662	1	2	656.228	H1N1A1	FALSE	1.16655	(N(H(A)))	Level3	TVVQPSVGAAAGPVVPPCPGR_H1N1A1		{@7[6-4]}{@7[1-4]}
[truncated: 94 more rows]

## Sheet: OC107 Elute1
File Name	Scan Number	Scan Retention Time	Precursor Scan Number	Precursor MZ	Precursor Charge	Precursor Mass	Protein Accession	Organism	Protein Name	Start and End Residues In Protein	Base Sequence	FlankingResidues	Full Sequence	Number of Mods	Peptide Monoisotopic Mass	Score	Rank	Matched Ion Series	Matched Ion Mass-To-Charge Ratios	Matched Ion Mass Diff (Da)	Matched Ion Mass Diff (Ppm)	Matched Ion Intensities	Matched Ion Counts	Decoy/Contaminant/Target	QValue	PEP	PEP_QValue	Localization Score	Yion Score	DiagonosticIon Score	Plausible Number Of Glycans	Total Glycosylation sites	GlycanMass	Plausible GlycanComposition	N-Glycan motif Check	R138/144	Plausible GlycanStructure	GlycanLocalizationLevel	Concatenate	Concatenate 2	Localized Glycans with Protein Site Specific Probability	All potential glycan localizations	AllSiteSpecificLocalizationProbability
[truncated: 628 more rows]

## Sheet: OC107 Elute2
File Name	Scan Number	Scan Retention Time	Precursor Scan Number	Precursor MZ	Precursor Charge	Precursor Mass	Protein Accession	Organism	Protein Name	Start and End Residues In Protein	Base Sequence	FlankingResidues	Full Sequence	Number of Mods	Peptide Monoisotopic Mass	Score	Rank	Matched Ion Series	Matched Ion Mass-To-Charge Ratios	Matched Ion Mass Diff (Da)	Matched Ion Mass Diff (Ppm)	Matched Ion Intensities	Matched Ion Counts	Decoy/Contaminant/Target	QValue	PEP	PEP_QValue	Localization Score	Yion Score	DiagonosticIon Score	Plausible Number Of Glycans	Total Glycosylation sites	GlycanMass	Plausible GlycanComposition	N-Glycan motif Check	R138/144	Plausible GlycanStructure	GlycanLocalizationLevel	Concatenate	Concatenate 2	Localized Glycans with Protein Site Specific Probability	All potential glycan localizations	AllSiteSpecificLocalizationProbability
[truncated: 551 more rows]

## Sheet: OC107 Elute3
File Name	Scan Number	Scan Retention Time	Precursor Scan Number	Precursor MZ	Precursor Charge	Precursor Mass	Protein Accession	Organism	Protein Name	Start and End Residues In Protein	Base Sequence	FlankingResidues	Full Sequence	Number of Mods	Peptide Monoisotopic Mass	Score	Rank	Matched Ion Series	Matched Ion Mass-To-Charge Ratios	Matched Ion Mass Diff (Da)	Matched Ion Mass Diff (Ppm)	Matched Ion Intensities	Matched Ion Counts	Decoy/Contaminant/Target	QValue	PEP	PEP_QValue	Localization Score	Yion Score	DiagonosticIon Score	Plausible Number Of Glycans	Total Glycosylation sites	GlycanMass	Plausible GlycanComposition	N-Glycan motif Check	R138/144	Plausible GlycanStructure	GlycanLocalizationLevel	Concatenate	Concatenate 2	Localized Glycans with Protein Site Specific Probability	All potential glycan localizations	AllSiteSpecificLocalizationProbability
[truncated: 289 more rows]

[truncated: 25 more sheets: OC109 Asc1, OC109 Asc2, OC109 Asc3, OC109 Elute1, OC109 Elute2, OC109 Elute3, OC114 Asc1, OC114 Asc2, OC114 Asc3, OC114 Elute1, OC114 Elute2, OC114 Elute3, OC234 Asc1, OC234 Asc2, OC234 Asc3, OC234 Elute1, OC234 Elute2, OC234 Elute3, OC235 Asc1, OC235 Asc2 …]
