# Supplementary material for: Revealing the human mucinome
Source: Nat Commun. 2022 Jun 20;13:3542. doi: 10.1038/s41467-022-31062-4 (PMC9209528; doi:10.1038/s41467-022-31062-4)
Supplement: Supplementary file 15 — Supplementary Dataset 12 [file 41467_2022_31062_MOESM15_ESM.xlsx]

## Sheet: Glycopeptide Nodes
Node	NodeID	xCoord	yCoord	Ascites PSMs (total across 5 samples)	Elution PSMs (total across 5 samples)
TKPREEQFN[N-Glycosylation:H3N4F1 on N]STFR	p1	0	1000	319	83
LSLHRPALEDLLLGSEAN[N-Glycosylation:H5N4A1 on N]LTC[Common Fixed:Carbamidomethyl on C]TLTGLR	p2	0	996.96	131	8
LSLHRPALEDLLLGSEAN[N-Glycosylation:H3N5 on N]LTC[Common Fixed:Carbamidomethyl on C]TLTGLR	p3	0	993.921	125	17
TKPREEQYN[N-Glycosylation:H3N4F1 on N]STYR	p4	0	990.881	274	47
TKPREEQYN[N-Glycosylation:H4N4F1 on N]STYR	p5	0	987.842	173	23
LSLHRPALEDLLLGSEAN[N-Glycosylation:H4N5 on N]LTC[Common Fixed:Carbamidomethyl on C]TLTGLR	p6	0	984.802	101	7
VDKDLQSLEDILHQVEN[N-Glycosylation:H5N4A1 on N]KTSEVK	p7	0	981.763	59	9
TKPREEQFN[N-Glycosylation:H4N4F1 on N]STFR	p8	0	978.723	216	34
LSLHRPALEDLLLGSEAN[N-Glycosylation:H5N2 on N]LTC[Common Fixed:Carbamidomethyl on C]TLTGLR	p9	0	975.684	21	7
LSLHRPALEDLLLGSEAN[N-Glycosylation:H4N5A1 on N]LTC[Common Fixed:Carbamidomethyl on C]TLTGLR	p10	0	972.644	90	5
EEQFN[N-Glycosylation:H3N4F1 on N]STFR	p11	0	969.605	183	13
TKPREEQFN[N-Glycosylation:H3N5F1 on N]STFR	p12	0	966.565	60	13
TKPREEQYN[N-Glycosylation:H3N5F1 on N]STYR	p13	0	963.526	68	7
LAGKPTHVN[N-Glycosylation:H5N2 on N]VSVVMAEVDGTC[Common Fixed:Carbamidomethyl on C]Y	p14	0	960.486	41	1
VVLHPN[N-Glycosylation:H5N4A2 on N]YSQVDIGLIK	p15	0	957.447	414	2
LSLHRPALEDLLLGSEAN[N-Glycosylation:H5N4 on N]LTC[Common Fixed:Carbamidomethyl on C]TLTGLR	p16	0	954.407	37	1
TVLTPATNHMGN[N-Glycosylation:H6N2 on N]VTFTIPANR	p17	0	951.368	231	0
YLGN[N-Glycosylation:H5N4A2 on N]ATAIFFLPDEGKLQHLENELTHDIITK	p18	0	948.328	40	0
TVLTPATNHM[Common Variable:Oxidation on M]GN[N-Glycosylation:H6N2 on N]VTFTIPANR	p19	0	945.289	175	0
TVLTPATNHMGN[N-Glycosylation:H5N2 on N]VTFTIPANR	p20	0	942.249	73	0
M[Common Variable:Oxidation on M]VSHHN[N-Glycosylation:H5N4A1 on N]LTTGATLINEQWLLTTAK	p21	0	939.21	129	0
MVSHHN[N-Glycosylation:H5N4A1 on N]LTTGATLINEQWLLTTAK	p22	0	936.17	172	0
TKPREEQFN[N-Glycosylation:H4N4A1F1 on N]STFR	p23	0	933.131	27	0
ALPQPQN[N-Glycosylation:H5N4A2 on N]VTSLLGC[Common Fixed:Carbamidomethyl on C]TH	p24	0	930.091	154	0
VVLHPN[N-Glycosylation:H5N4A1 on N]YSQVDIGLIK	p25	0	927.052	375	0
LSLHRPALEDLLLGSEAN[N-Glycosylation:H5N5A1 on N]LTC[Common Fixed:Carbamidomethyl on C]TLTGLR	p26	0	924.012	58	0
ALPQPQN[N-Glycosylation:H5N4A1F2 on N]VTSLLGC[Common Fixed:Carbamidomethyl on C]TH	p27	0	920.973	26	0
YLGN[N-Glycosylation:H5N4A1 on N]ATAIFFLPDEGKLQHLENELTHDIITK	p28	0	917.933	22	0
MVSHHN[N-Glycosylation:H5N4 on N]LTTGATLINEQWLLTTAK	p29	0	914.894	26	0
MVSHHN[N-Glycosylation:H5N4A1F2 on N]LTTGATLINEQWLLTTAK	p30	0	911.854	60	0
KLPPGLLAN[N-Glycosylation:H5N4A2 on N]FTLLR	p31	0	908.815	76	0
MVSHHN[N-Glycosylation:H5N4A2 on N]LTTGATLINEQWLLTTAK	p32	0	905.775	176	0
TVLTPATNHM[Common Variable:Oxidation on M]GN[N-Glycosylation:H5N2 on N]VTFTIPANR	p33	0	902.736	44	0
FSDGLESN[N-Glycosylation:H9N2 on N]SSTQFEVKK	p34	0	899.696	53	0
M[Common Variable:Oxidation on M]VSHHN[N-Glycosylation:H5N4F2 on N]LTTGATLINEQWLLTTAK	p35	0	896.657	32	0
VDKDLQSLEDILHQVEN[N-Glycosylation:H5N4F2 on N]KTSEVK	p36	0	893.617	22	0
M[Common Variable:Oxidation on M]VSHHN[N-Glycosylation:H5N4A2 on N]LTTGATLINEQWLLTTAK	p37	0	890.578	88	0
M[Common Variable:Oxidation on M]VSHHN[N-Glycosylation:H5N4A1F2 on N]LTTGATLINEQWLLTTAK	p38	0	887.538	38	0
MVSHHN[N-Glycosylation:H5N4F2 on N]LTTGATLINEQWLLTTAK	p39	0	884.498	35	0
YLGN[N-Glycosylation:H5N4F2 on N]ATAIFFLPDEGKLQHLENELTHDIITK	p40	0	881.459	14	0
YLGN[N-Glycosylation:H5N4A1F2 on N]ATAIFFLPDEGKLQHLENELTHDIITK	p41	0	878.419	18	0
VVLHPN[N-Glycosylation:H5N4A1F2 on N]YSQVDIGLIK	p42	0	875.38	75	0
QLVEIEKVVLHPN[N-Glycosylation:H5N4A1F2 on N]YSQVDIGLIK	p43	0	872.34	17	0
VGQLQLSHN[N-Glycosylation:H5N4A2 on N]LSLVILVPQNLK	p44	0	869.301	14	22
TKPREEQYN[N-Glycosylation:H3N3F1 on N]STYR	p45	0	866.261	193	24
TKPREEQFN[N-Glycosylation:H3N3F1 on N]STFR	p46	0	863.222	194	42
YKN[N-Glycosylation:H5N4A1F1 on N]NSDISSTR	p47	0	860.182	29	6
EEQYN[N-Glycosylation:H3N4F1 on N]STYR	p48	0	857.143	152	4
TKPREEQYN[N-Glycosylation:H5N4F1 on N]STYR	p49	0	854.103	62	3
TKPREEQFN[N-Glycosylation:H5N4F1 on N]STFR	p50	0	851.064	53	3
TKPREEQYN[N-Glycosylation:H4N5F1 on N]STYR	p51	0	848.024	51	6
LSLHRPALEDLLLGSEAN[N-Glycosylation:H4N5F2 on N]LTC[Common Fixed:Carbamidomethyl on C]TLTGLR	p52	0	844.985	25	1
VDKDLQSLEDILHQVEN[N-Glycosylation:H5N4A2 on N]KTSEVK	p53	0	841.945	7	1
LSLHRPALEDLLLGSEAN[N-Glycosylation:H4N4A1 on N]LTC[Common Fixed:Carbamidomethyl on C]TLTGLR	p54	0	838.906	66	1
TKPREEQYN[N-Glycosylation:H5N4A1F1 on N]STYR	p55	0	835.866	27	1
TKPREEQFN[N-Glycosylation:H4N3F1 on N]STFR	p56	0	832.827	37	3
KKSN[N-Glycosylation:H3N3F1 on N]ETQC[Common Fixed:Carbamidomethyl on C]FNFIR	p57	0	829.787	9	1
VYKPSAGN[N-Glycosylation:H5N4A2 on N]NSLYR	p58	0	826.748	21	0
QLVEIEKVVLHPN[N-Glycosylation:H5N4A2 on N]YSQVDIGLIK	p59	0	823.708	32	0
MVSHHN[N-Glycosylation:H5N5A1F1 on N]LTTGATLINEQWLLTTAK	p60	0	820.669	12	0
ALPQPQN[N-Glycosylation:H5N4A1 on N]VTSLLGC[Common Fixed:Carbamidomethyl on C]TH	p61	0	817.629	43	0
VYKPSAGN[N-Glycosylation:H5N4A1 on N]NSLYR	p62	0	814.59	8	0
EEQYN[N-Glycosylation:H3N4F1 on N]STYRVVSVLTVLHQDWLNGKEYK	p63	0	811.55	7	0
ADTHDEILEGLNFN[N-Glycosylation:H5N4F2 on N]LTEIPEAQIHEGFQELLR	p64	0	808.511	6	0
VVLHPN[N-Glycosylation:H5N4 on N]YSQVDIGLIK	p65	0	805.471	36	0
LSLHRPALEDLLLGSEAN[N-Glycosylation:H5N4A1F2 on N]LTC[Common Fixed:Carbamidomethyl on C]TLTGLR	p66	0	802.432	8	0
VVLHPN[N-Glycosylation:H5N4A2 on N]YSQVDIGLIKLK	p67	0	799.392	7	0
TVLTPATNHMGN[N-Glycosylation:H7N2 on N]VTFTIPANR	p68	0	796.353	23	0
YLGN[N-Glycosylation:H5N4A2 on N]ATAIFFLPDEGK	p69	0	793.313	22	0
VVLHPN[N-Glycosylation:H5N4F2 on N]YSQVDIGLIK	p70	0	790.274	33	0
SWPAVGN[N-Glycosylation:H5N4A2 on N]C[Common Fixed:Carbamidomethyl on C]SSALR	p71	0	787.234	90	0
LSLHRPALEDLLLGSEAN[N-Glycosylation:H4N4 on N]LTC[Common Fixed:Carbamidomethyl on C]TLTGLR	p72	0	784.195	15	0
LSLHRPALEDLLLGSEAN[N-Glycosylation:H5N3A1 on N]LTC[Common Fixed:Carbamidomethyl on C]TLTGLR	p73	0	781.155	27	0
EEQYN[N-Glycosylation:H3N3F1 on N]STYR	p74	0	778.116	40	0
EEQYN[N-Glycosylation:H4N4F1 on N]STYR	p75	0	775.076	61	0
EEQYN[N-Glycosylation:H3N5F1 on N]STYR	p76	0	772.036	35	0
EEQFN[N-Glycosylation:H4N4F1 on N]STFR	p77	0	768.997	32	0
VVLHPN[N-Glycosylation:H4N3A1 on N]YSQVDIGLIK	p78	0	765.957	23	0
KQLVEIEKVVLHPN[N-Glycosylation:H5N4A1F2 on N]YSQVDIGLIK	p79	0	762.918	15	0
LSLHRPALEDLLLGSEAN[N-Glycosylation:H3N4 on N]LTC[Common Fixed:Carbamidomethyl on C]TLTGLR	p80	0	759.878	15	0
TKPREEQFN[N-Glycosylation:H4N5F1 on N]STFR	p81	0	756.839	35	0
TKPREEQFN[N-Glycosylation:H5N4A1F1 on N]STFR	p82	0	753.799	16	0
GVTSVSQIFHSPDLAIRDTFVN[N-Glycosylation:H5N4A2 on N]ASR	p83	0	750.76	8	20
YKN[N-Glycosylation:H5N5A1F1 on N]NSDISSTR	p84	0	747.72	33	12
GVTSVSQIFHSPDLAIRDTFVN[N-Glycosylation:H5N4A1F1 on N]ASR	p85	0	744.681	5	5
TKPREEQYN[N-Glycosylation:H4N3F1 on N]STYR	p86	0	741.641	72	4
TKPREEQYN[N-Glycosylation:H3N4F1 on N]STFR	p87	0	738.602	34	7
KKSN[N-Glycosylation:H3N4F1 on N]ETQC[Common Fixed:Carbamidomethyl on C]FNFIR	p88	0	735.562	10	3
TPLTAN[N-Glycosylation:H3N5F1 on N]ITK	p89	0	732.523	20	10
VGQLQLSHN[N-Glycosylation:H5N4A1F2 on N]LSLVILVPQNLK	p90	0	729.483	9	3
LQFN[N-Glycosylation:H3N4F1 on N]ETFAEM[Common Variable:Oxidation on M]NRR	p91	0	726.444	3	1
LQFN[N-Glycosylation:H4N5F1 on N]ETFAEM[Common Variable:Oxidation on M]NRR	p92	0	723.404	4	1
YKN[N-Glycosylation:H4N3A1F1 on N]NSDISSTR	p93	0	720.365	21	3
GVTSVSQIFHSPDLAIRDTFVN[N-Glycosylation:H5N4A1F2 on N]ASR	p94	0	717.325	8	1
TKPREEQFN[N-Glycosylation:H4N4F1 on N]STYR	p95	0	714.286	33	1
TKPREEQYN[N-Glycosylation:H4N4F1 on N]STFR	p96	0	711.246	33	8
KKSN[N-Glycosylation:H4N4F1 on N]ETQC[Common Fixed:Carbamidomethyl on C]FNFIR	p97	0	708.207	5	2
TKPREEQYN[N-Glycosylation:H3N3F1 on N]STFR	p98	0	705.167	25	1
KLINDYVKN[N-Glycosylation:H5N4A2 on N]GTR	p99	0	702.128	19	0
ADTHDEILEGLNFN[N-Glycosylation:H5N4A1 on N]LTEIPEAQIHEGFQELLR	p100	0	699.088	13	0
LPPGLLAN[N-Glycosylation:H5N4A2 on N]FTLLR	p101	0	696.049	7	0
AAINKWVSN[N-Glycosylation:H5N4A2 on N]KTEGR	p102	0	693.009	12	0
QLVEIEKVVLHPN[N-Glycosylation:H5N4A2 on N]YSQVDIGLIKLK	p103	0	689.97	4	0
MVSHHN[N-Glycosylation:H5N4A2F1 on N]LTTGATLINEQWLLTTAK	p104	0	686.93	7	0
TVDKSTGKPTLYN[N-Glycosylation:H6N2 on N]VSLVMSDTAGTC[Common Fixed:Carbamidomethyl on C]Y	p105	0	683.891	6	0
MVSHHN[N-Glycosylation:H5N4A1F1 on N]LTTGATLINEQWLLTTAK	p106	0	680.851	14	0
LSLHRPALEDLLLGSEAN[N-Glycosylation:H6N3A1 on N]LTC[Common Fixed:Carbamidomethyl on C]TLTGLR	p107	0	677.812	13	0
NLASRPYTFHSHGITYYKEHEGAIYPDN[N-Glycosylation:H5N4A1F3 on N]TTDFQR	p108	0	674.772	5	0
LSLHRPALEDLLLGSEAN[N-Glycosylation:H5N5 on N]LTC[Common Fixed:Carbamidomethyl on C]TLTGLR	p109	0	671.733	9	0
NLASRPYTFHSHGITYYKEHEGAIYPDN[N-Glycosylation:H5N4A1F2 on N]TTDFQR	p110	0	668.693	7	0
SVQEIQATFFYFTPN[N-Glycosylation:H5N4A2 on N]KTEDTIFLR	p111	0	665.653	6	0
SVQEIQATFFYFTPN[N-Glycosylation:H5N4A1F2 on N]KTEDTIFLR	p112	0	662.614	4	0
YLGN[N-Glycosylation:H5N4A1F2 on N]ATAIFFLPDEGK	p113	0	659.574	9	0
IPC[Common Fixed:Carbamidomethyl on C]SQPPQIEHGTIN[N-Glycosylation:H5N4A2 on N]SSR	p114	0	656.535	23	0
IPC[Common Fixed:Carbamidomethyl on C]SQPPQIEHGTIN[N-Glycosylation:H5N4A1F2 on N]SSR	p115	0	653.495	6	0
VVLHPN[N-Glycosylation:H6N5A2 on N]YSQVDIGLIK	p116	0	650.456	34	0
VVLHPN[N-Glycosylation:H6N5A1F2 on N]YSQVDIGLIK	p117	0	647.416	16	0
VVLHPN[N-Glycosylation:H6N5A3 on N]YSQVDIGLIK	p118	0	644.377	20	0
SWPAVGN[N-Glycosylation:H5N4A1 on N]C[Common Fixed:Carbamidomethyl on C]SSALR	p119	0	641.337	14	0
LAGKPTHVN[N-Glycosylation:H5N4A2F1 on N]VSVVMAEVDGTC[Common Fixed:Carbamidomethyl on C]Y	p120	0	638.298	3	0
LAGKPTHVN[N-Glycosylation:H5N5A2F1 on N]VSVVMAEVDGTC[Common Fixed:Carbamidomethyl on C]Y	p121	0	635.258	22	0
LSLHRPALEDLLLGSEAN[N-Glycosylation:H5N3 on N]LTC[Common Fixed:Carbamidomethyl on C]TLTGLR	p122	0	632.219	6	0
LSLHRPALEDLLLGSEAN[N-Glycosylation:H4N4F2 on N]LTC[Common Fixed:Carbamidomethyl on C]TLTGLR	p123	0	629.179	12	0
LSLHRPALEDLLLGSEAN[N-Glycosylation:H5N4F2 on N]LTC[Common Fixed:Carbamidomethyl on C]TLTGLR	p124	0	626.14	15	0
LSLHRPALEDLLLGSEAN[N-Glycosylation:H5N5F2 on N]LTC[Common Fixed:Carbamidomethyl on C]TLTGLR	p125	0	623.1	18	0
TPLTAN[N-Glycosylation:H5N4A1F1 on N]ITK	p126	0	620.061	22	0
TPLTAN[N-Glycosylation:H5N5A1F1 on N]ITK	p127	0	617.021	21	0
EEQYN[N-Glycosylation:H5N4F1 on N]STYR	p128	0	613.982	12	0
GLTFQQN[N-Glycosylation:H5N5A1F1 on N]ASSM[Common Variable:Oxidation on M]C[Common Fixed:Carbamidomethyl on C]VPDQDTAIR	p129	0	610.942	8	0
SRYPHKPEIN[N-Glycosylation:H5N4A2 on N]STTHPGADLQENFC[Common Fixed:Carbamidomethyl on C]R	p130	0	607.903	7	0
SRYPHKPEIN[N-Glycosylation:H5N4A1F2 on N]STTHPGADLQENFC[Common Fixed:Carbamidomethyl on C]R	p131	0	604.863	11	0
QQQHLFGSN[N-Glycosylation:H5N4A1 on N]VTDC[Common Fixed:Carbamidomethyl on C]SGNFC[Common Fixed:Carbamidomethyl on C]LFR	p132	0	601.824	14	0
QQQHLFGSN[N-Glycosylation:H5N4A2 on N]VTDC[Common Fixed:Carbamidomethyl on C]SGNFC[Common Fixed:Carbamidomethyl on C]LFR	p133	0	598.784	46	0
QQQHLFGSN[N-Glycosylation:H5N4A1F2 on N]VTDC[Common Fixed:Carbamidomethyl on C]SGNFC[Common Fixed:Carbamidomethyl on C]LFR	p134	0	595.745	24	0
SVQEIQATFFYFTPN[N-Glycosylation:H5N4A1 on N]KTEDTIFLR	p135	0	592.705	3	0
VVLHPN[N-Glycosylation:H5N4A1F2 on N]YSQVDIGLIKLK	p136	0	589.666	6	0
ESVTDHVNLITPLEKPLQN[N-Glycosylation:H5N4A2 on N]FTLC[Common Fixed:Carbamidomethyl on C]FR	p137	0	586.626	4	0
VVLHPN[N-Glycosylation:H5N5A1F1 on N]YSQVDIGLIK	p138	0	583.587	3	0
VVLHPN[N-Glycosylation:H6N5F2 on N]YSQVDIGLIK	p139	0	580.547	3	0
VC[Common Fixed:Carbamidomethyl on C]QDC[Common Fixed:Carbamidomethyl on C]PLLAPLN[N-Glycosylation:H5N4A2 on N]DTR	p140	0	577.508	13	0
TKPREEQFN[N-Glycosylation:H3N4F1 on N]STYR	p141	0	574.468	71	0
TKPREEQYN[N-Glycosylation:H4N4A1F1 on N]STYR	p142	0	571.429	13	0
VYKPSAGN[N-Glycosylation:H5N4A2F1 on N]NSLYR	p143	0	568.389	6	0
TKPREEQFN[N-Glycosylation:H3N5F1 on N]STYR	p144	0	565.35	21	0
WVSN[N-Glycosylation:H5N4A2 on N]KTEGR	p145	0	562.31	8	0
TKPREEQYN[N-Glycosylation:H3N5F1 on N]STFR	p146	0	559.271	11	0
TKPREEQYN[N-Glycosylation:H3N4 on N]STYR	p147	0	556.231	10	0
TKPREEQYN[N-Glycosylation:H3N3 on N]STYR	p148	0	553.191	14	0
GHVN[N-Glycosylation:H5N4A2 on N]ITR	p149	0	550.152	9	0
TKPREEQFN[N-Glycosylation:H3N3 on N]STYR	p150	0	547.112	9	0
VGQLQLSHN[N-Glycosylation:H5N4A1 on N]LSLVILVPQNLK	p151	0	544.073	5	55
GVTSVSQIFHSPDLAIRDTFVN[N-Glycosylation:H5N4A1 on N]ASR	p152	0	541.033	3	14
FN[N-Glycosylation:H5N4A1 on N]SSYLQGTNQITGR	p153	0	537.994	6	26
GVTSVSQIFHSPDLAIRDTFVN[N-Glycosylation:H5N4A2F1 on N]ASR	p154	0	534.954	4	11
QVLFLDTVYGN[N-Glycosylation:H5N2 on N]C[Common Fixed:Carbamidomethyl on C]STHFTVK	p155	0	531.915	10	28
TKPREEQYN[N-Glycosylation:H4N4 on N]STYR	p156	0	528.875	16	2
TVLTPATNHMGN[N-Glycosylation:H6N2 on N]VTFTIPANREFK	p157	0	525.836	13	0
TVDKSTGKPTLYN[N-Glycosylation:H6N2 on N]VSLVM[Common Variable:Oxidation on M]SDTAGTC[Common Fixed:Carbamidomethyl on C]Y	p158	0	522.796	5	0
LSLHRPALEDLLLGSEAN[N-Glycosylation:H4N3A1F1 on N]LTC[Common Fixed:Carbamidomethyl on C]TLTGLR	p159	0	519.757	2	0
VDKDLQSLEDILHQVEN[N-Glycosylation:H5N5F1 on N]KTSEVK	p160	0	516.717	3	0
KLPPGLLAN[N-Glycosylation:H5N4A1 on N]FTLLR	p161	0	513.678	14	0
LSLHRPALEDLLLGSEAN[N-Glycosylation:H10N2 on N]LTC[Common Fixed:Carbamidomethyl on C]TLTGLR	p162	0	510.638	6	0
VYKPSAGN[N-Glycosylation:H5N4A1F2 on N]NSLYR	p163	0	507.599	2	0
AREDIFMETLKDIVEYYNDSN[N-Glycosylation:H5N4A2 on N]GSHVLQGR	p164	0	504.559	4	0
KLPPGLLAN[N-Glycosylation:H5N4F2 on N]FTLLR	p165	0	501.52	2	0
LSLHRPALEDLLLGSEAN[N-Glycosylation:H3N5 on N]LTC[Common Fixed:Carbamidomethyl on C]TLTGLRDASGVTFTWTPSSGK	p166	0	498.48	6	0
LVLSSEKTVLTPATNHM[Common Variable:Oxidation on M]GN[N-Glycosylation:H6N2 on N]VTFTIPANR	p167	0	495.441	6	0
LAGKPTHVN[N-Glycosylation:H5N2 on N]VSVVM[Common Variable:Oxidation on M]AEVDGTC[Common Fixed:Carbamidomethyl on C]Y	p168	0	492.401	2	0
QLVEIEKVVLHPN[N-Glycosylation:H5N4F2 on N]YSQVDIGLIK	p169	0	489.362	8	0
YLGN[N-Glycosylation:H5N5F1 on N]ATAIFFLPDEGKLQHLENELTHDIITK	p170	0	486.322	2	0
LFGDKSLTFN[N-Glycosylation:H5N4A1F2 on N]ETYQDISELVYGAK	p171	0	483.283	2	0
LINDYVKN[N-Glycosylation:H5N4A2 on N]GTR	p172	0	480.243	11	0
AAINKWVSN[N-Glycosylation:H5N4A1 on N]KTEGR	p173	0	477.204	4	0
EEQYN[N-Glycosylation:H4N4F1 on N]STYRVVSVLTVLHQDWLNGKEYK	p174	0	474.164	4	0
QLVEIEKVVLHPN[N-Glycosylation:H5N4A1F2 on N]YSQVDIGLIKLK	p175	0	471.125	7	0
NLASRPYTFHSHGITYYKEHEGAIYPDN[N-Glycosylation:H5N5F3 on N]TTDFQR	p176	0	468.085	2	0
ADTHDEILEGLNFN[N-Glycosylation:H5N4A2 on N]LTEIPEAQIHEGFQELLR	p177	0	465.046	12	0
ADTHDEILEGLNFN[N-Glycosylation:H5N4A1F2 on N]LTEIPEAQIHEGFQELLR	p178	0	462.006	5	0
ELHHLQEQN[N-Glycosylation:H5N4A2 on N]VSNAFLDKGEFYIGSK	p179	0	458.967	2	0
NLASRPYTFHSHGITYYKEHEGAIYPDN[N-Glycosylation:H7N6 on N]TTDFQR	p180	0	455.927	5	0
TVLTPATNHM[Common Variable:Oxidation on M]GN[N-Glycosylation:H7N2 on N]VTFTIPANR	p181	0	452.888	3	0
LQKNN[N-Glycosylation:H5N5A1F1 on N]ITK	p182	0	449.848	3	0
KFQEQN[N-Glycosylation:H5N4F1 on N]ETFQANR	p183	0	446.809	5	0
VVLHPN[N-Glycosylation:H6N5A1 on N]YSQVDIGLIK	p184	0	443.769	17	0
VVLHPN[N-Glycosylation:H5N4A2F1 on N]YSQVDIGLIK	p185	0	440.729	21	0
MVSHHN[N-Glycosylation:H5N4A1F3 on N]LTTGATLINEQWLLTTAK	p186	0	437.69	3	0
LSLHRPALEDLLLGSEAN[N-Glycosylation:H4N3A1 on N]LTC[Common Fixed:Carbamidomethyl on C]TLTGLR	p187	0	434.65	15	0
LSLHRPALEDLLLGSEAN[N-Glycosylation:H4N3F2 on N]LTC[Common Fixed:Carbamidomethyl on C]TLTGLR	p188	0	431.611	2	0
TPLTAN[N-Glycosylation:H4N5F1 on N]ITK	p189	0	428.571	9	0
TPLTAN[N-Glycosylation:H5N5F1 on N]ITK	p190	0	425.532	8	0
EEQYN[N-Glycosylation:H4N5F1 on N]STYR	p191	0	422.492	9	0
EEQYN[N-Glycosylation:H3N4F1 on N]STYRVVSVLTVLHQDWLNGK	p192	0	419.453	16	0
YKN[N-Glycosylation:H4N5A1F1 on N]NSDISSTR	p193	0	416.413	8	0
GLTFQQN[N-Glycosylation:H5N5A1F1 on N]ASSMC[Common Fixed:Carbamidomethyl on C]VPDQDTAIR	p194	0	413.374	4	0
SVQEIQATFFYFTPN[N-Glycosylation:H6N5A3 on N]KTEDTIFLR	p195	0	410.334	13	0
ELHHLQEQN[N-Glycosylation:H5N4A1F3 on N]VSNAFLDKGEFYIGSK	p196	0	407.295	5	0
MVSHHN[N-Glycosylation:H6N4F2 on N]LTTGATLINEQWLLTTAK	p197	0	404.255	2	0
SWPAVGN[N-Glycosylation:H5N4F2 on N]C[Common Fixed:Carbamidomethyl on C]SSALR	p198	0	401.216	2	0
SWPAVGN[N-Glycosylation:H5N4A1F2 on N]C[Common Fixed:Carbamidomethyl on C]SSALR	p199	0	398.176	6	0
SNN[N-Glycosylation:H6N3A1F1 on N]PSKGTVEKSGSC[Common Fixed:Carbamidomethyl on C]HR	p200	0	395.137	3	0
YLGN[N-Glycosylation:H5N4A1F3 on N]ATAIFFLPDEGKLQHLENELTHDIITK	p201	0	392.097	2	0
NLASRPYTFHSHGITYYKEHEGAIYPDN[N-Glycosylation:H5N4A2F1 on N]TTDFQR	p202	0	389.058	2	0
YKN[N-Glycosylation:H5N4A2F1 on N]NSDISSTR	p203	0	386.018	5	0
REGDHEFLEVPEAQEDVEATFPVHQPGN[N-Glycosylation:H5N4A1F2 on N]YSC[Common Fixed:Carbamidomethyl on C]SYR	p204	0	382.979	3	0
SWPAVGN[N-Glycosylation:H5N4A2F1 on N]C[Common Fixed:Carbamidomethyl on C]SSALR	p205	0	379.939	12	0
TKPREEQFN[N-Glycosylation:H3N3F1 on N]STYR	p206	0	376.9	45	0
KLPPGLLAN[N-Glycosylation:H5N4A1F2 on N]FTLLR	p207	0	373.86	7	0
AAINKWVSN[N-Glycosylation:H5N4A1F2 on N]KTEGR	p208	0	370.821	3	0
ALPQPQN[N-Glycosylation:H5N4F2 on N]VTSLLGC[Common Fixed:Carbamidomethyl on C]TH	p209	0	367.781	4	0
FSDGLESN[N-Glycosylation:H9N2 on N]SSTQFEVK	p210	0	364.742	4	0
TKPREEQFN[N-Glycosylation:H3N2F1 on N]STFR	p211	0	361.702	10	0
EEQFN[N-Glycosylation:H3N3F1 on N]STFR	p212	0	358.663	24	0
MVSHHN[N-Glycosylation:H6N5A1 on N]LTTGATLINEQWLLTTAK	p213	0	355.623	2	0
TKPREEQYN[N-Glycosylation:H4N3F1 on N]STFR	p214	0	352.584	5	0
MVSHHN[N-Glycosylation:H6N5A2 on N]LTTGATLINEQWLLTTAK	p215	0	349.544	3	0
EEQFN[N-Glycosylation:H3N4F1 on N]STYR	p216	0	346.505	6	0
TKPREEQYN[N-Glycosylation:H3N2F1 on N]STYR	p217	0	343.465	10	0
LAGKPTHVN[N-Glycosylation:H5N5A1F1 on N]VSVVMAEVDGTC[Common Fixed:Carbamidomethyl on C]Y	p218	0	340.426	6	0
AALAAFNAQNN[N-Glycosylation:H5N4A2 on N]GSNFQLEEISR	p219	0	337.386	2	0
TKPREEQFN[N-Glycosylation:H3N4 on N]STFR	p220	0	334.347	3	0
TKPREEQYN[N-Glycosylation:H3N3 on N]STFR	p221	0	331.307	6	0
DN[N-Glycosylation:H3N4F1 on N]FSSAIAGVVEGDYR	p222	0	328.267	2	0
ADGTVNQIEGEATPVN[N-Glycosylation:H5N4A1F1 on N]LTEPAKLEVK	p223	0	325.228	2	0
ESVTDHVNLITPLEKPLQN[N-Glycosylation:H5N4A1 on N]FTLC[Common Fixed:Carbamidomethyl on C]FR	p224	0	322.188	3	0
EEQFN[N-Glycosylation:H3N5F1 on N]STFR	p225	0	319.149	14	0
VVLHPN[N-Glycosylation:H6N5A1F4 on N]YSQVDIGLIK	p226	0	316.109	2	0
FVEGSHN[N-Glycosylation:H5N3A1 on N]STVSLTTK	p227	0	313.07	4	31
N[N-Glycosylation:H5N2 on N]GTLVAFR	p228	0	310.03	2	116
FVEGSHN[N-Glycosylation:H5N2 on N]STVSLTTK	p229	0	306.991	2	18
VLSN[N-Glycosylation:H5N4A2F1 on N]NSDANLELINTWVAK	p230	0	303.951	1	6
GVTSVSQIFHSPDLAIRDTFVN[N-Glycosylation:H5N4A1F3 on N]ASR	p231	0	300.912	3	3
FVEGSHN[N-Glycosylation:H5N4A1 on N]STVSLTTK	p232	0	297.872	1	7
LPTQN[N-Glycosylation:H5N4A2 on N]ITFQTESSVAEQEAEFQSPK	p233	0	294.833	1	6
IYSN[N-Glycosylation:H5N4A1F1 on N]HSALESLALIPLQAPLK	p234	0	291.793	1	4
VDKDLQSLEDILHQVEN[N-Glycosylation:H4N4A1 on N]KTSEVK	p235	0	288.754	3	4
DQC[Common Fixed:Carbamidomethyl on C]IVDDITYNVN[N-Glycosylation:H5N4A2 on N]DTFHK	p236	0	285.714	1	2
DQC[Common Fixed:Carbamidomethyl on C]IVDDITYNVN[N-Glycosylation:H5N4A1F2 on N]DTFHK	p237	0	282.675	1	1
DQC[Common Fixed:Carbamidomethyl on C]IVDDITYNVN[N-Glycosylation:H5N4A1 on N]DTFHKR	p238	0	279.635	1	4
KFQEQN[N-Glycosylation:H4N4F1 on N]ETFQANR	p239	0	276.596	2	1
KKSN[N-Glycosylation:H4N3F1 on N]ETQC[Common Fixed:Carbamidomethyl on C]FNFIR	p240	0	273.556	1	1
HAN[N-Glycosylation:H5N4A2 on N]WTLTPLK	p241	0	270.517	1	3
VVLLDPKPVAN[N-Glycosylation:H4N3A1F1 on N]VTC[Common Fixed:Carbamidomethyl on C]VNK	p242	0	267.477	1	6
GVTSVSQIFHSPDLAIRDTFVN[N-Glycosylation:H5N4F2 on N]ASR	p243	0	264.438	2	3
YKN[N-Glycosylation:H3N5F1 on N]NSDISSTR	p244	0	261.398	1	2
VVLLDPKPVAN[N-Glycosylation:H5N4A1F1 on N]VTC[Common Fixed:Carbamidomethyl on C]VNK	p245	0	258.359	2	4
TKPREEQYN[N-Glycosylation:H5N4F1 on N]STFR	p246	0	255.319	10	2
TKPREEQYN[N-Glycosylation:H5N4 on N]STFR	p247	0	252.28	2	1
GN[N-Glycosylation:H3N3F1 on N]FSIGRM[Common Variable:Oxidation on M]TQDLAGTYR	p248	0	249.24	1	1
LQFN[N-Glycosylation:H4N3F1 on N]ETFAEM[Common Variable:Oxidation on M]NRR	p249	0	246.201	1	1
VGQLQLSHN[N-Glycosylation:H5N4F2 on N]LSLVILVPQNLK	p250	0	243.161	1	1
N[N-Glycosylation:H5N4A2 on N]ISDGFDGIPDNVDAALALPAHSYSGR	p251	0	240.122	1	1
LQFN[N-Glycosylation:H4N4F1 on N]ETFAEM[Common Variable:Oxidation on M]NRR	p252	0	237.082	1	1
YLGN[N-Glycosylation:H5N5A1F1 on N]ATAIFFLPDEGKLQHLENELTHDIITK	p253	0	234.043	2	0
VDKDLQSLEDILHQVEN[N-Glycosylation:H4N4F2 on N]KTSEVK	p254	0	231.003	1	0
MVSHHN[N-Glycosylation:H7N4A1 on N]LTTGATLINEQWLLTTAK	p255	0	227.964	1	0
ALPQPQN[N-Glycosylation:H5N5A1F1 on N]VTSLLGC[Common Fixed:Carbamidomethyl on C]TH	p256	0	224.924	2	0
NLASRPYTFHSHGITYYKEHEGAIYPDN[N-Glycosylation:H5N5A1F1 on N]TTDFQR	p257	0	221.884	5	0
M[Common Variable:Oxidation on M]VSHHN[N-Glycosylation:H5N5F1 on N]LTTGATLINEQWLLTTAK	p258	0	218.845	2	0
MVSHHN[N-Glycosylation:H5N5F1 on N]LTTGATLINEQWLLTTAK	p259	0	215.805	1	0
M[Common Variable:Oxidation on M]VSHHN[N-Glycosylation:H5N4 on N]LTTGATLINEQWLLTTAK	p260	0	212.766	2	0
VDKDLQSLEDILHQVEN[N-Glycosylation:H4N5F1 on N]KTSEVK	p261	0	209.726	1	0
TVLTPATNHM[Common Variable:Oxidation on M]GN[N-Glycosylation:H6N2 on N]VTFTIPANREFK	p262	0	206.687	3	0
MFSLPLN[N-Glycosylation:H3N4F1 on N]C[Common Fixed:Carbamidomethyl on C]SPDHIRR	p263	0	203.647	1	0
LSLHRPALEDLLLGSEAN[N-Glycosylation:H4N5A1 on N]LTC[Common Fixed:Carbamidomethyl on C]TLTGLRDASGVTFTWTPSSGK	p264	0	200.608	1	0
LSLHRPALEDLLLGSEAN[N-Glycosylation:H5N4A1 on N]LTC[Common Fixed:Carbamidomethyl on C]TLTGLRDASGVTFTWTPSSGK	p265	0	197.568	1	0
TVLTPATNHM[Common Variable:Oxidation on M]GN[N-Glycosylation:H6N2 on N]VTFTIPANREFKSEK	p266	0	194.529	1	0
LVLSSEKTVLTPATNHMGN[N-Glycosylation:H6N2 on N]VTFTIPANREFK	p267	0	191.489	1	0
AN[N-Glycosylation:H5N4A2 on N]ISHKDMQLGR	p268	0	188.45	3	0
TIDRLAGKPTHVN[N-Glycosylation:H5N2 on N]VSVVM[Common Variable:Oxidation on M]AEVDGTC[Common Fixed:Carbamidomethyl on C]Y	p269	0	185.41	1	0
QLVEIEKVVLHPN[N-Glycosylation:H5N4A1F3 on N]YSQVDIGLIK	p270	0	182.371	2	0
ESKPLTAQQTTKLDAPTNLQFVN[N-Glycosylation:H5N4A2 on N]ETDSTVLVR	p271	0	179.331	1	0
ADTHDEILEGLNFN[N-Glycosylation:H5N5A1F1 on N]LTEIPEAQIHEGFQELLR	p272	0	176.292	1	0
MVSHHN[N-Glycosylation:H5N5F3 on N]LTTGATLINEQWLLTTAK	p273	0	173.252	1	0
NLASRPYTFHSHGITYYKEHEGAIYPDN[N-Glycosylation:H5N5A1F2 on N]TTDFQR	p274	0	170.213	1	0
TSQLDPPALQAPRPLPQLLDDPHEVEKSGLLN[N-Glycosylation:H4N4 on N]M[Common Variable:Oxidation on M]TK	p275	0	167.173	1	0
QLVEIEKVVLHPN[N-Glycosylation:H6N5A1 on N]YSQVDIGLIK	p276	0	164.134	1	0
APDKNVIFSPLSISTALAFLSLGAHN[N-Glycosylation:H5N4A1 on N]TTLTEILK	p277	0	161.094	4	0
APDKNVIFSPLSISTALAFLSLGAHN[N-Glycosylation:H5N4F2 on N]TTLTEILK	p278	0	158.055	2	0
YLGN[N-Glycosylation:H10N2 on N]ATAIFFLPDEGKLQHLENELTHDIITK	p279	0	155.015	1	0
ADTHDEILEGLNFN[N-Glycosylation:H5N5F1 on N]LTEIPEAQIHEGFQELLR	p280	0	151.976	1	0
ADTHDEILEGLNFN[N-Glycosylation:H5N4A1F3 on N]LTEIPEAQIHEGFQELLR	p281	0	148.936	4	0
FVEGSHN[N-Glycosylation:H5N4F2 on N]STVSLTTK	p282	0	145.897	1	0
VHN[N-Glycosylation:H5N4A1 on N]GSEILFSYFQDLVITLPFELRK	p283	0	142.857	1	0
VHN[N-Glycosylation:H5N4F2 on N]GSEILFSYFQDLVITLPFELRK	p284	0	139.818	2	0
FSLLGHASISC[Common Fixed:Carbamidomethyl on C]TVEN[N-Glycosylation:H5N4A2 on N]ETIGVWRPSPPTC[Common Fixed:Carbamidomethyl on C]EK	p285	0	136.778	2	0
EHEGAIYPDN[N-Glycosylation:H5N4A2 on N]TTDFQR	p286	0	133.739	5	0
QSVPAHFVALN[N-Glycosylation:H5N2 on N]GSK	p287	0	130.699	3	0
LQFN[N-Glycosylation:H4N4A1F1 on N]ETFAEM[Common Variable:Oxidation on M]NRR	p288	0	127.66	2	0
LQKNN[N-Glycosylation:H4N5F1 on N]ITK	p289	0	124.62	1	0
LQKNN[N-Glycosylation:H5N4A1F1 on N]ITK	p290	0	121.581	3	0
VDKDLQSLEDILHQVEN[N-Glycosylation:H5N4A1F2 on N]KTSEVK	p291	0	118.541	7	0
HEEGHMLN[N-Glycosylation:H5N4A1 on N]C[Common Fixed:Carbamidomethyl on C]TC[Common Fixed:Carbamidomethyl on C]FGQGR	p292	0	115.502	1	0
HEEGHMLN[N-Glycosylation:H5N4A1F2 on N]C[Common Fixed:Carbamidomethyl on C]TC[Common Fixed:Carbamidomethyl on C]FGQGR	p293	0	112.462	1	0
LDAPTNLQFVN[N-Glycosylation:H5N4A2 on N]ETDSTVLVR	p294	0	109.422	1	0
VVLHPN[N-Glycosylation:H5N4A1F1 on N]YSQVDIGLIK	p295	0	106.383	5	0
MVSHHN[N-Glycosylation:H6N5A3 on N]LTTGATLINEQWLLTTAK	p296	0	103.343	5	0
LAGKPTHVN[N-Glycosylation:H6N2 on N]VSVVMAEVDGTC[Common Fixed:Carbamidomethyl on C]Y	p297	0	100.304	2	0
LSLHRPALEDLLLGSEAN[N-Glycosylation:H6N2 on N]LTC[Common Fixed:Carbamidomethyl on C]TLTGLR	p298	0	97.2644	2	0
EEQYN[N-Glycosylation:H5N4A1F1 on N]STYR	p299	0	94.2249	7	0
STGKPTLYN[N-Glycosylation:H6N2 on N]VSLVMSDTAGTC[Common Fixed:Carbamidomethyl on C]Y	p300	0	91.1854	1	0
STGKPTLYN[N-Glycosylation:H8N2 on N]VSLVMSDTAGTC[Common Fixed:Carbamidomethyl on C]Y	p301	0	88.1459	2	0
GLTFQQN[N-Glycosylation:H4N5A1F1 on N]ASSMC[Common Fixed:Carbamidomethyl on C]VPDQDTAIR	p302	0	85.1064	2	0
PSAGN[N-Glycosylation:H4N4F1 on N]VSTHPSLSQR	p303	0	82.0669	1	0
N[N-Glycosylation:H3N4F1 on N]DSLPSESTSHRWR	p304	0	79.0274	1	0
IFAM[Common Variable:Oxidation on M]DEN[N-Glycosylation:H4N5A1F1 on N]LSSIMER	p305	0	75.9878	1	0
ADTHDEILEGLNFN[N-Glycosylation:H5N5A1F2 on N]LTEIPEAQIHEGFQELLR	p306	0	72.9483	1	0
ADTHDEILEGLNFN[N-Glycosylation:H6N5A2 on N]LTEIPEAQIHEGFQELLR	p307	0	69.9088	1	0
ADGTVNQIEGEATPVN[N-Glycosylation:H5N4A1 on N]LTEPAKLEVK	p308	0	66.8693	1	0
FSLLGHASISC[Common Fixed:Carbamidomethyl on C]TVEN[N-Glycosylation:H5N4A1 on N]ETIGVWRPSPPTC[Common Fixed:Carbamidomethyl on C]EK	p309	0	63.8298	2	0
YTLIDYN[N-Glycosylation:H3N4F1 on N]ISPDPEK	p310	0	60.7903	1	0
EHEGAIYPDN[N-Glycosylation:H5N4A1F2 on N]TTDFQR	p311	0	57.7508	3	0
ELHHLQEQN[N-Glycosylation:H5N4F2 on N]VSNAFLDKGEFYIGSK	p312	0	54.7112	2	0
EWEKELHHLQEQN[N-Glycosylation:H5N4A2 on N]VSNAFLDKGEFYIGSK	p313	0	51.6717	1	0
EWEKELHHLQEQN[N-Glycosylation:H5N4A1F2 on N]VSNAFLDKGEFYIGSK	p314	0	48.6322	1	0
NLASRPYTFHSHGITYYKEHEGAIYPDN[N-Glycosylation:H5N4A2 on N]TTDFQR	p315	0	45.5927	4	0
GLN[N-Glycosylation:H5N4A2 on N]VTLSSTGR	p316	0	42.5532	2	0
FGQPSLFGQN[N-Glycosylation:H3N4F1 on N]STLSGK	p317	0	39.5137	1	0
KFQEQN[N-Glycosylation:H4N5F1 on N]ETFQANR	p318	0	36.4742	2	0
VVLHPN[N-Glycosylation:H5N4A1F3 on N]YSQVDIGLIK	p319	0	33.4347	2	0
NLFLN[N-Glycosylation:H5N4A1F2 on N]HSENATAK	p320	0	30.3951	1	0
MVSHHN[N-Glycosylation:H6N4A1 on N]LTTGATLINEQWLLTTAK	p321	0	27.3556	1	0
MVSHHN[N-Glycosylation:H7N4F1 on N]LTTGATLINEQWLLTTAK	p322	0	24.3161	1	0
M[Common Variable:Oxidation on M]VASQAYN[N-Glycosylation:H5N4A1F1 on N]LTSALMR	p323	0	21.2766	1	0
ADTHDEILEGLNFN[N-Glycosylation:H5N4 on N]LTEIPEAQIHEGFQELLR	p324	0	18.2371	2	0
ADTHDEILEGLNFN[N-Glycosylation:H5N4A1F1 on N]LTEIPEAQIHEGFQELLR	p325	0	15.1976	1	0
YLGN[N-Glycosylation:H5N5A2 on N]ATAIFFLPDEGKLQHLENELTHDIITK	p326	0	12.1581	1	0
ADTHDEILEGLNFN[N-Glycosylation:H6N5A1F3 on N]LTEIPEAQIHEGFQELLR	p327	0	9.11854	1	0
FN[N-Glycosylation:H5N4F2 on N]SSYLQGTNQITGR	p328	0	6.07903	1	0
FSLLGHASISC[Common Fixed:Carbamidomethyl on C]TVEN[N-Glycosylation:H5N4F2 on N]ETIGVWRPSPPTC[Common Fixed:Carbamidomethyl on C]EK	p329	0	3.03951	1	0
ELHHLQEQN[N-Glycosylation:H5N4A2F1 on N]VSNAFLDKGEFYIGSK	p330	0	-1.13687e-13	1	0
QSVPAHFVALN[N-Glycosylation:H6N2 on N]GSK	p331	0	-3.03951	1	0
IPC[Common Fixed:Carbamidomethyl on C]SQPPQIEHGTIN[N-Glycosylation:H5N4A1 on N]SSR	p332	0	-6.07903	1	0
HEEGHMLN[N-Glycosylation:H5N4F1 on N]C[Common Fixed:Carbamidomethyl on C]TC[Common Fixed:Carbamidomethyl on C]FGQGR	p333	0	-9.11854	1	0
EEQYN[N-Glycosylation:H4N4A1F1 on N]STYR	p334	0	-12.1581	2	0
LVLSSEKTVLTPATNHMGN[N-Glycosylation:H6N2 on N]VTFTIPANR	p335	0	-15.1976	3	0
LSLHRPALEDLLLGSEAN[N-Glycosylation:H5N4F2 on N]LTC[Common Fixed:Carbamidomethyl on C]TLTGLRDASGVTFTWTPSSGK	p336	0	-18.2371	4	0
QLAHQSN[N-Glycosylation:H5N4A2 on N]STNIFFSPVSIATAFAMLSLGTK	p337	0	-21.2766	2	0
SDHGSSISC[Common Fixed:Carbamidomethyl on C]QPPAEIPGYLPADTVHLAVEFFN[N-Glycosylation:H5N4A2 on N]LTHLPANLLQGASK	p338	0	-24.3161	1	0
SHEIWTHSC[Common Fixed:Carbamidomethyl on C]PQSPGN[N-Glycosylation:H5N4A1F2 on N]GTDASH	p339	0	-27.3556	1	0
QLAHQSN[N-Glycosylation:H5N4A2 on N]STNIFFSPVSIATAFAM[Common Variable:Oxidation on M]LSLGTK	p340	0	-30.3951	2	0
LSLHRPALEDLLLGSEAN[N-Glycosylation:H5N5F2 on N]LTC[Common Fixed:Carbamidomethyl on C]TLTGLRDASGVTFTWTPSSGK	p341	0	-33.4347	2	0
LSLHRPALEDLLLGSEAN[N-Glycosylation:H5N4F2 on N]LTC[Common Fixed:Carbamidomethyl on C]TLTGLRDASGATFTWTPSSGK	p342	0	-36.4742	6	0
QLAHQSN[N-Glycosylation:H5N4A2F1 on N]STNIFFSPVSIATAFAMLSLGTK	p343	0	-39.5137	2	0
SVQEIQATFFYFTPN[N-Glycosylation:H6N5A3F1 on N]KTEDTIFLR	p344	0	-42.5532	6	0
QLAHQSN[N-Glycosylation:H5N4A1 on N]STNIFFSPVSIATAFAMLSLGTK	p345	0	-45.5927	2	0
LSLHRPALEDLLLGSEAN[N-Glycosylation:H4N5F2 on N]LTC[Common Fixed:Carbamidomethyl on C]TLTGLRDASGVTFTWTPSSGK	p346	0	-48.6322	5	0
YAEDKFN[N-Glycosylation:H5N4A2 on N]ETTEK	p347	0	-51.6717	2	0
SVQEIQATFFYFTPN[N-Glycosylation:H8N7F1 on N]KTEDTIFLR	p348	0	-54.7112	4	0
QLVLKAPDKNVIFSPLSISTALAFLSLGAHN[N-Glycosylation:H5N4A2 on N]TTLTEILK	p349	0	-57.7508	1	0
SVQEIQATFFYFTPN[N-Glycosylation:H6N5A2 on N]KTEDTIFLR	p350	0	-60.7903	3	0
SVQEIQATFFYFTPN[N-Glycosylation:H6N5A2F1 on N]KTEDTIFLR	p351	0	-63.8298	1	0
ILRQQQHLFGSN[N-Glycosylation:H5N4A2 on N]VTDC[Common Fixed:Carbamidomethyl on C]SGNFC[Common Fixed:Carbamidomethyl on C]LFR	p352	0	-66.8693	13	0
LFGDKSLTFN[N-Glycosylation:H5N4A2 on N]ETYQDISELVYGAK	p353	0	-69.9088	1	0
QQQHLFGSN[N-Glycosylation:H5N4A1F3 on N]VTDC[Common Fixed:Carbamidomethyl on C]SGNFC[Common Fixed:Carbamidomethyl on C]LFR	p354	0	-72.9483	2	0
QQQHLFGSN[N-Glycosylation:H5N4A2F1 on N]VTDC[Common Fixed:Carbamidomethyl on C]SGNFC[Common Fixed:Carbamidomethyl on C]LFR	p355	0	-75.9878	5	0
LSLHRPALEDLLLGSEAN[N-Glycosylation:H5N4A2 on N]LTC[Common Fixed:Carbamidomethyl on C]TLTGLR	p356	0	-79.0274	8	0
LSLHRPALEDLLLGSEAN[N-Glycosylation:H4N4F2 on N]LTC[Common Fixed:Carbamidomethyl on C]TLTGLRDASGVTFTWTPSSGK	p357	0	-82.0669	2	0
SVQEIQATFFYFTPN[N-Glycosylation:H6N5A1F3 on N]KTEDTIFLR	p358	0	-85.1064	4	0
LEPVHLQLQC[Common Fixed:Carbamidomethyl on C]MSQEQLAQVAAN[N-Glycosylation:H5N4A2 on N]ATKEFTEAFLGC[Common Fixed:Carbamidomethyl on C]PAIHPR	p359	0	-88.1459	2	0
SVQEIQATFFYFTPN[N-Glycosylation:H7N6A1F2 on N]KTEDTIFLR	p360	0	-91.1854	1	0
SVQEIQATFFYFTPN[N-Glycosylation:H8N7A1 on N]KTEDTIFLR	p361	0	-94.2249	3	0
QLVEIEKVVLHPN[N-Glycosylation:H5N4A1 on N]YSQVDIGLIK	p362	0	-97.2644	8	0
SVQEIQATFFYFTPN[N-Glycosylation:H6N5A1 on N]KTEDTIFLR	p363	0	-100.304	3	0
VC[Common Fixed:Carbamidomethyl on C]QDC[Common Fixed:Carbamidomethyl on C]PLLAPLN[N-Glycosylation:H5N4A1F2 on N]DTRVVHAAK	p364	0	-103.343	3	0
LSSWVLLMKYLGN[N-Glycosylation:H5N4A2 on N]ATAIFFLPDEGKLQHLENELTHDIITK	p365	0	-106.383	1	0
QLVEIEKVVLHPN[N-Glycosylation:H6N5A1F2 on N]YSQVDIGLIK	p366	0	-109.422	2	0
VC[Common Fixed:Carbamidomethyl on C]QDC[Common Fixed:Carbamidomethyl on C]PLLAPLN[N-Glycosylation:H5N4A2 on N]DTRVVHAAK	p367	0	-112.462	3	0
NAHGEEKEN[N-Glycosylation:H5N4A2 on N]LTAR	p368	0	-115.502	1	0
IC[Common Fixed:Carbamidomethyl on C]AMEGLPQKHN[N-Glycosylation:H5N4A2 on N]FSHC[Common Fixed:Carbamidomethyl on C]C[Common Fixed:Carbamidomethyl on C]SK	p369	0	-118.541	1	0
QQQHLFGSN[N-Glycosylation:H5N4F2 on N]VTDC[Common Fixed:Carbamidomethyl on C]SGNFC[Common Fixed:Carbamidomethyl on C]LFR	p370	0	-121.581	5	0
SVQEIQATFFYFTPN[N-Glycosylation:H6N5A1F4 on N]KTEDTIFLR	p371	0	-124.62	2	0
KLINDYVKN[N-Glycosylation:H5N4A1F2 on N]GTR	p372	0	-127.66	1	0
TKPREEQYN[N-Glycosylation:H5N4A1F1 on N]STFR	p373	0	-130.699	2	0
TKPREEQYN[N-Glycosylation:H5N5F1 on N]STYR	p374	0	-133.739	2	0
QLVEIEKVVLHPN[N-Glycosylation:H5N5F1 on N]YSQVDIGLIK	p375	0	-136.778	1	0
MVSHHN[N-Glycosylation:H10N2 on N]LTTGATLINEQWLLTTAK	p376	0	-139.818	1	0
SVQEIQATFFYFTPN[N-Glycosylation:H7N6A1 on N]KTEDTIFLR	p377	0	-142.857	2	0
M[Common Variable:Oxidation on M]VSHHN[N-Glycosylation:H5N4A1F1 on N]LTTGATLINEQWLLTTAK	p378	0	-145.897	2	0
LPPGLLAN[N-Glycosylation:H5N4A1F2 on N]FTLLR	p379	0	-148.936	4	0
LEPVHLQLQC[Common Fixed:Carbamidomethyl on C]MSQEQLAQVAAN[N-Glycosylation:H5N4A1F2 on N]ATKEFTEAFLGC[Common Fixed:Carbamidomethyl on C]PAIHPR	p380	0	-151.976	1	0
ILRQQQHLFGSN[N-Glycosylation:H5N4A1 on N]VTDC[Common Fixed:Carbamidomethyl on C]SGNFC[Common Fixed:Carbamidomethyl on C]LFR	p381	0	-155.015	2	0
TKPREEQFN[N-Glycosylation:H5N4F1 on N]STYR	p382	0	-158.055	3	0
AREDIFMETLKDIVEYYNDSN[N-Glycosylation:H5N4A1F2 on N]GSHVLQGR	p383	0	-161.094	2	0
TKPREEQFN[N-Glycosylation:H4N3F1 on N]STYR	p384	0	-164.134	2	0
LSLHRPALEDLLLGSEAN[N-Glycosylation:H6N3 on N]LTC[Common Fixed:Carbamidomethyl on C]TLTGLR	p385	0	-167.173	1	0
EN[N-Glycosylation:H5N4A2 on N]GTISR	p386	0	-170.213	2	0
ALPQPQN[N-Glycosylation:H5N4A2F1 on N]VTSLLGC[Common Fixed:Carbamidomethyl on C]TH	p387	0	-173.252	3	0
SVQEIQATFFYFTPN[N-Glycosylation:H6N5A1F2 on N]KTEDTIFLR	p388	0	-176.292	2	0
LGAC[Common Fixed:Carbamidomethyl on C]N[N-Glycosylation:H5N4A2 on N]DTLQQLMEVFKFDTISEK	p389	0	-179.331	2	0
TKPREEQFN[N-Glycosylation:H4N5F1 on N]STYR	p390	0	-182.371	3	0
TKPREEQFN[N-Glycosylation:H4N4A1F1 on N]STYR	p391	0	-185.41	1	0
QDQC[Common Fixed:Carbamidomethyl on C]IYN[N-Glycosylation:H7N6A2F1 on N]TTYLNVQR	p392	0	-188.45	2	0
QDQC[Common Fixed:Carbamidomethyl on C]IYN[N-Glycosylation:H7N6A1F3 on N]TTYLNVQR	p393	0	-191.489	1	0
MVSHHN[N-Glycosylation:H6N5A1F2 on N]LTTGATLINEQWLLTTAK	p394	0	-194.529	6	0
QDQC[Common Fixed:Carbamidomethyl on C]IYN[N-Glycosylation:H6N5A3F1 on N]TTYLNVQR	p395	0	-197.568	1	0
KLINDYVKN[N-Glycosylation:H6N5A3F1 on N]GTR	p396	0	-200.608	1	0
LSLHRPALEDLLLGSEAN[N-Glycosylation:H5N6F1 on N]LTC[Common Fixed:Carbamidomethyl on C]TLTGLR	p397	0	-203.647	1	0
YKN[N-Glycosylation:H5N4F1 on N]NSDISSTR	p398	0	-206.687	2	0
ILRQQQHLFGSN[N-Glycosylation:H5N4F2 on N]VTDC[Common Fixed:Carbamidomethyl on C]SGNFC[Common Fixed:Carbamidomethyl on C]LFR	p399	0	-209.726	1	0
LQFN[N-Glycosylation:H5N4A1F1 on N]ETFAEM[Common Variable:Oxidation on M]NRR	p400	0	-212.766	2	0
DKLAAC[Common Fixed:Carbamidomethyl on C]LEGNC[Common Fixed:Carbamidomethyl on C]AEGLGTNYRGHVN[N-Glycosylation:H5N4A1F2 on N]ITR	p401	0	-215.805	1	0
TVLTPATNHMGN[N-Glycosylation:H5N2 on N]VTFTIPANREFK	p402	0	-218.845	1	0
KM[Common Variable:Oxidation on M]GSN[N-Glycosylation:H3N3F1 on N]LTASEEEFLR	p403	0	-221.884	1	0
QDQC[Common Fixed:Carbamidomethyl on C]IYN[N-Glycosylation:H7N6A3 on N]TTYLNVQR	p404	0	-224.924	1	0
TIDRLAGKPTHVN[N-Glycosylation:H5N5A1F1 on N]VSVVMAEVDGTC[Common Fixed:Carbamidomethyl on C]Y	p405	0	-227.964	2	0
TIDRLAGKPTHVN[N-Glycosylation:H5N4A1F1 on N]VSVVMAEVDGTC[Common Fixed:Carbamidomethyl on C]Y	p406	0	-231.003	1	0
AREDIFMETLKDIVEYYN[N-Glycosylation:H5N4A1F2 on N]DSNGSHVLQGR	p407	0	-234.043	1	0
TKPREEQYN[N-Glycosylation:H2N2F1 on N]STYR	p408	0	-237.082	6	0
SVQEIQATFFYFTPN[N-Glycosylation:H5N4A2F1 on N]KTEDTIFLR	p409	0	-240.122	1	0
QLVLKAPDKNVIFSPLSISTALAFLSLGAHN[N-Glycosylation:H5N4A1F2 on N]TTLTEILK	p410	0	-243.161	1	0
QQQHLFGSN[N-Glycosylation:H5N4A1F2 on N]VTDC[Common Fixed:Carbamidomethyl on C]SGNFC[Common Fixed:Carbamidomethyl on C]LFRSETK	p411	0	-246.201	3	0
ILRQQQHLFGSN[N-Glycosylation:H5N4A1F3 on N]VTDC[Common Fixed:Carbamidomethyl on C]SGNFC[Common Fixed:Carbamidomethyl on C]LFR	p412	0	-249.24	1	0
YKN[N-Glycosylation:H5N5F1 on N]NSDISSTR	p413	0	-252.28	2	0
SVQEIQATFFYFTPN[N-Glycosylation:H9N8F1 on N]KTEDTIFLR	p414	0	-255.319	1	0
KDAPSSSSSN[N-Glycosylation:H2N2F1 on N]STSNEASGTSSEKGR	p415	0	-258.359	1	0
SYN[N-Glycosylation:H3N2F1 on N]DSVDPR	p416	0	-261.398	2	0
LAN[N-Glycosylation:H5N4A2 on N]LTQGEDQYYLR	p417	0	-264.438	1	0
SVQEIQATFFYFTPN[N-Glycosylation:H7N6A1F3 on N]KTEDTIFLR	p418	0	-267.477	1	0
SWPAVGN[N-Glycosylation:H5N4A1F3 on N]C[Common Fixed:Carbamidomethyl on C]SSALR	p419	0	-270.517	1	0
MVSHHN[N-Glycosylation:H6N5A2F1 on N]LTTGATLINEQWLLTTAK	p420	0	-273.556	2	0
MVSHHN[N-Glycosylation:H6N5A1F3 on N]LTTGATLINEQWLLTTAK	p421	0	-276.596	1	0
LAGKPTHVN[N-Glycosylation:H5N4A1F1 on N]VSVVMAEVDGTC[Common Fixed:Carbamidomethyl on C]Y	p422	0	-279.635	1	0
TIDRLAGKPTHVN[N-Glycosylation:H5N5F3 on N]VSVVMAEVDGTC[Common Fixed:Carbamidomethyl on C]Y	p423	0	-282.675	1	0
LSLHRPALEDLLLGSEAN[N-Glycosylation:H5N4A1F1 on N]LTC[Common Fixed:Carbamidomethyl on C]TLTGLR	p424	0	-285.714	1	0
QLVEIEKVVLHPN[N-Glycosylation:H6N5A1F4 on N]YSQVDIGLIK	p425	0	-288.754	1	0
KLINDYVKN[N-Glycosylation:H5N4A1 on N]GTR	p426	0	-291.793	1	0
LQFN[N-Glycosylation:H5N4F1 on N]ETFAEM[Common Variable:Oxidation on M]NRR	p427	0	-294.833	2	0
MVSHHN[N-Glycosylation:H5N5A1 on N]LTTGATLINEQWLLTTAK	p428	0	-297.872	2	0
ILRQQQHLFGSN[N-Glycosylation:H5N4A1F2 on N]VTDC[Common Fixed:Carbamidomethyl on C]SGNFC[Common Fixed:Carbamidomethyl on C]LFR	p429	0	-300.912	1	0
DKLAAC[Common Fixed:Carbamidomethyl on C]LEGNC[Common Fixed:Carbamidomethyl on C]AEGLGTNYRGHVN[N-Glycosylation:H5N4A2 on N]ITR	p430	0	-303.951	1	0
TKPREEQFN[N-Glycosylation:H4N5 on N]STYR	p431	0	-306.991	1	0
NQGN[N-Glycosylation:H5N4A1F2 on N]FSVVGTVLAATQAEKAVANFDR	p432	0	-310.03	1	0
SVQEIQATFFYFTPN[N-Glycosylation:H7N6A1F1 on N]KTEDTIFLR	p433	0	-313.07	1	0
SVQEIQATFFYFTPN[N-Glycosylation:H7N6A2 on N]KTEDTIFLR	p434	0	-316.109	1	0
LINDYVKN[N-Glycosylation:H5N4A1 on N]GTR	p435	0	-319.149	1	0
LINDYVKN[N-Glycosylation:H5N4A1F2 on N]GTR	p436	0	-322.188	1	0
FGC[Common Fixed:Carbamidomethyl on C]EIENN[N-Glycosylation:H5N4A2 on N]RSSGAFWK	p437	0	-325.228	1	0
HAN[N-Glycosylation:H5N4A1F2 on N]WTLTPLK	p438	0	-328.267	1	0
NAHGEEKEN[N-Glycosylation:H6N5A3F1 on N]LTAR	p439	0	-331.307	1	0
GN[N-Glycosylation:H3N4F1 on N]KSYLEGSSDNQLK	p440	0	-334.347	1	0
KKSN[N-Glycosylation:H3N2F1 on N]ETQC[Common Fixed:Carbamidomethyl on C]FNFIR	p441	0	-337.386	1	0
VYIHPFHLVIHN[N-Glycosylation:H5N4A1F2 on N]ESTC[Common Fixed:Carbamidomethyl on C]EQLAK	p442	0	-340.426	1	0
VVLHPN[N-Glycosylation:H10N2 on N]YSQVDIGLIK	p443	0	-343.465	1	0
SWPAVGN[N-Glycosylation:H5N4A1F1 on N]C[Common Fixed:Carbamidomethyl on C]SSALR	p444	0	-346.505	1	0
LSLHRPALEDLLLGSEAN[N-Glycosylation:H5N5F1 on N]LTC[Common Fixed:Carbamidomethyl on C]TLTGLRDASGVTFTWTPSSGK	p445	0	-349.544	1	0
LQFN[N-Glycosylation:H3N5F1 on N]ETFAEM[Common Variable:Oxidation on M]NRR	p446	0	-352.584	1	0
GN[N-Glycosylation:H4N4F1 on N]FSIGRM[Common Variable:Oxidation on M]TQDLAGTYR	p447	0	-355.623	1	0
YKN[N-Glycosylation:H4N4F1 on N]NSDISSTR	p448	0	-358.663	2	0
KN[N-Glycosylation:H5N5A1F1 on N]SSTSTSSSGSR	p449	0	-361.702	1	0
YKN[N-Glycosylation:H6N3A1F1 on N]NSDISSTR	p450	0	-364.742	2	0
SGTHLPSNTKN[N-Glycosylation:H4N4F1 on N]NSSM[Common Variable:Oxidation on M]VGK	p451	0	-367.781	1	0
KAFITN[N-Glycosylation:H5N4A2 on N]FSMIIDGMTYPGIIKEK	p452	0	-370.821	1	0
TKPREEQYN[N-Glycosylation:H4N4A1F1 on N]STFR	p453	0	-373.86	1	0
KKSN[N-Glycosylation:H4N4A1F1 on N]ETQC[Common Fixed:Carbamidomethyl on C]FNFIR	p454	0	-376.9	1	0
LSLHRPALEDLLLGSEAN[N-Glycosylation:H4N6F1 on N]LTC[Common Fixed:Carbamidomethyl on C]TLTGLR	p455	0	-379.939	1	0
YKN[N-Glycosylation:H5N3A1F1 on N]NSDISSTR	p456	0	-382.979	2	0
YKN[N-Glycosylation:H6N3A1 on N]NSDISSTR	p457	0	-386.018	1	0
LGN[N-Glycosylation:H5N4A2 on N]WSAMPSC[Common Fixed:Carbamidomethyl on C]K	p458	0	-389.058	1	0
TVDKSTGKPTLYN[N-Glycosylation:H7N2 on N]VSLVM[Common Variable:Oxidation on M]SDTAGTC[Common Fixed:Carbamidomethyl on C]Y	p459	0	-392.097	1	0
TKPREEQFN[N-Glycosylation:H2N2F1 on N]STFR	p460	0	-395.137	1	0
KQLVEIEKVVLHPN[N-Glycosylation:H5N4A2 on N]YSQVDIGLIK	p461	0	-398.176	2	0
LN[N-Glycosylation:H3N4F1 on N]QSDSIEDPNSPAGR	p462	0	-401.216	1	0
ELHTADSVVN[N-Glycosylation:H5N4A2 on N]GSAQADVPK	p463	0	-404.255	1	0
LVKNN[N-Glycosylation:H3N4 on N]ASTSYDVTAKSITPLGGFPHYGEVNNDFVMLK	p464	0	-407.295	1	0
RKEPTEN[N-Glycosylation:H4N3F1 on N]ISGSC[Common Fixed:Carbamidomethyl on C]K	p465	0	-410.334	1	0
LAGKPTHVN[N-Glycosylation:H7N6 on N]VSVVMAEVDGTC[Common Fixed:Carbamidomethyl on C]Y	p466	0	-413.374	1	0
HYTN[N-Glycosylation:H3N5F1 on N]SSQDVTVPC[Common Fixed:Carbamidomethyl on C]R	p467	0	-416.413	13	0
HYTN[N-Glycosylation:H4N5F1 on N]SSQDVTVPC[Common Fixed:Carbamidomethyl on C]R	p468	0	-419.453	4	0
LSLHRPALEDLLLGSEAN[N-Glycosylation:H3N3 on N]LTC[Common Fixed:Carbamidomethyl on C]TLTGLR	p469	0	-422.492	2	0
TKPREEQFN[N-Glycosylation:H5N5F1 on N]STFR	p470	0	-425.532	1	0
LMSTEASQN[N-Glycosylation:H6N2 on N]ITYHC[Common Fixed:Carbamidomethyl on C]K	p471	0	-428.571	1	0
SKWN[N-Glycosylation:H5N4A2 on N]ITMESYVVHTNYDEYAIFLTK	p472	0	-431.611	1	0
WVLTAAHC[Common Fixed:Carbamidomethyl on C]LLYPPWDKN[N-Glycosylation:H5N4A2 on N]FTENDLLVR	p473	0	-434.65	2	0
WVLTAAHC[Common Fixed:Carbamidomethyl on C]LLYPPWDKN[N-Glycosylation:H5N4A1F2 on N]FTENDLLVR	p474	0	-437.69	1	0
RNPPMGGNVVIFDTVITNQEEPYQN[N-Glycosylation:H5N4A1F1 on N]HSGR	p475	0	-440.729	1	0
M[Common Variable:Oxidation on M]VSHHN[N-Glycosylation:H5N5A1F1 on N]LTTGATLINEQWLLTTAK	p476	0	-443.769	1	0
TKPREEQYN[N-Glycosylation:H4N5F1 on N]STFR	p477	0	-446.809	3	0
TKPREEQYN[N-Glycosylation:H4N5A1F1 on N]STYR	p478	0	-449.848	1	0
TKPREEQYN[N-Glycosylation:H4N4 on N]STFR	p479	0	-452.888	4	0
EN[N-Glycosylation:H6N5A2F1 on N]GTVSR	p480	0	-455.927	1	0
SVQEIQATFFYFTPN[N-Glycosylation:H5N4F2 on N]KTEDTIFLR	p481	0	-458.967	1	0
TKPREEQYN[N-Glycosylation:H3N4 on N]STFR	p482	0	-462.006	3	0
TKPREEQFN[N-Glycosylation:H4N4 on N]STFR	p483	0	-465.046	1	0
TKPREEQYN[N-Glycosylation:H4N4A1 on N]STYR	p484	0	-468.085	1	0
HYTN[N-Glycosylation:H5N5F1 on N]SSQDVTVPC[Common Fixed:Carbamidomethyl on C]R	p485	0	-471.125	1	0
SHN[N-Glycosylation:H5N4A1F1 on N]RSEEFLIAGK	p486	0	-474.164	2	0
TKPREEQFN[N-Glycosylation:H3N3 on N]STFR	p487	0	-477.204	2	0
QRNPN[N-Glycosylation:H3N5F1 on N]PSC[Common Fixed:Carbamidomethyl on C]AAAETGAR	p488	0	-480.243	1	0
N[N-Glycosylation:H5N4A2 on N]DTKVLDAMPHHWIR	p489	0	-483.283	1	0
KM[Common Variable:Oxidation on M]GN[N-Glycosylation:H6N4F1 on N]LSQLSSGEDK	p490	0	-486.322	1	0
KLHINHNN[N-Glycosylation:H5N4F1 on N]LTESVGPLPK	p491	0	-489.362	1	0
TGLSARLSN[N-Glycosylation:H5N4A1 on N]GSFSAPSLTNSR	p492	0	-492.401	1	0
RNDKN[N-Glycosylation:H3N3F1 on N]TSDIHM[Common Variable:Oxidation on M]IDGDR	p493	0	-495.441	1	0
ATRVN[N-Glycosylation:H3N4 on N]FTLEASEGC[Common Fixed:Carbamidomethyl on C]YR	p494	0	-498.48	1	0
TLVDETATFAVDVLSTSSAISLPTQSISIDN[N-Glycosylation:H3N3 on N]TTNSM[Common Variable:Oxidation on M]KKTK	p495	0	-501.52	1	0
GHVN[N-Glycosylation:H5N4A1 on N]ITR	p496	0	-504.559	1	0
GLKFN[N-Glycosylation:H4N4A1 on N]LTETSEAEIHQSFQHLLR	p497	0	-507.599	1	0
VVLHPN[N-Glycosylation:H4N3F2 on N]YSQVDIGLIK	p498	0	-510.638	3	0
ADTHDEILEGLNFN[N-Glycosylation:H6N5A1F2 on N]LTEIPEAQIHEGFQELLR	p499	0	-513.678	1	0
VVTVAALGTN[N-Glycosylation:H5N4A1 on N]ISIHKDEIGK	p500	0	-516.717	2	0
ELHHLQEQN[N-Glycosylation:H5N4A1F2 on N]VSNAFLDKGEFYIGSK	p501	0	-519.757	2	0
KKSN[N-Glycosylation:H5N4F1 on N]ETQC[Common Fixed:Carbamidomethyl on C]FNFIR	p502	0	-522.796	2	0
VFHIHN[N-Glycosylation:H5N2 on N]ESWVLLTPK	p503	0	-525.836	1	0
NSVGKSN[N-Glycosylation:H4N4 on N]C[Common Fixed:Carbamidomethyl on C]TVSVHVSDR	p504	0	-528.875	1	0
LTFNN[N-Glycosylation:H6N4F1 on N]PTEDFRR	p505	0	-531.915	1	0
LQFN[N-Glycosylation:H3N3F1 on N]ETFAEM[Common Variable:Oxidation on M]NRR	p506	0	-534.954	1	0
YLGN[N-Glycosylation:H4N3F2 on N]ATAIFFLPDEGKLQHLENELTHDIITK	p507	0	-537.994	2	0
VYIHPFHLVIHN[N-Glycosylation:H5N4A2 on N]ESTC[Common Fixed:Carbamidomethyl on C]EQLAK	p508	0	-541.033	5	0
VWTKEYEGN[N-Glycosylation:H3N4F1 on N]VTWK	p509	0	-544.073	1	0
FSLLGHASISC[Common Fixed:Carbamidomethyl on C]TVEN[N-Glycosylation:H5N4A1F2 on N]ETIGVWRPSPPTC[Common Fixed:Carbamidomethyl on C]EK	p510	0	-547.112	1	0
KQIEDLN[N-Glycosylation:H5N4A1F1 on N]M[Common Variable:Oxidation on M]TLEK	p511	0	-550.152	1	0
LAGKPTHVN[N-Glycosylation:H5N5A2F1 on N]VSVVM[Common Variable:Oxidation on M]AEVDGTC[Common Fixed:Carbamidomethyl on C]Y	p512	0	-553.191	1	0
N[N-Glycosylation:H6N3A1 on N]GTLVAFR	p513	0	-556.231	0	32
N[N-Glycosylation:H6N2 on N]GTLVAFR	p514	0	-559.271	0	25
VFAN[N-Glycosylation:H5N2 on N]GTLVVK	p515	0	-562.31	0	31
IKVFAN[N-Glycosylation:H5N2 on N]GTLVVK	p516	0	-565.35	0	55
VLSN[N-Glycosylation:H5N4A2 on N]NSDANLELINTWVAK	p517	0	-568.389	0	9
LATALSLSNKFVEGSHN[N-Glycosylation:H5N3A1 on N]STVSLTTK	p518	0	-571.429	0	11
AKVGQLQLSHN[N-Glycosylation:H5N4A1 on N]LSLVILVPQNLK	p519	0	-574.468	0	16
N[N-Glycosylation:H5N4A2 on N]HSC[Common Fixed:Carbamidomethyl on C]EPC[Common Fixed:Carbamidomethyl on C]QTLAVR	p520	0	-577.508	0	21
FN[N-Glycosylation:H4N3A1 on N]SSYLQGTNQITGR	p521	0	-580.547	0	8
WEYC[Common Fixed:Carbamidomethyl on C]N[N-Glycosylation:H5N4A2 on N]LTR	p522	0	-583.587	0	13
AKVGQLQLSHN[N-Glycosylation:H5N4A2 on N]LSLVILVPQNLK	p523	0	-586.626	0	14
N[N-Glycosylation:H5N3A1 on N]GTLVAFR	p524	0	-589.666	0	16
VGQLQLSHN[N-Glycosylation:H5N4 on N]LSLVILVPQNLK	p525	0	-592.705	0	3
KANQQLN[N-Glycosylation:H6N5A1 on N]FTEAK	p526	0	-595.745	0	4
DTFVN[N-Glycosylation:H5N4A1 on N]ASR	p527	0	-598.784	0	11
AKVGQLQLSHN[N-Glycosylation:H5N4F2 on N]LSLVILVPQNLK	p528	0	-601.824	0	3
LHEITN[N-Glycosylation:H5N4A2 on N]ETFR	p529	0	-604.863	0	8
N[N-Glycosylation:H5N4A2 on N]VTAEQAR	p530	0	-607.903	0	17
DTFVN[N-Glycosylation:H5N4A2 on N]ASR	p531	0	-610.942	0	14
RN[N-Glycosylation:H5N4A2 on N]HSC[Common Fixed:Carbamidomethyl on C]EPC[Common Fixed:Carbamidomethyl on C]QTLAVR	p532	0	-613.982	0	7
LATALSLSNKFVEGSHN[N-Glycosylation:H5N3 on N]STVSLTTK	p533	0	-617.021	0	4
LATALSLSNKFVEGSHN[N-Glycosylation:H5N4A1 on N]STVSLTTK	p534	0	-620.061	0	8
SKPTVSSSM[Common Variable:Oxidation on M]EFKYDFN[N-Glycosylation:H5N4A1 on N]SSM[Common Variable:Oxidation on M]LYSTAK	p535	0	-623.1	0	10
WEYC[Common Fixed:Carbamidomethyl on C]N[N-Glycosylation:H5N4A1 on N]LTR	p536	0	-626.14	0	6
LPTQN[N-Glycosylation:H5N4A1 on N]ITFQTESSVAEQEAEFQSPK	p537	0	-629.179	0	3
N[N-Glycosylation:H5N2 on N]GTLVAFRGHYFWM[Common Variable:Oxidation on M]LSPFSPPSPAR	p538	0	-632.219	0	3
ITVHGN[N-Glycosylation:H5N2 on N]GSLDIR	p539	0	-635.258	0	5
VAVVQHAPSESVDN[N-Glycosylation:H5N4A1F1 on N]ASM[Common Variable:Oxidation on M]PPVKVEFSLTDYGSKEK	p540	0	-638.298	0	4
VLSN[N-Glycosylation:H5N4A1 on N]NSDANLELINTWVAK	p541	0	-641.337	0	3
VAVVQHAPSESVDN[N-Glycosylation:H6N5F3 on N]ASM[Common Variable:Oxidation on M]PPVKVEFSLTDYGSKEK	p542	0	-644.377	0	2
GVTSVSQIFHSPDLAIRDTFVN[N-Glycosylation:H5N4F1 on N]ASR	p543	0	-647.416	0	4
GVTSVSQIFHSPDLAIRDTFVN[N-Glycosylation:H4N3A1 on N]ASR	p544	0	-650.456	0	4
FVEGSHN[N-Glycosylation:H5N3 on N]STVSLTTK	p545	0	-653.495	0	12
FVEGSHN[N-Glycosylation:H4N3A1 on N]STVSLTTK	p546	0	-656.535	0	5
HN[N-Glycosylation:H5N4A2 on N]STGC[Common Fixed:Carbamidomethyl on C]LR	p547	0	-659.574	1	5
N[N-Glycosylation:H6N3 on N]GTLVAFR	p548	0	-662.614	0	23
KQELSRDN[N-Glycosylation:H5N4A1 on N]ATLQATLHAAR	p549	0	-665.653	0	3
N[N-Glycosylation:H5N4A1 on N]VTAEQAR	p550	0	-668.693	0	5
IKVFAN[N-Glycosylation:H6N2 on N]GTLVVK	p551	0	-671.733	0	10
DTFVN[N-Glycosylation:H5N4A2F1 on N]ASR	p552	0	-674.772	0	4
SYN[N-Glycosylation:H5N4A2 on N]ETK	p553	0	-677.812	0	7
FN[N-Glycosylation:H4N4A1 on N]SSYLQGTNQITGR	p554	0	-680.851	0	2
SYTLDSLGN[N-Glycosylation:H3N4F1 on N]PSAYRR	p555	0	-683.891	0	1
SKPLTLLEYN[N-Glycosylation:H5N4 on N]LTMDTAK	p556	0	-686.93	0	3
QTPESKN[N-Glycosylation:H6N4F1 on N]ATPTKSIK	p557	0	-689.97	0	1
GSC[Common Fixed:Carbamidomethyl on C]FHRIIPGFMC[Common Fixed:Carbamidomethyl on C]QGGDFTRPN[N-Glycosylation:H5N3A1 on N]GTDDK	p558	0	-693.009	0	1
VGQLQLSHN[N-Glycosylation:H5N4A2 on N]LSLVILVPQNLKHR	p559	0	-696.049	0	2
VGQLQLSHN[N-Glycosylation:H5N4A2 on N]LSLVILVPQNLKHRLEDM[Common Variable:Oxidation on M]EQALSPSVFK	p560	0	-699.088	0	3
VLSN[N-Glycosylation:H5N4A1F1 on N]NSDANLELINTWVAK	p561	0	-702.128	0	2
VLSN[N-Glycosylation:H6N5A1F2 on N]NSDANLELINTWVAK	p562	0	-705.167	0	1
VGQLQLSHN[N-Glycosylation:H5N4A2F1 on N]LSLVILVPQNLK	p563	0	-708.207	0	1
VAVVQHAPSESVDN[N-Glycosylation:H5N4A1F1 on N]ASMPPVKVEFSLTDYGSKEK	p564	0	-711.246	0	1
AFGQFFSPGEVIYN[N-Glycosylation:H5N4A1F2 on N]KTDR	p565	0	-714.286	0	8
VVLLDPKPVAN[N-Glycosylation:H5N2 on N]VTC[Common Fixed:Carbamidomethyl on C]VNK	p566	0	-717.325	0	8
GFTTKGVTSVSQIFHSPDLAIRDTFVN[N-Glycosylation:H5N4A1F2 on N]ASR	p567	0	-720.365	0	1
VVLLDPKPVAN[N-Glycosylation:H5N4A1F2 on N]VTC[Common Fixed:Carbamidomethyl on C]VNK	p568	0	-723.404	0	2
VVLLDPKPVAN[N-Glycosylation:H4N3A1 on N]VTC[Common Fixed:Carbamidomethyl on C]VNK	p569	0	-726.444	0	2
VAVVQHAPSESVDN[N-Glycosylation:H5N4F1 on N]ASM[Common Variable:Oxidation on M]PPVKVEFSLTDYGSKEK	p570	0	-729.483	0	3
SYN[N-Glycosylation:H5N4A2 on N]ETKIKFDK	p571	0	-732.523	0	5
VAVVQHAPSESVDN[N-Glycosylation:H5N5A1 on N]ASM[Common Variable:Oxidation on M]PPVKVEFSLTDYGSKEK	p572	0	-735.562	0	1
VVLLDPKPVAN[N-Glycosylation:H6N3A1 on N]VTC[Common Fixed:Carbamidomethyl on C]VNK	p573	0	-738.602	0	2
VVLLDPKPVAN[N-Glycosylation:H5N3A1 on N]VTC[Common Fixed:Carbamidomethyl on C]VNK	p574	0	-741.641	0	1
GVTSVSQIFHSPDLAIRDTFVN[N-Glycosylation:H5N4 on N]ASR	p575	0	-744.681	0	2
VVLLDPKPVAN[N-Glycosylation:H5N3A1F1 on N]VTC[Common Fixed:Carbamidomethyl on C]VNK	p576	0	-747.72	0	1
HGIQYFNN[N-Glycosylation:H5N5A1F1 on N]NTQHSSLFMLNEVKR	p577	0	-750.76	0	1
C[Common Fixed:Carbamidomethyl on C]GAN[N-Glycosylation:H5N4A1F1 on N]GTIERR	p578	0	-753.799	0	1
AKVGQLQLSHN[N-Glycosylation:H5N4A1F2 on N]LSLVILVPQNLK	p579	0	-756.839	0	1
AFGQFFSPGEVIYN[N-Glycosylation:H5N4A2F1 on N]KTDR	p580	0	-759.878	0	2
C[Common Fixed:Carbamidomethyl on C]VGDNRVVLLDPKPVAN[N-Glycosylation:H4N3A1F1 on N]VTC[Common Fixed:Carbamidomethyl on C]VNK	p581	0	-762.918	0	1
C[Common Fixed:Carbamidomethyl on C]GAN[N-Glycosylation:H5N4A1F1 on N]GTIER	p582	0	-765.957	0	1
C[Common Fixed:Carbamidomethyl on C]GAN[N-Glycosylation:H5N4F1 on N]GTIER	p583	0	-768.997	0	1
GVTSVSQIFHSPDLAIRDTFVN[N-Glycosylation:H6N5A3 on N]ASR	p584	0	-772.036	0	1
LHEITN[N-Glycosylation:H5N4A1 on N]ETFR	p585	0	-775.076	0	1
VGQLQLSHN[N-Glycosylation:H5N4A1F2 on N]LSLVILVPQNLKHR	p586	0	-778.116	0	1
KANQQLN[N-Glycosylation:H6N5A1 on N]FTEAKEAC[Common Fixed:Carbamidomethyl on C]R	p587	0	-781.155	0	2
C[Common Fixed:Carbamidomethyl on C]GAN[N-Glycosylation:H5N4A1F2 on N]GTIERR	p588	0	-784.195	0	1
C[Common Fixed:Carbamidomethyl on C]VGDNRVVLLDPKPVAN[N-Glycosylation:H5N2 on N]VTC[Common Fixed:Carbamidomethyl on C]VNK	p589	0	-787.234	0	1
TSLRN[N-Glycosylation:H5N4A1F1 on N]VTLHC[Common Fixed:Carbamidomethyl on C]TDGSSR	p590	0	-790.274	0	1
KFN[N-Glycosylation:H4N3A1F1 on N]TTER	p591	0	-793.313	0	2
VLSN[N-Glycosylation:H5N4A1F3 on N]NSDANLELINTWVAK	p592	0	-796.353	0	1
IYSN[N-Glycosylation:H6N5F3 on N]HSALESLALIPLQAPLK	p593	0	-799.392	0	1
VN[N-Glycosylation:H5N4A1F1 on N]LSFDFPFYGHFLR	p594	0	-802.432	0	1
EIRHN[N-Glycosylation:H6N5A1F1 on N]STGC[Common Fixed:Carbamidomethyl on C]LR	p595	0	-805.471	0	1
EIRHN[N-Glycosylation:H4N3A1F1 on N]STGC[Common Fixed:Carbamidomethyl on C]LR	p596	0	-808.511	0	1
VGQLQLSHN[N-Glycosylation:H4N3F2 on N]LSLVILVPQNLK	p597	0	-811.55	0	1
GVTSVSQIFHSPDLAIRDTFVN[N-Glycosylation:H5N5A1F1 on N]ASR	p598	0	-814.59	0	3
LKAIN[N-Glycosylation:H5N2 on N]DTAAR	p599	0	-817.629	0	3
YKN[N-Glycosylation:H4N4A1F1 on N]NSDISSTR	p600	0	-820.669	0	1
IQRFEVLKN[N-Glycosylation:H4N4A1F1 on N]GTLVIR	p601	0	-823.708	0	1
QN[N-Glycosylation:H5N4F1 on N]LTVTDR	p602	0	-826.748	0	4
N[N-Glycosylation:H5N4A1F2 on N]VTAEQAR	p603	0	-829.787	0	1
IQRFEVLKN[N-Glycosylation:H4N4F1 on N]GTLVIR	p604	0	-832.827	0	1
N[N-Glycosylation:H5N4F1 on N]TTALFSQFVSGNNR	p605	0	-835.866	0	1
TKPREEQYN[N-Glycosylation:H5N4 on N]STYR	p606	0	-838.906	0	1
TKPREEQFN[N-Glycosylation:H5N5A1F1 on N]STYR	p607	0	-841.945	0	1
C[Common Fixed:Carbamidomethyl on C]FLGN[N-Glycosylation:H5N4A2 on N]GTGYR	p608	0	-844.985	0	3
C[Common Fixed:Carbamidomethyl on C]PN[N-Glycosylation:H4N3A1F1 on N]SSALQEVR	p609	0	-848.024	0	1
IYSN[N-Glycosylation:H6N5A1F1 on N]HSALESLALIPLQAPLK	p610	0	-851.064	0	1
KFN[N-Glycosylation:H5N4A1F1 on N]TTER	p611	0	-854.103	0	2
VLQGLLGPIFKN[N-Glycosylation:H4N5F1 on N]TSVGPLYSGC[Common Fixed:Carbamidomethyl on C]R	p612	0	-857.143	0	1
QN[N-Glycosylation:H5N4A1F1 on N]LTVTDR	p613	0	-860.182	0	5
ITYSIVQTN[N-Glycosylation:H5N4A1F2 on N]C[Common Fixed:Carbamidomethyl on C]SKENFLFLTPDC[Common Fixed:Carbamidomethyl on C]K	p614	0	-863.222	0	1
IQRFEVLKN[N-Glycosylation:H4N3F1 on N]GTLVIR	p615	0	-866.261	0	1
VLQGLLGPM[Common Variable:Oxidation on M]FKN[N-Glycosylation:H5N5F1 on N]TSVGLLYSGC[Common Fixed:Carbamidomethyl on C]R	p616	0	-869.301	0	2
LKAIN[N-Glycosylation:H6N3 on N]DTAAR	p617	0	-872.34	0	1
QVIQN[N-Glycosylation:H5N4A1F1 on N]VTHKDSAK	p618	0	-875.38	0	1
N[N-Glycosylation:H7N2 on N]GTLVAFR	p619	0	-878.419	0	1
KFN[N-Glycosylation:H5N5F1 on N]TTER	p620	0	-881.459	0	1
VLQGLLGPIFKN[N-Glycosylation:H5N5F1 on N]TSVGPLYSGC[Common Fixed:Carbamidomethyl on C]R	p621	0	-884.498	0	1
TKPREEQFN[N-Glycosylation:H4N4 on N]STYR	p622	0	-887.538	0	1
LATALSLSNKFVEGSHN[N-Glycosylation:H4N3A1 on N]STVSLTTK	p623	0	-890.578	0	5
LATALSLSNKFVEGSHN[N-Glycosylation:H5N2 on N]STVSLTTK	p624	0	-893.617	0	3
VDKDLQSLEDILHQVEN[N-Glycosylation:H5N4 on N]KTSEVK	p625	0	-896.657	0	8
LATALSLSNKFVEGSHN[N-Glycosylation:H6N3A1 on N]STVSLTTK	p626	0	-899.696	0	4
LPTQN[N-Glycosylation:H6N5A1F2 on N]ITFQTESSVAEQEAEFQSPK	p627	0	-902.736	0	1
LPTQN[N-Glycosylation:H5N4A1F2 on N]ITFQTESSVAEQEAEFQSPK	p628	0	-905.775	0	1
IQRFEVLKN[N-Glycosylation:H5N4A1F1 on N]GTLVIR	p629	0	-908.815	0	2
VLSN[N-Glycosylation:H6N5A3 on N]NSDANLELINTWVAK	p630	0	-911.854	0	1
ITVHGN[N-Glycosylation:H5N3 on N]GSLDIR	p631	0	-914.894	0	5
LATALSLSNKFVEGSHN[N-Glycosylation:H6N3 on N]STVSLTTK	p632	0	-917.933	0	2
LHEITN[N-Glycosylation:H5N4A2F1 on N]ETFR	p633	0	-920.973	0	1
VAVVQHAPSESVDN[N-Glycosylation:H5N4A1F3 on N]ASM[Common Variable:Oxidation on M]PPVKVEFSLTDYGSK	p634	0	-924.012	0	1
GVSN[N-Glycosylation:H3N9F1 on N]ESVPDSPARTPQPPEMNPLSAVNM[Common Variable:Oxidation on M]FQK	p635	0	-927.052	0	1
SKPTVSSSM[Common Variable:Oxidation on M]EFKYDFN[N-Glycosylation:H5N4A1 on N]SSMLYSTAK	p636	0	-930.091	0	2
GLKLATALSLSNKFVEGSHN[N-Glycosylation:H5N4A1 on N]STVSLTTK	p637	0	-933.131	0	1
M[Common Variable:Oxidation on M]N[N-Glycosylation:H3N4F1 on N]PSEMQRKGPPQR	p638	0	-936.17	0	1
SKPTVSSSMEFKYDFN[N-Glycosylation:H5N4A1 on N]SSM[Common Variable:Oxidation on M]LYSTAK	p639	0	-939.21	0	1
DQC[Common Fixed:Carbamidomethyl on C]IVDDITYNVN[N-Glycosylation:H5N4A2 on N]DTFHKR	p640	0	-942.249	0	5
ITVHGN[N-Glycosylation:H6N3 on N]GSLDIR	p641	0	-945.289	0	2
EIRHN[N-Glycosylation:H5N4A2 on N]STGC[Common Fixed:Carbamidomethyl on C]LR	p642	0	-948.328	0	1
LHEITN[N-Glycosylation:H5N4A1F1 on N]ETFR	p643	0	-951.368	0	2
GVTSVSQIFHSPDLAIRDTFVN[N-Glycosylation:H6N5A2 on N]ASR	p644	0	-954.407	0	3
VDKDLQSLEDILHQVEN[N-Glycosylation:H5N4A1F1 on N]KTSEVK	p645	0	-957.447	0	1
GLKLATALSLSNKFVEGSHN[N-Glycosylation:H5N3A1 on N]STVSLTTK	p646	0	-960.486	0	1
LATALSLSNKFVEGSHN[N-Glycosylation:H5N4 on N]STVSLTTK	p647	0	-963.526	0	1
GN[N-Glycosylation:H5N4F1 on N]KSYLEGSSDNQLK	p648	0	-966.565	0	1
SYN[N-Glycosylation:H5N4A2 on N]ETKIK	p649	0	-969.605	0	1
DQC[Common Fixed:Carbamidomethyl on C]IVDDITYNVN[N-Glycosylation:H5N4A1F1 on N]DTFHKR	p650	0	-972.644	0	2
LATALSLSNKFVEGSHN[N-Glycosylation:H4N3F2 on N]STVSLTTK	p651	0	-975.684	0	1
DQC[Common Fixed:Carbamidomethyl on C]IVDDITYNVN[N-Glycosylation:H5N4A1 on N]DTFHK	p652	0	-978.723	0	1
N[N-Glycosylation:H4N2 on N]GTLVAFR	p653	0	-981.763	0	7
IQRFEVLKN[N-Glycosylation:H5N4F1 on N]GTLVIR	p654	0	-984.802	0	1
FN[N-Glycosylation:H5N4A2 on N]SSYLQGTNQITGR	p655	0	-987.842	0	1
GVTSVSQIFHSPDLAIRDTFVN[N-Glycosylation:H4N3F2 on N]ASR	p656	0	-990.881	0	1
YDFN[N-Glycosylation:H5N4A1 on N]SSMLYSTAK	p657	0	-993.921	0	1
N[N-Glycosylation:H2N2 on N]GTLVAFR	p658	0	-996.96	0	1

## Sheet: Glycan Nodes
Number in Network	Node	NodeID	GlycanType	xCoord	yCoord	Ascites PSMs (total across 5 samples)	Elution PSMs (total across 5 samples)					Glycan Suffix
1	H2N2*	g1	Ascites	-280.427	959.875	0	---					* = ascites
2	H4N2*	g2	Ascites	-309.017	951.057	0	---					_ = elution
3	H5N2*	g3	Ascites	-337.33	941.386	201	---
4	H6N2*	g4	Ascites	-365.341	930.874	451	---
5	H7N2*	g5	Ascites	-393.025	919.528	27	---
6	H8N2*	g6	Ascites	-420.357	907.359	3	---
7	H9N2*	g7	Ascites	-447.313	894.377	58	---
8	H10N2*	g8	Ascites	-473.869	880.596	9	---
9	H3N3*	g9	Ascites	-500	866.025	34	---
10	H5N3*	g10	Ascites	-525.684	850.68	6	---
11	H6N3*	g11	Ascites	-550.897	834.573	1	---
12	H3N4*	g12	Ascites	-575.617	817.719	33	---
13	H4N4*	g13	Ascites	-599.822	800.134	38	---
14	H5N4*	g14	Ascites	-623.49	781.831	105	---
15	H3N5*	g15	Ascites	-646.6	762.83	132	---
16	H4N5*	g16	Ascites	-669.131	743.145	103	---
17	H5N5*	g17	Ascites	-691.063	722.795	9	---
18	H7N6*	g18	Ascites	-712.376	701.798	7	---
19	H2N2F1*	g19	Ascites	-733.052	680.173	8	---
20	H3N2F1*	g20	Ascites	-753.071	657.939	23	---
21	H3N3F1*	g21	Ascites	-772.417	635.116	534	---
22	H4N3F1*	g22	Ascites	-791.071	611.724	119	---
23	H3N4F1*	g23	Ascites	-809.017	587.785	1084	---
24	H4N4F1*	g24	Ascites	-826.239	563.32	566	---
25	H5N4F1*	g25	Ascites	-842.721	538.351	155	---
26	H6N4F1*	g26	Ascites	-858.449	512.899	2	---
27	H7N4F1*	g27	Ascites	-873.408	486.989	1	---
28	H3N5F1*	g28	Ascites	-887.586	460.642	251	---
29	H4N5F1*	g29	Ascites	-900.969	433.884	122	---
30	H5N5F1*	g30	Ascites	-913.545	406.737	26	---
31	H4N6F1*	g31	Ascites	-925.304	379.225	1	---
32	H5N6F1*	g32	Ascites	-936.235	351.375	1	---
33	H8N7F1*	g33	Ascites	-946.327	323.21	4	---
34	H9N8F1*	g34	Ascites	-955.573	294.755	1	---
35	H3N9F1*	g35	Ascites	-963.963	266.037	0	---
36	H4N3F2*	g36	Ascites	-971.49	237.08	7	---
37	H4N4F2*	g37	Ascites	-978.148	207.912	16	---
38	H5N4F2*	g38	Ascites	-983.93	178.557	203	---
39	H6N4F2*	g39	Ascites	-988.831	149.042	2	---
40	H4N5F2*	g40	Ascites	-992.847	119.394	30	---
41	H5N5F2*	g41	Ascites	-995.974	89.6393	20	---
42	H6N5F2*	g42	Ascites	-998.21	59.8042	3	---
43	H5N5F3*	g43	Ascites	-999.552	29.9155	4	---
44	H6N5F3*	g44	Ascites	-1000	1.22461e-13	0	---
45	H4N3A1*	g45	Ascites	-999.552	-29.9155	38	---
46	H5N3A1*	g46	Ascites	-998.21	-59.8042	31	---
47	H6N3A1*	g47	Ascites	-995.974	-89.6393	14	---
48	H4N4A1*	g48	Ascites	-992.847	-119.394	71	---
49	H5N4A1*	g49	Ascites	-988.831	-149.042	1049	---
50	H6N4A1*	g50	Ascites	-983.93	-178.557	1	---
51	H7N4A1*	g51	Ascites	-978.148	-207.912	1	---
52	H4N5A1*	g52	Ascites	-971.49	-237.08	91	---
53	H5N5A1*	g53	Ascites	-963.963	-266.037	60	---
54	H6N5A1*	g54	Ascites	-955.573	-294.755	23	---
55	H7N6A1*	g55	Ascites	-946.327	-323.21	2	---
56	H8N7A1*	g56	Ascites	-936.235	-351.375	3	---
57	H4N3A1F1*	g57	Ascites	-925.304	-379.225	24	---
58	H5N3A1F1*	g58	Ascites	-913.545	-406.737	3	---
59	H6N3A1F1*	g59	Ascites	-900.969	-433.884	5	---
60	H4N4A1F1*	g60	Ascites	-887.586	-460.642	47	---
61	H5N4A1F1*	g61	Ascites	-873.408	-486.989	151	---
62	H4N5A1F1*	g62	Ascites	-858.449	-512.899	12	---
63	H5N5A1F1*	g63	Ascites	-842.721	-538.351	104	---
64	H6N5A1F1*	g64	Ascites	-826.239	-563.32	0	---
65	H7N6A1F1*	g65	Ascites	-809.017	-587.785	1	---
66	H5N4A1F2*	g66	Ascites	-791.071	-611.724	419	---
67	H5N5A1F2*	g67	Ascites	-772.417	-635.116	2	---
68	H6N5A1F2*	g68	Ascites	-753.071	-657.939	27	---
69	H7N6A1F2*	g69	Ascites	-733.052	-680.173	1	---
70	H5N4A1F3*	g70	Ascites	-712.376	-701.798	30	---
71	H6N5A1F3*	g71	Ascites	-691.063	-722.795	6	---
72	H7N6A1F3*	g72	Ascites	-669.131	-743.145	2	---
73	H6N5A1F4*	g73	Ascites	-646.6	-762.83	6	---
74	H5N4A2*	g74	Ascites	-623.49	-781.831	1423	---
75	H5N5A2*	g75	Ascites	-599.822	-800.134	1	---
76	H6N5A2*	g76	Ascites	-575.617	-817.719	43	---
77	H7N6A2*	g77	Ascites	-550.897	-834.573	1	---
78	H5N4A2F1*	g78	Ascites	-525.684	-850.68	74	---
79	H5N5A2F1*	g79	Ascites	-500	-866.025	23	---
80	H6N5A2F1*	g80	Ascites	-473.869	-880.596	5	---
81	H7N6A2F1*	g81	Ascites	-447.313	-894.377	2	---
82	H6N5A3*	g82	Ascites	-420.357	-907.359	41	---
83	H7N6A3*	g83	Ascites	-393.025	-919.528	1	---
84	H6N5A3F1*	g84	Ascites	-365.341	-930.874	9	---
1	H2N2_	g85	Elute	337.33	941.386	---	1
2	H4N2_	g86	Elute	365.341	930.874	---	7
3	H5N2_	g87	Elute	393.025	919.528	---	279
4	H6N2_	g88	Elute	420.357	907.359	---	35
5	H7N2_	g89	Elute	447.313	894.377	---	1
6	H8N2_	g90	Elute	473.869	880.596	---	0
7	H9N2_	g91	Elute	500	866.025	---	0
8	H10N2_	g92	Elute	525.684	850.68	---	0
9	H3N3_	g93	Elute	550.897	834.573	---	0
10	H5N3_	g94	Elute	575.617	817.719	---	21
11	H6N3_	g95	Elute	599.822	800.134	---	28
12	H3N4_	g96	Elute	623.49	781.831	---	0
13	H4N4_	g97	Elute	646.6	762.83	---	3
14	H5N4_	g98	Elute	669.131	743.145	---	20
15	H3N5_	g99	Elute	691.063	722.795	---	17
16	H4N5_	g100	Elute	712.376	701.798	---	7
17	H5N5_	g101	Elute	733.052	680.173	---	0
18	H7N6_	g102	Elute	753.071	657.939	---	0
19	H2N2F1_	g103	Elute	772.417	635.116	---	0
20	H3N2F1_	g104	Elute	791.071	611.724	---	0
21	H3N3F1_	g105	Elute	809.017	587.785	---	69
22	H4N3F1_	g106	Elute	826.239	563.32	---	10
23	H3N4F1_	g107	Elute	842.721	538.351	---	160
24	H4N4F1_	g108	Elute	858.449	512.899	---	71
25	H5N4F1_	g109	Elute	873.408	486.989	---	23
26	H6N4F1_	g110	Elute	887.586	460.642	---	1
27	H7N4F1_	g111	Elute	900.969	433.884	---	0
28	H3N5F1_	g112	Elute	913.545	406.737	---	32
29	H4N5F1_	g113	Elute	925.304	379.225	---	8
30	H5N5F1_	g114	Elute	936.235	351.375	---	4
31	H4N6F1_	g115	Elute	946.327	323.21	---	0
32	H5N6F1_	g116	Elute	955.573	294.755	---	0
33	H8N7F1_	g117	Elute	963.963	266.037	---	0
34	H9N8F1_	g118	Elute	971.49	237.08	---	0
35	H3N9F1_	g119	Elute	978.148	207.912	---	1
36	H4N3F2_	g120	Elute	983.93	178.557	---	3
37	H4N4F2_	g121	Elute	988.831	149.042	---	0
38	H5N4F2_	g122	Elute	992.847	119.394	---	7
39	H6N4F2_	g123	Elute	995.974	89.6393	---	0
40	H4N5F2_	g124	Elute	998.21	59.8042	---	1
41	H5N5F2_	g125	Elute	999.552	29.9155	---	0
42	H6N5F2_	g126	Elute	1000	0	---	0
43	H5N5F3_	g127	Elute	999.552	-29.9155	---	0
44	H6N5F3_	g128	Elute	998.21	-59.8042	---	3
45	H4N3A1_	g129	Elute	995.974	-89.6393	---	24
46	H5N3A1_	g130	Elute	992.847	-119.394	---	61
47	H6N3A1_	g131	Elute	988.831	-149.042	---	38
48	H4N4A1_	g132	Elute	983.93	-178.557	---	7
49	H5N4A1_	g133	Elute	978.148	-207.912	---	195
50	H6N4A1_	g134	Elute	971.49	-237.08	---	0
51	H7N4A1_	g135	Elute	963.963	-266.037	---	0
52	H4N5A1_	g136	Elute	955.573	-294.755	---	5
53	H5N5A1_	g137	Elute	946.327	-323.21	---	1
54	H6N5A1_	g138	Elute	936.235	-351.375	---	6
55	H7N6A1_	g139	Elute	925.304	-379.225	---	0
56	H8N7A1_	g140	Elute	913.545	-406.737	---	0
57	H4N3A1F1_	g141	Elute	900.969	-433.884	---	14
58	H5N3A1F1_	g142	Elute	887.586	-460.642	---	1
59	H6N3A1F1_	g143	Elute	873.408	-486.989	---	0
60	H4N4A1F1_	g144	Elute	858.449	-512.899	---	2
61	H5N4A1F1_	g145	Elute	842.721	-538.351	---	46
62	H4N5A1F1_	g146	Elute	826.239	-563.32	---	0
63	H5N5A1F1_	g147	Elute	809.017	-587.785	---	17
64	H6N5A1F1_	g148	Elute	791.071	-611.724	---	2
65	H7N6A1F1_	g149	Elute	772.417	-635.116	---	0
66	H5N4A1F2_	g150	Elute	753.071	-657.939	---	22
67	H5N5A1F2_	g151	Elute	733.052	-680.173	---	0
68	H6N5A1F2_	g152	Elute	712.376	-701.798	---	2
69	H7N6A1F2_	g153	Elute	691.063	-722.795	---	0
70	H5N4A1F3_	g154	Elute	669.131	-743.145	---	5
71	H6N5A1F3_	g155	Elute	646.6	-762.83	---	0
72	H7N6A1F3_	g156	Elute	623.49	-781.831	---	0
73	H6N5A1F4_	g157	Elute	599.822	-800.134	---	0
74	H5N4A2_	g158	Elute	575.617	-817.719	---	193
75	H5N5A2_	g159	Elute	550.897	-834.573	---	0
76	H6N5A2_	g160	Elute	525.684	-850.68	---	3
77	H7N6A2_	g161	Elute	500	-866.025	---	0
78	H5N4A2F1_	g162	Elute	473.869	-880.596	---	25
79	H5N5A2F1_	g163	Elute	447.313	-894.377	---	0
80	H6N5A2F1_	g164	Elute	420.357	-907.359	---	0
81	H7N6A2F1_	g165	Elute	393.025	-919.528	---	0
82	H6N5A3_	g166	Elute	365.341	-930.874	---	2
83	H7N6A3_	g167	Elute	337.33	-941.386	---	0
84	H6N5A3F1_	g168	Elute	309.017	-951.057	---	0

## Sheet: Edges(Connections)
Source	Target	GlycanType
H3N4F1*	TKPREEQFN[N-Glycosylation:H3N4F1 on N]STFR	Ascites
H3N4F1_	TKPREEQFN[N-Glycosylation:H3N4F1 on N]STFR	Elute
H5N4A1*	LSLHRPALEDLLLGSEAN[N-Glycosylation:H5N4A1 on N]LTC[Common Fixed:Carbamidomethyl on C]TLTGLR	Ascites
H5N4A1_	LSLHRPALEDLLLGSEAN[N-Glycosylation:H5N4A1 on N]LTC[Common Fixed:Carbamidomethyl on C]TLTGLR	Elute
H3N5*	LSLHRPALEDLLLGSEAN[N-Glycosylation:H3N5 on N]LTC[Common Fixed:Carbamidomethyl on C]TLTGLR	Ascites
H3N5_	LSLHRPALEDLLLGSEAN[N-Glycosylation:H3N5 on N]LTC[Common Fixed:Carbamidomethyl on C]TLTGLR	Elute
H3N4F1*	TKPREEQYN[N-Glycosylation:H3N4F1 on N]STYR	Ascites
H3N4F1_	TKPREEQYN[N-Glycosylation:H3N4F1 on N]STYR	Elute
H4N4F1*	TKPREEQYN[N-Glycosylation:H4N4F1 on N]STYR	Ascites
H4N4F1_	TKPREEQYN[N-Glycosylation:H4N4F1 on N]STYR	Elute
H4N5*	LSLHRPALEDLLLGSEAN[N-Glycosylation:H4N5 on N]LTC[Common Fixed:Carbamidomethyl on C]TLTGLR	Ascites
H4N5_	LSLHRPALEDLLLGSEAN[N-Glycosylation:H4N5 on N]LTC[Common Fixed:Carbamidomethyl on C]TLTGLR	Elute
H5N4A1*	VDKDLQSLEDILHQVEN[N-Glycosylation:H5N4A1 on N]KTSEVK	Ascites
H5N4A1_	VDKDLQSLEDILHQVEN[N-Glycosylation:H5N4A1 on N]KTSEVK	Elute
H4N4F1*	TKPREEQFN[N-Glycosylation:H4N4F1 on N]STFR	Ascites
H4N4F1_	TKPREEQFN[N-Glycosylation:H4N4F1 on N]STFR	Elute
H5N2*	LSLHRPALEDLLLGSEAN[N-Glycosylation:H5N2 on N]LTC[Common Fixed:Carbamidomethyl on C]TLTGLR	Ascites
H5N2_	LSLHRPALEDLLLGSEAN[N-Glycosylation:H5N2 on N]LTC[Common Fixed:Carbamidomethyl on C]TLTGLR	Elute
H4N5A1*	LSLHRPALEDLLLGSEAN[N-Glycosylation:H4N5A1 on N]LTC[Common Fixed:Carbamidomethyl on C]TLTGLR	Ascites
H4N5A1_	LSLHRPALEDLLLGSEAN[N-Glycosylation:H4N5A1 on N]LTC[Common Fixed:Carbamidomethyl on C]TLTGLR	Elute
H3N4F1*	EEQFN[N-Glycosylation:H3N4F1 on N]STFR	Ascites
H3N4F1_	EEQFN[N-Glycosylation:H3N4F1 on N]STFR	Elute
H3N5F1*	TKPREEQFN[N-Glycosylation:H3N5F1 on N]STFR	Ascites
H3N5F1_	TKPREEQFN[N-Glycosylation:H3N5F1 on N]STFR	Elute
H3N5F1*	TKPREEQYN[N-Glycosylation:H3N5F1 on N]STYR	Ascites
H3N5F1_	TKPREEQYN[N-Glycosylation:H3N5F1 on N]STYR	Elute
H5N2*	LAGKPTHVN[N-Glycosylation:H5N2 on N]VSVVMAEVDGTC[Common Fixed:Carbamidomethyl on C]Y	Ascites
H5N2_	LAGKPTHVN[N-Glycosylation:H5N2 on N]VSVVMAEVDGTC[Common Fixed:Carbamidomethyl on C]Y	Elute
H5N4A2*	VVLHPN[N-Glycosylation:H5N4A2 on N]YSQVDIGLIK	Ascites
H5N4A2_	VVLHPN[N-Glycosylation:H5N4A2 on N]YSQVDIGLIK	Elute
H5N4*	LSLHRPALEDLLLGSEAN[N-Glycosylation:H5N4 on N]LTC[Common Fixed:Carbamidomethyl on C]TLTGLR	Ascites
H5N4_	LSLHRPALEDLLLGSEAN[N-Glycosylation:H5N4 on N]LTC[Common Fixed:Carbamidomethyl on C]TLTGLR	Elute
H6N2*	TVLTPATNHMGN[N-Glycosylation:H6N2 on N]VTFTIPANR	Ascites
H5N4A2*	YLGN[N-Glycosylation:H5N4A2 on N]ATAIFFLPDEGKLQHLENELTHDIITK	Ascites
H6N2*	TVLTPATNHM[Common Variable:Oxidation on M]GN[N-Glycosylation:H6N2 on N]VTFTIPANR	Ascites
H5N2*	TVLTPATNHMGN[N-Glycosylation:H5N2 on N]VTFTIPANR	Ascites
H5N4A1*	M[Common Variable:Oxidation on M]VSHHN[N-Glycosylation:H5N4A1 on N]LTTGATLINEQWLLTTAK	Ascites
H5N4A1*	MVSHHN[N-Glycosylation:H5N4A1 on N]LTTGATLINEQWLLTTAK	Ascites
H4N4A1F1*	TKPREEQFN[N-Glycosylation:H4N4A1F1 on N]STFR	Ascites
H5N4A2*	ALPQPQN[N-Glycosylation:H5N4A2 on N]VTSLLGC[Common Fixed:Carbamidomethyl on C]TH	Ascites
H5N4A1*	VVLHPN[N-Glycosylation:H5N4A1 on N]YSQVDIGLIK	Ascites
H5N5A1*	LSLHRPALEDLLLGSEAN[N-Glycosylation:H5N5A1 on N]LTC[Common Fixed:Carbamidomethyl on C]TLTGLR	Ascites
H5N4A1F2*	ALPQPQN[N-Glycosylation:H5N4A1F2 on N]VTSLLGC[Common Fixed:Carbamidomethyl on C]TH	Ascites
H5N4A1*	YLGN[N-Glycosylation:H5N4A1 on N]ATAIFFLPDEGKLQHLENELTHDIITK	Ascites
H5N4*	MVSHHN[N-Glycosylation:H5N4 on N]LTTGATLINEQWLLTTAK	Ascites
H5N4A1F2*	MVSHHN[N-Glycosylation:H5N4A1F2 on N]LTTGATLINEQWLLTTAK	Ascites
H5N4A2*	KLPPGLLAN[N-Glycosylation:H5N4A2 on N]FTLLR	Ascites
H5N4A2*	MVSHHN[N-Glycosylation:H5N4A2 on N]LTTGATLINEQWLLTTAK	Ascites
H5N2*	TVLTPATNHM[Common Variable:Oxidation on M]GN[N-Glycosylation:H5N2 on N]VTFTIPANR	Ascites
H9N2*	FSDGLESN[N-Glycosylation:H9N2 on N]SSTQFEVKK	Ascites
H5N4F2*	M[Common Variable:Oxidation on M]VSHHN[N-Glycosylation:H5N4F2 on N]LTTGATLINEQWLLTTAK	Ascites
H5N4F2*	VDKDLQSLEDILHQVEN[N-Glycosylation:H5N4F2 on N]KTSEVK	Ascites
H5N4A2*	M[Common Variable:Oxidation on M]VSHHN[N-Glycosylation:H5N4A2 on N]LTTGATLINEQWLLTTAK	Ascites
H5N4A1F2*	M[Common Variable:Oxidation on M]VSHHN[N-Glycosylation:H5N4A1F2 on N]LTTGATLINEQWLLTTAK	Ascites
H5N4F2*	MVSHHN[N-Glycosylation:H5N4F2 on N]LTTGATLINEQWLLTTAK	Ascites
H5N4F2*	YLGN[N-Glycosylation:H5N4F2 on N]ATAIFFLPDEGKLQHLENELTHDIITK	Ascites
H5N4A1F2*	YLGN[N-Glycosylation:H5N4A1F2 on N]ATAIFFLPDEGKLQHLENELTHDIITK	Ascites
H5N4A1F2*	VVLHPN[N-Glycosylation:H5N4A1F2 on N]YSQVDIGLIK	Ascites
H5N4A1F2*	QLVEIEKVVLHPN[N-Glycosylation:H5N4A1F2 on N]YSQVDIGLIK	Ascites
H5N4A2*	VGQLQLSHN[N-Glycosylation:H5N4A2 on N]LSLVILVPQNLK	Ascites
H5N4A2_	VGQLQLSHN[N-Glycosylation:H5N4A2 on N]LSLVILVPQNLK	Elute
H3N3F1*	TKPREEQYN[N-Glycosylation:H3N3F1 on N]STYR	Ascites
H3N3F1_	TKPREEQYN[N-Glycosylation:H3N3F1 on N]STYR	Elute
H3N3F1*	TKPREEQFN[N-Glycosylation:H3N3F1 on N]STFR	Ascites
H3N3F1_	TKPREEQFN[N-Glycosylation:H3N3F1 on N]STFR	Elute
H5N4A1F1*	YKN[N-Glycosylation:H5N4A1F1 on N]NSDISSTR	Ascites
H5N4A1F1_	YKN[N-Glycosylation:H5N4A1F1 on N]NSDISSTR	Elute
H3N4F1*	EEQYN[N-Glycosylation:H3N4F1 on N]STYR	Ascites
H3N4F1_	EEQYN[N-Glycosylation:H3N4F1 on N]STYR	Elute
H5N4F1*	TKPREEQYN[N-Glycosylation:H5N4F1 on N]STYR	Ascites
H5N4F1_	TKPREEQYN[N-Glycosylation:H5N4F1 on N]STYR	Elute
H5N4F1*	TKPREEQFN[N-Glycosylation:H5N4F1 on N]STFR	Ascites
H5N4F1_	TKPREEQFN[N-Glycosylation:H5N4F1 on N]STFR	Elute
H4N5F1*	TKPREEQYN[N-Glycosylation:H4N5F1 on N]STYR	Ascites
H4N5F1_	TKPREEQYN[N-Glycosylation:H4N5F1 on N]STYR	Elute
H4N5F2*	LSLHRPALEDLLLGSEAN[N-Glycosylation:H4N5F2 on N]LTC[Common Fixed:Carbamidomethyl on C]TLTGLR	Ascites
H4N5F2_	LSLHRPALEDLLLGSEAN[N-Glycosylation:H4N5F2 on N]LTC[Common Fixed:Carbamidomethyl on C]TLTGLR	Elute
H5N4A2*	VDKDLQSLEDILHQVEN[N-Glycosylation:H5N4A2 on N]KTSEVK	Ascites
H5N4A2_	VDKDLQSLEDILHQVEN[N-Glycosylation:H5N4A2 on N]KTSEVK	Elute
H4N4A1*	LSLHRPALEDLLLGSEAN[N-Glycosylation:H4N4A1 on N]LTC[Common Fixed:Carbamidomethyl on C]TLTGLR	Ascites
H4N4A1_	LSLHRPALEDLLLGSEAN[N-Glycosylation:H4N4A1 on N]LTC[Common Fixed:Carbamidomethyl on C]TLTGLR	Elute
H5N4A1F1*	TKPREEQYN[N-Glycosylation:H5N4A1F1 on N]STYR	Ascites
H5N4A1F1_	TKPREEQYN[N-Glycosylation:H5N4A1F1 on N]STYR	Elute
H4N3F1*	TKPREEQFN[N-Glycosylation:H4N3F1 on N]STFR	Ascites
H4N3F1_	TKPREEQFN[N-Glycosylation:H4N3F1 on N]STFR	Elute
H3N3F1*	KKSN[N-Glycosylation:H3N3F1 on N]ETQC[Common Fixed:Carbamidomethyl on C]FNFIR	Ascites
H3N3F1_	KKSN[N-Glycosylation:H3N3F1 on N]ETQC[Common Fixed:Carbamidomethyl on C]FNFIR	Elute
H5N4A2*	VYKPSAGN[N-Glycosylation:H5N4A2 on N]NSLYR	Ascites
H5N4A2*	QLVEIEKVVLHPN[N-Glycosylation:H5N4A2 on N]YSQVDIGLIK	Ascites
H5N5A1F1*	MVSHHN[N-Glycosylation:H5N5A1F1 on N]LTTGATLINEQWLLTTAK	Ascites
H5N4A1*	ALPQPQN[N-Glycosylation:H5N4A1 on N]VTSLLGC[Common Fixed:Carbamidomethyl on C]TH	Ascites
H5N4A1*	VYKPSAGN[N-Glycosylation:H5N4A1 on N]NSLYR	Ascites
H3N4F1*	EEQYN[N-Glycosylation:H3N4F1 on N]STYRVVSVLTVLHQDWLNGKEYK	Ascites
H5N4F2*	ADTHDEILEGLNFN[N-Glycosylation:H5N4F2 on N]LTEIPEAQIHEGFQELLR	Ascites
H5N4*	VVLHPN[N-Glycosylation:H5N4 on N]YSQVDIGLIK	Ascites
H5N4A1F2*	LSLHRPALEDLLLGSEAN[N-Glycosylation:H5N4A1F2 on N]LTC[Common Fixed:Carbamidomethyl on C]TLTGLR	Ascites
H5N4A2*	VVLHPN[N-Glycosylation:H5N4A2 on N]YSQVDIGLIKLK	Ascites
H7N2*	TVLTPATNHMGN[N-Glycosylation:H7N2 on N]VTFTIPANR	Ascites
H5N4A2*	YLGN[N-Glycosylation:H5N4A2 on N]ATAIFFLPDEGK	Ascites
H5N4F2*	VVLHPN[N-Glycosylation:H5N4F2 on N]YSQVDIGLIK	Ascites
H5N4A2*	SWPAVGN[N-Glycosylation:H5N4A2 on N]C[Common Fixed:Carbamidomethyl on C]SSALR	Ascites
H4N4*	LSLHRPALEDLLLGSEAN[N-Glycosylation:H4N4 on N]LTC[Common Fixed:Carbamidomethyl on C]TLTGLR	Ascites
H5N3A1*	LSLHRPALEDLLLGSEAN[N-Glycosylation:H5N3A1 on N]LTC[Common Fixed:Carbamidomethyl on C]TLTGLR	Ascites
H3N3F1*	EEQYN[N-Glycosylation:H3N3F1 on N]STYR	Ascites
H4N4F1*	EEQYN[N-Glycosylation:H4N4F1 on N]STYR	Ascites
H3N5F1*	EEQYN[N-Glycosylation:H3N5F1 on N]STYR	Ascites
H4N4F1*	EEQFN[N-Glycosylation:H4N4F1 on N]STFR	Ascites
H4N3A1*	VVLHPN[N-Glycosylation:H4N3A1 on N]YSQVDIGLIK	Ascites
H5N4A1F2*	KQLVEIEKVVLHPN[N-Glycosylation:H5N4A1F2 on N]YSQVDIGLIK	Ascites
H3N4*	LSLHRPALEDLLLGSEAN[N-Glycosylation:H3N4 on N]LTC[Common Fixed:Carbamidomethyl on C]TLTGLR	Ascites
H4N5F1*	TKPREEQFN[N-Glycosylation:H4N5F1 on N]STFR	Ascites
H5N4A1F1*	TKPREEQFN[N-Glycosylation:H5N4A1F1 on N]STFR	Ascites
H5N4A2*	GVTSVSQIFHSPDLAIRDTFVN[N-Glycosylation:H5N4A2 on N]ASR	Ascites
H5N4A2_	GVTSVSQIFHSPDLAIRDTFVN[N-Glycosylation:H5N4A2 on N]ASR	Elute
H5N5A1F1*	YKN[N-Glycosylation:H5N5A1F1 on N]NSDISSTR	Ascites
H5N5A1F1_	YKN[N-Glycosylation:H5N5A1F1 on N]NSDISSTR	Elute
H5N4A1F1*	GVTSVSQIFHSPDLAIRDTFVN[N-Glycosylation:H5N4A1F1 on N]ASR	Ascites
H5N4A1F1_	GVTSVSQIFHSPDLAIRDTFVN[N-Glycosylation:H5N4A1F1 on N]ASR	Elute
H4N3F1*	TKPREEQYN[N-Glycosylation:H4N3F1 on N]STYR	Ascites
H4N3F1_	TKPREEQYN[N-Glycosylation:H4N3F1 on N]STYR	Elute
H3N4F1*	TKPREEQYN[N-Glycosylation:H3N4F1 on N]STFR	Ascites
H3N4F1_	TKPREEQYN[N-Glycosylation:H3N4F1 on N]STFR	Elute
H3N4F1*	KKSN[N-Glycosylation:H3N4F1 on N]ETQC[Common Fixed:Carbamidomethyl on C]FNFIR	Ascites
H3N4F1_	KKSN[N-Glycosylation:H3N4F1 on N]ETQC[Common Fixed:Carbamidomethyl on C]FNFIR	Elute
H3N5F1*	TPLTAN[N-Glycosylation:H3N5F1 on N]ITK	Ascites
H3N5F1_	TPLTAN[N-Glycosylation:H3N5F1 on N]ITK	Elute
H5N4A1F2*	VGQLQLSHN[N-Glycosylation:H5N4A1F2 on N]LSLVILVPQNLK	Ascites
H5N4A1F2_	VGQLQLSHN[N-Glycosylation:H5N4A1F2 on N]LSLVILVPQNLK	Elute
H3N4F1*	LQFN[N-Glycosylation:H3N4F1 on N]ETFAEM[Common Variable:Oxidation on M]NRR	Ascites
H3N4F1_	LQFN[N-Glycosylation:H3N4F1 on N]ETFAEM[Common Variable:Oxidation on M]NRR	Elute
H4N5F1*	LQFN[N-Glycosylation:H4N5F1 on N]ETFAEM[Common Variable:Oxidation on M]NRR	Ascites
H4N5F1_	LQFN[N-Glycosylation:H4N5F1 on N]ETFAEM[Common Variable:Oxidation on M]NRR	Elute
H4N3A1F1*	YKN[N-Glycosylation:H4N3A1F1 on N]NSDISSTR	Ascites
H4N3A1F1_	YKN[N-Glycosylation:H4N3A1F1 on N]NSDISSTR	Elute
H5N4A1F2*	GVTSVSQIFHSPDLAIRDTFVN[N-Glycosylation:H5N4A1F2 on N]ASR	Ascites
H5N4A1F2_	GVTSVSQIFHSPDLAIRDTFVN[N-Glycosylation:H5N4A1F2 on N]ASR	Elute
H4N4F1*	TKPREEQFN[N-Glycosylation:H4N4F1 on N]STYR	Ascites
H4N4F1_	TKPREEQFN[N-Glycosylation:H4N4F1 on N]STYR	Elute
H4N4F1*	TKPREEQYN[N-Glycosylation:H4N4F1 on N]STFR	Ascites
H4N4F1_	TKPREEQYN[N-Glycosylation:H4N4F1 on N]STFR	Elute
H4N4F1*	KKSN[N-Glycosylation:H4N4F1 on N]ETQC[Common Fixed:Carbamidomethyl on C]FNFIR	Ascites
H4N4F1_	KKSN[N-Glycosylation:H4N4F1 on N]ETQC[Common Fixed:Carbamidomethyl on C]FNFIR	Elute
H3N3F1*	TKPREEQYN[N-Glycosylation:H3N3F1 on N]STFR	Ascites
H3N3F1_	TKPREEQYN[N-Glycosylation:H3N3F1 on N]STFR	Elute
H5N4A2*	KLINDYVKN[N-Glycosylation:H5N4A2 on N]GTR	Ascites
H5N4A1*	ADTHDEILEGLNFN[N-Glycosylation:H5N4A1 on N]LTEIPEAQIHEGFQELLR	Ascites
H5N4A2*	LPPGLLAN[N-Glycosylation:H5N4A2 on N]FTLLR	Ascites
H5N4A2*	AAINKWVSN[N-Glycosylation:H5N4A2 on N]KTEGR	Ascites
H5N4A2*	QLVEIEKVVLHPN[N-Glycosylation:H5N4A2 on N]YSQVDIGLIKLK	Ascites
H5N4A2F1*	MVSHHN[N-Glycosylation:H5N4A2F1 on N]LTTGATLINEQWLLTTAK	Ascites
H6N2*	TVDKSTGKPTLYN[N-Glycosylation:H6N2 on N]VSLVMSDTAGTC[Common Fixed:Carbamidomethyl on C]Y	Ascites
H5N4A1F1*	MVSHHN[N-Glycosylation:H5N4A1F1 on N]LTTGATLINEQWLLTTAK	Ascites
H6N3A1*	LSLHRPALEDLLLGSEAN[N-Glycosylation:H6N3A1 on N]LTC[Common Fixed:Carbamidomethyl on C]TLTGLR	Ascites
H5N4A1F3*	NLASRPYTFHSHGITYYKEHEGAIYPDN[N-Glycosylation:H5N4A1F3 on N]TTDFQR	Ascites
H5N5*	LSLHRPALEDLLLGSEAN[N-Glycosylation:H5N5 on N]LTC[Common Fixed:Carbamidomethyl on C]TLTGLR	Ascites
H5N4A1F2*	NLASRPYTFHSHGITYYKEHEGAIYPDN[N-Glycosylation:H5N4A1F2 on N]TTDFQR	Ascites
H5N4A2*	SVQEIQATFFYFTPN[N-Glycosylation:H5N4A2 on N]KTEDTIFLR	Ascites
H5N4A1F2*	SVQEIQATFFYFTPN[N-Glycosylation:H5N4A1F2 on N]KTEDTIFLR	Ascites
H5N4A1F2*	YLGN[N-Glycosylation:H5N4A1F2 on N]ATAIFFLPDEGK	Ascites
H5N4A2*	IPC[Common Fixed:Carbamidomethyl on C]SQPPQIEHGTIN[N-Glycosylation:H5N4A2 on N]SSR	Ascites
H5N4A1F2*	IPC[Common Fixed:Carbamidomethyl on C]SQPPQIEHGTIN[N-Glycosylation:H5N4A1F2 on N]SSR	Ascites
H6N5A2*	VVLHPN[N-Glycosylation:H6N5A2 on N]YSQVDIGLIK	Ascites
H6N5A1F2*	VVLHPN[N-Glycosylation:H6N5A1F2 on N]YSQVDIGLIK	Ascites
H6N5A3*	VVLHPN[N-Glycosylation:H6N5A3 on N]YSQVDIGLIK	Ascites
H5N4A1*	SWPAVGN[N-Glycosylation:H5N4A1 on N]C[Common Fixed:Carbamidomethyl on C]SSALR	Ascites
H5N4A2F1*	LAGKPTHVN[N-Glycosylation:H5N4A2F1 on N]VSVVMAEVDGTC[Common Fixed:Carbamidomethyl on C]Y	Ascites
H5N5A2F1*	LAGKPTHVN[N-Glycosylation:H5N5A2F1 on N]VSVVMAEVDGTC[Common Fixed:Carbamidomethyl on C]Y	Ascites
H5N3*	LSLHRPALEDLLLGSEAN[N-Glycosylation:H5N3 on N]LTC[Common Fixed:Carbamidomethyl on C]TLTGLR	Ascites
H4N4F2*	LSLHRPALEDLLLGSEAN[N-Glycosylation:H4N4F2 on N]LTC[Common Fixed:Carbamidomethyl on C]TLTGLR	Ascites
H5N4F2*	LSLHRPALEDLLLGSEAN[N-Glycosylation:H5N4F2 on N]LTC[Common Fixed:Carbamidomethyl on C]TLTGLR	Ascites
H5N5F2*	LSLHRPALEDLLLGSEAN[N-Glycosylation:H5N5F2 on N]LTC[Common Fixed:Carbamidomethyl on C]TLTGLR	Ascites
H5N4A1F1*	TPLTAN[N-Glycosylation:H5N4A1F1 on N]ITK	Ascites
H5N5A1F1*	TPLTAN[N-Glycosylation:H5N5A1F1 on N]ITK	Ascites
H5N4F1*	EEQYN[N-Glycosylation:H5N4F1 on N]STYR	Ascites
H5N5A1F1*	GLTFQQN[N-Glycosylation:H5N5A1F1 on N]ASSM[Common Variable:Oxidation on M]C[Common Fixed:Carbamidomethyl on C]VPDQDTAIR	Ascites
H5N4A2*	SRYPHKPEIN[N-Glycosylation:H5N4A2 on N]STTHPGADLQENFC[Common Fixed:Carbamidomethyl on C]R	Ascites
H5N4A1F2*	SRYPHKPEIN[N-Glycosylation:H5N4A1F2 on N]STTHPGADLQENFC[Common Fixed:Carbamidomethyl on C]R	Ascites
H5N4A1*	QQQHLFGSN[N-Glycosylation:H5N4A1 on N]VTDC[Common Fixed:Carbamidomethyl on C]SGNFC[Common Fixed:Carbamidomethyl on C]LFR	Ascites
H5N4A2*	QQQHLFGSN[N-Glycosylation:H5N4A2 on N]VTDC[Common Fixed:Carbamidomethyl on C]SGNFC[Common Fixed:Carbamidomethyl on C]LFR	Ascites
H5N4A1F2*	QQQHLFGSN[N-Glycosylation:H5N4A1F2 on N]VTDC[Common Fixed:Carbamidomethyl on C]SGNFC[Common Fixed:Carbamidomethyl on C]LFR	Ascites
H5N4A1*	SVQEIQATFFYFTPN[N-Glycosylation:H5N4A1 on N]KTEDTIFLR	Ascites
H5N4A1F2*	VVLHPN[N-Glycosylation:H5N4A1F2 on N]YSQVDIGLIKLK	Ascites
H5N4A2*	ESVTDHVNLITPLEKPLQN[N-Glycosylation:H5N4A2 on N]FTLC[Common Fixed:Carbamidomethyl on C]FR	Ascites
H5N5A1F1*	VVLHPN[N-Glycosylation:H5N5A1F1 on N]YSQVDIGLIK	Ascites
H6N5F2*	VVLHPN[N-Glycosylation:H6N5F2 on N]YSQVDIGLIK	Ascites
H5N4A2*	VC[Common Fixed:Carbamidomethyl on C]QDC[Common Fixed:Carbamidomethyl on C]PLLAPLN[N-Glycosylation:H5N4A2 on N]DTR	Ascites
H3N4F1*	TKPREEQFN[N-Glycosylation:H3N4F1 on N]STYR	Ascites
H4N4A1F1*	TKPREEQYN[N-Glycosylation:H4N4A1F1 on N]STYR	Ascites
H5N4A2F1*	VYKPSAGN[N-Glycosylation:H5N4A2F1 on N]NSLYR	Ascites
H3N5F1*	TKPREEQFN[N-Glycosylation:H3N5F1 on N]STYR	Ascites
H5N4A2*	WVSN[N-Glycosylation:H5N4A2 on N]KTEGR	Ascites
H3N5F1*	TKPREEQYN[N-Glycosylation:H3N5F1 on N]STFR	Ascites
H3N4*	TKPREEQYN[N-Glycosylation:H3N4 on N]STYR	Ascites
H3N3*	TKPREEQYN[N-Glycosylation:H3N3 on N]STYR	Ascites
H5N4A2*	GHVN[N-Glycosylation:H5N4A2 on N]ITR	Ascites
H3N3*	TKPREEQFN[N-Glycosylation:H3N3 on N]STYR	Ascites
H5N4A1*	VGQLQLSHN[N-Glycosylation:H5N4A1 on N]LSLVILVPQNLK	Ascites
H5N4A1_	VGQLQLSHN[N-Glycosylation:H5N4A1 on N]LSLVILVPQNLK	Elute
H5N4A1*	GVTSVSQIFHSPDLAIRDTFVN[N-Glycosylation:H5N4A1 on N]ASR	Ascites
H5N4A1_	GVTSVSQIFHSPDLAIRDTFVN[N-Glycosylation:H5N4A1 on N]ASR	Elute
H5N4A1*	FN[N-Glycosylation:H5N4A1 on N]SSYLQGTNQITGR	Ascites
H5N4A1_	FN[N-Glycosylation:H5N4A1 on N]SSYLQGTNQITGR	Elute
H5N4A2F1*	GVTSVSQIFHSPDLAIRDTFVN[N-Glycosylation:H5N4A2F1 on N]ASR	Ascites
H5N4A2F1_	GVTSVSQIFHSPDLAIRDTFVN[N-Glycosylation:H5N4A2F1 on N]ASR	Elute
H5N2*	QVLFLDTVYGN[N-Glycosylation:H5N2 on N]C[Common Fixed:Carbamidomethyl on C]STHFTVK	Ascites
H5N2_	QVLFLDTVYGN[N-Glycosylation:H5N2 on N]C[Common Fixed:Carbamidomethyl on C]STHFTVK	Elute
H4N4*	TKPREEQYN[N-Glycosylation:H4N4 on N]STYR	Ascites
H4N4_	TKPREEQYN[N-Glycosylation:H4N4 on N]STYR	Elute
H6N2*	TVLTPATNHMGN[N-Glycosylation:H6N2 on N]VTFTIPANREFK	Ascites
H6N2*	TVDKSTGKPTLYN[N-Glycosylation:H6N2 on N]VSLVM[Common Variable:Oxidation on M]SDTAGTC[Common Fixed:Carbamidomethyl on C]Y	Ascites
H4N3A1F1*	LSLHRPALEDLLLGSEAN[N-Glycosylation:H4N3A1F1 on N]LTC[Common Fixed:Carbamidomethyl on C]TLTGLR	Ascites
H5N5F1*	VDKDLQSLEDILHQVEN[N-Glycosylation:H5N5F1 on N]KTSEVK	Ascites
H5N4A1*	KLPPGLLAN[N-Glycosylation:H5N4A1 on N]FTLLR	Ascites
H10N2*	LSLHRPALEDLLLGSEAN[N-Glycosylation:H10N2 on N]LTC[Common Fixed:Carbamidomethyl on C]TLTGLR	Ascites
H5N4A1F2*	VYKPSAGN[N-Glycosylation:H5N4A1F2 on N]NSLYR	Ascites
H5N4A2*	AREDIFMETLKDIVEYYNDSN[N-Glycosylation:H5N4A2 on N]GSHVLQGR	Ascites
H5N4F2*	KLPPGLLAN[N-Glycosylation:H5N4F2 on N]FTLLR	Ascites
H3N5*	LSLHRPALEDLLLGSEAN[N-Glycosylation:H3N5 on N]LTC[Common Fixed:Carbamidomethyl on C]TLTGLRDASGVTFTWTPSSGK	Ascites
H6N2*	LVLSSEKTVLTPATNHM[Common Variable:Oxidation on M]GN[N-Glycosylation:H6N2 on N]VTFTIPANR	Ascites
H5N2*	LAGKPTHVN[N-Glycosylation:H5N2 on N]VSVVM[Common Variable:Oxidation on M]AEVDGTC[Common Fixed:Carbamidomethyl on C]Y	Ascites
H5N4F2*	QLVEIEKVVLHPN[N-Glycosylation:H5N4F2 on N]YSQVDIGLIK	Ascites
H5N5F1*	YLGN[N-Glycosylation:H5N5F1 on N]ATAIFFLPDEGKLQHLENELTHDIITK	Ascites
H5N4A1F2*	LFGDKSLTFN[N-Glycosylation:H5N4A1F2 on N]ETYQDISELVYGAK	Ascites
H5N4A2*	LINDYVKN[N-Glycosylation:H5N4A2 on N]GTR	Ascites
H5N4A1*	AAINKWVSN[N-Glycosylation:H5N4A1 on N]KTEGR	Ascites
H4N4F1*	EEQYN[N-Glycosylation:H4N4F1 on N]STYRVVSVLTVLHQDWLNGKEYK	Ascites
H5N4A1F2*	QLVEIEKVVLHPN[N-Glycosylation:H5N4A1F2 on N]YSQVDIGLIKLK	Ascites
H5N5F3*	NLASRPYTFHSHGITYYKEHEGAIYPDN[N-Glycosylation:H5N5F3 on N]TTDFQR	Ascites
H5N4A2*	ADTHDEILEGLNFN[N-Glycosylation:H5N4A2 on N]LTEIPEAQIHEGFQELLR	Ascites
H5N4A1F2*	ADTHDEILEGLNFN[N-Glycosylation:H5N4A1F2 on N]LTEIPEAQIHEGFQELLR	Ascites
H5N4A2*	ELHHLQEQN[N-Glycosylation:H5N4A2 on N]VSNAFLDKGEFYIGSK	Ascites
H7N6*	NLASRPYTFHSHGITYYKEHEGAIYPDN[N-Glycosylation:H7N6 on N]TTDFQR	Ascites
H7N2*	TVLTPATNHM[Common Variable:Oxidation on M]GN[N-Glycosylation:H7N2 on N]VTFTIPANR	Ascites
H5N5A1F1*	LQKNN[N-Glycosylation:H5N5A1F1 on N]ITK	Ascites
H5N4F1*	KFQEQN[N-Glycosylation:H5N4F1 on N]ETFQANR	Ascites
H6N5A1*	VVLHPN[N-Glycosylation:H6N5A1 on N]YSQVDIGLIK	Ascites
H5N4A2F1*	VVLHPN[N-Glycosylation:H5N4A2F1 on N]YSQVDIGLIK	Ascites
H5N4A1F3*	MVSHHN[N-Glycosylation:H5N4A1F3 on N]LTTGATLINEQWLLTTAK	Ascites
H4N3A1*	LSLHRPALEDLLLGSEAN[N-Glycosylation:H4N3A1 on N]LTC[Common Fixed:Carbamidomethyl on C]TLTGLR	Ascites
H4N3F2*	LSLHRPALEDLLLGSEAN[N-Glycosylation:H4N3F2 on N]LTC[Common Fixed:Carbamidomethyl on C]TLTGLR	Ascites
H4N5F1*	TPLTAN[N-Glycosylation:H4N5F1 on N]ITK	Ascites
H5N5F1*	TPLTAN[N-Glycosylation:H5N5F1 on N]ITK	Ascites
H4N5F1*	EEQYN[N-Glycosylation:H4N5F1 on N]STYR	Ascites
H3N4F1*	EEQYN[N-Glycosylation:H3N4F1 on N]STYRVVSVLTVLHQDWLNGK	Ascites
H4N5A1F1*	YKN[N-Glycosylation:H4N5A1F1 on N]NSDISSTR	Ascites
H5N5A1F1*	GLTFQQN[N-Glycosylation:H5N5A1F1 on N]ASSMC[Common Fixed:Carbamidomethyl on C]VPDQDTAIR	Ascites
H6N5A3*	SVQEIQATFFYFTPN[N-Glycosylation:H6N5A3 on N]KTEDTIFLR	Ascites
H5N4A1F3*	ELHHLQEQN[N-Glycosylation:H5N4A1F3 on N]VSNAFLDKGEFYIGSK	Ascites
H6N4F2*	MVSHHN[N-Glycosylation:H6N4F2 on N]LTTGATLINEQWLLTTAK	Ascites
H5N4F2*	SWPAVGN[N-Glycosylation:H5N4F2 on N]C[Common Fixed:Carbamidomethyl on C]SSALR	Ascites
H5N4A1F2*	SWPAVGN[N-Glycosylation:H5N4A1F2 on N]C[Common Fixed:Carbamidomethyl on C]SSALR	Ascites
H6N3A1F1*	SNN[N-Glycosylation:H6N3A1F1 on N]PSKGTVEKSGSC[Common Fixed:Carbamidomethyl on C]HR	Ascites
H5N4A1F3*	YLGN[N-Glycosylation:H5N4A1F3 on N]ATAIFFLPDEGKLQHLENELTHDIITK	Ascites
H5N4A2F1*	NLASRPYTFHSHGITYYKEHEGAIYPDN[N-Glycosylation:H5N4A2F1 on N]TTDFQR	Ascites
H5N4A2F1*	YKN[N-Glycosylation:H5N4A2F1 on N]NSDISSTR	Ascites
H5N4A1F2*	REGDHEFLEVPEAQEDVEATFPVHQPGN[N-Glycosylation:H5N4A1F2 on N]YSC[Common Fixed:Carbamidomethyl on C]SYR	Ascites
H5N4A2F1*	SWPAVGN[N-Glycosylation:H5N4A2F1 on N]C[Common Fixed:Carbamidomethyl on C]SSALR	Ascites
H3N3F1*	TKPREEQFN[N-Glycosylation:H3N3F1 on N]STYR	Ascites
H5N4A1F2*	KLPPGLLAN[N-Glycosylation:H5N4A1F2 on N]FTLLR	Ascites
H5N4A1F2*	AAINKWVSN[N-Glycosylation:H5N4A1F2 on N]KTEGR	Ascites
H5N4F2*	ALPQPQN[N-Glycosylation:H5N4F2 on N]VTSLLGC[Common Fixed:Carbamidomethyl on C]TH	Ascites
H9N2*	FSDGLESN[N-Glycosylation:H9N2 on N]SSTQFEVK	Ascites
H3N2F1*	TKPREEQFN[N-Glycosylation:H3N2F1 on N]STFR	Ascites
H3N3F1*	EEQFN[N-Glycosylation:H3N3F1 on N]STFR	Ascites
H6N5A1*	MVSHHN[N-Glycosylation:H6N5A1 on N]LTTGATLINEQWLLTTAK	Ascites
H4N3F1*	TKPREEQYN[N-Glycosylation:H4N3F1 on N]STFR	Ascites
H6N5A2*	MVSHHN[N-Glycosylation:H6N5A2 on N]LTTGATLINEQWLLTTAK	Ascites
H3N4F1*	EEQFN[N-Glycosylation:H3N4F1 on N]STYR	Ascites
H3N2F1*	TKPREEQYN[N-Glycosylation:H3N2F1 on N]STYR	Ascites
H5N5A1F1*	LAGKPTHVN[N-Glycosylation:H5N5A1F1 on N]VSVVMAEVDGTC[Common Fixed:Carbamidomethyl on C]Y	Ascites
H5N4A2*	AALAAFNAQNN[N-Glycosylation:H5N4A2 on N]GSNFQLEEISR	Ascites
H3N4*	TKPREEQFN[N-Glycosylation:H3N4 on N]STFR	Ascites
H3N3*	TKPREEQYN[N-Glycosylation:H3N3 on N]STFR	Ascites
H3N4F1*	DN[N-Glycosylation:H3N4F1 on N]FSSAIAGVVEGDYR	Ascites
H5N4A1F1*	ADGTVNQIEGEATPVN[N-Glycosylation:H5N4A1F1 on N]LTEPAKLEVK	Ascites
H5N4A1*	ESVTDHVNLITPLEKPLQN[N-Glycosylation:H5N4A1 on N]FTLC[Common Fixed:Carbamidomethyl on C]FR	Ascites
H3N5F1*	EEQFN[N-Glycosylation:H3N5F1 on N]STFR	Ascites
H6N5A1F4*	VVLHPN[N-Glycosylation:H6N5A1F4 on N]YSQVDIGLIK	Ascites
H5N3A1*	FVEGSHN[N-Glycosylation:H5N3A1 on N]STVSLTTK	Ascites
H5N3A1_	FVEGSHN[N-Glycosylation:H5N3A1 on N]STVSLTTK	Elute
H5N2*	N[N-Glycosylation:H5N2 on N]GTLVAFR	Ascites
H5N2_	N[N-Glycosylation:H5N2 on N]GTLVAFR	Elute
H5N2*	FVEGSHN[N-Glycosylation:H5N2 on N]STVSLTTK	Ascites
H5N2_	FVEGSHN[N-Glycosylation:H5N2 on N]STVSLTTK	Elute
H5N4A2F1*	VLSN[N-Glycosylation:H5N4A2F1 on N]NSDANLELINTWVAK	Ascites
H5N4A2F1_	VLSN[N-Glycosylation:H5N4A2F1 on N]NSDANLELINTWVAK	Elute
H5N4A1F3*	GVTSVSQIFHSPDLAIRDTFVN[N-Glycosylation:H5N4A1F3 on N]ASR	Ascites
H5N4A1F3_	GVTSVSQIFHSPDLAIRDTFVN[N-Glycosylation:H5N4A1F3 on N]ASR	Elute
H5N4A1*	FVEGSHN[N-Glycosylation:H5N4A1 on N]STVSLTTK	Ascites
H5N4A1_	FVEGSHN[N-Glycosylation:H5N4A1 on N]STVSLTTK	Elute
H5N4A2*	LPTQN[N-Glycosylation:H5N4A2 on N]ITFQTESSVAEQEAEFQSPK	Ascites
H5N4A2_	LPTQN[N-Glycosylation:H5N4A2 on N]ITFQTESSVAEQEAEFQSPK	Elute
H5N4A1F1*	IYSN[N-Glycosylation:H5N4A1F1 on N]HSALESLALIPLQAPLK	Ascites
H5N4A1F1_	IYSN[N-Glycosylation:H5N4A1F1 on N]HSALESLALIPLQAPLK	Elute
H4N4A1*	VDKDLQSLEDILHQVEN[N-Glycosylation:H4N4A1 on N]KTSEVK	Ascites
H4N4A1_	VDKDLQSLEDILHQVEN[N-Glycosylation:H4N4A1 on N]KTSEVK	Elute
H5N4A2*	DQC[Common Fixed:Carbamidomethyl on C]IVDDITYNVN[N-Glycosylation:H5N4A2 on N]DTFHK	Ascites
H5N4A2_	DQC[Common Fixed:Carbamidomethyl on C]IVDDITYNVN[N-Glycosylation:H5N4A2 on N]DTFHK	Elute
H5N4A1F2*	DQC[Common Fixed:Carbamidomethyl on C]IVDDITYNVN[N-Glycosylation:H5N4A1F2 on N]DTFHK	Ascites
H5N4A1F2_	DQC[Common Fixed:Carbamidomethyl on C]IVDDITYNVN[N-Glycosylation:H5N4A1F2 on N]DTFHK	Elute
H5N4A1*	DQC[Common Fixed:Carbamidomethyl on C]IVDDITYNVN[N-Glycosylation:H5N4A1 on N]DTFHKR	Ascites
H5N4A1_	DQC[Common Fixed:Carbamidomethyl on C]IVDDITYNVN[N-Glycosylation:H5N4A1 on N]DTFHKR	Elute
H4N4F1*	KFQEQN[N-Glycosylation:H4N4F1 on N]ETFQANR	Ascites
H4N4F1_	KFQEQN[N-Glycosylation:H4N4F1 on N]ETFQANR	Elute
H4N3F1*	KKSN[N-Glycosylation:H4N3F1 on N]ETQC[Common Fixed:Carbamidomethyl on C]FNFIR	Ascites
H4N3F1_	KKSN[N-Glycosylation:H4N3F1 on N]ETQC[Common Fixed:Carbamidomethyl on C]FNFIR	Elute
H5N4A2*	HAN[N-Glycosylation:H5N4A2 on N]WTLTPLK	Ascites
H5N4A2_	HAN[N-Glycosylation:H5N4A2 on N]WTLTPLK	Elute
H4N3A1F1*	VVLLDPKPVAN[N-Glycosylation:H4N3A1F1 on N]VTC[Common Fixed:Carbamidomethyl on C]VNK	Ascites
H4N3A1F1_	VVLLDPKPVAN[N-Glycosylation:H4N3A1F1 on N]VTC[Common Fixed:Carbamidomethyl on C]VNK	Elute
H5N4F2*	GVTSVSQIFHSPDLAIRDTFVN[N-Glycosylation:H5N4F2 on N]ASR	Ascites
H5N4F2_	GVTSVSQIFHSPDLAIRDTFVN[N-Glycosylation:H5N4F2 on N]ASR	Elute
H3N5F1*	YKN[N-Glycosylation:H3N5F1 on N]NSDISSTR	Ascites
H3N5F1_	YKN[N-Glycosylation:H3N5F1 on N]NSDISSTR	Elute
H5N4A1F1*	VVLLDPKPVAN[N-Glycosylation:H5N4A1F1 on N]VTC[Common Fixed:Carbamidomethyl on C]VNK	Ascites
H5N4A1F1_	VVLLDPKPVAN[N-Glycosylation:H5N4A1F1 on N]VTC[Common Fixed:Carbamidomethyl on C]VNK	Elute
H5N4F1*	TKPREEQYN[N-Glycosylation:H5N4F1 on N]STFR	Ascites
H5N4F1_	TKPREEQYN[N-Glycosylation:H5N4F1 on N]STFR	Elute
H5N4*	TKPREEQYN[N-Glycosylation:H5N4 on N]STFR	Ascites
H5N4_	TKPREEQYN[N-Glycosylation:H5N4 on N]STFR	Elute
H3N3F1*	GN[N-Glycosylation:H3N3F1 on N]FSIGRM[Common Variable:Oxidation on M]TQDLAGTYR	Ascites
H3N3F1_	GN[N-Glycosylation:H3N3F1 on N]FSIGRM[Common Variable:Oxidation on M]TQDLAGTYR	Elute
H4N3F1*	LQFN[N-Glycosylation:H4N3F1 on N]ETFAEM[Common Variable:Oxidation on M]NRR	Ascites
H4N3F1_	LQFN[N-Glycosylation:H4N3F1 on N]ETFAEM[Common Variable:Oxidation on M]NRR	Elute
H5N4F2*	VGQLQLSHN[N-Glycosylation:H5N4F2 on N]LSLVILVPQNLK	Ascites
H5N4F2_	VGQLQLSHN[N-Glycosylation:H5N4F2 on N]LSLVILVPQNLK	Elute
H5N4A2*	N[N-Glycosylation:H5N4A2 on N]ISDGFDGIPDNVDAALALPAHSYSGR	Ascites
H5N4A2_	N[N-Glycosylation:H5N4A2 on N]ISDGFDGIPDNVDAALALPAHSYSGR	Elute
H4N4F1*	LQFN[N-Glycosylation:H4N4F1 on N]ETFAEM[Common Variable:Oxidation on M]NRR	Ascites
H4N4F1_	LQFN[N-Glycosylation:H4N4F1 on N]ETFAEM[Common Variable:Oxidation on M]NRR	Elute
H5N5A1F1*	YLGN[N-Glycosylation:H5N5A1F1 on N]ATAIFFLPDEGKLQHLENELTHDIITK	Ascites
H4N4F2*	VDKDLQSLEDILHQVEN[N-Glycosylation:H4N4F2 on N]KTSEVK	Ascites
H7N4A1*	MVSHHN[N-Glycosylation:H7N4A1 on N]LTTGATLINEQWLLTTAK	Ascites
H5N5A1F1*	ALPQPQN[N-Glycosylation:H5N5A1F1 on N]VTSLLGC[Common Fixed:Carbamidomethyl on C]TH	Ascites
H5N5A1F1*	NLASRPYTFHSHGITYYKEHEGAIYPDN[N-Glycosylation:H5N5A1F1 on N]TTDFQR	Ascites
H5N5F1*	M[Common Variable:Oxidation on M]VSHHN[N-Glycosylation:H5N5F1 on N]LTTGATLINEQWLLTTAK	Ascites
H5N5F1*	MVSHHN[N-Glycosylation:H5N5F1 on N]LTTGATLINEQWLLTTAK	Ascites
H5N4*	M[Common Variable:Oxidation on M]VSHHN[N-Glycosylation:H5N4 on N]LTTGATLINEQWLLTTAK	Ascites
H4N5F1*	VDKDLQSLEDILHQVEN[N-Glycosylation:H4N5F1 on N]KTSEVK	Ascites
H6N2*	TVLTPATNHM[Common Variable:Oxidation on M]GN[N-Glycosylation:H6N2 on N]VTFTIPANREFK	Ascites
H3N4F1*	MFSLPLN[N-Glycosylation:H3N4F1 on N]C[Common Fixed:Carbamidomethyl on C]SPDHIRR	Ascites
H4N5A1*	LSLHRPALEDLLLGSEAN[N-Glycosylation:H4N5A1 on N]LTC[Common Fixed:Carbamidomethyl on C]TLTGLRDASGVTFTWTPSSGK	Ascites
H5N4A1*	LSLHRPALEDLLLGSEAN[N-Glycosylation:H5N4A1 on N]LTC[Common Fixed:Carbamidomethyl on C]TLTGLRDASGVTFTWTPSSGK	Ascites
H6N2*	TVLTPATNHM[Common Variable:Oxidation on M]GN[N-Glycosylation:H6N2 on N]VTFTIPANREFKSEK	Ascites
H6N2*	LVLSSEKTVLTPATNHMGN[N-Glycosylation:H6N2 on N]VTFTIPANREFK	Ascites
H5N4A2*	AN[N-Glycosylation:H5N4A2 on N]ISHKDMQLGR	Ascites
H5N2*	TIDRLAGKPTHVN[N-Glycosylation:H5N2 on N]VSVVM[Common Variable:Oxidation on M]AEVDGTC[Common Fixed:Carbamidomethyl on C]Y	Ascites
H5N4A1F3*	QLVEIEKVVLHPN[N-Glycosylation:H5N4A1F3 on N]YSQVDIGLIK	Ascites
H5N4A2*	ESKPLTAQQTTKLDAPTNLQFVN[N-Glycosylation:H5N4A2 on N]ETDSTVLVR	Ascites
H5N5A1F1*	ADTHDEILEGLNFN[N-Glycosylation:H5N5A1F1 on N]LTEIPEAQIHEGFQELLR	Ascites
H5N5F3*	MVSHHN[N-Glycosylation:H5N5F3 on N]LTTGATLINEQWLLTTAK	Ascites
H5N5A1F2*	NLASRPYTFHSHGITYYKEHEGAIYPDN[N-Glycosylation:H5N5A1F2 on N]TTDFQR	Ascites
H4N4*	TSQLDPPALQAPRPLPQLLDDPHEVEKSGLLN[N-Glycosylation:H4N4 on N]M[Common Variable:Oxidation on M]TK	Ascites
H6N5A1*	QLVEIEKVVLHPN[N-Glycosylation:H6N5A1 on N]YSQVDIGLIK	Ascites
H5N4A1*	APDKNVIFSPLSISTALAFLSLGAHN[N-Glycosylation:H5N4A1 on N]TTLTEILK	Ascites
H5N4F2*	APDKNVIFSPLSISTALAFLSLGAHN[N-Glycosylation:H5N4F2 on N]TTLTEILK	Ascites
H10N2*	YLGN[N-Glycosylation:H10N2 on N]ATAIFFLPDEGKLQHLENELTHDIITK	Ascites
H5N5F1*	ADTHDEILEGLNFN[N-Glycosylation:H5N5F1 on N]LTEIPEAQIHEGFQELLR	Ascites
H5N4A1F3*	ADTHDEILEGLNFN[N-Glycosylation:H5N4A1F3 on N]LTEIPEAQIHEGFQELLR	Ascites
H5N4F2*	FVEGSHN[N-Glycosylation:H5N4F2 on N]STVSLTTK	Ascites
H5N4A1*	VHN[N-Glycosylation:H5N4A1 on N]GSEILFSYFQDLVITLPFELRK	Ascites
H5N4F2*	VHN[N-Glycosylation:H5N4F2 on N]GSEILFSYFQDLVITLPFELRK	Ascites
H5N4A2*	FSLLGHASISC[Common Fixed:Carbamidomethyl on C]TVEN[N-Glycosylation:H5N4A2 on N]ETIGVWRPSPPTC[Common Fixed:Carbamidomethyl on C]EK	Ascites
H5N4A2*	EHEGAIYPDN[N-Glycosylation:H5N4A2 on N]TTDFQR	Ascites
H5N2*	QSVPAHFVALN[N-Glycosylation:H5N2 on N]GSK	Ascites
H4N4A1F1*	LQFN[N-Glycosylation:H4N4A1F1 on N]ETFAEM[Common Variable:Oxidation on M]NRR	Ascites
H4N5F1*	LQKNN[N-Glycosylation:H4N5F1 on N]ITK	Ascites
H5N4A1F1*	LQKNN[N-Glycosylation:H5N4A1F1 on N]ITK	Ascites
H5N4A1F2*	VDKDLQSLEDILHQVEN[N-Glycosylation:H5N4A1F2 on N]KTSEVK	Ascites
H5N4A1*	HEEGHMLN[N-Glycosylation:H5N4A1 on N]C[Common Fixed:Carbamidomethyl on C]TC[Common Fixed:Carbamidomethyl on C]FGQGR	Ascites
H5N4A1F2*	HEEGHMLN[N-Glycosylation:H5N4A1F2 on N]C[Common Fixed:Carbamidomethyl on C]TC[Common Fixed:Carbamidomethyl on C]FGQGR	Ascites
H5N4A2*	LDAPTNLQFVN[N-Glycosylation:H5N4A2 on N]ETDSTVLVR	Ascites
H5N4A1F1*	VVLHPN[N-Glycosylation:H5N4A1F1 on N]YSQVDIGLIK	Ascites
H6N5A3*	MVSHHN[N-Glycosylation:H6N5A3 on N]LTTGATLINEQWLLTTAK	Ascites
H6N2*	LAGKPTHVN[N-Glycosylation:H6N2 on N]VSVVMAEVDGTC[Common Fixed:Carbamidomethyl on C]Y	Ascites
H6N2*	LSLHRPALEDLLLGSEAN[N-Glycosylation:H6N2 on N]LTC[Common Fixed:Carbamidomethyl on C]TLTGLR	Ascites
H5N4A1F1*	EEQYN[N-Glycosylation:H5N4A1F1 on N]STYR	Ascites
H6N2*	STGKPTLYN[N-Glycosylation:H6N2 on N]VSLVMSDTAGTC[Common Fixed:Carbamidomethyl on C]Y	Ascites
H8N2*	STGKPTLYN[N-Glycosylation:H8N2 on N]VSLVMSDTAGTC[Common Fixed:Carbamidomethyl on C]Y	Ascites
H4N5A1F1*	GLTFQQN[N-Glycosylation:H4N5A1F1 on N]ASSMC[Common Fixed:Carbamidomethyl on C]VPDQDTAIR	Ascites
H4N4F1*	PSAGN[N-Glycosylation:H4N4F1 on N]VSTHPSLSQR	Ascites
H3N4F1*	N[N-Glycosylation:H3N4F1 on N]DSLPSESTSHRWR	Ascites
H4N5A1F1*	IFAM[Common Variable:Oxidation on M]DEN[N-Glycosylation:H4N5A1F1 on N]LSSIMER	Ascites
H5N5A1F2*	ADTHDEILEGLNFN[N-Glycosylation:H5N5A1F2 on N]LTEIPEAQIHEGFQELLR	Ascites
H6N5A2*	ADTHDEILEGLNFN[N-Glycosylation:H6N5A2 on N]LTEIPEAQIHEGFQELLR	Ascites
H5N4A1*	ADGTVNQIEGEATPVN[N-Glycosylation:H5N4A1 on N]LTEPAKLEVK	Ascites
H5N4A1*	FSLLGHASISC[Common Fixed:Carbamidomethyl on C]TVEN[N-Glycosylation:H5N4A1 on N]ETIGVWRPSPPTC[Common Fixed:Carbamidomethyl on C]EK	Ascites
H3N4F1*	YTLIDYN[N-Glycosylation:H3N4F1 on N]ISPDPEK	Ascites
H5N4A1F2*	EHEGAIYPDN[N-Glycosylation:H5N4A1F2 on N]TTDFQR	Ascites
H5N4F2*	ELHHLQEQN[N-Glycosylation:H5N4F2 on N]VSNAFLDKGEFYIGSK	Ascites
H5N4A2*	EWEKELHHLQEQN[N-Glycosylation:H5N4A2 on N]VSNAFLDKGEFYIGSK	Ascites
H5N4A1F2*	EWEKELHHLQEQN[N-Glycosylation:H5N4A1F2 on N]VSNAFLDKGEFYIGSK	Ascites
H5N4A2*	NLASRPYTFHSHGITYYKEHEGAIYPDN[N-Glycosylation:H5N4A2 on N]TTDFQR	Ascites
H5N4A2*	GLN[N-Glycosylation:H5N4A2 on N]VTLSSTGR	Ascites
H3N4F1*	FGQPSLFGQN[N-Glycosylation:H3N4F1 on N]STLSGK	Ascites
H4N5F1*	KFQEQN[N-Glycosylation:H4N5F1 on N]ETFQANR	Ascites
H5N4A1F3*	VVLHPN[N-Glycosylation:H5N4A1F3 on N]YSQVDIGLIK	Ascites
H5N4A1F2*	NLFLN[N-Glycosylation:H5N4A1F2 on N]HSENATAK	Ascites
H6N4A1*	MVSHHN[N-Glycosylation:H6N4A1 on N]LTTGATLINEQWLLTTAK	Ascites
H7N4F1*	MVSHHN[N-Glycosylation:H7N4F1 on N]LTTGATLINEQWLLTTAK	Ascites
H5N4A1F1*	M[Common Variable:Oxidation on M]VASQAYN[N-Glycosylation:H5N4A1F1 on N]LTSALMR	Ascites
H5N4*	ADTHDEILEGLNFN[N-Glycosylation:H5N4 on N]LTEIPEAQIHEGFQELLR	Ascites
H5N4A1F1*	ADTHDEILEGLNFN[N-Glycosylation:H5N4A1F1 on N]LTEIPEAQIHEGFQELLR	Ascites
H5N5A2*	YLGN[N-Glycosylation:H5N5A2 on N]ATAIFFLPDEGKLQHLENELTHDIITK	Ascites
H6N5A1F3*	ADTHDEILEGLNFN[N-Glycosylation:H6N5A1F3 on N]LTEIPEAQIHEGFQELLR	Ascites
H5N4F2*	FN[N-Glycosylation:H5N4F2 on N]SSYLQGTNQITGR	Ascites
H5N4F2*	FSLLGHASISC[Common Fixed:Carbamidomethyl on C]TVEN[N-Glycosylation:H5N4F2 on N]ETIGVWRPSPPTC[Common Fixed:Carbamidomethyl on C]EK	Ascites
H5N4A2F1*	ELHHLQEQN[N-Glycosylation:H5N4A2F1 on N]VSNAFLDKGEFYIGSK	Ascites
H6N2*	QSVPAHFVALN[N-Glycosylation:H6N2 on N]GSK	Ascites
H5N4A1*	IPC[Common Fixed:Carbamidomethyl on C]SQPPQIEHGTIN[N-Glycosylation:H5N4A1 on N]SSR	Ascites
H5N4F1*	HEEGHMLN[N-Glycosylation:H5N4F1 on N]C[Common Fixed:Carbamidomethyl on C]TC[Common Fixed:Carbamidomethyl on C]FGQGR	Ascites
H4N4A1F1*	EEQYN[N-Glycosylation:H4N4A1F1 on N]STYR	Ascites
H6N2*	LVLSSEKTVLTPATNHMGN[N-Glycosylation:H6N2 on N]VTFTIPANR	Ascites
H5N4F2*	LSLHRPALEDLLLGSEAN[N-Glycosylation:H5N4F2 on N]LTC[Common Fixed:Carbamidomethyl on C]TLTGLRDASGVTFTWTPSSGK	Ascites
H5N4A2*	QLAHQSN[N-Glycosylation:H5N4A2 on N]STNIFFSPVSIATAFAMLSLGTK	Ascites
H5N4A2*	SDHGSSISC[Common Fixed:Carbamidomethyl on C]QPPAEIPGYLPADTVHLAVEFFN[N-Glycosylation:H5N4A2 on N]LTHLPANLLQGASK	Ascites
H5N4A1F2*	SHEIWTHSC[Common Fixed:Carbamidomethyl on C]PQSPGN[N-Glycosylation:H5N4A1F2 on N]GTDASH	Ascites
H5N4A2*	QLAHQSN[N-Glycosylation:H5N4A2 on N]STNIFFSPVSIATAFAM[Common Variable:Oxidation on M]LSLGTK	Ascites
H5N5F2*	LSLHRPALEDLLLGSEAN[N-Glycosylation:H5N5F2 on N]LTC[Common Fixed:Carbamidomethyl on C]TLTGLRDASGVTFTWTPSSGK	Ascites
H5N4F2*	LSLHRPALEDLLLGSEAN[N-Glycosylation:H5N4F2 on N]LTC[Common Fixed:Carbamidomethyl on C]TLTGLRDASGATFTWTPSSGK	Ascites
H5N4A2F1*	QLAHQSN[N-Glycosylation:H5N4A2F1 on N]STNIFFSPVSIATAFAMLSLGTK	Ascites
H6N5A3F1*	SVQEIQATFFYFTPN[N-Glycosylation:H6N5A3F1 on N]KTEDTIFLR	Ascites
H5N4A1*	QLAHQSN[N-Glycosylation:H5N4A1 on N]STNIFFSPVSIATAFAMLSLGTK	Ascites
H4N5F2*	LSLHRPALEDLLLGSEAN[N-Glycosylation:H4N5F2 on N]LTC[Common Fixed:Carbamidomethyl on C]TLTGLRDASGVTFTWTPSSGK	Ascites
H5N4A2*	YAEDKFN[N-Glycosylation:H5N4A2 on N]ETTEK	Ascites
H8N7F1*	SVQEIQATFFYFTPN[N-Glycosylation:H8N7F1 on N]KTEDTIFLR	Ascites
H5N4A2*	QLVLKAPDKNVIFSPLSISTALAFLSLGAHN[N-Glycosylation:H5N4A2 on N]TTLTEILK	Ascites
H6N5A2*	SVQEIQATFFYFTPN[N-Glycosylation:H6N5A2 on N]KTEDTIFLR	Ascites
H6N5A2F1*	SVQEIQATFFYFTPN[N-Glycosylation:H6N5A2F1 on N]KTEDTIFLR	Ascites
H5N4A2*	ILRQQQHLFGSN[N-Glycosylation:H5N4A2 on N]VTDC[Common Fixed:Carbamidomethyl on C]SGNFC[Common Fixed:Carbamidomethyl on C]LFR	Ascites
H5N4A2*	LFGDKSLTFN[N-Glycosylation:H5N4A2 on N]ETYQDISELVYGAK	Ascites
H5N4A1F3*	QQQHLFGSN[N-Glycosylation:H5N4A1F3 on N]VTDC[Common Fixed:Carbamidomethyl on C]SGNFC[Common Fixed:Carbamidomethyl on C]LFR	Ascites
H5N4A2F1*	QQQHLFGSN[N-Glycosylation:H5N4A2F1 on N]VTDC[Common Fixed:Carbamidomethyl on C]SGNFC[Common Fixed:Carbamidomethyl on C]LFR	Ascites
H5N4A2*	LSLHRPALEDLLLGSEAN[N-Glycosylation:H5N4A2 on N]LTC[Common Fixed:Carbamidomethyl on C]TLTGLR	Ascites
H4N4F2*	LSLHRPALEDLLLGSEAN[N-Glycosylation:H4N4F2 on N]LTC[Common Fixed:Carbamidomethyl on C]TLTGLRDASGVTFTWTPSSGK	Ascites
H6N5A1F3*	SVQEIQATFFYFTPN[N-Glycosylation:H6N5A1F3 on N]KTEDTIFLR	Ascites
H5N4A2*	LEPVHLQLQC[Common Fixed:Carbamidomethyl on C]MSQEQLAQVAAN[N-Glycosylation:H5N4A2 on N]ATKEFTEAFLGC[Common Fixed:Carbamidomethyl on C]PAIHPR	Ascites
H7N6A1F2*	SVQEIQATFFYFTPN[N-Glycosylation:H7N6A1F2 on N]KTEDTIFLR	Ascites
H8N7A1*	SVQEIQATFFYFTPN[N-Glycosylation:H8N7A1 on N]KTEDTIFLR	Ascites
H5N4A1*	QLVEIEKVVLHPN[N-Glycosylation:H5N4A1 on N]YSQVDIGLIK	Ascites
H6N5A1*	SVQEIQATFFYFTPN[N-Glycosylation:H6N5A1 on N]KTEDTIFLR	Ascites
H5N4A1F2*	VC[Common Fixed:Carbamidomethyl on C]QDC[Common Fixed:Carbamidomethyl on C]PLLAPLN[N-Glycosylation:H5N4A1F2 on N]DTRVVHAAK	Ascites
H5N4A2*	LSSWVLLMKYLGN[N-Glycosylation:H5N4A2 on N]ATAIFFLPDEGKLQHLENELTHDIITK	Ascites
H6N5A1F2*	QLVEIEKVVLHPN[N-Glycosylation:H6N5A1F2 on N]YSQVDIGLIK	Ascites
H5N4A2*	VC[Common Fixed:Carbamidomethyl on C]QDC[Common Fixed:Carbamidomethyl on C]PLLAPLN[N-Glycosylation:H5N4A2 on N]DTRVVHAAK	Ascites
H5N4A2*	NAHGEEKEN[N-Glycosylation:H5N4A2 on N]LTAR	Ascites
H5N4A2*	IC[Common Fixed:Carbamidomethyl on C]AMEGLPQKHN[N-Glycosylation:H5N4A2 on N]FSHC[Common Fixed:Carbamidomethyl on C]C[Common Fixed:Carbamidomethyl on C]SK	Ascites
H5N4F2*	QQQHLFGSN[N-Glycosylation:H5N4F2 on N]VTDC[Common Fixed:Carbamidomethyl on C]SGNFC[Common Fixed:Carbamidomethyl on C]LFR	Ascites
H6N5A1F4*	SVQEIQATFFYFTPN[N-Glycosylation:H6N5A1F4 on N]KTEDTIFLR	Ascites
H5N4A1F2*	KLINDYVKN[N-Glycosylation:H5N4A1F2 on N]GTR	Ascites
H5N4A1F1*	TKPREEQYN[N-Glycosylation:H5N4A1F1 on N]STFR	Ascites
H5N5F1*	TKPREEQYN[N-Glycosylation:H5N5F1 on N]STYR	Ascites
H5N5F1*	QLVEIEKVVLHPN[N-Glycosylation:H5N5F1 on N]YSQVDIGLIK	Ascites
H10N2*	MVSHHN[N-Glycosylation:H10N2 on N]LTTGATLINEQWLLTTAK	Ascites
H7N6A1*	SVQEIQATFFYFTPN[N-Glycosylation:H7N6A1 on N]KTEDTIFLR	Ascites
H5N4A1F1*	M[Common Variable:Oxidation on M]VSHHN[N-Glycosylation:H5N4A1F1 on N]LTTGATLINEQWLLTTAK	Ascites
H5N4A1F2*	LPPGLLAN[N-Glycosylation:H5N4A1F2 on N]FTLLR	Ascites
H5N4A1F2*	LEPVHLQLQC[Common Fixed:Carbamidomethyl on C]MSQEQLAQVAAN[N-Glycosylation:H5N4A1F2 on N]ATKEFTEAFLGC[Common Fixed:Carbamidomethyl on C]PAIHPR	Ascites
H5N4A1*	ILRQQQHLFGSN[N-Glycosylation:H5N4A1 on N]VTDC[Common Fixed:Carbamidomethyl on C]SGNFC[Common Fixed:Carbamidomethyl on C]LFR	Ascites
H5N4F1*	TKPREEQFN[N-Glycosylation:H5N4F1 on N]STYR	Ascites
H5N4A1F2*	AREDIFMETLKDIVEYYNDSN[N-Glycosylation:H5N4A1F2 on N]GSHVLQGR	Ascites
H4N3F1*	TKPREEQFN[N-Glycosylation:H4N3F1 on N]STYR	Ascites
H6N3*	LSLHRPALEDLLLGSEAN[N-Glycosylation:H6N3 on N]LTC[Common Fixed:Carbamidomethyl on C]TLTGLR	Ascites
H5N4A2*	EN[N-Glycosylation:H5N4A2 on N]GTISR	Ascites
H5N4A2F1*	ALPQPQN[N-Glycosylation:H5N4A2F1 on N]VTSLLGC[Common Fixed:Carbamidomethyl on C]TH	Ascites
H6N5A1F2*	SVQEIQATFFYFTPN[N-Glycosylation:H6N5A1F2 on N]KTEDTIFLR	Ascites
H5N4A2*	LGAC[Common Fixed:Carbamidomethyl on C]N[N-Glycosylation:H5N4A2 on N]DTLQQLMEVFKFDTISEK	Ascites
H4N5F1*	TKPREEQFN[N-Glycosylation:H4N5F1 on N]STYR	Ascites
H4N4A1F1*	TKPREEQFN[N-Glycosylation:H4N4A1F1 on N]STYR	Ascites
H7N6A2F1*	QDQC[Common Fixed:Carbamidomethyl on C]IYN[N-Glycosylation:H7N6A2F1 on N]TTYLNVQR	Ascites
H7N6A1F3*	QDQC[Common Fixed:Carbamidomethyl on C]IYN[N-Glycosylation:H7N6A1F3 on N]TTYLNVQR	Ascites
H6N5A1F2*	MVSHHN[N-Glycosylation:H6N5A1F2 on N]LTTGATLINEQWLLTTAK	Ascites
H6N5A3F1*	QDQC[Common Fixed:Carbamidomethyl on C]IYN[N-Glycosylation:H6N5A3F1 on N]TTYLNVQR	Ascites
H6N5A3F1*	KLINDYVKN[N-Glycosylation:H6N5A3F1 on N]GTR	Ascites
H5N6F1*	LSLHRPALEDLLLGSEAN[N-Glycosylation:H5N6F1 on N]LTC[Common Fixed:Carbamidomethyl on C]TLTGLR	Ascites
H5N4F1*	YKN[N-Glycosylation:H5N4F1 on N]NSDISSTR	Ascites
H5N4F2*	ILRQQQHLFGSN[N-Glycosylation:H5N4F2 on N]VTDC[Common Fixed:Carbamidomethyl on C]SGNFC[Common Fixed:Carbamidomethyl on C]LFR	Ascites
H5N4A1F1*	LQFN[N-Glycosylation:H5N4A1F1 on N]ETFAEM[Common Variable:Oxidation on M]NRR	Ascites
H5N4A1F2*	DKLAAC[Common Fixed:Carbamidomethyl on C]LEGNC[Common Fixed:Carbamidomethyl on C]AEGLGTNYRGHVN[N-Glycosylation:H5N4A1F2 on N]ITR	Ascites
H5N2*	TVLTPATNHMGN[N-Glycosylation:H5N2 on N]VTFTIPANREFK	Ascites
H3N3F1*	KM[Common Variable:Oxidation on M]GSN[N-Glycosylation:H3N3F1 on N]LTASEEEFLR	Ascites
H7N6A3*	QDQC[Common Fixed:Carbamidomethyl on C]IYN[N-Glycosylation:H7N6A3 on N]TTYLNVQR	Ascites
H5N5A1F1*	TIDRLAGKPTHVN[N-Glycosylation:H5N5A1F1 on N]VSVVMAEVDGTC[Common Fixed:Carbamidomethyl on C]Y	Ascites
H5N4A1F1*	TIDRLAGKPTHVN[N-Glycosylation:H5N4A1F1 on N]VSVVMAEVDGTC[Common Fixed:Carbamidomethyl on C]Y	Ascites
H5N4A1F2*	AREDIFMETLKDIVEYYN[N-Glycosylation:H5N4A1F2 on N]DSNGSHVLQGR	Ascites
H2N2F1*	TKPREEQYN[N-Glycosylation:H2N2F1 on N]STYR	Ascites
H5N4A2F1*	SVQEIQATFFYFTPN[N-Glycosylation:H5N4A2F1 on N]KTEDTIFLR	Ascites
H5N4A1F2*	QLVLKAPDKNVIFSPLSISTALAFLSLGAHN[N-Glycosylation:H5N4A1F2 on N]TTLTEILK	Ascites
H5N4A1F2*	QQQHLFGSN[N-Glycosylation:H5N4A1F2 on N]VTDC[Common Fixed:Carbamidomethyl on C]SGNFC[Common Fixed:Carbamidomethyl on C]LFRSETK	Ascites
H5N4A1F3*	ILRQQQHLFGSN[N-Glycosylation:H5N4A1F3 on N]VTDC[Common Fixed:Carbamidomethyl on C]SGNFC[Common Fixed:Carbamidomethyl on C]LFR	Ascites
H5N5F1*	YKN[N-Glycosylation:H5N5F1 on N]NSDISSTR	Ascites
H9N8F1*	SVQEIQATFFYFTPN[N-Glycosylation:H9N8F1 on N]KTEDTIFLR	Ascites
H2N2F1*	KDAPSSSSSN[N-Glycosylation:H2N2F1 on N]STSNEASGTSSEKGR	Ascites
H3N2F1*	SYN[N-Glycosylation:H3N2F1 on N]DSVDPR	Ascites
H5N4A2*	LAN[N-Glycosylation:H5N4A2 on N]LTQGEDQYYLR	Ascites
H7N6A1F3*	SVQEIQATFFYFTPN[N-Glycosylation:H7N6A1F3 on N]KTEDTIFLR	Ascites
H5N4A1F3*	SWPAVGN[N-Glycosylation:H5N4A1F3 on N]C[Common Fixed:Carbamidomethyl on C]SSALR	Ascites
H6N5A2F1*	MVSHHN[N-Glycosylation:H6N5A2F1 on N]LTTGATLINEQWLLTTAK	Ascites
H6N5A1F3*	MVSHHN[N-Glycosylation:H6N5A1F3 on N]LTTGATLINEQWLLTTAK	Ascites
H5N4A1F1*	LAGKPTHVN[N-Glycosylation:H5N4A1F1 on N]VSVVMAEVDGTC[Common Fixed:Carbamidomethyl on C]Y	Ascites
H5N5F3*	TIDRLAGKPTHVN[N-Glycosylation:H5N5F3 on N]VSVVMAEVDGTC[Common Fixed:Carbamidomethyl on C]Y	Ascites
H5N4A1F1*	LSLHRPALEDLLLGSEAN[N-Glycosylation:H5N4A1F1 on N]LTC[Common Fixed:Carbamidomethyl on C]TLTGLR	Ascites
H6N5A1F4*	QLVEIEKVVLHPN[N-Glycosylation:H6N5A1F4 on N]YSQVDIGLIK	Ascites
H5N4A1*	KLINDYVKN[N-Glycosylation:H5N4A1 on N]GTR	Ascites
H5N4F1*	LQFN[N-Glycosylation:H5N4F1 on N]ETFAEM[Common Variable:Oxidation on M]NRR	Ascites
H5N5A1*	MVSHHN[N-Glycosylation:H5N5A1 on N]LTTGATLINEQWLLTTAK	Ascites
H5N4A1F2*	ILRQQQHLFGSN[N-Glycosylation:H5N4A1F2 on N]VTDC[Common Fixed:Carbamidomethyl on C]SGNFC[Common Fixed:Carbamidomethyl on C]LFR	Ascites
H5N4A2*	DKLAAC[Common Fixed:Carbamidomethyl on C]LEGNC[Common Fixed:Carbamidomethyl on C]AEGLGTNYRGHVN[N-Glycosylation:H5N4A2 on N]ITR	Ascites
H4N5*	TKPREEQFN[N-Glycosylation:H4N5 on N]STYR	Ascites
H5N4A1F2*	NQGN[N-Glycosylation:H5N4A1F2 on N]FSVVGTVLAATQAEKAVANFDR	Ascites
H7N6A1F1*	SVQEIQATFFYFTPN[N-Glycosylation:H7N6A1F1 on N]KTEDTIFLR	Ascites
H7N6A2*	SVQEIQATFFYFTPN[N-Glycosylation:H7N6A2 on N]KTEDTIFLR	Ascites
H5N4A1*	LINDYVKN[N-Glycosylation:H5N4A1 on N]GTR	Ascites
H5N4A1F2*	LINDYVKN[N-Glycosylation:H5N4A1F2 on N]GTR	Ascites
H5N4A2*	FGC[Common Fixed:Carbamidomethyl on C]EIENN[N-Glycosylation:H5N4A2 on N]RSSGAFWK	Ascites
H5N4A1F2*	HAN[N-Glycosylation:H5N4A1F2 on N]WTLTPLK	Ascites
H6N5A3F1*	NAHGEEKEN[N-Glycosylation:H6N5A3F1 on N]LTAR	Ascites
H3N4F1*	GN[N-Glycosylation:H3N4F1 on N]KSYLEGSSDNQLK	Ascites
H3N2F1*	KKSN[N-Glycosylation:H3N2F1 on N]ETQC[Common Fixed:Carbamidomethyl on C]FNFIR	Ascites
H5N4A1F2*	VYIHPFHLVIHN[N-Glycosylation:H5N4A1F2 on N]ESTC[Common Fixed:Carbamidomethyl on C]EQLAK	Ascites
H10N2*	VVLHPN[N-Glycosylation:H10N2 on N]YSQVDIGLIK	Ascites
H5N4A1F1*	SWPAVGN[N-Glycosylation:H5N4A1F1 on N]C[Common Fixed:Carbamidomethyl on C]SSALR	Ascites
H5N5F1*	LSLHRPALEDLLLGSEAN[N-Glycosylation:H5N5F1 on N]LTC[Common Fixed:Carbamidomethyl on C]TLTGLRDASGVTFTWTPSSGK	Ascites
H3N5F1*	LQFN[N-Glycosylation:H3N5F1 on N]ETFAEM[Common Variable:Oxidation on M]NRR	Ascites
H4N4F1*	GN[N-Glycosylation:H4N4F1 on N]FSIGRM[Common Variable:Oxidation on M]TQDLAGTYR	Ascites
H4N4F1*	YKN[N-Glycosylation:H4N4F1 on N]NSDISSTR	Ascites
H5N5A1F1*	KN[N-Glycosylation:H5N5A1F1 on N]SSTSTSSSGSR	Ascites
H6N3A1F1*	YKN[N-Glycosylation:H6N3A1F1 on N]NSDISSTR	Ascites
H4N4F1*	SGTHLPSNTKN[N-Glycosylation:H4N4F1 on N]NSSM[Common Variable:Oxidation on M]VGK	Ascites
H5N4A2*	KAFITN[N-Glycosylation:H5N4A2 on N]FSMIIDGMTYPGIIKEK	Ascites
H4N4A1F1*	TKPREEQYN[N-Glycosylation:H4N4A1F1 on N]STFR	Ascites
H4N4A1F1*	KKSN[N-Glycosylation:H4N4A1F1 on N]ETQC[Common Fixed:Carbamidomethyl on C]FNFIR	Ascites
H4N6F1*	LSLHRPALEDLLLGSEAN[N-Glycosylation:H4N6F1 on N]LTC[Common Fixed:Carbamidomethyl on C]TLTGLR	Ascites
H5N3A1F1*	YKN[N-Glycosylation:H5N3A1F1 on N]NSDISSTR	Ascites
H6N3A1*	YKN[N-Glycosylation:H6N3A1 on N]NSDISSTR	Ascites
H5N4A2*	LGN[N-Glycosylation:H5N4A2 on N]WSAMPSC[Common Fixed:Carbamidomethyl on C]K	Ascites
H7N2*	TVDKSTGKPTLYN[N-Glycosylation:H7N2 on N]VSLVM[Common Variable:Oxidation on M]SDTAGTC[Common Fixed:Carbamidomethyl on C]Y	Ascites
H2N2F1*	TKPREEQFN[N-Glycosylation:H2N2F1 on N]STFR	Ascites
H5N4A2*	KQLVEIEKVVLHPN[N-Glycosylation:H5N4A2 on N]YSQVDIGLIK	Ascites
H3N4F1*	LN[N-Glycosylation:H3N4F1 on N]QSDSIEDPNSPAGR	Ascites
H5N4A2*	ELHTADSVVN[N-Glycosylation:H5N4A2 on N]GSAQADVPK	Ascites
H3N4*	LVKNN[N-Glycosylation:H3N4 on N]ASTSYDVTAKSITPLGGFPHYGEVNNDFVMLK	Ascites
H4N3F1*	RKEPTEN[N-Glycosylation:H4N3F1 on N]ISGSC[Common Fixed:Carbamidomethyl on C]K	Ascites
H7N6*	LAGKPTHVN[N-Glycosylation:H7N6 on N]VSVVMAEVDGTC[Common Fixed:Carbamidomethyl on C]Y	Ascites
H3N5F1*	HYTN[N-Glycosylation:H3N5F1 on N]SSQDVTVPC[Common Fixed:Carbamidomethyl on C]R	Ascites
H4N5F1*	HYTN[N-Glycosylation:H4N5F1 on N]SSQDVTVPC[Common Fixed:Carbamidomethyl on C]R	Ascites
H3N3*	LSLHRPALEDLLLGSEAN[N-Glycosylation:H3N3 on N]LTC[Common Fixed:Carbamidomethyl on C]TLTGLR	Ascites
H5N5F1*	TKPREEQFN[N-Glycosylation:H5N5F1 on N]STFR	Ascites
H6N2*	LMSTEASQN[N-Glycosylation:H6N2 on N]ITYHC[Common Fixed:Carbamidomethyl on C]K	Ascites
H5N4A2*	SKWN[N-Glycosylation:H5N4A2 on N]ITMESYVVHTNYDEYAIFLTK	Ascites
H5N4A2*	WVLTAAHC[Common Fixed:Carbamidomethyl on C]LLYPPWDKN[N-Glycosylation:H5N4A2 on N]FTENDLLVR	Ascites
H5N4A1F2*	WVLTAAHC[Common Fixed:Carbamidomethyl on C]LLYPPWDKN[N-Glycosylation:H5N4A1F2 on N]FTENDLLVR	Ascites
H5N4A1F1*	RNPPMGGNVVIFDTVITNQEEPYQN[N-Glycosylation:H5N4A1F1 on N]HSGR	Ascites
H5N5A1F1*	M[Common Variable:Oxidation on M]VSHHN[N-Glycosylation:H5N5A1F1 on N]LTTGATLINEQWLLTTAK	Ascites
H4N5F1*	TKPREEQYN[N-Glycosylation:H4N5F1 on N]STFR	Ascites
H4N5A1F1*	TKPREEQYN[N-Glycosylation:H4N5A1F1 on N]STYR	Ascites
H4N4*	TKPREEQYN[N-Glycosylation:H4N4 on N]STFR	Ascites
H6N5A2F1*	EN[N-Glycosylation:H6N5A2F1 on N]GTVSR	Ascites
H5N4F2*	SVQEIQATFFYFTPN[N-Glycosylation:H5N4F2 on N]KTEDTIFLR	Ascites
H3N4*	TKPREEQYN[N-Glycosylation:H3N4 on N]STFR	Ascites
H4N4*	TKPREEQFN[N-Glycosylation:H4N4 on N]STFR	Ascites
H4N4A1*	TKPREEQYN[N-Glycosylation:H4N4A1 on N]STYR	Ascites
H5N5F1*	HYTN[N-Glycosylation:H5N5F1 on N]SSQDVTVPC[Common Fixed:Carbamidomethyl on C]R	Ascites
H5N4A1F1*	SHN[N-Glycosylation:H5N4A1F1 on N]RSEEFLIAGK	Ascites
H3N3*	TKPREEQFN[N-Glycosylation:H3N3 on N]STFR	Ascites
H3N5F1*	QRNPN[N-Glycosylation:H3N5F1 on N]PSC[Common Fixed:Carbamidomethyl on C]AAAETGAR	Ascites
H5N4A2*	N[N-Glycosylation:H5N4A2 on N]DTKVLDAMPHHWIR	Ascites
H6N4F1*	KM[Common Variable:Oxidation on M]GN[N-Glycosylation:H6N4F1 on N]LSQLSSGEDK	Ascites
H5N4F1*	KLHINHNN[N-Glycosylation:H5N4F1 on N]LTESVGPLPK	Ascites
H5N4A1*	TGLSARLSN[N-Glycosylation:H5N4A1 on N]GSFSAPSLTNSR	Ascites
H3N3F1*	RNDKN[N-Glycosylation:H3N3F1 on N]TSDIHM[Common Variable:Oxidation on M]IDGDR	Ascites
H3N4*	ATRVN[N-Glycosylation:H3N4 on N]FTLEASEGC[Common Fixed:Carbamidomethyl on C]YR	Ascites
H3N3*	TLVDETATFAVDVLSTSSAISLPTQSISIDN[N-Glycosylation:H3N3 on N]TTNSM[Common Variable:Oxidation on M]KKTK	Ascites
H5N4A1*	GHVN[N-Glycosylation:H5N4A1 on N]ITR	Ascites
H4N4A1*	GLKFN[N-Glycosylation:H4N4A1 on N]LTETSEAEIHQSFQHLLR	Ascites
H4N3F2*	VVLHPN[N-Glycosylation:H4N3F2 on N]YSQVDIGLIK	Ascites
H6N5A1F2*	ADTHDEILEGLNFN[N-Glycosylation:H6N5A1F2 on N]LTEIPEAQIHEGFQELLR	Ascites
H5N4A1*	VVTVAALGTN[N-Glycosylation:H5N4A1 on N]ISIHKDEIGK	Ascites
H5N4A1F2*	ELHHLQEQN[N-Glycosylation:H5N4A1F2 on N]VSNAFLDKGEFYIGSK	Ascites
H5N4F1*	KKSN[N-Glycosylation:H5N4F1 on N]ETQC[Common Fixed:Carbamidomethyl on C]FNFIR	Ascites
H5N2*	VFHIHN[N-Glycosylation:H5N2 on N]ESWVLLTPK	Ascites
H4N4*	NSVGKSN[N-Glycosylation:H4N4 on N]C[Common Fixed:Carbamidomethyl on C]TVSVHVSDR	Ascites
H6N4F1*	LTFNN[N-Glycosylation:H6N4F1 on N]PTEDFRR	Ascites
H3N3F1*	LQFN[N-Glycosylation:H3N3F1 on N]ETFAEM[Common Variable:Oxidation on M]NRR	Ascites
H4N3F2*	YLGN[N-Glycosylation:H4N3F2 on N]ATAIFFLPDEGKLQHLENELTHDIITK	Ascites
H5N4A2*	VYIHPFHLVIHN[N-Glycosylation:H5N4A2 on N]ESTC[Common Fixed:Carbamidomethyl on C]EQLAK	Ascites
H3N4F1*	VWTKEYEGN[N-Glycosylation:H3N4F1 on N]VTWK	Ascites
H5N4A1F2*	FSLLGHASISC[Common Fixed:Carbamidomethyl on C]TVEN[N-Glycosylation:H5N4A1F2 on N]ETIGVWRPSPPTC[Common Fixed:Carbamidomethyl on C]EK	Ascites
H5N4A1F1*	KQIEDLN[N-Glycosylation:H5N4A1F1 on N]M[Common Variable:Oxidation on M]TLEK	Ascites
H5N5A2F1*	LAGKPTHVN[N-Glycosylation:H5N5A2F1 on N]VSVVM[Common Variable:Oxidation on M]AEVDGTC[Common Fixed:Carbamidomethyl on C]Y	Ascites
H6N3A1_	N[N-Glycosylation:H6N3A1 on N]GTLVAFR	Elute
H6N2_	N[N-Glycosylation:H6N2 on N]GTLVAFR	Elute
H5N2_	VFAN[N-Glycosylation:H5N2 on N]GTLVVK	Elute
H5N2_	IKVFAN[N-Glycosylation:H5N2 on N]GTLVVK	Elute
H5N4A2_	VLSN[N-Glycosylation:H5N4A2 on N]NSDANLELINTWVAK	Elute
H5N3A1_	LATALSLSNKFVEGSHN[N-Glycosylation:H5N3A1 on N]STVSLTTK	Elute
H5N4A1_	AKVGQLQLSHN[N-Glycosylation:H5N4A1 on N]LSLVILVPQNLK	Elute
H5N4A2_	N[N-Glycosylation:H5N4A2 on N]HSC[Common Fixed:Carbamidomethyl on C]EPC[Common Fixed:Carbamidomethyl on C]QTLAVR	Elute
H4N3A1_	FN[N-Glycosylation:H4N3A1 on N]SSYLQGTNQITGR	Elute
H5N4A2_	WEYC[Common Fixed:Carbamidomethyl on C]N[N-Glycosylation:H5N4A2 on N]LTR	Elute
H5N4A2_	AKVGQLQLSHN[N-Glycosylation:H5N4A2 on N]LSLVILVPQNLK	Elute
H5N3A1_	N[N-Glycosylation:H5N3A1 on N]GTLVAFR	Elute
H5N4_	VGQLQLSHN[N-Glycosylation:H5N4 on N]LSLVILVPQNLK	Elute
H6N5A1_	KANQQLN[N-Glycosylation:H6N5A1 on N]FTEAK	Elute
H5N4A1_	DTFVN[N-Glycosylation:H5N4A1 on N]ASR	Elute
H5N4F2_	AKVGQLQLSHN[N-Glycosylation:H5N4F2 on N]LSLVILVPQNLK	Elute
H5N4A2_	LHEITN[N-Glycosylation:H5N4A2 on N]ETFR	Elute
H5N4A2_	N[N-Glycosylation:H5N4A2 on N]VTAEQAR	Elute
H5N4A2_	DTFVN[N-Glycosylation:H5N4A2 on N]ASR	Elute
H5N4A2_	RN[N-Glycosylation:H5N4A2 on N]HSC[Common Fixed:Carbamidomethyl on C]EPC[Common Fixed:Carbamidomethyl on C]QTLAVR	Elute
H5N3_	LATALSLSNKFVEGSHN[N-Glycosylation:H5N3 on N]STVSLTTK	Elute
H5N4A1_	LATALSLSNKFVEGSHN[N-Glycosylation:H5N4A1 on N]STVSLTTK	Elute
H5N4A1_	SKPTVSSSM[Common Variable:Oxidation on M]EFKYDFN[N-Glycosylation:H5N4A1 on N]SSM[Common Variable:Oxidation on M]LYSTAK	Elute
H5N4A1_	WEYC[Common Fixed:Carbamidomethyl on C]N[N-Glycosylation:H5N4A1 on N]LTR	Elute
H5N4A1_	LPTQN[N-Glycosylation:H5N4A1 on N]ITFQTESSVAEQEAEFQSPK	Elute
H5N2_	N[N-Glycosylation:H5N2 on N]GTLVAFRGHYFWM[Common Variable:Oxidation on M]LSPFSPPSPAR	Elute
H5N2_	ITVHGN[N-Glycosylation:H5N2 on N]GSLDIR	Elute
H5N4A1F1_	VAVVQHAPSESVDN[N-Glycosylation:H5N4A1F1 on N]ASM[Common Variable:Oxidation on M]PPVKVEFSLTDYGSKEK	Elute
H5N4A1_	VLSN[N-Glycosylation:H5N4A1 on N]NSDANLELINTWVAK	Elute
H6N5F3_	VAVVQHAPSESVDN[N-Glycosylation:H6N5F3 on N]ASM[Common Variable:Oxidation on M]PPVKVEFSLTDYGSKEK	Elute
H5N4F1_	GVTSVSQIFHSPDLAIRDTFVN[N-Glycosylation:H5N4F1 on N]ASR	Elute
H4N3A1_	GVTSVSQIFHSPDLAIRDTFVN[N-Glycosylation:H4N3A1 on N]ASR	Elute
H5N3_	FVEGSHN[N-Glycosylation:H5N3 on N]STVSLTTK	Elute
H4N3A1_	FVEGSHN[N-Glycosylation:H4N3A1 on N]STVSLTTK	Elute
H5N4A2_	HN[N-Glycosylation:H5N4A2 on N]STGC[Common Fixed:Carbamidomethyl on C]LR	Elute
H6N3_	N[N-Glycosylation:H6N3 on N]GTLVAFR	Elute
H5N4A1_	KQELSRDN[N-Glycosylation:H5N4A1 on N]ATLQATLHAAR	Elute
H5N4A1_	N[N-Glycosylation:H5N4A1 on N]VTAEQAR	Elute
H6N2_	IKVFAN[N-Glycosylation:H6N2 on N]GTLVVK	Elute
H5N4A2F1_	DTFVN[N-Glycosylation:H5N4A2F1 on N]ASR	Elute
H5N4A2_	SYN[N-Glycosylation:H5N4A2 on N]ETK	Elute
H4N4A1_	FN[N-Glycosylation:H4N4A1 on N]SSYLQGTNQITGR	Elute
H3N4F1_	SYTLDSLGN[N-Glycosylation:H3N4F1 on N]PSAYRR	Elute
H5N4_	SKPLTLLEYN[N-Glycosylation:H5N4 on N]LTMDTAK	Elute
H6N4F1_	QTPESKN[N-Glycosylation:H6N4F1 on N]ATPTKSIK	Elute
H5N3A1_	GSC[Common Fixed:Carbamidomethyl on C]FHRIIPGFMC[Common Fixed:Carbamidomethyl on C]QGGDFTRPN[N-Glycosylation:H5N3A1 on N]GTDDK	Elute
H5N4A2_	VGQLQLSHN[N-Glycosylation:H5N4A2 on N]LSLVILVPQNLKHR	Elute
H5N4A2_	VGQLQLSHN[N-Glycosylation:H5N4A2 on N]LSLVILVPQNLKHRLEDM[Common Variable:Oxidation on M]EQALSPSVFK	Elute
H5N4A1F1_	VLSN[N-Glycosylation:H5N4A1F1 on N]NSDANLELINTWVAK	Elute
H6N5A1F2_	VLSN[N-Glycosylation:H6N5A1F2 on N]NSDANLELINTWVAK	Elute
H5N4A2F1_	VGQLQLSHN[N-Glycosylation:H5N4A2F1 on N]LSLVILVPQNLK	Elute
H5N4A1F1_	VAVVQHAPSESVDN[N-Glycosylation:H5N4A1F1 on N]ASMPPVKVEFSLTDYGSKEK	Elute
H5N4A1F2_	AFGQFFSPGEVIYN[N-Glycosylation:H5N4A1F2 on N]KTDR	Elute
H5N2_	VVLLDPKPVAN[N-Glycosylation:H5N2 on N]VTC[Common Fixed:Carbamidomethyl on C]VNK	Elute
H5N4A1F2_	GFTTKGVTSVSQIFHSPDLAIRDTFVN[N-Glycosylation:H5N4A1F2 on N]ASR	Elute
H5N4A1F2_	VVLLDPKPVAN[N-Glycosylation:H5N4A1F2 on N]VTC[Common Fixed:Carbamidomethyl on C]VNK	Elute
H4N3A1_	VVLLDPKPVAN[N-Glycosylation:H4N3A1 on N]VTC[Common Fixed:Carbamidomethyl on C]VNK	Elute
H5N4F1_	VAVVQHAPSESVDN[N-Glycosylation:H5N4F1 on N]ASM[Common Variable:Oxidation on M]PPVKVEFSLTDYGSKEK	Elute
H5N4A2_	SYN[N-Glycosylation:H5N4A2 on N]ETKIKFDK	Elute
H5N5A1_	VAVVQHAPSESVDN[N-Glycosylation:H5N5A1 on N]ASM[Common Variable:Oxidation on M]PPVKVEFSLTDYGSKEK	Elute
H6N3A1_	VVLLDPKPVAN[N-Glycosylation:H6N3A1 on N]VTC[Common Fixed:Carbamidomethyl on C]VNK	Elute
H5N3A1_	VVLLDPKPVAN[N-Glycosylation:H5N3A1 on N]VTC[Common Fixed:Carbamidomethyl on C]VNK	Elute
H5N4_	GVTSVSQIFHSPDLAIRDTFVN[N-Glycosylation:H5N4 on N]ASR	Elute
H5N3A1F1_	VVLLDPKPVAN[N-Glycosylation:H5N3A1F1 on N]VTC[Common Fixed:Carbamidomethyl on C]VNK	Elute
H5N5A1F1_	HGIQYFNN[N-Glycosylation:H5N5A1F1 on N]NTQHSSLFMLNEVKR	Elute
H5N4A1F1_	C[Common Fixed:Carbamidomethyl on C]GAN[N-Glycosylation:H5N4A1F1 on N]GTIERR	Elute
H5N4A1F2_	AKVGQLQLSHN[N-Glycosylation:H5N4A1F2 on N]LSLVILVPQNLK	Elute
H5N4A2F1_	AFGQFFSPGEVIYN[N-Glycosylation:H5N4A2F1 on N]KTDR	Elute
H4N3A1F1_	C[Common Fixed:Carbamidomethyl on C]VGDNRVVLLDPKPVAN[N-Glycosylation:H4N3A1F1 on N]VTC[Common Fixed:Carbamidomethyl on C]VNK	Elute
H5N4A1F1_	C[Common Fixed:Carbamidomethyl on C]GAN[N-Glycosylation:H5N4A1F1 on N]GTIER	Elute
H5N4F1_	C[Common Fixed:Carbamidomethyl on C]GAN[N-Glycosylation:H5N4F1 on N]GTIER	Elute
H6N5A3_	GVTSVSQIFHSPDLAIRDTFVN[N-Glycosylation:H6N5A3 on N]ASR	Elute
H5N4A1_	LHEITN[N-Glycosylation:H5N4A1 on N]ETFR	Elute
H5N4A1F2_	VGQLQLSHN[N-Glycosylation:H5N4A1F2 on N]LSLVILVPQNLKHR	Elute
H6N5A1_	KANQQLN[N-Glycosylation:H6N5A1 on N]FTEAKEAC[Common Fixed:Carbamidomethyl on C]R	Elute
H5N4A1F2_	C[Common Fixed:Carbamidomethyl on C]GAN[N-Glycosylation:H5N4A1F2 on N]GTIERR	Elute
H5N2_	C[Common Fixed:Carbamidomethyl on C]VGDNRVVLLDPKPVAN[N-Glycosylation:H5N2 on N]VTC[Common Fixed:Carbamidomethyl on C]VNK	Elute
H5N4A1F1_	TSLRN[N-Glycosylation:H5N4A1F1 on N]VTLHC[Common Fixed:Carbamidomethyl on C]TDGSSR	Elute
H4N3A1F1_	KFN[N-Glycosylation:H4N3A1F1 on N]TTER	Elute
H5N4A1F3_	VLSN[N-Glycosylation:H5N4A1F3 on N]NSDANLELINTWVAK	Elute
H6N5F3_	IYSN[N-Glycosylation:H6N5F3 on N]HSALESLALIPLQAPLK	Elute
H5N4A1F1_	VN[N-Glycosylation:H5N4A1F1 on N]LSFDFPFYGHFLR	Elute
H6N5A1F1_	EIRHN[N-Glycosylation:H6N5A1F1 on N]STGC[Common Fixed:Carbamidomethyl on C]LR	Elute
H4N3A1F1_	EIRHN[N-Glycosylation:H4N3A1F1 on N]STGC[Common Fixed:Carbamidomethyl on C]LR	Elute
H4N3F2_	VGQLQLSHN[N-Glycosylation:H4N3F2 on N]LSLVILVPQNLK	Elute
H5N5A1F1_	GVTSVSQIFHSPDLAIRDTFVN[N-Glycosylation:H5N5A1F1 on N]ASR	Elute
H5N2_	LKAIN[N-Glycosylation:H5N2 on N]DTAAR	Elute
H4N4A1F1_	YKN[N-Glycosylation:H4N4A1F1 on N]NSDISSTR	Elute
H4N4A1F1_	IQRFEVLKN[N-Glycosylation:H4N4A1F1 on N]GTLVIR	Elute
H5N4F1_	QN[N-Glycosylation:H5N4F1 on N]LTVTDR	Elute
H5N4A1F2_	N[N-Glycosylation:H5N4A1F2 on N]VTAEQAR	Elute
H4N4F1_	IQRFEVLKN[N-Glycosylation:H4N4F1 on N]GTLVIR	Elute
H5N4F1_	N[N-Glycosylation:H5N4F1 on N]TTALFSQFVSGNNR	Elute
H5N4_	TKPREEQYN[N-Glycosylation:H5N4 on N]STYR	Elute
H5N5A1F1_	TKPREEQFN[N-Glycosylation:H5N5A1F1 on N]STYR	Elute
H5N4A2_	C[Common Fixed:Carbamidomethyl on C]FLGN[N-Glycosylation:H5N4A2 on N]GTGYR	Elute
H4N3A1F1_	C[Common Fixed:Carbamidomethyl on C]PN[N-Glycosylation:H4N3A1F1 on N]SSALQEVR	Elute
H6N5A1F1_	IYSN[N-Glycosylation:H6N5A1F1 on N]HSALESLALIPLQAPLK	Elute
H5N4A1F1_	KFN[N-Glycosylation:H5N4A1F1 on N]TTER	Elute
H4N5F1_	VLQGLLGPIFKN[N-Glycosylation:H4N5F1 on N]TSVGPLYSGC[Common Fixed:Carbamidomethyl on C]R	Elute
H5N4A1F1_	QN[N-Glycosylation:H5N4A1F1 on N]LTVTDR	Elute
H5N4A1F2_	ITYSIVQTN[N-Glycosylation:H5N4A1F2 on N]C[Common Fixed:Carbamidomethyl on C]SKENFLFLTPDC[Common Fixed:Carbamidomethyl on C]K	Elute
H4N3F1_	IQRFEVLKN[N-Glycosylation:H4N3F1 on N]GTLVIR	Elute
H5N5F1_	VLQGLLGPM[Common Variable:Oxidation on M]FKN[N-Glycosylation:H5N5F1 on N]TSVGLLYSGC[Common Fixed:Carbamidomethyl on C]R	Elute
H6N3_	LKAIN[N-Glycosylation:H6N3 on N]DTAAR	Elute
H5N4A1F1_	QVIQN[N-Glycosylation:H5N4A1F1 on N]VTHKDSAK	Elute
H7N2_	N[N-Glycosylation:H7N2 on N]GTLVAFR	Elute
H5N5F1_	KFN[N-Glycosylation:H5N5F1 on N]TTER	Elute
H5N5F1_	VLQGLLGPIFKN[N-Glycosylation:H5N5F1 on N]TSVGPLYSGC[Common Fixed:Carbamidomethyl on C]R	Elute
H4N4_	TKPREEQFN[N-Glycosylation:H4N4 on N]STYR	Elute
H4N3A1_	LATALSLSNKFVEGSHN[N-Glycosylation:H4N3A1 on N]STVSLTTK	Elute
H5N2_	LATALSLSNKFVEGSHN[N-Glycosylation:H5N2 on N]STVSLTTK	Elute
H5N4_	VDKDLQSLEDILHQVEN[N-Glycosylation:H5N4 on N]KTSEVK	Elute
H6N3A1_	LATALSLSNKFVEGSHN[N-Glycosylation:H6N3A1 on N]STVSLTTK	Elute
H6N5A1F2_	LPTQN[N-Glycosylation:H6N5A1F2 on N]ITFQTESSVAEQEAEFQSPK	Elute
H5N4A1F2_	LPTQN[N-Glycosylation:H5N4A1F2 on N]ITFQTESSVAEQEAEFQSPK	Elute
H5N4A1F1_	IQRFEVLKN[N-Glycosylation:H5N4A1F1 on N]GTLVIR	Elute
H6N5A3_	VLSN[N-Glycosylation:H6N5A3 on N]NSDANLELINTWVAK	Elute
H5N3_	ITVHGN[N-Glycosylation:H5N3 on N]GSLDIR	Elute
H6N3_	LATALSLSNKFVEGSHN[N-Glycosylation:H6N3 on N]STVSLTTK	Elute
H5N4A2F1_	LHEITN[N-Glycosylation:H5N4A2F1 on N]ETFR	Elute
H5N4A1F3_	VAVVQHAPSESVDN[N-Glycosylation:H5N4A1F3 on N]ASM[Common Variable:Oxidation on M]PPVKVEFSLTDYGSK	Elute
H3N9F1_	GVSN[N-Glycosylation:H3N9F1 on N]ESVPDSPARTPQPPEMNPLSAVNM[Common Variable:Oxidation on M]FQK	Elute
H5N4A1_	SKPTVSSSM[Common Variable:Oxidation on M]EFKYDFN[N-Glycosylation:H5N4A1 on N]SSMLYSTAK	Elute
H5N4A1_	GLKLATALSLSNKFVEGSHN[N-Glycosylation:H5N4A1 on N]STVSLTTK	Elute
H3N4F1_	M[Common Variable:Oxidation on M]N[N-Glycosylation:H3N4F1 on N]PSEMQRKGPPQR	Elute
H5N4A1_	SKPTVSSSMEFKYDFN[N-Glycosylation:H5N4A1 on N]SSM[Common Variable:Oxidation on M]LYSTAK	Elute
H5N4A2_	DQC[Common Fixed:Carbamidomethyl on C]IVDDITYNVN[N-Glycosylation:H5N4A2 on N]DTFHKR	Elute
H6N3_	ITVHGN[N-Glycosylation:H6N3 on N]GSLDIR	Elute
H5N4A2_	EIRHN[N-Glycosylation:H5N4A2 on N]STGC[Common Fixed:Carbamidomethyl on C]LR	Elute
H5N4A1F1_	LHEITN[N-Glycosylation:H5N4A1F1 on N]ETFR	Elute
H6N5A2_	GVTSVSQIFHSPDLAIRDTFVN[N-Glycosylation:H6N5A2 on N]ASR	Elute
H5N4A1F1_	VDKDLQSLEDILHQVEN[N-Glycosylation:H5N4A1F1 on N]KTSEVK	Elute
H5N3A1_	GLKLATALSLSNKFVEGSHN[N-Glycosylation:H5N3A1 on N]STVSLTTK	Elute
H5N4_	LATALSLSNKFVEGSHN[N-Glycosylation:H5N4 on N]STVSLTTK	Elute
H5N4F1_	GN[N-Glycosylation:H5N4F1 on N]KSYLEGSSDNQLK	Elute
H5N4A2_	SYN[N-Glycosylation:H5N4A2 on N]ETKIK	Elute
H5N4A1F1_	DQC[Common Fixed:Carbamidomethyl on C]IVDDITYNVN[N-Glycosylation:H5N4A1F1 on N]DTFHKR	Elute
H4N3F2_	LATALSLSNKFVEGSHN[N-Glycosylation:H4N3F2 on N]STVSLTTK	Elute
H5N4A1_	DQC[Common Fixed:Carbamidomethyl on C]IVDDITYNVN[N-Glycosylation:H5N4A1 on N]DTFHK	Elute
H4N2_	N[N-Glycosylation:H4N2 on N]GTLVAFR	Elute
H5N4F1_	IQRFEVLKN[N-Glycosylation:H5N4F1 on N]GTLVIR	Elute
H5N4A2_	FN[N-Glycosylation:H5N4A2 on N]SSYLQGTNQITGR	Elute
H4N3F2_	GVTSVSQIFHSPDLAIRDTFVN[N-Glycosylation:H4N3F2 on N]ASR	Elute
H5N4A1_	YDFN[N-Glycosylation:H5N4A1 on N]SSMLYSTAK	Elute
H2N2_	N[N-Glycosylation:H2N2 on N]GTLVAFR	Elute
