# Supplementary material for: Revealing the human mucinome
Source: Nat Commun. 2022 Jun 20;13:3542. doi: 10.1038/s41467-022-31062-4 (PMC9209528; doi:10.1038/s41467-022-31062-4)
Supplement: Supplementary file 16 — Supplementary Dataset 13 [file 41467_2022_31062_MOESM16_ESM.xlsx]

## Sheet: Glycopeptide Nodes
Node	NodeID	xCoord	yCoord	Ascites PSMs (total across 5 samples)	Elution PSMs (total across 5 samples)
RTFVLSALQPSPTHSSSNTQR-H1N1A1	p1	0	1000	154	50
VATTVISK-H1N1A2	p2	0	996.678	72	158
VATTVISK-H1N1A1	p3	0	993.355	98	541
VRAATVGSLAGQPLQER-H1N1A2	p4	0	990.033	33	35
TVVQPSVGAAAGPVVPPCPGR-H1N1A1	p5	0	986.711	129	9
TFVLSALQPSPTHSSSNTQR-H1N1A1	p6	0	983.389	50	16
AATVGSLAGQPLQER-H1N1A1	p7	0	980.066	96	69
AATVGSLAGQPLQER-H1N1A2	p8	0	976.744	65	76
IPKPEASFSPR-H1N1A1	p9	0	973.422	76	386
VQAAVGTSAAPVPSDNH-H1N1A1	p10	0	970.1	51	44
ATEHLSTLSEK-H1N1A1	p11	0	966.777	23	5
PLLEKSHCIAEVENDEMPADLPSLAADFVESK-H2N2	p12	0	963.455	61	0
LAQKVPTADLEDVLPLAEDITNILSK-H2N3	p13	0	960.133	9	0
VRAATVGSLAGQPLQER-H1N1A1	p14	0	956.811	26	27
HTSVQTTSSGSGPFTDVR-H1N1A1	p15	0	953.488	12	80
LAEYHAKATEHLSTLSEK-H1N1A1	p16	0	950.166	18	17
VQAAVGTSAAPVPSDNH-H1N1	p17	0	946.844	30	12
LAEYHAKATEHLSTLSEK-H1N1A2	p18	0	943.522	13	9
AATVGSLAGQPLQER-H1N1	p19	0	940.199	24	3
TTPPTTATPIR-H1N1A1	p20	0	936.877	24	9
RTFVLSALQPSPTHSSSNTQR-H1N1	p21	0	933.555	7	1
TFVLSALQPSPTHSSSNTQR-H1N1	p22	0	930.233	3	0
MPCAEDYLSVVLNQLCVLHEK-N1	p23	0	926.91	5	0
YGPPCPSCPAPEFLGGPSVFLFPPKPK-N2	p24	0	923.588	8	0
IPKPEASFSPR-H1N1	p25	0	920.266	11	215
DIPTNSPELEETLTHTITK-H1N1A1	p26	0	916.944	16	87
IASFSQNCDIYPGKDFVQPPTKICVGCPR-H1N1A1	p27	0	913.621	3	34
IEETTMTTQTPAPIQAPSAILPLPGQSVER-H1N1A1	p28	0	910.299	4	101
VQAAVGTSAAPVPSDNH-H1N1A2	p29	0	906.977	12	14
TVAAPSVFIFPPSDEQLK-H1N4	p30	0	903.654	4	2
AATVGSLAGQPLQER-H2N2A1	p31	0	900.332	11	14
AATVGSLAGQPLQER-N1	p32	0	897.01	5	4
VRAATVGSLAGQPLQER-H1N1	p33	0	893.688	6	1
FSVATQTCQITPAEGPVVTAQYDCLGCVHPISTQSPDLEPILR-H1N1A1	p34	0	890.365	2	4
AKLPDATPTELAK-H1N1A1	p35	0	887.043	52	2
LPDATPTELAK-H1N1A1	p36	0	883.721	57	2
TVVQPSVGAAAGPVVPPCPGR-H1N1	p37	0	880.399	18	0
APADLRGVAHNNLMAMAQETGDNLYWGSVTGSQSNAVSPTPAPR-H2N3	p38	0	877.076	2	0
TVIGPDGHKEVTKEVVTSEDGSDCPEAMDLGTLSGIGTLDGFR-H1N1	p39	0	873.754	4	0
GTVIDVTDFVNWASSINDAPVLISQK-H1N4	p40	0	870.432	2	0
TILGTMPAFEVSLQALQK-H1N4	p41	0	867.11	3	0
AGFEWNEDGAGTTPSPGLQPAHLTFPLDYHLNQPFIFVLR-H1N1A1	p42	0	863.787	6	0
THTCPPCPAPELLGGPSVFLFPPKPK-N2	p43	0	860.465	18	0
CPAPELLGGPSVFLFPPKPK-H1N1	p44	0	857.143	3	0
GVAHNNLMAMAQETGDNLYWGSVTGSQSNAVSPTPAPR-H1N1A2	p45	0	853.821	5	0
RTFVLSALQPSPTHSSSNTQR-H1N1A2	p46	0	850.498	16	0
APVDLLGVAHNNLMAMAQETGDNLYWGSVTGSQSNAVSPTPAPR-H1N1A1	p47	0	847.176	5	0
SHCIAEVENDEMPADLPSLAADFVESKDVCK-N1	p48	0	843.854	5	0
VQAAVGTSAAPVPSDNH-N1	p49	0	840.532	5	0
EAKVQWKVDNALQSGNSQESVTEQDSK-H1N4A1	p50	0	837.209	3	0
SHCIAEVENDEMPADLPSLAADFVESK-N2	p51	0	833.887	4	0
VTHEGSTVEK-H1N2	p52	0	830.565	3	0
RPCFSALEVDETYVPK-H1N3	p53	0	827.243	2	0
PGKAPELLIYAASTLQSGVPSR-H3N3	p54	0	823.92	3	0
AKLPDATPTELAK-N1	p55	0	820.598	30	0
CVQKENPLTQAVPK-H1N1A2	p56	0	817.276	7	0
LPDATPTELAK-H1N1	p57	0	813.953	18	0
LPDATPTELAK-N1	p58	0	810.631	10	0
AKLPDATPTELAK-H1N1	p59	0	807.309	17	0
SSTTKPPFKPHGSR-H1N1A2	p60	0	803.987	15	0
LNDLNSVLVMPTFHVPFTDLQVPSCK-H1N4	p61	0	800.664	2	0
SLHTLFGDKLCTVATLR-H2N3A2	p62	0	797.342	2	0
GEGKVATTVISK-H2N2A2	p63	0	794.02	3	37
IEETTMTTQTPAPIQAPSAILPLPGQSVER-H2N2A2	p64	0	790.698	1	79
VATTVISK-H2N2A1	p65	0	787.375	3	20
LAILPASAPPATSNPDPAVSR-H2N2A2	p66	0	784.053	14	23
IEETTMTTQTPAPIQAPSAILPLPGQSVER-N2A1	p67	0	780.731	2	58
IEETTMTTQTPAPIQAPSAILPLPGQSVER-H1N1A2	p68	0	777.409	1	13
HTSVQTTSSGSGPFTDVR-H1N1	p69	0	774.086	1	5
AATVGSLAGQPLQER-H2N2A2	p70	0	770.764	3	10
SCDTPPPCPR-H1N1A1	p71	0	767.442	1	2
LLDLDPRPTMDGDPDTPKPVSFTVK-H1N1A2	p72	0	764.12	2	8
HRHPDEAAFFDTASTGK-N1	p73	0	760.797	1	1
GGTCVNMPSGPHCLCPQHLTGNHCQK-N1	p74	0	757.475	1	7
AATVGSLAGQPLQER-N1A1	p75	0	754.153	2	4
VRAATVGSLAGQPLQER-H2N2A1	p76	0	750.831	1	5
TLNQPDSQLQLTTGNGLFLSEGLKLVDK-N1A1	p77	0	747.508	1	0
SVLGQLGITKVFSNGADLSGVTEEAPLK-H3N3A1	p78	0	744.186	1	0
AVLTIDEKGTEAAGAMFLEAIPMSIPPEVK-H4N5A1F1	p79	0	740.864	1	0
LSITGTYDLKSVLGQLGITKVFSNGADLSGVTEEAPLK-H2N3A2F1	p80	0	737.542	1	0
AVLTIDEKGTEAAGAMFLEAIPMSIPPEVKFNK-H2N5A3	p81	0	734.219	2	0
PAPARTPTQPPPEPGDLPTIEEALQIIHSAEPR-N1	p82	0	730.897	1	0
VEVKGTVAAPSVFIFPPSDEQLKSGTASVVCLLNNFYPR-H2N2	p83	0	727.575	1	0
VQWKVDNALQSGNSQESVTEQDSK-H2N3	p84	0	724.252	8	0
ASQSVSSNLAWYQQKPGQAPR-H2N3A1	p85	0	720.93	4	0
TTPPVLDSDGSFFLYSKLTVDK-N4	p86	0	717.608	2	0
LLIYAASSLQSGVPSR-H4N5	p87	0	714.286	2	0
SVLGQLGITKVFSNGADLSGVTEEAPLK-H1N4	p88	0	710.963	2	0
AVLTIDEKGTEAAGAMFLEAIPMSIPPEVKFNK-H1N1A1	p89	0	707.641	2	0
AGVETTTPSKQSNNKYAASSYLSLTPEQWK-H1N4A2	p90	0	704.319	1	0
LLRGTVIDVTDFVNWASSINDAPVLISQK-H1N2	p91	0	700.997	1	0
GQPREPQVYTLPPSREEMTK-N1	p92	0	697.674	1	0
SLIYAASSLQSGVPSK-H4N5	p93	0	694.352	3	0
DVQCEVQLVESGGGLVQPGGSLR-H1N3A1	p94	0	691.03	1	0
QSNNKYAASSYLSLTPEQWK-H1N4	p95	0	687.708	1	0
QEPSQGTTTFAVTSILR-N1A1	p96	0	684.385	3	0
THTCPPCPAPELLGGPSVFLFPPKPK-H1N1	p97	0	681.063	1	0
ATLVCLISDFYPGAVTVAWKADSSPVKAGVETTTPSK-H3N6A1	p98	0	677.741	1	0
VPQVSTPTLVEVSR-H5N7	p99	0	674.419	1	0
DLAPGFLEAFATAALEPGDAAAALTLLLLYEPRQAQR-H2N2	p100	0	671.096	1	0
YSLTYIYTGLSKHVEDVPAFQALGSLNDLQFFR-N4	p101	0	667.774	2	0
PEVHLLPPPSEELALNELVTLTCLAR-H2N4A1F1	p102	0	664.452	1	0
GTVAAPSVFIFPPSDEQLKSGTASVVCLLNNFYPR-N2A2	p103	0	661.13	2	0
LAQKVPTADLEDVLPLAEDITNILSK-H2N2A2	p104	0	657.807	3	0
VFSNGADLSGVTEEAPLKLSK-N2	p105	0	654.485	1	0
VFSNGADLSGVTEEAPLKLSK-H1N4	p106	0	651.163	1	0
AVLTIDEKGTEAAGAMFLEAIPMSIPPEVK-H1N2	p107	0	647.841	1	0
TDTSHHDQDHPTFNKITPNLAEFAFSLYR-H2N4	p108	0	644.518	2	0
AFQPFFVELTMPYSVIRGEAFTLK-H2N3	p109	0	641.196	1	0
VVSMDENFHPLNELIPLVYIQDPK-H1N1A2	p110	0	637.874	1	0
SVSDGIAALDLNAVANK-H1N3A2	p111	0	634.551	1	0
SGPVGSVVKSHSITNMEIGGLK-N2	p112	0	631.229	1	0
IHLISTQSAIPYALRVELEDWNGR-N1	p113	0	627.907	1	0
EVQLVETGGGLIQPGGSLR-H2N3	p114	0	624.585	1	0
EPQVYTLPPSQEEMTK-H1N1A2	p115	0	621.262	1	0
GVQCEVQLVESGGGLVQPGR-H1N1	p116	0	617.94	1	0
MEFGLSWVFLVVILQGVQCEVQLVESGGGLVQPGGSLR-H1N3A3	p117	0	614.618	1	0
EFGLSWVFLVAILKGVQCEVQLVESGGGLVQPGGSLR-H2N2	p118	0	611.296	2	0
RTVAAPSVFIFPPSDEQLKSGTASVVCLLNNFYPR-N4A1	p119	0	607.973	1	0
RTVAAPSVFIFPPSDEQLKSGTASVVCLLNNFYPR-H1N2A3	p120	0	604.651	1	0
PGKVPKLLIYAASTLQSGVPSR-H3N7	p121	0	601.329	1	0
PEKAPKSLIYAASSLQSGVPSR-N1	p122	0	598.007	1	0
DMRVLAQLLGLLLLCFPGARCDIQMTQSPSSLSASVGDR-N2	p123	0	594.684	3	0
YAASSYLSLTPEQWK-H1N2	p124	0	591.362	2	0
SLEYLDLSFNQIARLPSGLPVSLLTLYLDNNK-H5N5A1F1	p125	0	588.04	1	0
TFTLLDPKASLLTMAFLNGALDGVILGDYLSR-H5N7	p126	0	584.718	1	0
SLHTLFGDKLCTVATLR-N4A2	p127	0	581.395	1	0
LGALSGAAALGFASYGAHGAQFPDAYGK-H1N1A1	p128	0	578.073	1	0
APVDLLGVAHNNLMAMAQETGDNLYWGSVTGSQSNAVSPTPAPR-H1N1A2	p129	0	574.751	9	0
APVDLLGVAHNNLMAMAQETGDNLYWGSVTGSQSNAVSPTPAPR-H2N3	p130	0	571.429	3	0
TPKSPVGVQPILNEHTFCAGMSK-H2N2A4	p131	0	568.106	2	0
AIAANEADAVTLDAGLVYDAYLAPNNLKPVVAEFYGSK-H3N4	p132	0	564.784	1	0
EFGLSWVFLVAILKGVQCEVQLVESGGGLVQPGGSLR-H2N4A1F1	p133	0	561.462	1	0
RMPCAEDYLSVVLNQLCVLHEK-N1	p134	0	558.14	1	0
ATKEQLKAVMDDFAAFVEK-N1	p135	0	554.817	1	0
GVAHNNLMAMAQETGDNLYWGSVTGSQSNAVSPTPAPR-H2N3	p136	0	551.495	2	0
DVQCEVQLVESGGGLVQPGGSLR-H1N3A2	p137	0	548.173	1	0
KSDSASSPSGGADKPLK-N1	p138	0	544.85	1	0
DTEEEDFHVDQVTTVKVPMMKR-N1	p139	0	541.528	1	0
ASQSVSSSYLAWYQQKPGQAPR-N3	p140	0	538.206	1	0
SHCIAEVENDEMPADLPSLAADFVESK-H1N3A1	p141	0	534.884	2	0
VQFLAQQSLSLAPVTAATARTALSGLSGADGR-H1N2	p142	0	531.561	1	0
TVAAPSVFIFPPSDEQLKSGTASVVCLLNNFYPR-H1N3A1	p143	0	528.239	1	0
TGCSLMGASVDSTLAFNTYVHFQGK-H1N2A1	p144	0	524.917	1	0
APVDLLGVAHNNLMAMAQETGDNLYWGSVTGSQSNAVSPTPAPR-H1N3	p145	0	521.595	1	0
GVAHNNLMAMAQETGDNLYWGSVTGSQSNAVSPTPAPR-H1N4	p146	0	518.272	1	0
KVPQVSTPTLVEVSR-N2	p147	0	514.95	1	0
FSALQVCGGAGGGLYGIDSMPDLRR-N1	p148	0	511.628	1	0
DGSPDVTTADIGANTPDATK-H1N4	p149	0	508.306	1	0
DSQEEEKTEALTSAK-H4N5	p150	0	504.983	1	0
IADFELPTIIVPEQTIEIPSIK-H1N1A1	p151	0	501.661	2	0
PKDTLMISRTPEVTCVVVDVSHEDPEVK-H3N3	p152	0	498.339	1	0
QPFVQGLALYTPVVLPR-H1N1A2	p153	0	495.017	1	0
GPSVFPLAPSSKSTSGGTAALGCLVK-H4N4A3F1	p154	0	491.694	1	0
GLASANVDFAFSLYK-H1N2	p155	0	488.372	2	0
NSGSGVAGGGSGGGGSYWK-H4N4A3F2	p156	0	485.05	1	0
AGVETTTPSKQSNNKYAASSYLSLTPEQWK-N1	p157	0	481.728	1	0
FSLDGKAALTELSLGSAYQAMILGVDSK-H2N2A3	p158	0	478.405	1	0
DLEVVAATPTSLLISWDAPAVTVR-H8N8A3	p159	0	475.083	1	0
PLLEKSHCIAEVENDEMPADLPSLAADFVESK-H2N2A2	p160	0	471.761	1	0
SHCIAEVENDEMPADLPSLAADFVESK-H2N5	p161	0	468.439	1	0
SHCIAEVENDEMPADLPSLAADFVESK-H1N3A2	p162	0	465.116	1	0
VESKYGPPCPSCPAPEFLGGPSVFLFPPKPK-N2	p163	0	461.794	1	0
TIVRFNRPFLMIIVPTDTQNIFFMSK-H3N4A3F1	p164	0	458.472	1	0
DYFPEPVTVSWNSGALTSGVHTFPAVLQSSGLYSLSSVVTVPSSSLGTKTYTCNVDHK-H1N2	p165	0	455.15	1	0
QEPSQGTTTFAVTSILR-H2N2A1F1	p166	0	451.827	1	0
QEAALAVHTLQSMGVDVVLITGDNR-H1N1	p167	0	448.505	1	0
IMAIGTRSGAVKIYGAPGVEFTGLHR-N2	p168	0	445.183	1	0
KGLHLYGTQGNVGLTNAWSIIQTDFR-H1N1	p169	0	441.86	1	0
GLPGTQGSPGAKGDGGIPGPAGPLGPPGPPGLPGPQGPK-N1A1	p170	0	438.538	1	0
ITDLIKDLDSQTMMVLVNYIFFK-N1	p171	0	435.216	1	0
ECCEKPLLEKSHCIAEVENDEMPADLPSLAADFVESK-H3N3	p172	0	431.894	1	0
GFYPSDIAVEWESNGQPENNYKTTPPVLDSDGSFFLYSK-H2N4	p173	0	428.571	1	0
AGGPGLERAEAGVPAEFSIWTR-N1A1	p174	0	425.249	1	0
ADLAKYICENQDSISSK-H3N4A2	p175	0	421.927	1	0
AAVGVSMAHFSVSDALMSPPPK-N2	p176	0	418.605	1	0
DLANIRSEYQSIVLPFMEAHPDLFSLR-H1N1	p177	0	415.282	1	0
TIGLGTYGRIYLGLHEKTGAFTAVK-N1A1	p178	0	411.96	1	0
AVSMLEADHMLPSRISAAATFIQHECFQK-H1N5	p179	0	408.638	1	0
PGVSPSIGLSVGSGWPSSPGSDPPLPK-H1N1A1	p180	0	405.316	1	0
EIPTDVKPSSLELPYTPPLESKQR-H2N2	p181	0	401.993	1	0
AQFSVAGVHTVPGSPQARHRTVGTNTPPSPGFGWR-N1	p182	0	398.671	1	0
SPFLVPKGSVSIMDGSDEGILAWVTVNFLTGQLHGHR-N1	p183	0	395.349	1	0
AGVAAPDLLDPKSAAQNSK-H1N3	p184	0	392.027	1	0
GVAHNNLMAMAQETGDNLYWGSVTGSQSNAVSPTPAPR-H1N1A1	p185	0	388.704	2	0
LKAKLPDATPTELAK-H1N1A1	p186	0	385.382	1	0
RPCFSALEVDETYVPKEFNAETFTFHADICTLSEK-N4A1	p187	0	382.06	8	0
SLHTLFGDKLCTVATLRETYGEMADCCAK-N3A3	p188	0	378.738	7	0
PCFSALEVDETYVPKEFNAETFTFHADICTLSEKER-H1N5	p189	0	375.415	1	0
PCFSALEVDETYVPKEFNAETFTFHADICTLSEKER-H3N4	p190	0	372.093	1	0
PEVHLLPPPSEELALNELVTLTCLAR-N2A1	p191	0	368.771	7	0
CEGPIPDVTFELLREGETK-H3N3	p192	0	365.449	3	0
VPQVSTPTLVEVSR-H5N5	p193	0	362.126	1	0
VPQVSTPTLVEVSR-H2N5	p194	0	358.804	1	0
SAVQGPPERDLCGCYSVSSVLPGCAEPWNHGK-N3A2	p195	0	355.482	3	0
EYANQFMWEYSTNYGQAPLSLLVSYTK-H3N3	p196	0	352.159	1	0
EFNAETFTFHADICTLSEK-H2N2A4	p197	0	348.837	1	0
ETTCSKESNEELTESCETKK-N3A1	p198	0	345.515	1	0
MEFGLSWVFLVAILKGVQCEVQLVESGGGLVQPGGSLK-H4N4A6F1	p199	0	342.193	1	0
SLHTLFGDKLCTVATLR-H2N3	p200	0	338.87	1	0
TTPPVLDSDGSFFLYSK-H2N3	p201	0	335.548	1	0
QQNAQGGFSSTQDTVVALHALSK-H6N7	p202	0	332.226	1	0
ATLVCLISDFYPGAVTVAWKADSSPVKAGVETTTPSK-H3N3A3	p203	0	328.904	1	0
LAILPASAPPATSNPDPAVSR-H2N2A3	p204	0	325.581	1	0
MEAPAQLLFLLLLWLPDTTGEIVMTQSPATLSVSPGER-H2N6	p205	0	322.259	1	0
VTHEGSTVEKTVAPAECS-H1N1A1	p206	0	318.937	1	0
GEPGITGLPGEKGMAGGHGPDGPK-H1N1A1	p207	0	315.615	1	0
SLHTLFGDKLCTVATLR-N3A3	p208	0	312.292	2	0
TTPPVLDSDGSFFLYSK-H1N4	p209	0	308.97	1	0
AIAANEADAVTLDAGLVYDAYLAPNNLK-H1N2	p210	0	305.648	1	0
TPVDQTGVSGGVASFICQATGDPR-N1A1	p211	0	302.326	1	0
AAGGEKTGFVTAQSFIAMWR-H3N3A4F1	p212	0	299.003	1	0
GPSVFPLAPCSRSTSGGTAALGCLVK-H2N2	p213	0	295.681	2	0
KIYPTVNCQPLGMISLMK-N2A1	p214	0	292.359	1	0
DDSRNTVYLQMNSLRAEDTAVYYCAR-N2	p215	0	289.037	1	0
TCSKSSIDIENGFISESQYTYALKEK-H1N1	p216	0	285.714	1	0
DKFSEFWDLDPEVRPTSAVAA-H1N1A1	p217	0	282.392	16	0
DKFSEFWDLDPEVRPTSAVAA-H1N1A2	p218	0	279.07	12	0
DKFSEFWDLDPEVRPTSAVAA-H1N1	p219	0	275.748	7	0
FSEFWDLDPEVRPTSAVAA-H1N1A2	p220	0	272.425	6	0
PGQSPQLLIYLGSNR-H1N1	p221	0	269.103	1	0
FSEFWDLDPEVRPTSAVAA-H1N1A1	p222	0	265.781	10	0
HLIVTPSGCGEQNMIGMTPTVIAVHYLDETEQWEK-N1	p223	0	262.458	2	0
SSPVVIDASTAIDAPSNLR-H3N6A4	p224	0	259.136	1	0
ESSSHHPGIAEFPSR-H1N1A1	p225	0	255.814	2	0
FSEFWDLDPEVRPTSAVAA-N3A2	p226	0	252.492	2	0
AVLTIDEKGTEAAGAMFLEAIPMSIPPEVK-H1N3	p227	0	249.169	1	0
DTAMFFAHWGQGTLVTVSSASTK-N1	p228	0	245.847	1	0
SHCIAEVENDEMPADLPSLAADFVESK-H1N1A1	p229	0	242.525	1	0
AGVMGPPGSRGASGPAGVRGPNGDAGR-H2N2	p230	0	239.203	1	0
PLLEKSHCIAEVENDEMPADLPSLAADFVESK-H1N3A1	p231	0	235.88	1	0
GLEWVSGINWNGGSTGYADSVK-H1N5A2	p232	0	232.558	1	0
HRHPDEAAFFDTASTGK-H1N1A1	p233	0	229.236	5	0
DKFSEFWDLDPEVRPTSAVAA-N3A2	p234	0	225.914	1	0
DKFSEFWDLDPEVRPTSAVAA-H1N2A2	p235	0	222.591	1	0
EFSHLGKEDFTSLSLVLYSR-H2N4	p236	0	219.269	1	0
SHCIAEVENDEMPADLPSLAADFVESK-N1	p237	0	215.947	1	0
AGGAGVPAFYTPTGYGTLVQEGGAPIR-H1N2A1	p238	0	212.625	1	0
AAVPYPPTVADLQRMFPTPPSLEQHPAFSPVMNYK-H1N1A2	p239	0	209.302	1	0
DYVSQFEGSALGKQLNLKLLDNWDSVTSTFSK-H2N2	p240	0	205.98	1	0
FSEFWDLDPEVRPTSAVAA-N3	p241	0	202.658	1	0
LSTPDTLTQISPK-H2N6	p242	0	199.336	1	0
PSKQSNNKYAASSYLSLTPEQWK-N3	p243	0	196.013	1	0
AGEDPHSFYFPGQFAFSK-H1N1A1	p244	0	192.691	1	0
AKLPDATPTELAK-H1N1A2	p245	0	189.369	3	0
KRVEDLHVGATVAPSSR-H1N1A1	p246	0	186.047	2	0
ATEHLSTLSEK-H1N1	p247	0	182.724	2	0
RVEDLHVGATVAPSSR-H1N1A1	p248	0	179.402	1	0
TTPPVLDSDGSFFLYSK-N3A2	p249	0	176.08	1	0
ESQDPQHVFSAGPVSDEVLPETEGETMLSANADK-N2	p250	0	172.757	1	0
VTTVASHTSDSDVPSGVTEVVVK-N1	p251	0	169.435	1	0
HRHPDEAAFFDTASTGKTFPGFFSPMLGEFVSETESR-H2N3	p252	0	166.113	1	0
TPEVTCVVVDVSHEDPEVKFNWYVDGVEVHNAKTK-H2N4A2	p253	0	162.791	6	0
TPEVTCVVVDVSHEDPEVQFKWYVDGVEVHNAKTK-H3N6	p254	0	159.468	3	0
TFVLSALQPSPTHSSSNTQR-H1N1A2	p255	0	156.146	1	0
PLLEKSHCIAEVENDEMPADLPSLAADFVESK-N2	p256	0	152.824	1	0
PGFTIVGPNSVQCYHFGLSPDLPICK-N2	p257	0	149.502	1	0
MPCAEDYLSVVLNQLCVLHEK-H1N1	p258	0	146.179	1	0
IDAVAPLEKVCLISCGFSTGFGAAINTAKVTPGSTCAVFGLGGVGLSVVMGCK-N1	p259	0	142.857	1	0
ASQGSQALKSSQGSRSSSLDALGPTR-N1	p260	0	139.535	1	0
GEAALWGEAGAVHEAPLRAWKPTAEQPELAEEFTEK-N1	p261	0	136.213	1	0
EPSEGRPGPPTASLGSTPYSSVPPSPTFSEPGMVGATEGTR-H1N1	p262	0	132.89	1	0
GILTVDELLAIR-H1N1A1	p263	0	129.568	2	0
LSPISILYIDAANNVVYK-H2N2A1F1	p264	0	126.246	1	0
AVPMPEASAFFIFSSNNR-H6N6A2F1	p265	0	122.924	1	0
KSATVIPEIEGIKAEAK-H1N1A2	p266	0	119.601	0	106
TSAKDLAPTSK-H1N1A1	p267	0	116.279	0	386
KSATVIPEIEGIKAEAK-H2N2A1	p268	0	112.957	0	17
AVPSSSSPQAQALTEDGRPCRFPFR-H1N1A1	p269	0	109.635	0	127
DIPTNSPELEETLTHTITK-H1N1	p270	0	106.312	0	36
GEGKVATTVISK-H1N1A1	p271	0	102.99	0	87
TSAKDLAPTSK-H2N2A1	p272	0	99.6678	0	72
TSAKDLAPTSK-H1N1	p273	0	96.3455	0	184
AVPSSSSPQAQALTEDGRPCRFPFR-H1N1	p274	0	93.0233	0	44
SSLSTQDTLLIKK-H2N2A1	p275	0	89.701	0	60
NPVGKPPSPR-H1N1A1	p276	0	86.3787	0	58
KSATVIPEIEGIKAEAK-H2N2A2	p277	0	83.0565	0	35
IPQTQPVPK-H1N1	p278	0	79.7342	0	46
MATVRPPVAVKPATAAK-H1N1	p279	0	76.412	0	21
RTFVLSALQPSPTHSSSNTQR-H2N2A2	p280	0	73.0897	0	40
LAGPAAAELLAATVSTGFSR-H1N1A2	p281	0	69.7674	0	18
TSAKDLAPTSK-N1	p282	0	66.4452	0	245
GEGKVATTVISK-H1N1A2	p283	0	63.1229	0	37
TSAKDLAPTSK-H1N1A2	p284	0	59.8007	0	62
IPKPEASFSPR-H1N1A2	p285	0	56.4784	0	67
GEGKVATTVISK-N1	p286	0	53.1561	0	33
GEGKVATTVISK-H1N1	p287	0	49.8339	0	40
IPKPEASFSPR-N1	p288	0	46.5116	0	113
VQLSPDLLATLPEPASPGR-H1N1A1	p289	0	43.1894	0	20
GEGKVATTVISK-H2N2A1	p290	0	39.8671	0	23
VATTVISK-N1	p291	0	36.5449	0	56
AVPSSSSPQAQALTEDGRPCR-H1N1A1	p292	0	33.2226	0	90
VATTVISK-H1N1	p293	0	29.9003	0	97
AVPSSSSPQAQALTEDGRPCR-H1N1	p294	0	26.5781	0	21
KSATVIPEIEGIKAEAK-H1N1A1	p295	0	23.2558	0	39
SEDAGGAEGETPHMLLRPHVFMPEVTPDMDYLPR-H1N1A2	p296	0	19.9336	0	16
ETQSIEKTSAKDLAPTSK-H1N1A1	p297	0	16.6113	0	18
DLAPTSKVLAKPTPK-H2N2A2	p298	0	13.289	0	38
TITTTEIMNKPEETAKPK-H2N2A2	p299	0	9.96678	0	26
SSLSTQDTLLIKK-H2N2A2	p300	0	6.64452	0	44
SPDESTPELSAEPTPK-H1N1A1	p301	0	3.32226	0	30
ALENSPKEPGVPTTK-H1N1A1	p302	0	0	0	35
EPAPTTPKKPAPK-H1N1A1	p303	0	-3.32226	0	41
SSLSTQDTLLIKK-H1N1A2	p304	0	-6.64452	0	38
IEETTMTTQTPAPIQAPSAILPLPGQSVER-H1N3A2	p305	0	-9.96678	0	45
GGSLAPVKRPLPPPPGSSPR-H1N1	p306	0	-13.289	0	5
SPDESTPELSAEPTPK-H1N1	p307	0	-16.6113	0	13
RPPLPPRPTHPR-H1N1A1	p308	0	-19.9336	0	19
IEETTMTTQTPAPIQAPSAILPLPGQSVER-H2N2A3	p309	0	-23.2558	0	18
SSLSTQDTLLIK-H2N2A2	p310	0	-26.5781	0	16
GQDSTIAASEQQVAAR-H1N1A2	p311	0	-29.9003	0	13
TITTTEIMNKPEETAKPK-N2A1	p312	0	-33.2226	0	10
KKTDELPQLVTLPHPNLHGPEILDVPSTVQK-H1N1A2	p313	0	-36.5449	0	12
SLTLGIEPVSPTSLR-H1N1A1	p314	0	-39.8671	0	5
VATTVISK-H2N2A2	p315	0	-43.1894	0	35
LSWEYCDLAQCQTPTQAAPPTPVSPR-H3N3A3	p316	0	-46.5116	0	11
RLAILPASAPPATSNPDPAVSR-H2N2A2	p317	0	-49.8339	0	7
MATVRPPVAVKPATAAK-N1	p318	0	-53.1561	0	16
TSAKDLAPTSK-H2N2	p319	0	-56.4784	0	20
KAPPPSGASQTIK-H2N2A1	p320	0	-59.8007	0	17
DLAPTSK-H1N1A1	p321	0	-63.1229	0	67
DLAPTSK-H2N2A1	p322	0	-66.4452	0	26
KAPPPSGASQTIK-H1N1A1	p323	0	-69.7674	0	37
MATVRPPVAVKPATAAK-H1N1A1	p324	0	-73.0897	0	63
VTTVASHTSDSDVPSGVTEVVVK-N4	p325	0	-76.412	0	6
KSATVIPEIEGIKAEAK-H2N2	p326	0	-79.7342	0	9
KSATVIPEIEGIKAEAK-H1N1	p327	0	-83.0565	0	5
KKTDELPQLVTLPHPNLHGPEILDVPSTVQK-H1N1A1	p328	0	-86.3787	0	4
TITTTEIMNKPEETAKPK-H1N1A1	p329	0	-89.701	0	18
FTVNNLAEPQKAPSHQQATTAGSPLR-H1N1A1	p330	0	-93.0233	0	6
IEETTMTTQTPAPIQAPSAILPLPGQSVER-H2N2A1	p331	0	-96.3455	0	44
SPDESTPELSAEPTPKALENSPK-H1N1A1	p332	0	-99.6678	0	14
GQDSTIAASEQQVAAR-H2N2A1	p333	0	-102.99	0	10
IILEDENDAMADADRLAGPAAAELLAATVSTGFSR-N2A2	p334	0	-106.312	0	5
SSLSTQDTLLIKK-H2N2	p335	0	-109.635	0	6
ALENSPKEPGVPTTK-H1N1	p336	0	-112.957	0	6
SEDAGGAEGETPHMLLRPHVFMPEVTPDMDYLPR-H2N2A1	p337	0	-116.279	0	7
IQSTYDQDHTVPAYVPR-H2N2A1	p338	0	-119.601	0	9
AIGPSQTHTIR-H1N1A1	p339	0	-122.924	0	10
DLAPTSKVLAKPTPK-H2N2A1	p340	0	-126.246	0	4
GQDSTIAASEQQVAAR-H2N2A2	p341	0	-129.568	0	6
SEDAGGAEGETPHMLLRPHVFMPEVTPDMDYLPR-H1N3A1	p342	0	-132.89	0	2
IEETTMTTQTPAPIQAPSAILPLPGQSVER-H1N1	p343	0	-136.213	0	12
IEETTMTTQTPAPIQAPSAILPLPGQSVER-H1N3A1	p344	0	-139.535	0	22
RTFVLSALQPSPTHSSSNTQR-H2N2A1	p345	0	-142.857	0	6
TISVEVIPVNDEKPMLSK-H2N2A2	p346	0	-146.179	0	4
TSAGLGLSLDGGK-H1N1A1	p347	0	-149.502	0	4
IASFSQNCDIYPGKDFVQPPTKICVGCPR-H1N1	p348	0	-152.824	0	10
FSVATQTCQITPAEGPVVTAQYDCLGCVHPISTQSPDLEPILR-H2N2A2	p349	0	-156.146	0	2
GGTCVNMPSGPHCLCPQHLTGNHCQKEK-N1	p350	0	-159.468	0	4
LSWEYCDLAQCQTPTQAAPPTPVSPR-H3N3A2	p351	0	-162.791	0	3
SSTKFSVATQTCQITPAEGPVVTAQYDCLGCVHPISTQSPDLEPILR-H1N1A1	p352	0	-166.113	0	2
VATTVISK-N1A1	p353	0	-169.435	0	8
GIVEESVTGVHRLYQLSK-H1N1A1	p354	0	-172.757	0	3
IILEDENDAMADADRLAGPAAAELLAATVSTGFSR-H1N1A2	p355	0	-176.08	0	4
VATTVISK-H2N2A2F1	p356	0	-179.402	0	6
YYLQGAKIPKPEASFSPR-H1N1A1	p357	0	-182.724	0	13
GGSLAPVKRPLPPPPGSSPR-N1	p358	0	-186.047	0	2
YYLQGAKIPKPEASFSPR-N1	p359	0	-189.369	0	4
KQCDWFQGDQPTKNLVK-H1N1A1	p360	0	-192.691	0	2
VQLSPDLLATLPEPASPGR-H1N1A2	p361	0	-196.013	0	2
PAATKPATTKPMVK-H1N1A1	p362	0	-199.336	0	42
KKTDELPQLVTLPHPNLHGPEILDVPSTVQK-H2N2A2	p363	0	-202.658	0	2
TSAKDLAPTSK-H2N2A2	p364	0	-205.98	0	20
SASSSTINLMVSTEPLALTETDICKLPK-N2A2	p365	0	-209.302	0	15
DLAPTSK-H1N1A2	p366	0	-212.625	0	13
VLAKPTPK-H1N1A1	p367	0	-215.947	0	47
IEETTMTTQTPAPIQAPSAILPLPGQSVER-H2N4A3	p368	0	-219.269	0	6
VLAKPTPK-H1N1	p369	0	-222.591	0	22
PAATKPATTKPMVK-H1N1	p370	0	-225.914	0	14
IEETTMTTQTPAPIQAPSAILPLPGQSVER-H1N3A3	p371	0	-229.236	0	10
VLAKPTPK-N1	p372	0	-232.558	0	18
SEDAGGAEGETPHMLLRPHVFMPEVTPDMDYLPR-N2A2	p373	0	-235.88	0	5
NPVGKPPSPR-H1N1	p374	0	-239.203	0	10
RPPLPPRPTHPR-H2N2A1	p375	0	-242.525	0	5
IEETTMTTQTPAPIQAPSAILPLPGQSVER-H2N3A2F1	p376	0	-245.847	0	2
PAATKPATTKPMVK-H1N1A2	p377	0	-249.169	0	10
KAPPPSGASQTIK-H1N1A2	p378	0	-252.492	0	7
AVPSSSSPQAQALTEDGRPCR-N1	p379	0	-255.814	0	4
QFTSSTSYNRGDSTFESK-H1N1A1	p380	0	-259.136	0	8
TITTTEIMNKPEETAKPK-H1N3A2	p381	0	-262.458	0	6
TTSAKETQSIEK-H1N1A1	p382	0	-265.781	0	3
EPAPTTPKKPAPK-H1N1	p383	0	-269.103	0	3
MATVRPPVAVKPATAAK-H1N1A2	p384	0	-272.425	0	6
ALSLAPLAGAGLELQLER-H1N1A1	p385	0	-275.748	0	2
ALSLAPLAGAGLELQLER-H1N1A2	p386	0	-279.07	0	10
TSAKDLAPTSK-H1N2	p387	0	-282.392	0	3
TCQAWSSMTPHSHSRTPEYYPNAGLIMNYCR-N1	p388	0	-285.714	0	2
QATLEAEIAGESK-H1N3A1	p389	0	-289.037	0	1
QRRPMGFPPGPPGLPFIGNIYSLAASSELPHVYMR-N2	p390	0	-292.359	0	1
TGSNLAHSTPVDMPSR-N4A1	p391	0	-295.681	0	1
SFAAGIQALGGTNINDAMLMAVQLLDSSNQEER-H1N5	p392	0	-299.003	0	1
IQSTYDQDHTVPAYVPR-H1N1	p393	0	-302.326	0	1
AVLDVFEEGTEASAATAVK-H1N1A2	p394	0	-305.648	0	1
ETQSIEKTSAKDLAPTSK-H1N1	p395	0	-308.97	0	4
IEETTMTTQTPAPIQAPSAILPLPGQSVER-H3N3A2	p396	0	-312.292	0	6
SSLSTQDTLLIK-H2N2A1	p397	0	-315.615	0	2
SEDAGGAEGETPHMLLRPHVFMPEVTPDMDYLPR-H2N2	p398	0	-318.937	0	5
IEETTMTTQTPAPIQAPSAILPLPGQSVER-H3N3A3	p399	0	-322.259	0	9
PATAAKPVAAK-H1N1A1	p400	0	-325.581	0	2
SEDAGGAEGETPHMLLRPHVFMPEVTPDMDYLPR-H2N4	p401	0	-328.904	0	1
ETQSIEKTSAKDLAPTSK-H2N3A1	p402	0	-332.226	0	1
TAPAAPAEDAVAAAAAAPSEPSEPSRPSPQPK-H5N6	p403	0	-335.548	0	1
TFVLSALQPSPTHSSSNTQR-H2N2A2	p404	0	-338.87	0	4
RTFVLSALQPSPTHSSSNTQR-H2N2A3	p405	0	-342.193	0	1
GTLLGVAMATVNAMIAEYGCSLEDIVVVLGPSVGPCCFTLPR-H2N2	p406	0	-345.515	0	1
RTFVLSALQPSPTHSSSNTQRLPDR-H2N2A2	p407	0	-348.837	0	1
FREFEDSTLKPNR-H2N2A2	p408	0	-352.159	0	2
HLVTTVPKDPEAAEAR-H2N2A2	p409	0	-355.482	0	1
TITWGITSCKAPGEAQFIPNK-H2N2A2	p410	0	-358.804	0	1
SLTLGIEPVSPTSLR-H1N1	p411	0	-362.126	0	1
AVPSSSSPQAQALTEDGRPCRFPFR-H1N1A2	p412	0	-365.449	0	2
LAILPASAPPATSNPDPAVSR-N4A4	p413	0	-368.771	0	1
CTTPPPSSGPTYQCLK-H1N1A1	p414	0	-372.093	0	2
SCDTPPPCPR-H1N1A2	p415	0	-375.415	0	3
TITTTEIMNKPEETAKPK-H2N2A1	p416	0	-378.738	0	1
QKQYQQQIHMNKLLSK-H2N2A2	p417	0	-382.06	0	2
FSVATQTCQITPAEGPVVTAQYDCLGCVHPISTQSPDLEPILR-H2N2A1	p418	0	-385.382	0	1
DGKQESTIFDAVMICSGHHVYPNLPTDSFPGLDQFRGNYLHSR-N2	p419	0	-388.704	0	2
NAINSPMSPALVDVHPEDTQLEENEERTMIDPTSKEDPK-H1N1	p420	0	-392.027	0	1
KITELSK-H2N2A2	p421	0	-395.349	0	1
KQCDWFQGDQPTKNLVK-H1N1A2	p422	0	-398.671	0	1
IEETTMTTQTPAPIQAPSAILPLPGQSVER-H2N4A2	p423	0	-401.993	0	1
IPKPEASFSPRR-H1N1A1	p424	0	-405.316	0	1
LAILPASAPPATSNPDPAVSR-H2N2A1	p425	0	-408.638	0	11
TISVEVIPVNDEKPMLSK-H1N1A1	p426	0	-411.96	0	2
SLHLSPQHITHQTMPIGQRGSEQGKR-H2N5	p427	0	-415.282	0	1
SILSALDK-H1N1A1	p428	0	-418.605	0	1
EVTLENFGHLASLGLSISK-H1N1A1	p429	0	-421.927	0	1
PVGGIGGGGGPPTGAGR-N1	p430	0	-425.249	0	1
KDDAHALHLLALLFSAQKHHQHALDVVNMAITEHPENFNLMFTK-H1N3	p431	0	-428.571	0	1
SSTKFSVATQTCQITPAEGPVVTAQYDCLGCVHPISTQSPDLEPILR-H2N2A2	p432	0	-431.894	0	4
VQLSPDLLATLPEPASPGR-H1N1	p433	0	-435.216	0	3
IILEDENDAMADADRLAGPAAAELLAATVSTGFSR-H1N1A1	p434	0	-438.538	0	3
YYLQGAKIPKPEASFSPR-H1N1	p435	0	-441.86	0	1
GIVEESVTGVHRLYQLSK-H2N2A2	p436	0	-445.183	0	1
QPVIVPMYAAGLGMLEPTK-H1N1A1	p437	0	-448.505	0	1
LSLHRPALEDLLLGSEANLTCTLTGLR-H3N5	p438	0	-451.827	0	8
KIESETTFSLIFR-H1N1A1	p439	0	-455.15	0	11
VPEYISGTSPPSVEK-N1	p440	0	-458.472	0	26
GTSTSQDPIVSTEK-N1	p441	0	-461.794	0	15
KIESETTFSLIFR-H1N1A2	p442	0	-465.116	0	14
TSIQGTEKPTMSPDTSTR-N1	p443	0	-468.439	0	8
ISETSIFSGQSLTSPLSPGVPEAR-N1	p444	0	-471.761	0	9
TETETTSSLTPK-N1	p445	0	-475.083	0	22
TTRTETETTSSLTPK-N1	p446	0	-478.405	0	14
SQSSVLADSETSK-N1	p447	0	-481.728	0	11
NTDSTTLDQHLGIR-N1	p448	0	-485.05	0	13
DANISQPETTKEGLR-H1N1A1	p449	0	-488.372	0	3
IQKESISSLSPK-H1N1A1	p450	0	-491.694	0	9
VFTSSIKTK-H2N2A2	p451	0	-495.017	0	12
GTIRPVKGPQTSTSPASPK-N3	p452	0	-498.339	0	6
ESISSLSPK-H1N2A1	p453	0	-501.661	0	7
SITGTGQQSSPELVSK-N1	p454	0	-504.983	0	4
GTSTSQDPIVSTEK-H1N1	p455	0	-508.306	0	11
TSAKDLAPTSK-N1A1	p456	0	-511.628	0	9
IEETTMTTQTPAPIQAPSAILPLPGQSVER-H2N5	p457	0	-514.95	0	2
LSLHRPALEDLLLGSEANLTCTLTGLR-H3N4	p458	0	-518.272	0	1
ESISSLSPK-H1N1A1	p459	0	-521.595	0	12
KIQSEPASSLTTR-N1	p460	0	-524.917	0	4
VLSNNSDANLELINTWVAK-N1	p461	0	-528.239	0	1
LSLHRPALEDLLLGSEANLTCTLTGLR-H4N5A1	p462	0	-531.561	0	1
TTRTETETTSSLTPK-H1N1A1	p463	0	-534.884	0	1
GEGKVATTVISK-H2N2	p464	0	-538.206	0	1
SGVQQLIQYYQDQKDANISQPETTKEGLR-H1N1A1	p465	0	-541.528	0	1
VFTSSIKTK-H1N2A1	p466	0	-544.85	0	9
VFTSSIK-H1N2A1	p467	0	-548.173	0	11
TLSPSDTTASTPISTFSR-N1	p468	0	-551.495	0	15
SSPGATAQSTLTLATTTAPLAR-N2	p469	0	-554.817	0	3
TGHSGASSQGTFTLDTSSR-N3	p470	0	-558.14	0	3
GTIRPVKGPQTSTSPASPK-N2	p471	0	-561.462	0	3
DLAPTSKVLAKPTPK-H2N2A3	p472	0	-564.784	0	3
SISQSLGR-H1N1A1	p473	0	-568.106	0	3
VDLSPTASPGVSAK-N1	p474	0	-571.429	0	4
IEETTMTTQTPAPIQAPSAILPLPGQSVER-N2	p475	0	-574.751	0	4
ESISSLSPK-N1	p476	0	-578.073	0	6
EPTYFLTPR-H1N1A1	p477	0	-581.395	0	8
ESISSLSPK-N2	p478	0	-584.718	0	6
ITTAKPINPRPSLPPNSDTSK-H2N2A2	p479	0	-588.04	0	8
IQKESISSLSPK-H2N2A2	p480	0	-591.362	0	6
IPQTQPVPK-H1N1A1	p481	0	-594.684	0	15
LSLHRPALEDLLLGSEANLTCTLTGLR-H3N6	p482	0	-598.007	0	1
TGHSGASSQGTFTLDTSSR-N2	p483	0	-601.329	0	2
LPTQNITFQTESSVAEQEAEFQSPK-H5N7	p484	0	-604.651	0	1
LSLHRPALEDLLLGSEANLTCTLTGLR-H4N4A1	p485	0	-607.973	0	1
ATPPPGIMAPPPGMRPPMGPPIGLPPARGTPIGMPPPGMR-H2N2	p486	0	-611.296	0	1
VFTSSIK-H1N1A1	p487	0	-614.618	0	10
VATTVISK-H2N2	p488	0	-617.94	0	1
SPENPSWK-N1	p489	0	-621.262	0	2
KIQSEPASSLTTR-H1N1A1	p490	0	-624.585	0	6
YIPVKITSPMK-H1N1A1	p491	0	-627.907	0	3
IPQTQPVPK-H2N2A2	p492	0	-631.229	0	4
LSLHRPALEDLLLGSEANLTCTLTGLR-H4N4	p493	0	-634.551	0	1
VFTSSIKTK-H2N2A1	p494	0	-637.874	0	2
QDLPGLSSESAR-H2N2A1	p495	0	-641.196	0	1
GLGFSIAGGVGNQHIPGDNSIYVTKIIEGGAAHKDGR-H1N2	p496	0	-644.518	0	2
DLAPTSK-H2N2A2	p497	0	-647.841	0	2
TSISGHESQSSVLSDSETPK-N1	p498	0	-651.163	0	4
IQTESTSSLIPGLR-H1N1A1	p499	0	-654.485	0	6
IRSPSQVSSSHPTR-N1	p500	0	-657.807	0	4
IPQTQPVPK-H2N2A1	p501	0	-661.13	0	3
KKTDELPQLVTLPHPNLHGPEILDVPSTVQK-H2N2A1	p502	0	-664.452	0	1
MATVRPPVAVKPATAAK-H2N2A1	p503	0	-667.774	0	4
IEETTMTTQTPAPIQAPSAILPLPGQSVER-H3N4A2F1	p504	0	-671.096	0	1
KDLPVTK-H1N1A1	p505	0	-674.419	0	3
TSDKPHIRPGVK-H1N1	p506	0	-677.741	0	2
PAATKPATTKPMVK-H2N2	p507	0	-681.063	0	4
LSLHRPALEDLLLGSEANLTCTLTGLR-H4N5	p508	0	-684.385	0	2
SISGRMIGQFMFDTMGMTNILNNQDTAQALADGLMELSK-N1A1	p509	0	-687.708	0	1
LSDITGSSKTSRGGGGSGGGEPPK-H2N5A1	p510	0	-691.03	0	1
KIESETTFSLIFR-H2N2A1	p511	0	-694.352	0	5
IQKESISSLSPK-H1N2A1	p512	0	-697.674	0	3
KIESETTFSLIFR-H2N2	p513	0	-700.997	0	2
KIESETTFSLIFR-H2N2A2	p514	0	-704.319	0	5
RGPEDVSWMSPPLLEK-H1N1A1	p515	0	-707.641	0	5
VRAATVGSLAGQPLQER-H2N2A2	p516	0	-710.963	0	4
RGPEDVSWMSPPLLEK-N1	p517	0	-714.286	0	4
MATVRPPVAVKPATAAK-H2N2	p518	0	-717.608	0	5
GTSTSQDPIVSTEKSAVLHK-H1N1A1	p519	0	-720.93	0	1
ESISSLSPK-H1N2	p520	0	-724.252	0	1
PAPAKPVAAKPVATK-H1N1A1	p521	0	-727.575	0	5
IQTEPTSSLTLGLR-N1	p522	0	-730.897	0	1
PAATKPATTKPMVK-N1	p523	0	-734.219	0	3
SASSSTINLMVSTEPLALTETDICK-N2A2	p524	0	-737.542	0	3
IGEIKEETTVSPPHTSMAPAQDEER-H1N3A2	p525	0	-740.864	0	1
PAATKPATTKPMVK-H1N2	p526	0	-744.186	0	2
VFTSSIK-H1N2	p527	0	-747.508	0	1
KIESETTFSLIFR-H1N1	p528	0	-750.831	0	1
TQTDPPGSTPESTHTVDISTTPNWVETHSTVTQR-N1	p529	0	-754.153	0	1
IQTEPTSSLTLGLRK-N1	p530	0	-757.475	0	1
LSVSKPTVTTGSGYGFTVPQGMR-N1	p531	0	-760.797	0	1
SASSSTINLMVSTEPLALTETDICK-H1N1A2	p532	0	-764.12	0	2
GGSLAPVKRPLPPPPGSSPR-H1N1A1	p533	0	-767.442	0	4
SSPGATAQSTLTLATTTAPLAR-N1	p534	0	-770.764	0	1
AVKATFNPAQDK-H1N1A2	p535	0	-774.086	0	1
RIPTEPTFSLTPGFR-N1	p536	0	-777.409	0	1
SASSSTINLMVSTEPLALTETDICKLPK-H1N1A2	p537	0	-780.731	0	3
KAPPPSGASQTIK-N1	p538	0	-784.053	0	2
MATVRPPVAVKPATAAK-H2N2A2	p539	0	-787.375	0	1
PAATKPATTKPMVK-H2N2A1	p540	0	-790.698	0	2
ISETSIFSGQSLTSPLSPGVPEAR-H1N1A1	p541	0	-794.02	0	1
SSPETWASSISVPAK-N1	p542	0	-797.342	0	1
DASGVTFTWTPSSGK-H2N2	p543	0	-800.664	0	2
LAGPAAAELLAATVSTGFSR-H1N1A1	p544	0	-803.987	0	1
IRSPSQVSSSHPTR-N2	p545	0	-807.309	0	1
APVPEPGLDLSLSPRPDSPQPRHGSPGR-H1N1A2	p546	0	-810.631	0	1
TSAKDLAPTSK-H3N3A1	p547	0	-813.953	0	1
MATVRPPVAVKPATAAK-N2A1	p548	0	-817.276	0	1
VFTSSIK-H2N2A1	p549	0	-820.598	0	1
SEDAGGAEGETPHMLLRPHVFMPEVTPDMDYLPR-H2N2A2	p550	0	-823.92	0	3
TPPQSQTPGALPAKR-H1N1A1	p551	0	-827.243	0	1
IEETTMTTQTPAPIQAPSAILPLPGQSVER-N2A2	p552	0	-830.565	0	16
HLVTTVPKDPEAAEAR-H1N1A2	p553	0	-833.887	0	6
TPSPTVAHESNWAK-H2N2	p554	0	-837.209	0	4
GIETGSEDLEILPNGLAFISSGLK-H3N4A4	p555	0	-840.532	0	2
IADFELPTIIVPEQTIEIPSIK-N1	p556	0	-843.854	0	2
AIGPSQTHTIR-H1N1A2	p557	0	-847.176	0	1
GQDSTIAASEQQVAAR-H1N1A1	p558	0	-850.498	0	2
FREFEDSTLKPNR-H1N1	p559	0	-853.821	0	1
TPPQSQTPGALPAKR-H2N2A2	p560	0	-857.143	0	5
FREFEDSTLKPNR-N1	p561	0	-860.465	0	1
TITTTEIMNKPEETAKPK-H1N1A2	p562	0	-863.787	0	1
IEETTMTTQTPAPIQAPSAILPLPGQSVER-H1N3A4	p563	0	-867.11	0	1
LHVPLMPAQPAPPKPQPTTR-H1N1A1	p564	0	-870.432	0	5
FREFEDSTLKPNR-H1N1A2	p565	0	-873.754	0	5
GEGKVATTVISK-H2N2A3	p566	0	-877.076	0	1
FGSPSPGGYPGSYSR-N1	p567	0	-880.399	0	4
DTAMFFAHWGQGTLVTVSSASTK-H2N5	p568	0	-883.721	0	1
IEETTMTTQTPAPIQAPSAILPLPGQSVER-H2N3A1F1	p569	0	-887.043	0	1
SEDAGGAEGETPHMLLRPHVFMPEVTPDMDYLPR-H2N3	p570	0	-890.365	0	1
QEPSQGTTTFAVTSILR-H2N6A1	p571	0	-893.688	0	1
NNALDFVTK-H1N1A1	p572	0	-897.01	0	4
IPKPEASFSPR-N1A1	p573	0	-900.332	0	2
GAMATGSGSNLK-N3	p574	0	-903.654	0	2
KSATVIPEIEGIK-H1N1A2	p575	0	-906.977	0	1
GSAGPQLHGSTKSQSGGR-H1N2A2	p576	0	-910.299	0	1
QLVTSPSPMSSSDGKVLPLNVQVVTQHMQSVKQAPK-N1	p577	0	-913.621	0	1
IEETTMTTQTPAPIQAPSAILPLPGQSVER-H1N4	p578	0	-916.944	0	1
NPVGKPPSPR-H2N2A1	p579	0	-920.266	0	1
GPPRAGAPASRTGSATSAGTVGEQGR-N2	p580	0	-923.588	0	1
HIGTSALMDLLLRLVSCVEPAGLRQDVLHWLNEEK-N1A1	p581	0	-926.91	0	1
TPDSAQPLLQLMLDVEEDRLASQGRGPVVVHCSAGIGR-N1	p582	0	-930.233	0	1
AVPNVANLVEADYSYWTLGYVISLEGAQKLVGANPFGK-H1N3	p583	0	-933.555	0	1
LTSSLPR-H1N1A2	p584	0	-936.877	0	1
EIVISER-H1N1A1	p585	0	-940.199	0	1
IQSTYDQDHTVPAYVPR-H1N1A2	p586	0	-943.522	0	1
EEAPSLRPAPPPISGGGYR-H1N1A1	p587	0	-946.844	0	3
TTPPTTATPIR-H1N1	p588	0	-950.166	1	2
KSATVIPEIEGIKAEAK-N1	p589	0	-953.488	0	1
GTGIVSAPVPK-H1N2A1	p590	0	-956.811	0	1
TVNELASPRECIEFLKEASVMK-N2	p591	0	-960.133	0	1
SLRMGFMTMPASQEHTPHPCR-N2	p592	0	-963.455	0	1
GIPAGVPMPQAPAGLAGPVRGVGGPSQQVMTPQGR-H1N2	p593	0	-966.777	0	1
EIGLQMHEELLKVTNELYTVMKTYHMYHAESISAESK-N2	p594	0	-970.1	0	1
DISMNHLPGLLTSLLGLRPECEQSALEGMKACMTYFPR-N2	p595	0	-973.422	0	1
KSATVIPEIEGIKAEAK-N1A1	p596	0	-976.744	0	1
GEGKVATTVISK-N1A1	p597	0	-980.066	0	1
HRHPDEAAFFDTASTGKTFPGFFSPMLGEFVSETESR-H1N1A2	p598	0	-983.389	0	1
SGATSGVPGSKTGTAGVPSATTIAPGSSNSEATTSLGESGK-H2N2A1F1	p599	0	-986.711	0	1
HTSVQTTSSGSGPFTDVR-H1N1A2	p600	0	-990.033	0	2
ALENSPKEPGVPTTK-N1	p601	0	-993.355	0	1
ELQALDDMVSADIGILRNRIDQASLDYSYAR-H1N1	p602	0	-996.678	0	1

## Sheet: Glycan Nodes
Number in Network	Node	NodeID	GlycanType	xCoord	yCoord	Ascites PSMs (total across 5 samples)	Elution PSMs (total across 5 samples)					Glycan Suffix
1	N1*	g1	Ascites	-291.215	956.658	84	---					* = ascites
2	N1A1*	g2	Ascites	-320.826	947.138	12	---					_ = elution
3	H1N1*	g3	Ascites	-350.126	936.702	162	---
4	H1N1A1*	g4	Ascites	-379.088	925.36	958	---
5	H1N1A2*	g5	Ascites	-407.684	913.123	276	---
6	N2*	g6	Ascites	-435.884	900.003	43	---
7	N2A1*	g7	Ascites	-463.664	886.011	10	---
8	N2A2*	g8	Ascites	-490.994	871.163	2	---
9	H1N2*	g9	Ascites	-517.85	855.472	12	---
10	H1N2A1*	g10	Ascites	-544.204	838.953	2	---
11	H1N2A2*	g11	Ascites	-570.032	821.622	1	---
12	H1N2A3*	g12	Ascites	-595.309	803.497	1	---
13	H2N2*	g13	Ascites	-620.01	784.594	71	---
14	H2N2A1*	g14	Ascites	-644.11	764.933	16	---
15	H2N2A1F1*	g15	Ascites	-667.588	744.531	2	---
16	H2N2A2*	g16	Ascites	-690.42	723.409	25	---
17	H2N2A2F1*	g17	Ascites	-712.584	701.587	0	---
18	H2N2A3*	g18	Ascites	-734.059	679.086	3	---
19	H2N2A4*	g19	Ascites	-754.823	655.929	4	---
20	N3*	g20	Ascites	-774.857	632.136	4	---
21	N3A1*	g21	Ascites	-794.142	607.733	1	---
22	N3A2*	g22	Ascites	-812.658	582.741	7	---
23	N3A3*	g23	Ascites	-830.388	557.186	10	---
24	H1N3*	g24	Ascites	-847.315	531.091	5	---
25	H1N3A1*	g25	Ascites	-863.422	504.483	5	---
26	H1N3A2*	g26	Ascites	-878.693	477.387	3	---
27	H1N3A3*	g27	Ascites	-893.115	449.828	1	---
28	H1N3A4*	g28	Ascites	-906.673	421.835	0	---
29	H2N3*	g29	Ascites	-919.353	393.434	29	---
30	H2N3A1*	g30	Ascites	-931.144	364.652	4	---
31	H2N3A1F1*	g31	Ascites	-942.034	335.517	0	---
32	H2N3A2*	g32	Ascites	-952.013	306.057	2	---
33	H2N3A2F1*	g33	Ascites	-961.071	276.302	2	---
34	H3N3*	g34	Ascites	-969.199	246.279	9	---
35	H3N3A1*	g35	Ascites	-976.389	216.018	1	---
36	H3N3A2*	g36	Ascites	-982.635	185.548	0	---
37	H3N3A3*	g37	Ascites	-987.93	154.898	1	---
38	H3N3A4F1*	g38	Ascites	-992.27	124.099	1	---
39	N4*	g39	Ascites	-995.649	93.1793	4	---
40	N4A1*	g40	Ascites	-998.066	62.1696	9	---
41	N4A2*	g41	Ascites	-999.516	31.0999	1	---
42	N4A4*	g42	Ascites	-1000	1.22461e-13	0	---
43	H1N4*	g43	Ascites	-999.516	-31.0999	18	---
44	H1N4A1*	g44	Ascites	-998.066	-62.1696	3	---
45	H1N4A2*	g45	Ascites	-995.649	-93.1793	1	---
46	H2N4*	g46	Ascites	-992.27	-124.099	4	---
47	H2N4A1F1*	g47	Ascites	-987.93	-154.898	2	---
48	H2N4A2*	g48	Ascites	-982.635	-185.548	7	---
49	H2N4A3*	g49	Ascites	-976.389	-216.018	0	---
50	H3N4*	g50	Ascites	-969.199	-246.279	2	---
51	H3N4A2*	g51	Ascites	-961.071	-276.302	1	---
52	H3N4A2F1*	g52	Ascites	-952.013	-306.057	0	---
53	H3N4A3F1*	g53	Ascites	-942.034	-335.517	1	---
54	H3N4A4*	g54	Ascites	-931.144	-364.652	0	---
55	H4N4*	g55	Ascites	-919.353	-393.434	0	---
56	H4N4A1*	g56	Ascites	-906.673	-421.835	0	---
57	H4N4A3F1*	g57	Ascites	-893.115	-449.828	1	---
58	H4N4A3F2*	g58	Ascites	-878.693	-477.387	1	---
59	H4N4A6F1*	g59	Ascites	-863.422	-504.483	1	---
60	H1N5*	g60	Ascites	-847.315	-531.091	2	---
61	H1N5A2*	g61	Ascites	-830.388	-557.186	1	---
62	H2N5*	g62	Ascites	-812.658	-582.741	2	---
63	H2N5A1*	g63	Ascites	-794.142	-607.733	0	---
64	H2N5A3*	g64	Ascites	-774.857	-632.136	2	---
65	H3N5*	g65	Ascites	-754.823	-655.929	0	---
66	H4N5*	g66	Ascites	-734.059	-679.086	6	---
67	H4N5A1*	g67	Ascites	-712.584	-701.587	0	---
68	H4N5A1F1*	g68	Ascites	-690.42	-723.409	1	---
69	H5N5*	g69	Ascites	-667.588	-744.531	1	---
70	H5N5A1F1*	g70	Ascites	-644.11	-764.933	1	---
71	H2N6*	g71	Ascites	-620.01	-784.594	2	---
72	H2N6A1*	g72	Ascites	-595.309	-803.497	0	---
73	H3N6*	g73	Ascites	-570.032	-821.622	3	---
74	H3N6A1*	g74	Ascites	-544.204	-838.953	1	---
75	H3N6A4*	g75	Ascites	-517.85	-855.472	1	---
76	H5N6*	g76	Ascites	-490.994	-871.163	0	---
77	H6N6A2F1*	g77	Ascites	-463.664	-886.011	1	---
78	H3N7*	g78	Ascites	-435.884	-900.003	1	---
79	H5N7*	g79	Ascites	-407.684	-913.123	2	---
80	H6N7*	g80	Ascites	-379.088	-925.36	1	---
81	H8N8A3*	g81	Ascites	-350.126	-936.702	1	---
1	N1_	g82	Elute	350.126	936.702	---	699
2	N1A1_	g83	Elute	379.088	925.36	---	27
3	H1N1_	g84	Elute	407.684	913.123	---	855
4	H1N1A1_	g85	Elute	435.884	900.003	---	2922
5	H1N1A2_	g86	Elute	463.664	886.011	---	781
6	N2_	g87	Elute	490.994	871.163	---	27
7	N2A1_	g88	Elute	517.85	855.472	---	69
8	N2A2_	g89	Elute	544.204	838.953	---	44
9	H1N2_	g90	Elute	570.032	821.622	---	10
10	H1N2A1_	g91	Elute	595.309	803.497	---	31
11	H1N2A2_	g92	Elute	620.01	784.594	---	1
12	H1N2A3_	g93	Elute	644.11	764.933	---	0
13	H2N2_	g94	Elute	667.588	744.531	---	61
14	H2N2A1_	g95	Elute	690.42	723.409	---	374
15	H2N2A1F1_	g96	Elute	712.584	701.587	---	1
16	H2N2A2_	g97	Elute	734.059	679.086	---	491
17	H2N2A2F1_	g98	Elute	754.823	655.929	---	6
18	H2N2A3_	g99	Elute	774.857	632.136	---	23
19	H2N2A4_	g100	Elute	794.142	607.733	---	0
20	N3_	g101	Elute	812.658	582.741	---	11
21	N3A1_	g102	Elute	830.388	557.186	---	0
22	N3A2_	g103	Elute	847.315	531.091	---	0
23	N3A3_	g104	Elute	863.422	504.483	---	0
24	H1N3_	g105	Elute	878.693	477.387	---	2
25	H1N3A1_	g106	Elute	893.115	449.828	---	25
26	H1N3A2_	g107	Elute	906.673	421.835	---	52
27	H1N3A3_	g108	Elute	919.353	393.434	---	10
28	H1N3A4_	g109	Elute	931.144	364.652	---	1
29	H2N3_	g110	Elute	942.034	335.517	---	1
30	H2N3A1_	g111	Elute	952.013	306.057	---	1
31	H2N3A1F1_	g112	Elute	961.071	276.302	---	1
32	H2N3A2_	g113	Elute	969.199	246.279	---	0
33	H2N3A2F1_	g114	Elute	976.389	216.018	---	2
34	H3N3_	g115	Elute	982.635	185.548	---	0
35	H3N3A1_	g116	Elute	987.93	154.898	---	1
36	H3N3A2_	g117	Elute	992.27	124.099	---	9
37	H3N3A3_	g118	Elute	995.649	93.1793	---	20
38	H3N3A4F1_	g119	Elute	998.066	62.1696	---	0
39	N4_	g120	Elute	999.516	31.0999	---	6
40	N4A1_	g121	Elute	1000	0	---	1
41	N4A2_	g122	Elute	999.516	-31.0999	---	0
42	N4A4_	g123	Elute	998.066	-62.1696	---	1
43	H1N4_	g124	Elute	995.649	-93.1793	---	3
44	H1N4A1_	g125	Elute	992.27	-124.099	---	0
45	H1N4A2_	g126	Elute	987.93	-154.898	---	0
46	H2N4_	g127	Elute	982.635	-185.548	---	1
47	H2N4A1F1_	g128	Elute	976.389	-216.018	---	0
48	H2N4A2_	g129	Elute	969.199	-246.279	---	1
49	H2N4A3_	g130	Elute	961.071	-276.302	---	6
50	H3N4_	g131	Elute	952.013	-306.057	---	1
51	H3N4A2_	g132	Elute	942.034	-335.517	---	0
52	H3N4A2F1_	g133	Elute	931.144	-364.652	---	1
53	H3N4A3F1_	g134	Elute	919.353	-393.434	---	0
54	H3N4A4_	g135	Elute	906.673	-421.835	---	2
55	H4N4_	g136	Elute	893.115	-449.828	---	1
56	H4N4A1_	g137	Elute	878.693	-477.387	---	1
57	H4N4A3F1_	g138	Elute	863.422	-504.483	---	0
58	H4N4A3F2_	g139	Elute	847.315	-531.091	---	0
59	H4N4A6F1_	g140	Elute	830.388	-557.186	---	0
60	H1N5_	g141	Elute	812.658	-582.741	---	1
61	H1N5A2_	g142	Elute	794.142	-607.733	---	0
62	H2N5_	g143	Elute	774.857	-632.136	---	4
63	H2N5A1_	g144	Elute	754.823	-655.929	---	1
64	H2N5A3_	g145	Elute	734.059	-679.086	---	0
65	H3N5_	g146	Elute	712.584	-701.587	---	8
66	H4N5_	g147	Elute	690.42	-723.409	---	2
67	H4N5A1_	g148	Elute	667.588	-744.531	---	1
68	H4N5A1F1_	g149	Elute	644.11	-764.933	---	0
69	H5N5_	g150	Elute	620.01	-784.594	---	0
70	H5N5A1F1_	g151	Elute	595.309	-803.497	---	0
71	H2N6_	g152	Elute	570.032	-821.622	---	0
72	H2N6A1_	g153	Elute	544.204	-838.953	---	1
73	H3N6_	g154	Elute	517.85	-855.472	---	1
74	H3N6A1_	g155	Elute	490.994	-871.163	---	0
75	H3N6A4_	g156	Elute	463.664	-886.011	---	0
76	H5N6_	g157	Elute	435.884	-900.003	---	1
77	H6N6A2F1_	g158	Elute	407.684	-913.123	---	0
78	H3N7_	g159	Elute	379.088	-925.36	---	0
79	H5N7_	g160	Elute	350.126	-936.702	---	1
80	H6N7_	g161	Elute	320.826	-947.138	---	0
81	H8N8A3_	g162	Elute	291.215	-956.658	---	0

## Sheet: Edges(Connections)
Source	Target	GlycanType
H1N1A1*	RTFVLSALQPSPTHSSSNTQR-H1N1A1	Ascites
H1N1A1_	RTFVLSALQPSPTHSSSNTQR-H1N1A1	Elute
H1N1A2*	VATTVISK-H1N1A2	Ascites
H1N1A2_	VATTVISK-H1N1A2	Elute
H1N1A1*	VATTVISK-H1N1A1	Ascites
H1N1A1_	VATTVISK-H1N1A1	Elute
H1N1A2*	VRAATVGSLAGQPLQER-H1N1A2	Ascites
H1N1A2_	VRAATVGSLAGQPLQER-H1N1A2	Elute
H1N1A1*	TVVQPSVGAAAGPVVPPCPGR-H1N1A1	Ascites
H1N1A1_	TVVQPSVGAAAGPVVPPCPGR-H1N1A1	Elute
H1N1A1*	TFVLSALQPSPTHSSSNTQR-H1N1A1	Ascites
H1N1A1_	TFVLSALQPSPTHSSSNTQR-H1N1A1	Elute
H1N1A1*	AATVGSLAGQPLQER-H1N1A1	Ascites
H1N1A1_	AATVGSLAGQPLQER-H1N1A1	Elute
H1N1A2*	AATVGSLAGQPLQER-H1N1A2	Ascites
H1N1A2_	AATVGSLAGQPLQER-H1N1A2	Elute
H1N1A1*	IPKPEASFSPR-H1N1A1	Ascites
H1N1A1_	IPKPEASFSPR-H1N1A1	Elute
H1N1A1*	VQAAVGTSAAPVPSDNH-H1N1A1	Ascites
H1N1A1_	VQAAVGTSAAPVPSDNH-H1N1A1	Elute
H1N1A1*	ATEHLSTLSEK-H1N1A1	Ascites
H1N1A1_	ATEHLSTLSEK-H1N1A1	Elute
H2N2*	PLLEKSHCIAEVENDEMPADLPSLAADFVESK-H2N2	Ascites
H2N3*	LAQKVPTADLEDVLPLAEDITNILSK-H2N3	Ascites
H1N1A1*	VRAATVGSLAGQPLQER-H1N1A1	Ascites
H1N1A1_	VRAATVGSLAGQPLQER-H1N1A1	Elute
H1N1A1*	HTSVQTTSSGSGPFTDVR-H1N1A1	Ascites
H1N1A1_	HTSVQTTSSGSGPFTDVR-H1N1A1	Elute
H1N1A1*	LAEYHAKATEHLSTLSEK-H1N1A1	Ascites
H1N1A1_	LAEYHAKATEHLSTLSEK-H1N1A1	Elute
H1N1*	VQAAVGTSAAPVPSDNH-H1N1	Ascites
H1N1_	VQAAVGTSAAPVPSDNH-H1N1	Elute
H1N1A2*	LAEYHAKATEHLSTLSEK-H1N1A2	Ascites
H1N1A2_	LAEYHAKATEHLSTLSEK-H1N1A2	Elute
H1N1*	AATVGSLAGQPLQER-H1N1	Ascites
H1N1_	AATVGSLAGQPLQER-H1N1	Elute
H1N1A1*	TTPPTTATPIR-H1N1A1	Ascites
H1N1A1_	TTPPTTATPIR-H1N1A1	Elute
H1N1*	RTFVLSALQPSPTHSSSNTQR-H1N1	Ascites
H1N1_	RTFVLSALQPSPTHSSSNTQR-H1N1	Elute
H1N1*	TFVLSALQPSPTHSSSNTQR-H1N1	Ascites
N1*	MPCAEDYLSVVLNQLCVLHEK-N1	Ascites
N2*	YGPPCPSCPAPEFLGGPSVFLFPPKPK-N2	Ascites
H1N1*	IPKPEASFSPR-H1N1	Ascites
H1N1_	IPKPEASFSPR-H1N1	Elute
H1N1A1*	DIPTNSPELEETLTHTITK-H1N1A1	Ascites
H1N1A1_	DIPTNSPELEETLTHTITK-H1N1A1	Elute
H1N1A1*	IASFSQNCDIYPGKDFVQPPTKICVGCPR-H1N1A1	Ascites
H1N1A1_	IASFSQNCDIYPGKDFVQPPTKICVGCPR-H1N1A1	Elute
H1N1A1*	IEETTMTTQTPAPIQAPSAILPLPGQSVER-H1N1A1	Ascites
H1N1A1_	IEETTMTTQTPAPIQAPSAILPLPGQSVER-H1N1A1	Elute
H1N1A2*	VQAAVGTSAAPVPSDNH-H1N1A2	Ascites
H1N1A2_	VQAAVGTSAAPVPSDNH-H1N1A2	Elute
H1N4*	TVAAPSVFIFPPSDEQLK-H1N4	Ascites
H1N4_	TVAAPSVFIFPPSDEQLK-H1N4	Elute
H2N2A1*	AATVGSLAGQPLQER-H2N2A1	Ascites
H2N2A1_	AATVGSLAGQPLQER-H2N2A1	Elute
N1*	AATVGSLAGQPLQER-N1	Ascites
N1_	AATVGSLAGQPLQER-N1	Elute
H1N1*	VRAATVGSLAGQPLQER-H1N1	Ascites
H1N1_	VRAATVGSLAGQPLQER-H1N1	Elute
H1N1A1*	FSVATQTCQITPAEGPVVTAQYDCLGCVHPISTQSPDLEPILR-H1N1A1	Ascites
H1N1A1_	FSVATQTCQITPAEGPVVTAQYDCLGCVHPISTQSPDLEPILR-H1N1A1	Elute
H1N1A1*	AKLPDATPTELAK-H1N1A1	Ascites
H1N1A1_	AKLPDATPTELAK-H1N1A1	Elute
H1N1A1*	LPDATPTELAK-H1N1A1	Ascites
H1N1A1_	LPDATPTELAK-H1N1A1	Elute
H1N1*	TVVQPSVGAAAGPVVPPCPGR-H1N1	Ascites
H2N3*	APADLRGVAHNNLMAMAQETGDNLYWGSVTGSQSNAVSPTPAPR-H2N3	Ascites
H1N1*	TVIGPDGHKEVTKEVVTSEDGSDCPEAMDLGTLSGIGTLDGFR-H1N1	Ascites
H1N4*	GTVIDVTDFVNWASSINDAPVLISQK-H1N4	Ascites
H1N4*	TILGTMPAFEVSLQALQK-H1N4	Ascites
H1N1A1*	AGFEWNEDGAGTTPSPGLQPAHLTFPLDYHLNQPFIFVLR-H1N1A1	Ascites
N2*	THTCPPCPAPELLGGPSVFLFPPKPK-N2	Ascites
H1N1*	CPAPELLGGPSVFLFPPKPK-H1N1	Ascites
H1N1A2*	GVAHNNLMAMAQETGDNLYWGSVTGSQSNAVSPTPAPR-H1N1A2	Ascites
H1N1A2*	RTFVLSALQPSPTHSSSNTQR-H1N1A2	Ascites
H1N1A1*	APVDLLGVAHNNLMAMAQETGDNLYWGSVTGSQSNAVSPTPAPR-H1N1A1	Ascites
N1*	SHCIAEVENDEMPADLPSLAADFVESKDVCK-N1	Ascites
N1*	VQAAVGTSAAPVPSDNH-N1	Ascites
H1N4A1*	EAKVQWKVDNALQSGNSQESVTEQDSK-H1N4A1	Ascites
N2*	SHCIAEVENDEMPADLPSLAADFVESK-N2	Ascites
H1N2*	VTHEGSTVEK-H1N2	Ascites
H1N3*	RPCFSALEVDETYVPK-H1N3	Ascites
H3N3*	PGKAPELLIYAASTLQSGVPSR-H3N3	Ascites
N1*	AKLPDATPTELAK-N1	Ascites
H1N1A2*	CVQKENPLTQAVPK-H1N1A2	Ascites
H1N1*	LPDATPTELAK-H1N1	Ascites
N1*	LPDATPTELAK-N1	Ascites
H1N1*	AKLPDATPTELAK-H1N1	Ascites
H1N1A2*	SSTTKPPFKPHGSR-H1N1A2	Ascites
H1N4*	LNDLNSVLVMPTFHVPFTDLQVPSCK-H1N4	Ascites
H2N3A2*	SLHTLFGDKLCTVATLR-H2N3A2	Ascites
H2N2A2*	GEGKVATTVISK-H2N2A2	Ascites
H2N2A2_	GEGKVATTVISK-H2N2A2	Elute
H2N2A2*	IEETTMTTQTPAPIQAPSAILPLPGQSVER-H2N2A2	Ascites
H2N2A2_	IEETTMTTQTPAPIQAPSAILPLPGQSVER-H2N2A2	Elute
H2N2A1*	VATTVISK-H2N2A1	Ascites
H2N2A1_	VATTVISK-H2N2A1	Elute
H2N2A2*	LAILPASAPPATSNPDPAVSR-H2N2A2	Ascites
H2N2A2_	LAILPASAPPATSNPDPAVSR-H2N2A2	Elute
N2A1*	IEETTMTTQTPAPIQAPSAILPLPGQSVER-N2A1	Ascites
N2A1_	IEETTMTTQTPAPIQAPSAILPLPGQSVER-N2A1	Elute
H1N1A2*	IEETTMTTQTPAPIQAPSAILPLPGQSVER-H1N1A2	Ascites
H1N1A2_	IEETTMTTQTPAPIQAPSAILPLPGQSVER-H1N1A2	Elute
H1N1*	HTSVQTTSSGSGPFTDVR-H1N1	Ascites
H1N1_	HTSVQTTSSGSGPFTDVR-H1N1	Elute
H2N2A2*	AATVGSLAGQPLQER-H2N2A2	Ascites
H2N2A2_	AATVGSLAGQPLQER-H2N2A2	Elute
H1N1A1*	SCDTPPPCPR-H1N1A1	Ascites
H1N1A1_	SCDTPPPCPR-H1N1A1	Elute
H1N1A2*	LLDLDPRPTMDGDPDTPKPVSFTVK-H1N1A2	Ascites
H1N1A2_	LLDLDPRPTMDGDPDTPKPVSFTVK-H1N1A2	Elute
N1*	HRHPDEAAFFDTASTGK-N1	Ascites
N1_	HRHPDEAAFFDTASTGK-N1	Elute
N1*	GGTCVNMPSGPHCLCPQHLTGNHCQK-N1	Ascites
N1_	GGTCVNMPSGPHCLCPQHLTGNHCQK-N1	Elute
N1A1*	AATVGSLAGQPLQER-N1A1	Ascites
N1A1_	AATVGSLAGQPLQER-N1A1	Elute
H2N2A1*	VRAATVGSLAGQPLQER-H2N2A1	Ascites
H2N2A1_	VRAATVGSLAGQPLQER-H2N2A1	Elute
N1A1*	TLNQPDSQLQLTTGNGLFLSEGLKLVDK-N1A1	Ascites
H3N3A1*	SVLGQLGITKVFSNGADLSGVTEEAPLK-H3N3A1	Ascites
H4N5A1F1*	AVLTIDEKGTEAAGAMFLEAIPMSIPPEVK-H4N5A1F1	Ascites
H2N3A2F1*	LSITGTYDLKSVLGQLGITKVFSNGADLSGVTEEAPLK-H2N3A2F1	Ascites
H2N5A3*	AVLTIDEKGTEAAGAMFLEAIPMSIPPEVKFNK-H2N5A3	Ascites
N1*	PAPARTPTQPPPEPGDLPTIEEALQIIHSAEPR-N1	Ascites
H2N2*	VEVKGTVAAPSVFIFPPSDEQLKSGTASVVCLLNNFYPR-H2N2	Ascites
H2N3*	VQWKVDNALQSGNSQESVTEQDSK-H2N3	Ascites
H2N3A1*	ASQSVSSNLAWYQQKPGQAPR-H2N3A1	Ascites
N4*	TTPPVLDSDGSFFLYSKLTVDK-N4	Ascites
H4N5*	LLIYAASSLQSGVPSR-H4N5	Ascites
H1N4*	SVLGQLGITKVFSNGADLSGVTEEAPLK-H1N4	Ascites
H1N1A1*	AVLTIDEKGTEAAGAMFLEAIPMSIPPEVKFNK-H1N1A1	Ascites
H1N4A2*	AGVETTTPSKQSNNKYAASSYLSLTPEQWK-H1N4A2	Ascites
H1N2*	LLRGTVIDVTDFVNWASSINDAPVLISQK-H1N2	Ascites
N1*	GQPREPQVYTLPPSREEMTK-N1	Ascites
H4N5*	SLIYAASSLQSGVPSK-H4N5	Ascites
H1N3A1*	DVQCEVQLVESGGGLVQPGGSLR-H1N3A1	Ascites
H1N4*	QSNNKYAASSYLSLTPEQWK-H1N4	Ascites
N1A1*	QEPSQGTTTFAVTSILR-N1A1	Ascites
H1N1*	THTCPPCPAPELLGGPSVFLFPPKPK-H1N1	Ascites
H3N6A1*	ATLVCLISDFYPGAVTVAWKADSSPVKAGVETTTPSK-H3N6A1	Ascites
H5N7*	VPQVSTPTLVEVSR-H5N7	Ascites
H2N2*	DLAPGFLEAFATAALEPGDAAAALTLLLLYEPRQAQR-H2N2	Ascites
N4*	YSLTYIYTGLSKHVEDVPAFQALGSLNDLQFFR-N4	Ascites
H2N4A1F1*	PEVHLLPPPSEELALNELVTLTCLAR-H2N4A1F1	Ascites
N2A2*	GTVAAPSVFIFPPSDEQLKSGTASVVCLLNNFYPR-N2A2	Ascites
H2N2A2*	LAQKVPTADLEDVLPLAEDITNILSK-H2N2A2	Ascites
N2*	VFSNGADLSGVTEEAPLKLSK-N2	Ascites
H1N4*	VFSNGADLSGVTEEAPLKLSK-H1N4	Ascites
H1N2*	AVLTIDEKGTEAAGAMFLEAIPMSIPPEVK-H1N2	Ascites
H2N4*	TDTSHHDQDHPTFNKITPNLAEFAFSLYR-H2N4	Ascites
H2N3*	AFQPFFVELTMPYSVIRGEAFTLK-H2N3	Ascites
H1N1A2*	VVSMDENFHPLNELIPLVYIQDPK-H1N1A2	Ascites
H1N3A2*	SVSDGIAALDLNAVANK-H1N3A2	Ascites
N2*	SGPVGSVVKSHSITNMEIGGLK-N2	Ascites
N1*	IHLISTQSAIPYALRVELEDWNGR-N1	Ascites
H2N3*	EVQLVETGGGLIQPGGSLR-H2N3	Ascites
H1N1A2*	EPQVYTLPPSQEEMTK-H1N1A2	Ascites
H1N1*	GVQCEVQLVESGGGLVQPGR-H1N1	Ascites
H1N3A3*	MEFGLSWVFLVVILQGVQCEVQLVESGGGLVQPGGSLR-H1N3A3	Ascites
H2N2*	EFGLSWVFLVAILKGVQCEVQLVESGGGLVQPGGSLR-H2N2	Ascites
N4A1*	RTVAAPSVFIFPPSDEQLKSGTASVVCLLNNFYPR-N4A1	Ascites
H1N2A3*	RTVAAPSVFIFPPSDEQLKSGTASVVCLLNNFYPR-H1N2A3	Ascites
H3N7*	PGKVPKLLIYAASTLQSGVPSR-H3N7	Ascites
N1*	PEKAPKSLIYAASSLQSGVPSR-N1	Ascites
N2*	DMRVLAQLLGLLLLCFPGARCDIQMTQSPSSLSASVGDR-N2	Ascites
H1N2*	YAASSYLSLTPEQWK-H1N2	Ascites
H5N5A1F1*	SLEYLDLSFNQIARLPSGLPVSLLTLYLDNNK-H5N5A1F1	Ascites
H5N7*	TFTLLDPKASLLTMAFLNGALDGVILGDYLSR-H5N7	Ascites
N4A2*	SLHTLFGDKLCTVATLR-N4A2	Ascites
H1N1A1*	LGALSGAAALGFASYGAHGAQFPDAYGK-H1N1A1	Ascites
H1N1A2*	APVDLLGVAHNNLMAMAQETGDNLYWGSVTGSQSNAVSPTPAPR-H1N1A2	Ascites
H2N3*	APVDLLGVAHNNLMAMAQETGDNLYWGSVTGSQSNAVSPTPAPR-H2N3	Ascites
H2N2A4*	TPKSPVGVQPILNEHTFCAGMSK-H2N2A4	Ascites
H3N4*	AIAANEADAVTLDAGLVYDAYLAPNNLKPVVAEFYGSK-H3N4	Ascites
H2N4A1F1*	EFGLSWVFLVAILKGVQCEVQLVESGGGLVQPGGSLR-H2N4A1F1	Ascites
N1*	RMPCAEDYLSVVLNQLCVLHEK-N1	Ascites
N1*	ATKEQLKAVMDDFAAFVEK-N1	Ascites
H2N3*	GVAHNNLMAMAQETGDNLYWGSVTGSQSNAVSPTPAPR-H2N3	Ascites
H1N3A2*	DVQCEVQLVESGGGLVQPGGSLR-H1N3A2	Ascites
N1*	KSDSASSPSGGADKPLK-N1	Ascites
N1*	DTEEEDFHVDQVTTVKVPMMKR-N1	Ascites
N3*	ASQSVSSSYLAWYQQKPGQAPR-N3	Ascites
H1N3A1*	SHCIAEVENDEMPADLPSLAADFVESK-H1N3A1	Ascites
H1N2*	VQFLAQQSLSLAPVTAATARTALSGLSGADGR-H1N2	Ascites
H1N3A1*	TVAAPSVFIFPPSDEQLKSGTASVVCLLNNFYPR-H1N3A1	Ascites
H1N2A1*	TGCSLMGASVDSTLAFNTYVHFQGK-H1N2A1	Ascites
H1N3*	APVDLLGVAHNNLMAMAQETGDNLYWGSVTGSQSNAVSPTPAPR-H1N3	Ascites
H1N4*	GVAHNNLMAMAQETGDNLYWGSVTGSQSNAVSPTPAPR-H1N4	Ascites
N2*	KVPQVSTPTLVEVSR-N2	Ascites
N1*	FSALQVCGGAGGGLYGIDSMPDLRR-N1	Ascites
H1N4*	DGSPDVTTADIGANTPDATK-H1N4	Ascites
H4N5*	DSQEEEKTEALTSAK-H4N5	Ascites
H1N1A1*	IADFELPTIIVPEQTIEIPSIK-H1N1A1	Ascites
H3N3*	PKDTLMISRTPEVTCVVVDVSHEDPEVK-H3N3	Ascites
H1N1A2*	QPFVQGLALYTPVVLPR-H1N1A2	Ascites
H4N4A3F1*	GPSVFPLAPSSKSTSGGTAALGCLVK-H4N4A3F1	Ascites
H1N2*	GLASANVDFAFSLYK-H1N2	Ascites
H4N4A3F2*	NSGSGVAGGGSGGGGSYWK-H4N4A3F2	Ascites
N1*	AGVETTTPSKQSNNKYAASSYLSLTPEQWK-N1	Ascites
H2N2A3*	FSLDGKAALTELSLGSAYQAMILGVDSK-H2N2A3	Ascites
H8N8A3*	DLEVVAATPTSLLISWDAPAVTVR-H8N8A3	Ascites
H2N2A2*	PLLEKSHCIAEVENDEMPADLPSLAADFVESK-H2N2A2	Ascites
H2N5*	SHCIAEVENDEMPADLPSLAADFVESK-H2N5	Ascites
H1N3A2*	SHCIAEVENDEMPADLPSLAADFVESK-H1N3A2	Ascites
N2*	VESKYGPPCPSCPAPEFLGGPSVFLFPPKPK-N2	Ascites
H3N4A3F1*	TIVRFNRPFLMIIVPTDTQNIFFMSK-H3N4A3F1	Ascites
H1N2*	DYFPEPVTVSWNSGALTSGVHTFPAVLQSSGLYSLSSVVTVPSSSLGTKTYTCNVDHK-H1N2	Ascites
H2N2A1F1*	QEPSQGTTTFAVTSILR-H2N2A1F1	Ascites
H1N1*	QEAALAVHTLQSMGVDVVLITGDNR-H1N1	Ascites
N2*	IMAIGTRSGAVKIYGAPGVEFTGLHR-N2	Ascites
H1N1*	KGLHLYGTQGNVGLTNAWSIIQTDFR-H1N1	Ascites
N1A1*	GLPGTQGSPGAKGDGGIPGPAGPLGPPGPPGLPGPQGPK-N1A1	Ascites
N1*	ITDLIKDLDSQTMMVLVNYIFFK-N1	Ascites
H3N3*	ECCEKPLLEKSHCIAEVENDEMPADLPSLAADFVESK-H3N3	Ascites
H2N4*	GFYPSDIAVEWESNGQPENNYKTTPPVLDSDGSFFLYSK-H2N4	Ascites
N1A1*	AGGPGLERAEAGVPAEFSIWTR-N1A1	Ascites
H3N4A2*	ADLAKYICENQDSISSK-H3N4A2	Ascites
N2*	AAVGVSMAHFSVSDALMSPPPK-N2	Ascites
H1N1*	DLANIRSEYQSIVLPFMEAHPDLFSLR-H1N1	Ascites
N1A1*	TIGLGTYGRIYLGLHEKTGAFTAVK-N1A1	Ascites
H1N5*	AVSMLEADHMLPSRISAAATFIQHECFQK-H1N5	Ascites
H1N1A1*	PGVSPSIGLSVGSGWPSSPGSDPPLPK-H1N1A1	Ascites
H2N2*	EIPTDVKPSSLELPYTPPLESKQR-H2N2	Ascites
N1*	AQFSVAGVHTVPGSPQARHRTVGTNTPPSPGFGWR-N1	Ascites
N1*	SPFLVPKGSVSIMDGSDEGILAWVTVNFLTGQLHGHR-N1	Ascites
H1N3*	AGVAAPDLLDPKSAAQNSK-H1N3	Ascites
H1N1A1*	GVAHNNLMAMAQETGDNLYWGSVTGSQSNAVSPTPAPR-H1N1A1	Ascites
H1N1A1*	LKAKLPDATPTELAK-H1N1A1	Ascites
N4A1*	RPCFSALEVDETYVPKEFNAETFTFHADICTLSEK-N4A1	Ascites
N3A3*	SLHTLFGDKLCTVATLRETYGEMADCCAK-N3A3	Ascites
H1N5*	PCFSALEVDETYVPKEFNAETFTFHADICTLSEKER-H1N5	Ascites
H3N4*	PCFSALEVDETYVPKEFNAETFTFHADICTLSEKER-H3N4	Ascites
N2A1*	PEVHLLPPPSEELALNELVTLTCLAR-N2A1	Ascites
H3N3*	CEGPIPDVTFELLREGETK-H3N3	Ascites
H5N5*	VPQVSTPTLVEVSR-H5N5	Ascites
H2N5*	VPQVSTPTLVEVSR-H2N5	Ascites
N3A2*	SAVQGPPERDLCGCYSVSSVLPGCAEPWNHGK-N3A2	Ascites
H3N3*	EYANQFMWEYSTNYGQAPLSLLVSYTK-H3N3	Ascites
H2N2A4*	EFNAETFTFHADICTLSEK-H2N2A4	Ascites
N3A1*	ETTCSKESNEELTESCETKK-N3A1	Ascites
H4N4A6F1*	MEFGLSWVFLVAILKGVQCEVQLVESGGGLVQPGGSLK-H4N4A6F1	Ascites
H2N3*	SLHTLFGDKLCTVATLR-H2N3	Ascites
H2N3*	TTPPVLDSDGSFFLYSK-H2N3	Ascites
H6N7*	QQNAQGGFSSTQDTVVALHALSK-H6N7	Ascites
H3N3A3*	ATLVCLISDFYPGAVTVAWKADSSPVKAGVETTTPSK-H3N3A3	Ascites
H2N2A3*	LAILPASAPPATSNPDPAVSR-H2N2A3	Ascites
H2N6*	MEAPAQLLFLLLLWLPDTTGEIVMTQSPATLSVSPGER-H2N6	Ascites
H1N1A1*	VTHEGSTVEKTVAPAECS-H1N1A1	Ascites
H1N1A1*	GEPGITGLPGEKGMAGGHGPDGPK-H1N1A1	Ascites
N3A3*	SLHTLFGDKLCTVATLR-N3A3	Ascites
H1N4*	TTPPVLDSDGSFFLYSK-H1N4	Ascites
H1N2*	AIAANEADAVTLDAGLVYDAYLAPNNLK-H1N2	Ascites
N1A1*	TPVDQTGVSGGVASFICQATGDPR-N1A1	Ascites
H3N3A4F1*	AAGGEKTGFVTAQSFIAMWR-H3N3A4F1	Ascites
H2N2*	GPSVFPLAPCSRSTSGGTAALGCLVK-H2N2	Ascites
N2A1*	KIYPTVNCQPLGMISLMK-N2A1	Ascites
N2*	DDSRNTVYLQMNSLRAEDTAVYYCAR-N2	Ascites
H1N1*	TCSKSSIDIENGFISESQYTYALKEK-H1N1	Ascites
H1N1A1*	DKFSEFWDLDPEVRPTSAVAA-H1N1A1	Ascites
H1N1A2*	DKFSEFWDLDPEVRPTSAVAA-H1N1A2	Ascites
H1N1*	DKFSEFWDLDPEVRPTSAVAA-H1N1	Ascites
H1N1A2*	FSEFWDLDPEVRPTSAVAA-H1N1A2	Ascites
H1N1*	PGQSPQLLIYLGSNR-H1N1	Ascites
H1N1A1*	FSEFWDLDPEVRPTSAVAA-H1N1A1	Ascites
N1*	HLIVTPSGCGEQNMIGMTPTVIAVHYLDETEQWEK-N1	Ascites
H3N6A4*	SSPVVIDASTAIDAPSNLR-H3N6A4	Ascites
H1N1A1*	ESSSHHPGIAEFPSR-H1N1A1	Ascites
N3A2*	FSEFWDLDPEVRPTSAVAA-N3A2	Ascites
H1N3*	AVLTIDEKGTEAAGAMFLEAIPMSIPPEVK-H1N3	Ascites
N1*	DTAMFFAHWGQGTLVTVSSASTK-N1	Ascites
H1N1A1*	SHCIAEVENDEMPADLPSLAADFVESK-H1N1A1	Ascites
H2N2*	AGVMGPPGSRGASGPAGVRGPNGDAGR-H2N2	Ascites
H1N3A1*	PLLEKSHCIAEVENDEMPADLPSLAADFVESK-H1N3A1	Ascites
H1N5A2*	GLEWVSGINWNGGSTGYADSVK-H1N5A2	Ascites
H1N1A1*	HRHPDEAAFFDTASTGK-H1N1A1	Ascites
N3A2*	DKFSEFWDLDPEVRPTSAVAA-N3A2	Ascites
H1N2A2*	DKFSEFWDLDPEVRPTSAVAA-H1N2A2	Ascites
H2N4*	EFSHLGKEDFTSLSLVLYSR-H2N4	Ascites
N1*	SHCIAEVENDEMPADLPSLAADFVESK-N1	Ascites
H1N2A1*	AGGAGVPAFYTPTGYGTLVQEGGAPIR-H1N2A1	Ascites
H1N1A2*	AAVPYPPTVADLQRMFPTPPSLEQHPAFSPVMNYK-H1N1A2	Ascites
H2N2*	DYVSQFEGSALGKQLNLKLLDNWDSVTSTFSK-H2N2	Ascites
N3*	FSEFWDLDPEVRPTSAVAA-N3	Ascites
H2N6*	LSTPDTLTQISPK-H2N6	Ascites
N3*	PSKQSNNKYAASSYLSLTPEQWK-N3	Ascites
H1N1A1*	AGEDPHSFYFPGQFAFSK-H1N1A1	Ascites
H1N1A2*	AKLPDATPTELAK-H1N1A2	Ascites
H1N1A1*	KRVEDLHVGATVAPSSR-H1N1A1	Ascites
H1N1*	ATEHLSTLSEK-H1N1	Ascites
H1N1A1*	RVEDLHVGATVAPSSR-H1N1A1	Ascites
N3A2*	TTPPVLDSDGSFFLYSK-N3A2	Ascites
N2*	ESQDPQHVFSAGPVSDEVLPETEGETMLSANADK-N2	Ascites
N1*	VTTVASHTSDSDVPSGVTEVVVK-N1	Ascites
H2N3*	HRHPDEAAFFDTASTGKTFPGFFSPMLGEFVSETESR-H2N3	Ascites
H2N4A2*	TPEVTCVVVDVSHEDPEVKFNWYVDGVEVHNAKTK-H2N4A2	Ascites
H3N6*	TPEVTCVVVDVSHEDPEVQFKWYVDGVEVHNAKTK-H3N6	Ascites
H1N1A2*	TFVLSALQPSPTHSSSNTQR-H1N1A2	Ascites
N2*	PLLEKSHCIAEVENDEMPADLPSLAADFVESK-N2	Ascites
N2*	PGFTIVGPNSVQCYHFGLSPDLPICK-N2	Ascites
H1N1*	MPCAEDYLSVVLNQLCVLHEK-H1N1	Ascites
N1*	IDAVAPLEKVCLISCGFSTGFGAAINTAKVTPGSTCAVFGLGGVGLSVVMGCK-N1	Ascites
N1*	ASQGSQALKSSQGSRSSSLDALGPTR-N1	Ascites
N1*	GEAALWGEAGAVHEAPLRAWKPTAEQPELAEEFTEK-N1	Ascites
H1N1*	EPSEGRPGPPTASLGSTPYSSVPPSPTFSEPGMVGATEGTR-H1N1	Ascites
H1N1A1*	GILTVDELLAIR-H1N1A1	Ascites
H2N2A1F1*	LSPISILYIDAANNVVYK-H2N2A1F1	Ascites
H6N6A2F1*	AVPMPEASAFFIFSSNNR-H6N6A2F1	Ascites
H1N1A2_	KSATVIPEIEGIKAEAK-H1N1A2	Elute
H1N1A1_	TSAKDLAPTSK-H1N1A1	Elute
H2N2A1_	KSATVIPEIEGIKAEAK-H2N2A1	Elute
H1N1A1_	AVPSSSSPQAQALTEDGRPCRFPFR-H1N1A1	Elute
H1N1_	DIPTNSPELEETLTHTITK-H1N1	Elute
H1N1A1_	GEGKVATTVISK-H1N1A1	Elute
H2N2A1_	TSAKDLAPTSK-H2N2A1	Elute
H1N1_	TSAKDLAPTSK-H1N1	Elute
H1N1_	AVPSSSSPQAQALTEDGRPCRFPFR-H1N1	Elute
H2N2A1_	SSLSTQDTLLIKK-H2N2A1	Elute
H1N1A1_	NPVGKPPSPR-H1N1A1	Elute
H2N2A2_	KSATVIPEIEGIKAEAK-H2N2A2	Elute
H1N1_	IPQTQPVPK-H1N1	Elute
H1N1_	MATVRPPVAVKPATAAK-H1N1	Elute
H2N2A2_	RTFVLSALQPSPTHSSSNTQR-H2N2A2	Elute
H1N1A2_	LAGPAAAELLAATVSTGFSR-H1N1A2	Elute
N1_	TSAKDLAPTSK-N1	Elute
H1N1A2_	GEGKVATTVISK-H1N1A2	Elute
H1N1A2_	TSAKDLAPTSK-H1N1A2	Elute
H1N1A2_	IPKPEASFSPR-H1N1A2	Elute
N1_	GEGKVATTVISK-N1	Elute
H1N1_	GEGKVATTVISK-H1N1	Elute
N1_	IPKPEASFSPR-N1	Elute
H1N1A1_	VQLSPDLLATLPEPASPGR-H1N1A1	Elute
H2N2A1_	GEGKVATTVISK-H2N2A1	Elute
N1_	VATTVISK-N1	Elute
H1N1A1_	AVPSSSSPQAQALTEDGRPCR-H1N1A1	Elute
H1N1_	VATTVISK-H1N1	Elute
H1N1_	AVPSSSSPQAQALTEDGRPCR-H1N1	Elute
H1N1A1_	KSATVIPEIEGIKAEAK-H1N1A1	Elute
H1N1A2_	SEDAGGAEGETPHMLLRPHVFMPEVTPDMDYLPR-H1N1A2	Elute
H1N1A1_	ETQSIEKTSAKDLAPTSK-H1N1A1	Elute
H2N2A2_	DLAPTSKVLAKPTPK-H2N2A2	Elute
H2N2A2_	TITTTEIMNKPEETAKPK-H2N2A2	Elute
H2N2A2_	SSLSTQDTLLIKK-H2N2A2	Elute
H1N1A1_	SPDESTPELSAEPTPK-H1N1A1	Elute
H1N1A1_	ALENSPKEPGVPTTK-H1N1A1	Elute
H1N1A1_	EPAPTTPKKPAPK-H1N1A1	Elute
H1N1A2_	SSLSTQDTLLIKK-H1N1A2	Elute
H1N3A2_	IEETTMTTQTPAPIQAPSAILPLPGQSVER-H1N3A2	Elute
H1N1_	GGSLAPVKRPLPPPPGSSPR-H1N1	Elute
H1N1_	SPDESTPELSAEPTPK-H1N1	Elute
H1N1A1_	RPPLPPRPTHPR-H1N1A1	Elute
H2N2A3_	IEETTMTTQTPAPIQAPSAILPLPGQSVER-H2N2A3	Elute
H2N2A2_	SSLSTQDTLLIK-H2N2A2	Elute
H1N1A2_	GQDSTIAASEQQVAAR-H1N1A2	Elute
N2A1_	TITTTEIMNKPEETAKPK-N2A1	Elute
H1N1A2_	KKTDELPQLVTLPHPNLHGPEILDVPSTVQK-H1N1A2	Elute
H1N1A1_	SLTLGIEPVSPTSLR-H1N1A1	Elute
H2N2A2_	VATTVISK-H2N2A2	Elute
H3N3A3_	LSWEYCDLAQCQTPTQAAPPTPVSPR-H3N3A3	Elute
H2N2A2_	RLAILPASAPPATSNPDPAVSR-H2N2A2	Elute
N1_	MATVRPPVAVKPATAAK-N1	Elute
H2N2_	TSAKDLAPTSK-H2N2	Elute
H2N2A1_	KAPPPSGASQTIK-H2N2A1	Elute
H1N1A1_	DLAPTSK-H1N1A1	Elute
H2N2A1_	DLAPTSK-H2N2A1	Elute
H1N1A1_	KAPPPSGASQTIK-H1N1A1	Elute
H1N1A1_	MATVRPPVAVKPATAAK-H1N1A1	Elute
N4_	VTTVASHTSDSDVPSGVTEVVVK-N4	Elute
H2N2_	KSATVIPEIEGIKAEAK-H2N2	Elute
H1N1_	KSATVIPEIEGIKAEAK-H1N1	Elute
H1N1A1_	KKTDELPQLVTLPHPNLHGPEILDVPSTVQK-H1N1A1	Elute
H1N1A1_	TITTTEIMNKPEETAKPK-H1N1A1	Elute
H1N1A1_	FTVNNLAEPQKAPSHQQATTAGSPLR-H1N1A1	Elute
H2N2A1_	IEETTMTTQTPAPIQAPSAILPLPGQSVER-H2N2A1	Elute
H1N1A1_	SPDESTPELSAEPTPKALENSPK-H1N1A1	Elute
H2N2A1_	GQDSTIAASEQQVAAR-H2N2A1	Elute
N2A2_	IILEDENDAMADADRLAGPAAAELLAATVSTGFSR-N2A2	Elute
H2N2_	SSLSTQDTLLIKK-H2N2	Elute
H1N1_	ALENSPKEPGVPTTK-H1N1	Elute
H2N2A1_	SEDAGGAEGETPHMLLRPHVFMPEVTPDMDYLPR-H2N2A1	Elute
H2N2A1_	IQSTYDQDHTVPAYVPR-H2N2A1	Elute
H1N1A1_	AIGPSQTHTIR-H1N1A1	Elute
H2N2A1_	DLAPTSKVLAKPTPK-H2N2A1	Elute
H2N2A2_	GQDSTIAASEQQVAAR-H2N2A2	Elute
H1N3A1_	SEDAGGAEGETPHMLLRPHVFMPEVTPDMDYLPR-H1N3A1	Elute
H1N1_	IEETTMTTQTPAPIQAPSAILPLPGQSVER-H1N1	Elute
H1N3A1_	IEETTMTTQTPAPIQAPSAILPLPGQSVER-H1N3A1	Elute
H2N2A1_	RTFVLSALQPSPTHSSSNTQR-H2N2A1	Elute
H2N2A2_	TISVEVIPVNDEKPMLSK-H2N2A2	Elute
H1N1A1_	TSAGLGLSLDGGK-H1N1A1	Elute
H1N1_	IASFSQNCDIYPGKDFVQPPTKICVGCPR-H1N1	Elute
H2N2A2_	FSVATQTCQITPAEGPVVTAQYDCLGCVHPISTQSPDLEPILR-H2N2A2	Elute
N1_	GGTCVNMPSGPHCLCPQHLTGNHCQKEK-N1	Elute
H3N3A2_	LSWEYCDLAQCQTPTQAAPPTPVSPR-H3N3A2	Elute
H1N1A1_	SSTKFSVATQTCQITPAEGPVVTAQYDCLGCVHPISTQSPDLEPILR-H1N1A1	Elute
N1A1_	VATTVISK-N1A1	Elute
H1N1A1_	GIVEESVTGVHRLYQLSK-H1N1A1	Elute
H1N1A2_	IILEDENDAMADADRLAGPAAAELLAATVSTGFSR-H1N1A2	Elute
H2N2A2F1_	VATTVISK-H2N2A2F1	Elute
H1N1A1_	YYLQGAKIPKPEASFSPR-H1N1A1	Elute
N1_	GGSLAPVKRPLPPPPGSSPR-N1	Elute
N1_	YYLQGAKIPKPEASFSPR-N1	Elute
H1N1A1_	KQCDWFQGDQPTKNLVK-H1N1A1	Elute
H1N1A2_	VQLSPDLLATLPEPASPGR-H1N1A2	Elute
H1N1A1_	PAATKPATTKPMVK-H1N1A1	Elute
H2N2A2_	KKTDELPQLVTLPHPNLHGPEILDVPSTVQK-H2N2A2	Elute
H2N2A2_	TSAKDLAPTSK-H2N2A2	Elute
N2A2_	SASSSTINLMVSTEPLALTETDICKLPK-N2A2	Elute
H1N1A2_	DLAPTSK-H1N1A2	Elute
H1N1A1_	VLAKPTPK-H1N1A1	Elute
H2N4A3_	IEETTMTTQTPAPIQAPSAILPLPGQSVER-H2N4A3	Elute
H1N1_	VLAKPTPK-H1N1	Elute
H1N1_	PAATKPATTKPMVK-H1N1	Elute
H1N3A3_	IEETTMTTQTPAPIQAPSAILPLPGQSVER-H1N3A3	Elute
N1_	VLAKPTPK-N1	Elute
N2A2_	SEDAGGAEGETPHMLLRPHVFMPEVTPDMDYLPR-N2A2	Elute
H1N1_	NPVGKPPSPR-H1N1	Elute
H2N2A1_	RPPLPPRPTHPR-H2N2A1	Elute
H2N3A2F1_	IEETTMTTQTPAPIQAPSAILPLPGQSVER-H2N3A2F1	Elute
H1N1A2_	PAATKPATTKPMVK-H1N1A2	Elute
H1N1A2_	KAPPPSGASQTIK-H1N1A2	Elute
N1_	AVPSSSSPQAQALTEDGRPCR-N1	Elute
H1N1A1_	QFTSSTSYNRGDSTFESK-H1N1A1	Elute
H1N3A2_	TITTTEIMNKPEETAKPK-H1N3A2	Elute
H1N1A1_	TTSAKETQSIEK-H1N1A1	Elute
H1N1_	EPAPTTPKKPAPK-H1N1	Elute
H1N1A2_	MATVRPPVAVKPATAAK-H1N1A2	Elute
H1N1A1_	ALSLAPLAGAGLELQLER-H1N1A1	Elute
H1N1A2_	ALSLAPLAGAGLELQLER-H1N1A2	Elute
H1N2_	TSAKDLAPTSK-H1N2	Elute
N1_	TCQAWSSMTPHSHSRTPEYYPNAGLIMNYCR-N1	Elute
H1N3A1_	QATLEAEIAGESK-H1N3A1	Elute
N2_	QRRPMGFPPGPPGLPFIGNIYSLAASSELPHVYMR-N2	Elute
N4A1_	TGSNLAHSTPVDMPSR-N4A1	Elute
H1N5_	SFAAGIQALGGTNINDAMLMAVQLLDSSNQEER-H1N5	Elute
H1N1_	IQSTYDQDHTVPAYVPR-H1N1	Elute
H1N1A2_	AVLDVFEEGTEASAATAVK-H1N1A2	Elute
H1N1_	ETQSIEKTSAKDLAPTSK-H1N1	Elute
H3N3A2_	IEETTMTTQTPAPIQAPSAILPLPGQSVER-H3N3A2	Elute
H2N2A1_	SSLSTQDTLLIK-H2N2A1	Elute
H2N2_	SEDAGGAEGETPHMLLRPHVFMPEVTPDMDYLPR-H2N2	Elute
H3N3A3_	IEETTMTTQTPAPIQAPSAILPLPGQSVER-H3N3A3	Elute
H1N1A1_	PATAAKPVAAK-H1N1A1	Elute
H2N4_	SEDAGGAEGETPHMLLRPHVFMPEVTPDMDYLPR-H2N4	Elute
H2N3A1_	ETQSIEKTSAKDLAPTSK-H2N3A1	Elute
H5N6_	TAPAAPAEDAVAAAAAAPSEPSEPSRPSPQPK-H5N6	Elute
H2N2A2_	TFVLSALQPSPTHSSSNTQR-H2N2A2	Elute
H2N2A3_	RTFVLSALQPSPTHSSSNTQR-H2N2A3	Elute
H2N2_	GTLLGVAMATVNAMIAEYGCSLEDIVVVLGPSVGPCCFTLPR-H2N2	Elute
H2N2A2_	RTFVLSALQPSPTHSSSNTQRLPDR-H2N2A2	Elute
H2N2A2_	FREFEDSTLKPNR-H2N2A2	Elute
H2N2A2_	HLVTTVPKDPEAAEAR-H2N2A2	Elute
H2N2A2_	TITWGITSCKAPGEAQFIPNK-H2N2A2	Elute
H1N1_	SLTLGIEPVSPTSLR-H1N1	Elute
H1N1A2_	AVPSSSSPQAQALTEDGRPCRFPFR-H1N1A2	Elute
N4A4_	LAILPASAPPATSNPDPAVSR-N4A4	Elute
H1N1A1_	CTTPPPSSGPTYQCLK-H1N1A1	Elute
H1N1A2_	SCDTPPPCPR-H1N1A2	Elute
H2N2A1_	TITTTEIMNKPEETAKPK-H2N2A1	Elute
H2N2A2_	QKQYQQQIHMNKLLSK-H2N2A2	Elute
H2N2A1_	FSVATQTCQITPAEGPVVTAQYDCLGCVHPISTQSPDLEPILR-H2N2A1	Elute
N2_	DGKQESTIFDAVMICSGHHVYPNLPTDSFPGLDQFRGNYLHSR-N2	Elute
H1N1_	NAINSPMSPALVDVHPEDTQLEENEERTMIDPTSKEDPK-H1N1	Elute
H2N2A2_	KITELSK-H2N2A2	Elute
H1N1A2_	KQCDWFQGDQPTKNLVK-H1N1A2	Elute
H2N4A2_	IEETTMTTQTPAPIQAPSAILPLPGQSVER-H2N4A2	Elute
H1N1A1_	IPKPEASFSPRR-H1N1A1	Elute
H2N2A1_	LAILPASAPPATSNPDPAVSR-H2N2A1	Elute
H1N1A1_	TISVEVIPVNDEKPMLSK-H1N1A1	Elute
H2N5_	SLHLSPQHITHQTMPIGQRGSEQGKR-H2N5	Elute
H1N1A1_	SILSALDK-H1N1A1	Elute
H1N1A1_	EVTLENFGHLASLGLSISK-H1N1A1	Elute
N1_	PVGGIGGGGGPPTGAGR-N1	Elute
H1N3_	KDDAHALHLLALLFSAQKHHQHALDVVNMAITEHPENFNLMFTK-H1N3	Elute
H2N2A2_	SSTKFSVATQTCQITPAEGPVVTAQYDCLGCVHPISTQSPDLEPILR-H2N2A2	Elute
H1N1_	VQLSPDLLATLPEPASPGR-H1N1	Elute
H1N1A1_	IILEDENDAMADADRLAGPAAAELLAATVSTGFSR-H1N1A1	Elute
H1N1_	YYLQGAKIPKPEASFSPR-H1N1	Elute
H2N2A2_	GIVEESVTGVHRLYQLSK-H2N2A2	Elute
H1N1A1_	QPVIVPMYAAGLGMLEPTK-H1N1A1	Elute
H3N5_	LSLHRPALEDLLLGSEANLTCTLTGLR-H3N5	Elute
H1N1A1_	KIESETTFSLIFR-H1N1A1	Elute
N1_	VPEYISGTSPPSVEK-N1	Elute
N1_	GTSTSQDPIVSTEK-N1	Elute
H1N1A2_	KIESETTFSLIFR-H1N1A2	Elute
N1_	TSIQGTEKPTMSPDTSTR-N1	Elute
N1_	ISETSIFSGQSLTSPLSPGVPEAR-N1	Elute
N1_	TETETTSSLTPK-N1	Elute
N1_	TTRTETETTSSLTPK-N1	Elute
N1_	SQSSVLADSETSK-N1	Elute
N1_	NTDSTTLDQHLGIR-N1	Elute
H1N1A1_	DANISQPETTKEGLR-H1N1A1	Elute
H1N1A1_	IQKESISSLSPK-H1N1A1	Elute
H2N2A2_	VFTSSIKTK-H2N2A2	Elute
N3_	GTIRPVKGPQTSTSPASPK-N3	Elute
H1N2A1_	ESISSLSPK-H1N2A1	Elute
N1_	SITGTGQQSSPELVSK-N1	Elute
H1N1_	GTSTSQDPIVSTEK-H1N1	Elute
N1A1_	TSAKDLAPTSK-N1A1	Elute
H2N5_	IEETTMTTQTPAPIQAPSAILPLPGQSVER-H2N5	Elute
H3N4_	LSLHRPALEDLLLGSEANLTCTLTGLR-H3N4	Elute
H1N1A1_	ESISSLSPK-H1N1A1	Elute
N1_	KIQSEPASSLTTR-N1	Elute
N1_	VLSNNSDANLELINTWVAK-N1	Elute
H4N5A1_	LSLHRPALEDLLLGSEANLTCTLTGLR-H4N5A1	Elute
H1N1A1_	TTRTETETTSSLTPK-H1N1A1	Elute
H2N2_	GEGKVATTVISK-H2N2	Elute
H1N1A1_	SGVQQLIQYYQDQKDANISQPETTKEGLR-H1N1A1	Elute
H1N2A1_	VFTSSIKTK-H1N2A1	Elute
H1N2A1_	VFTSSIK-H1N2A1	Elute
N1_	TLSPSDTTASTPISTFSR-N1	Elute
N2_	SSPGATAQSTLTLATTTAPLAR-N2	Elute
N3_	TGHSGASSQGTFTLDTSSR-N3	Elute
N2_	GTIRPVKGPQTSTSPASPK-N2	Elute
H2N2A3_	DLAPTSKVLAKPTPK-H2N2A3	Elute
H1N1A1_	SISQSLGR-H1N1A1	Elute
N1_	VDLSPTASPGVSAK-N1	Elute
N2_	IEETTMTTQTPAPIQAPSAILPLPGQSVER-N2	Elute
N1_	ESISSLSPK-N1	Elute
H1N1A1_	EPTYFLTPR-H1N1A1	Elute
N2_	ESISSLSPK-N2	Elute
H2N2A2_	ITTAKPINPRPSLPPNSDTSK-H2N2A2	Elute
H2N2A2_	IQKESISSLSPK-H2N2A2	Elute
H1N1A1_	IPQTQPVPK-H1N1A1	Elute
H3N6_	LSLHRPALEDLLLGSEANLTCTLTGLR-H3N6	Elute
N2_	TGHSGASSQGTFTLDTSSR-N2	Elute
H5N7_	LPTQNITFQTESSVAEQEAEFQSPK-H5N7	Elute
H4N4A1_	LSLHRPALEDLLLGSEANLTCTLTGLR-H4N4A1	Elute
H2N2_	ATPPPGIMAPPPGMRPPMGPPIGLPPARGTPIGMPPPGMR-H2N2	Elute
H1N1A1_	VFTSSIK-H1N1A1	Elute
H2N2_	VATTVISK-H2N2	Elute
N1_	SPENPSWK-N1	Elute
H1N1A1_	KIQSEPASSLTTR-H1N1A1	Elute
H1N1A1_	YIPVKITSPMK-H1N1A1	Elute
H2N2A2_	IPQTQPVPK-H2N2A2	Elute
H4N4_	LSLHRPALEDLLLGSEANLTCTLTGLR-H4N4	Elute
H2N2A1_	VFTSSIKTK-H2N2A1	Elute
H2N2A1_	QDLPGLSSESAR-H2N2A1	Elute
H1N2_	GLGFSIAGGVGNQHIPGDNSIYVTKIIEGGAAHKDGR-H1N2	Elute
H2N2A2_	DLAPTSK-H2N2A2	Elute
N1_	TSISGHESQSSVLSDSETPK-N1	Elute
H1N1A1_	IQTESTSSLIPGLR-H1N1A1	Elute
N1_	IRSPSQVSSSHPTR-N1	Elute
H2N2A1_	IPQTQPVPK-H2N2A1	Elute
H2N2A1_	KKTDELPQLVTLPHPNLHGPEILDVPSTVQK-H2N2A1	Elute
H2N2A1_	MATVRPPVAVKPATAAK-H2N2A1	Elute
H3N4A2F1_	IEETTMTTQTPAPIQAPSAILPLPGQSVER-H3N4A2F1	Elute
H1N1A1_	KDLPVTK-H1N1A1	Elute
H1N1_	TSDKPHIRPGVK-H1N1	Elute
H2N2_	PAATKPATTKPMVK-H2N2	Elute
H4N5_	LSLHRPALEDLLLGSEANLTCTLTGLR-H4N5	Elute
N1A1_	SISGRMIGQFMFDTMGMTNILNNQDTAQALADGLMELSK-N1A1	Elute
H2N5A1_	LSDITGSSKTSRGGGGSGGGEPPK-H2N5A1	Elute
H2N2A1_	KIESETTFSLIFR-H2N2A1	Elute
H1N2A1_	IQKESISSLSPK-H1N2A1	Elute
H2N2_	KIESETTFSLIFR-H2N2	Elute
H2N2A2_	KIESETTFSLIFR-H2N2A2	Elute
H1N1A1_	RGPEDVSWMSPPLLEK-H1N1A1	Elute
H2N2A2_	VRAATVGSLAGQPLQER-H2N2A2	Elute
N1_	RGPEDVSWMSPPLLEK-N1	Elute
H2N2_	MATVRPPVAVKPATAAK-H2N2	Elute
H1N1A1_	GTSTSQDPIVSTEKSAVLHK-H1N1A1	Elute
H1N2_	ESISSLSPK-H1N2	Elute
H1N1A1_	PAPAKPVAAKPVATK-H1N1A1	Elute
N1_	IQTEPTSSLTLGLR-N1	Elute
N1_	PAATKPATTKPMVK-N1	Elute
N2A2_	SASSSTINLMVSTEPLALTETDICK-N2A2	Elute
H1N3A2_	IGEIKEETTVSPPHTSMAPAQDEER-H1N3A2	Elute
H1N2_	PAATKPATTKPMVK-H1N2	Elute
H1N2_	VFTSSIK-H1N2	Elute
H1N1_	KIESETTFSLIFR-H1N1	Elute
N1_	TQTDPPGSTPESTHTVDISTTPNWVETHSTVTQR-N1	Elute
N1_	IQTEPTSSLTLGLRK-N1	Elute
N1_	LSVSKPTVTTGSGYGFTVPQGMR-N1	Elute
H1N1A2_	SASSSTINLMVSTEPLALTETDICK-H1N1A2	Elute
H1N1A1_	GGSLAPVKRPLPPPPGSSPR-H1N1A1	Elute
N1_	SSPGATAQSTLTLATTTAPLAR-N1	Elute
H1N1A2_	AVKATFNPAQDK-H1N1A2	Elute
N1_	RIPTEPTFSLTPGFR-N1	Elute
H1N1A2_	SASSSTINLMVSTEPLALTETDICKLPK-H1N1A2	Elute
N1_	KAPPPSGASQTIK-N1	Elute
H2N2A2_	MATVRPPVAVKPATAAK-H2N2A2	Elute
H2N2A1_	PAATKPATTKPMVK-H2N2A1	Elute
H1N1A1_	ISETSIFSGQSLTSPLSPGVPEAR-H1N1A1	Elute
N1_	SSPETWASSISVPAK-N1	Elute
H2N2_	DASGVTFTWTPSSGK-H2N2	Elute
H1N1A1_	LAGPAAAELLAATVSTGFSR-H1N1A1	Elute
N2_	IRSPSQVSSSHPTR-N2	Elute
H1N1A2_	APVPEPGLDLSLSPRPDSPQPRHGSPGR-H1N1A2	Elute
H3N3A1_	TSAKDLAPTSK-H3N3A1	Elute
N2A1_	MATVRPPVAVKPATAAK-N2A1	Elute
H2N2A1_	VFTSSIK-H2N2A1	Elute
H2N2A2_	SEDAGGAEGETPHMLLRPHVFMPEVTPDMDYLPR-H2N2A2	Elute
H1N1A1_	TPPQSQTPGALPAKR-H1N1A1	Elute
N2A2_	IEETTMTTQTPAPIQAPSAILPLPGQSVER-N2A2	Elute
H1N1A2_	HLVTTVPKDPEAAEAR-H1N1A2	Elute
H2N2_	TPSPTVAHESNWAK-H2N2	Elute
H3N4A4_	GIETGSEDLEILPNGLAFISSGLK-H3N4A4	Elute
N1_	IADFELPTIIVPEQTIEIPSIK-N1	Elute
H1N1A2_	AIGPSQTHTIR-H1N1A2	Elute
H1N1A1_	GQDSTIAASEQQVAAR-H1N1A1	Elute
H1N1_	FREFEDSTLKPNR-H1N1	Elute
H2N2A2_	TPPQSQTPGALPAKR-H2N2A2	Elute
N1_	FREFEDSTLKPNR-N1	Elute
H1N1A2_	TITTTEIMNKPEETAKPK-H1N1A2	Elute
H1N3A4_	IEETTMTTQTPAPIQAPSAILPLPGQSVER-H1N3A4	Elute
H1N1A1_	LHVPLMPAQPAPPKPQPTTR-H1N1A1	Elute
H1N1A2_	FREFEDSTLKPNR-H1N1A2	Elute
H2N2A3_	GEGKVATTVISK-H2N2A3	Elute
N1_	FGSPSPGGYPGSYSR-N1	Elute
H2N5_	DTAMFFAHWGQGTLVTVSSASTK-H2N5	Elute
H2N3A1F1_	IEETTMTTQTPAPIQAPSAILPLPGQSVER-H2N3A1F1	Elute
H2N3_	SEDAGGAEGETPHMLLRPHVFMPEVTPDMDYLPR-H2N3	Elute
H2N6A1_	QEPSQGTTTFAVTSILR-H2N6A1	Elute
H1N1A1_	NNALDFVTK-H1N1A1	Elute
N1A1_	IPKPEASFSPR-N1A1	Elute
N3_	GAMATGSGSNLK-N3	Elute
H1N1A2_	KSATVIPEIEGIK-H1N1A2	Elute
H1N2A2_	GSAGPQLHGSTKSQSGGR-H1N2A2	Elute
N1_	QLVTSPSPMSSSDGKVLPLNVQVVTQHMQSVKQAPK-N1	Elute
H1N4_	IEETTMTTQTPAPIQAPSAILPLPGQSVER-H1N4	Elute
H2N2A1_	NPVGKPPSPR-H2N2A1	Elute
N2_	GPPRAGAPASRTGSATSAGTVGEQGR-N2	Elute
N1A1_	HIGTSALMDLLLRLVSCVEPAGLRQDVLHWLNEEK-N1A1	Elute
N1_	TPDSAQPLLQLMLDVEEDRLASQGRGPVVVHCSAGIGR-N1	Elute
H1N3_	AVPNVANLVEADYSYWTLGYVISLEGAQKLVGANPFGK-H1N3	Elute
H1N1A2_	LTSSLPR-H1N1A2	Elute
H1N1A1_	EIVISER-H1N1A1	Elute
H1N1A2_	IQSTYDQDHTVPAYVPR-H1N1A2	Elute
H1N1A1_	EEAPSLRPAPPPISGGGYR-H1N1A1	Elute
H1N1_	TTPPTTATPIR-H1N1	Elute
N1_	KSATVIPEIEGIKAEAK-N1	Elute
H1N2A1_	GTGIVSAPVPK-H1N2A1	Elute
N2_	TVNELASPRECIEFLKEASVMK-N2	Elute
N2_	SLRMGFMTMPASQEHTPHPCR-N2	Elute
H1N2_	GIPAGVPMPQAPAGLAGPVRGVGGPSQQVMTPQGR-H1N2	Elute
N2_	EIGLQMHEELLKVTNELYTVMKTYHMYHAESISAESK-N2	Elute
N2_	DISMNHLPGLLTSLLGLRPECEQSALEGMKACMTYFPR-N2	Elute
N1A1_	KSATVIPEIEGIKAEAK-N1A1	Elute
N1A1_	GEGKVATTVISK-N1A1	Elute
H1N1A2_	HRHPDEAAFFDTASTGKTFPGFFSPMLGEFVSETESR-H1N1A2	Elute
H2N2A1F1_	SGATSGVPGSKTGTAGVPSATTIAPGSSNSEATTSLGESGK-H2N2A1F1	Elute
H1N1A2_	HTSVQTTSSGSGPFTDVR-H1N1A2	Elute
N1_	ALENSPKEPGVPTTK-N1	Elute
H1N1_	ELQALDDMVSADIGILRNRIDQASLDYSYAR-H1N1	Elute
