# Supplementary material for: Revealing the human mucinome
Source: Nat Commun. 2022 Jun 20;13:3542. doi: 10.1038/s41467-022-31062-4 (PMC9209528; doi:10.1038/s41467-022-31062-4)
Supplement: Supplementary file 17 — Supplementary Software [file 41467_2022_31062_MOESM17_ESM.zip]

Archive with 11 entries (11 files):
- Software/GlycoSite.txt
- Software/Human Phosphosites PhosphositePlus.txt
- Software/MucinCandidacyAlgorithm.txt
- Software/MucinomeAnnotation_HumanProteome.xlsx
- Software/NetOGlycResults_fasta_Combo101-136.csv
- Software/NetOGlycResults_fasta_Combo1-50.csv
- Software/NetOGlycResults_fasta_Combo51-100.csv
- Software/nr-software-policy.pdf
- Software/ProteinID.txt
- Software/readme.txt
- Software/uniprot-reviewed_yes+taxonomy_9606_uniprotIDs_fastaAll.fasta
