# Supplementary material for: Revealing the human mucinome
Source: Nat Commun. 2022 Jun 20;13:3542. doi: 10.1038/s41467-022-31062-4 (PMC9209528; doi:10.1038/s41467-022-31062-4)
Supplement: Supplementary file 17 — Supplementary Software [file 41467_2022_31062_MOESM17_ESM.zip › Software/GlycoSite.txt]

using System;
using System.Collections.Generic;
using System.Linq;
using System.Text;
using System.Threading.Tasks;
using CSMSL.Proteomics;

namespace NetOGlycResultsCompiler_MucinCandidates
{
    class GlycoSite
    {
        public int site { get; set; }
        public string uniprotID { get; set; }
        public double score { get; set; }
        public bool isOglycoSite { get; set; }
        public Protein protein { get; set; }
        public char residue { get; set; }
        //public int totalSandTcountForProtein { get; set; }

        public GlycoSite(int site, string uniprotID, double score, bool isOglycoSite)
        {
            this.site = site;
            this.uniprotID = uniprotID;
            this.score = score;
            this.isOglycoSite = isOglycoSite;
        }
    }
}
