# Supplementary material for: Revealing the human mucinome
Source: Nat Commun. 2022 Jun 20;13:3542. doi: 10.1038/s41467-022-31062-4 (PMC9209528; doi:10.1038/s41467-022-31062-4)
Supplement: Supplementary file 17 — Supplementary Software [file 41467_2022_31062_MOESM17_ESM.zip › Software/Human Phosphosites PhosphositePlus.txt]

GENE	PROTEIN	ACC_ID	HU_CHR_LOC	MOD_RSD	SITE_GRP_ID	ORGANISM	MW_kD	DOMAIN	SITE_+/-7_AA	LT_LIT	MS_LIT	MS_CST	CST_CAT#
YWHAB	14-3-3 beta	P31946	20q13.12	T2-p	15718712	human	28.08		______MtMDksELV		3	1
YWHAB	14-3-3 beta	P31946	20q13.12	S6-p	15718709	human	28.08		__MtMDksELVQkAk		8
YWHAB	14-3-3 beta	P31946	20q13.12	Y21-p	3426383	human	28.08	14-3-3	LAEQAERyDDMAAAM			4
YWHAB	14-3-3 beta	P31946	20q13.12	T32-p	23077803	human	28.08	14-3-3	AAAMkAVtEQGHELs			1
YWHAB	14-3-3 beta	P31946	20q13.12	S39-p	27442700	human	28.08	14-3-3	tEQGHELsNEERNLL		4
YWHAB	14-3-3 beta	P31946	20q13.12	S47-p	4773271	human	28.08	14-3-3	NEERNLLsVAykNVV		18
YWHAB	14-3-3 beta	P31946	20q13.12	Y50-p	12432961	human	28.08	14-3-3	RNLLsVAykNVVGAR		3	9
YWHAB	14-3-3 beta	P31946	20q13.12	S59-p	4935095	human	28.08	14-3-3	NVVGARRssWRVISs			1
YWHAB	14-3-3 beta	P31946	20q13.12	S60-p	450226	human	28.08	14-3-3	VVGARRssWRVISsI	1		7	52631
YWHAB	14-3-3 beta	P31946	20q13.12	S66-p	15718715	human	28.08	14-3-3	ssWRVISsIEQkTER		2
YWHAB	14-3-3 beta	P31946	20q13.12	Y106-p	9407297	human	28.08	14-3-3	VLELLDkyLIPNATQ			1
YWHAB	14-3-3 beta	P31946	20q13.12	S116-p	15718703	human	28.08	14-3-3	PNATQPEskVFyLkM		1
YWHAB	14-3-3 beta	P31946	20q13.12	Y120-p	3665374	human	28.08	14-3-3	QPEskVFyLkMkGDy			1
YWHAB	14-3-3 beta	P31946	20q13.12	Y127-p	3549169	human	28.08	14-3-3	yLkMkGDyFRyLsEV		1	6
YWHAB	14-3-3 beta	P31946	20q13.12	Y130-p	3589426	human	28.08	14-3-3	MkGDyFRyLsEVAsG		1	4
YWHAB	14-3-3 beta	P31946	20q13.12	S132-p	3136105	human	28.08	14-3-3	GDyFRyLsEVAsGDN		2
YWHAB	14-3-3 beta	P31946	20q13.12	S136-p	15718706	human	28.08	14-3-3	RyLsEVAsGDNkQTT		3	1
YWHAB	14-3-3 beta	P31946	20q13.12	Y151-p	3589433	human	28.08	14-3-3	VSNSQQAyQEAFEIS		1	1
YWHAB	14-3-3 beta	P31946	20q13.12	Y180-p	15229506	human	28.08	14-3-3	ALNFSVFyYEILNsP			1
YWHAB	14-3-3 beta	P31946	20q13.12	S186-p	449845	human	28.08	14-3-3	FyYEILNsPEKACSL	1	3
YWHAB	14-3-3 beta	P31946	20q13.12	T207-p	23077800	human	28.08	14-3-3	EAIAELDtLNEEsyk		2	1
YWHAB	14-3-3 beta	P31946	20q13.12	S212-p	55371894	human	28.08	14-3-3	LDtLNEEsykDstLI		1
YWHAB	14-3-3 beta	P31946	20q13.12	Y213-p	55371899	human	28.08	14-3-3	DtLNEEsykDstLIM		1
YWHAB	14-3-3 beta	P31946	20q13.12	S216-p	31864008	human	28.08	14-3-3	NEEsykDstLIMQLL		1
YWHAB	14-3-3 beta	P31946	20q13.12	T217-p	25239100	human	28.08	14-3-3	EEsykDstLIMQLLR		1
YWHAB	14-3-3 beta	P31946	20q13.12	T228-p	34501759	human	28.08	14-3-3	QLLRDNLtLWtsENQ		1
YWHAB	14-3-3 beta	P31946	20q13.12	T231-p	34503343	human	28.08	14-3-3	RDNLtLWtsENQGDE		1	1
YWHAB	14-3-3 beta	P31946	20q13.12	S232-p	34506210	human	28.08		DNLtLWtsENQGDEG		1
YWHAE	14-3-3 epsilon	P62258	17p13.3	T38-p	23077806	human	29.17	14-3-3	AGMDVELtVEERNLL		1	1
YWHAE	14-3-3 epsilon	P62258	17p13.3	S46-p	14569203	human	29.17	14-3-3	VEERNLLsVAykNVI		18
YWHAE	14-3-3 epsilon	P62258	17p13.3	Y49-p	12432967	human	29.17	14-3-3	RNLLsVAykNVIGAR		2	8
YWHAE	14-3-3 epsilon	P62258	17p13.3	S59-p	54476100	human	29.17	14-3-3	VIGARRAsWRIIssI		1
YWHAE	14-3-3 epsilon	P62258	17p13.3	S64-p	18006203	human	29.17	14-3-3	RAsWRIIssIEQkEE		3	1
YWHAE	14-3-3 epsilon	P62258	17p13.3	S65-p	18006206	human	29.17	14-3-3	AsWRIIssIEQkEEN		1
YWHAE	14-3-3 epsilon	P62258	17p13.3	T91-p	18006209	human	29.17	14-3-3	EYRQMVEtELKLICC		3
YWHAE	14-3-3 epsilon	P62258	17p13.3	T114-p	54413200	human	29.17	14-3-3	HLIPAANtGEskVFY		1
YWHAE	14-3-3 epsilon	P62258	17p13.3	S117-p	54413204	human	29.17	14-3-3	PAANtGEskVFYykM		1
YWHAE	14-3-3 epsilon	P62258	17p13.3	Y122-p	11034881	human	29.17	14-3-3	GEskVFYykMkGDYH			7
YWHAE	14-3-3 epsilon	P62258	17p13.3	Y131-p	15718718	human	29.17	14-3-3	MkGDYHryLAEFATG		4	4
YWHAE	14-3-3 epsilon	P62258	17p13.3	S148-p	31861119	human	29.17	14-3-3	RkEAAENsLVAykAA		1
YWHAE	14-3-3 epsilon	P62258	17p13.3	Y152-p	38485652	human	29.17	14-3-3	AENsLVAykAASDIA			1
YWHAE	14-3-3 epsilon	P62258	17p13.3	Y181-p	15229503	human	29.17	14-3-3	ALNFSVFyYEILNSP			1
YWHAE	14-3-3 epsilon	P62258	17p13.3	T208-p	14569209	human	29.17	14-3-3	DAIAELDtLsEEsyk		3	1
YWHAE	14-3-3 epsilon	P62258	17p13.3	S210-p	484151	human	29.17	14-3-3	IAELDtLsEEsykDs		33
YWHAE	14-3-3 epsilon	P62258	17p13.3	S213-p	484152	human	29.17	14-3-3	LDtLsEEsykDstLI		1
YWHAE	14-3-3 epsilon	P62258	17p13.3	Y214-p	484153	human	29.17	14-3-3	DtLsEEsykDstLIM	1	3	1
YWHAE	14-3-3 epsilon	P62258	17p13.3	S217-p	31863993	human	29.17	14-3-3	sEEsykDstLIMQLL		1
YWHAE	14-3-3 epsilon	P62258	17p13.3	T218-p	25239105	human	29.17	14-3-3	EEsykDstLIMQLLR		1
YWHAE	14-3-3 epsilon	P62258	17p13.3	T232-p	34502130	human	29.17	14-3-3	RDNLTLWtsDMQGdG		1
YWHAE	14-3-3 epsilon	P62258	17p13.3	S233-p	14569200	human	29.17		DNLTLWtsDMQGdGE		2	1
YWHAH	14-3-3 eta	Q04917	22q12.3	Y20-p	38485855	human	28.22	14-3-3	LAEQAERyDDMAsAM		1	1
YWHAH	14-3-3 eta	Q04917	22q12.3	S25-p	14159200	human	28.22	14-3-3	ERyDDMAsAMKAVTE		3
YWHAH	14-3-3 eta	Q04917	22q12.3	S38-p	23077812	human	28.22	14-3-3	TELNEPLsNEDrNLL		2	1
YWHAH	14-3-3 eta	Q04917	22q12.3	S46-p	14569212	human	28.22	14-3-3	NEDrNLLsVAykNVV		18
YWHAH	14-3-3 eta	Q04917	22q12.3	Y49-p	12432988	human	28.22	14-3-3	rNLLsVAykNVVGAR		3	9
YWHAH	14-3-3 eta	Q04917	22q12.3	S59-p	450482	human	28.22	14-3-3	VVGARRSsWRVISsI			5	52631
YWHAH	14-3-3 eta	Q04917	22q12.3	S65-p	15718724	human	28.22	14-3-3	SsWRVISsIEQkTMA		1
YWHAH	14-3-3 eta	Q04917	22q12.3	S119-p	23077809	human	28.22	14-3-3	CNDFQYEskVFyLkM			1
YWHAH	14-3-3 eta	Q04917	22q12.3	Y123-p	3550728	human	28.22	14-3-3	QYEskVFyLkMkGDy			1
YWHAH	14-3-3 eta	Q04917	22q12.3	Y130-p	3431550	human	28.22	14-3-3	yLkMkGDyyRYLAEV			6
YWHAH	14-3-3 eta	Q04917	22q12.3	Y131-p	1008089	human	28.22	14-3-3	LkMkGDyyRYLAEVA		2	32
YWHAH	14-3-3 eta	Q04917	22q12.3	S139-p	55374345	human	28.22	14-3-3	RYLAEVAsGEkkNsV		1
YWHAH	14-3-3 eta	Q04917	22q12.3	S145-p	56656917	human	28.22	14-3-3	AsGEkkNsVVEASEA		1
YWHAH	14-3-3 eta	Q04917	22q12.3	Y154-p	55374349	human	28.22	14-3-3	VEASEAAykEAFEIS		1
YWHAH	14-3-3 eta	Q04917	22q12.3	T168-p	18006212	human	28.22	14-3-3	SKEQMQPtHPIRLGL		2	1
YWHAH	14-3-3 eta	Q04917	22q12.3	Y216-p	472650	human	28.22	14-3-3	DTLNEDSykDstLIM			1
YWHAH	14-3-3 eta	Q04917	22q12.3	S219-p	31863999	human	28.22	14-3-3	NEDSykDstLIMQLL		1
YWHAH	14-3-3 eta	Q04917	22q12.3	T220-p	25239109	human	28.22	14-3-3	EDSykDstLIMQLLR		1
YWHAG	14-3-3 gamma	P61981	7q11.23	Y20-p	3426407	human	28.3	14-3-3	LAEQAERyDDMAAAM			3
YWHAG	14-3-3 gamma	P61981	7q11.23	T31-p	31862016	human	28.3	14-3-3	AAAMkNVtELNEPLs		1
YWHAG	14-3-3 gamma	P61981	7q11.23	S38-p	27721574	human	28.3	14-3-3	tELNEPLsNEERNLL		3
YWHAG	14-3-3 gamma	P61981	7q11.23	S46-p	4710530	human	28.3	14-3-3	NEERNLLsVAykNVV		18
YWHAG	14-3-3 gamma	P61981	7q11.23	Y49-p	12432972	human	28.3	14-3-3	RNLLsVAykNVVGAR		3	9
YWHAG	14-3-3 gamma	P61981	7q11.23	S59-p	3892745	human	28.3	14-3-3	VVGARRSsWRVISsI	1		5	52631
YWHAG	14-3-3 gamma	P61981	7q11.23	S65-p	15718733	human	28.3	14-3-3	SsWRVISsIEQkTsA		2
YWHAG	14-3-3 gamma	P61981	7q11.23	S71-p	4710535	human	28.3	14-3-3	SsIEQkTsADGNEkK		8
YWHAG	14-3-3 gamma	P61981	7q11.23	T115-p	23077815	human	28.3	14-3-3	LIkNCSEtQyEskVF			2
YWHAG	14-3-3 gamma	P61981	7q11.23	Y117-p	4252370	human	28.3	14-3-3	kNCSEtQyEskVFYL		1	39
YWHAG	14-3-3 gamma	P61981	7q11.23	S119-p	9418831	human	28.3	14-3-3	CSEtQyEskVFYLkM		1
YWHAG	14-3-3 gamma	P61981	7q11.23	Y130-p	3431535	human	28.3	14-3-3	YLkMkGDyyRyLAEV			6
YWHAG	14-3-3 gamma	P61981	7q11.23	Y131-p	1008078	human	28.3	14-3-3	LkMkGDyyRyLAEVA		2	32
YWHAG	14-3-3 gamma	P61981	7q11.23	Y133-p	15718730	human	28.3	14-3-3	MkGDyyRyLAEVAtG		2
YWHAG	14-3-3 gamma	P61981	7q11.23	T139-p	23077818	human	28.3	14-3-3	RyLAEVAtGEkRATV		1	1
YWHAG	14-3-3 gamma	P61981	7q11.23	Y154-p	38485835	human	28.3	14-3-3	VESSEkAysEAHEIS			1
YWHAG	14-3-3 gamma	P61981	7q11.23	S155-p	36124527	human	28.3	14-3-3	ESSEkAysEAHEISk		1	1
YWHAG	14-3-3 gamma	P61981	7q11.23	T168-p	18006215	human	28.3	14-3-3	SkEHMQPtHPIRLGL		2
YWHAG	14-3-3 gamma	P61981	7q11.23	Y179-p	457324	human	28.3	14-3-3	RLGLALNysVFYYEI			9
YWHAG	14-3-3 gamma	P61981	7q11.23	S180-p	15417409	human	28.3	14-3-3	LGLALNysVFYYEIQ			1
YWHAG	14-3-3 gamma	P61981	7q11.23	T199-p	10941385	human	28.3	14-3-3	QACHLAktAFDDAIA		2
YWHAG	14-3-3 gamma	P61981	7q11.23	T210-p	55373712	human	28.3	14-3-3	DAIAELDtLNEDsyk		2
YWHAG	14-3-3 gamma	P61981	7q11.23	S215-p	36704087	human	28.3	14-3-3	LDtLNEDsykDstLI		1
YWHAG	14-3-3 gamma	P61981	7q11.23	Y216-p	472651	human	28.3	14-3-3	DtLNEDsykDstLIM		2	1
YWHAG	14-3-3 gamma	P61981	7q11.23	S219-p	31864005	human	28.3	14-3-3	NEDsykDstLIMQLL		1
YWHAG	14-3-3 gamma	P61981	7q11.23	T220-p	10941389	human	28.3	14-3-3	EDsykDstLIMQLLR		1
YWHAG	14-3-3 gamma	P61981	7q11.23	T234-p	34500087	human	28.3	14-3-3	RDNLTLWtsDQQDDD		1
YWHAG	14-3-3 gamma	P61981	7q11.23	S235-p	14569218	human	28.3		DNLTLWtsDQQDDDG		1
SFN	14-3-3 sigma	P31947	1p36.11	S5-p	18006218	human	27.77		___MERAsLIQkAkL		1
SFN	14-3-3 sigma	P31947	1p36.11	Y19-p	454993	human	27.77	14-3-3	LAEQAERyEDMAAFM			1
SFN	14-3-3 sigma	P31947	1p36.11	S45-p	14569224	human	27.77	14-3-3	CEERNLLsVAykNVV		18
SFN	14-3-3 sigma	P31947	1p36.11	Y48-p	10781919	human	27.77	14-3-3	RNLLsVAykNVVGGQ		2	8
SFN	14-3-3 sigma	P31947	1p36.11	S63-p	455234	human	27.77	14-3-3	RAAWRVLssIEQksN		1
SFN	14-3-3 sigma	P31947	1p36.11	S64-p	4779945	human	27.77	14-3-3	AAWRVLssIEQksNE		1
SFN	14-3-3 sigma	P31947	1p36.11	S69-p	454996	human	27.77	14-3-3	LssIEQksNEEGsEE	1
SFN	14-3-3 sigma	P31947	1p36.11	S74-p	454997	human	27.77	14-3-3	QksNEEGsEEkGPEV	1	6
SFN	14-3-3 sigma	P31947	1p36.11	S116-p	455001	human	27.77	14-3-3	kEAGDAEsRVFYLkM		1
SFN	14-3-3 sigma	P31947	1p36.11	Y127-p	3431500	human	27.77	14-3-3	YLkMkGDyyRyLAEV			6
SFN	14-3-3 sigma	P31947	1p36.11	Y128-p	1008060	human	27.77	14-3-3	LkMkGDyyRyLAEVA		2	32
SFN	14-3-3 sigma	P31947	1p36.11	Y130-p	38485859	human	27.77	14-3-3	MkGDyyRyLAEVAtG	1
SFN	14-3-3 sigma	P31947	1p36.11	T136-p	18504498	human	27.77	14-3-3	RyLAEVAtGDDkkRI		3
SFN	14-3-3 sigma	P31947	1p36.11	S146-p	25279003	human	27.77	14-3-3	DkkRIIDsARsAyQE			1
SFN	14-3-3 sigma	P31947	1p36.11	S149-p	25279006	human	27.77	14-3-3	RIIDsARsAyQEAMD			1
SFN	14-3-3 sigma	P31947	1p36.11	Y151-p	23077821	human	27.77	14-3-3	IDsARsAyQEAMDIS		1	1
SFN	14-3-3 sigma	P31947	1p36.11	S186-p	456054	human	27.77	14-3-3	FHYEIANsPEEAISL	3
SFN	14-3-3 sigma	P31947	1p36.11	T207-p	56654093	human	27.77	14-3-3	EAMADLHtLsEDSYk		1
SFN	14-3-3 sigma	P31947	1p36.11	S209-p	55371904	human	27.77	14-3-3	MADLHtLsEDSYkDs		2
SFN	14-3-3 sigma	P31947	1p36.11	S216-p	455249	human	27.77	14-3-3	sEDSYkDstLIMQLL		1
SFN	14-3-3 sigma	P31947	1p36.11	T217-p	25239113	human	27.77	14-3-3	EDSYkDstLIMQLLR		1
SFN	14-3-3 sigma	P31947	1p36.11	S248-p	483590	human	27.77		EAPQEPQs_______		8
YWHAQ	14-3-3 theta	P27348	2p25.1	Y19-p	10280100	human	27.76	14-3-3	LAEQAERyDDMAtCM			2
YWHAQ	14-3-3 theta	P27348	2p25.1	T24-p	155354500	human	27.76	14-3-3	ERyDDMAtCMkAVTE		1
YWHAQ	14-3-3 theta	P27348	2p25.1	S37-p	31879956	human	27.76	14-3-3	TEQGAELsNEERNLL		4
YWHAQ	14-3-3 theta	P27348	2p25.1	S45-p	4710813	human	27.76	14-3-3	NEERNLLsVAykNVV		18
YWHAQ	14-3-3 theta	P27348	2p25.1	Y48-p	12432956	human	27.76	14-3-3	RNLLsVAykNVVGGR		2	8
YWHAQ	14-3-3 theta	P27348	2p25.1	S57-p	50772302	human	27.76	14-3-3	NVVGGRRsAWRVISs		1
YWHAQ	14-3-3 theta	P27348	2p25.1	S64-p	15718739	human	27.76	14-3-3	sAWRVISsIEQkTDT		1
YWHAQ	14-3-3 theta	P27348	2p25.1	Y82-p	18908400	human	27.76	14-3-3	kLQLIkDyREkVEsE		1
YWHAQ	14-3-3 theta	P27348	2p25.1	S88-p	50772306	human	27.76	14-3-3	DyREkVEsELRsICT		1
YWHAQ	14-3-3 theta	P27348	2p25.1	S92-p	4710818	human	27.76	14-3-3	kVEsELRsICTTVLE		1
YWHAQ	14-3-3 theta	P27348	2p25.1	S114-p	31881807	human	27.76	14-3-3	ANATNPEskVFYLkM		1
YWHAQ	14-3-3 theta	P27348	2p25.1	Y125-p	3549164	human	27.76	14-3-3	YLkMkGDyFRyLAEV		1	5
YWHAQ	14-3-3 theta	P27348	2p25.1	Y128-p	34735644	human	27.76	14-3-3	MkGDyFRyLAEVACG		2	5
YWHAQ	14-3-3 theta	P27348	2p25.1	T141-p	11093386	human	27.76	14-3-3	CGDDRkQtIDNsQGA			1
YWHAQ	14-3-3 theta	P27348	2p25.1	S145-p	34668618	human	27.76	14-3-3	RkQtIDNsQGAyQEA			2
YWHAQ	14-3-3 theta	P27348	2p25.1	Y149-p	10280104	human	27.76	14-3-3	IDNsQGAyQEAFDIs		2	7
YWHAQ	14-3-3 theta	P27348	2p25.1	S156-p	11093391	human	27.76	14-3-3	yQEAFDIskkEMQPT			1
YWHAQ	14-3-3 theta	P27348	2p25.1	T205-p	55371489	human	27.76	14-3-3	EAIAELDtLNEDsyk		2
YWHAQ	14-3-3 theta	P27348	2p25.1	S210-p	14159203	human	27.76	14-3-3	LDtLNEDsykDstLI		3
YWHAQ	14-3-3 theta	P27348	2p25.1	Y211-p	15417415	human	27.76	14-3-3	DtLNEDsykDstLIM		1	1
YWHAQ	14-3-3 theta	P27348	2p25.1	S214-p	31864002	human	27.76	14-3-3	NEDsykDstLIMQLL		1
YWHAQ	14-3-3 theta	P27348	2p25.1	T215-p	25239116	human	27.76	14-3-3	EDsykDstLIMQLLR		1
YWHAQ	14-3-3 theta	P27348	2p25.1	T229-p	4710823	human	27.76	14-3-3	RDNLTLWtsDsAGEE		1
YWHAQ	14-3-3 theta	P27348	2p25.1	S230-p	3189433	human	27.76		DNLTLWtsDsAGEEC		3
YWHAQ	14-3-3 theta	P27348	2p25.1	S232-p	456053	human	27.76		LTLWtsDsAGEECDA	4	12
YWHAZ	14-3-3 zeta	P63104	8q22.3	Y19-p	38485850	human	27.75	14-3-3	LAEQAERyDDMAACM		1	2
YWHAZ	14-3-3 zeta	P63104	8q22.3	S28-p	4710753	human	27.75	14-3-3	DMAACMksVTEQGAE		2
YWHAZ	14-3-3 zeta	P63104	8q22.3	S37-p	15718745	human	27.75	14-3-3	TEQGAELsNEERNLL		3
YWHAZ	14-3-3 zeta	P63104	8q22.3	S45-p	4710759	human	27.75	14-3-3	NEERNLLsVAykNVV		18
YWHAZ	14-3-3 zeta	P63104	8q22.3	Y48-p	12432977	human	27.75	14-3-3	RNLLsVAykNVVGAR		3	9
YWHAZ	14-3-3 zeta	P63104	8q22.3	S57-p	15568403	human	27.75	14-3-3	NVVGARRssWRVVss		1
YWHAZ	14-3-3 zeta	P63104	8q22.3	S58-p	449833	human	27.75	14-3-3	VVGARRssWRVVssI	10		4	52631
YWHAZ	14-3-3 zeta	P63104	8q22.3	S63-p	10407025	human	27.75	14-3-3	RssWRVVssIEQkTE			2
YWHAZ	14-3-3 zeta	P63104	8q22.3	S64-p	10407031	human	27.75	14-3-3	ssWRVVssIEQkTEG		3	1
YWHAZ	14-3-3 zeta	P63104	8q22.3	Y82-p	462888	human	27.75	14-3-3	kQQMAREyREkIEtE			1
YWHAZ	14-3-3 zeta	P63104	8q22.3	T88-p	50830999	human	27.75	14-3-3	EyREkIEtELRDICN		1
YWHAZ	14-3-3 zeta	P63104	8q22.3	S99-p	4710765	human	27.75	14-3-3	DICNDVLsLLEkFLI		3
YWHAZ	14-3-3 zeta	P63104	8q22.3	S110-p	15493909	human	27.75	14-3-3	kFLIPNAsQAEskVF		8	7
YWHAZ	14-3-3 zeta	P63104	8q22.3	S114-p	15718742	human	27.75	14-3-3	PNAsQAEskVFYLkM		3
YWHAZ	14-3-3 zeta	P63104	8q22.3	Y125-p	3417551	human	27.75	14-3-3	YLkMkGDyyRyLAEV			6
YWHAZ	14-3-3 zeta	P63104	8q22.3	Y126-p	1008082	human	27.75	14-3-3	LkMkGDyyRyLAEVA		2	32
YWHAZ	14-3-3 zeta	P63104	8q22.3	Y128-p	15568400	human	27.75	14-3-3	MkGDyyRyLAEVAAG		6	4
YWHAZ	14-3-3 zeta	P63104	8q22.3	S145-p	31868888	human	27.75	14-3-3	kkGIVDQsQQAyQEA		1
YWHAZ	14-3-3 zeta	P63104	8q22.3	Y149-p	10280108	human	27.75	14-3-3	VDQsQQAyQEAFEIS		1	1
YWHAZ	14-3-3 zeta	P63104	8q22.3	Y178-p	15229509	human	27.75	14-3-3	ALNFSVFyYEILNsP			1
YWHAZ	14-3-3 zeta	P63104	8q22.3	S184-p	449855	human	27.75	14-3-3	FyYEILNsPEKACSL	5	3
YWHAZ	14-3-3 zeta	P63104	8q22.3	T194-p	13910200	human	27.75	14-3-3	KACSLAktAFDEAIA		1
YWHAZ	14-3-3 zeta	P63104	8q22.3	T205-p	5845575	human	27.75	14-3-3	EAIAELDtLsEEsyk		4
YWHAZ	14-3-3 zeta	P63104	8q22.3	S207-p	4710771	human	27.75	14-3-3	IAELDtLsEEsykDs		25
YWHAZ	14-3-3 zeta	P63104	8q22.3	S210-p	34488907	human	27.75	14-3-3	LDtLsEEsykDstLI		1
YWHAZ	14-3-3 zeta	P63104	8q22.3	Y211-p	472652	human	27.75	14-3-3	DtLsEEsykDstLIM		1	2
YWHAZ	14-3-3 zeta	P63104	8q22.3	S214-p	31863996	human	27.75	14-3-3	sEEsykDstLIMQLL		1
YWHAZ	14-3-3 zeta	P63104	8q22.3	T215-p	25239120	human	27.75	14-3-3	EEsykDstLIMQLLR		1
YWHAZ	14-3-3 zeta	P63104	8q22.3	T229-p	471293	human	27.75	14-3-3	RDNLTLWtsDtQGDE		1	1
YWHAZ	14-3-3 zeta	P63104	8q22.3	S230-p	471257	human	27.75		DNLTLWtsDtQGDEA		2	5
YWHAZ	14-3-3 zeta	P63104	8q22.3	T232-p	449846	human	27.75		LTLWtsDtQGDEAEA	7	10	24
EIF4EBP1	4E-BP1	Q13541	8p11.23	S2-p	25279033	human	12.58	eIF_4EBP	______MsGGsSCsQ		5	1
EIF4EBP1	4E-BP1	Q13541	8p11.23	S5-p	11536050	human	12.58	eIF_4EBP	___MsGGsSCsQtPs		2
EIF4EBP1	4E-BP1	Q13541	8p11.23	S8-p	25279038	human	12.58	eIF_4EBP	MsGGsSCsQtPsRAI	1		1
EIF4EBP1	4E-BP1	Q13541	8p11.23	T10-p	36125275	human	12.58	eIF_4EBP	GGsSCsQtPsRAIPA		4
EIF4EBP1	4E-BP1	Q13541	8p11.23	S12-p	34369111	human	12.58	eIF_4EBP	sSCsQtPsRAIPATR			1
EIF4EBP1	4E-BP1	Q13541	8p11.23	Y34-p	451722	human	12.58	eIF_4EBP	VQLPPGDysttPGGt		7	38
EIF4EBP1	4E-BP1	Q13541	8p11.23	S35-p	3195713	human	12.58	eIF_4EBP	QLPPGDysttPGGtL		7	24
EIF4EBP1	4E-BP1	Q13541	8p11.23	T36-p	3195722	human	12.58	eIF_4EBP	LPPGDysttPGGtLF		5	19
EIF4EBP1	4E-BP1	Q13541	8p11.23	T37-p	447497	human	12.58	eIF_4EBP	PPGDysttPGGtLFs	66	27	81	2855; 9459; 2846; 5123; 3929; 7547; 45613
EIF4EBP1	4E-BP1	Q13541	8p11.23	T41-p	449366	human	12.58	eIF_4EBP	ysttPGGtLFsttPG	2	15	54
EIF4EBP1	4E-BP1	Q13541	8p11.23	S44-p	3195716	human	12.58	eIF_4EBP	tPGGtLFsttPGGtR		9	44
EIF4EBP1	4E-BP1	Q13541	8p11.23	T45-p	3195725	human	12.58	eIF_4EBP	PGGtLFsttPGGtRI		6	54
EIF4EBP1	4E-BP1	Q13541	8p11.23	T46-p	447496	human	12.58	eIF_4EBP	GGtLFsttPGGtRII	69	23	81	2855; 9459; 2846; 4923; 5123; 3929; 7547; 45613
EIF4EBP1	4E-BP1	Q13541	8p11.23	T50-p	3195728	human	12.58	eIF_4EBP	FsttPGGtRIIyDRk	2	11	38
EIF4EBP1	4E-BP1	Q13541	8p11.23	Y54-p	3195734	human	12.58	eIF_4EBP	PGGtRIIyDRkFLME		4	24
EIF4EBP1	4E-BP1	Q13541	8p11.23	S65-p	447527	human	12.58	eIF_4EBP	FLMECrNsPVtktPP	51	37	6	9451; 9456; 13443
EIF4EBP1	4E-BP1	Q13541	8p11.23	T68-p	471504	human	12.58	eIF_4EBP	ECrNsPVtktPPRDL		6	2
EIF4EBP1	4E-BP1	Q13541	8p11.23	T70-p	447528	human	12.58	eIF_4EBP	rNsPVtktPPRDLPt	32	34	7	9455; 13396
EIF4EBP1	4E-BP1	Q13541	8p11.23	T77-p	3195731	human	12.58	eIF_4EBP	tPPRDLPtIPGVtsP		11
EIF4EBP1	4E-BP1	Q13541	8p11.23	T82-p	4169874	human	12.58	eIF_4EBP	LPtIPGVtsPssDEP		2
EIF4EBP1	4E-BP1	Q13541	8p11.23	S83-p	447525	human	12.58	eIF_4EBP	PtIPGVtsPssDEPP	1	7
EIF4EBP1	4E-BP1	Q13541	8p11.23	S85-p	4728184	human	12.58	eIF_4EBP	IPGVtsPssDEPPME		1
EIF4EBP1	4E-BP1	Q13541	8p11.23	S86-p	3195719	human	12.58	eIF_4EBP	PGVtsPssDEPPMEA		2
EIF4EBP1	4E-BP1	Q13541	8p11.23	S94-p	476291	human	12.58	eIF_4EBP	DEPPMEAsQSHLRNs	1	6	2
EIF4EBP1	4E-BP1	Q13541	8p11.23	S101-p	449033	human	12.58	eIF_4EBP	sQSHLRNsPEDKRAG	2	16
EIF4EBP1	4E-BP1	Q13541	8p11.23	S112-p	447526	human	12.58	eIF_4EBP	KRAGGEEsQFEMDI_	1	12	21
EIF4EBP2	4E-BP2	Q13542	10q22.1	S4-p	11536054	human	12.94	eIF_4EBP	____MSSsAGSGHQP		1
EIF4EBP2	4E-BP2	Q13542	10q22.1	S25-p	22681101	human	12.94	eIF_4EBP	PTRTVAIsDAAQLPH		1
EIF4EBP2	4E-BP2	Q13542	10q22.1	Y34-p	448940	human	12.94	eIF_4EBP	AAQLPHDyCttPGGt		3	55
EIF4EBP2	4E-BP2	Q13542	10q22.1	T36-p	449446	human	12.94	eIF_4EBP	QLPHDyCttPGGtLF		2	13
EIF4EBP2	4E-BP2	Q13542	10q22.1	T37-p	449367	human	12.94	eIF_4EBP	LPHDyCttPGGtLFs	1	15	40
EIF4EBP2	4E-BP2	Q13542	10q22.1	T41-p	449368	human	12.94	eIF_4EBP	yCttPGGtLFsttPG		3	4
EIF4EBP2	4E-BP2	Q13542	10q22.1	S44-p	3195737	human	12.94	eIF_4EBP	tPGGtLFsttPGGtR		4	10
EIF4EBP2	4E-BP2	Q13542	10q22.1	T45-p	449369	human	12.94	eIF_4EBP	PGGtLFsttPGGtRI		3	10
EIF4EBP2	4E-BP2	Q13542	10q22.1	T46-p	449410	human	12.94	eIF_4EBP	GGtLFsttPGGtRII	1	13	57	4923
EIF4EBP2	4E-BP2	Q13542	10q22.1	T50-p	449370	human	12.94	eIF_4EBP	FsttPGGtRIIyDRK		4	1
EIF4EBP2	4E-BP2	Q13542	10q22.1	Y54-p	4711856	human	12.94	eIF_4EBP	PGGtRIIyDRKFLLD		3	3
EIF4EBP2	4E-BP2	Q13542	10q22.1	S65-p	2045318	human	12.94	eIF_4EBP	FLLDRRNsPMAQtPP		11	1
EIF4EBP2	4E-BP2	Q13542	10q22.1	T70-p	4711862	human	12.94	eIF_4EBP	RNsPMAQtPPCHLPN		14	1
EIF4EBP2	4E-BP2	Q13542	10q22.1	S83-p	31881880	human	12.94	eIF_4EBP	PNIPGVTsPGTLIED		1
EIF4EBP3	4E-BP3	O60516	5q31.3	Y20-p	54413208	human	10.87	eIF_4EBP	RDQLPDCySTtPGGt		1
EIF4EBP3	4E-BP3	O60516	5q31.3	T23-p	17551983	human	10.87	eIF_4EBP	LPDCySTtPGGtLyA		1
EIF4EBP3	4E-BP3	O60516	5q31.3	T27-p	22641360	human	10.87	eIF_4EBP	ySTtPGGtLyAttPG		1
EIF4EBP3	4E-BP3	O60516	5q31.3	Y29-p	17553957	human	10.87	eIF_4EBP	TtPGGtLyAttPGGT		1
EIF4EBP3	4E-BP3	O60516	5q31.3	T31-p	15429807	human	10.87	eIF_4EBP	PGGtLyAttPGGTRI		1
EIF4EBP3	4E-BP3	O60516	5q31.3	T32-p	467268	human	10.87	eIF_4EBP	GGtLyAttPGGTRII		2		4923
EIF4EBP3	4E-BP3	O60516	5q31.3	S51-p	17544955	human	10.87	eIF_4EBP	FLLECKNsPIARtPP		3
EIF4EBP3	4E-BP3	O60516	5q31.3	T56-p	13205991	human	10.87	eIF_4EBP	KNsPIARtPPCCLPQ		3
EIF4EBP3	4E-BP3	O60516	5q31.3	T69-p	41450103	human	10.87	eIF_4EBP	PQIPGVTtPPTAPLS		1
EIF4ENIF1	4E-T	Q9NRA8	22q12.2	S5-p	3213591	human	108.2		___MDRRsMGETESG		11
EIF4ENIF1	4E-T	Q9NRA8	22q12.2	S24-p	41285100	human	108.2		DLKKPPAsKCPHRyt		1
EIF4ENIF1	4E-T	Q9NRA8	22q12.2	Y30-p	480930202	human	108.2	EIF4E-T	AsKCPHRytkEELLD		1
EIF4ENIF1	4E-T	Q9NRA8	22q12.2	T31-p	480930201	human	108.2	EIF4E-T	sKCPHRytkEELLDI		1
EIF4ENIF1	4E-T	Q9NRA8	22q12.2	Y71-p	7322860	human	108.2	EIF4E-T	EKWHASLyPAsGRss		2
EIF4ENIF1	4E-T	Q9NRA8	22q12.2	S74-p	4172635	human	108.2	EIF4E-T	HASLyPAsGRssPVE		19	3
EIF4ENIF1	4E-T	Q9NRA8	22q12.2	S77-p	4778964	human	108.2	EIF4E-T	LyPAsGRssPVEsLK		6	1
EIF4ENIF1	4E-T	Q9NRA8	22q12.2	S78-p	4778969	human	108.2	EIF4E-T	yPAsGRssPVEsLKk		12	2
EIF4ENIF1	4E-T	Q9NRA8	22q12.2	S82-p	4778974	human	108.2	EIF4E-T	GRssPVEsLKkELDT		3
EIF4ENIF1	4E-T	Q9NRA8	22q12.2	S115-p	21686708	human	108.2	EIF4E-T	DDLDVVLsPQRRsFG		8
EIF4ENIF1	4E-T	Q9NRA8	22q12.2	S120-p	3213579	human	108.2	EIF4E-T	VLsPQRRsFGGGCHV		7	3
EIF4ENIF1	4E-T	Q9NRA8	22q12.2	S136-p	3213582	human	108.2	EIF4E-T	AAVSSRRsGsPLEKD		3
EIF4ENIF1	4E-T	Q9NRA8	22q12.2	S138-p	3213585	human	108.2	EIF4E-T	VSSRRsGsPLEKDsD		7
EIF4ENIF1	4E-T	Q9NRA8	22q12.2	S144-p	27442715	human	108.2	EIF4E-T	GsPLEKDsDGLRLLG		1
EIF4ENIF1	4E-T	Q9NRA8	22q12.2	S173-p	34498044	human	108.2	EIF4E-T	FEKDHRLsDKDLRDL		4
EIF4ENIF1	4E-T	Q9NRA8	22q12.2	S213-p	472438	human	108.2	EIF4E-T	GERRRNDsytEEEPE		4	115
EIF4ENIF1	4E-T	Q9NRA8	22q12.2	Y214-p	5197413	human	108.2	EIF4E-T	ERRRNDsytEEEPEW			15
EIF4ENIF1	4E-T	Q9NRA8	22q12.2	T215-p	5206025	human	108.2	EIF4E-T	RRRNDsytEEEPEWF		1	19
EIF4ENIF1	4E-T	Q9NRA8	22q12.2	S223-p	23102251	human	108.2	EIF4E-T	EEEPEWFsAGPtSQS			1
EIF4ENIF1	4E-T	Q9NRA8	22q12.2	T227-p	23102269	human	108.2	EIF4E-T	EWFsAGPtSQSETIE			1
EIF4ENIF1	4E-T	Q9NRA8	22q12.2	T253-p	480588	human	108.2	EIF4E-T	DHKGRKRtRRRtAsV			1
EIF4ENIF1	4E-T	Q9NRA8	22q12.2	T257-p	480111	human	108.2	EIF4E-T	RKRtRRRtAsVKEGI			76
EIF4ENIF1	4E-T	Q9NRA8	22q12.2	S259-p	480116	human	108.2	EIF4E-T	RtRRRtAsVKEGIVE			87
EIF4ENIF1	4E-T	Q9NRA8	22q12.2	S301-p	14572931	human	108.2	EIF4E-T	DAVLPEQsPGDFDFN	1	8	7
EIF4ENIF1	4E-T	Q9NRA8	22q12.2	S321-p	23102254	human	108.2	EIF4E-T	DKVPCLAsMIEDVLG			1
EIF4ENIF1	4E-T	Q9NRA8	22q12.2	S331-p	56667000	human	108.2	EIF4E-T	EDVLGEGsVSASRFS		1
EIF4ENIF1	4E-T	Q9NRA8	22q12.2	S342-p	485756	human	108.2	EIF4E-T	SRFSRWFsNPsRSGS		7	4
EIF4ENIF1	4E-T	Q9NRA8	22q12.2	S345-p	3213588	human	108.2	EIF4E-T	SRWFsNPsRSGSRss		19	1
EIF4ENIF1	4E-T	Q9NRA8	22q12.2	S351-p	14572937	human	108.2	EIF4E-T	PsRSGSRsssLGstP		1
EIF4ENIF1	4E-T	Q9NRA8	22q12.2	S352-p	31867067	human	108.2	EIF4E-T	sRSGSRsssLGstPH		1
EIF4ENIF1	4E-T	Q9NRA8	22q12.2	S353-p	4778979	human	108.2	EIF4E-T	RSGSRsssLGstPHE		7	1
EIF4ENIF1	4E-T	Q9NRA8	22q12.2	S356-p	4778984	human	108.2	EIF4E-T	SRsssLGstPHEELE		5
EIF4ENIF1	4E-T	Q9NRA8	22q12.2	T357-p	14572940	human	108.2	EIF4E-T	RsssLGstPHEELER		7
EIF4ENIF1	4E-T	Q9NRA8	22q12.2	S374-p	7322864	human	108.2	EIF4E-T	GLEQAILsPGQNsGN	1	9	24
EIF4ENIF1	4E-T	Q9NRA8	22q12.2	S379-p	23102257	human	108.2	EIF4E-T	ILsPGQNsGNyFAPI		1	8
EIF4ENIF1	4E-T	Q9NRA8	22q12.2	Y382-p	3413961	human	108.2	EIF4E-T	PGQNsGNyFAPIPLE		1	22
EIF4ENIF1	4E-T	Q9NRA8	22q12.2	S417-p	18009284	human	108.2	EIF4E-T	kPLLSSLsANkEKLK		4
EIF4ENIF1	4E-T	Q9NRA8	22q12.2	S454-p	5196323	human	108.2	EIF4E-T	VDQQVkNstPFMAEH			1
EIF4ENIF1	4E-T	Q9NRA8	22q12.2	T455-p	9299845	human	108.2	EIF4E-T	DQQVkNstPFMAEHL		1	2
EIF4ENIF1	4E-T	Q9NRA8	22q12.2	T465-p	5196328	human	108.2	EIF4E-T	MAEHLEEtLsAVTNN		1	1
EIF4ENIF1	4E-T	Q9NRA8	22q12.2	S467-p	5196333	human	108.2	EIF4E-T	EHLEEtLsAVTNNRQ			1
EIF4ENIF1	4E-T	Q9NRA8	22q12.2	S494-p	41285104	human	108.2	EIF4E-T	LVSTMkAsGtLPsQP		1
EIF4ENIF1	4E-T	Q9NRA8	22q12.2	T496-p	41285108	human	108.2	EIF4E-T	STMkAsGtLPsQPkV		2
EIF4ENIF1	4E-T	Q9NRA8	22q12.2	S499-p	41285112	human	108.2	EIF4E-T	kAsGtLPsQPkVSRN		1
EIF4ENIF1	4E-T	Q9NRA8	22q12.2	S509-p	31885331	human	108.2	EIF4E-T	kVSRNLEsHLMsPAE		1
EIF4ENIF1	4E-T	Q9NRA8	22q12.2	S513-p	3213594	human	108.2	EIF4E-T	NLEsHLMsPAEIPGQ	1	10	2
EIF4ENIF1	4E-T	Q9NRA8	22q12.2	S541-p	10991709	human	108.2	EIF4E-T	PVQRPASsNLLSGLM			2
EIF4ENIF1	4E-T	Q9NRA8	22q12.2	S564-p	2049933	human	108.2	EIF4E-T	LLGQRAPsPPLsQVF		39	113
EIF4ENIF1	4E-T	Q9NRA8	22q12.2	S568-p	23102260	human	108.2	EIF4E-T	RAPsPPLsQVFQTrA		1	3
EIF4ENIF1	4E-T	Q9NRA8	22q12.2	S577-p	10992264	human	108.2	EIF4E-T	VFQTrAAsADyLrPr		9	44
EIF4ENIF1	4E-T	Q9NRA8	22q12.2	Y580-p	463277	human	108.2	EIF4E-T	TrAAsADyLrPrIPs		1	99
EIF4ENIF1	4E-T	Q9NRA8	22q12.2	S587-p	454357	human	108.2	EIF4E-T	yLrPrIPsPIGFtPG	1	17	112
EIF4ENIF1	4E-T	Q9NRA8	22q12.2	T592-p	15425987	human	108.2	EIF4E-T	IPsPIGFtPGPQQLL			3
EIF4ENIF1	4E-T	Q9NRA8	22q12.2	S611-p	22947401	human	108.2	EIF4E-T	QGMRKPMsPItAQMs		1	12
EIF4ENIF1	4E-T	Q9NRA8	22q12.2	T614-p	22947402	human	108.2	EIF4E-T	RKPMsPItAQMsQLE			2
EIF4ENIF1	4E-T	Q9NRA8	22q12.2	S618-p	23102263	human	108.2	EIF4E-T	sPItAQMsQLELQQA			1
EIF4ENIF1	4E-T	Q9NRA8	22q12.2	S670-p	12667575	human	108.2	EIF4E-T	RQQRVTKsPAPVHRG		12	14
EIF4ENIF1	4E-T	Q9NRA8	22q12.2	S680-p	3213597	human	108.2	EIF4E-T	PVHRGNSssPAPAAS			1
EIF4ENIF1	4E-T	Q9NRA8	22q12.2	S681-p	4778989	human	108.2	EIF4E-T	VHRGNSssPAPAASI		2	3
EIF4ENIF1	4E-T	Q9NRA8	22q12.2	S693-p	3213600	human	108.2	EIF4E-T	ASITSMLsPSFTPTS	1	6
EIF4ENIF1	4E-T	Q9NRA8	22q12.2	S746-p	31867892	human	108.2		LSSSSVPsADRDssP		2
EIF4ENIF1	4E-T	Q9NRA8	22q12.2	S751-p	31868471	human	108.2		VPsADRDssPttNSk		1
EIF4ENIF1	4E-T	Q9NRA8	22q12.2	S752-p	26392102	human	108.2		PsADRDssPttNSkL	1	3
EIF4ENIF1	4E-T	Q9NRA8	22q12.2	T754-p	31868474	human	108.2		ADRDssPttNSkLSA		1
EIF4ENIF1	4E-T	Q9NRA8	22q12.2	T755-p	30963615	human	108.2		DRDssPttNSkLSAL		1
EIF4ENIF1	4E-T	Q9NRA8	22q12.2	S765-p	31873185	human	108.2		kLSALQRssCstPLs		1
EIF4ENIF1	4E-T	Q9NRA8	22q12.2	S766-p	31859975	human	108.2		LSALQRssCstPLsQ		1
EIF4ENIF1	4E-T	Q9NRA8	22q12.2	S768-p	23102266	human	108.2		ALQRssCstPLsQAN			3
EIF4ENIF1	4E-T	Q9NRA8	22q12.2	T769-p	469482	human	108.2		LQRssCstPLsQANr		5	29
EIF4ENIF1	4E-T	Q9NRA8	22q12.2	S772-p	15409682	human	108.2		ssCstPLsQANrYTk			1
EIF4ENIF1	4E-T	Q9NRA8	22q12.2	T792-p	51390874	human	108.2		PKATGRKtPTLASPV		1
EIF4ENIF1	4E-T	Q9NRA8	22q12.2	T891-p	51390878	human	108.2		LLNPRPGtPLHLAMV		1
EIF4ENIF1	4E-T	Q9NRA8	22q12.2	S912-p	31888289	human	108.2		SVLHPPGsGsHAAAV		1
EIF4ENIF1	4E-T	Q9NRA8	22q12.2	S914-p	1984069	human	108.2		LHPPGsGsHAAAVsV		1
EIF4ENIF1	4E-T	Q9NRA8	22q12.2	S920-p	1984072	human	108.2		GsHAAAVsVQTtPQN		1
EIF4ENIF1	4E-T	Q9NRA8	22q12.2	T924-p	12270845	human	108.2		AAVsVQTtPQNVPSR		1	1
EIF4ENIF1	4E-T	Q9NRA8	22q12.2	S946-p	15419323	human	108.2		SQLEHRPsQrSSsPV		2	2
EIF4ENIF1	4E-T	Q9NRA8	22q12.2	S951-p	3213606	human	108.2		RPsQrSSsPVGLAKW		28	1
EIF4ENIF1	4E-T	Q9NRA8	22q12.2	S977-p	50832216	human	108.2		SMPAKVIsVDELEyR		2
EIF4ENIF1	4E-T	Q9NRA8	22q12.2	Y983-p	3791352	human	108.2		IsVDELEyRQ_____		1	18
EIF4ENIF1	4E-T iso2	Q9NRA8-2	22q12.2	S436-p	22947401	human	88.23	EIF4E-T	QGMRKPMsPITAQQM		2
HTR1A	5-HT(1A)	P08908	5q12.3	T196-p	23077877	human	46.11	7tm_1; TM	ISKDHGYtIYsTFGA			1
HTR1A	5-HT(1A)	P08908	5q12.3	S199-p	23077874	human	46.11	7tm_1; TM	DHGYtIYsTFGAFyI			1
HTR1A	5-HT(1A)	P08908	5q12.3	Y205-p	10813441	human	46.11	7tm_1; TM	YsTFGAFyIPLLLML			2
HTR1A	5-HT(1A)	P08908	5q12.3	Y215-p	10813446	human	46.11	7tm_1; TM	LLLMLVLyGRIFRAA			1
HTR1A	5-HT(1A)	P08908	5q12.3	T240-p	23077880	human	46.11	7tm_1	VEKTGADtRHGASPA			1
HTR1A	5-HT(1A)	P08908	5q12.3	T314-p	1867735500	human	46.11	7tm_1	LPSEAGPtPCAPASF	1
HTR1B	5-HT(1B)	P28222	6q14.1	T60-p	25279043	human	43.57	TM	VMLLALItLAttLSN			1
HTR1B	5-HT(1B)	P28222	6q14.1	T63-p	34369477	human	43.57	TM	LALItLAttLSNAFV			1
HTR1B	5-HT(1B)	P28222	6q14.1	T64-p	34369480	human	43.57	TM	ALItLAttLSNAFVI			1
HTR1D	5-HT(1D)	P28221	1p36.12	T61-p	15407217	human	41.91	TM; 7tm_1	LSNAFVLtTILLTRK			1
HTR1D	5-HT(1D)	P28221	1p36.12	Y137-p	25279047	human	41.91	7tm_1	CVIALDRyWAITDAL			1
HTR1D	5-HT(1D)	P28221	1p36.12	S147-p	25279051	human	41.91	7tm_1	ITDALEYsKRRTAGH			1
HTR1D	5-HT(1D)	P28221	1p36.12	S193-p	23077883	human	41.91	7tm_1	SDCLVNTsQISYTIY			1
HTR1D	5-HT(1D)	P28221	1p36.12	Y235-p	5963257	human	41.91	7tm_1	ILNPPSLyGKRFTTA			1
HTR1E	5-HT(1E)	P28566	6q14.3	T49-p	25279055	human	41.68	7tm_1	AVIMAIGttKKLHQP			1
HTR1E	5-HT(1E)	P28566	6q14.3	T50-p	25279057	human	41.68	7tm_1	VIMAIGttKKLHQPA			1
HTR1E	5-HT(1E)	P28566	6q14.3	T148-p	50772315	human	41.68	7tm_1; TM	LMILTVWtISIFISM		1
HTR1F	5-HT(1F)	P30939	3p11.2-p11.1	S27-p	23077889	human	41.71		MPSKILVsLTLSGLA			1
HTR1F	5-HT(1F)	P30939	3p11.2-p11.1	T38-p	23077895	human	41.71	TM	SGLALMTtTINSLVI			1
HTR1F	5-HT(1F)	P30939	3p11.2-p11.1	Y122-p	23077898	human	41.71	7tm_1	SAIALDRyRAItDAV			1
HTR1F	5-HT(1F)	P30939	3p11.2-p11.1	T126-p	23077892	human	41.71	7tm_1	LDRyRAItDAVEyAR			1
HTR1F	5-HT(1F)	P30939	3p11.2-p11.1	Y131-p	23077901	human	41.71	7tm_1	AItDAVEyARKRTPK			1
HTR1F	5-HT(1F)	P30939	3p11.2-p11.1	Y184-p	3662758	human	41.71	7tm_1; TM	DHIVSTIySTFGAFY			1
HTR1F	5-HT(1F)	P30939	3p11.2-p11.1	Y201-p	3662763	human	41.71	7tm_1	LALILILyyKIyRAA			1
HTR1F	5-HT(1F)	P30939	3p11.2-p11.1	Y202-p	7333697	human	41.71	7tm_1	ALILILyyKIyRAAK			1
HTR1F	5-HT(1F)	P30939	3p11.2-p11.1	Y205-p	3662768	human	41.71	7tm_1	LILyyKIyRAAKTLY			1
HTR1F	5-HT(1F)	P30939	3p11.2-p11.1	S233-p	23077886	human	41.71	7tm_1	NGQVLLEsGEKSTKS			1
HTR2A	5-HT(2A)	P28223	13q14.2	S280-p	6057802	human	52.6	7tm_1	GTRAKLAsFSFLPQs	1	1
HTR2A	5-HT(2A)	P28223	13q14.2	S287-p	32005109	human	52.6	7tm_1	sFSFLPQssLssEKL		1
HTR2A	5-HT(2A)	P28223	13q14.2	S288-p	32005110	human	52.6	7tm_1	FSFLPQssLssEKLF		1
HTR2A	5-HT(2A)	P28223	13q14.2	S290-p	32005111	human	52.6	7tm_1	FLPQssLssEKLFQR		1
HTR2A	5-HT(2A)	P28223	13q14.2	S291-p	32005113	human	52.6	7tm_1	LPQssLssEKLFQRs		1
HTR2A	5-HT(2A)	P28223	13q14.2	S298-p	27721917	human	52.6	7tm_1	sEKLFQRsIHREPGs		1
HTR2A	5-HT(2A)	P28223	13q14.2	S305-p	32005112	human	52.6	7tm_1	sIHREPGsYTGRRTM		1
HTR2A	5-HT(2A)	P28223	13q14.2	Y419-p	40257300	human	52.6		NTIPALAyKSSQLQM		1
HTR2B	5-HT(2B)	P41595	2q37.1	S412-p	31877774	human	54.3		VKTLRKRsSKIYFRN		1
HTR3A	5-HT(3)	P46098	11q23.2	T369-p	28712602	human	55.28	Neur_chan_memb	TSQRPPAtSQATKTD	1
HTR3A	5-HT(3)	P46098	11q23.2	S423-p	23077904	human	55.28	Neur_chan_memb	CGLLQELssIRQFLE			14
HTR3A	5-HT(3)	P46098	11q23.2	S424-p	23077907	human	55.28	Neur_chan_memb	GLLQELssIRQFLEk			14
HTR3A	5-HT(3)	P46098	11q23.2	Y457-p	10281570	human	55.28	Neur_chan_memb; TM	DKLLFHIyLLAVLAY			1
HTR3A	5-HT(3)	P46098	11q23.2	Y477-p	10281575	human	55.28		MLWSIWQyA______			1
HTR3B	5-HT(3B)	O95264	11q23.2	T57-p	5879832	human	50.29	Neur_chan_LBD	VYNWTKAttVYLDLF			1
HTR3B	5-HT(3B)	O95264	11q23.2	T58-p	480483	human	50.29	Neur_chan_LBD	YNWTKAttVYLDLFV			1
HTR3C	5-HT(3C)	Q8WXA8	3q27.1	Y234-p	25258604	human	50.22	Neur_chan_LBD	MSMGNNLyDQIMFYV			1
HTR3C	5-HT(3C)	Q8WXA8	3q27.1	T398-p	25258605	human	50.22		KKLGPREtEPDGGsG			1
HTR3C	5-HT(3C)	Q8WXA8	3q27.1	S404-p	25258603	human	50.22		EtEPDGGsGWtKTQL			1
HTR3C	5-HT(3C)	Q8WXA8	3q27.1	T407-p	25279059	human	50.22		PDGGsGWtKTQLMEL			1
HTR3D	5-HT(3D)	Q70Z44	3q27.1	S138-p	23077910	human	50.19	Neur_chan_LBD	TPAGLMAsMSIVKAT			1
HTR3D	5-HT(3D) iso4	Q70Z44-4	3q27.1	T120-p	25258606	human	45.15		SPSALSPtQVTRAWR			1
HTR3E	5-HT(3E)	A5X5Y0	3q27.1	S228-p	23050447	human	51.44	Neur_chan_LBD	SKATAKLsRGGNLYD			1
HTR3E	5-HT(3E) iso3	A5X5Y0-3	3q27.1	T10-p	22953107	human	52.81		AFILSRAtPRPALGP			1
HTR3E	5-HT(3E) iso3	A5X5Y0-3	3q27.1	Y20-p	22953108	human	52.81		PALGPLSyREHRVAL			1
HTR4	5-HT(4)	Q13639	5q32	S354-p	23077912	human	43.76		STTTINGstHVLRDA			1
HTR4	5-HT(4)	Q13639	5q32	T355-p	23077915	human	43.76		TTTINGstHVLRDAV			1
HTR5A	5-HT(5A)	P47898	7q36.2	T260-p	34356031	human	40.26	7tm_1	KQPQMVFtVRHATVT			1
HTR5A	5-HT(5A)	P47898	7q36.2	Y345-p	34356498	human	40.26		YTAFNKNyNsAFKNF			1
HTR5A	5-HT(5A)	P47898	7q36.2	S347-p	34356501	human	40.26		AFNKNyNsAFKNFFs			1
HTR5A	5-HT(5A)	P47898	7q36.2	S354-p	34356504	human	40.26		sAFKNFFsRQH____			1
HTR6	5-HT(6)	P50406	1p36.13	Y125-p	456772	human	46.95	7tm_1	CLISLDRyLLILSPL		1
HTR6	5-HT(6)	P50406	1p36.13	S347-p	54208800	human	46.95		CPRERQAsLAsPSLR		1
HTR6	5-HT(6)	P50406	1p36.13	S350-p	1867750504	human	46.95		ERQAsLAsPSLRTSH	1
HTR7	5-HT(7)	P34969	10q23.31	S285-p	51389436	human	53.56	7tm_1	FPRVEPDsVIALNGI		1
ALOX5	5-LO	P09917	10q11.21	Y21-p	33670313	human	77.98	PLAT	WFAGTDDyIyLSLVG		1
ALOX5	5-LO	P09917	10q11.21	Y23-p	33670314	human	77.98	PLAT	AGTDDyIyLSLVGSA		1
ALOX5	5-LO	P09917	10q11.21	Y43-p	33670312	human	77.98	PLAT	HLLDKPFyNDFERGA		1
ALOX5	5-LO	P09917	10q11.21	Y54-p	33670310	human	77.98	PLAT	ERGAVDSyDVTVDEE		1
ALOX5	5-LO	P09917	10q11.21	Y75-p	23077933	human	77.98	PLAT	VRIEKRKyWLNDDWY			1
ALOX5	5-LO	P09917	10q11.21	T87-p	23077927	human	77.98	PLAT	DWYLKYItLKTPHGD			1
ALOX5	5-LO	P09917	10q11.21	Y95-p	4113150	human	77.98	PLAT	LKTPHGDyIEFPCyR		1
ALOX5	5-LO	P09917	10q11.21	Y101-p	3721516	human	77.98	PLAT	DyIEFPCyRWItGDV		1
ALOX5	5-LO	P09917	10q11.21	T105-p	23077924	human	77.98	PLAT	FPCyRWItGDVEVVL		1	1
ALOX5	5-LO	P09917	10q11.21	Y182-p	23077930	human	77.98		GVDFVLNysKAMENL			1
ALOX5	5-LO	P09917	10q11.21	S183-p	23077918	human	77.98		VDFVLNysKAMENLF			1
ALOX5	5-LO	P09917	10q11.21	T250-p	33670302	human	77.98	Lipoxygenase	PVLIRRCtELPEKLP		1
ALOX5	5-LO	P09917	10q11.21	T259-p	33670308	human	77.98	Lipoxygenase	LPEKLPVttEMVECs	1
ALOX5	5-LO	P09917	10q11.21	T260-p	33670309	human	77.98	Lipoxygenase	PEKLPVttEMVECsL		1
ALOX5	5-LO	P09917	10q11.21	S266-p	33670303	human	77.98	Lipoxygenase	ttEMVECsLERQLsL		1
ALOX5	5-LO	P09917	10q11.21	S272-p	450169	human	77.98	Lipoxygenase	CsLERQLsLEQEVQQ	9	1		3748
ALOX5	5-LO	P09917	10q11.21	T445-p	33670306	human	77.98	Lipoxygenase	QRAMKDLtyAsLCFP		1
ALOX5	5-LO	P09917	10q11.21	Y446-p	33670311	human	77.98	Lipoxygenase	RAMKDLtyAsLCFPE		1
ALOX5	5-LO	P09917	10q11.21	S448-p	33670304	human	77.98	Lipoxygenase	MKDLtyAsLCFPEAI		1
ALOX5	5-LO	P09917	10q11.21	T486-p	33670307	human	77.98	Lipoxygenase	WEAIRTFtAEVVDIY		1
ALOX5	5-LO	P09917	10q11.21	S524-p	452140	human	77.98	Lipoxygenase	GMRGRKSsGFPkSVK	5	1
ALOX5	5-LO	P09917	10q11.21	S532-p	23077921	human	77.98	Lipoxygenase	GFPkSVKsREQLSEY			1
ALOX5	5-LO	P09917	10q11.21	S664-p	461913	human	77.98		QLPYYYLsPDRIPNs	3	1		3749
ALOX5	5-LO	P09917	10q11.21	S671-p	33670305	human	77.98		sPDRIPNsVAI____	1
TP53BP1	53BP1	Q12888	15q15.3	S6-p	450161	human	213.57		__MDPTGsQLDSDFS	1
TP53BP1	53BP1	Q12888	15q15.3	S25-p	450163	human	213.57		PCLIIEDsQPEsQVL	3			2674
TP53BP1	53BP1	Q12888	15q15.3	S29-p	450162	human	213.57		IEDsQPEsQVLEDDS	1			2674
TP53BP1	53BP1	Q12888	15q15.3	S63-p	23077951	human	213.57		NPVLDVVsNPEQTAG		5	2
TP53BP1	53BP1	Q12888	15q15.3	S78-p	4711722	human	213.57		EERGDGNsGFNEHLK		5
TP53BP1	53BP1	Q12888	15q15.3	T100-p	31887779	human	213.57		VDSSNLDtCGsIsQV		2
TP53BP1	53BP1	Q12888	15q15.3	S103-p	31855343	human	213.57		SNLDtCGsIsQVIEQ		1
TP53BP1	53BP1	Q12888	15q15.3	S105-p	460895	human	213.57		LDtCGsIsQVIEQLP		2	21
TP53BP1	53BP1	Q12888	15q15.3	T117-p	31885934	human	213.57		QLPQPNRtSsVLGMs		1
TP53BP1	53BP1	Q12888	15q15.3	S119-p	31082105	human	213.57		PQPNRtSsVLGMsVE		4
TP53BP1	53BP1	Q12888	15q15.3	S124-p	18006221	human	213.57		tSsVLGMsVEsAPAV		7
TP53BP1	53BP1	Q12888	15q15.3	S127-p	31881649	human	213.57		VLGMsVEsAPAVEEE		5
TP53BP1	53BP1	Q12888	15q15.3	S166-p	483993	human	213.57		GAEDTASsQLGFGVL	1
TP53BP1	53BP1	Q12888	15q15.3	S176-p	483994	human	213.57		GFGVLELsQsQDVEE	1		2
TP53BP1	53BP1	Q12888	15q15.3	S178-p	483995	human	213.57		GVLELsQsQDVEENT	1		2
TP53BP1	53BP1	Q12888	15q15.3	Y188-p	23077972	human	213.57		VEENTVPyEVDKEQL			3
TP53BP1	53BP1	Q12888	15q15.3	S202-p	36130343	human	213.57		LQSVTTNsGYTRLsD		1
TP53BP1	53BP1	Q12888	15q15.3	S208-p	27442725	human	213.57		NsGYTRLsDVDANtA		6
TP53BP1	53BP1	Q12888	15q15.3	T214-p	25173312	human	213.57		LsDVDANtAIkHEEQ		2
TP53BP1	53BP1	Q12888	15q15.3	S222-p	3194906	human	213.57		AIkHEEQsNEDIPIA		18
TP53BP1	53BP1	Q12888	15q15.3	S232-p	36122339	human	213.57		DIPIAEQsSkDIPVT		1
TP53BP1	53BP1	Q12888	15q15.3	S259-p	14569308	human	213.57		QNPPPARsEDMPFsP		2
TP53BP1	53BP1	Q12888	15q15.3	S265-p	465734	human	213.57		RsEDMPFsPKASVAA		35	4
TP53BP1	53BP1	Q12888	15q15.3	S280-p	33586011	human	213.57		MEAKEQLsAQELMEs		3
TP53BP1	53BP1	Q12888	15q15.3	S287-p	14702700	human	213.57		sAQELMEsGLQIQKs		3	1
TP53BP1	53BP1	Q12888	15q15.3	S294-p	452378	human	213.57		sGLQIQKsPEPEVLs	1	34	6
TP53BP1	53BP1	Q12888	15q15.3	S301-p	10790256	human	213.57		sPEPEVLstQEDLFD		4	1
TP53BP1	53BP1	Q12888	15q15.3	T302-p	460977	human	213.57		PEPEVLstQEDLFDQ	2	7	12
TP53BP1	53BP1	Q12888	15q15.3	S310-p	36124727	human	213.57		QEDLFDQsNKtVssD		1
TP53BP1	53BP1	Q12888	15q15.3	T313-p	15417426	human	213.57		LFDQsNKtVssDGCs			2
TP53BP1	53BP1	Q12888	15q15.3	S315-p	469258	human	213.57		DQsNKtVssDGCstP		1	2
TP53BP1	53BP1	Q12888	15q15.3	S316-p	452379	human	213.57		QsNKtVssDGCstPs		5	3
TP53BP1	53BP1	Q12888	15q15.3	S320-p	469259	human	213.57		tVssDGCstPsREEG		1	3
TP53BP1	53BP1	Q12888	15q15.3	T321-p	449351	human	213.57		VssDGCstPsREEGG		3	10
TP53BP1	53BP1	Q12888	15q15.3	S323-p	469260	human	213.57		sDGCstPsREEGGCS		1	5
TP53BP1	53BP1	Q12888	15q15.3	T334-p	469261	human	213.57		GGCSLAStPAtTLHL			3
TP53BP1	53BP1	Q12888	15q15.3	T337-p	15407220	human	213.57		SLAStPAtTLHLLQL			1
TP53BP1	53BP1	Q12888	15q15.3	S349-p	23077948	human	213.57		LQLSGQRsLVQDSLS		2	2
TP53BP1	53BP1	Q12888	15q15.3	S359-p	25173316	human	213.57		QDSLSTNssDLVAPs		1
TP53BP1	53BP1	Q12888	15q15.3	S360-p	56657469	human	213.57		DSLSTNssDLVAPsP		1
TP53BP1	53BP1	Q12888	15q15.3	S366-p	4033125	human	213.57		ssDLVAPsPDAFRSt		21	18
TP53BP1	53BP1	Q12888	15q15.3	T373-p	31883238	human	213.57		sPDAFRStPFIVPss		1
TP53BP1	53BP1	Q12888	15q15.3	S379-p	3194909	human	213.57		StPFIVPssPtEQEG		13
TP53BP1	53BP1	Q12888	15q15.3	S380-p	452380	human	213.57		tPFIVPssPtEQEGR	2	41	6
TP53BP1	53BP1	Q12888	15q15.3	T382-p	3194951	human	213.57		FIVPssPtEQEGRQD		12	1
TP53BP1	53BP1	Q12888	15q15.3	T394-p	9320449	human	213.57		RQDKPMDtsVLsEEG		2
TP53BP1	53BP1	Q12888	15q15.3	S395-p	3194912	human	213.57		QDKPMDtsVLsEEGG		11	2
TP53BP1	53BP1	Q12888	15q15.3	S398-p	3194915	human	213.57		PMDtsVLsEEGGEPF		20	3
TP53BP1	53BP1	Q12888	15q15.3	S452-p	483996	human	213.57		PGSLPIPsQPQFSHD	1
TP53BP1	53BP1	Q12888	15q15.3	S482-p	31861990	human	213.57		KKDGDMHsssLTVEC		1
TP53BP1	53BP1	Q12888	15q15.3	S483-p	31861993	human	213.57		KDGDMHsssLTVECS		1
TP53BP1	53BP1	Q12888	15q15.3	S484-p	31859220	human	213.57		DGDMHsssLTVECSK		3
TP53BP1	53BP1	Q12888	15q15.3	S500-p	452381	human	213.57		SEIEPKNsPEDLGLs		42	6
TP53BP1	53BP1	Q12888	15q15.3	S507-p	12200533	human	213.57		sPEDLGLsLtGDsCK		5	1
TP53BP1	53BP1	Q12888	15q15.3	T509-p	9318194	human	213.57		EDLGLsLtGDsCKLM		4
TP53BP1	53BP1	Q12888	15q15.3	S512-p	31001136	human	213.57		GLsLtGDsCKLMLst		3
TP53BP1	53BP1	Q12888	15q15.3	S518-p	22639752	human	213.57		DsCKLMLstsEysQs		6
TP53BP1	53BP1	Q12888	15q15.3	T519-p	15448966	human	213.57		sCKLMLstsEysQsP		2
TP53BP1	53BP1	Q12888	15q15.3	S520-p	5750817	human	213.57		CKLMLstsEysQsPk		6
TP53BP1	53BP1	Q12888	15q15.3	Y522-p	462889	human	213.57		LMLstsEysQsPkME		6	3
TP53BP1	53BP1	Q12888	15q15.3	S523-p	472355	human	213.57		MLstsEysQsPkMEs	1	27	21
TP53BP1	53BP1	Q12888	15q15.3	S525-p	452382	human	213.57		stsEysQsPkMEsLs		40	5
TP53BP1	53BP1	Q12888	15q15.3	S530-p	4711740	human	213.57		sQsPkMEsLssHRID		4	2
TP53BP1	53BP1	Q12888	15q15.3	S532-p	5883942	human	213.57		sPkMEsLssHRIDED		1	1
TP53BP1	53BP1	Q12888	15q15.3	S533-p	467375	human	213.57		PkMEsLssHRIDEDG			2
TP53BP1	53BP1	Q12888	15q15.3	T543-p	460975	human	213.57		IDEDGENtQIEDtEP		11	33	3428
TP53BP1	53BP1	Q12888	15q15.3	T548-p	481855	human	213.57		ENtQIEDtEPMsPVL		5	5
TP53BP1	53BP1	Q12888	15q15.3	S552-p	452383	human	213.57		IEDtEPMsPVLNsKF	1	47	41
TP53BP1	53BP1	Q12888	15q15.3	S557-p	3194921	human	213.57		PMsPVLNsKFVPAEN		4
TP53BP1	53BP1	Q12888	15q15.3	S566-p	460891	human	213.57		FVPAENDsILMNPAQ		9	3
TP53BP1	53BP1	Q12888	15q15.3	S580-p	460890	human	213.57		QDGEVQLsQNDDKtK		24	26
TP53BP1	53BP1	Q12888	15q15.3	T586-p	471250	human	213.57		LsQNDDKtKGDDtDt		2	1
TP53BP1	53BP1	Q12888	15q15.3	T591-p	30965078	human	213.57		DKtKGDDtDtRDDIs		4
TP53BP1	53BP1	Q12888	15q15.3	T593-p	30963238	human	213.57		tKGDDtDtRDDIsIL		5
TP53BP1	53BP1	Q12888	15q15.3	S598-p	27442719	human	213.57		tDtRDDIsILATGCK		4
TP53BP1	53BP1	Q12888	15q15.3	S625-p	481851	human	213.57		DLTCDSGsQAVPsPA	1	1
TP53BP1	53BP1	Q12888	15q15.3	S630-p	15401900	human	213.57		SGsQAVPsPATRsEA		5	1
TP53BP1	53BP1	Q12888	15q15.3	S635-p	470478	human	213.57		VPsPATRsEALssVL		11	1
TP53BP1	53BP1	Q12888	15q15.3	S639-p	470479	human	213.57		ATRsEALssVLDQEE		17	1
TP53BP1	53BP1	Q12888	15q15.3	S640-p	470480	human	213.57		TRsEALssVLDQEEA		19	1
TP53BP1	53BP1	Q12888	15q15.3	S659-p	23077954	human	213.57		EHHPEEGssGsEVEE		2	5
TP53BP1	53BP1	Q12888	15q15.3	S660-p	4711752	human	213.57		HHPEEGssGsEVEEI		2	5
TP53BP1	53BP1	Q12888	15q15.3	S662-p	4711758	human	213.57		PEEGssGsEVEEIPE		2
TP53BP1	53BP1	Q12888	15q15.3	T670-p	14569311	human	213.57		EVEEIPEtPCEsQGE		1
TP53BP1	53BP1	Q12888	15q15.3	S674-p	14569293	human	213.57		IPEtPCEsQGEELkE		1
TP53BP1	53BP1	Q12888	15q15.3	S686-p	34500985	human	213.57		LkEENMEsVPLHLsL		1
TP53BP1	53BP1	Q12888	15q15.3	S692-p	34505893	human	213.57		EsVPLHLsLTEtQsQ		2
TP53BP1	53BP1	Q12888	15q15.3	T696-p	23077966	human	213.57		LHLsLTEtQsQGLCL			3
TP53BP1	53BP1	Q12888	15q15.3	S698-p	23077957	human	213.57		LsLTEtQsQGLCLQK		1	4
TP53BP1	53BP1	Q12888	15q15.3	S724-p	4711764	human	213.57		EVETSVIsIDsPQKL		3
TP53BP1	53BP1	Q12888	15q15.3	S727-p	4711770	human	213.57		TSVIsIDsPQKLAIL		11
TP53BP1	53BP1	Q12888	15q15.3	T750-p	470486	human	213.57		QEAWEEAtsEDssVV		1
TP53BP1	53BP1	Q12888	15q15.3	S751-p	470481	human	213.57		EAWEEAtsEDssVVI		1
TP53BP1	53BP1	Q12888	15q15.3	S754-p	470482	human	213.57		EEAtsEDssVVIVDV		1
TP53BP1	53BP1	Q12888	15q15.3	S755-p	470483	human	213.57		EAtsEDssVVIVDVK		1
TP53BP1	53BP1	Q12888	15q15.3	S765-p	36125603	human	213.57		IVDVKEPsPRVDVsC		2
TP53BP1	53BP1	Q12888	15q15.3	S771-p	483648	human	213.57		PsPRVDVsCEPLEGV		19	1
TP53BP1	53BP1	Q12888	15q15.3	S782-p	452384	human	213.57		LEGVEKCsDsQsWED		3	1
TP53BP1	53BP1	Q12888	15q15.3	S784-p	450164	human	213.57		GVEKCsDsQsWEDIA	1	3	3
TP53BP1	53BP1	Q12888	15q15.3	S786-p	5860682	human	213.57		EKCsDsQsWEDIAPE		5	2
TP53BP1	53BP1	Q12888	15q15.3	T804-p	480464	human	213.57		CAENRLDtKEEksVE		1	1
TP53BP1	53BP1	Q12888	15q15.3	S809-p	3194924	human	213.57		LDtKEEksVEyEGDL		18	2
TP53BP1	53BP1	Q12888	15q15.3	Y812-p	3743204	human	213.57		KEEksVEyEGDLKSG		1	2
TP53BP1	53BP1	Q12888	15q15.3	T820-p	31857033	human	213.57		EGDLKSGtAEtEPVE		1
TP53BP1	53BP1	Q12888	15q15.3	T823-p	31870802	human	213.57		LKSGtAEtEPVEQds		2
TP53BP1	53BP1	Q12888	15q15.3	S830-p	3194927	human	213.57		tEPVEQdssQPsLPL		5	4
TP53BP1	53BP1	Q12888	15q15.3	S831-p	452385	human	213.57		EPVEQdssQPsLPLV	1	22	6
TP53BP1	53BP1	Q12888	15q15.3	S834-p	483248	human	213.57		EQdssQPsLPLVRAD		11	1
TP53BP1	53BP1	Q12888	15q15.3	T855-p	460974	human	213.57		QELQQPQtQEKtsNs		10	46
TP53BP1	53BP1	Q12888	15q15.3	T859-p	460976	human	213.57		QPQtQEKtsNsLTED		1	5
TP53BP1	53BP1	Q12888	15q15.3	S860-p	460892	human	213.57		PQtQEKtsNsLTEDs		1	5
TP53BP1	53BP1	Q12888	15q15.3	S862-p	460893	human	213.57		tQEKtsNsLTEDskM		8	12
TP53BP1	53BP1	Q12888	15q15.3	S867-p	31859694	human	213.57		sNsLTEDskMANAkQ		1
TP53BP1	53BP1	Q12888	15q15.3	S876-p	3194930	human	213.57		MANAkQLssDAEAQK		4	1
TP53BP1	53BP1	Q12888	15q15.3	S877-p	3194933	human	213.57		ANAkQLssDAEAQKL		5	1
TP53BP1	53BP1	Q12888	15q15.3	S892-p	481852	human	213.57		GKPSAHAsQsFCEss		3	5
TP53BP1	53BP1	Q12888	15q15.3	S894-p	15493943	human	213.57		PSAHAsQsFCEsssE		4	2
TP53BP1	53BP1	Q12888	15q15.3	S898-p	36122120	human	213.57		AsQsFCEsssETPFH		1
TP53BP1	53BP1	Q12888	15q15.3	S899-p	36128017	human	213.57		sQsFCEsssETPFHF		1
TP53BP1	53BP1	Q12888	15q15.3	S900-p	23077960	human	213.57		QsFCEsssETPFHFT			1
TP53BP1	53BP1	Q12888	15q15.3	T919-p	31863280	human	213.57		GDIIPPLtGAtPPLI		3
TP53BP1	53BP1	Q12888	15q15.3	T922-p	486511	human	213.57		IPPLtGAtPPLIGHL		13	2
TP53BP1	53BP1	Q12888	15q15.3	T938-p	11127188	human	213.57		LEPKRHStPIGISNY			3
TP53BP1	53BP1	Q12888	15q15.3	T952-p	23077969	human	213.57		YPESTIAtSDVMSES			1
TP53BP1	53BP1	Q12888	15q15.3	S970-p	18006232	human	213.57		THDPILGsGKGDsGA		1
TP53BP1	53BP1	Q12888	15q15.3	S975-p	18006235	human	213.57		LGsGKGDsGAAPDVD		9	3
TP53BP1	53BP1	Q12888	15q15.3	S993-p	470484	human	213.57		CLRMKLVsPEtEAsE		9	1
TP53BP1	53BP1	Q12888	15q15.3	T996-p	470487	human	213.57		MKLVsPEtEAsEEsL		5
TP53BP1	53BP1	Q12888	15q15.3	S999-p	470485	human	213.57		VsPEtEAsEEsLQFN		11	3
TP53BP1	53BP1	Q12888	15q15.3	S1002-p	470476	human	213.57		EtEAsEEsLQFNLEk		11	2
TP53BP1	53BP1	Q12888	15q15.3	T1012-p	31856887	human	213.57		FNLEkPAtGERKNGS		1
TP53BP1	53BP1	Q12888	15q15.3	T1020-p	36275208	human	213.57		GERKNGStAVAEsVA		1
TP53BP1	53BP1	Q12888	15q15.3	S1025-p	14735900	human	213.57		GStAVAEsVAsPQKt		4
TP53BP1	53BP1	Q12888	15q15.3	S1028-p	452376	human	213.57		AVAEsVAsPQKtMsV	1	39	4
TP53BP1	53BP1	Q12888	15q15.3	T1032-p	31864380	human	213.57		sVAsPQKtMsVLsCI		2
TP53BP1	53BP1	Q12888	15q15.3	S1034-p	31864383	human	213.57		AsPQKtMsVLsCICE		2
TP53BP1	53BP1	Q12888	15q15.3	S1037-p	31875338	human	213.57		QKtMsVLsCICEARQ		4
TP53BP1	53BP1	Q12888	15q15.3	S1050-p	26418118	human	213.57		RQENEARsEDPPttP		2
TP53BP1	53BP1	Q12888	15q15.3	T1055-p	7990466	human	213.57		ARsEDPPttPIRGNL		4	1
TP53BP1	53BP1	Q12888	15q15.3	T1056-p	452386	human	213.57		RsEDPPttPIRGNLL		19	13
TP53BP1	53BP1	Q12888	15q15.3	S1067-p	3194867	human	213.57		GNLLHFPssQGEEEK		7	17
TP53BP1	53BP1	Q12888	15q15.3	S1068-p	477696	human	213.57		NLLHFPssQGEEEKE		22	27
TP53BP1	53BP1	Q12888	15q15.3	S1086-p	472356	human	213.57		GDHTIRQsQQPMKPI	1	7	5
TP53BP1	53BP1	Q12888	15q15.3	S1094-p	455397	human	213.57		QQPMKPIsPVKDPVs		35	100
TP53BP1	53BP1	Q12888	15q15.3	S1101-p	455398	human	213.57		sPVKDPVsPAsQKMV		29	98
TP53BP1	53BP1	Q12888	15q15.3	S1104-p	460894	human	213.57		KDPVsPAsQKMVIQG		12	45
TP53BP1	53BP1	Q12888	15q15.3	S1113-p	3194870	human	213.57		KMVIQGPssPQGEAM		12
TP53BP1	53BP1	Q12888	15q15.3	S1114-p	452377	human	213.57		MVIQGPssPQGEAMV	1	38	4
TP53BP1	53BP1	Q12888	15q15.3	T1122-p	3194936	human	213.57		PQGEAMVtDVLEDQK		2
TP53BP1	53BP1	Q12888	15q15.3	S1148-p	3850889	human	213.57		KALIERPsQNNIGIQ		4	4
TP53BP1	53BP1	Q12888	15q15.3	T1156-p	10787655	human	213.57		QNNIGIQtMECsLrV		1	1
TP53BP1	53BP1	Q12888	15q15.3	S1160-p	10787088	human	213.57		GIQtMECsLrVPEtV		2	1
TP53BP1	53BP1	Q12888	15q15.3	T1166-p	31855637	human	213.57		CsLrVPEtVSAAtQT		1
TP53BP1	53BP1	Q12888	15q15.3	T1171-p	481853	human	213.57		PEtVSAAtQTIkNVC		2
TP53BP1	53BP1	Q12888	15q15.3	S1202-p	4711787	human	213.57		TVQTERGsGEKPVsA		1
TP53BP1	53BP1	Q12888	15q15.3	S1208-p	5861882	human	213.57		GsGEKPVsAPGDDtE		1	9
TP53BP1	53BP1	Q12888	15q15.3	T1214-p	481854	human	213.57		VsAPGDDtEsLHsQG		8	28
TP53BP1	53BP1	Q12888	15q15.3	S1216-p	481848	human	213.57		APGDDtEsLHsQGEE		9	30
TP53BP1	53BP1	Q12888	15q15.3	S1219-p	481849	human	213.57		DDtEsLHsQGEEEFD	2	12	35
TP53BP1	53BP1	Q12888	15q15.3	Y1258-p	55374702	human	213.57		TRVITDVyyVDGtEV		1
TP53BP1	53BP1	Q12888	15q15.3	Y1259-p	55374706	human	213.57		RVITDVyyVDGtEVE		1
TP53BP1	53BP1	Q12888	15q15.3	T1263-p	55374710	human	213.57		DVyyVDGtEVERKVT		1
TP53BP1	53BP1	Q12888	15q15.3	S1288-p	41450107	human	213.57		QECETEVsPsQtGGS		2
TP53BP1	53BP1	Q12888	15q15.3	S1290-p	481850	human	213.57		CETEVsPsQtGGSSG		1	2
TP53BP1	53BP1	Q12888	15q15.3	T1292-p	34426274	human	213.57		TEVsPsQtGGSSGDL			1
TP53BP1	53BP1	Q12888	15q15.3	T1315-p	11089514	human	213.57		KASSLHRtssGtsLS		4	9
TP53BP1	53BP1	Q12888	15q15.3	S1316-p	476251	human	213.57		ASSLHRtssGtsLSA		4	9
TP53BP1	53BP1	Q12888	15q15.3	S1317-p	476252	human	213.57		SSLHRtssGtsLSAM		17	21
TP53BP1	53BP1	Q12888	15q15.3	T1319-p	11089923	human	213.57		LHRtssGtsLSAMHS		1	8
TP53BP1	53BP1	Q12888	15q15.3	S1320-p	476253	human	213.57		HRtssGtsLSAMHSs		13	9
TP53BP1	53BP1	Q12888	15q15.3	S1327-p	31885739	human	213.57		sLSAMHSsGssGkGA		1
TP53BP1	53BP1	Q12888	15q15.3	S1329-p	31858683	human	213.57		SAMHSsGssGkGAGP		2
TP53BP1	53BP1	Q12888	15q15.3	S1330-p	23077936	human	213.57		AMHSsGssGkGAGPL		1	1
TP53BP1	53BP1	Q12888	15q15.3	T1341-p	25279061	human	213.57		AGPLrGktsGtEPAD			1
TP53BP1	53BP1	Q12888	15q15.3	S1342-p	3194873	human	213.57		GPLrGktsGtEPADF	1	4	1
TP53BP1	53BP1	Q12888	15q15.3	T1344-p	27442721	human	213.57		LrGktsGtEPADFAL		1
TP53BP1	53BP1	Q12888	15q15.3	S1354-p	25279065	human	213.57		ADFALPSsrGGPGkL		1	1
TP53BP1	53BP1	Q12888	15q15.3	S1362-p	470477	human	213.57		rGGPGkLsPRKGVsQ		40	3
TP53BP1	53BP1	Q12888	15q15.3	S1368-p	3194876	human	213.57		LsPRKGVsQTGtPVC		3	14
TP53BP1	53BP1	Q12888	15q15.3	T1372-p	3194942	human	213.57		KGVsQTGtPVCEEDG		6	2
TP53BP1	53BP1	Q12888	15q15.3	T1394-p	23077963	human	213.57		QGGkAPVtPrGrGrr			1
TP53BP1	53BP1	Q12888	15q15.3	S1426-p	483646	human	213.57		PLGIEDIsPNLsPDD		26	2
TP53BP1	53BP1	Q12888	15q15.3	S1430-p	483647	human	213.57		EDIsPNLsPDDksFs		35	3
TP53BP1	53BP1	Q12888	15q15.3	S1435-p	483245	human	213.57		NLsPDDksFsRVVPR		3
TP53BP1	53BP1	Q12888	15q15.3	S1437-p	4711799	human	213.57		sPDDksFsRVVPRVP		1
TP53BP1	53BP1	Q12888	15q15.3	T1450-p	18006223	human	213.57		VPDSTRRtDVGAGAL		1
TP53BP1	53BP1	Q12888	15q15.3	S1460-p	3194879	human	213.57		GAGALRRsDsPEIPF		8	1
TP53BP1	53BP1	Q12888	15q15.3	S1462-p	3194882	human	213.57		GALRRsDsPEIPFQA		22	3
TP53BP1	53BP1	Q12888	15q15.3	S1474-p	3194885	human	213.57		FQAAAGPsDGLDAss		3
TP53BP1	53BP1	Q12888	15q15.3	S1480-p	3194888	human	213.57		PsDGLDAssPGNsFV		2
TP53BP1	53BP1	Q12888	15q15.3	S1481-p	3194891	human	213.57		sDGLDAssPGNsFVG		7
TP53BP1	53BP1	Q12888	15q15.3	S1485-p	31863899	human	213.57	53-BP1_Tudor	DAssPGNsFVGLRVV		1
TP53BP1	53BP1	Q12888	15q15.3	S1496-p	57850409	human	213.57	53-BP1_Tudor	LRVVAKWsSNGyFYS		1
TP53BP1	53BP1	Q12888	15q15.3	Y1500-p	472653	human	213.57	53-BP1_Tudor	AKWsSNGyFYSGkIT		1	1
TP53BP1	53BP1	Q12888	15q15.3	Y1523-p	456557	human	213.57	53-BP1_Tudor	kLLFDDGyECDVLGK		1	3
TP53BP1	53BP1	Q12888	15q15.3	S1548-p	25728393	human	213.57	53-BP1_Tudor	DTEVTALsEDEyFsA		1
TP53BP1	53BP1	Q12888	15q15.3	Y1552-p	15417423	human	213.57	53-BP1_Tudor	TALsEDEyFsAGVVk			15
TP53BP1	53BP1	Q12888	15q15.3	S1554-p	23077939	human	213.57	53-BP1_Tudor	LsEDEyFsAGVVkGH			2
TP53BP1	53BP1	Q12888	15q15.3	Y1569-p	55374714	human	213.57	53-BP1_Tudor	RkESGELyYSIEkEG		1
TP53BP1	53BP1	Q12888	15q15.3	Y1605-p	3194954	human	213.57		EQYGLGPyEAVtPLt		2	11
TP53BP1	53BP1	Q12888	15q15.3	T1609-p	486510	human	213.57		LGPyEAVtPLtkAAD	2	15	11
TP53BP1	53BP1	Q12888	15q15.3	T1612-p	9831774	human	213.57		yEAVtPLtkAADIsL		2
TP53BP1	53BP1	Q12888	15q15.3	S1618-p	3194894	human	213.57		LtkAADIsLDNLVEG	2	28		6209
TP53BP1	53BP1	Q12888	15q15.3	S1631-p	476254	human	213.57		EGkRKRRsNVssPAt		4	1
TP53BP1	53BP1	Q12888	15q15.3	S1634-p	456733	human	213.57		RKRRsNVssPAtPtA		4
TP53BP1	53BP1	Q12888	15q15.3	S1635-p	456734	human	213.57		KRRsNVssPAtPtAs	1	9	2
TP53BP1	53BP1	Q12888	15q15.3	T1638-p	449352	human	213.57		sNVssPAtPtAssss	1	11	10
TP53BP1	53BP1	Q12888	15q15.3	T1640-p	5650402	human	213.57		VssPAtPtAssssst		4	2
TP53BP1	53BP1	Q12888	15q15.3	S1642-p	6223422	human	213.57		sPAtPtAsssssttP		2	1
TP53BP1	53BP1	Q12888	15q15.3	S1643-p	11536560	human	213.57		PAtPtAsssssttPT		2
TP53BP1	53BP1	Q12888	15q15.3	S1644-p	11536564	human	213.57		AtPtAsssssttPTR		1
TP53BP1	53BP1	Q12888	15q15.3	S1645-p	11536556	human	213.57		tPtAsssssttPTRK		2
TP53BP1	53BP1	Q12888	15q15.3	S1646-p	10941859	human	213.57		PtAsssssttPTRKI		2	1
TP53BP1	53BP1	Q12888	15q15.3	T1647-p	476256	human	213.57		tAsssssttPTRKIt		3
TP53BP1	53BP1	Q12888	15q15.3	T1648-p	3071927	human	213.57		AsssssttPTRKItE	1	8	9
TP53BP1	53BP1	Q12888	15q15.3	T1654-p	18006226	human	213.57		ttPTRKItEsPRAsM		3
TP53BP1	53BP1	Q12888	15q15.3	S1656-p	14569287	human	213.57		PTRKItEsPRAsMGV		12
TP53BP1	53BP1	Q12888	15q15.3	S1660-p	31856601	human	213.57		ItEsPRAsMGVLsGk		3
TP53BP1	53BP1	Q12888	15q15.3	S1665-p	18006229	human	213.57		RAsMGVLsGkRKLIt		11
TP53BP1	53BP1	Q12888	15q15.3	T1672-p	3194945	human	213.57		sGkRKLItsEEERsP		6
TP53BP1	53BP1	Q12888	15q15.3	S1673-p	483246	human	213.57		GkRKLItsEEERsPA		16
TP53BP1	53BP1	Q12888	15q15.3	S1678-p	476255	human	213.57		ItsEEERsPAKRGRK	3	32	2
TP53BP1	53BP1	Q12888	15q15.3	S1686-p	31874271	human	213.57		PAKRGRKsATVkPGA		1
TP53BP1	53BP1	Q12888	15q15.3	S1701-p	3194897	human	213.57		VGAGEFVsPCEsGDN		11	2
TP53BP1	53BP1	Q12888	15q15.3	S1705-p	23077942	human	213.57		EFVsPCEsGDNtGEP		8	2
TP53BP1	53BP1	Q12888	15q15.3	T1709-p	31872913	human	213.57		PCEsGDNtGEPsALE		2
TP53BP1	53BP1	Q12888	15q15.3	S1713-p	31888096	human	213.57		GDNtGEPsALEEQRG		1
TP53BP1	53BP1	Q12888	15q15.3	S1749-p	3194900	human	213.57		SDKLASRsKLPDGPt		5
TP53BP1	53BP1	Q12888	15q15.3	T1756-p	483249	human	213.57		sKLPDGPtGssEEEE		7
TP53BP1	53BP1	Q12888	15q15.3	S1758-p	483247	human	213.57		LPDGPtGssEEEEEF		10	1
TP53BP1	53BP1	Q12888	15q15.3	S1759-p	3194903	human	213.57		PDGPtGssEEEEEFL		14
TP53BP1	53BP1	Q12888	15q15.3	S1778-p	458312	human	213.57		FNkQYTEsQLRAGAG	3		1	2675
TP53BP1	53BP1	Q12888	15q15.3	S1929-p	23077945	human	213.57		TDPSCPAsVLKCAEA			1
TP53BP1	53BP1	Q12888	15q15.3	S1971-p	50772318	human	213.57		KYkHDYVsH______		2
TP53BP2	53BP2	Q13625	1q41	S71-p	56657871	human	125.62		DVLQRFGsQRNEVRF		1
TP53BP2	53BP2	Q13625	1q41	S92-p	36634700	human	125.62		PPGRDIVsGPRSQDP	1
TP53BP2	53BP2	Q13625	1q41	S100-p	50772322	human	125.62		GPRSQDPsLkRNGVK		1
TP53BP2	53BP2	Q13625	1q41	S121-p	50772326	human	125.62		RKENGVNsPRMDLTL		1
TP53BP2	53BP2	Q13625	1q41	S206-p	50772330	human	125.62		HVEQKRLsNGKLVEE		2
TP53BP2	53BP2	Q13625	1q41	S296-p	23077975	human	125.62		ECLNKRNsEVAVMDk		4	1
TP53BP2	53BP2	Q13625	1q41	Y350-p	457095	human	125.62		RVAAVGPyIQsStMP		2	19
TP53BP2	53BP2	Q13625	1q41	S353-p	31069147	human	125.62		AVGPyIQsStMPRMP		1	2
TP53BP2	53BP2	Q13625	1q41	T355-p	27442733	human	125.62		GPyIQsStMPRMPsR		3	3
TP53BP2	53BP2	Q13625	1q41	S361-p	11164866	human	125.62		StMPRMPsRPELLVK	1	3	2
TP53BP2	53BP2	Q13625	1q41	T389-p	27442729	human	125.62		EGPMKIQtLPNMRSG		2
TP53BP2	53BP2	Q13625	1q41	S414-p	3195842	human	125.62		HPVGPDWsPSNADLF		1
TP53BP2	53BP2	Q13625	1q41	S458-p	10792661	human	125.62		EKKVRPFsMFDAVDQ		3	8
TP53BP2	53BP2	Q13625	1q41	S471-p	23077978	human	125.62		DQSNAPPsFGtLRKN			5
TP53BP2	53BP2	Q13625	1q41	T474-p	22640810	human	125.62		NAPPsFGtLRKNQss		1	8
TP53BP2	53BP2	Q13625	1q41	S480-p	3195845	human	125.62		GtLRKNQssEDILRD		29	3
TP53BP2	53BP2	Q13625	1q41	S481-p	4758939	human	125.62		tLRKNQssEDILRDA		1	1
TP53BP2	53BP2	Q13625	1q41	S556-p	451867	human	125.62		QQPRVLLsPsIPSVG		13
TP53BP2	53BP2	Q13625	1q41	S558-p	55375073	human	125.62		PRVLLsPsIPSVGQD		1
TP53BP2	53BP2	Q13625	1q41	S569-p	451868	human	125.62		VGQDQTLsPGsKQEs		8
TP53BP2	53BP2	Q13625	1q41	S572-p	18006238	human	125.62		DQTLsPGsKQEsPPA		1
TP53BP2	53BP2	Q13625	1q41	S576-p	18908403	human	125.62		sPGsKQEsPPAAAVR		11
TP53BP2	53BP2	Q13625	1q41	T586-p	15401906	human	125.62		AAAVRPFtPQPSKDT		2	1
TP53BP2	53BP2	Q13625	1q41	T603-p	23077984	human	125.62		PPFRKPQtVAAsSIy			2
TP53BP2	53BP2	Q13625	1q41	S607-p	23077981	human	125.62		KPQtVAAsSIysMyT			2
TP53BP2	53BP2	Q13625	1q41	Y610-p	457343	human	125.62		tVAAsSIysMyTQQQ			54
TP53BP2	53BP2	Q13625	1q41	S611-p	15407229	human	125.62		VAAsSIysMyTQQQA			1
TP53BP2	53BP2	Q13625	1q41	Y613-p	475402	human	125.62		AsSIysMyTQQQAPG			5
TP53BP2	53BP2	Q13625	1q41	Y645-p	15228017	human	125.62		GPHFSSVyGKPVIAA			8
TP53BP2	53BP2	Q13625	1q41	Y664-p	450766	human	125.62		QQHPENIysNsQGKP		1	9
TP53BP2	53BP2	Q13625	1q41	S665-p	25279069	human	125.62		QHPENIysNsQGKPG			4
TP53BP2	53BP2	Q13625	1q41	S667-p	25279073	human	125.62		PENIysNsQGKPGsP			2
TP53BP2	53BP2	Q13625	1q41	S673-p	25279077	human	125.62		NsQGKPGsPEPETEP		5	5
TP53BP2	53BP2	Q13625	1q41	S698-p	471994	human	125.62		ERIPRPLsPtKLLPF		22	21
TP53BP2	53BP2	Q13625	1q41	T700-p	7103842	human	125.62		IPRPLsPtKLLPFLS		9	4
TP53BP2	53BP2	Q13625	1q41	Y710-p	23077987	human	125.62		LPFLSNPyRNQsDAD			1
TP53BP2	53BP2	Q13625	1q41	S714-p	467376	human	125.62		SNPyRNQsDADLEAL		5
TP53BP2	53BP2	Q13625	1q41	S736-p	3195848	human	125.62		PRPLKKRssItEPEG		2
TP53BP2	53BP2	Q13625	1q41	S737-p	3195851	human	125.62		RPLKKRssItEPEGP		14
TP53BP2	53BP2	Q13625	1q41	T739-p	4758945	human	125.62		LKKRssItEPEGPNG		1
TP53BP2	53BP2	Q13625	1q41	S783-p	28029830	human	125.62		SVTASSEsPVEIQNP		3
TP53BP2	53BP2	Q13625	1q41	Y791-p	23077990	human	125.62		PVEIQNPyLHVEPEK		1	1
TP53BP2	53BP2	Q13625	1q41	S827-p	30995203	human	125.62		NSDMPAPsPGLDYEP	1	1
TP53BP2	53BP2	Q13625	1q41	Y869-p	36747002	human	125.62		YLEEYPPyPPPPyPS	1
TP53BP2	53BP2	Q13625	1q41	Y874-p	36747001	human	125.62		PPyPPPPyPSGEPEG	1
TP53BP2	53BP2	Q13625	1q41	Y947-p	23077993	human	125.62	Ank_2	DLVQRIIyEVDDPSL			3
SCG5	7B2	P05408	15q13.3	S11-p	50772334	human	23.73		RMVSTMLsGLLFWLA		1
SCG5	7B2	P05408	15q13.3	S205-p	452028	human	23.73		KKSVPHFsDEDKDPE		4
NUFIP2	82-FIP	Q7Z417	17q11.2	T87-p	3823056	human	76.12		TLQQHQEtPKKKTGY		9	2
NUFIP2	82-FIP	Q7Z417	17q11.2	S107-p	56661936	human	76.12	NUFIP2	NAGEREIsLkNLssD		1
NUFIP2	82-FIP	Q7Z417	17q11.2	S112-p	3204051	human	76.12	NUFIP2	EIsLkNLssDEATNP		34	1
NUFIP2	82-FIP	Q7Z417	17q11.2	S113-p	3204054	human	76.12	NUFIP2	IsLkNLssDEATNPI		11
NUFIP2	82-FIP	Q7Z417	17q11.2	T143-p	34669208	human	76.12	NUFIP2	kQTVkANtFGkAGIk			3
NUFIP2	82-FIP	Q7Z417	17q11.2	T151-p	23078005	human	76.12	NUFIP2	FGkAGIktkNFIQkN			1
NUFIP2	82-FIP	Q7Z417	17q11.2	S159-p	41450111	human	76.12	NUFIP2	kNFIQkNsMDKKNGK		2
NUFIP2	82-FIP	Q7Z417	17q11.2	S181-p	34350592	human	76.12	NUFIP2	ENQSVDKsDtIPIPN			1
NUFIP2	82-FIP	Q7Z417	17q11.2	T183-p	34350595	human	76.12	NUFIP2	QSVDKsDtIPIPNGV			1
NUFIP2	82-FIP	Q7Z417	17q11.2	S212-p	467377	human	76.12	NUFIP2	KGADNDGsGsEsGyt		38	23
NUFIP2	82-FIP	Q7Z417	17q11.2	S214-p	467378	human	76.12	NUFIP2	ADNDGsGsEsGyttP		23	4
NUFIP2	82-FIP	Q7Z417	17q11.2	S216-p	3204057	human	76.12	NUFIP2	NDGsGsEsGyttPKK		3
NUFIP2	82-FIP	Q7Z417	17q11.2	Y218-p	472654	human	76.12	NUFIP2	GsGsEsGyttPKKRK		6	36
NUFIP2	82-FIP	Q7Z417	17q11.2	T219-p	471732	human	76.12	NUFIP2	sGsEsGyttPKKRKA		2	4
NUFIP2	82-FIP	Q7Z417	17q11.2	T220-p	471733	human	76.12	NUFIP2	GsEsGyttPKKRKAR		10	30
NUFIP2	82-FIP	Q7Z417	17q11.2	S230-p	3828975	human	76.12	NUFIP2	KRKARRNsAKGCENL		9	9
NUFIP2	82-FIP	Q7Z417	17q11.2	S250-p	36134442	human	76.12	NUFIP2	kIMQQETsVPTLkQG		2
NUFIP2	82-FIP	Q7Z417	17q11.2	Y265-p	34426980	human	76.12	NUFIP2	LETFKPDysEQkGNR			1
NUFIP2	82-FIP	Q7Z417	17q11.2	S266-p	36131288	human	76.12	NUFIP2	ETFKPDysEQkGNRV		1
NUFIP2	82-FIP	Q7Z417	17q11.2	Y282-p	34427019	human	76.12	NUFIP2	GSkPIWkyETGPGGt			2
NUFIP2	82-FIP	Q7Z417	17q11.2	T289-p	23078008	human	76.12	NUFIP2	yETGPGGtsrGkPAV		1	3
NUFIP2	82-FIP	Q7Z417	17q11.2	S290-p	23077996	human	76.12	NUFIP2	ETGPGGtsrGkPAVG			1
NUFIP2	82-FIP	Q7Z417	17q11.2	S303-p	54413212	human	76.12	NUFIP2	VGDMLrkssDSKPGV		2
NUFIP2	82-FIP	Q7Z417	17q11.2	S304-p	11054584	human	76.12	NUFIP2	GDMLrkssDSKPGVs		4	1
NUFIP2	82-FIP	Q7Z417	17q11.2	S311-p	25279084	human	76.12	NUFIP2	sDSKPGVsskKFDDR			1
NUFIP2	82-FIP	Q7Z417	17q11.2	S312-p	25279092	human	76.12	NUFIP2	DSKPGVsskKFDDRP		1	1
NUFIP2	82-FIP	Q7Z417	17q11.2	S333-p	36130419	human	76.12	NUFIP2	AVASKEDsWTLFkPP		1
NUFIP2	82-FIP	Q7Z417	17q11.2	T369-p	25279088	human	76.12	NUFIP2	VKENLNKtIQNSsVs		1	1
NUFIP2	82-FIP	Q7Z417	17q11.2	S374-p	31082587	human	76.12	NUFIP2	NKtIQNSsVsPtsSS		1
NUFIP2	82-FIP	Q7Z417	17q11.2	S376-p	3204060	human	76.12	NUFIP2	tIQNSsVsPtsSSsS		8
NUFIP2	82-FIP	Q7Z417	17q11.2	T378-p	3204069	human	76.12	NUFIP2	QNSsVsPtsSSsSSS		3	1
NUFIP2	82-FIP	Q7Z417	17q11.2	S379-p	54413216	human	76.12	NUFIP2	NSsVsPtsSSsSSSs		2
NUFIP2	82-FIP	Q7Z417	17q11.2	S382-p	23077999	human	76.12	NUFIP2	VsPtsSSsSSSstGE		1	1
NUFIP2	82-FIP	Q7Z417	17q11.2	S386-p	25279096	human	76.12	NUFIP2	sSSsSSSstGEtQTQ			1
NUFIP2	82-FIP	Q7Z417	17q11.2	T387-p	36275209	human	76.12	NUFIP2	SSsSSSstGEtQTQS		1
NUFIP2	82-FIP	Q7Z417	17q11.2	T390-p	36275210	human	76.12	NUFIP2	SSSstGEtQTQSSSR		1
NUFIP2	82-FIP	Q7Z417	17q11.2	S404-p	18006241	human	76.12	NUFIP2	RLSQVPMsALKSVTS		3
NUFIP2	82-FIP	Q7Z417	17q11.2	S510-p	23078002	human	76.12	NUFIP2	FQNQWGLsFINEPSA			1
NUFIP2	82-FIP	Q7Z417	17q11.2	Y540-p	475428	human	76.12	NUFIP2	EVTFQGEyPATLVSQ			2
NUFIP2	82-FIP	Q7Z417	17q11.2	T571-p	4273660	human	76.12	NUFIP2	AYELEkRtsPQVLGs		15
NUFIP2	82-FIP	Q7Z417	17q11.2	S572-p	483327	human	76.12	NUFIP2	YELEkRtsPQVLGsI		35	3
NUFIP2	82-FIP	Q7Z417	17q11.2	S578-p	31856494	human	76.12	NUFIP2	tsPQVLGsILKSGTT		1
NUFIP2	82-FIP	Q7Z417	17q11.2	S586-p	36132486	human	76.12	NUFIP2	ILKSGTTsESGALsL		1
NUFIP2	82-FIP	Q7Z417	17q11.2	S592-p	31083655	human	76.12	NUFIP2	TsESGALsLEPSHIG		2
NUFIP2	82-FIP	Q7Z417	17q11.2	S608-p	482001	human	76.12	NUFIP2	LQkADTSsQGALVFL		7	13
NUFIP2	82-FIP	Q7Z417	17q11.2	S616-p	34732773	human	76.12	NUFIP2	QGALVFLsKDyEIES		1	1
NUFIP2	82-FIP	Q7Z417	17q11.2	Y619-p	12206925	human	76.12	NUFIP2	LVFLsKDyEIESQNP		1	3
NUFIP2	82-FIP	Q7Z417	17q11.2	S629-p	454190	human	76.12	NUFIP2	ESQNPLAsPtNtLLG		42	12
NUFIP2	82-FIP	Q7Z417	17q11.2	T631-p	2023073	human	76.12	NUFIP2	QNPLAsPtNtLLGsA		4	2
NUFIP2	82-FIP	Q7Z417	17q11.2	T633-p	3204072	human	76.12	NUFIP2	PLAsPtNtLLGsAKE		9	1
NUFIP2	82-FIP	Q7Z417	17q11.2	S637-p	3204063	human	76.12	NUFIP2	PtNtLLGsAKEQRYQ		7
NUFIP2	82-FIP	Q7Z417	17q11.2	S652-p	451917	human	76.12	NUFIP2	RGLERNDsWGsFDLR		52	146
NUFIP2	82-FIP	Q7Z417	17q11.2	S655-p	4724924	human	76.12	NUFIP2	ERNDsWGsFDLRAAI		8	5
NUFIP2	82-FIP	Q7Z417	17q11.2	S692-p	3204066	human	76.12		TYNEAMDsPDQ____		14
AFM	A-albumin	P43652	4q13.3	Y212-p	3640465	human	69.07		RAIPVTQyLKAFSSy			1
AFM	A-albumin	P43652	4q13.3	Y219-p	3640471	human	69.07		yLKAFSSyQKHVCGA			1
AFM	A-albumin	P43652	4q13.3	S317-p	23078011	human	69.07	Serum_albumin	RGQCIINsNKDDRPK			1
MYBL1	A-Myb	P10243	8q13.1	S7-p	465555	human	85.89		_MAKRSRsEDEDDDL	1	2
MYBL1	A-Myb	P10243	8q13.1	S434-p	51389324	human	85.89		SEAVPLTsPNIAKFS		1
MYBL1	A-Myb	P10243	8q13.1	T442-p	3952517	human	85.89		PNIAKFStPPAILRK		1	3
MYBL1	A-Myb	P10243	8q13.1	S458-p	27442740	human	85.89		RKMRVGHsPGSELRD		4
MYBL1	A-Myb	P10243	8q13.1	T479-p	56652813	human	85.89		GNMALKHtPLKTLPF		1
MYBL1	A-Myb	P10243	8q13.1	T541-p	27442737	human	85.89	Cmyb_C	KENVGFRtPTIRRSI		2
MYBL1	A-Myb	P10243	8q13.1	T551-p	31866185	human	85.89	Cmyb_C	IRRSILGttPRtPtP		1
MYBL1	A-Myb	P10243	8q13.1	T552-p	4708522	human	85.89	Cmyb_C	RRSILGttPRtPtPF		1
MYBL1	A-Myb	P10243	8q13.1	T555-p	4708527	human	85.89	Cmyb_C	ILGttPRtPtPFKNA		1
MYBL1	A-Myb	P10243	8q13.1	T557-p	4708532	human	85.89	Cmyb_C	GttPRtPtPFKNALA		1	1
MYBL1	A-Myb	P10243	8q13.1	S626-p	50830734	human	85.89	Cmyb_C	SGkKVRKsLVLDNWE		2
MYBL1	A-Myb	P10243	8q13.1	S683-p	3072311	human	85.89		PEKQDINsTNkTYTL		1
MYBL1	A-Myb	P10243	8q13.1	S745-p	34348038	human	85.89		STYTATSsTSRALIL			2
RBFOX1	A2BP1	Q9NWB1	16p13.3	Y205-p	3551354	human	42.78		NKKTVNPyTNGWKLN			1
A2M	A2M	P01023	12p13.31	T346-p	23078034	human	163.29		QSSEITRtITKLSFV			1
A2M	A2M	P01023	12p13.31	Y497-p	461943	human	163.29	A2M_N_2	LKKLSFYyLIMAKGG			3
A2M	A2M	P01023	12p13.31	T679-p	18006244	human	163.29		DMGLKAFtNSKIRKP		1
A2M	A2M	P01023	12p13.31	Y695-p	1017653	human	163.29		MCPQLQQyEMHGPEG			36
A2M	A2M	P01023	12p13.31	Y708-p	472655	human	163.29		EGLRVGFyEsDVMGR			74
A2M	A2M	P01023	12p13.31	S710-p	23078029	human	163.29		LRVGFyEsDVMGRGH			1
A2M	A2M	P01023	12p13.31	Y817-p	23078037	human	163.29	A2M	LKATVLNyLPkCIRV		1	1
A2M	A2M	P01023	12p13.31	T861-p	55369350	human	163.29		QTVSWAVtPKSLGNV		1
A2M	A2M	P01023	12p13.31	T898-p	27442747	human	163.29		PEHGRKDtVIKPLLV		1
A2M	A2M	P01023	12p13.31	Y1007-p	15407232	human	163.29		IKSKAIGyLNTGyQR			1
A2M	A2M	P01023	12p13.31	Y1012-p	15401912	human	163.29	A2M_comp	IGyLNTGyQRQLNYK			2
A2M	A2M	P01023	12p13.31	Y1021-p	3674156	human	163.29	A2M_comp	RQLNYKHyDGSySTF			1
A2M	A2M	P01023	12p13.31	Y1025-p	3674161	human	163.29	A2M_comp	YKHyDGSySTFGERY			1
A2M	A2M	P01023	12p13.31	S1387-p	23078026	human	163.29	A2M_recep	IVDVKMVsGFIPLKP			1
A2M	A2M	P01023	12p13.31	T1395-p	23078031	human	163.29	A2M_recep	GFIPLKPtVKMLERS			1
A2ML1	A2ML1	A8K2U0	12p13.31	S106-p	50323100	human	161.11		SGVGNNIsFEEKKKV		1
A2ML1	A2ML1	A8K2U0	12p13.31	Y214-p	55367463	human	161.11	A2M_N	GTFSVEEyVLPkFkV		1
A2ML1	A2ML1	A8K2U0	12p13.31	S406-p	23078040	human	161.11		APFTLETsGWNGTDV			1
A2ML1	A2ML1	A8K2U0	12p13.31	T1312-p	56568000	human	161.11		QGCVYVQtVLRYNIL		1
A2ML1	A2ML1	A8K2U0	12p13.31	T1342-p	56568003	human	161.11		KARCEQPtSPRSLTL		1
A2ML1	A2ML1	A8K2U0	12p13.31	T1381-p	23078042	human	161.11	A2M_recep	GFSPMEGtNQLLLQQ			1
A4GALT	A4GALT	Q9NPC4	22q13.2	S2-p	34371986	human	40.5		______MsKPPDLLL			1
A4GALT	A4GALT	Q9NPC4	22q13.2	T63-p	23078050	human	40.5		PAEIPCPtLTPPTPP			1
A4GALT	A4GALT	Q9NPC4	22q13.2	T84-p	23078052	human	40.5		GNIFFLEtsDRTNPN			1
A4GALT	A4GALT	Q9NPC4	22q13.2	S85-p	23078047	human	40.5		NIFFLEtsDRTNPNF			1
A4GALT	A4GALT	Q9NPC4	22q13.2	T104-p	56667004	human	40.5	Gly_transf_sug	SVESAARtHPESHVL		1
A4GALT	A4GALT	Q9NPC4	22q13.2	S321-p	23078044	human	40.5	Gb3_synth	VHVWNKKsQGTRFEA			1
A4GALT	A4GALT	Q9NPC4	22q13.2	Y341-p	4115963	human	40.5	Gb3_synth	LAQLHARyCPTTHEA			1
TWF1	A6	Q12792	12q12	S2-p	36129238	human	40.28		______MsHQTGIQA		2
TWF1	A6	Q12792	12q12	Y81-p	477479	human	40.28	Cofilin_ADF	DSQNAQGyEWIFIAW			1
TWF1	A6	Q12792	12q12	S142-p	31890518	human	40.28		kkYLLSQssPAPLtA		1
TWF1	A6	Q12792	12q12	S143-p	2025141	human	40.28		kYLLSQssPAPLtAA		14
TWF1	A6	Q12792	12q12	T148-p	55374648	human	40.28		QssPAPLtAAEEELR		1
TWF1	A6	Q12792	12q12	T174-p	27442750	human	40.28		GVDTkHQtLQGVAFP		2
TWF1	A6	Q12792	12q12	Y309-p	450367	human	40.28	Cofilin_ADF	ELTADFLyEEVHPKQ		6	129
TWF1	A6	Q12792	12q12	S322-p	56657398	human	40.28		KQHAHKQsFAkPkGP		1
TWF1	A6	Q12792	12q12	T349-p	3194723	human	40.28		PAETEATtD______		11	9
TWF2	A6r	Q6IBS0	3p21.2	T148-p	25279122	human	39.55		CAAPAPLtSAERELQ			1
TWF2	A6r	Q6IBS0	3p21.2	S167-p	50772338	human	39.55		NEVkTEIsVESkHQT		3
TWF2	A6r	Q6IBS0	3p21.2	Y309-p	450383	human	39.55	Cofilin_ADF	ELTAEFLyDEVHPkQ		17	485
TWF2	A6r	Q6IBS0	3p21.2	S349-p	3202437	human	39.55		PGENGDDs_______		20	4
AANAT	AA-NAT	Q16613	17q25.1	T31-p	452141	human	23.34		PSCQRRHtLPASEFR	1
AANAT	AA-NAT	Q16613	17q25.1	S205-p	452142	human	23.34		HPFLRRNsGC_____			1
AANAT	AA-NAT iso100	Q16613_VAR_A129T	17q25.1	T129-p	3251801	human	23.37	Acetyltransf_1	HVLAVHRtFRQQGRG	1
AANAT	AA-NAT iso2	Q16613-2	17q25.1	S5-p	22873200	human	28.43		___MEPQsMKGQKRP			1
AAAS	AAAS	Q9NRG9	12q13.13	S33-p	3245957	human	59.57		VTGSSYEsPPPDFRG		4	5
AAAS	AAAS	Q9NRG9	12q13.13	T57-p	12667218	human	59.57		LTkDPLktPGRLDHG		6
AAAS	AAAS	Q9NRG9	12q13.13	S261-p	55379488	human	59.57	WD40	PSGGRLLsAsPVDAA		1
AAAS	AAAS	Q9NRG9	12q13.13	S263-p	40434000	human	59.57	WD40	GGRLLsAsPVDAAIR		1
AAAS	AAAS	Q9NRG9	12q13.13	T306-p	55379492	human	59.57		GSkILATtPSAVFRV		1
AAAS	AAAS	Q9NRG9	12q13.13	T333-p	23078058	human	59.57		TLSGRCQtGCWsPDG			1
AAAS	AAAS	Q9NRG9	12q13.13	S337-p	34364115	human	59.57		RCQtGCWsPDGsRLL			1
AAAS	AAAS	Q9NRG9	12q13.13	S341-p	34364118	human	59.57		GCWsPDGsRLLFTVL			1
AAAS	AAAS	Q9NRG9	12q13.13	S495-p	3245960	human	59.57		NAQFPRFsPVLGRAQ		26	16
AAAS	AAAS	Q9NRG9	12q13.13	S511-p	3245963	human	59.57		PPAGGGGsIHDLPLF		3	2
AAAS	AAAS	Q9NRG9	12q13.13	T519-p	14569344	human	59.57		IHDLPLFtEtsPtsA			2
AAAS	AAAS	Q9NRG9	12q13.13	T521-p	14569341	human	59.57		DLPLFtEtsPtsAPW			1
AAAS	AAAS	Q9NRG9	12q13.13	S522-p	3245966	human	59.57		LPLFtEtsPtsAPWD			2
AAAS	AAAS	Q9NRG9	12q13.13	T524-p	3245969	human	59.57		LFtEtsPtsAPWDPL		1	1
AAAS	AAAS	Q9NRG9	12q13.13	S525-p	3245972	human	59.57		FtEtsPtsAPWDPLP			1
AAAS	AAAS	Q9NRG9	12q13.13	S541-p	3245975	human	59.57		PPPVLPHsPHsHL__		3	19
AAAS	AAAS	Q9NRG9	12q13.13	S544-p	25728526	human	59.57		VLPHsPHsHL_____			2
AACS	AACS	Q86V21	12q24.31	S97-p	56662384	human	75.14	ACAS_N	VPEWFkGsRLNYAEN		1
AACS	AACS	Q86V21	12q24.31	Y212-p	13830000	human	75.14	AMP-binding	FSVEAVVyNGKEHNH		1
AACS	AACS	Q86V21	12q24.31	Y241-p	35479924	human	75.14	AMP-binding	KKVVVIPyVssRENI		1
AACS	AACS	Q86V21	12q24.31	S243-p	35479927	human	75.14	AMP-binding	VVVIPyVssRENIDL		1
AACS	AACS	Q86V21	12q24.31	S244-p	35479930	human	75.14	AMP-binding	VVIPyVssRENIDLS		1
AACS	AACS	Q86V21	12q24.31	S412-p	36131276	human	75.14	AMP-binding	HTILSTGsPLKAQSY		1
AACS	AACS	Q86V21	12q24.31	Y524-p	457699	human	75.14	AMP-binding	GIWAHGDyCRINPkt			5
AACS	AACS	Q86V21	12q24.31	T531-p	18908406	human	75.14	AMP-binding	yCRINPktGGIVMLG		1	5
AACS	AACS	Q86V21	12q24.31	T543-p	56662388	human	75.14	AMP-binding	MLGRSDGtLNPNGVR		1
AACS	AACS	Q86V21	12q24.31	Y578-p	5598574	human	75.14		CVPQYNKyREERVIL			1
AACS	AACS	Q86V21	12q24.31	S618-p	27442754	human	75.14		LSARHVPsLILETkG		2
AACS	AACS	Q86V21	12q24.31	T659-p	38486828	human	75.14		GAFSNPEtLDLYRDI			1
AADAC	AADAC	P22760	3q25.1	S5-p	23078061	human	45.73		___MGRKsLyLLIVG			1
AADAC	AADAC	P22760	3q25.1	Y7-p	5605855	human	45.73	TM	_MGRKsLyLLIVGIL			1
AADAC	AADAC	P22760	3q25.1	Y17-p	5605860	human	45.73	TM	IVGILIAyyIYTPLP			1
AADAC	AADAC	P22760	3q25.1	Y18-p	5605865	human	45.73	TM	VGILIAyyIYTPLPD			1
AADAC	AADAC	P22760	3q25.1	Y94-p	23078064	human	45.73		NNILVRVyVPKRKSE			1
AADAC	AADAC	P22760	3q25.1	S186-p	14568002	human	45.73	Abhydrolase_3	NPERIGIsGDSAGGN		1
AADAC	AADAC	P22760	3q25.1	Y297-p	34353169	human	45.73		rFIKGHVyNNPNyGS			1
AADAC	AADAC	P22760	3q25.1	Y302-p	34353172	human	45.73	Abhydrolase_3	HVyNNPNyGSSELAK			1
AADAC	AADAC	P22760	3q25.1	T339-p	13830200	human	45.73	Abhydrolase_3	LPLTYVItCQyDLLR		1
AADAC	AADAC	P22760	3q25.1	Y342-p	3711486	human	45.73	Abhydrolase_3	TYVItCQyDLLRDDG		1
AADAC	AADAC	P22760	3q25.1	Y352-p	13830203	human	45.73	Abhydrolase_3	LRDDGLMyVTRLRNT		1
NCEH1	AADACL1	Q6PIU2	3q26.31	T85-p	55376654	human	45.81		AQVKVTDtDFDGVEV		1
NCEH1	AADACL1	Q6PIU2	3q26.31	S144-p	50772341	human	45.81	Abhydrolase_3	ELNAVIVsIEYRLVP		1
NCEH1	AADACL1	Q6PIU2	3q26.31	Y168-p	18006247	human	45.81	Abhydrolase_3	DVVRATKyFLKPEVL		1
NCEH1	AADACL1	Q6PIU2	3q26.31	T240-p	55376657	human	45.81	Abhydrolase_3	SYQQNVNtPILPRYV		1
NCEH1	AADACL1	Q6PIU2	3q26.31	S295-p	34353873	human	45.81	Abhydrolase_3	WTSLLPAsFtKNYkP			1
NCEH1	AADACL1	Q6PIU2	3q26.31	T297-p	34353876	human	45.81	Abhydrolase_3	SLLPAsFtKNYkPVV			1
AADACL2	AADACL2	Q6P093	3q25.1	Y334-p	23078070	human	46.1	Abhydrolase_3	LQNLPLTyILtCQHD			1
AADACL2	AADACL2	Q6P093	3q25.1	T337-p	23078067	human	46.1	Abhydrolase_3	LPLTyILtCQHDLLR			1
AADACL3	AADACL3	Q5VUY0	1p36.21	T90-p	5262949	human	46.16	Abhydrolase_3	YDPDVVVtDFRFGTI			1
AADACL3	AADACL3	Q5VUY0	1p36.21	T108-p	4692671	human	46.16	Abhydrolase_3	LYQPKAStCTLKPGI			1
AADACL3	AADACL3	Q5VUY0	1p36.21	S398-p	23078073	human	46.16		PCSMRILsALVQFVK			1
AADACL4	AADACL4	Q5VUY2	1p36.21	Y118-p	3673790	human	46.08	Abhydrolase_3	PRRGIIFyHGGATVF			1
AADAT	AADAT	Q8N5Z0	4q33	S32-p	25279125	human	47.35		ILSRGPksMIsLAGG			1
AADAT	AADAT	Q8N5Z0	4q33	S35-p	25279129	human	47.35		RGPksMIsLAGGLPN			1
AADAT	AADAT	Q8N5Z0	4q33	S176-p	23078075	human	47.35	Aminotran_1_2	DSLRDILsRWKPEDA			1
AAED1	AAED1	Q7RTV5	9q22.33	S12-p	50772344	human	24.86		APVTRQVsGAAALVP		2
AAED1	AAED1	Q7RTV5	9q22.33	S143-p	36125069	human	24.86	AhpC-TSA_2	EIASSGQsPHIkSNL		1
AAED1	AAED1	Q7RTV5	9q22.33	S154-p	23089435	human	24.86	AhpC-TSA_2	kSNLLSGsLQSLWRA			1
AAGAB	AAGAB	Q6PD74	15q23	S118-p	56660980	human	34.59		ILVCDRVsEDGINRQ		1
AAGAB	AAGAB	Q6PD74	15q23	S172-p	9165033	human	34.59	Adaptin_binding	ALNANVWsNVVMkND			1
AAGAB	AAGAB	Q6PD74	15q23	S215-p	56660984	human	34.59	Adaptin_binding	PHLPAADsTESLSDH		1
AAGAB	AAGAB	Q6PD74	15q23	T254-p	23078078	human	34.59	Adaptin_binding	QELASLTtGGGDVEN			1
AAGAB	AAGAB	Q6PD74	15q23	T278-p	9765741	human	34.59	Adaptin_binding	EMKDkAAtLPHEQRk			1
AAGAB	AAGAB	Q6PD74	15q23	S310-p	471172	human	34.59		RDEIEGLssDEEH__		26	4
AAGAB	AAGAB	Q6PD74	15q23	S311-p	471173	human	34.59		DEIEGLssDEEH___		26	4
AAK1	AAK1	Q2M2I8	2p13.3	S7-p	34367854	human	103.88		_MKKFFDsRREQGGs		1	1
AAK1	AAK1	Q2M2I8	2p13.3	S14-p	4271017	human	103.88		sRREQGGsGLGsGss		8	2
AAK1	AAK1	Q2M2I8	2p13.3	S18-p	4271023	human	103.88		QGGsGLGsGssGGGG		6
AAK1	AAK1	Q2M2I8	2p13.3	S20-p	4271020	human	103.88		GsGLGsGssGGGGsT		2	1
AAK1	AAK1	Q2M2I8	2p13.3	S21-p	485899	human	103.88		sGLGsGssGGGGsTS		9	1
AAK1	AAK1	Q2M2I8	2p13.3	S26-p	27996646	human	103.88		GssGGGGsTSGLGSG		1
AAK1	AAK1	Q2M2I8	2p13.3	Y34-p	462894	human	103.88		TSGLGSGyIGRVFGI			5
AAK1	AAK1	Q2M2I8	2p13.3	T221-p	41211100	human	103.88	Pkinase	EDEIKkYttLSYRAP		1
AAK1	AAK1	Q2M2I8	2p13.3	T222-p	41211104	human	103.88	Pkinase	DEIKkYttLSYRAPE		1
AAK1	AAK1	Q2M2I8	2p13.3	Y234-p	3197597	human	103.88	Pkinase	APEMVNLysGKIITT		1
AAK1	AAK1	Q2M2I8	2p13.3	S235-p	3197588	human	103.88	Pkinase	PEMVNLysGKIITTK		1
AAK1	AAK1	Q2M2I8	2p13.3	Y253-p	18006250	human	103.88	Pkinase	WALGCLLyKLCYFTL		1
AAK1	AAK1	Q2M2I8	2p13.3	Y292-p	10941995	human	103.88	Pkinase	DMHCLIRyMLEPDPD		1
AAK1	AAK1	Q2M2I8	2p13.3	S327-p	4270693	human	103.88		PIPNVQNsPIPAKLP		2
AAK1	AAK1	Q2M2I8	2p13.3	T347-p	3949831	human	103.88		SEAAAKKtQPKARLt			1
AAK1	AAK1	Q2M2I8	2p13.3	T354-p	3949835	human	103.88		tQPKARLtDPIPtTE		2	1
AAK1	AAK1	Q2M2I8	2p13.3	T359-p	12738783	human	103.88		RLtDPIPtTEtSIAP			1
AAK1	AAK1	Q2M2I8	2p13.3	T362-p	3949839	human	103.88		DPIPtTEtSIAPRQR			1
AAK1	AAK1	Q2M2I8	2p13.3	T375-p	38487689	human	103.88		QRPKAGQtQPNPGIL			2
AAK1	AAK1	Q2M2I8	2p13.3	T389-p	483910	human	103.88		LPIQPALtPrKRATV		21	35
AAK1	AAK1	Q2M2I8	2p13.3	T441-p	4273921	human	103.88		KQPQAPPtPQQTPST		3
AAK1	AAK1	Q2M2I8	2p13.3	T605-p	20650711	human	103.88		RQQPKVQttPPPAVQ		2
AAK1	AAK1	Q2M2I8	2p13.3	T606-p	453273	human	103.88		QQPKVQttPPPAVQG		35	9
AAK1	AAK1	Q2M2I8	2p13.3	S618-p	481178	human	103.88		VQGQKVGsLtPPssP		15	3
AAK1	AAK1	Q2M2I8	2p13.3	T620-p	457058	human	103.88		GQKVGsLtPPssPKt		43	24
AAK1	AAK1	Q2M2I8	2p13.3	S623-p	465737	human	103.88		VGsLtPPssPKtQRA		25	12
AAK1	AAK1	Q2M2I8	2p13.3	S624-p	457057	human	103.88		GsLtPPssPKtQRAG		30	7
AAK1	AAK1	Q2M2I8	2p13.3	T627-p	3253372	human	103.88		tPPssPKtQRAGHRR		3	4
AAK1	AAK1	Q2M2I8	2p13.3	S637-p	467380	human	103.88		AGHRRILsDVtHsAV		34	139
AAK1	AAK1	Q2M2I8	2p13.3	T640-p	2535101	human	103.88		RRILsDVtHsAVFGV		9	23
AAK1	AAK1	Q2M2I8	2p13.3	S642-p	2535105	human	103.88		ILsDVtHsAVFGVPA		4	11
AAK1	AAK1	Q2M2I8	2p13.3	S650-p	4719921	human	103.88		AVFGVPAsKstQLLQ		1	5
AAK1	AAK1	Q2M2I8	2p13.3	S652-p	486148	human	103.88		FGVPAsKstQLLQAA		6	13
AAK1	AAK1	Q2M2I8	2p13.3	T653-p	4719925	human	103.88		GVPAsKstQLLQAAA		1	7
AAK1	AAK1	Q2M2I8	2p13.3	S664-p	56659090	human	103.88		QAAAAEAsLNKsKsA		1
AAK1	AAK1	Q2M2I8	2p13.3	S668-p	4273282	human	103.88		AEAsLNKsKsAtttP		1
AAK1	AAK1	Q2M2I8	2p13.3	S670-p	453270	human	103.88		AsLNKsKsAtttPsG		9	7
AAK1	AAK1	Q2M2I8	2p13.3	T672-p	7446265	human	103.88		LNKsKsAtttPsGsP		1
AAK1	AAK1	Q2M2I8	2p13.3	T673-p	25728553	human	103.88		NKsKsAtttPsGsPR		1
AAK1	AAK1	Q2M2I8	2p13.3	T674-p	4273285	human	103.88		KsKsAtttPsGsPRT		8	7
AAK1	AAK1	Q2M2I8	2p13.3	S676-p	453271	human	103.88		KsAtttPsGsPRTsQ		10
AAK1	AAK1	Q2M2I8	2p13.3	S678-p	453272	human	103.88		AtttPsGsPRTsQQN		10	9
AAK1	AAK1	Q2M2I8	2p13.3	S682-p	4274293	human	103.88		PsGsPRTsQQNVyNP		1
AAK1	AAK1	Q2M2I8	2p13.3	Y687-p	7444520	human	103.88		RTsQQNVyNPsEGST		1
AAK1	AAK1	Q2M2I8	2p13.3	S690-p	7444522	human	103.88		QQNVyNPsEGSTWNP		1
AAK1	AAK1	Q2M2I8	2p13.3	S731-p	485985	human	103.88		HPEKLGGsAESLIPG		7
AAK1	AAK1	Q2M2I8	2p13.3	S797-p	15718768	human	103.88		KLIEGLKsPDTSLLL		1
AAK1	AAK1	Q2M2I8	2p13.3	S846-p	4719929	human	103.88		PVPQRLPsQtESVtS		6	57
AAK1	AAK1	Q2M2I8	2p13.3	T848-p	3252219	human	103.88		PQRLPsQtESVtSNR			6
AAK1	AAK1	Q2M2I8	2p13.3	T852-p	23078081	human	103.88		PsQtESVtSNRTDSL			1
AAK1	AAK1	Q2M2I8	2p13.3	S951-p	27908613	human	103.88		SLPNLARsLLLVDQL		1
AAMDC	AAMDC	Q9H7C9	11q14.1	T2-p	56667011	human	13.33		______MtsPEIASL		1
AAMDC	AAMDC	Q9H7C9	11q14.1	S3-p	83110400	human	13.33		_____MtsPEIASLS		1
AAMDC	AAMDC	Q9H7C9	11q14.1	T35-p	50772347	human	13.33	DUF498	VWPGGSRtWDWRETG		2
AAMDC	AAMDC	Q9H7C9	11q14.1	T43-p	27444973	human	13.33	DUF498	WDWRETGtEHsPGVQ		1
AAMDC	AAMDC	Q9H7C9	11q14.1	S46-p	31864521	human	13.33	DUF498	RETGtEHsPGVQPAD		4
AAMDC	AAMDC	Q9H7C9	11q14.1	T64-p	18909088	human	13.33	DUF498	VVEKGVQtLVIGrGM		1
AAMDC	AAMDC	Q9H7C9	11q14.1	T121-p	56667008	human	13.33		VGGVFHStC______		1
AAMP	AAMP	Q13685	2q35	S20-p	34498419	human	46.75		TPPLETLsFHGDEEI		1
AAMP	AAMP	Q13685	2q35	S248-p	27442758	human	46.75	WD40	IWDLkQGsPIHVLKG		3
AAR2	AAR2	Q9Y312	20q11.23	S92-p	54208802	human	43.47	AAR2	GLTVLRWstLREEVD		1
AAR2	AAR2	Q9Y312	20q11.23	T93-p	195033400	human	43.47	AAR2	LTVLRWstLREEVDL		1
AAR2	AAR2	Q9Y312	20q11.23	S101-p	34350470	human	43.47	AAR2	LREEVDLsPAPESEV			1
AAR2	AAR2	Q9Y312	20q11.23	S159-p	23088664	human	43.47	AAR2	NRQICAFsDVLPVLS			1
AAR2	AAR2	Q9Y312	20q11.23	Y188-p	974136	human	43.47	AAR2	CGIECkSyQEGLARL			1
AAR2	AAR2	Q9Y312	20q11.23	S284-p	23088667	human	43.47	AAR2	LLNLLCRsEAAMMKH			1
AARS	AARS	P49588	16q22.1	S3-p	31087632	human	106.81		_____MDsTLTAsEI		1
AARS	AARS	P49588	16q22.1	S8-p	31086898	human	106.81		MDsTLTAsEIRQRFI		1
AARS	AARS	P49588	16q22.1	Y192-p	462895	human	106.81	tRNA-synt_2c	GPCSEIHyDRIGGrD			2
AARS	AARS	P49588	16q22.1	Y322-p	34356443	human	106.81	tRNA-synt_2c	PDNTGrGyVLRRILR			1
AARS	AARS	P49588	16q22.1	S399-p	15718771	human	106.81	tRNA-synt_2c	ILDRkIQsLGDSKTI		5	1
AARS	AARS	P49588	16q22.1	S484-p	36124556	human	106.81	tRNA-synt_2c	GLEVTDDsPkYNYHL		2
AARS	AARS	P49588	16q22.1	Y543-p	460091	human	106.81	tRNA-synt_2c	AEQGGQIyDEGYLVK			3
AARS	AARS	P49588	16q22.1	S555-p	3190975	human	106.81	tRNA-synt_2c	LVKVDDSsEDkTEFT		7
AARS	AARS	P49588	16q22.1	S627-p	25279133	human	106.81		GEADQkGsLVAPDrL			1
AARS	AARS	P49588	16q22.1	Y667-p	462896	human	106.81		IEAAkAVyTQDCPLA		1	14
AARS	AARS	P49588	16q22.1	T689-p	18908409	human	106.81		LrAVFDEtyPDPVRV		1
AARS	AARS	P49588	16q22.1	Y690-p	6201544	human	106.81		rAVFDEtyPDPVRVV		2	3
AARS	AARS	P49588	16q22.1	T804-p	55372849	human	106.81		DLGEALAtAVIPQWQ		1
AARS	AARS	P49588	16q22.1	S882-p	55372853	human	106.81	DHHA1	LkLFKMHsPQTsAML		1
AARS	AARS	P49588	16q22.1	S886-p	55372857	human	106.81	DHHA1	KMHsPQTsAMLFTVD		1
AARS	AARS	P49588	16q22.1	T900-p	155354504	human	106.81	DHHA1	DNEAGkItCLCQVPQ		1
AARS	AARS	P49588	16q22.1	S937-p	23078084	human	106.81	DHHA1	kGGGkDVsAQAtGkN			1
AARS	AARS	P49588	16q22.1	T941-p	18006257	human	106.81	DHHA1	kDVsAQAtGkNVGCL		1
AARSD1	AARSD1 iso2	Q9BTE6-2	17q21.31	S83-p	25728557	human	58.75		DIKPVWLsVDFDNWR		1
AARSD1	AARSD1 iso2	Q9BTE6-2	17q21.31	Y106-p	476948	human	58.75	tRNA-synt_2c	ELAHVEHyAELLKKV			1
AARSD1	AARSD1 iso2	Q9BTE6-2	17q21.31	T128-p	35479819	human	58.75	tRNA-synt_2c	AMDDLDFtTTVVSCC		1
AARSD1	AARSD1 iso2	Q9BTE6-2	17q21.31	T141-p	35479822	human	58.75	tRNA-synt_2c	CCPAELQtEGsNGKK		1
AARSD1	AARSD1 iso2	Q9BTE6-2	17q21.31	S144-p	35479825	human	58.75	tRNA-synt_2c	AELQtEGsNGKKEVL		1
AARSD1	AARSD1 iso2	Q9BTE6-2	17q21.31	T198-p	22640980	human	58.75	tRNA-synt_2c	QADHFTQtPLDPGsQ			4
AARSD1	AARSD1 iso2	Q9BTE6-2	17q21.31	S204-p	23078087	human	58.75	tRNA-synt_2c	QtPLDPGsQVLVRVD			1
AARSD1	AARSD1 iso2	Q9BTE6-2	17q21.31	S287-p	2048433	human	58.75		PVNVRELsLDDPEVE		6
AARSD1	AARSD1 iso2	Q9BTE6-2	17q21.31	T349-p	56568005	human	58.75	tRNA_SAD	EKGKKNRtNLIFLsG		1
AARSD1	AARSD1 iso2	Q9BTE6-2	17q21.31	S355-p	31885462	human	58.75		RtNLIFLsGNRVLKW		1
AARSD1	AARSD1 iso2	Q9BTE6-2	17q21.31	S474-p	22737320	human	58.75		LLAGPPAsVEtLGPR		1
AARSD1	AARSD1 iso2	Q9BTE6-2	17q21.31	T477-p	22737321	human	58.75		GPPAsVEtLGPRVAE		1
AARSD1	AARSD1 iso2	Q9BTE6-2	17q21.31	S522-p	484194	human	58.75		QDYISTQsAKE____		1
AARS2	AARSL	Q5JTZ9	6p21.1	S361-p	18908412	human	107.34	tRNA-synt_2c	LRRAVRFsMEILKAP		1
AARS2	AARSL	Q5JTZ9	6p21.1	S374-p	25279136	human	107.34	tRNA-synt_2c	APPGFLGsLVPVVVE			1
AARS2	AARSL	Q5JTZ9	6p21.1	T382-p	25279139	human	107.34	tRNA-synt_2c	LVPVVVEtLGDAyPE			1
AARS2	AARSL	Q5JTZ9	6p21.1	Y387-p	25279142	human	107.34	tRNA-synt_2c	VEtLGDAyPELQRNS			1
AARS2	AARSL	Q5JTZ9	6p21.1	S402-p	55376287	human	107.34	tRNA-synt_2c	AQIANLVsEDEAAFL		1
AARS2	AARSL	Q5JTZ9	6p21.1	T673-p	9831755	human	107.34		VTTQTPLtPEQLRAV	1	1
AARS2	AARSL	Q5JTZ9	6p21.1	S712-p	18006260	human	107.34		AQVPGLRsLDEVYPD		1
AARS2	AARSL	Q5JTZ9	6p21.1	T857-p	23078096	human	107.34		MLQRRANtAIRKLQM			1
AARS2	AARSL	Q5JTZ9	6p21.1	S892-p	23078090	human	107.34		VDTVSAEsLsVLVKV			1
AARS2	AARSL	Q5JTZ9	6p21.1	S894-p	23078093	human	107.34		TVSAEsLsVLVKVVR			1
AASDH	AASDH	Q4L235	4q12	T338-p	23078099	human	122.6	AMP-binding	WRGEGNKtQIFNVYG			1
AASDH	AASDH	Q4L235	4q12	T644-p	23078102	human	122.6		TFRKSCAtKRKLsDI			1
AASDH	AASDH	Q4L235	4q12	S649-p	18908415	human	122.6		CAtKRKLsDINQEEA		8
AASDH	AASDH	Q4L235	4q12	S724-p	27442761	human	122.6		QNLKGLNsPVLIGKS		6
AASDH	AASDH	Q4L235	4q12	Y870-p	25279145	human	122.6	PQQ_2	DPTTGLIyIGSHDQH			1
AASDHPPT	AASDHPPT	Q9NRN7	11q22.3	T168-p	83111085	human	35.78	ACPS	rSFkDEWtQLDMFyR		1
AASDHPPT	AASDHPPT	Q9NRN7	11q22.3	Y174-p	83111089	human	35.78	ACPS	WtQLDMFyRNWALkE		1
AASDHPPT	AASDHPPT	Q9NRN7	11q22.3	S233-p	18006263	human	35.78	ACPS	kEWAFEEsKIDEHHF		1
AASDHPPT	AASDHPPT	Q9NRN7	11q22.3	S258-p	460907	human	35.78		SRHQDVPsQDDSkPT		11	4
AASS	AASS	Q9UDR5	7q31.32	T51-p	18908418	human	102.13	AlaDh_PNT_N	PKHIKGItNLGyKVL		1
AASS	AASS	Q9UDR5	7q31.32	Y55-p	18908421	human	102.13	AlaDh_PNT_N	KGItNLGyKVLIQPS		1
AASS	AASS	Q9UDR5	7q31.32	T263-p	34498898	human	102.13		DLRKVYGtVLSRHHH		1
AASS	AASS	Q9UDR5	7q31.32	Y461-p	4114018	human	102.13		TLPDKYKyIQTLRES			1
AASS	AASS	Q9UDR5	7q31.32	S474-p	11073910	human	102.13		ESRERAQsLSMGtRR			1
AASS	AASS	Q9UDR5	7q31.32	T479-p	11073914	human	102.13		AQsLSMGtRRKVLVL			1
AASS	AASS	Q9UDR5	7q31.32	S492-p	23078104	human	102.13	Sacchrp_dh_NADP	VLGSGYIsEPVLEYL			1
AASS	AASS	Q9UDR5	7q31.32	Y556-p	10281201	human	102.13	Sacchrp_dh_NADP	LVISLLPyVLHPLVA			1
AASS	AASS	Q9UDR5	7q31.32	Y700-p	25279148	human	102.13	Sacchrp_dh_C	PGLNLEGyPNRDSTk			1
AASS	AASS	Q9UDR5	7q31.32	Y730-p	3433039	human	102.13	Sacchrp_dh_C	GTLRYKGyMKALNGF			1
AASS	AASS	Q9UDR5	7q31.32	T878-p	18908424	human	102.13	Sacchrp_dh_C	AKTVGLPtAMAAKML		1
AATF	AATF	Q9NY61	17q12	S20-p	15407235	human	63.13		QLLNPRPsEADPEAD			2
AATF	AATF	Q9NY61	17q12	S55-p	36123887	human	63.13		GDFLVVGsIRkLAsA		2
AATF	AATF	Q9NY61	17q12	S61-p	27442766	human	63.13		GsIRkLAsAsLLDtD		7
AATF	AATF	Q9NY61	17q12	S63-p	12260587	human	63.13		IRkLAsAsLLDtDkR		2	1
AATF	AATF	Q9NY61	17q12	T67-p	18006266	human	63.13		AsAsLLDtDkRYCGk		3
AATF	AATF	Q9NY61	17q12	S143-p	3753301	human	63.13		SKKSRSHsAktPGFs	1		1
AATF	AATF	Q9NY61	17q12	T146-p	22776800	human	63.13		SRSHsAktPGFsVQs		1	4
AATF	AATF	Q9NY61	17q12	S150-p	30969803	human	63.13		sAktPGFsVQsIsDF		2
AATF	AATF	Q9NY61	17q12	S153-p	23078107	human	63.13		tPGFsVQsIsDFEkF		3	3
AATF	AATF	Q9NY61	17q12	S155-p	3214059	human	63.13		GFsVQsIsDFEkFTK		6	3
AATF	AATF	Q9NY61	17q12	S189-p	3753300	human	63.13		EGDDAEDsQGEsEED	1		4
AATF	AATF	Q9NY61	17q12	S193-p	38494199	human	63.13		AEDsQGEsEEDRAGD			4
AATF	AATF	Q9NY61	17q12	S203-p	460424	human	63.13		DRAGDRNsEDDGVVM		24
AATF	AATF	Q9NY61	17q12	S213-p	31884342	human	63.13		DGVVMTFsSVKVsEE		1
AATF	AATF	Q9NY61	17q12	S218-p	56568009	human	63.13		TFsSVKVsEEVEkGR		1
AATF	AATF	Q9NY61	17q12	T251-p	55379689	human	63.13	AATF-Che1	LQkALLTtNQLPQPD		1
AATF	AATF	Q9NY61	17q12	S273-p	27442763	human	63.13	AATF-Che1	kGGPEFSsALkNSHK		3
AATF	AATF	Q9NY61	17q12	S288-p	25279151	human	63.13	AATF-Che1	ALKALLRsLVGLQEE			1
AATF	AATF	Q9NY61	17q12	Y305-p	34504303	human	63.13	AATF-Che1	FQYPDTRyLVDGtKP		1
AATF	AATF	Q9NY61	17q12	T310-p	3214062	human	63.13	AATF-Che1	TRyLVDGtKPNAGsE		2
AATF	AATF	Q9NY61	17q12	S316-p	460425	human	63.13	AATF-Che1	GtKPNAGsEEIssED		29	4
AATF	AATF	Q9NY61	17q12	S320-p	460426	human	63.13	AATF-Che1	NAGsEEIssEDDELV		31	5
AATF	AATF	Q9NY61	17q12	S321-p	460427	human	63.13	AATF-Che1	AGsEEIssEDDELVE		31	5
AATF	AATF	Q9NY61	17q12	T366-p	27136800	human	63.13	AATF-Che1	FTVYRNRtLQkWHDK	1	1
AATF	AATF	Q9NY61	17q12	S391-p	36132966	human	63.13		GFGAFERsILTQIDH		1
AATF	AATF	Q9NY61	17q12	T410-p	23078109	human	63.13		kERLLRRtQtKRSVY			1
AATF	AATF	Q9NY61	17q12	T412-p	23078112	human	63.13		RLLRRtQtKRSVYRV			1
AATF	AATF	Q9NY61	17q12	S477-p	3753303	human	63.13	TRAUB	ELIERkTsSLDPNDQ	1
AATF	AATF	Q9NY61	17q12	S510-p	3753302	human	63.13	TRAUB	KKVDRKAsKGRKLRF	1
ABAT	ABAT	P80404	16p13.2	T286-p	23078115	human	56.44	Aminotran_3	KYRKKKKtVAGIIVE			1
HEATR6	ABC1	Q6AI08	17q23.1	S9-p	41450119	human	128.78		AAVQVVGsWPSVQPR		2
HEATR6	ABC1	Q6AI08	17q23.1	Y157-p	975148	human	128.78		NGSKCQKyLPELLGN			1
HEATR6	ABC1	Q6AI08	17q23.1	T312-p	34668679	human	128.78		ESSASRPtLNKKKKS			1
HEATR6	ABC1	Q6AI08	17q23.1	S336-p	22349628	human	128.78		GEEEEKEssGEIEAA		12
HEATR6	ABC1	Q6AI08	17q23.1	S337-p	22349534	human	128.78		EEEEKEssGEIEAAP		10
HEATR6	ABC1	Q6AI08	17q23.1	T346-p	34348071	human	128.78		EIEAAPVtGTGRVNL			1
HEATR6	ABC1	Q6AI08	17q23.1	S395-p	22350127	human	128.78		SSSWKRVsssEsDFs		3
HEATR6	ABC1	Q6AI08	17q23.1	S396-p	22350131	human	128.78		SSWKRVsssEsDFsD		3
HEATR6	ABC1	Q6AI08	17q23.1	S397-p	22350135	human	128.78		SWKRVsssEsDFsDA		2	1
HEATR6	ABC1	Q6AI08	17q23.1	S399-p	22350139	human	128.78		KRVsssEsDFsDAEG		5
HEATR6	ABC1	Q6AI08	17q23.1	S402-p	31087412	human	128.78		sssEsDFsDAEGGMQ		4
HEATR6	ABC1	Q6AI08	17q23.1	S410-p	23078118	human	128.78		DAEGGMQskMRSYQA			1
HEATR6	ABC1	Q6AI08	17q23.1	Y440-p	4115844	human	128.78	DUF4042	SIEKKVLyGyWSAFI			1
HEATR6	ABC1	Q6AI08	17q23.1	Y442-p	4115850	human	128.78	DUF4042	EKKVLyGyWSAFIPD			1
HEATR6	ABC1	Q6AI08	17q23.1	S635-p	31864275	human	128.78		KkAPAGPsLEETsVs		5
HEATR6	ABC1	Q6AI08	17q23.1	S640-p	56817300	human	128.78		GPsLEETsVssPKGS		1
HEATR6	ABC1	Q6AI08	17q23.1	S642-p	4269883	human	128.78		sLEETsVssPKGSSE		6
HEATR6	ABC1	Q6AI08	17q23.1	S643-p	3202401	human	128.78		LEETsVssPKGSSEP		20	1
HEATR6	ABC1	Q6AI08	17q23.1	S659-p	5473311	human	128.78		WLIRLCIsIVVLPKE			1
HEATR6	ABC1	Q6AI08	17q23.1	S676-p	5473317	human	128.78		CSGSDAGsAAGsTYE			1
HEATR6	ABC1	Q6AI08	17q23.1	S680-p	5473323	human	128.78		DAGsAAGsTYEPsPM			1
HEATR6	ABC1	Q6AI08	17q23.1	S685-p	25279154	human	128.78		AGsTYEPsPMRLEAL			1
HEATR6	ABC1	Q6AI08	17q23.1	S913-p	22349536	human	128.78		LLLKMLRsAIEASKD		1
HEATR6	ABC1	Q6AI08	17q23.1	S962-p	13310223	human	128.78		ESIQALIstVLTEAA		1
HEATR6	ABC1	Q6AI08	17q23.1	T963-p	13310226	human	128.78		SIQALIstVLTEAAM		1
HEATR6	ABC1	Q6AI08	17q23.1	T1119-p	23078121	human	128.78		SGAEGDDtGAPHsPQ		1	1
HEATR6	ABC1	Q6AI08	17q23.1	S1124-p	27442769	human	128.78		DDtGAPHsPQERDQM		5
ABCA1	ABCA1	O95477	9q31.1	S116-p	56651852	human	254.3		ARRLLLYsQKDTSMK		1
ABCA1	ABCA1	O95477	9q31.1	S231-p	54208805	human	254.3		AAERVLRsNMDILKP		1
ABCA1	ABCA1	O95477	9q31.1	Y325-p	29651532	human	254.3		KIKSLNWyEDNNYKA		1
ABCA1	ABCA1	O95477	9q31.1	S884-p	27442773	human	254.3		GSNQKRIsEICMEEE		3
ABCA1	ABCA1	O95477	9q31.1	S1031-p	34426230	human	254.3	ABC_tran	SKLKSKTsQLSGGMQ			1
ABCA1	ABCA1	O95477	9q31.1	S1042-p	455499	human	254.3	ABC_tran; TM	GGMQRKLsVALAFVG	1
ABCA1	ABCA1	O95477	9q31.1	S1145-p	4706925	human	254.3		SLSSCRNsSSTVSYL		3
ABCA1	ABCA1	O95477	9q31.1	Y1206-p	3718336	human	254.3		DIGHELTyVLPYEAA	1
ABCA1	ABCA1	O95477	9q31.1	T1242-p	452017	human	254.3		SSYGISEttLEEIFL	1
ABCA1	ABCA1	O95477	9q31.1	T1243-p	452018	human	254.3		SYGISEttLEEIFLK	1
ABCA1	ABCA1	O95477	9q31.1	S1255-p	452019	human	254.3		FLKVAEEsGVDAETs	1
ABCA1	ABCA1	O95477	9q31.1	S1262-p	34499001	human	254.3		sGVDAETsDGTLPAR		1
ABCA1	ABCA1	O95477	9q31.1	S1296-p	467381	human	254.3		DAADPNDsDIDPESR		5
ABCA1	ABCA1	O95477	9q31.1	S1536-p	11079836	human	254.3	ABC2_membrane_3	EFRYGGFsLGVsNTQ			1
ABCA1	ABCA1	O95477	9q31.1	S1540-p	11079840	human	254.3	ABC2_membrane_3	GGFsLGVsNTQALPP			1
ABCA1	ABCA1	O95477	9q31.1	S1548-p	54471400	human	254.3	ABC2_membrane_3	NTQALPPsQEVNDAI		1
ABCA1	ABCA1	O95477	9q31.1	T1582-p	56568013	human	254.3	ABC2_membrane_3	NSLGRFMtGLDtKNN		1
ABCA1	ABCA1	O95477	9q31.1	T1586-p	56568017	human	254.3	ABC2_membrane_3	RFMtGLDtKNNVKVW		1
ABCA1	ABCA1	O95477	9q31.1	S2054-p	455498	human	254.3	ABC_tran	GGNkRKLsTAMALIG	2
ABCA1	ABCA1	O95477	9q31.1	S2101-p	23078124	human	254.3		GRSVVLTsHSMEECE			1
ABCA1	ABCA1	O95477	9q31.1	S2234-p	17550591	human	254.3		DDHLKDLsLHKNQTV		1
ABCA1	ABCA1 iso100	O95477_VAR_11555T	9q31.1	T1555-p	11079844	human	254.29	ABC2_membrane_3	SQEVNDAtKQMKKHL			1
ABCA10	ABCA10	Q8WWZ4	17q24.3	Y54-p	454586	human	175.79		RLKFNWGyRIPVIKE			1
ABCA10	ABCA10	Q8WWZ4	17q24.3	Y307-p	456740	human	175.79	ABC2_membrane_3	PDPSGDSyKMIATFF		1
ABCA10	ABCA10	Q8WWZ4	17q24.3	S519-p	23078129	human	175.79	ABC_tran	IMELDMQsIQDIIAK			1
ABCA10	ABCA10	Q8WWZ4	17q24.3	S730-p	11090215	human	175.79		TRNTGDEsEMEQVLC			1
ABCA10	ABCA10	Q8WWZ4	17q24.3	S738-p	11090218	human	175.79		EMEQVLCsLPEtRKA			1
ABCA10	ABCA10	Q8WWZ4	17q24.3	T742-p	11090221	human	175.79		VLCsLPEtRKAVSSA			1
ABCA10	ABCA10	Q8WWZ4	17q24.3	Y757-p	23078137	human	175.79		ALWRRQIyAVAtLRF			2
ABCA10	ABCA10	Q8WWZ4	17q24.3	T761-p	23078133	human	175.79		RQIyAVAtLRFLKLR			1
ABCA10	ABCA10	Q8WWZ4	17q24.3	Y795-p	34370052	human	175.79		IILEKIMyKVTRETH			1
ABCA10	ABCA10	Q8WWZ4	17q24.3	Y879-p	5400922	human	175.79	ABC2_membrane_3	VSGDQKDyRFSVACN			1
ABCA10	ABCA10	Q8WWZ4	17q24.3	T887-p	5400926	human	175.79	ABC2_membrane_3	RFSVACNtKKLNCFP			1
ABCA10	ABCA10	Q8WWZ4	17q24.3	Y1140-p	23078135	human	175.79		IRCLEMkyGNEIMNK			1
ABCA10	ABCA10	Q8WWZ4	17q24.3	S1154-p	23078127	human	175.79		KDPVFRIsPRSRETH			1
ABCA10	ABCA10	Q8WWZ4	17q24.3	S1271-p	25279158	human	175.79	ABC_tran	VLQGSRAsVRQQHDN			1
ABCA10	ABCA10	Q8WWZ4	17q24.3	S1279-p	25279162	human	175.79	ABC_tran	VRQQHDNsLKFLGyC			1
ABCA10	ABCA10	Q8WWZ4	17q24.3	Y1285-p	25279164	human	175.79	ABC_tran	NsLKFLGyCPQENsL			1
ABCA10	ABCA10	Q8WWZ4	17q24.3	S1291-p	25279166	human	175.79	ABC_tran	GyCPQENsLWPKLTM			1
ABCA10	ABCA10	Q8WWZ4	17q24.3	T1339-p	23078131	human	175.79	ABC_tran	QLKAPVKtLSEGIKR			1
ABCA10	ABCA10	Q8WWZ4	17q24.3	S1415-p	25279160	human	175.79		DRMAMMVsGTLRCIG			1
ABCA11P	ABCA11	Q4W5N1	4p16.3	S91-p	13310189	human	17.48	ABC_tran	MFRFVLKsEVLGLLG		1
ABCA11P	ABCA11	Q4W5N1	4p16.3	T112-p	36250210	human	17.48	ABC_tran	STSIKMItGCtVPtA		1
ABCA11P	ABCA11	Q4W5N1	4p16.3	T115-p	36250212	human	17.48	ABC_tran	IKMItGCtVPtAGVV		1
ABCA11P	ABCA11	Q4W5N1	4p16.3	T118-p	36250214	human	17.48	ABC_tran	ItGCtVPtAGVVVLQ		1
ABCA12	ABCA12	Q86UK0	2q35	S251-p	23078148	human	293.24		QEIVRMLsFFSQVQE			1
ABCA12	ABCA12	Q86UK0	2q35	S291-p	23078151	human	293.24		DVLRKANsVLLVVQK			1
ABCA12	ABCA12	Q86UK0	2q35	Y634-p	4120713	human	293.24		SERSRQSyLIGLTLL			1
ABCA12	ABCA12	Q86UK0	2q35	Y643-p	4120718	human	293.24		IGLTLLHyLNIYNFT			1
ABCA12	ABCA12	Q86UK0	2q35	Y651-p	4120723	human	293.24		LNIYNFTyKVFFPRK			1
ABCA12	ABCA12	Q86UK0	2q35	S682-p	23078154	human	293.24		EILNQMAsGTHPLLD			1
ABCA12	ABCA12	Q86UK0	2q35	S693-p	23078157	human	293.24		PLLDKMRsLKQMHLP			1
ABCA12	ABCA12	Q86UK0	2q35	S702-p	15429810	human	293.24		KQMHLPRsVPLTQAM			2
ABCA12	ABCA12	Q86UK0	2q35	Y811-p	472656	human	293.24		MLLGRILyAPyNPVT			1
ABCA12	ABCA12	Q86UK0	2q35	Y814-p	472657	human	293.24		GRILyAPyNPVTKAI			1
ABCA12	ABCA12	Q86UK0	2q35	T828-p	23078166	human	293.24		IMEKSNVtLRQLAEL			1
ABCA12	ABCA12	Q86UK0	2q35	T935-p	23078169	human	293.24	ABC2_membrane_3	DRIQAAKtIDEMERE			1
ABCA12	ABCA12	Q86UK0	2q35	S988-p	23078160	human	293.24	ABC2_membrane_3	IKYTIRMsLKTAQTT			1
ABCA12	ABCA12	Q86UK0	2q35	T1000-p	25279168	human	293.24	ABC2_membrane_3	QTTRSLRtKIWAPGP			1
ABCA12	ABCA12	Q86UK0	2q35	S1010-p	25279174	human	293.24	ABC2_membrane_3	WAPGPHNsPsHNQIY			1
ABCA12	ABCA12	Q86UK0	2q35	S1012-p	25279177	human	293.24	ABC2_membrane_3	PGPHNsPsHNQIYGR			1
ABCA12	ABCA12	Q86UK0	2q35	S1041-p	50831608	human	293.24	ABC2_membrane_3	ELQTGRNsQEIAVQV		1
ABCA12	ABCA12	Q86UK0	2q35	S1488-p	13310305	human	293.24	ABC_tran	GGMKRKLsISIALIG		1
ABCA12	ABCA12	Q86UK0	2q35	S1497-p	23078139	human	293.24	ABC_tran	SIALIGGsRVVILDE			1
ABCA12	ABCA12	Q86UK0	2q35	Y1631-p	4114258	human	293.24		STKVSGAyLSLLRAL			1
ABCA12	ABCA12	Q86UK0	2q35	T1680-p	23078163	human	293.24		AMSLEHLtQKKIGNS			1
ABCA12	ABCA12	Q86UK0	2q35	Y1898-p	18908430	human	293.24	ABC2_membrane_3	NEFVQKRyGGWSFGL		1
ABCA12	ABCA12	Q86UK0	2q35	T2139-p	18908427	human	293.24	ABC2_membrane_3	TLELISEtLKRIFLI		1
ABCA12	ABCA12	Q86UK0	2q35	S2391-p	23078142	human	293.24	ABC_tran	DRATSMCsyGTKRKL			1
ABCA12	ABCA12	Q86UK0	2q35	Y2392-p	10161538	human	293.24	ABC_tran	RATSMCsyGTKRKLs			1
ABCA12	ABCA12	Q86UK0	2q35	S2399-p	485481	human	293.24	ABC_tran	yGTKRKLsTALALIG			1
ABCA12	ABCA12	Q86UK0	2q35	S2418-p	23078145	human	293.24	ABC_tran	LLLDEPSsGMDPKSK			1
ABCA12	ABCA12	Q86UK0	2q35	T2574-p	25279171	human	293.24		KDQKSYEtADTSSQG			1
ABCA13	ABCA13	Q86UQ4	7p12.3	S406-p	34350801	human	576.16		ALLLLNDsLsADGPK			1
ABCA13	ABCA13	Q86UQ4	7p12.3	S408-p	34350804	human	576.16		LLLNDsLsADGPKDN			1
ABCA13	ABCA13	Q86UQ4	7p12.3	T417-p	34350807	human	576.16		DGPKDNHtFPKILQH			1
ABCA13	ABCA13	Q86UQ4	7p12.3	S843-p	25279191	human	576.16		ELWAYGIsKGKRAKL			1
ABCA13	ABCA13	Q86UQ4	7p12.3	S934-p	23078181	human	576.16		SDLFSALsEPQKQEV			1
ABCA13	ABCA13	Q86UQ4	7p12.3	S1515-p	5473807	human	576.16		TTDFDFAsQSNWRYF			2
ABCA13	ABCA13	Q86UQ4	7p12.3	T1549-p	23078184	human	576.16		NIWLHLItLGKEFQK			1
ABCA13	ABCA13	Q86UQ4	7p12.3	Y1773-p	980099	human	576.16		TEGLKDVySFTLLHG			1
ABCA13	ABCA13	Q86UQ4	7p12.3	S1857-p	23078172	human	576.16		SFYGKVAsILDHFHL			2
ABCA13	ABCA13	Q86UQ4	7p12.3	S2256-p	25279189	human	576.16		TSRKTVLsLRSIVDF			2
ABCA13	ABCA13	Q86UQ4	7p12.3	Y2290-p	195033402	human	576.16		KISLLLKyFHKDVIA		1
ABCA13	ABCA13	Q86UQ4	7p12.3	S2300-p	56662312	human	576.16		KDVIAEMsFVPKDKI		1
ABCA13	ABCA13	Q86UQ4	7p12.3	S2483-p	23078175	human	576.16		KRLVGAIsRASEESH			1
ABCA13	ABCA13	Q86UQ4	7p12.3	T3057-p	25279183	human	576.16		SSGNPIMtFLsNFtV			1
ABCA13	ABCA13	Q86UQ4	7p12.3	S3060-p	25279193	human	576.16		NPIMtFLsNFtVTED			1
ABCA13	ABCA13	Q86UQ4	7p12.3	T3063-p	25279199	human	576.16		MtFLsNFtVTEDVKI			1
ABCA13	ABCA13	Q86UQ4	7p12.3	S3138-p	25279186	human	576.16		TFPKGEKsWIAAEEL			1
ABCA13	ABCA13	Q86UQ4	7p12.3	S3147-p	25279196	human	576.16		IAAEELCsLPGsKVY			1
ABCA13	ABCA13	Q86UQ4	7p12.3	S3151-p	25279202	human	576.16		ELCsLPGsKVYSLIV			1
ABCA13	ABCA13	Q86UQ4	7p12.3	Y3520-p	3671544	human	576.16	ABC2_membrane_3	LPADGFKyNyVFAPL			1
ABCA13	ABCA13	Q86UQ4	7p12.3	Y3522-p	3671549	human	576.16	ABC2_membrane_3	ADGFKyNyVFAPLQD			1
ABCA13	ABCA13	Q86UQ4	7p12.3	S3846-p	27442780	human	576.16		APGVTLVsVTKEYEG		1
ABCA13	ABCA13	Q86UQ4	7p12.3	Y3866-p	3638172	human	576.16	ABC_tran	QDLSLTFyRDQITAL		1	1
ABCA13	ABCA13	Q86UQ4	7p12.3	S4273-p	25279180	human	576.16		AETYFFSsGGDNLDL			1
ABCA13	ABCA13	Q86UQ4	7p12.3	Y4605-p	3674177	human	576.16	ABC2_membrane_3	AKNLQNIyDVLKWVF			1
ABCA13	ABCA13	Q86UQ4	7p12.3	S4824-p	23078178	human	576.16	ABC_tran	EHLYYYCsLRGIPRQ			1
ABCA2	ABCA2	Q9BZC7	9q34.3	S137-p	23078190	human	269.83		LSAGPGTsGSHLDRS			1
ABCA2	ABCA2	Q9BZC7	9q34.3	T251-p	18006269	human	269.83		GELGRILtVPESQKG		1
ABCA2	ABCA2	Q9BZC7	9q34.3	S280-p	23078196	human	269.83		AARARRFsGLsAELR			1
ABCA2	ABCA2	Q9BZC7	9q34.3	S283-p	23078199	human	269.83		ARRFsGLsAELRNQL			1
ABCA2	ABCA2	Q9BZC7	9q34.3	S958-p	56667022	human	269.83		WARTPRLsVMEEDQA		1
ABCA2	ABCA2	Q9BZC7	9q34.3	S1045-p	13830206	human	269.83	ABC_tran	TGLFPPTsGsAtIyG		1
ABCA2	ABCA2	Q9BZC7	9q34.3	S1047-p	13830218	human	269.83	ABC_tran	LFPPTsGsAtIyGHD		1
ABCA2	ABCA2	Q9BZC7	9q34.3	T1049-p	13830209	human	269.83	ABC_tran	PPTsGsAtIyGHDIR		1
ABCA2	ABCA2	Q9BZC7	9q34.3	Y1051-p	13830215	human	269.83	ABC_tran	TsGsAtIyGHDIRtE		1
ABCA2	ABCA2	Q9BZC7	9q34.3	T1057-p	13830212	human	269.83	ABC_tran	IyGHDIRtEMDEIRK		1
ABCA2	ABCA2	Q9BZC7	9q34.3	S1093-p	50772350	human	269.83	ABC_tran	WFYSRLKsMAQEEIR		1
ABCA2	ABCA2	Q9BZC7	9q34.3	S1118-p	25279205	human	269.83	ABC_tran	ELSNKRHsLVQTLsG			1
ABCA2	ABCA2	Q9BZC7	9q34.3	S1124-p	25279209	human	269.83	ABC_tran	HsLVQTLsGGMkRKL			1
ABCA2	ABCA2	Q9BZC7	9q34.3	S1132-p	23078187	human	269.83	ABC_tran	GGMkRKLsVAIAFVG			1
ABCA2	ABCA2	Q9BZC7	9q34.3	Y1216-p	50772358	human	269.83		KGTYGDGyRLtLVkR		1
ABCA2	ABCA2	Q9BZC7	9q34.3	T1219-p	50772354	human	269.83		YGDGyRLtLVkRPAE		1
ABCA2	ABCA2	Q9BZC7	9q34.3	S1238-p	30993028	human	269.83		QEPGLASsPPGRAPL		3
ABCA2	ABCA2	Q9BZC7	9q34.3	S1327-p	4706945	human	269.83		KVSEEDQsLENsEAD		12
ABCA2	ABCA2	Q9BZC7	9q34.3	S1331-p	4706950	human	269.83		EDQsLENsEADVkEs		13	1
ABCA2	ABCA2	Q9BZC7	9q34.3	S1338-p	25279213	human	269.83		sEADVkEsRkDVLPG			1
ABCA2	ABCA2	Q9BZC7	9q34.3	S1351-p	31854981	human	269.83		PGAEGPAsGEGHAGN		2
ABCA2	ABCA2	Q9BZC7	9q34.3	Y1393-p	23078205	human	269.83		GAGYTDVyGDYRPLF		1	3
ABCA2	ABCA2	Q9BZC7	9q34.3	S1410-p	56667014	human	269.83		PQDPDNVsLQEVEAE		1
ABCA2	ABCA2	Q9BZC7	9q34.3	S1530-p	23078193	human	269.83		ASPQQLVstFRLPSG			1
ABCA2	ABCA2	Q9BZC7	9q34.3	T1531-p	23078202	human	269.83		SPQQLVstFRLPSGV			1
ABCA2	ABCA2	Q9BZC7	9q34.3	S1563-p	56667018	human	269.83		LNLSSGEsRLLAARF		1
ABCA2	ABCA2	Q9BZC7	9q34.3	Y1694-p	1015427	human	269.83	ABC2_membrane_3	DRFRLHRyGAITFGN			1
ABCA2	ABCA2	Q9BZC7	9q34.3	S1705-p	31862388	human	269.83	ABC2_membrane_3	TFGNVLksIPASFGt		1
ABCA2	ABCA2	Q9BZC7	9q34.3	T1712-p	31862391	human	269.83	ABC2_membrane_3	sIPASFGtRAPPMVR		1
ABCA2	ABCA2	Q9BZC7	9q34.3	Y1731-p	34368153	human	269.83	ABC2_membrane_3	RRAAQVFyNNKGYHS			1
ABCA2	ABCA2	Q9BZC7	9q34.3	T2056-p	14702703	human	269.83		MVKIENLtKVYKSRK		1
ABCA2	ABCA2	Q9BZC7	9q34.3	T2101-p	5040573	human	269.83	ABC_tran	TSTFKMLtGDESTTG			1
ABCA2	ABCA2	Q9BZC7	9q34.3	S2117-p	5040578	human	269.83	ABC_tran	EAFVNGHsVLKELLQ			1
ABCA2	ABCA2	Q9BZC7	9q34.3	Y2178-p	462173	human	269.83	ABC_tran	EKLELTKyADKPAGT			1
ABCA2	ABCA2	Q9BZC7	9q34.3	Y2186-p	462174	human	269.83	ABC_tran	ADKPAGTySGGNKRK			1
ABCA2	ABCA2	Q9BZC7	9q34.3	S2322-p	34357133	human	269.83		KVQYQLKsEHIsLAQ			1
ABCA2	ABCA2	Q9BZC7	9q34.3	S2326-p	34357136	human	269.83		QLKsEHIsLAQVFsK			1
ABCA2	ABCA2	Q9BZC7	9q34.3	S2332-p	34357139	human	269.83		IsLAQVFsKMEQVSG			1
ABCA2	ABCA2	Q9BZC7	9q34.3	S2381-p	36124443	human	269.83		EPPSALQsPLGCLLS		1
ABCA2	ABCA2	Q9BZC7	9q34.3	T2412-p	3211485	human	269.83		DEPEDLDtEDEGLIs		8
ABCA2	ABCA2	Q9BZC7	9q34.3	S2419-p	4706955	human	269.83		tEDEGLIsFEEERAQ		1
ABCA2	ABCA2	Q9BZC7	9q34.3	S2428-p	36133257	human	269.83		EEERAQLsFNTDTLC		1
ABCA2	ABCA2 iso3	Q9BZC7-3	9q34.3	S55-p	23078208	human	269.99		TISVKEVsFytAAPL			1
ABCA2	ABCA2 iso3	Q9BZC7-3	9q34.3	Y57-p	23078212	human	269.99		SVKEVsFytAAPLTS			1
ABCA2	ABCA2 iso3	Q9BZC7-3	9q34.3	T58-p	23078210	human	269.99		VKEVsFytAAPLTSA			1
ABCA3	ABCA3	Q99758	16p13.3	Y152-p	34351804	human	191.36	ABC2_membrane_3	PLPLAVKyHLRFSYT			1
ABCA3	ABCA3	Q99758	16p13.3	T197-p	23078223	human	191.36	ABC2_membrane_3	NPGPREPtSPDGGEP			1
ABCA3	ABCA3	Q99758	16p13.3	T239-p	23078226	human	191.36	ABC2_membrane_3	RQLFQRLtVtIKRFP			1
ABCA3	ABCA3	Q99758	16p13.3	T241-p	23078229	human	191.36	ABC2_membrane_3	LFQRLtVtIKRFPYP			1
ABCA3	ABCA3	Q99758	16p13.3	T385-p	23078232	human	191.36	ABC2_membrane_3; TM	GGFLYFFtYIPYFFV			1
ABCA3	ABCA3	Q99758	16p13.3	S508-p	29575832	human	191.36		AGkEEEDsDPEkALR		2
ABCA3	ABCA3	Q99758	16p13.3	Y518-p	54208813	human	191.36		EkALRNEyFEAEPED		1
ABCA3	ABCA3	Q99758	16p13.3	T575-p	23078235	human	191.36	ABC_tran	NGAGKTTtLSMLTGL			1
ABCA3	ABCA3	Q99758	16p13.3	T586-p	23078238	human	191.36	ABC_tran	LTGLFPPtSGRAYIS			1
ABCA3	ABCA3	Q99758	16p13.3	S866-p	34357092	human	191.36		YQHERRAsDWAVDSN		2	1
ABCA3	ABCA3	Q99758	16p13.3	T1214-p	23078217	human	191.36	ABC2_membrane_3; TM	ATAYTRLtIFNILsG			3
ABCA3	ABCA3	Q99758	16p13.3	S1220-p	23078214	human	191.36	ABC2_membrane_3; TM	LtIFNILsGIATFLM			2
ABCA3	ABCA3	Q99758	16p13.3	T1229-p	23078220	human	191.36	ABC2_membrane_3; TM	IATFLMVtIMRIPAV			1
ABCA3	ABCA3	Q99758	16p13.3	Y1265-p	1037610	human	191.36	ABC2_membrane_3; TM	GMAVSSFyENyETRR		1
ABCA3	ABCA3	Q99758	16p13.3	Y1268-p	1037614	human	191.36	ABC2_membrane_3	VSSFyENyETRRYCT		1
ABCA3	ABCA3	Q99758	16p13.3	Y1349-p	975210	human	191.36		RRTLTELytRMPVLP		1
ABCA3	ABCA3	Q99758	16p13.3	T1350-p	10790816	human	191.36		RTLTELytRMPVLPE			1
ABCA3	ABCA3	Q99758	16p13.3	S1387-p	34371309	human	191.36		PLIIKELsKVYEQRV			1
ABCA3	ABCA3	Q99758	16p13.3	T1514-p	25279217	human	191.36	ABC_tran	HANKLVRtysGGNKR			1
ABCA3	ABCA3	Q99758	16p13.3	Y1515-p	25279219	human	191.36	ABC_tran	ANKLVRtysGGNKRK			1
ABCA3	ABCA3	Q99758	16p13.3	S1516-p	25279221	human	191.36	ABC_tran	NKLVRtysGGNKRKL			1
ABCA4	ABCA4	P78363	1p22.1	S133-p	23078244	human	255.94		WTELHILsQFMDtLR			1
ABCA4	ABCA4	P78363	1p22.1	T138-p	25279223	human	255.94		ILsQFMDtLRTHPER			1
ABCA4	ABCA4	P78363	1p22.1	T901-p	20940701	human	255.94		LEKTEPLtEETEDPE	1	1
ABCA4	ABCA4	P78363	1p22.1	S1185-p	20940702	human	255.94		SCSSKGFsTTCPAHV	1	1
ABCA4	ABCA4	P78363	1p22.1	S1282-p	23078241	human	255.94		KVTEDSDsGPLFAGG			1
ABCA4	ABCA4	P78363	1p22.1	T1313-p	20940700	human	255.94		PREKAGQtPQDsNVC	1	1
ABCA4	ABCA4	P78363	1p22.1	S1317-p	20940703	human	255.94		AGQtPQDsNVCSPGA	1	1
ABCA4	ABCA4	P78363	1p22.1	S1531-p	23078247	human	255.94		DLTDRNIsDFLVKTY			1
ABCA4	ABCA4	P78363	1p22.1	T1595-p	23078253	human	255.94	ABC2_membrane_3	NVSGGPItREASKEI			1
ABCA4	ABCA4	P78363	1p22.1	T1930-p	11165603	human	255.94		EERQRIItGGNKTDI			1
ABCA4	ABCA4	P78363	1p22.1	S2057-p	29652492	human	255.94	ABC_tran	VANWSIKsLGLtVyA		1
ABCA4	ABCA4	P78363	1p22.1	T2061-p	29652495	human	255.94	ABC_tran	SIKsLGLtVyADCLA		1
ABCA4	ABCA4	P78363	1p22.1	Y2063-p	29652498	human	255.94	ABC_tran	KsLGLtVyADCLAGT		1
ABCA4	ABCA4	P78363	1p22.1	S2115-p	23078250	human	255.94		MLWNVIVsIIREGRA			1
ABCA4	ABCA4	P78363	1p22.1	Y2203-p	3638167	human	255.94		SVQRERHyNMLQFQV		1	1
ABCA5	ABCA5	Q8WWZ7	17q24.3	S134-p	14567468	human	186.51	ABC2_membrane_3	VGVVFKDsMSyELRF		1
ABCA5	ABCA5	Q8WWZ7	17q24.3	Y137-p	14567471	human	186.51	ABC2_membrane_3	VFKDsMSyELRFFPD		1
ABCA5	ABCA5	Q8WWZ7	17q24.3	S155-p	23078262	human	186.51	ABC2_membrane_3	VSSIYMDsRAGCSKS			1
ABCA5	ABCA5	Q8WWZ7	17q24.3	S192-p	23078265	human	186.51	ABC2_membrane_3	IQLKTNVsLWKELES			1
ABCA5	ABCA5	Q8WWZ7	17q24.3	S616-p	23078268	human	186.51	ABC_tran	DNQAKkLsGGQkRKL			1
ABCA5	ABCA5	Q8WWZ7	17q24.3	S624-p	22833000	human	186.51	ABC_tran	GGQkRKLsLGIAVLG			2
ABCA5	ABCA5	Q8WWZ7	17q24.3	T642-p	22833003	human	186.51	ABC_tran	ILLLDEPtAGMDPCs			2
ABCA5	ABCA5	Q8WWZ7	17q24.3	S649-p	22833006	human	186.51		tAGMDPCsRHIVWNL			2
ABCA5	ABCA5	Q8WWZ7	17q24.3	S687-p	23078271	human	186.51		ADRkAVIsQGMLKCV			5
ABCA5	ABCA5	Q8WWZ7	17q24.3	T854-p	54208817	human	186.51	ABC2_membrane_3	IAKFHFFtLKREsKS		1
ABCA5	ABCA5	Q8WWZ7	17q24.3	S859-p	23078274	human	186.51	ABC2_membrane_3	FFtLKREsKSVRSVL			1
ABCA5	ABCA5	Q8WWZ7	17q24.3	Y1299-p	472660	human	186.51		VSNLHKEyDDKKDFL			3
ABCA5	ABCA5	Q8WWZ7	17q24.3	S1405-p	23078256	human	186.51	ABC_tran	YGAVKGMsAsDMkEV			1
ABCA5	ABCA5	Q8WWZ7	17q24.3	S1407-p	23078259	human	186.51	ABC_tran	AVKGMsAsDMkEVIS			1
ABCA5	ABCA5	Q8WWZ7	17q24.3	S1562-p	25279226	human	186.51		PNASRQEsFssILAy			1
ABCA5	ABCA5	Q8WWZ7	17q24.3	S1564-p	25279229	human	186.51		ASRQEsFssILAyKI			1
ABCA5	ABCA5	Q8WWZ7	17q24.3	S1565-p	25279232	human	186.51		SRQEsFssILAyKIP			1
ABCA5	ABCA5	Q8WWZ7	17q24.3	Y1569-p	25279235	human	186.51		sFssILAyKIPKEDV			1
ABCA6	ABCA6	Q8N139	17q24.2-q24.3	S153-p	25279238	human	184.29	ABC2_membrane_3	PLWKEDFsAHCWDGy			1
ABCA6	ABCA6	Q8N139	17q24.2-q24.3	Y160-p	25279242	human	184.29	ABC2_membrane_3	sAHCWDGyGEFSCTL			1
ABCA6	ABCA6	Q8N139	17q24.2-q24.3	Y464-p	10281977	human	184.29		AEHPSDDyFEPVAPE		1	14
ABCA6	ABCA6	Q8N139	17q24.2-q24.3	Y746-p	10281981	human	184.29		ENKEKLVyTLPLERT			1
ABCA6	ABCA6	Q8N139	17q24.2-q24.3	S809-p	13210100	human	184.29		EMIRDSEsLNEMELA		1
ABCA6	ABCA6	Q8N139	17q24.2-q24.3	Y892-p	50772366	human	184.29	ABC2_membrane_3	WEFKNELyFLsPGQL		1
ABCA6	ABCA6	Q8N139	17q24.2-q24.3	S895-p	50772362	human	184.29	ABC2_membrane_3	KNELyFLsPGQLPQE		1
ABCA6	ABCA6	Q8N139	17q24.2-q24.3	T1337-p	56663309	human	184.29	ABC_tran	IRMISGItKPtAGEV		1
ABCA6	ABCA6	Q8N139	17q24.2-q24.3	T1340-p	56663313	human	184.29	ABC_tran	ISGItKPtAGEVELK		1
ABCA7	ABCA7	Q8IZY2	19p13.3	S147-p	23078277	human	234.35		QPQPTKQsPLEPPML			1
ABCA7	ABCA7	Q8IZY2	19p13.3	S182-p	23078279	human	234.35		QAQEPLHsLLEAAED			1
ABCA7	ABCA7	Q8IZY2	19p13.3	S519-p	23078281	human	234.35		RAAVRVLsGANPRAG			1
ABCA7	ABCA7	Q8IZY2	19p13.3	Y528-p	23078287	human	234.35		ANPRAGLyLQQMPYP			1
ABCA7	ABCA7	Q8IZY2	19p13.3	S949-p	5205911	human	234.35	ABC_tran	GGMQRKLsVAIAFVG			1
ABCA7	ABCA7	Q8IZY2	19p13.3	S958-p	5205916	human	234.35	ABC_tran	AIAFVGGsQVVILDE			1
ABCA7	ABCA7	Q8IZY2	19p13.3	T1405-p	23078284	human	234.35		LVRQGLKtKKWVNEV			1
ABCA7	ABCA7	Q8IZY2	19p13.3	T1748-p	25279246	human	234.35	ABC2_membrane_3; TM	GPLFLLFtLLLQHRS			1
ABCA7	ABCA7	Q8IZY2	19p13.3	T1844-p	34605840	human	234.35	ABC_tran	FRMVTGDtLASRGEA			1
ABCA7	ABCA7	Q8IZY2	19p13.3	S2133-p	15401918	human	234.35		LQHPKRVsQFLDDPS		2	1
ABCA8	ABCA8	O94911	17q24.2	T256-p	18006275	human	179.25	ABC2_membrane_3	kRMKALMtMMGLRDS		1	1
ABCA8	ABCA8	O94911	17q24.2	T1359-p	25279250	human	179.25	ABC_tran	GDAEVAItRLVDALK			1
ABCA8	ABCA8	O94911	17q24.2	S1507-p	18006272	human	179.25		ARQERYSsLMVYKLP		1
ABCA8	ABCA8	O94911	17q24.2	S1570-p	34505463	human	179.25		FEEDFDPsVKWKLLP		1
ABCA9	ABCA9	Q8IUA7	17q24.2	T835-p	23078295	human	184.36		SFHETRKtIsGVALW			1
ABCA9	ABCA9	Q8IUA7	17q24.2	S837-p	23078290	human	184.36		HETRKtIsGVALWRQ			1
ABCA9	ABCA9	Q8IUA7	17q24.2	Y1090-p	23078297	human	184.36	ABC2_membrane_3	LLMQIMDyIFSPEEI			1
ABCA9	ABCA9	Q8IUA7	17q24.2	S1333-p	50772370	human	184.36	ABC_tran	GHNGAGKsTTIKMIT		1
ABCA9	ABCA9	Q8IUA7	17q24.2	T1420-p	23078292	human	184.36	ABC_tran	QLKAPVKtLSEGIKR			1
ABCB1	ABCB1	P08183	7q21.12	S23-p	18006278	human	141.48		FFKLNNKsEKDKKEK		1
ABCB1	ABCB1	P08183	7q21.12	T263-p	23078303	human	141.48	ABC_membrane	EVLAAIRtVIAFGGQ			4
ABCB1	ABCB1	P08183	7q21.12	T422-p	23078306	human	141.48	ABC_tran	LKVQSGQtVALVGNS			1
ABCB1	ABCB1	P08183	7q21.12	T496-p	25279253	human	141.48	ABC_tran	RYGRENVtMDEIEKA			1
ABCB1	ABCB1	P08183	7q21.12	T522-p	23078309	human	141.48	ABC_tran	kLPHkFDtLVGERGA			1
ABCB1	ABCB1	P08183	7q21.12	S661-p	456983	human	141.48		SSNDSRSsLIRKRsT	1	1
ABCB1	ABCB1	P08183	7q21.12	S667-p	455363	human	141.48		SsLIRKRsTRRsVRG	1
ABCB1	ABCB1	P08183	7q21.12	S671-p	455365	human	141.48		RKRsTRRsVRGsQAQ	1	1	3
ABCB1	ABCB1	P08183	7q21.12	S675-p	34499801	human	141.48		TRRsVRGsQAQDRKL		1	3
ABCB1	ABCB1	P08183	7q21.12	S683-p	455364	human	141.48		QAQDRKLstKEALDE	1		1
ABCB1	ABCB1	P08183	7q21.12	T684-p	23078312	human	141.48		AQDRKLstKEALDES			1
ABCB1	ABCB1	P08183	7q21.12	S696-p	23078300	human	141.48		DESIPPVsFWRIMKL			1
ABCB1	ABCB1	P08183	7q21.12	T1015-p	5831385	human	141.48		IIMIIEKtPLIDSYS			1
ABCB1	ABCB1	P08183	7q21.12	T1023-p	5831391	human	141.48		PLIDSYStEGLMPNt			1
ABCB1	ABCB1	P08183	7q21.12	T1030-p	5831397	human	141.48		tEGLMPNtLEGNVTF			1
ABCB1	ABCB1	P08183	7q21.12	Y1087-p	3665346	human	141.48	ABC_tran	VQLLERFyDPLAGkV			1
ABCB1	ABCB1	P08183	7q21.12	Y1267-p	34362666	human	141.48		LLAQKGIyFsMVSVQ			1
ABCB1	ABCB1	P08183	7q21.12	S1269-p	34362669	human	141.48		AQKGIyFsMVSVQAG			1
ABCB10	ABCB10	Q9NRK6	1q42.13	S80-p	25279257	human	79.15		RGGGPGAsRGVLGLA			1
ABCB10	ABCB10	Q9NRK6	1q42.13	Y207-p	23078321	human	79.15	ABC_membrane	YTNPTVDysDNLtRL			1
ABCB10	ABCB10	Q9NRK6	1q42.13	S208-p	23078315	human	79.15	ABC_membrane	TNPTVDysDNLtRLC			1
ABCB10	ABCB10	Q9NRK6	1q42.13	T212-p	23078318	human	79.15	ABC_membrane	VDysDNLtRLCLGLS			1
ABCB10	ABCB10	Q9NRK6	1q42.13	T363-p	31825144	human	79.15	ABC_membrane	ERIGNVRtVRAFGkE		1
ABCB11	ABCB11	O95342	2q31.1	S2-p	36704600	human	146.41		______MsDSVILRS		1
ABCB11	ABCB11	O95342	2q31.1	T586-p	34503547	human	146.41	ABC_tran	ILLLDMAtsALDNEs		1
ABCB11	ABCB11	O95342	2q31.1	S587-p	34503550	human	146.41	ABC_tran	LLLDMAtsALDNEsE		1
ABCB11	ABCB11	O95342	2q31.1	S593-p	34505606	human	146.41		tsALDNEsEAMVQEV		1
ABCB11	ABCB11	O95342	2q31.1	S683-p	8099877	human	146.41		DMLARTFsRGsYQDs		1
ABCB11	ABCB11	O95342	2q31.1	S686-p	14567825	human	146.41		ARTFsRGsYQDsLRA		1
ABCB11	ABCB11	O95342	2q31.1	S690-p	469689	human	146.41		sRGsYQDsLRAsIRQ		1
ABCB11	ABCB11	O95342	2q31.1	S694-p	469690	human	146.41		YQDsLRAsIRQRSKS		1
ABCB11	ABCB11	O95342	2q31.1	S704-p	4782059	human	146.41		QRSKSQLsYLVHEPP		1
ABCB11	ABCB11	O95342	2q31.1	T858-p	34353144	human	146.41	ABC_membrane	RNSPGALttRLATDA			1
ABCB11	ABCB11	O95342	2q31.1	T859-p	34353147	human	146.41	ABC_membrane	NSPGALttRLATDAS			1
ABCB11	ABCB11	O95342	2q31.1	S1214-p	34499008	human	146.41	ABC_tran	KYETNVGsQGsQLSR		1
ABCB11	ABCB11	O95342	2q31.1	S1217-p	34505925	human	146.41	ABC_tran	TNVGsQGsQLSRGEK		1
ABCB4	ABCB4	P21439	7q21.12	S121-p	23078324	human	141.52	ABC_membrane; TM	TRYAYYYsGLGAGVL			1
ABCB4	ABCB4	P21439	7q21.12	T424-p	23078327	human	141.52	ABC_tran	LKVQSGQtVALVGSS			1
ABCB4	ABCB4	P21439	7q21.12	T524-p	23078330	human	141.52	ABC_tran	KLPQKFDtLVGERGA			1
ABCB4	ABCB4	P21439	7q21.12	Y624-p	21691329	human	141.52		LMKKEGVyFKLVNMQ		1	1
ABCB5	ABCB5	Q2M3G0	7p21.1	Y460-p	34368991	human	138.64	ABC_tran	RALNVRHyRDHIGVV			1
ABCB5	ABCB5	Q2M3G0	7p21.1	T477-p	34368994	human	138.64	ABC_tran; TM	EPVLFGTtIsNNIKY			1
ABCB5	ABCB5	Q2M3G0	7p21.1	S479-p	34368997	human	138.64	ABC_tran; TM	VLFGTtIsNNIKYGR			1
ABCB5	ABCB5	Q2M3G0	7p21.1	S561-p	25279259	human	138.64		ALDSESKsAVQAALE			1
ABCB5	ABCB5	Q2M3G0	7p21.1	S668-p	25279263	human	138.64		KAEESTQsKEIsLPE			1
ABCB5	ABCB5	Q2M3G0	7p21.1	S672-p	25279267	human	138.64		STQsKEIsLPEVSLL			1
ABCB5	ABCB5	Q2M3G0	7p21.1	T1236-p	50772374	human	138.64		GKIKEQGtHQELLRN		1
ABCB6	ABCB6	Q9NP58	2q35	T444-p	7989930	human	93.89	ABC_membrane	KFRRAMNtQENAtRA			3
ABCB6	ABCB6	Q9NP58	2q35	T449-p	7989926	human	93.89	ABC_membrane	MNtQENAtRARAVDs			2
ABCB6	ABCB6	Q9NP58	2q35	S456-p	51390846	human	93.89	ABC_membrane	tRARAVDsLLNFETV		1
ABCB7	ABCB7	O75027	Xq13.3	Y196-p	15407247	human	82.64	ABC_membrane; TM	ATAVLIGyGVsRAGA		1
ABCB7	ABCB7	O75027	Xq13.3	S199-p	15407250	human	82.64	ABC_membrane; TM	VLIGyGVsRAGAAFF		1
ABCB7	ABCB7	O75027	Xq13.3	S243-p	23078333	human	82.64	ABC_membrane	LDLGFHLsRQTGALS			1
ABCB7	ABCB7	O75027	Xq13.3	T257-p	34371767	human	82.64	ABC_membrane	SkAIDRGtRGIsFVL		1	1
ABCB7	ABCB7	O75027	Xq13.3	S261-p	18006281	human	82.64	ABC_membrane; TM	DRGtRGIsFVLsALV		1
ABCB7	ABCB7	O75027	Xq13.3	S265-p	18006284	human	82.64	ABC_membrane; TM	RGIsFVLsALVFNLL		1
ABCB7	ABCB7	O75027	Xq13.3	Y340-p	15568431	human	82.64	ABC_membrane	AIDSLLNyETVkYFN		1
ABCB7	ABCB7	O75027	Xq13.3	S370-p	5501670	human	82.64	ABC_membrane	YETASLKstSTLAML			1
ABCB7	ABCB7	O75027	Xq13.3	T371-p	5501676	human	82.64	ABC_membrane	ETASLKstSTLAMLN			1
ABCB7	ABCB7	O75027	Xq13.3	T446-p	23078336	human	82.64		IDMNTLFtLLKVDTQ		1	1
ABCB7	ABCB7	O75027	Xq13.3	S489-p	25279275	human	82.64	ABC_tran	IEGQKVLsGIsFEVP			1
ABCB7	ABCB7	O75027	Xq13.3	S492-p	25279279	human	82.64	ABC_tran	QKVLsGIsFEVPAGk			1
ABCB7	ABCB7	O75027	Xq13.3	T600-p	55368557	human	82.64	ABC_tran	RMPHGYDtQVGERGL		1
ABCB7	ABCB7	O75027	Xq13.3	S660-p	25279271	human	82.64		DVVKHRTsIFIAHRL			1
ABCB7	ABCB7	O75027	Xq13.3	S743-p	29575836	human	82.64		LQEEIVNsVKGCGNC		1
ABCB8	ABCB8	Q9NUT2	7q36.1	S84-p	25279283	human	79.99		APLAPRWsPsAWCWV			1
ABCB8	ABCB8	Q9NUT2	7q36.1	S86-p	25279287	human	79.99	TM	LAPRWsPsAWCWVGG			1
ABCB8	ABCB8	Q9NUT2	7q36.1	S102-p	25279291	human	79.99	TM	LLGPMVLsKHPHLCL			1
ABCB8	ABCB8	Q9NUT2	7q36.1	S233-p	34499390	human	79.99	ABC_membrane	DMRRALFsSLLRQDI		1
ABCB8	ABCB8	Q9NUT2	7q36.1	T257-p	34349883	human	79.99	ABC_membrane	QLVSRLTtDVQEFkS			1
ABCB8	ABCB8	Q9NUT2	7q36.1	S271-p	23078339	human	79.99	ABC_membrane	SSFKLVIsQGLRsCT			1
ABCB8	ABCB8	Q9NUT2	7q36.1	S276-p	2836201	human	79.99	ABC_membrane	VIsQGLRsCTQVAGC			1
ABCB8	ABCB8	Q9NUT2	7q36.1	T295-p	22833009	human	79.99	ABC_membrane	SMLSTRLtLLLMVAT			2
ABCB8	ABCB8	Q9NUT2	7q36.1	T310-p	23078348	human	79.99	ABC_membrane; TM	PALMGVGtLMGsGLR			1
ABCB8	ABCB8	Q9NUT2	7q36.1	S314-p	23078342	human	79.99	ABC_membrane; TM	GVGtLMGsGLRKLSR			1
ABCB8	ABCB8	Q9NUT2	7q36.1	S429-p	23078345	human	79.99		QRSMANLsVLFGQVV			1
ABCB8	ABCB8	Q9NUT2	7q36.1	T540-p	50772382	human	79.99	ABC_tran	LDGRDLRtLDPsWLR		2
ABCB8	ABCB8	Q9NUT2	7q36.1	S544-p	50772378	human	79.99	ABC_tran	DLRtLDPsWLRGQVV		2
ABCB8	ABCB8	Q9NUT2	7q36.1	S577-p	55379572	human	79.99	ABC_tran	RFGkLEAsDEEVYTA		1
ABCB9	ABCB9	Q9NP78	12q24.31	S530-p	452982	human	84.47	ABC_tran	QNVSFSLsPGKVTAL		1
ABCC1	ABCC1	P33527	16p13.11	T249-p	25592000	human	171.59		WSLNkEDtSEQVVPV	1
ABCC1	ABCC1	P33527	16p13.11	Y277-p	3699303	human	171.59		KQPVkVVySskDPAQ			18
ABCC1	ABCC1	P33527	16p13.11	S279-p	23078351	human	171.59		PVkVVySskDPAQPK			1
ABCC1	ABCC1	P33527	16p13.11	S289-p	4696926	human	171.59		PAQPKESskVDANEE		2
ABCC1	ABCC1	P33527	16p13.11	Y404-p	34372053	human	171.59	ABC_membrane	TAVIGAVyRkALVIT			1
ABCC1	ABCC1	P33527	16p13.11	S497-p	31081717	human	171.59	ABC_membrane	YQVAHMkskDNRIkL		1
ABCC1	ABCC1	P33527	16p13.11	S847-p	36275211	human	171.59		VMSGGKIsEMGSyQE		1
ABCC1	ABCC1	P33527	16p13.11	Y852-p	55371942	human	171.59		KIsEMGSyQELLARD		1
ABCC1	ABCC1	P33527	16p13.11	S871-p	62463402	human	171.59		EFLRTYAstEQEQDA	1
ABCC1	ABCC1	P33527	16p13.11	T872-p	55371946	human	171.59		FLRTYAstEQEQDAE		1
ABCC1	ABCC1	P33527	16p13.11	S905-p	18006287	human	171.59		NGMLVTDsAGkQLQR		3
ABCC1	ABCC1	P33527	16p13.11	S915-p	3878526	human	171.59		kQLQRQLsssssysG	1	23	115
ABCC1	ABCC1	P33527	16p13.11	S916-p	9183910	human	171.59		QLQRQLsssssysGD		3	11
ABCC1	ABCC1	P33527	16p13.11	S917-p	10794989	human	171.59		LQRQLsssssysGDI		5	9
ABCC1	ABCC1	P33527	16p13.11	S918-p	4696950	human	171.59		QRQLsssssysGDIs		9	39
ABCC1	ABCC1	P33527	16p13.11	S919-p	4696955	human	171.59		RQLsssssysGDIsR		8	23
ABCC1	ABCC1	P33527	16p13.11	Y920-p	461998	human	171.59		QLsssssysGDIsRH	1	10	61
ABCC1	ABCC1	P33527	16p13.11	S921-p	4696960	human	171.59		LsssssysGDIsRHH	1	8	6
ABCC1	ABCC1	P33527	16p13.11	S925-p	4696965	human	171.59		ssysGDIsRHHNstA			2
ABCC1	ABCC1	P33527	16p13.11	S930-p	4149051	human	171.59		DIsRHHNstAELQkA	1	14	58
ABCC1	ABCC1	P33527	16p13.11	T931-p	11091047	human	171.59		IsRHHNstAELQkAE		1	3
ABCC1	ABCC1	P33527	16p13.11	S961-p	62463401	human	171.59		QTGQVKLsVYWDYMK	1
ABCC1	ABCC1	P33527	16p13.11	S1145-p	27442783	human	171.59	ABC_membrane	RQLKRLEsVSRSPVY		3
ABCC1	ABCC1	P33527	16p13.11	Y1243-p	21690006	human	171.59	ABC_membrane; TM	YSLQVTTyLNWLVRM		1
ABCC1	ABCC1	P33527	16p13.11	Y1508-p	2470205	human	171.59		DkGEIQEyGAPSDLL		1	30
ABCC1	ABCC1	P33527	16p13.11	Y1522-p	3972428	human	171.59		LQQRGLFysMAkDAG		1	7
ABCC1	ABCC1	P33527	16p13.11	S1523-p	15417460	human	171.59		QQRGLFysMAkDAGL			3
ABCC10	ABCC10	Q5T3U5	6p21.1	T463-p	4170121	human	161.63	ABC_membrane	DARVkLVtELLsGIR		1
ABCC10	ABCC10	Q5T3U5	6p21.1	S467-p	4170125	human	161.63	ABC_membrane	kLVtELLsGIRVIkF		1
ABCC10	ABCC10	Q5T3U5	6p21.1	S663-p	25279295	human	161.63	ABC_tran	HVAVRGLskGFGLAt			1
ABCC10	ABCC10	Q5T3U5	6p21.1	T670-p	25279298	human	161.63	ABC_tran	skGFGLAtQEPWIQF			1
ABCC10	ABCC10	Q5T3U5	6p21.1	T679-p	25279301	human	161.63	ABC_tran	EPWIQFAtIRDNILF			1
ABCC10	ABCC10	Q5T3U5	6p21.1	S727-p	50772386	human	161.63	ABC_tran	GEKGVTLsGGQRARI		1
ABCC10	ABCC10	Q5T3U5	6p21.1	Y873-p	3558317	human	161.63		GAVALHVyQAYWKAV			1
ABCC10	ABCC10	Q5T3U5	6p21.1	T1442-p	15493985	human	161.63		TIAHRLNtILNSDRV			1
ABCC11	ABCC11	Q96J66	16q12.1	Y64-p	50772389	human	154.3		AVPPWGKyDAALRTM		1
ABCC11	ABCC11	Q96J66	16q12.1	Y355-p	10855177	human	154.3	ABC_membrane	CIKLIKMytWEKPFA			1
ABCC11	ABCC11	Q96J66	16q12.1	T356-p	25279306	human	154.3	ABC_membrane	IKLIKMytWEKPFAK			1
ABCC11	ABCC11	Q96J66	16q12.1	T413-p	23078358	human	154.3	ABC_membrane	TSLKLKLtASMAFSM			1
ABCC11	ABCC11	Q96J66	16q12.1	S423-p	23078356	human	154.3	ABC_membrane; TM	MAFSMLAsLNLLRLS			1
ABCC11	ABCC11	Q96J66	16q12.1	Y726-p	25279304	human	154.3		LMQKKGKyAQLIQKM			1
ABCC11	ABCC11	Q96J66	16q12.1	Y993-p	10942189	human	154.3	ABC_membrane	VFKRLENySRSPLFS		1
ABCC11	ABCC11	Q96J66	16q12.1	T1177-p	5954587	human	154.3	ABC_tran	VVGIVGRtGsGKSSL			1
ABCC11	ABCC11	Q96J66	16q12.1	S1179-p	5954591	human	154.3	ABC_tran	GIVGRtGsGKSSLGM			1
ABCC11	ABCC11	Q96J66	16q12.1	S1219-p	23078354	human	154.3	ABC_tran	EDLRSKLsVIPQDPV			1
ABCC11	ABCC11	Q96J66	16q12.1	T1254-p	5197328	human	154.3	ABC_tran	IWDALERtFLtKAIs			1
ABCC11	ABCC11	Q96J66	16q12.1	T1257-p	5197332	human	154.3	ABC_tran	ALERtFLtKAIsKFP			1
ABCC11	ABCC11	Q96J66	16q12.1	S1261-p	5197336	human	154.3	ABC_tran	tFLtKAIsKFPkKLH			3
ABCC11	ABCC11	Q96J66	16q12.1	S1368-p	40267900	human	154.3		VLRKKPGsLFAALMA		1
ABCC11	ABCC11	Q96J66	16q12.1	S1379-p	40267902	human	154.3		ALMATATssLR____		1
ABCC11	ABCC11	Q96J66	16q12.1	S1380-p	40267904	human	154.3		LMATATssLR_____		1
ABCC12	ABCC12	Q96J65	16q12.1	Y7-p	477410	human	152.3		_MVGEGPyLISDLDQ			1
ABCC12	ABCC12	Q96J65	16q12.1	S20-p	23078360	human	152.3		DQRGRRRsFAERYDP			1
ABCC12	ABCC12	Q96J65	16q12.1	T121-p	34354586	human	152.3		VVWKFQRtRVLMDIV			1
ABCC12	ABCC12	Q96J65	16q12.1	S290-p	23078363	human	152.3	ABC_membrane	LNSAFRRsAILVTDK			1
ABCC12	ABCC12	Q96J65	16q12.1	T324-p	25279312	human	152.3	ABC_membrane	WEKSFTNtIQDIRRR			1
ABCC12	ABCC12	Q96J65	16q12.1	S407-p	40557311	human	152.3		AMAEANVsLRRMKKI		1
ABCC12	ABCC12	Q96J65	16q12.1	T542-p	23078366	human	152.3	ABC_tran	GVVAVNGtLAYVSQQ			1
ABCC12	ABCC12	Q96J65	16q12.1	S895-p	34351842	human	152.3	ABC_membrane	VFDKILKsPMsFFDT			1
ABCC12	ABCC12	Q96J65	16q12.1	S898-p	34351845	human	152.3	ABC_membrane	KILKsPMsFFDTTPt			1
ABCC12	ABCC12	Q96J65	16q12.1	T905-p	34355996	human	152.3	ABC_membrane	sFFDTTPtGRLMNRF			1
ABCC12	ABCC12	Q96J65	16q12.1	Y1093-p	3417282	human	152.3		SVELLREyISTCVPE			1
ABCC12	ABCC12	Q96J65	16q12.1	S1146-p	25279308	human	152.3	ABC_tran	SLNLNIQsGQTVGIV			1
ABCC2	ABCC2	Q92887	10q24.2	S60-p	56665200	human	174.21		KSRTKRSsTTkLyLA		1
ABCC2	ABCC2	Q92887	10q24.2	Y65-p	50772399	human	174.21		RSsTTkLyLAKQVFV		2
ABCC2	ABCC2	Q92887	10q24.2	T237-p	23078372	human	174.21		DEEMKTktLVSkFET			1
ABCC2	ABCC2	Q92887	10q24.2	S281-p	5357002	human	174.21		PGLNkNQsQsQDALV		1	1
ABCC2	ABCC2	Q92887	10q24.2	S283-p	3208476	human	174.21		LNkNQsQsQDALVLE		10	6
ABCC2	ABCC2	Q92887	10q24.2	S602-p	56568021	human	174.21	TM	MLPMMISsMLQASVs		1
ABCC2	ABCC2	Q92887	10q24.2	S609-p	56568025	human	174.21		sMLQASVsTERLEky		1
ABCC2	ABCC2	Q92887	10q24.2	Y616-p	10940995	human	174.21		sTERLEkyLGGDDLD		1
ABCC2	ABCC2	Q92887	10q24.2	T723-p	18006290	human	174.21	ABC_tran	kDNILFGtEFNEkRY		1
ABCC2	ABCC2	Q92887	10q24.2	S878-p	3208479	human	174.21		EATVHDGsEEEDDDy		4	1
ABCC2	ABCC2	Q92887	10q24.2	Y885-p	34500202	human	174.21		sEEEDDDyGLISSVE		2
ABCC2	ABCC2	Q92887	10q24.2	S900-p	3208482	human	174.21		EIPEDAAsITMRREN		1
ABCC2	ABCC2	Q92887	10q24.2	S908-p	29574312	human	174.21		ITMRRENsFRRTLSR			3
ABCC2	ABCC2	Q92887	10q24.2	S919-p	50772395	human	174.21		TLSRSSRsNGRHLKs		1
ABCC2	ABCC2	Q92887	10q24.2	S926-p	29596571	human	174.21		sNGRHLKsLRNsLKT		1
ABCC2	ABCC2	Q92887	10q24.2	S930-p	3883023	human	174.21		HLKsLRNsLKTRNVN		3
ABCC2	ABCC2	Q92887	10q24.2	S938-p	14567721	human	174.21		LKTRNVNsLkEDEEL		4
ABCC2	ABCC2	Q92887	10q24.2	S1153-p	27573000	human	174.21	ABC_membrane	RQLRRLDsVTRSPIY		1
ABCC2	ABCC2	Q92887	10q24.2	S1296-p	34506314	human	174.21		RPPPDWPsKGKIQFN		1
ABCC2	ABCC2	Q92887	10q24.2	S1326-p	34504618	human	174.21	ABC_tran	GITCDIGsMEKIGVV		1
ABCC2	ABCC2	Q92887	10q24.2	S1438-p	34498101	human	174.21	ABC_tran	TEAGGNLsIGQRQLL		1
ABCC2	ABCC2	Q92887	10q24.2	S1501-p	23078369	human	174.21		RLHTIMDsDKVMVLD			1
ABCC3	ABCC3	O15438	17q21.33	Y229-p	3729821	human	169.34		WFTKMAIyGyRHPLE			1
ABCC3	ABCC3	O15438	17q21.33	Y231-p	3729826	human	169.34		TKMAIyGyRHPLEEk			1
ABCC3	ABCC3	O15438	17q21.33	S281-p	27442787	human	169.34		AAPGkNAsGEDEVLL		2
ABCC3	ABCC3	O15438	17q21.33	S668-p	23078375	human	169.34	ABC_tran	GPVGCGKsSLVSALL			1
ABCC3	ABCC3	O15438	17q21.33	Y720-p	37051400	human	169.34	ABC_tran	KALNPKRyQQTLEAC		1
ABCC3	ABCC3	O15438	17q21.33	S767-p	55368178	human	169.34	ABC_tran	SLARAVYsDADIFLL		1
ABCC3	ABCC3	O15438	17q21.33	T882-p	11135506	human	169.34		EALLIEDtLsNHtDL			2
ABCC3	ABCC3	O15438	17q21.33	S884-p	11135919	human	169.34		LLIEDtLsNHtDLTD			4
ABCC3	ABCC3	O15438	17q21.33	T887-p	50830511	human	169.34		EDtLsNHtDLTDNDP		1
ABCC3	ABCC3	O15438	17q21.33	T896-p	34668952	human	169.34		LTDNDPVtYVVQKQF			1
ABCC3	ABCC3	O15438	17q21.33	S908-p	484915	human	169.34		KQFMRQLsALssDGE		11	6
ABCC3	ABCC3	O15438	17q21.33	S911-p	484916	human	169.34		MRQLsALssDGEGQG		8	5
ABCC3	ABCC3	O15438	17q21.33	S912-p	4717945	human	169.34		RQLsALssDGEGQGR		5	1
ABCC3	ABCC3	O15438	17q21.33	S1141-p	27442790	human	169.34	ABC_membrane	RQLKRLEsVSRSPIY		3
ABCC3	ABCC3	O15438	17q21.33	S1248-p	18006293	human	169.34		NWMIRMMsDLESNIV		2
ABCC4	ABCC4	O15439	13q32.1	Y45-p	473010	human	149.53		RLEEDDMySVLPEDR			1
ABCC4	ABCC4	O15439	13q32.1	S182-p	23078378	human	149.53	ABC_membrane	YRKALRLsNMAMGKT			1
ABCC4	ABCC4	O15439	13q32.1	S260-p	54413218	human	149.53	ABC_membrane	CFGKLFSsLRSkTAT		1
ABCC4	ABCC4	O15439	13q32.1	T269-p	54413222	human	149.53	ABC_membrane	RSkTATFtDARIRTM		1
ABCC4	ABCC4	O15439	13q32.1	T388-p	34651001	human	149.53		VSIRRIQtFLLLDEI			1
ABCC4	ABCC4	O15439	13q32.1	S404-p	22348202	human	149.53		QRNRQLPsDGKKMVH		4
ABCC4	ABCC4	O15439	13q32.1	S601-p	3072279	human	149.53		LQYLKAAsQILILkD		1
ABCC4	ABCC4	O15439	13q32.1	S629-p	27442793	human	149.53		kSGIDFGsLLkkDNE		4
ABCC4	ABCC4	O15439	13q32.1	T646-p	485589	human	149.53		EQPPVPGtPtLRNRt		30	14
ABCC4	ABCC4	O15439	13q32.1	T648-p	14735903	human	149.53		PPVPGtPtLRNRtFs		4	1
ABCC4	ABCC4	O15439	13q32.1	T653-p	31086433	human	149.53		tPtLRNRtFsESSVW		2
ABCC4	ABCC4	O15439	13q32.1	S655-p	4717694	human	149.53		tLRNRtFsESSVWsQ		3
ABCC4	ABCC4	O15439	13q32.1	S661-p	3850122	human	149.53		FsESSVWsQQsSRPs			1
ABCC4	ABCC4	O15439	13q32.1	S664-p	17550879	human	149.53		SSVWsQQsSRPsLkD		1
ABCC4	ABCC4	O15439	13q32.1	S668-p	4717700	human	149.53		sQQsSRPsLkDGALE		5
ABCC4	ABCC4	O15439	13q32.1	S676-p	31855002	human	149.53		LkDGALEsQDTENVP		1
ABCC4	ABCC4	O15439	13q32.1	T913-p	23078381	human	149.53	ABC_membrane	SSLQGLWtIRAYkAE			1
ABCC4	ABCC4	O15439	13q32.1	Y1016-p	55368182	human	149.53		SVERVIEyTDLEkEA		1
ABCC4	ABCC4	O15439	13q32.1	T1130-p	56650317	human	149.53	ABC_tran	EPVLFTGtMRkNLDP		1
ABCC4	ABCC4	O15439	13q32.1	Y1255-p	462897	human	149.53		DSGRLkEyDEPyVLL			2
ABCC4	ABCC4	O15439	13q32.1	Y1259-p	462898	human	149.53		LkEyDEPyVLLQNkE		2	6
ABCC5	ABCC5	O15440	3q27.1	Y10-p	2424935	human	160.66		DIDIGkEyIIPsPGy		3	51
ABCC5	ABCC5	O15440	3q27.1	S14-p	15417463	human	160.66		GkEyIIPsPGyRsVR		3	1
ABCC5	ABCC5	O15440	3q27.1	Y17-p	15228655	human	160.66		yIIPsPGyRsVRERT		1	19
ABCC5	ABCC5	O15440	3q27.1	S19-p	10999278	human	160.66		IPsPGyRsVRERTST		3	1
ABCC5	ABCC5	O15440	3q27.1	S60-p	31080952	human	160.66		AARAEGLsLDAsMHs		1	5
ABCC5	ABCC5	O15440	3q27.1	S64-p	34669190	human	160.66		EGLsLDAsMHsQLRI		2	10
ABCC5	ABCC5	O15440	3q27.1	S67-p	34669193	human	160.66		sLDAsMHsQLRILDE		3	13
ABCC5	ABCC5	O15440	3q27.1	T351-p	23078387	human	160.66	ABC_membrane	RRKCVAAtDERVQKM			1
ABCC5	ABCC5	O15440	3q27.1	S485-p	36125139	human	160.66		MIKNKPAsPHIKIEM		1
ABCC5	ABCC5	O15440	3q27.1	S501-p	4785037	human	160.66		NATLAWDsSHSsIQN		1
ABCC5	ABCC5	O15440	3q27.1	S505-p	3175004	human	160.66		AWDsSHSsIQNsPKL		10
ABCC5	ABCC5	O15440	3q27.1	S509-p	3175007	human	160.66		SHSsIQNsPKLtPKM		23	1
ABCC5	ABCC5	O15440	3q27.1	T513-p	3175010	human	160.66		IQNsPKLtPKMKKDK		7	2
ABCC5	ABCC5	O15440	3q27.1	S553-p	36126968	human	160.66		kGHLLLDsDERPsPE		1
ABCC5	ABCC5	O15440	3q27.1	S558-p	18908436	human	160.66		LDsDERPsPEEEEGk		5
ABCC5	ABCC5	O15440	3q27.1	S686-p	18908433	human	160.66	ABC_tran	GERGANLsGGQRQRI		2
ABCC5	ABCC5	O15440	3q27.1	T800-p	10827341	human	160.66		EINSKkEtSGSQkks			1
ABCC5	ABCC5	O15440	3q27.1	S807-p	10827345	human	160.66		tSGSQkksQDKGPKt			1
ABCC5	ABCC5	O15440	3q27.1	T814-p	10827349	human	160.66		sQDKGPKtGSVKKEk			1
ABCC5	ABCC5	O15440	3q27.1	Y1166-p	3974642	human	160.66		SVERINHyIKTLSLE		1
ABCC5	ABCC5	O15440	3q27.1	Y1202-p	472662	human	160.66		FENAEMRyRENLPLV			2
ABCC5	ABCC5	O15440	3q27.1	T1216-p	25279316	human	160.66	ABC_tran	VLkkVSFtIkPKEkI			1
ABCC5	ABCC5	O15440	3q27.1	S1268-p	23078384	human	160.66	ABC_tran	IGLADLRsKLSIIPQ			2
ABCC5	ABCC5	O15440	3q27.1	Y1423-p	40434085	human	160.66		SNDSSRFyAMFAAAE		1
ABCC6	ABCC6	O95255	16p13.11	S278-p	14567752	human	164.91		AFKRKGGsGMkAPET		1
ABCC6	ABCC6	O95255	16p13.11	S294-p	50830660	human	164.91		PFLRQEGsQWRPLLK		1
ABCC6	ABCC6	O95255	16p13.11	Y372-p	23078396	human	164.91	ABC_membrane	LFEQQNMyRLKVLQM			1
ABCC6	ABCC6	O95255	16p13.11	T491-p	34350120	human	164.91	ABC_membrane	KDSRARLtsSILRNS			1
ABCC6	ABCC6	O95255	16p13.11	S492-p	34350123	human	164.91	ABC_membrane	DSRARLtsSILRNSK			1
ABCC6	ABCC6	O95255	16p13.11	T652-p	23078393	human	164.91	ABC_tran	CLHRINLtVPQGCLL			1
ABCC6	ABCC6	O95255	16p13.11	S681-p	36275212	human	164.91	ABC_tran	SALLGELsKVEGFVS		1
ABCC6	ABCC6	O95255	16p13.11	S902-p	36250011	human	164.91		PEKDRTTsEAQTEVP		1
ABCC6	ABCC6	O95255	16p13.11	T1252-p	12426245	human	164.91		EAPWRLPtCAAQPPW			1
ABCC6	ABCC6	O95255	16p13.11	S1286-p	34499118	human	164.91	ABC_tran	PLAVQGVsFKIHAGE		1
ABCC6	ABCC6	O95255	16p13.11	S1310-p	23078390	human	164.91	ABC_tran	AGKSSLAsGLLRLQE		1	1
ABCC6	ABCC6	O95255	16p13.11	S1480-p	34350379	human	164.91		DKGQVAEsGSPAQLL			1
ABCC8	ABCC8	Q09428	11p15.1	S720-p	23078399	human	176.99	ABC_tran	GQVGCGKsSLLLAAL			1
ABCC8	ABCC8	Q09428	11p15.1	Y798-p	462058	human	176.99	ABC_tran	SPFNKQRyKMVIEAC			1
ABCC8	ABCC8	Q09428	11p15.1	T949-p	25279323	human	176.99		TVTERKAtEPPQGLS			1
ABCC8	ABCC8	Q09428	11p15.1	S1324-p	25279319	human	176.99		LLKTEAEsYEGLLAP			1
ABCC8	ABCC8	Q09428	11p15.1	Y1353-p	34372304	human	176.99		IQNLSVRyDssLKPV			1
ABCC8	ABCC8	Q09428	11p15.1	S1355-p	34372307	human	176.99		NLSVRyDssLKPVLK			1
ABCC8	ABCC8	Q09428	11p15.1	S1356-p	34372310	human	176.99		LSVRyDssLKPVLKH			1
ABCC9	ABCC9	O60706	12p12.1	T170-p	50772410	human	174.22	TM	SNLRFCItGMMVILN		1
ABCC9	ABCC9	O60706	12p12.1	S237-p	23078402	human	174.22		WMNTLIIsAHKKPID			3
ABCC9	ABCC9	O60706	12p12.1	T771-p	23078408	human	174.22	ABC_tran	ATVEENItFGSPFNK			1
ABCC9	ABCC9	O60706	12p12.1	Y1321-p	34606304	human	174.22		IHDLCVRyENNLKPV			1
ABCC9	ABCC9	O60706	12p12.1	S1350-p	4936845	human	174.22	ABC_tran	GICGRTGsGKSSLSL			1
ABCC9	ABCC9	O60706	12p12.1	S1378-p	4936851	human	174.22	ABC_tran	VIDGIDIsKLPLHTL			1
ABCC9	ABCC9	O60706	12p12.1	T1414-p	23078405	human	174.22	ABC_tran	LDPECKCtDDRLWEA			1
ABCD1	ABCD1	P33897	Xq28	S58-p	31878457	human	82.94		GEPTQEAsGVAAAKA		1
ABCD1	ABCD1	P33897	Xq28	Y337-p	28736737	human	82.94	ABC_membrane_2; TM	LEQFLMKyVWSASGL		1
ABCD1	ABCD1	P33897	Xq28	Y357-p	23078411	human	82.94		PIITATGysEsDAEA			1
ABCD1	ABCD1	P33897	Xq28	S358-p	25279327	human	82.94		IITATGysEsDAEAV			1
ABCD1	ABCD1	P33897	Xq28	S360-p	25279330	human	82.94		TATGysEsDAEAVKK			1
ABCD1	ABCD1	P33897	Xq28	S453-p	29575862	human	82.94		GSGTIGRsGVRVEGP			1
ABCD1	ABCD1	P33897	Xq28	S733-p	3189823	human	82.94		PAHVPAPsPQGPGGL		6
ABCD2	ABCD2	Q9UBJ2	12q12	T71-p	34370724	human	83.23		EILHCTEtICEKPSP			1
ABCD2	ABCD2	Q9UBJ2	12q12	T186-p	34367013	human	83.23	ABC_membrane_2	LVDHAYEtYFTNQTY			1
ABCD2	ABCD2	Q9UBJ2	12q12	T390-p	36275215	human	83.23		SERTEAFttARNLLA		1
ABCD2	ABCD2	Q9UBJ2	12q12	T391-p	36275214	human	83.23		ERTEAFttARNLLAS		1
ABCD2	ABCD2	Q9UBJ2	12q12	Y410-p	36275213	human	83.23		IERIMSSykEVtELA		1
ABCD2	ABCD2	Q9UBJ2	12q12	T414-p	479993	human	83.23		MSSykEVtELAGYTA			1
ABCD2	ABCD2	Q9UBJ2	12q12	Y424-p	465082	human	83.23		AGYTARVyNMFWVFD			1
ABCD2	ABCD2	Q9UBJ2	12q12	S449-p	23078414	human	83.23		AVIQESEsHSKNGAK			1
ABCD2	ABCD2	Q9UBJ2	12q12	S462-p	23078417	human	83.23		AKVELPLsDTLAIKG			2
ABCD2	ABCD2	Q9UBJ2	12q12	Y670-p	3665580	human	83.23		HRPSLWKyHTHLLQF			1
ABCD3	ABCD3	P28288	1p21.3	S40-p	36136909	human	75.48		LGLHGkksGkPPLQN		3
ABCD3	ABCD3	P28288	1p21.3	S65-p	23133506	human	75.48	ABC_membrane_2	VVDkVFFsRLIQILK			4
ABCD3	ABCD3	P28288	1p21.3	S95-p	23133509	human	75.48	ABC_membrane_2; TM	LIAVMLVsRTYCDVW			2
ABCD3	ABCD3	P28288	1p21.3	Y145-p	2525658	human	75.48	ABC_membrane_2; TM	LVNNFLKyGLNELKL		1
ABCD3	ABCD3	P28288	1p21.3	Y163-p	4136974	human	75.48	ABC_membrane_2	VRLTKYLyEEYLQAF			1
ABCD3	ABCD3	P28288	1p21.3	Y173-p	4136980	human	75.48	ABC_membrane_2	YLQAFTYyKMGNLDN			1
ABCD3	ABCD3	P28288	1p21.3	Y357-p	55371561	human	75.48		HSELLEDyyQsGRML		1
ABCD3	ABCD3	P28288	1p21.3	Y358-p	55371565	human	75.48		SELLEDyyQsGRMLL		1
ABCD3	ABCD3	P28288	1p21.3	S360-p	55371569	human	75.48		LLEDyyQsGRMLLRM		1
ABCD3	ABCD3	P28288	1p21.3	T388-p	23133512	human	75.48		MTRLAGFtARITELM			1
ABCD3	ABCD3	P28288	1p21.3	T449-p	55371573	human	75.48		FDHVPLAtPNGDVLI		1
ABCD3	ABCD3	P28288	1p21.3	Y525-p	18013968	human	75.48	ABC_tran	TLRDQVIyPDGREDQ		1
ABCD3	ABCD3	P28288	1p21.3	Y545-p	55371577	human	75.48	ABC_tran	SDLVLkEyLDNVQLG		1
ABCD3	ABCD3	P28288	1p21.3	S572-p	55371581	human	75.48	ABC_tran	QDWMDVLsGGEkQRM		1
ABCD3	ABCD3	P28288	1p21.3	Y635-p	3800658	human	75.48		SLWkHHEyyLHMDGR			1
ABCD3	ABCD3	P28288	1p21.3	Y636-p	3800664	human	75.48		LWkHHEyyLHMDGRG			1
ABCD3	ABCD3	P28288	1p21.3	Y645-p	3800670	human	75.48		HMDGRGNyEFKQITE			1
ABCD3	ABCD3	P28288	1p21.3	T654-p	56653892	human	75.48		FKQITEDtVEFGs__		1
ABCD3	ABCD3	P28288	1p21.3	S659-p	468480	human	75.48		EDtVEFGs_______		1
ABCD4	ABCD4	O14678	14q24.3	T81-p	23078426	human	68.6	ABC_membrane_2; TM	KDLEGFKtLTFLAVM			1
ABCD4	ABCD4	O14678	14q24.3	T116-p	56649846	human	68.6	ABC_membrane_2	VSWRKDLtEHLHRLY		1
ABCD4	ABCD4	O14678	14q24.3	S398-p	23078420	human	68.6		RVSISAPssDkPLIK			1
ABCD4	ABCD4	O14678	14q24.3	S399-p	23078423	human	68.6		VSISAPssDkPLIKD			1
ABCE1	ABCE1	P61221	4q31.21	T42-p	27442797	human	67.31		GkLCIEVtPQsKIAW		6
ABCE1	ABCE1	P61221	4q31.21	S45-p	31873892	human	67.31		CIEVtPQsKIAWISE		1
ABCE1	ABCE1	P61221	4q31.21	S71-p	23078435	human	67.31	Fer4	kCPFGALsIVNLPSN			1
ABCE1	ABCE1	P61221	4q31.21	T111-p	23078438	human	67.31	ABC_tran	EVLGLVGtNGIGksT			1
ABCE1	ABCE1	P61221	4q31.21	S117-p	34367404	human	67.31	ABC_tran	GtNGIGksTALkILA			1
ABCE1	ABCE1	P61221	4q31.21	Y155-p	55373649	human	67.31	ABC_tran	RGSELQNyFTkILED		1
ABCE1	ABCE1	P61221	4q31.21	T183-p	18006296	human	67.31	ABC_tran	IPkAAkGtVGSILDR		1
ABCE1	ABCE1	P61221	4q31.21	S218-p	23078429	human	67.31	ABC_tran	ERNVEDLsGGELQRF		1	1
ABCE1	ABCE1	P61221	4q31.21	S328-p	10825457	human	67.31		NLRFrDAsLVFkVAE		6	3
ABCE1	ABCE1	P61221	4q31.21	Y411-p	23078441	human	67.31	ABC_tran	VPVLNVSykPQKIsP			1
ABCE1	ABCE1	P61221	4q31.21	S417-p	31081367	human	67.31	ABC_tran	SykPQKIsPkSTGsV		1
ABCE1	ABCE1	P61221	4q31.21	S423-p	14702706	human	67.31	ABC_tran	IsPkSTGsVRQLLHE		1
ABCE1	ABCE1	P61221	4q31.21	S547-p	36129223	human	67.31		SkNTVANsPQtLLAG		1
ABCE1	ABCE1	P61221	4q31.21	T550-p	31088298	human	67.31		TVANsPQtLLAGMNK		1
ABCE1	ABCE1	P61221	4q31.21	S582-p	27442800	human	67.31		PRINkLNsIkDVEQK		3
ABCE1	ABCE1	P61221	4q31.21	S591-p	23078432	human	67.31		kDVEQKksGNyFFLD		1	1
ABCE1	ABCE1	P61221	4q31.21	Y594-p	467048	human	67.31		EQKksGNyFFLDD__		1	10
ABCF1	ABCF1	Q8NE71	6p21.33	S20-p	3206742	human	95.93		EWIGDGEstsPsDkV		3	1
ABCF1	ABCF1	Q8NE71	6p21.33	T21-p	14569384	human	95.93		WIGDGEstsPsDkVV		1
ABCF1	ABCF1	Q8NE71	6p21.33	S22-p	483360	human	95.93		IGDGEstsPsDkVVK		23	2
ABCF1	ABCF1	Q8NE71	6p21.33	S24-p	3206745	human	95.93		DGEstsPsDkVVKKG		10
ABCF1	ABCF1	Q8NE71	6p21.33	S105-p	454453	human	95.93		MERLKKLsVPtsDEE		38	3
ABCF1	ABCF1	Q8NE71	6p21.33	T108-p	453459	human	95.93		LKKLsVPtsDEEDEV		50	8
ABCF1	ABCF1	Q8NE71	6p21.33	S109-p	453457	human	95.93		KKLsVPtsDEEDEVP	1	62	8
ABCF1	ABCF1	Q8NE71	6p21.33	S140-p	454452	human	95.93		AALIQDQsEEEEEEE	1	30
ABCF1	ABCF1	Q8NE71	6p21.33	S166-p	3206739	human	95.93		NRINkAVsEEQQPAL		21
ABCF1	ABCF1	Q8NE71	6p21.33	S228-p	453458	human	95.93		AKKAEQGsEEEGEGE		45	113
ABCF1	ABCF1	Q8NE71	6p21.33	S244-p	18908439	human	95.93		EEEEGGEsKADDPyA		2
ABCF1	ABCF1	Q8NE71	6p21.33	Y250-p	3557582	human	95.93		EsKADDPyAHLskKE		2	75
ABCF1	ABCF1	Q8NE71	6p21.33	S254-p	15417466	human	95.93		DDPyAHLskKEKKKL		1	4
ABCF1	ABCF1	Q8NE71	6p21.33	Y267-p	10941656	human	95.93		KLKkQMEyERQVAsL		1	9
ABCF1	ABCF1	Q8NE71	6p21.33	S273-p	23078444	human	95.93		EyERQVAsLkAANAA			1
ABCF1	ABCF1	Q8NE71	6p21.33	S287-p	3851121	human	95.93		AENDFSVsQAEMSSR		1	1
ABCF1	ABCF1	Q8NE71	6p21.33	Y332-p	25728719	human	95.93	ABC_tran	YIVAGRRyGLVGPNG			1
ABCF1	ABCF1	Q8NE71	6p21.33	T343-p	23078450	human	95.93	ABC_tran	GPNGKGKttLLkHIA			1
ABCF1	ABCF1	Q8NE71	6p21.33	T344-p	23078453	human	95.93	ABC_tran	PNGKGKttLLkHIAN			1
ABCF1	ABCF1	Q8NE71	6p21.33	T407-p	23078456	human	95.93	ABC_tran	QLEQGDDtAAERLEk		1	1
ABCF1	ABCF1	Q8NE71	6p21.33	Y416-p	3542612	human	95.93	ABC_tran	AERLEkVyEELRAtG		1	66
ABCF1	ABCF1	Q8NE71	6p21.33	T422-p	18006299	human	95.93	ABC_tran	VyEELRAtGAAAAEA		1	2
ABCF1	ABCF1	Q8NE71	6p21.33	Y551-p	23078459	human	95.93	ABC_tran_Xtn	QKELLkQyEKQEKKL			2
ABCF1	ABCF1	Q8NE71	6p21.33	T580-p	27908629	human	95.93	ABC_tran_Xtn	kQTkEALtRkQQKCR		1
ABCF1	ABCF1	Q8NE71	6p21.33	S595-p	482053	human	95.93	ABC_tran_Xtn	RkNQDEEsQEAPELL		13	2
ABCF1	ABCF1	Q8NE71	6p21.33	S621-p	31906506	human	95.93		FPDPPPLsPPVLGLH		5
ABCF1	ABCF1	Q8NE71	6p21.33	S652-p	23078447	human	95.93	ABC_tran	DFGIDMDsRICIVGP			1
ABCF1	ABCF1	Q8NE71	6p21.33	S665-p	14569372	human	95.93	ABC_tran	GPNGVGKstLLLLLt			1
ABCF1	ABCF1	Q8NE71	6p21.33	T666-p	14569375	human	95.93	ABC_tran	PNGVGKstLLLLLtG		1
ABCF1	ABCF1	Q8NE71	6p21.33	T672-p	33526961	human	95.93	ABC_tran	stLLLLLtGKLtPtH		1
ABCF1	ABCF1	Q8NE71	6p21.33	T676-p	14569378	human	95.93	ABC_tran	LLLtGKLtPtHGEMR		1
ABCF1	ABCF1	Q8NE71	6p21.33	T678-p	14569381	human	95.93	ABC_tran	LtGKLtPtHGEMRKN		2
ABCF1	ABCF1	Q8NE71	6p21.33	Y710-p	55377387	human	95.93	ABC_tran	MEETPTEyLQRGFNL		1
ABCF2	ABCF2	Q9UG63	7q36.1	S125-p	18908445	human	71.29	ABC_tran	GLNGIGKsMLLsAIG		1
ABCF2	ABCF2	Q9UG63	7q36.1	S129-p	31878001	human	71.29	ABC_tran	IGKsMLLsAIGkREV		1
ABCF2	ABCF2	Q9UG63	7q36.1	Y145-p	3663397	human	71.29	ABC_tran	IPEHIDIyHLTREMP		1	1
ABCF2	ABCF2	Q9UG63	7q36.1	T218-p	27442803	human	71.29	ABC_tran	ILHGLGFtPAMQRKK		3
ABCF2	ABCF2	Q9UG63	7q36.1	Y306-p	465083	human	71.29	ABC_tran_Xtn	HNKKLkYyTGNYDQY			1
ABCF2	ABCF2	Q9UG63	7q36.1	Y341-p	22640998	human	71.29	ABC_tran_Xtn	QIAHMkNyIARFGHG			4
ABCF2	ABCF2	Q9UG63	7q36.1	S349-p	476593	human	71.29	ABC_tran_Xtn	IARFGHGsAkLARQA		3
ABCF2	ABCF2	Q9UG63	7q36.1	S369-p	41285119	human	71.29	ABC_tran_Xtn	TLQkMMAsGLtERVV		1
ABCF2	ABCF2	Q9UG63	7q36.1	T372-p	41285122	human	71.29	ABC_tran_Xtn	kMMAsGLtERVVsDk		1
ABCF2	ABCF2	Q9UG63	7q36.1	S377-p	41285125	human	71.29	ABC_tran_Xtn	GLtERVVsDkTLSFy		1
ABCF2	ABCF2	Q9UG63	7q36.1	Y384-p	23078465	human	71.29		sDkTLSFyFPPCGKI			1
ABCF2	ABCF2	Q9UG63	7q36.1	T406-p	23078462	human	71.29		QNVSFKYtKDGPCIY			1
ABCF2	ABCF2	Q9UG63	7q36.1	Y465-p	462208	human	71.29	ABC_tran	SHVkIGRyHQHLQEQ			8
ABCF2	ABCF2	Q9UG63	7q36.1	Y482-p	462209	human	71.29	ABC_tran	LDLSPLEyMMKCyPE			8
ABCF2	ABCF2	Q9UG63	7q36.1	Y487-p	457776	human	71.29	ABC_tran	LEyMMKCyPEIKEKE			8
ABCF2	ABCF2	Q9UG63	7q36.1	S512-p	31088673	human	71.29	ABC_tran	LTGkQQVsPIRNLsD		2
ABCF2	ABCF2	Q9UG63	7q36.1	S518-p	18006302	human	71.29	ABC_tran	VsPIRNLsDGQkCRV		1
ABCF2	ABCF2	Q9UG63	7q36.1	S607-p	56667024	human	71.29		AYkEHLKskLVDEEP		1
ABCF2	ABCF2	Q9UG63	7q36.1	T617-p	18908442	human	71.29		VDEEPQLtkRTHNV_		1
ABCF2	ABCF2 iso2	Q9UG63-2	7q36.1	T620-p	22871900	human	72.44		EPQLTKRtHNVCtLt			1
ABCF2	ABCF2 iso2	Q9UG63-2	7q36.1	T625-p	22871902	human	72.44		KRtHNVCtLtLAsLP			1
ABCF2	ABCF2 iso2	Q9UG63-2	7q36.1	T627-p	22871901	human	72.44		tHNVCtLtLAsLPRP			1
ABCF2	ABCF2 iso2	Q9UG63-2	7q36.1	S630-p	22871903	human	72.44		VCtLtLAsLPRP___			1
ABCF3	ABCF3	Q9NUQ8	3q27.1	T3-p	41285128	human	79.74		_____MAtCAEILRS		1
ABCF3	ABCF3	Q9NUQ8	3q27.1	S79-p	22780814	human	79.74		LRLAEPQsQGNsQVL		1	7
ABCF3	ABCF3	Q9NUQ8	3q27.1	S83-p	22780817	human	79.74		EPQsQGNsQVLLDAP		3	7
ABCF3	ABCF3	Q9NUQ8	3q27.1	T97-p	25279333	human	79.74		PIQLSkItENyDCGt			1
ABCF3	ABCF3	Q9NUQ8	3q27.1	Y100-p	467056	human	79.74		LSkItENyDCGtKLP		1	47
ABCF3	ABCF3	Q9NUQ8	3q27.1	T104-p	23078468	human	79.74		tENyDCGtKLPGLLk			1
ABCF3	ABCF3	Q9NUQ8	3q27.1	S115-p	38488027	human	79.74		GLLkREQssTVNAKK		1
ABCF3	ABCF3	Q9NUQ8	3q27.1	S116-p	5830002	human	79.74		LLkREQssTVNAKKL			1
ABCF3	ABCF3	Q9NUQ8	3q27.1	S155-p	31085518	human	79.74		PLVLEEAsAsQAGsR		2
ABCF3	ABCF3	Q9NUQ8	3q27.1	S157-p	31087510	human	79.74		VLEEAsAsQAGsRKE		1
ABCF3	ABCF3	Q9NUQ8	3q27.1	S161-p	31083834	human	79.74		AsAsQAGsRKESRLE		3
ABCF3	ABCF3	Q9NUQ8	3q27.1	T218-p	25279336	human	79.74	ABC_tran	RNGLGKTtLLKMLAt			1
ABCF3	ABCF3	Q9NUQ8	3q27.1	T225-p	18006305	human	79.74	ABC_tran	tLLKMLAtRSLRVPA		1
ABCF3	ABCF3	Q9NUQ8	3q27.1	T272-p	18006308	human	79.74	ABC_tran	LRRERELtAQIAAGR		1
ABCF3	ABCF3	Q9NUQ8	3q27.1	S283-p	3206493	human	79.74	ABC_tran	AAGRAEGsEAAELAE		4	1
ABCF3	ABCF3	Q9NUQ8	3q27.1	Y427-p	22776802	human	79.74	ABC_tran_Xtn	LLNQQREyEAQQQyR			10
ABCF3	ABCF3	Q9NUQ8	3q27.1	Y433-p	23078471	human	79.74	ABC_tran_Xtn	EyEAQQQyRQHIQVF			2
ABCF3	ABCF3	Q9NUQ8	3q27.1	S452-p	3925170	human	79.74	ABC_tran_Xtn	RYNANRAsQVQSkLK		1	4
ABCG1	ABCG1	P45844	21q22.3	T99-p	23078477	human	75.59		WRKKGYktLLkGIsG			1
ABCG1	ABCG1	P45844	21q22.3	S105-p	23078474	human	75.59	ABC_tran	ktLLkGIsGkFNSGE			1
ABCG1	ABCG1 iso2	P45844-2	21q22.3	T23-p	23078480	human	75.38		SASSLLDtVtNASSY			1
ABCG1	ABCG1 iso2	P45844-2	21q22.3	T25-p	23078482	human	75.38		SSLLDtVtNASSYSA			1
ABCG1	ABCG1 iso8	P45844-8	21q22.3	T84-p	36418002	human	86.63		HEEKAVLtVFTGTAT		1
ABCG2	ABCG2	Q9UNQ0	4q22.1	S50-p	25279339	human	72.31		CYRVKLKsGFLPCRK			1
ABCG2	ABCG2	Q9UNQ0	4q22.1	S100-p	18006311	human	72.31	ABC_tran	LAARKDPsGLsGDVL		1
ABCG2	ABCG2	Q9UNQ0	4q22.1	S103-p	18006314	human	72.31	ABC_tran	RKDPsGLsGDVLING		1
ABCG2	ABCG2	Q9UNQ0	4q22.1	S143-p	23078484	human	72.31	ABC_tran	VRENLQFsAALRLAT			1
ABCG2	ABCG2	Q9UNQ0	4q22.1	S187-p	3959611	human	72.31	ABC_tran	TQFIRGVsGGERKRt			3
ABCG2	ABCG2	Q9UNQ0	4q22.1	T194-p	9216762	human	72.31	ABC_tran	sGGERKRtsIGMELI			1
ABCG2	ABCG2	Q9UNQ0	4q22.1	S195-p	3959616	human	72.31	ABC_tran	GGERKRtsIGMELIT			2
ABCG2	ABCG2	Q9UNQ0	4q22.1	S353-p	36133579	human	72.31		KAELHQLsGGEkKKK		1
ABCG2	ABCG2	Q9UNQ0	4q22.1	T362-p	1818104	human	72.31		GEkKKKItVFKEISY	1
ABCG2	ABCG2	Q9UNQ0	4q22.1	Y464-p	34606523	human	72.31	ABC2_membrane	HEYISGYyRVSSYFL			1
ABCG4	ABCG4	Q9H172	11q23.3	Y567-p	5629615	human	71.9	ABC2_membrane	TYLQWSSyLSyVRyG			1
ABCG4	ABCG4	Q9H172	11q23.3	Y570-p	5629621	human	71.9	ABC2_membrane	QWSSyLSyVRyGFEG			1
ABCG4	ABCG4	Q9H172	11q23.3	Y573-p	5629627	human	71.9	ABC2_membrane	SyLSyVRyGFEGVIL			1
ABCG4	ABCG4	Q9H172	11q23.3	Y583-p	5629633	human	71.9	ABC2_membrane	EGVILTIyGMERGDL			1
ABCG5	ABCG5	Q9H222	2p21	S12-p	23078487	human	72.5		SSLTPGGsMGLQVNR			1
ABCG5	ABCG5	Q9H222	2p21	T108-p	23078489	human	72.5	ABC_tran	GRLGRAGtFLGEVyV			1
ABCG5	ABCG5	Q9H222	2p21	Y114-p	23078492	human	72.5	ABC_tran	GtFLGEVyVNGRALR			1
ABCG5	ABCG5	Q9H222	2p21	S202-p	25279342	human	72.5	ABC_tran	TGERRRVsIAAQLLQ			1
ABCG5	ABCG5	Q9H222	2p21	T338-p	34360892	human	72.5		KSAICHKtLKNIERM			1
ABCG5	ABCG5	Q9H222	2p21	T350-p	50772414	human	72.5		ERMKHLKtLPMVPFK		1
ABCG8	ABCG8	Q9H221	2p21	T166-p	50772420	human	75.68	ABC_tran	PNLTVREtLAFIAQM		1
ABCG8	ABCG8	Q9H221	2p21	Y209-p	50772423	human	75.68	ABC_tran	DTRVGNMyVRGLsGG		1
ABCG8	ABCG8	Q9H221	2p21	S214-p	50772417	human	75.68	ABC_tran	NMyVRGLsGGERRRV		1
ABCG8	ABCG8	Q9H221	2p21	Y314-p	25279345	human	75.68		IGYPCPRysNPADFY			1
ABCG8	ABCG8	Q9H221	2p21	S315-p	25279348	human	75.68		GYPCPRysNPADFYV			1
ABCG8	ABCG8	Q9H221	2p21	T325-p	25279351	human	75.68		ADFYVDLtSIDRRsR			1
ABCG8	ABCG8	Q9H221	2p21	S331-p	23078495	human	75.68		LtSIDRRsREQELAT			2
ABHD1	ABHD1	Q96SE0	2p23.3	Y291-p	23078504	human	45.21	Abhydrolase_1	IRQFDERytsVAFGY			2
ABHD1	ABHD1	Q96SE0	2p23.3	T292-p	23078501	human	45.21	Abhydrolase_1	RQFDERytsVAFGYQ			1
ABHD1	ABHD1	Q96SE0	2p23.3	S293-p	23078498	human	45.21	Abhydrolase_1	QFDERytsVAFGYQD			2
ABHD1	ABHD1	Q96SE0	2p23.3	Y304-p	3729970	human	45.21	Abhydrolase_1	GYQDCVTyyKAASPR			1
ABHD1	ABHD1	Q96SE0	2p23.3	Y305-p	3729975	human	45.21	Abhydrolase_1	YQDCVTyyKAASPRT			1
ABHD10	ABHD10	Q9NUJ1	3q13.2	S17-p	34366053	human	33.93		AAWVPCRsWGWAAVP			1
ABHD10	ABHD10	Q9NUJ1	3q13.2	S32-p	34366056	human	33.93		FGPHRGLsVLLARIP			3
ABHD10	ABHD10	Q9NUJ1	3q13.2	S75-p	18908448	human	33.93		YkkLKGKsPGIIFIP		1
ABHD10	ABHD10	Q9NUJ1	3q13.2	Y87-p	3692516	human	33.93	Abhydrolase_1	FIPGYLSyMNGTKAL			1
ABHD10	ABHD10	Q9NUJ1	3q13.2	Y112-p	462194	human	33.93	Abhydrolase_1	HACIRFDySGVGSsD			14
ABHD10	ABHD10	Q9NUJ1	3q13.2	S118-p	55379558	human	33.93	Abhydrolase_1	DySGVGSsDGNSEES		1
ABHD10	ABHD10	Q9NUJ1	3q13.2	Y215-p	465067	human	33.93		KYSEEGVyNVQYSFI		2	5
ABHD10	ABHD10	Q9NUJ1	3q13.2	S233-p	51390919	human	33.93		EHHCLLHsPIPVNCP		1
ABHD11	ABHD11	Q8NFV4	7q11.23	S9-p	23078507	human	34.69		RAGQQLAsMLRWTRA			1
ABHD11	ABHD11	Q8NFV4	7q11.23	Y57-p	56663992	human	34.69		PRPLPLSyRLLDGEA		1
ABHD11	ABHD11	Q8NFV4	7q11.23	S196-p	50772426	human	34.69	Abhydrolase_6	IADELPRsRARkLAD		2
ABHD11	ABHD11	Q8NFV4	7q11.23	T221-p	34365241	human	34.69	Abhydrolase_6	AVRQHLLtNLVEVDG			1
ABHD12	ABHD12	Q8N2K0	20p11.21	T5-p	27442806	human	45.1		___MRKRtEPVALEH		1
ABHD12	ABHD12	Q8N2K0	20p11.21	T43-p	36133812	human	45.1		LKQNLRLtGPAAAEP		1
ABHD12	ABHD12	Q8N2K0	20p11.21	Y110-p	465376	human	45.1		LNFVRVPyFIDLKKP			1
ABHD12	ABHD12	Q8N2K0	20p11.21	S195-p	55377242	human	45.1	Hydrolase_4	ELYKVLSsLGYHVVT		1
ABHD12	ABHD12	Q8N2K0	20p11.21	S235-p	23078509	human	45.1	Hydrolase_4	FDWIkARsGDNPVyI			1
ABHD12	ABHD12	Q8N2K0	20p11.21	Y241-p	23078521	human	45.1	Hydrolase_4	RsGDNPVyIWGHsLG			1
ABHD12	ABHD12	Q8N2K0	20p11.21	S246-p	23078512	human	45.1	Hydrolase_4	PVyIWGHsLGtGVAt			1
ABHD12	ABHD12	Q8N2K0	20p11.21	T249-p	23078515	human	45.1	Hydrolase_4	IWGHsLGtGVAtNLV			1
ABHD12	ABHD12	Q8N2K0	20p11.21	T253-p	23078518	human	45.1	Hydrolase_4	sLGtGVAtNLVRRLC			1
ABHD12	ABHD12	Q8N2K0	20p11.21	S273-p	55377246	human	45.1	Hydrolase_4	PDALILEsPFTNIRE		1
ABHD12	ABHD12	Q8N2K0	20p11.21	Y345-p	11154633	human	45.1		FQLGRKLySIAAPAR			1
ABHD12B	ABHD12B	Q7Z5M8	14q22.1	T96-p	56662012	human	40.78		PELKIPHtVNFYLRV		1
ABHD12B	ABHD12B	Q7Z5M8	14q22.1	T306-p	23078524	human	40.78		LHGEDDRtVPLEyGK			1
ABHD12B	ABHD12B	Q7Z5M8	14q22.1	Y311-p	23078526	human	40.78		DRtVPLEyGKKLYEI			1
ABHD13	ABHD13	Q7L211	13q33.3	S260-p	50772429	human	38.55		ISQCRMPsLFISGLs		1
ABHD13	ABHD13	Q7L211	13q33.3	S267-p	50772433	human	38.55		sLFISGLsDQLIPPV		1
ABHD14A	ABHD14A	Q9BUJ0	3p21.2	T145-p	23078528	human	29.76	Abhydrolase_6	APSkEAStEAGRAAL			1
ABHD14B	ABHD14B	Q96IU4	3p21.2	S91-p	34505644	human	22.35	Abhydrolase_6	IGELAPGsFLAAVVD		1
ABHD14B	ABHD14B	Q96IU4	3p21.2	Y147-p	10422104	human	22.35		DKINAANyASVkTPA		1	1
ABHD15	ABHD15	Q6UXT9	17q11.2	S203-p	28737500	human	51.77	Hydrolase_4	HHGCPLVsPRLQPFG		1
ABHD15	ABHD15	Q6UXT9	17q11.2	S313-p	29575882	human	51.77	Hydrolase_4	SRLFRSRsLREFEEA		1
ABHD15	ABHD15	Q6UXT9	17q11.2	T416-p	25279354	human	51.77		LESFRALtEFFRTEE			1
ABHD15	ABHD15	Q6UXT9	17q11.2	S434-p	9159765	human	51.77		GLSRHRAsFLGGRRr		6	8
ABHD15	ABHD15	Q6UXT9	17q11.2	S452-p	31889425	human	51.77		LQRREVSsSSNLEEI		1
ABHD16B	ABHD16B	Q9H3Z7	20q13.33	T66-p	25285214	human	52.55		VWLLRDEtLGGDALG			1
ABHD16B	ABHD16B	Q9H3Z7	20q13.33	Y112-p	987509	human	52.55		SLGRWLVyPGSVSLM			1
ABHD16B	ABHD16B	Q9H3Z7	20q13.33	Y138-p	987513	human	52.55		QERLVERyHGRRAKL			1
ABHD16B	ABHD16B	Q9H3Z7	20q13.33	T271-p	23088603	human	52.55	Abhydrolase_1	GALVLDAtFDDLVPL			1
ABHD16B	ABHD16B	Q9H3Z7	20q13.33	Y356-p	23088606	human	52.55	Abhydrolase_1	LRLLEHRyPVVMARE			1
ABHD17A	ABHD17A	Q96GS6	19p13.3	S5-p	23104325	human	33.99		___MNGLsLsELCCL			1
ABHD17A	ABHD17A	Q96GS6	19p13.3	S7-p	23104327	human	33.99		_MNGLsLsELCCLFC			1
ABHD17A	ABHD17A	Q96GS6	19p13.3	T55-p	23104329	human	33.99		AGAAPLGtLRASSGA			3
ABHD17A	ABHD17A	Q96GS6	19p13.3	S307-p	14159970	human	33.99		FISQELPsQRA____		2
ABHD18	ABHD18	Q0P651	4q28.2	T255-p	11093050	human	46.95	DUF2048	TSSADkLtNLNLVSR			1
ABHD18	ABHD18	Q0P651	4q28.2	S284-p	11093054	human	46.95	DUF2048	PADCHNSsKTSVSAT			1
ABHD18	ABHD18	Q0P651	4q28.2	Y317-p	486471	human	46.95	DUF2048	LSTNkSGyTSRNPQS		1
ABHD18	ABHD18	Q0P651	4q28.2	Y397-p	36840219	human	46.95	DUF2048	WPGCEIRyLEGGHIS		1
ABHD2	ABHD2	P08910	15q26.1	Y27-p	25279357	human	48.31	TM	AAVAAVLyVIVRCLN			1
ABHD2	ABHD2	P08910	15q26.1	S49-p	25279360	human	48.31		PDLYFQDsGLsRFLL			1
ABHD2	ABHD2	P08910	15q26.1	S52-p	25279363	human	48.31		YFQDsGLsRFLLkSC			1
ABHD2	ABHD2	P08910	15q26.1	T63-p	23078531	human	48.31		LkSCPLLtkEYIPPL			1
ABHD2	ABHD2	P08910	15q26.1	Y83-p	10280247	human	48.31		GHIQTALyGkMGRVR			2
ABHD2	ABHD2	P08910	15q26.1	Y334-p	25656000	human	48.31	Abhydrolase_1	MRYLHRIyVPLMLVN			1
ABHD2	ABHD2	P08910	15q26.1	S415-p	4781649	human	48.31		ERNkLQCsDTEQVEA		3
ABHD3	ABHD3	Q8WU67	18q11.2	Y156-p	40434088	human	46.01	Abhydrolase_1	TGTSKESyILHMIHL		1
ABHD3	ABHD3	Q8WU67	18q11.2	Y169-p	40434091	human	46.01	Abhydrolase_1	HLSEELGyRCVVFNN		1
ABHD4	ABHD4	Q8TB40	14q11.2	S146-p	23078534	human	38.79	Abhydrolase_1	SMILLGHsLGGFLAT			1
ABHD4	ABHD4	Q8TB40	14q11.2	Y309-p	3728524	human	38.79	Abhydrolase_1	KMQRPDSyVRDMEIK			1
ABHD5	ABHD5	Q8WTS1	3p21.33	Y236-p	25279375	human	39.1	Abhydrolase_1	RPDFKRKySSMFEDD			1
ABHD8	ABHD8	Q96I13	19p13.11	S138-p	11551200	human	47.33		LAPGSAGsGSGsGsG		1
ABHD8	ABHD8	Q96I13	19p13.11	S142-p	23078537	human	47.33		SAGsGSGsGsGGRRR			1
ABHD8	ABHD8	Q96I13	19p13.11	S144-p	23078539	human	47.33		GsGSGsGsGGRRRRA			1
EPHX3	ABHD9	Q9H6B9	19p13.12	Y39-p	9810579	human	40.91		ALVAAAVyGCIALTH			1
EPHX3	ABHD9	Q9H6B9	19p13.12	S218-p	56667027	human	40.91	Abhydrolase_6	HISQFFRsHyMFLFQ		1
EPHX3	ABHD9	Q9H6B9	19p13.12	Y220-p	56667030	human	40.91	Abhydrolase_6	SQFFRsHyMFLFQLP		1
EPHX3	ABHD9	Q9H6B9	19p13.12	T297-p	55379202	human	40.91	Abhydrolase_6	LEPQELTtPTLLLWG		1
EPHX3	ABHD9	Q9H6B9	19p13.12	T308-p	50772437	human	40.91	Abhydrolase_6	LLWGEKDtyLELGLV		1
EPHX3	ABHD9	Q9H6B9	19p13.12	Y309-p	50772440	human	40.91	Abhydrolase_6	LWGEKDtyLELGLVE		1
ABI1	Abi-1	Q8IZP0	10p12.1	Y23-p	456322	human	55.08		KRALIESyQNLTRVA		3	148
ABI1	Abi-1	Q8IZP0	10p12.1	Y37-p	23078550	human	55.08		ADYCENNyIQATDkR			3
ABI1	Abi-1	Q8IZP0	10p12.1	S88-p	27115701	human	55.08		SQLRRMEsSINHISQ		1
ABI1	Abi-1	Q8IZP0	10p12.1	Y143-p	3696617	human	55.08	Abi_HHR	YIRkPIDyTVLDDVG			2
ABI1	Abi-1	Q8IZP0	10p12.1	T168-p	15407270	human	55.08	Abi_HHR	GNNQPARtGtLSRtN		1
ABI1	Abi-1	Q8IZP0	10p12.1	T170-p	23078544	human	55.08	Abi_HHR	NQPARtGtLSRtNPP			1
ABI1	Abi-1	Q8IZP0	10p12.1	T174-p	3655542	human	55.08		RtGtLSRtNPPtQKP		5
ABI1	Abi-1	Q8IZP0	10p12.1	T178-p	3655545	human	55.08		LSRtNPPtQKPPsPP		7	5
ABI1	Abi-1	Q8IZP0	10p12.1	S183-p	486178	human	55.08		PPtQKPPsPPMsGRG	1	34	46
ABI1	Abi-1	Q8IZP0	10p12.1	S187-p	3655548	human	55.08		KPPsPPMsGRGtLGR		7	5
ABI1	Abi-1	Q8IZP0	10p12.1	T191-p	3655551	human	55.08		PPMsGRGtLGRNtPy		2	5
ABI1	Abi-1	Q8IZP0	10p12.1	T196-p	7997012	human	55.08		RGtLGRNtPyKtLEP		6	18
ABI1	Abi-1	Q8IZP0	10p12.1	Y198-p	455437	human	55.08		tLGRNtPyKtLEPVK		15	433
ABI1	Abi-1	Q8IZP0	10p12.1	T200-p	4251463	human	55.08		GRNtPyKtLEPVKPP		11	71
ABI1	Abi-1	Q8IZP0	10p12.1	T208-p	12477721	human	55.08		LEPVKPPtVPNDyMt		1	3
ABI1	Abi-1	Q8IZP0	10p12.1	Y213-p	449523	human	55.08		PPtVPNDyMtsPARL	2	29	618
ABI1	Abi-1	Q8IZP0	10p12.1	T215-p	3205887	human	55.08		tVPNDyMtsPARLGs		6	48
ABI1	Abi-1	Q8IZP0	10p12.1	S216-p	3205884	human	55.08		VPNDyMtsPARLGsQ	2	8	32
ABI1	Abi-1	Q8IZP0	10p12.1	S222-p	3655554	human	55.08		tsPARLGsQHsPGRt		16	84
ABI1	Abi-1	Q8IZP0	10p12.1	S225-p	1983922	human	55.08		ARLGsQHsPGRtAsL	1	29	92
ABI1	Abi-1	Q8IZP0	10p12.1	T229-p	5254340	human	55.08		sQHsPGRtAsLNQRP		2	9
ABI1	Abi-1	Q8IZP0	10p12.1	S231-p	3655557	human	55.08		HsPGRtAsLNQRPRt		14	28
ABI1	Abi-1	Q8IZP0	10p12.1	T238-p	5954135	human	55.08		sLNQRPRtHsGssGG			3
ABI1	Abi-1	Q8IZP0	10p12.1	S240-p	4653614	human	55.08		NQRPRtHsGssGGsG			56
ABI1	Abi-1	Q8IZP0	10p12.1	S242-p	5954142	human	55.08		RPRtHsGssGGsGsR			52
ABI1	Abi-1	Q8IZP0	10p12.1	S243-p	15424912	human	55.08		PRtHsGssGGsGsRE			4
ABI1	Abi-1	Q8IZP0	10p12.1	S246-p	10990813	human	55.08		HsGssGGsGsRENsG			7
ABI1	Abi-1	Q8IZP0	10p12.1	S248-p	15424915	human	55.08		GssGGsGsRENsGSS			1
ABI1	Abi-1	Q8IZP0	10p12.1	S252-p	17599500	human	55.08		GsGsRENsGSSSIGI		1
ABI1	Abi-1	Q8IZP0	10p12.1	T265-p	18715504	human	55.08		GIPIAVPtPsPPTIG	1
ABI1	Abi-1	Q8IZP0	10p12.1	S267-p	18715503	human	55.08		PIAVPtPsPPTIGPE	1
ABI1	Abi-1	Q8IZP0	10p12.1	S319-p	1245380	human	55.08		GTMTRQIsRHNstts		5	49
ABI1	Abi-1	Q8IZP0	10p12.1	S323-p	472394	human	55.08		RQIsRHNsttsstss		17	292
ABI1	Abi-1	Q8IZP0	10p12.1	T324-p	4959703	human	55.08		QIsRHNsttsstssG		1	37
ABI1	Abi-1	Q8IZP0	10p12.1	T325-p	1220440	human	55.08		IsRHNsttsstssGG			11
ABI1	Abi-1	Q8IZP0	10p12.1	S326-p	1220444	human	55.08		sRHNsttsstssGGy		2	11
ABI1	Abi-1	Q8IZP0	10p12.1	S327-p	15407267	human	55.08		RHNsttsstssGGyR			5
ABI1	Abi-1	Q8IZP0	10p12.1	T328-p	11063841	human	55.08		HNsttsstssGGyRR			3
ABI1	Abi-1	Q8IZP0	10p12.1	S329-p	10991249	human	55.08		NsttsstssGGyRRt			8
ABI1	Abi-1	Q8IZP0	10p12.1	S330-p	12199810	human	55.08		sttsstssGGyRRtP			7
ABI1	Abi-1	Q8IZP0	10p12.1	Y333-p	454228	human	55.08		sstssGGyRRtPsVT		4	77
ABI1	Abi-1	Q8IZP0	10p12.1	T336-p	3655560	human	55.08		ssGGyRRtPsVTAQF		1	5
ABI1	Abi-1	Q8IZP0	10p12.1	S338-p	5249192	human	55.08		GGyRRtPsVTAQFSA		1	42
ABI1	Abi-1	Q8IZP0	10p12.1	Y355-p	23078547	human	55.08		HVNGGPLySQNSIsI		1	1
ABI1	Abi-1	Q8IZP0	10p12.1	S361-p	3655563	human	55.08		LySQNSIsIAPPPPP		1
ABI1	Abi-1	Q8IZP0	10p12.1	S392-p	12626405	human	55.08		VQENIADsPtPPPPP	1	1
ABI1	Abi-1	Q8IZP0	10p12.1	T394-p	12626406	human	55.08		ENIADsPtPPPPPPP	1	1
ABI1	Abi-1	Q8IZP0	10p12.1	S410-p	12626407	human	55.08		DIPMFDDsPPPPPPP	1	1
ABI1	Abi-1	Q8IZP0	10p12.1	Y421-p	15165600	human	55.08		PPPPPVDyEDEEAAV	1
ABI1	Abi-1	Q8IZP0	10p12.1	Y431-p	6158447	human	55.08		EEAAVVQyNDPyADG		2	10
ABI1	Abi-1	Q8IZP0	10p12.1	Y435-p	475077	human	55.08		VVQyNDPyADGDPAW	1	1	11
ABI1	Abi-1	Q8IZP0	10p12.1	Y455-p	3589548	human	55.08	SH3_1	IEKVVAIyDYtKDKD		1	3
ABI1	Abi-1	Q8IZP0	10p12.1	T458-p	4345600	human	55.08	SH3_1	VVAIyDYtKDKDDEL			1
ABI1	Abi-1	Q8IZP0	10p12.1	Y484-p	462899	human	55.08	SH3_1	KKNDDGWyEGVCNRV			13
ABI1	Abi-1	Q8IZP0	10p12.1	Y499-p	5571333	human	55.08		TGLFPGNyVEsIMHy			1
ABI1	Abi-1	Q8IZP0	10p12.1	S502-p	23078541	human	55.08		FPGNyVEsIMHytD_			1
ABI1	Abi-1	Q8IZP0	10p12.1	Y506-p	5571340	human	55.08		yVEsIMHytD_____	1		4
ABI1	Abi-1	Q8IZP0	10p12.1	T507-p	4757980	human	55.08		VEsIMHytD______		3	3
ABI1	Abi-1 iso11	Q8IZP0-11	10p12.1	T104-p	15407270	human	35.92		GNNQPARtGtLsRTN			1
ABI1	Abi-1 iso11	Q8IZP0-11	10p12.1	T106-p	23078544	human	35.92		NQPARtGtLsRTNPP			1
ABI1	Abi-1 iso11	Q8IZP0-11	10p12.1	S108-p	33690001	human	35.92		PARtGtLsRTNPPTQ			1
ABI1	Abi-1 iso2	Q8IZP0-2	10p12.1	S241-p	10990813	human	48.68		HSGSSGGsGSRENSG			1
ABI1	Abi-1 iso2	Q8IZP0-2	10p12.1	S276-p	15227988	human	48.68		APGSAPGsQYGTMTR		1	2
ABI1	Abi-1 iso3	Q8IZP0-3	10p12.1	T238-p	5954135	human	49.38		SLNQRPRtHsGsSGG			3
ABI1	Abi-1 iso3	Q8IZP0-3	10p12.1	S240-p	4653614	human	49.38		NQRPRtHsGsSGGSG		1	2
ABI1	Abi-1 iso3	Q8IZP0-3	10p12.1	S242-p	5954142	human	49.38		RPRtHsGsSGGSGsR			3
ABI1	Abi-1 iso3	Q8IZP0-3	10p12.1	S248-p	15424915	human	49.38		GsSGGSGsRENsGss			2
ABI1	Abi-1 iso3	Q8IZP0-3	10p12.1	S252-p	17599500	human	49.38		GSGsRENsGssSIGI			1
ABI1	Abi-1 iso3	Q8IZP0-3	10p12.1	S254-p	5263663	human	49.38		GsRENsGssSIGIPI			3
ABI1	Abi-1 iso3	Q8IZP0-3	10p12.1	S255-p	23078553	human	49.38		sRENsGssSIGIPIA			1
ABI1	Abi-1 iso3	Q8IZP0-3	10p12.1	T265-p	18715504	human	49.38		GIPIAVPtPsPPtIG			1
ABI1	Abi-1 iso3	Q8IZP0-3	10p12.1	S267-p	18715503	human	49.38		PIAVPtPsPPtIGPA			1
ABI1	Abi-1 iso3	Q8IZP0-3	10p12.1	T270-p	23078557	human	49.38		VPtPsPPtIGPAAPG			1
ABI1	Abi-1 iso3	Q8IZP0-3	10p12.1	S278-p	23078555	human	49.38		IGPAAPGsAPGsQyG			1
ABI1	Abi-1 iso3	Q8IZP0-3	10p12.1	S282-p	15227988	human	49.38		APGsAPGsQyGTMTR		1	7
ABI1	Abi-1 iso3	Q8IZP0-3	10p12.1	Y284-p	10421184	human	49.38		GsAPGsQyGTMTRQI		1
ABI2	Abi-2	Q9NYB9	2q33.2	S88-p	27442810	human	55.66		SQLRRMEsSINHISQ		1
ABI2	Abi-2	Q9NYB9	2q33.2	T174-p	31886520	human	55.66		kMGGLPRttPPtQKP		1
ABI2	Abi-2	Q9NYB9	2q33.2	T175-p	4710614	human	55.66		MGGLPRttPPtQKPP		2
ABI2	Abi-2	Q9NYB9	2q33.2	T178-p	7150102	human	55.66		LPRttPPtQKPPsPP		2	1
ABI2	Abi-2	Q9NYB9	2q33.2	S183-p	4710620	human	55.66		PPtQKPPsPPMsGKG		18	3
ABI2	Abi-2	Q9NYB9	2q33.2	S187-p	31886523	human	55.66		KPPsPPMsGKGtLGR		2
ABI2	Abi-2	Q9NYB9	2q33.2	T191-p	56667033	human	55.66		PPMsGKGtLGRHsPy		1
ABI2	Abi-2	Q9NYB9	2q33.2	S196-p	7990470	human	55.66		KGtLGRHsPyRtLEP		7	9
ABI2	Abi-2	Q9NYB9	2q33.2	Y198-p	459362	human	55.66		tLGRHsPyRtLEPVr		1	11
ABI2	Abi-2	Q9NYB9	2q33.2	T200-p	7997016	human	55.66		GRHsPyRtLEPVrPP			2
ABI2	Abi-2	Q9NYB9	2q33.2	Y213-p	454672	human	55.66		PPVVPNDyVPsPtRN		10	388
ABI2	Abi-2	Q9NYB9	2q33.2	S216-p	3214074	human	55.66		VPNDyVPsPtRNMAP		7	2
ABI2	Abi-2	Q9NYB9	2q33.2	T218-p	23078562	human	55.66		NDyVPsPtRNMAPsQ			1
ABI2	Abi-2	Q9NYB9	2q33.2	S224-p	3214077	human	55.66		PtRNMAPsQQsPVrt		5
ABI2	Abi-2	Q9NYB9	2q33.2	S227-p	3214080	human	55.66		NMAPsQQsPVrtAsV		27	18
ABI2	Abi-2	Q9NYB9	2q33.2	T231-p	31875074	human	55.66		sQQsPVrtAsVNQRN		1
ABI2	Abi-2	Q9NYB9	2q33.2	S233-p	9320912	human	55.66		QsPVrtAsVNQRNRt		1	16
ABI2	Abi-2	Q9NYB9	2q33.2	T240-p	11180227	human	55.66		sVNQRNRtysSsGSS		1	3
ABI2	Abi-2	Q9NYB9	2q33.2	Y241-p	11181865	human	55.66		VNQRNRtysSsGSSG		1	4
ABI2	Abi-2	Q9NYB9	2q33.2	S242-p	6145641	human	55.66		NQRNRtysSsGSSGG		8	52
ABI2	Abi-2	Q9NYB9	2q33.2	S244-p	11131867	human	55.66		RNRtysSsGSSGGSH		1	4
ABI2	Abi-2	Q9NYB9	2q33.2	S253-p	23078559	human	55.66		SSGGSHPsSRSSSRE			1
ABI2	Abi-2	Q9NYB9	2q33.2	T361-p	4710626	human	55.66		NRPASRHtPPtIGGs		4
ABI2	Abi-2	Q9NYB9	2q33.2	T364-p	31869948	human	55.66		ASRHtPPtIGGsLPy		1
ABI2	Abi-2	Q9NYB9	2q33.2	S368-p	2048297	human	55.66		tPPtIGGsLPyRRPP		19	2
ABI2	Abi-2	Q9NYB9	2q33.2	Y371-p	465073	human	55.66		tIGGsLPyRRPPsIT		5	43
ABI2	Abi-2	Q9NYB9	2q33.2	S376-p	25728731	human	55.66		LPyRRPPsITSQTSL			2
ABI2	Abi-2	Q9NYB9	2q33.2	Y460-p	4252374	human	55.66	SH3_9	LEKVVAIyDYtKDkE		1	3
ABI2	Abi-2	Q9NYB9	2q33.2	T463-p	4611918	human	55.66	SH3_9	VVAIyDYtKDkEDEL			1
ABI2	Abi-2	Q9NYB9	2q33.2	S512-p	50832269	human	55.66		VESIMHYsE______		1
ABI2	Abi-2 iso2	Q9NYB9-2	2q33.2	Y207-p	454672	human	52.45		PPVVPNDyVPSPTRN			3
ABI2	Abi-2 iso2	Q9NYB9-2	2q33.2	S236-p	6145641	human	52.45		NQRNRTYsSSGSSGG			1
ABI2	Abi-2 iso2	Q9NYB9-2	2q33.2	S271-p	41450123	human	52.45		PIAVPTPsPPsVFPG		2
ABI2	Abi-2 iso2	Q9NYB9-2	2q33.2	S274-p	23078565	human	52.45		VPTPsPPsVFPGHPV			6
ABI2	Abi-2 iso2	Q9NYB9-2	2q33.2	Y284-p	6200312	human	52.45		PGHPVQFysMNrPAS			2
ABI2	Abi-2 iso2	Q9NYB9-2	2q33.2	S285-p	7999040	human	52.45		GHPVQFysMNrPASR		1	2
ABI2	Abi-2 iso2	Q9NYB9-2	2q33.2	Y304-p	465073	human	52.45		TIGGSLPyRRPPSIT			1
ABI3	ABI3	Q9P2A4	17q21.32	T134-p	15401927	human	39.04	Abi_HHR	PENLPPLtPYCRRPL		1	3
ABI3	ABI3	Q9P2A4	17q21.32	T165-p	4936978	human	39.04	Abi_HHR	TQLSRTGtLSRKsIK			1
ABI3	ABI3	Q9P2A4	17q21.32	S170-p	4935932	human	39.04		TGtLSRKsIKAPATP		1	3
ABI3	ABI3	Q9P2A4	17q21.32	S210-p	23054098	human	39.04		SAASSAFsLASAGsA			1
ABI3	ABI3	Q9P2A4	17q21.32	S216-p	4755287	human	39.04		FsLASAGsAEGVGGA		1
ABI3	ABI3	Q9P2A4	17q21.32	T258-p	472311	human	39.04		EVFQRPPtLEELsPP			1
ABI3	ABI3	Q9P2A4	17q21.32	S263-p	34506703	human	39.04		PPtLEELsPPPPDEE		1
ABI3	ABI3	Q9P2A4	17q21.32	T338-p	25279378	human	39.04	SH3_9	EGTVICVtRRysDGW			1
ABI3	ABI3	Q9P2A4	17q21.32	Y341-p	4755292	human	39.04	SH3_9	VICVtRRysDGWCEG			1
ABI3	ABI3	Q9P2A4	17q21.32	S342-p	4755297	human	39.04	SH3_9	ICVtRRysDGWCEGV	1	5	1
ABI3	ABI3	Q9P2A4	17q21.32	S365-p	25279381	human	39.04		PGNYVEPsC______			1
ABI3BP	ABI3BP	Q7Z7G0	3q12.2	S116-p	25279387	human	118.64		PSQKKSCsGKTRSRK			1
ABI3BP	ABI3BP	Q7Z7G0	3q12.2	S222-p	27442815	human	118.64		NHKTVVGsKKVNGKI		1
ABI3BP	ABI3BP	Q7Z7G0	3q12.2	T251-p	22776805	human	118.64		PRKLIPItIIKQVIQ			1
ABI3BP	ABI3BP	Q7Z7G0	3q12.2	S417-p	25279384	human	118.64		TSDRILDsIPPKTSR			1
ABI3BP	ABI3BP	Q7Z7G0	3q12.2	T425-p	23078569	human	118.64		IPPKTSRtLEQPRAT			3
ABI3BP	ABI3BP	Q7Z7G0	3q12.2	S468-p	22349995	human	118.64		QQTTSIPsTPKRRPR		1
ABI3BP	ABI3BP	Q7Z7G0	3q12.2	S488-p	34365214	human	118.64		TKPERTTsAGtItPK		1	1
ABI3BP	ABI3BP	Q7Z7G0	3q12.2	T491-p	54413226	human	118.64		ERTTsAGtItPKIsK		1
ABI3BP	ABI3BP	Q7Z7G0	3q12.2	T493-p	23078572	human	118.64		TTsAGtItPKIsKSP			1
ABI3BP	ABI3BP	Q7Z7G0	3q12.2	S497-p	23078567	human	118.64		GtItPKIsKSPEPTW			1
ABI3BP	ABI3BP	Q7Z7G0	3q12.2	S692-p	5243476	human	118.64		SGADRNVsVDstHPT			4
ABI3BP	ABI3BP	Q7Z7G0	3q12.2	S695-p	5243482	human	118.64		DRNVsVDstHPTKKP			1
ABI3BP	ABI3BP	Q7Z7G0	3q12.2	T696-p	5243488	human	118.64		RNVsVDstHPTKKPG			1
ABI3BP	ABI3BP	Q7Z7G0	3q12.2	S772-p	34503015	human	118.64		KQPTVPAsGEELENI		2
ABI3BP	ABI3BP iso4	Q7Z7G0-4	3q12.2	S185-p	33526904	human	86.79		VTLRPEAsTTLASKT		1
ABI3BP	ABI3BP iso4	Q7Z7G0-4	3q12.2	T203-p	5205873	human	86.79		TRRPRLRtKTTPRPE			1
ABI3BP	ABI3BP iso4	Q7Z7G0-4	3q12.2	S401-p	5243476	human	86.79		SGADRNVsVDstHPT			1
ABI3BP	ABI3BP iso4	Q7Z7G0-4	3q12.2	S404-p	5243482	human	86.79		DRNVsVDstHPTKKP			1
ABI3BP	ABI3BP iso4	Q7Z7G0-4	3q12.2	T405-p	5243488	human	86.79		RNVsVDstHPTKKPG			1
ABL1	Abl	P00519	9q34.12	S43-p	5451204	human	122.87		DFEPQGLsEAARWNs			2
ABL1	Abl	P00519	9q34.12	S50-p	461026	human	122.87		sEAARWNsKENLLAG		2	18
ABL1	Abl	P00519	9q34.12	Y70-p	462900	human	122.87	SH3_1	PNLFVALyDFVAsGD	2		12	3098
ABL1	Abl	P00519	9q34.12	S75-p	15401930	human	122.87	SH3_1	ALyDFVAsGDNTLSI			4
ABL1	Abl	P00519	9q34.12	Y93-p	456518	human	122.87	SH3_1	EKLRVLGyNHNGEWC		1	193
ABL1	Abl	P00519	9q34.12	S113-p	15228064	human	122.87	SH3_1	NGQGWVPsNyItPVN			9
ABL1	Abl	P00519	9q34.12	Y115-p	450305	human	122.87		QGWVPsNyItPVNSL	2	6	200
ABL1	Abl	P00519	9q34.12	T117-p	23078590	human	122.87		WVPsNyItPVNSLEK			1
ABL1	Abl	P00519	9q34.12	Y128-p	459259	human	122.87	SH2	SLEKHSWyHGPVSRN	1	2	207
ABL1	Abl	P00519	9q34.12	Y139-p	456712	human	122.87	SH2	VSRNAAEyLLsSGIN	2		51
ABL1	Abl	P00519	9q34.12	S142-p	23078575	human	122.87	SH2	NAAEyLLsSGINGSF			3
ABL1	Abl	P00519	9q34.12	Y167-p	480719	human	122.87	SH2	QRSISLRyEGRVyHy			14
ABL1	Abl	P00519	9q34.12	Y172-p	460505	human	122.87	SH2	LRyEGRVyHyRINTA	1	1	104
ABL1	Abl	P00519	9q34.12	Y174-p	460543	human	122.87	SH2	yEGRVyHyRINTAsD			1
ABL1	Abl	P00519	9q34.12	S180-p	12117355	human	122.87	SH2	HyRINTAsDGKLyVs			32
ABL1	Abl	P00519	9q34.12	Y185-p	450304	human	122.87	SH2	TAsDGKLyVsSESRF	3	13	514	3009
ABL1	Abl	P00519	9q34.12	S187-p	15424921	human	122.87	SH2	sDGKLyVsSESRFNT			4
ABL1	Abl	P00519	9q34.12	Y215-p	469589	human	122.87		GLITTLHyPAPKRNK	1		17
ABL1	Abl	P00519	9q34.12	T224-p	15228067	human	122.87		APKRNKPtVyGVsPN			30
ABL1	Abl	P00519	9q34.12	Y226-p	450303	human	122.87		KRNKPtVyGVsPNyD	13	8	303	2868; 2861
ABL1	Abl	P00519	9q34.12	S229-p	15424918	human	122.87		KPtVyGVsPNyDKWE			67
ABL1	Abl	P00519	9q34.12	Y232-p	450302	human	122.87		VyGVsPNyDKWEMER	2	4	250
ABL1	Abl	P00519	9q34.12	T243-p	23078593	human	122.87	Pkinase_Tyr	EMERTDItMKHKLGG			1
ABL1	Abl	P00519	9q34.12	Y253-p	450301	human	122.87	Pkinase_Tyr	HKLGGGQyGEVyEGV	4	7	273
ABL1	Abl	P00519	9q34.12	Y257-p	450300	human	122.87	Pkinase_Tyr	GGQyGEVyEGVWKKy	4	12	312
ABL1	Abl	P00519	9q34.12	Y264-p	450299	human	122.87	Pkinase_Tyr	yEGVWKKysLtVAVK	1	4	55
ABL1	Abl	P00519	9q34.12	S265-p	18908454	human	122.87	Pkinase_Tyr	EGVWKKysLtVAVKT		1	1
ABL1	Abl	P00519	9q34.12	T267-p	18006317	human	122.87	Pkinase_Tyr	VWKKysLtVAVKTLk		1
ABL1	Abl	P00519	9q34.12	T306-p	23078596	human	122.87	Pkinase_Tyr	VQLLGVCtREPPFyI		1	2
ABL1	Abl	P00519	9q34.12	Y312-p	4922741	human	122.87	Pkinase_Tyr	CtREPPFyIITEFMT	1
ABL1	Abl	P00519	9q34.12	Y320-p	4922750	human	122.87	Pkinase_Tyr	IITEFMTyGNLLDYL			4
ABL1	Abl	P00519	9q34.12	T389-p	23078599	human	122.87	Pkinase_Tyr	FGLSRLMtGDtytAH			3
ABL1	Abl	P00519	9q34.12	T392-p	4272451	human	122.87	Pkinase_Tyr	SRLMtGDtytAHAGA		1	70
ABL1	Abl	P00519	9q34.12	Y393-p	450298	human	122.87	Pkinase_Tyr	RLMtGDtytAHAGAk	9	38	1410	2865
ABL1	Abl	P00519	9q34.12	T394-p	450297	human	122.87	Pkinase_Tyr	LMtGDtytAHAGAkF		5	425
ABL1	Abl	P00519	9q34.12	Y413-p	456519	human	122.87	Pkinase_Tyr	TAPESLAyNKFsIKS		6	152
ABL1	Abl	P00519	9q34.12	S417-p	23078578	human	122.87	Pkinase_Tyr	SLAyNKFsIKSDVWA			1
ABL1	Abl	P00519	9q34.12	S446-p	450296	human	122.87	Pkinase_Tyr	PYPGIDLsQVYELLE	1
ABL1	Abl	P00519	9q34.12	Y456-p	3673721	human	122.87	Pkinase_Tyr	YELLEKDyRMERPEG			1
ABL1	Abl	P00519	9q34.12	Y469-p	450295	human	122.87	Pkinase_Tyr	EGCPEKVyELMRACW		3	274
ABL1	Abl	P00519	9q34.12	T532-p	23078602	human	122.87		APELPTKtRTsRRAA			1
ABL1	Abl	P00519	9q34.12	S535-p	10405407	human	122.87		LPTKtRTsRRAAEHR			4
ABL1	Abl	P00519	9q34.12	S559-p	31083708	human	122.87		HSKGQGEsDPLDHEP		2
ABL1	Abl	P00519	9q34.12	S569-p	450293	human	122.87		LDHEPAVsPLLPRKE		33
ABL1	Abl	P00519	9q34.12	T597-p	34607091	human	122.87		LLPKDKKtNLFsALI			2
ABL1	Abl	P00519	9q34.12	S601-p	23078581	human	122.87		DKKtNLFsALIKKKK			3
ABL1	Abl	P00519	9q34.12	T610-p	18908451	human	122.87		LIKKKKKtAPtPPKR		2
ABL1	Abl	P00519	9q34.12	T613-p	450292	human	122.87		KKKKtAPtPPKRsss		3
ABL1	Abl	P00519	9q34.12	S618-p	1779804	human	122.87		APtPPKRsssFREMD	1	2
ABL1	Abl	P00519	9q34.12	S619-p	1779805	human	122.87		PtPPKRsssFREMDG	1
ABL1	Abl	P00519	9q34.12	S620-p	4274233	human	122.87		tPPKRsssFREMDGQ		3	1
ABL1	Abl	P00519	9q34.12	S642-p	40267910	human	122.87		EEEGRDIsNGALAFt		1
ABL1	Abl	P00519	9q34.12	T649-p	40267914	human	122.87		sNGALAFtPLDtADP		1
ABL1	Abl	P00519	9q34.12	T653-p	40267918	human	122.87		LAFtPLDtADPAKsP		1
ABL1	Abl	P00519	9q34.12	S659-p	4273375	human	122.87		DtADPAKsPKPSNGA		3
ABL1	Abl	P00519	9q34.12	S676-p	36129862	human	122.87		PNGALREsGGsGFRs		1
ABL1	Abl	P00519	9q34.12	S679-p	23078584	human	122.87		ALREsGGsGFRsPHL		1	1
ABL1	Abl	P00519	9q34.12	S683-p	4271047	human	122.87		sGGsGFRsPHLWKks		6	2
ABL1	Abl	P00519	9q34.12	S690-p	6150288	human	122.87		sPHLWKksStLTSsR			1
ABL1	Abl	P00519	9q34.12	T692-p	25279394	human	122.87		HLWKksStLTSsRLA		1	1
ABL1	Abl	P00519	9q34.12	S696-p	31085618	human	122.87		ksStLTSsRLAtGEE		1
ABL1	Abl	P00519	9q34.12	T700-p	6150297	human	122.87		LTSsRLAtGEEEGGG			2
ABL1	Abl	P00519	9q34.12	S708-p	25279398	human	122.87		GEEEGGGssskRFLR			1
ABL1	Abl	P00519	9q34.12	S709-p	6150306	human	122.87		EEEGGGssskRFLRS			2
ABL1	Abl	P00519	9q34.12	S710-p	4272232	human	122.87		EEGGGssskRFLRSC			1
ABL1	Abl	P00519	9q34.12	S718-p	4274299	human	122.87		kRFLRSCsASCVPHG		10	21
ABL1	Abl	P00519	9q34.12	T735-p	450291	human	122.87		DTEWRSVtLPRDLQS	5	2	1	2864
ABL1	Abl	P00519	9q34.12	T751-p	31085628	human	122.87		GRQFDSStFGGHKSE		1
ABL1	Abl	P00519	9q34.12	T781-p	4271647	human	122.87		QVTRGTVtPPPRLVK		7
ABL1	Abl	P00519	9q34.12	S805-p	4270363	human	122.87		FKDIMESsPGssPPN		7
ABL1	Abl	P00519	9q34.12	S808-p	4270375	human	122.87		IMESsPGssPPNLtP		2	1
ABL1	Abl	P00519	9q34.12	S809-p	4270369	human	122.87		MESsPGssPPNLtPK		7
ABL1	Abl	P00519	9q34.12	T814-p	4270378	human	122.87		GssPPNLtPKPLRRQ		5
ABL1	Abl	P00519	9q34.12	T823-p	27442822	human	122.87		KPLRRQVtVAPASGL		2
ABL1	Abl	P00519	9q34.12	T844-p	3178869	human	122.87		GKGSALGtPAAAEPV		6	2
ABL1	Abl	P00519	9q34.12	T852-p	466965	human	122.87		PAAAEPVtPtsKAGs		13	22
ABL1	Abl	P00519	9q34.12	T854-p	41156702	human	122.87		AAEPVtPtsKAGsGA		1
ABL1	Abl	P00519	9q34.12	S855-p	31081417	human	122.87		AEPVtPtsKAGsGAP		2
ABL1	Abl	P00519	9q34.12	S859-p	41156700	human	122.87		tPtsKAGsGAPGGTS		1
ABL1	Abl	P00519	9q34.12	S884-p	450306	human	122.87		RHKHSSEsPGRDKGK		2
ABL1	Abl	P00519	9q34.12	S915-p	31885202	human	122.87		GKAGGKPsQsPsQEA		1
ABL1	Abl	P00519	9q34.12	S917-p	3178866	human	122.87		AGGKPsQsPsQEAAG		10
ABL1	Abl	P00519	9q34.12	S919-p	2192549	human	122.87		GKPsQsPsQEAAGEA		3
ABL1	Abl	P00519	9q34.12	T935-p	23078605	human	122.87		LGAKTKAtsLVdAVN			1
ABL1	Abl	P00519	9q34.12	S936-p	4270090	human	122.87		GAKTKAtsLVdAVNs		2	1
ABL1	Abl	P00519	9q34.12	S943-p	23078587	human	122.87		sLVdAVNsDAAKPsQ			1
ABL1	Abl	P00519	9q34.12	S949-p	470216	human	122.87		NsDAAKPsQPGEGLK		2
ABL1	Abl	P00519	9q34.12	T963-p	27442818	human	122.87		KKPVLPAtPKPQSAK		2
ABL1	Abl	P00519	9q34.12	S977-p	2226519	human	122.87		KPSGTPIsPAPVPST		1
ABL1	Abl	P00519	9q34.12	Y1064-p	22779869	human	122.87	F_actin_bind	LEAGKNLyTFCVSyV			3
ABL1	Abl	P00519	9q34.12	Y1070-p	34550719	human	122.87	F_actin_bind	LyTFCVSyVDSIQQM			1
ABL1	Abl	P00519	9q34.12	S1106-p	31087690	human	122.87	F_actin_bind	ICPATAGsGPAAtQD		1
ABL1	Abl	P00519	9q34.12	T1111-p	25279390	human	122.87	F_actin_bind	AGsGPAAtQDFSKLL			1
ABL1	Abl iso2	P00519-2	9q34.12	S16-p	4701138	human	124.95		LGDQRRPsLPALHFI		9	2
ABL1	Abl iso2	P00519-2	9q34.12	S69-p	461026	human	124.95		SEAARWNsKENLLAG	1
ABL1	Abl iso2	P00519-2	9q34.12	T197-p	12121095	human	124.95	SH2	VYHYRINtASDGKLy	1
ABL1	Abl iso2	P00519-2	9q34.12	Y204-p	450304	human	124.95	SH2	tASDGKLyVSSESRF	1			3009
ABL1	Abl iso2	P00519-2	9q34.12	Y245-p	450303	human	124.95		KRNKPTVyGVSPNYD	4			2868; 2861
ABL1	Abl iso2	P00519-2	9q34.12	T411-p	4272451	human	124.95	Pkinase_Tyr	SRLMTGDtyTAHAGA	1
ABL1	Abl iso2	P00519-2	9q34.12	Y412-p	450298	human	124.95	Pkinase_Tyr	RLMTGDtyTAHAGAK	3	2		2865
ABL1	Abl iso2	P00519-2	9q34.12	S465-p	450296	human	124.95	Pkinase_Tyr	PYPGIDLsQVYELLE	1
ABL1	Abl iso2	P00519-2	9q34.12	Y488-p	450295	human	124.95	Pkinase_Tyr	EGCPEKVyELMRACW	1
ABLIM1	abLIM	O14639	10q25.3	T22-p	10403454	human	87.69		SSEKSKVtSSERTsA			1
ABLIM1	abLIM	O14639	10q25.3	S28-p	10403457	human	87.69		VtSSERTsARGSNRK			1
[truncated: 237,116 more rows]
