# Supplementary material for: Revealing the human mucinome
Source: Nat Commun. 2022 Jun 20;13:3542. doi: 10.1038/s41467-022-31062-4 (PMC9209528; doi:10.1038/s41467-022-31062-4)
Supplement: Supplementary file 17 — Supplementary Software [file 41467_2022_31062_MOESM17_ESM.zip › Software/MucinCandidacyAlgorithm.txt]

using System;
using System.Collections.Generic;
using System.Linq;
using System.Text;
using System.Threading.Tasks;
using System.IO;
using CSMSL;
using CSMSL.IO;
using CSMSL.Proteomics;
using LumenWorks.Framework.IO.Csv;
using MathNet.Numerics.Statistics;

namespace NetOGlycResultsCompiler_MucinCandidates
{
    class Program
    {
        static void Main(string[] args)
        {
            StreamReader netOGlycResults = new StreamReader(@"\\NetOGlycResults_fasta_Combo1-50.csv");

            int numberOfGlycoSitesThreshold = 9;
            int regionLength = 50;
            double scoreThreshold = 0.5;
            double threonineFactor = 2;
            double serineFactor = 1;

            string[] scoreToParse = scoreThreshold.ToString().Split('.');
            string parsedScore = scoreToParse[1];

            StreamWriter output = new StreamWriter(@"\\Your_Descriptive_Output_Name.txt");
            output.WriteLine("UniprotID\tDescription\tPotentialOsites\tNetOGlycSites\tExtracellular\tExclusivelyExtracellular\tNglycoProtein\tOglycoProtein\tPhosphoprotein\tisAMucin(12%andEx)\tGlycoSiteDomainTest\tTcount\tScount\tPhosphoCount\tToSratio\tGlycoToPhosphoRatio\tMucinScore");

            FastaReader fastaReader = new FastaReader(@"\\uniprot-reviewed_yes+taxonomy_9606_uniprotIDs_fastaAll.fasta");
            StreamReader uniprotLocalizationFile = new StreamReader(@"\\uniprot-proteome_UP000005640+reviewed_yes_withCC.txt");
            StreamReader phosphositePlusFile = new StreamReader(@"\\Human Phosphosites PhosphositePlus.txt");

            Dictionary<string, List<GlycoSite>> dictionary = new Dictionary<string, List<GlycoSite>>();
            Dictionary<string, List<string>> localizationDictionary = new Dictionary<string, List<string>>();
            Dictionary<string, List<string>> glycosylationDictionary = new Dictionary<string, List<string>>();
            Dictionary<string, List<string>> phosphorylationDictionary = new Dictionary<string, List<string>>();
            Dictionary<string, HashSet<int>> phosphositeDictionary = new Dictionary<string, HashSet<int>>();
            HashSet<Protein> proteinsInFasta = new HashSet<Protein>();

            using (var csv = new CsvReader(phosphositePlusFile, true, '\t'))
            {
                while (csv.ReadNextRecord())
                {
                    string uniprotID = csv["ACC_ID"];
                    string phosphositeToParse = csv["MOD_RSD"];

                    string[] phosphositeArray = phosphositeToParse.Split('-');
                    int phosphosite = Convert.ToInt32(phosphositeArray[0].Substring(1));

                    if (!phosphositeDictionary.ContainsKey(uniprotID))
                    {
                        phosphositeDictionary.Add(uniprotID, new HashSet<int>());
                    }

                    phosphositeDictionary[uniprotID].Add(phosphosite);
                }
            }

            using (var csv = new CsvReader(uniprotLocalizationFile, true, '\t'))
            {
                while (csv.ReadNextRecord())
                {
                    string uniprotID = csv["Entry"];
                    string subcellularLocalization = csv["Subcellular location [CC]"];
                    string GOterms = csv["New GO Terms"];
                    string glycosylation = csv["Glycosylation"];
                    string PTMlist = csv["Post-translational modification"];
                    string modResidueToBeParsed = csv["Modified residue"];

                    if (!localizationDictionary.ContainsKey(uniprotID))
                    {
                        localizationDictionary.Add(uniprotID, new List<string>());
                    }

                    string bothGOandCC = GOterms + "_" + subcellularLocalization;
                    localizationDictionary[uniprotID].Add(bothGOandCC);

                    if (!glycosylationDictionary.ContainsKey(uniprotID))
                    {
                        glycosylationDictionary.Add(uniprotID, new List<string>());
                    }

                    glycosylationDictionary[uniprotID].Add(glycosylation);

                    if (PTMlist.Contains("phospho") || PTMlist.Contains("Phospho"))
                    {
                        if (!phosphorylationDictionary.ContainsKey(uniprotID))
                        {
                            phosphorylationDictionary.Add(uniprotID, new List<string>());
                        }

                        phosphorylationDictionary[uniprotID].Add(PTMlist);
                    }

                    string[] modResidueArray = modResidueToBeParsed.Split(';');
                    List<string[]> listOfPhosphoModResidueArrays = new List<string[]>();

                    if (modResidueArray.Length > 2)
                    {
                        for (int i = 0; i < modResidueArray.Length; i += 3)
                        {
                            if (modResidueArray[i].Contains("MOD_RES"))
                            {
                                if (modResidueArray[i + 1].Contains("phospho") || modResidueArray[i + 1].Contains("Phospho"))
                                {
                                    string[] residueArray1 = modResidueArray[i].Split('_');
                                    string[] residueArray2 = residueArray1[1].Split(' ');

                                    try
                                    {
                                        int phosphosite = Convert.ToInt32(residueArray2[1]);

                                        if (!phosphositeDictionary.ContainsKey(uniprotID))
                                        {
                                            phosphositeDictionary.Add(uniprotID, new HashSet<int>());
                                        }

                                        phosphositeDictionary[uniprotID].Add(phosphosite);
                                    }
                                    catch (FormatException e)
                                    {

                                    }

                                }
                            }
                        }
                    }
                }
            }

            using (var csv = new CsvReader(netOGlycResults, true))
            {
                while (csv.ReadNextRecord())
                {
                    string proteinIdentifier = csv["seqname"];
                    string comment = csv["comment"];
                    double score = double.Parse(csv["score"]);
                    int site = int.Parse(csv["start"]);

                    bool notAphosphosite = true;

                    string uniprotID = proteinIdentifier.Split('_')[1];
                    ProteinID proteinID = new ProteinID(uniprotID);

                    if (!dictionary.ContainsKey(uniprotID))
                    {
                        dictionary.Add(uniprotID, new List<GlycoSite>());
                    }

                    if (phosphositeDictionary.ContainsKey(uniprotID))
                    {
                        if (phosphositeDictionary[uniprotID].Contains(site))
                        {
                            notAphosphosite = false;
                        }
                    }

                    if (notAphosphosite)
                    {
                        bool isAGlycoSite = false;
                        if (comment.Contains("POSITIVE") && score > scoreThreshold)
                            isAGlycoSite = true;

                        GlycoSite glycoSite = new GlycoSite(site, uniprotID, score, isAGlycoSite);
                        dictionary[uniprotID].Add(glycoSite);
                    }
                }
            }

            foreach (Fasta fasta in fastaReader.ReadNextFasta())
            {
                if (!fasta.Sequence.Contains('X') && !fasta.Sequence.Contains('B') && !fasta.Sequence.Contains('Z') && !fasta.Description.Contains("DECOY"))
                {
                    Protein proteinInFasta = new Protein(fasta.Sequence, fasta.Description);

                    if (!fasta.Description.Contains("Reverse"))
                    {
                        proteinsInFasta.Add(proteinInFasta);

                        string[] parsedProteinDescription = fasta.Description.Split('|');

                        foreach (KeyValuePair<string, List<GlycoSite>> entry in dictionary)
                        {
                            if (entry.Key.Equals(parsedProteinDescription[1]))
                            {
                                foreach (GlycoSite site in entry.Value)
                                {
                                    site.protein = proteinInFasta;
                                    char residue = proteinInFasta.GetResidue((site.site - 1)).Letter;
                                    site.residue = residue;
                                }
                            }
                        }
                    }
                }
            }

            int exCount = 0;
            foreach (KeyValuePair<string, List<GlycoSite>> entry in dictionary)
            {
                int actualGlycosites = 0;
                bool isAmucin = false;
                int differenceBetweenSites = 0;
                string proteinSequence = "";
                string proteinDescription = "";

                bool exclusivleyExtracellular = false;
                bool extracellular = false;
                bool NglycoProtein = false;
                bool OglycoProtein = false;
                bool phosphoProtein = false;

                bool glycoSiteDomainTest = false;

                double Tcount = 0;
                double Scount = 0;

                double phosphositeCount = 0;

                if (phosphositeDictionary.ContainsKey(entry.Key))
                {
                    phosphositeCount = phosphositeDictionary[entry.Key].Count;
                }

                double proteinScore = 0;
                List<double> probabilities = new List<double>();


                if (localizationDictionary.ContainsKey(entry.Key))
                {
                    foreach (string location in localizationDictionary[entry.Key])
                    {
                        if (location.Contains("Cell Membrane") || location.Contains("Cell membrane") || location.Contains("pass membrane protein") || location.Contains("Secreted") || location.Contains("0005887") || location.Contains("0016021") || location.Contains("0005576") || location.Contains("extracellular") || location.Contains("Extracellular"))
                        {

                            extracellular = true;
                            exCount++;
                            if (!location.Contains("Mitochondrion") && !location.Contains("Cyto") && !location.Contains("cyto") && !location.Contains("Nucl") && !location.Contains("cytoplasmic side"))
                            {
                                exclusivleyExtracellular = true;
                            }
                        }
                    }
                }

                if (glycosylationDictionary.ContainsKey(entry.Key))
                {
                    foreach (string glyco in glycosylationDictionary[entry.Key])
                    {
                        if (glyco.Contains("N-linked"))
                        {
                            NglycoProtein = true;
                        }
                        if (glyco.Contains("O-linked (GalNAc"))
                        {
                            OglycoProtein = true;
                        }
                    }
                }

                if (phosphorylationDictionary.ContainsKey(entry.Key))
                {
                    phosphoProtein = true;
                }

                List<GlycoSite> actualSitesLists = new List<GlycoSite>();
                Dictionary<int, List<int>> glycositeDictionary = new Dictionary<int, List<int>>();
                foreach (GlycoSite glycoSite in entry.Value)
                {
                    proteinSequence = glycoSite.protein.Sequence;
                    proteinDescription = glycoSite.protein.Description;
                    if (glycoSite.isOglycoSite == true)
                    {
                        actualGlycosites++;
                        actualSitesLists.Add(glycoSite);

                        if (!glycositeDictionary.ContainsKey(glycoSite.site))
                        {
                            glycositeDictionary.Add(glycoSite.site, new List<int>());
                        }

                        if (glycoSite.residue.Equals('S'))
                        {
                            proteinScore = proteinScore + (serineFactor * glycoSite.score);
                            Scount++;
                        }
                        if (glycoSite.residue.Equals('T'))
                        {
                            proteinScore = proteinScore + (threonineFactor * glycoSite.score);
                            Tcount++;
                        }

                        probabilities.Add(glycoSite.score);
                    }

                }

                if (actualGlycosites >= numberOfGlycoSitesThreshold)
                {
                    //get first glycosite. is next glycosite less than regionlength?
                    //if yes, go to next glycosite. Is it within region length? Repeat until you get to threshold count

                    HashSet<int> sitesInStretch = new HashSet<int>();
                    for (int i = 0; i < actualSitesLists.Count - 1; i++)
                    {
                        //for this site, how far away is the next site?
                        differenceBetweenSites = actualSitesLists[i + 1].site - actualSitesLists[i].site;

                        //if the next closest site is within the region length, then look for the next furthest site
                        if (differenceBetweenSites < regionLength)
                        {
                            glycositeDictionary[actualSitesLists[i].site].Add(actualSitesLists[i + 1].site);

                            //if this is true, that means that we are still within the region length and we should keep looking for glycosites
                            bool moveForward = true;


                            //starting at 2 because we already have the distance of (site +1) from above
                            //go until the number of glycosites threshold -- if j gets to the threshold before we surpass the region length, this is a putative mucin
                            for (int j = 2; j < numberOfGlycoSitesThreshold; j++)
                            {
                                if (moveForward == true)
                                {
                                    if ((i + j + 1) <= actualSitesLists.Count)
                                    {
                                        //here we get the distance between our original site of interest and the next j closest site
                                        differenceBetweenSites = actualSitesLists[i + j].site - actualSitesLists[i].site;

                                        //as long as the distance between site i and site i+j is within our region length, we can keep looking for more sites
                                        //if the distance between i and i+j is larger than our region length, then we no longer want to look for more sites, so we set moveForward to false to make sure we stop the loop
                                        if (differenceBetweenSites <= regionLength)
                                        {
                                            moveForward = true;
                                            glycositeDictionary[actualSitesLists[i].site].Add(actualSitesLists[i + j].site);
                                        }

                                        else
                                            moveForward = false;

                                        //if we get to i + our number threshold - 1, which totals our number threshold (i.e., SiteX + 9 more sites for a threshold of 10), then we have
                                        //made it to our threshold within the region length specified, and we have a putative mucin
                                        if (j == (numberOfGlycoSitesThreshold - 1) && moveForward && extracellular)
                                        {
                                            isAmucin = true;
                                        }
                                    }
                                }
                            }
                        }
                    }
                
                }

                bool isAMucinTest2 = false;
                foreach (KeyValuePair<int, List<int>> glycositeEntry in glycositeDictionary)
                {
                    if (glycositeEntry.Value.Count >= (numberOfGlycoSitesThreshold - 1))
                    {
                        int biggestDifference = 0;
                        string glycositesInMucinDomain = "";
                        for (int n = 0; n < (glycositeEntry.Value.Count); n++)
                        {
                            glycositesInMucinDomain = glycositesInMucinDomain + glycositeEntry.Value[n] + ";";
                            int difference = 0;
                            if (n == 0)
                            {
                                difference = glycositeEntry.Value[n] - glycositeEntry.Key;
                            }
                            else
                            {
                                difference = glycositeEntry.Value[n] - glycositeEntry.Value[n - 1];
                            }

                            if (difference > biggestDifference)
                            {
                                biggestDifference = difference;
                            }
                        }
                        if (biggestDifference < (regionLength * 0.12))
                            glycoSiteDomainTest = true;

                        if (biggestDifference < (regionLength * 0.12) && extracellular)
                        {
                            isAMucinTest2 = true;
                        }
                    }
                }
                    double integerScore = 0;

                    double TtoSratio = 0;
                    if (Scount > 0)
                        TtoSratio = Tcount / Scount;
                    else if (Scount == 0 && Tcount > 0)
                        TtoSratio = 2;
                    else
                        TtoSratio = 0;

                    double GlycoToPhosphoRatio = 0;
                    if (phosphositeCount > 0)
                        GlycoToPhosphoRatio = (Tcount + Scount) / phosphositeCount;
                    else
                        GlycoToPhosphoRatio = 2;

                    if (exclusivleyExtracellular && glycoSiteDomainTest && isAmucin)
                    {
                        integerScore = integerScore + 2;
                        if (GlycoToPhosphoRatio > 1)
                            integerScore = integerScore + 1;
                    }
                    else if (extracellular && glycoSiteDomainTest && isAmucin)
                    {
                        integerScore = integerScore + 1;
                        if (GlycoToPhosphoRatio > 1)
                            integerScore = integerScore + 1;
                    }

                    integerScore = integerScore * TtoSratio;

                    output.WriteLine(entry.Key + "\t" + proteinDescription + "\t" + entry.Value.Count + "\t" + actualGlycosites + "\t" + extracellular + "\t" + exclusivleyExtracellular + "\t" + NglycoProtein + "\t" + OglycoProtein + "\t" + phosphoProtein + "\t" + isAMucinTest2 + "\t" + glycoSiteDomainTest + "\t" + Tcount + "\t" + Scount + "\t" + phosphositeCount + "\t" + TtoSratio + "\t" + GlycoToPhosphoRatio + "\t" + integerScore);
                
            }
            output.Close();
        }
    }
}
