# Supplementary material for: Revealing the human mucinome
Source: Nat Commun. 2022 Jun 20;13:3542. doi: 10.1038/s41467-022-31062-4 (PMC9209528; doi:10.1038/s41467-022-31062-4)
Supplement: Supplementary file 17 — Supplementary Software [file 41467_2022_31062_MOESM17_ESM.zip › Software/MucinomeAnnotation_HumanProteome.xlsx]

## Sheet: NetOGlycResults_fasta_Combo1-50
UniprotID	Description	PotentialOsites	NetOGlycSites	Extracellular	ExclusivelyExtracellular	NglycoProtein	OglycoProtein	Phosphoprotein	isAMucin(12%andEx)	GlycoSiteDomainTest	Tcount	Scount	PhosphoCount	ToSratio	GlycoToPhosphoRatio	MucinScore
Q96DR8	sp|Q96DR8|MUCL1_HUMAN Mucin-like protein 1 OS=Homo sapiens OX=9606 GN=MUCL1 PE=1 SV=1	19	17	TRUE	TRUE	FALSE	TRUE	FALSE	TRUE	TRUE	16	1	0	16	2	48		420
Q02817	sp|Q02817|MUC2_HUMAN Mucin-2 OS=Homo sapiens OX=9606 GN=MUC2 PE=1 SV=2	2047	1802	TRUE	TRUE	TRUE	FALSE	FALSE	TRUE	TRUE	1689	113	10	14.9469	180.2	44.8407
Q9UKZ9	sp|Q9UKZ9|PCOC2_HUMAN Procollagen C-endopeptidase enhancer 2 OS=Homo sapiens OX=9606 GN=PCOLCE2 PE=1 SV=1	45	15	TRUE	TRUE	TRUE	FALSE	FALSE	TRUE	TRUE	13	2	8	6.5	1.875	19.5
Q14242	sp|Q14242|SELPL_HUMAN P-selectin glycoprotein ligand 1 OS=Homo sapiens OX=9606 GN=SELPLG PE=1 SV=1	78	67	TRUE	TRUE	TRUE	TRUE	FALSE	TRUE	TRUE	54	13	13	4.15385	5.15385	12.4615
Q92954	sp|Q92954|PRG4_HUMAN Proteoglycan 4 OS=Homo sapiens OX=9606 GN=PRG4 PE=1 SV=3	311	269	TRUE	TRUE	TRUE	TRUE	FALSE	TRUE	TRUE	216	53	66	4.07547	4.07576	12.2264
Q8N687	sp|Q8N687|DB125_HUMAN Beta-defensin 125 OS=Homo sapiens OX=9606 GN=DEFB125 PE=2 SV=2	37	19	TRUE	TRUE	FALSE	FALSE	FALSE	TRUE	TRUE	15	4	1	3.75	19	11.25
O43451	sp|O43451|MGA_HUMAN Maltase-glucoamylase, intestinal OS=Homo sapiens OX=9606 GN=MGAM PE=1 SV=5	257	23	TRUE	TRUE	TRUE	FALSE	FALSE	TRUE	TRUE	18	5	18	3.6	1.27778	10.8
O94856	sp|O94856|NFASC_HUMAN Neurofascin OS=Homo sapiens OX=9606 GN=NFASC PE=1 SV=4	203	42	TRUE	TRUE	TRUE	FALSE	FALSE	TRUE	TRUE	32	10	13	3.2	3.23077	9.6
Q99542	sp|Q99542|MMP19_HUMAN Matrix metalloproteinase-19 OS=Homo sapiens OX=9606 GN=MMP19 PE=1 SV=1	61	15	TRUE	TRUE	TRUE	FALSE	TRUE	TRUE	TRUE	11	4	2	2.75	7.5	8.25
E2RYF7	sp|E2RYF7|PBMU2_HUMAN Protein PBMUCL2 OS=Homo sapiens OX=9606 GN=HCG22 PE=2 SV=1	66	64	TRUE	TRUE	TRUE	FALSE	FALSE	TRUE	TRUE	46	18	0	2.55556	2	7.66667
Q8N1N2	sp|Q8N1N2|DYNAP_HUMAN Dynactin-associated protein OS=Homo sapiens OX=9606 GN=DYNAP PE=1 SV=1	48	24	TRUE	TRUE	FALSE	FALSE	FALSE	TRUE	TRUE	17	7	0	2.42857	2	7.28571
Q2M2H8	sp|Q2M2H8|MGAL_HUMAN Probable maltase-glucoamylase 2 OS=Homo sapiens OX=9606 GN=MGAM2 PE=2 SV=3	569	326	TRUE	TRUE	TRUE	FALSE	FALSE	TRUE	TRUE	228	98	3	2.32653	108.667	6.97959
Q6UX71	sp|Q6UX71|PXDC2_HUMAN Plexin domain-containing protein 2 OS=Homo sapiens OX=9606 GN=PLXDC2 PE=1 SV=1	73	19	TRUE	TRUE	TRUE	FALSE	FALSE	TRUE	TRUE	13	6	11	2.16667	1.72727	6.5
Q9HCJ2	sp|Q9HCJ2|LRC4C_HUMAN Leucine-rich repeat-containing protein 4C OS=Homo sapiens OX=9606 GN=LRRC4C PE=1 SV=1	95	19	TRUE	TRUE	FALSE	FALSE	FALSE	TRUE	TRUE	13	6	9	2.16667	2.11111	6.5
Q9HC84	sp|Q9HC84|MUC5B_HUMAN Mucin-5B OS=Homo sapiens OX=9606 GN=MUC5B PE=1 SV=3	1743	1510	TRUE	TRUE	TRUE	FALSE	FALSE	TRUE	TRUE	1032	478	103	2.159	14.6602	6.47699
Q96D42	sp|Q96D42|HAVR1_HUMAN Hepatitis A virus cellular receptor 1 OS=Homo sapiens OX=9606 GN=HAVCR1 PE=1 SV=3	101	67	TRUE	FALSE	TRUE	FALSE	FALSE	TRUE	TRUE	51	16	6	3.1875	11.1667	6.375
Q96DB9	sp|Q96DB9|FXYD5_HUMAN FXYD domain-containing ion transport regulator 5 OS=Homo sapiens OX=9606 GN=FXYD5 PE=1 SV=2	42	34	TRUE	TRUE	FALSE	FALSE	FALSE	TRUE	TRUE	23	11	1	2.09091	34	6.27273
O75056	sp|O75056|SDC3_HUMAN Syndecan-3 OS=Homo sapiens OX=9606 GN=SDC3 PE=1 SV=2	80	74	TRUE	TRUE	FALSE	FALSE	FALSE	TRUE	TRUE	50	24	10	2.08333	7.4	6.25
Q9UQV4	sp|Q9UQV4|LAMP3_HUMAN Lysosome-associated membrane glycoprotein 3 OS=Homo sapiens OX=9606 GN=LAMP3 PE=1 SV=3	86	61	TRUE	FALSE	TRUE	FALSE	FALSE	TRUE	TRUE	46	15	7	3.06667	8.71429	6.13333
Q96H15	sp|Q96H15|TIMD4_HUMAN T-cell immunoglobulin and mucin domain-containing protein 4 OS=Homo sapiens OX=9606 GN=TIMD4 PE=1 SV=2	94	66	TRUE	TRUE	TRUE	FALSE	FALSE	TRUE	TRUE	44	22	5	2	13.2	6
Q9Y279	sp|Q9Y279|VSIG4_HUMAN V-set and immunoglobulin domain-containing protein 4 OS=Homo sapiens OX=9606 GN=VSIG4 PE=1 SV=1	130	12	TRUE	TRUE	FALSE	FALSE	FALSE	TRUE	TRUE	8	4	7	2	1.71429	6
Q86WB7	sp|Q86WB7|UN93A_HUMAN Protein unc-93 homolog A OS=Homo sapiens OX=9606 GN=UNC93A PE=1 SV=1	144	12	TRUE	TRUE	TRUE	FALSE	FALSE	TRUE	TRUE	8	4	0	2	2	6
Q6UXZ3	sp|Q6UXZ3|CLM4_HUMAN CMRF35-like molecule 4 OS=Homo sapiens OX=9606 GN=CD300LD PE=1 SV=1	35	12	TRUE	TRUE	TRUE	FALSE	FALSE	TRUE	TRUE	8	4	5	2	2.4	6
Q6EMK4	sp|Q6EMK4|VASN_HUMAN Vasorin OS=Homo sapiens OX=9606 GN=VASN PE=1 SV=1	81	30	TRUE	TRUE	TRUE	FALSE	FALSE	TRUE	TRUE	20	10	5	2	6	6
Q6UWF7	sp|Q6UWF7|NXPE4_HUMAN NXPE family member 4 OS=Homo sapiens OX=9606 GN=NXPE4 PE=2 SV=1	75	18	TRUE	TRUE	TRUE	FALSE	FALSE	TRUE	TRUE	12	6	9	2	2	6
Q14118	sp|Q14118|DAG1_HUMAN Dystroglycan OS=Homo sapiens OX=9606 GN=DAG1 PE=1 SV=2	133	55	TRUE	FALSE	TRUE	TRUE	TRUE	TRUE	TRUE	41	14	22	2.92857	2.5	5.85714
E2RYF6	sp|E2RYF6|MUC22_HUMAN Mucin-22 OS=Homo sapiens OX=9606 GN=MUC22 PE=1 SV=2	886	876	TRUE	TRUE	FALSE	FALSE	FALSE	TRUE	TRUE	572	304	37	1.88158	23.6757	5.64474
P05155	sp|P05155|IC1_HUMAN Plasma protease C1 inhibitor OS=Homo sapiens OX=9606 GN=SERPING1 PE=1 SV=2	103	43	TRUE	TRUE	TRUE	TRUE	FALSE	TRUE	TRUE	28	15	4	1.86667	10.75	5.6
Q9BY79	sp|Q9BY79|MFRP_HUMAN Membrane frizzled-related protein OS=Homo sapiens OX=9606 GN=MFRP PE=1 SV=1	91	14	TRUE	TRUE	TRUE	FALSE	FALSE	TRUE	TRUE	9	5	0	1.8	2	5.4
Q9Y5Y7	sp|Q9Y5Y7|LYVE1_HUMAN Lymphatic vessel endothelial hyaluronic acid receptor 1 OS=Homo sapiens OX=9606 GN=LYVE1 PE=1 SV=2	57	25	TRUE	TRUE	TRUE	FALSE	FALSE	TRUE	TRUE	16	9	5	1.77778	5	5.33333
P34810	sp|P34810|CD68_HUMAN Macrosialin OS=Homo sapiens OX=9606 GN=CD68 PE=1 SV=2	91	61	TRUE	TRUE	TRUE	FALSE	FALSE	TRUE	TRUE	39	22	1	1.77273	61	5.31818
Q6UXD5	sp|Q6UXD5|SE6L2_HUMAN Seizure 6-like protein 2 OS=Homo sapiens OX=9606 GN=SEZ6L2 PE=1 SV=2	130	58	TRUE	TRUE	TRUE	FALSE	FALSE	TRUE	TRUE	37	21	7	1.7619	8.28571	5.28571
P40967	sp|P40967|PMEL_HUMAN Melanocyte protein PMEL OS=Homo sapiens OX=9606 GN=PMEL PE=1 SV=2	118	63	TRUE	TRUE	TRUE	FALSE	FALSE	TRUE	TRUE	40	23	3	1.73913	21	5.21739
P05067	sp|P05067|A4_HUMAN Amyloid-beta precursor protein OS=Homo sapiens OX=9606 GN=APP PE=1 SV=3	75	36	TRUE	FALSE	TRUE	TRUE	TRUE	TRUE	TRUE	26	10	15	2.6	2.4	5.2
Q9Y493	sp|Q9Y493|ZAN_HUMAN Zonadhesin OS=Homo sapiens OX=9606 GN=ZAN PE=2 SV=5	464	203	TRUE	TRUE	TRUE	FALSE	FALSE	TRUE	TRUE	128	75	25	1.70667	8.12	5.12
P08174	sp|P08174|DAF_HUMAN Complement decay-accelerating factor OS=Homo sapiens OX=9606 GN=CD55 PE=1 SV=4	74	32	TRUE	FALSE	TRUE	FALSE	FALSE	TRUE	TRUE	23	9	7	2.55556	4.57143	5.11111
Q9UKJ1	sp|Q9UKJ1|PILRA_HUMAN Paired immunoglobulin-like type 2 receptor alpha OS=Homo sapiens OX=9606 GN=PILRA PE=1 SV=3	58	27	TRUE	TRUE	TRUE	FALSE	TRUE	TRUE	TRUE	17	10	8	1.7	3.375	5.1
P58401	sp|P58401|NRX2B_HUMAN Neurexin-2-beta OS=Homo sapiens OX=9606 GN=NRXN2 PE=1 SV=1	102	59	TRUE	TRUE	TRUE	FALSE	FALSE	TRUE	TRUE	37	22	0	1.68182	2	5.04545
P07359	sp|P07359|GP1BA_HUMAN Platelet glycoprotein Ib alpha chain OS=Homo sapiens OX=9606 GN=GP1BA PE=1 SV=2	120	69	TRUE	TRUE	TRUE	TRUE	FALSE	TRUE	TRUE	43	26	13	1.65385	5.30769	4.96154
Q9ULC0	sp|Q9ULC0|MUCEN_HUMAN Endomucin OS=Homo sapiens OX=9606 GN=EMCN PE=1 SV=2	72	52	TRUE	TRUE	TRUE	FALSE	FALSE	TRUE	TRUE	32	20	6	1.6	8.66667	4.8
Q7Z5P9	sp|Q7Z5P9|MUC19_HUMAN Mucin-19 OS=Homo sapiens OX=9606 GN=MUC19 PE=1 SV=3	2714	2476	TRUE	TRUE	FALSE	FALSE	FALSE	TRUE	TRUE	1522	954	60	1.59539	41.2667	4.78616
O43825	sp|O43825|B3GT2_HUMAN Beta-1,3-galactosyltransferase 2 OS=Homo sapiens OX=9606 GN=B3GALT2 PE=1 SV=1	51	18	TRUE	TRUE	TRUE	FALSE	FALSE	TRUE	TRUE	11	7	1	1.57143	18	4.71429
O95274	sp|O95274|LYPD3_HUMAN Ly6/PLAUR domain-containing protein 3 OS=Homo sapiens OX=9606 GN=LYPD3 PE=1 SV=2	50	23	TRUE	TRUE	TRUE	FALSE	FALSE	TRUE	TRUE	14	9	3	1.55556	7.66667	4.66667
Q9H5Y7	sp|Q9H5Y7|SLIK6_HUMAN SLIT and NTRK-like protein 6 OS=Homo sapiens OX=9606 GN=SLITRK6 PE=2 SV=3	109	28	TRUE	TRUE	FALSE	FALSE	FALSE	TRUE	TRUE	17	11	17	1.54545	1.64706	4.63636
Q8N2Q7	sp|Q8N2Q7|NLGN1_HUMAN Neuroligin-1 OS=Homo sapiens OX=9606 GN=NLGN1 PE=1 SV=2	109	23	TRUE	FALSE	TRUE	TRUE	FALSE	TRUE	TRUE	16	7	4	2.28571	5.75	4.57143
Q99935	sp|Q99935|PROL1_HUMAN Opiorphin prepropeptide OS=Homo sapiens OX=9606 GN=OPRPN PE=1 SV=2	58	30	TRUE	TRUE	TRUE	FALSE	FALSE	TRUE	TRUE	18	12	0	1.5	2	4.5
P14410	sp|P14410|SUIS_HUMAN Sucrase-isomaltase, intestinal OS=Homo sapiens OX=9606 GN=SI PE=1 SV=6	242	15	TRUE	TRUE	TRUE	FALSE	FALSE	TRUE	TRUE	9	6	14	1.5	1.07143	4.5
Q02505	sp|Q02505|MUC3A_HUMAN Mucin-3A OS=Homo sapiens OX=9606 GN=MUC3A PE=1 SV=3	1637	1585	TRUE	TRUE	FALSE	FALSE	FALSE	TRUE	TRUE	944	641	13	1.4727	121.923	4.4181
Q9UMZ3	sp|Q9UMZ3|PTPRQ_HUMAN Phosphatidylinositol phosphatase PTPRQ OS=Homo sapiens OX=9606 GN=PTPRQ PE=1 SV=2	407	32	TRUE	TRUE	TRUE	FALSE	FALSE	TRUE	TRUE	19	13	19	1.46154	1.68421	4.38462
Q8WWV6	sp|Q8WWV6|FCAMR_HUMAN High affinity immunoglobulin alpha and immunoglobulin mu Fc receptor OS=Homo sapiens OX=9606 GN=FCAMR PE=1 SV=1	98	63	TRUE	TRUE	TRUE	FALSE	FALSE	TRUE	TRUE	37	26	7	1.42308	9	4.26923
Q8TAX7	sp|Q8TAX7|MUC7_HUMAN Mucin-7 OS=Homo sapiens OX=9606 GN=MUC7 PE=1 SV=2	109	104	TRUE	TRUE	TRUE	FALSE	FALSE	TRUE	TRUE	61	43	0	1.4186	2	4.25581
P14780	sp|P14780|MMP9_HUMAN Matrix metalloproteinase-9 OS=Homo sapiens OX=9606 GN=MMP9 PE=1 SV=3	92	28	TRUE	FALSE	TRUE	FALSE	FALSE	TRUE	TRUE	19	9	3	2.11111	9.33333	4.22222
Q7Z7G0	sp|Q7Z7G0|TARSH_HUMAN Target of Nesh-SH3 OS=Homo sapiens OX=9606 GN=ABI3BP PE=1 SV=1	199	165	TRUE	TRUE	TRUE	FALSE	FALSE	TRUE	TRUE	96	69	14	1.3913	11.7857	4.17391
O43155	sp|O43155|FLRT2_HUMAN Leucine-rich repeat transmembrane protein FLRT2 OS=Homo sapiens OX=9606 GN=FLRT2 PE=1 SV=1	98	31	TRUE	TRUE	TRUE	FALSE	FALSE	TRUE	TRUE	18	13	11	1.38462	2.81818	4.15385
Q9H195	sp|Q9H195|MUC3B_HUMAN Mucin-3B (Fragments) OS=Homo sapiens OX=9606 GN=MUC3B PE=2 SV=2	456	403	TRUE	TRUE	FALSE	FALSE	FALSE	TRUE	TRUE	234	169	5	1.38462	80.6	4.15385
Q96F05	sp|Q96F05|CK024_HUMAN Uncharacterized protein C11orf24 OS=Homo sapiens OX=9606 GN=C11orf24 PE=1 SV=2	126	116	TRUE	TRUE	TRUE	FALSE	FALSE	TRUE	TRUE	67	49	11	1.36735	10.5455	4.10204
Q6W4X9	sp|Q6W4X9|MUC6_HUMAN Mucin-6 OS=Homo sapiens OX=9606 GN=MUC6 PE=1 SV=3	710	568	TRUE	TRUE	TRUE	FALSE	FALSE	TRUE	TRUE	327	241	26	1.35685	21.8462	4.07054
Q68BL8	sp|Q68BL8|OLM2B_HUMAN Olfactomedin-like protein 2B OS=Homo sapiens OX=9606 GN=OLFML2B PE=2 SV=2	106	63	TRUE	TRUE	TRUE	FALSE	FALSE	TRUE	TRUE	36	27	6	1.33333	10.5	4
Q9BY67	sp|Q9BY67|CADM1_HUMAN Cell adhesion molecule 1 OS=Homo sapiens OX=9606 GN=CADM1 PE=1 SV=2	60	15	TRUE	FALSE	TRUE	FALSE	FALSE	TRUE	TRUE	15	0	13	2	1.15385	4
Q9NQ60	sp|Q9NQ60|EQTN_HUMAN Equatorin OS=Homo sapiens OX=9606 GN=EQTN PE=2 SV=2	59	12	TRUE	FALSE	TRUE	FALSE	FALSE	TRUE	TRUE	8	4	6	2	2	4
A1L4H1	sp|A1L4H1|SRCRL_HUMAN Soluble scavenger receptor cysteine-rich domain-containing protein SSC5D OS=Homo sapiens OX=9606 GN=SSC5D PE=1 SV=3	327	243	TRUE	FALSE	TRUE	FALSE	FALSE	TRUE	TRUE	162	81	8	2	30.375	4
Q9UKJ0	sp|Q9UKJ0|PILRB_HUMAN Paired immunoglobulin-like type 2 receptor beta OS=Homo sapiens OX=9606 GN=PILRB PE=1 SV=1	38	14	TRUE	TRUE	TRUE	FALSE	FALSE	TRUE	TRUE	8	6	6	1.33333	2.33333	4
Q8N149	sp|Q8N149|LIRA2_HUMAN Leukocyte immunoglobulin-like receptor subfamily A member 2 OS=Homo sapiens OX=9606 GN=LILRA2 PE=1 SV=2	80	14	TRUE	TRUE	TRUE	FALSE	FALSE	TRUE	TRUE	8	6	2	1.33333	7	4
P13473	sp|P13473|LAMP2_HUMAN Lysosome-associated membrane glycoprotein 2 OS=Homo sapiens OX=9606 GN=LAMP2 PE=1 SV=2	66	10	TRUE	FALSE	TRUE	TRUE	FALSE	TRUE	TRUE	8	2	10	4	1	4
Q9H1U4	sp|Q9H1U4|MEGF9_HUMAN Multiple epidermal growth factor-like domains protein 9 OS=Homo sapiens OX=9606 GN=MEGF9 PE=2 SV=3	115	74	TRUE	TRUE	TRUE	FALSE	FALSE	TRUE	TRUE	42	32	4	1.3125	18.5	3.9375
Q9BY15	sp|Q9BY15|AGRE3_HUMAN Adhesion G protein-coupled receptor E3 OS=Homo sapiens OX=9606 GN=ADGRE3 PE=2 SV=2	103	16	TRUE	TRUE	TRUE	FALSE	FALSE	TRUE	TRUE	9	7	11	1.28571	1.45455	3.85714
Q9H1M3	sp|Q9H1M3|DB129_HUMAN Beta-defensin 129 OS=Homo sapiens OX=9606 GN=DEFB129 PE=2 SV=1	29	16	TRUE	TRUE	FALSE	FALSE	FALSE	TRUE	TRUE	9	7	0	1.28571	2	3.85714
Q9HBB8	sp|Q9HBB8|CDHR5_HUMAN Cadherin-related family member 5 OS=Homo sapiens OX=9606 GN=CDHR5 PE=1 SV=3	139	63	TRUE	TRUE	TRUE	FALSE	FALSE	TRUE	TRUE	35	28	9	1.25	7	3.75
Q5T2D2	sp|Q5T2D2|TRML2_HUMAN Trem-like transcript 2 protein OS=Homo sapiens OX=9606 GN=TREML2 PE=1 SV=2	62	40	TRUE	TRUE	TRUE	FALSE	FALSE	TRUE	TRUE	22	18	3	1.22222	13.3333	3.66667
Q04900	sp|Q04900|MUC24_HUMAN Sialomucin core protein 24 OS=Homo sapiens OX=9606 GN=CD164 PE=1 SV=2	57	34	TRUE	FALSE	TRUE	FALSE	FALSE	TRUE	TRUE	22	12	1	1.83333	34	3.66667
Q68BL7	sp|Q68BL7|OLM2A_HUMAN Olfactomedin-like protein 2A OS=Homo sapiens OX=9606 GN=OLFML2A PE=2 SV=1	92	33	TRUE	TRUE	FALSE	FALSE	FALSE	TRUE	TRUE	18	15	4	1.2	8.25	3.6
Q7Z410	sp|Q7Z410|TMPS9_HUMAN Transmembrane protease serine 9 OS=Homo sapiens OX=9606 GN=TMPRSS9 PE=1 SV=2	134	44	TRUE	TRUE	TRUE	FALSE	FALSE	TRUE	TRUE	24	20	11	1.2	4	3.6
P43121	sp|P43121|MUC18_HUMAN Cell surface glycoprotein MUC18 OS=Homo sapiens OX=9606 GN=MCAM PE=1 SV=2	80	11	TRUE	TRUE	TRUE	FALSE	FALSE	TRUE	TRUE	6	5	9	1.2	1.22222	3.6
Q6UXI7	sp|Q6UXI7|VITRN_HUMAN Vitrin OS=Homo sapiens OX=9606 GN=VIT PE=2 SV=1	104	35	TRUE	TRUE	TRUE	FALSE	FALSE	TRUE	TRUE	19	16	5	1.1875	7	3.5625
P18827	sp|P18827|SDC1_HUMAN Syndecan-1 OS=Homo sapiens OX=9606 GN=SDC1 PE=1 SV=3	54	50	TRUE	FALSE	TRUE	FALSE	FALSE	TRUE	TRUE	32	18	5	1.77778	10	3.55556
O94910	sp|O94910|AGRL1_HUMAN Adhesion G protein-coupled receptor L1 OS=Homo sapiens OX=9606 GN=ADGRL1 PE=1 SV=1	184	25	TRUE	TRUE	TRUE	FALSE	FALSE	TRUE	TRUE	16	9	33	1.77778	0.757576	3.55556
C9JL84	sp|C9JL84|HHLA1_HUMAN HERV-H LTR-associating protein 1 OS=Homo sapiens OX=9606 GN=HHLA1 PE=2 SV=1	109	63	TRUE	TRUE	TRUE	FALSE	FALSE	TRUE	TRUE	34	29	9	1.17241	7	3.51724
P23515	sp|P23515|OMGP_HUMAN Oligodendrocyte-myelin glycoprotein OS=Homo sapiens OX=9606 GN=OMG PE=1 SV=2	92	26	TRUE	TRUE	TRUE	FALSE	FALSE	TRUE	TRUE	14	12	5	1.16667	5.2	3.5
Q14112	sp|Q14112|NID2_HUMAN Nidogen-2 OS=Homo sapiens OX=9606 GN=NID2 PE=1 SV=3	183	86	TRUE	TRUE	TRUE	FALSE	FALSE	TRUE	TRUE	46	40	15	1.15	5.73333	3.45
P13611	sp|P13611|CSPG2_HUMAN Versican core protein OS=Homo sapiens OX=9606 GN=VCAN PE=1 SV=3	736	619	TRUE	TRUE	TRUE	FALSE	TRUE	TRUE	TRUE	331	288	25	1.14931	24.76	3.44792
Q6ZSS7	sp|Q6ZSS7|MFSD6_HUMAN Major facilitator superfamily domain-containing protein 6 OS=Homo sapiens OX=9606 GN=MFSD6 PE=1 SV=2	118	30	TRUE	TRUE	FALSE	FALSE	FALSE	TRUE	TRUE	16	14	8	1.14286	3.75	3.42857
Q8TF66	sp|Q8TF66|LRC15_HUMAN Leucine-rich repeat-containing protein 15 OS=Homo sapiens OX=9606 GN=LRRC15 PE=2 SV=2	71	15	TRUE	TRUE	TRUE	FALSE	FALSE	TRUE	TRUE	8	7	1	1.14286	15	3.42857
Q8IZF6	sp|Q8IZF6|AGRG4_HUMAN Adhesion G-protein coupled receptor G4 OS=Homo sapiens OX=9606 GN=ADGRG4 PE=2 SV=2	837	698	TRUE	TRUE	TRUE	FALSE	FALSE	TRUE	TRUE	371	327	38	1.13456	18.3684	3.40367
Q9UK00	sp|Q9UK00|CC018_HUMAN Uncharacterized protein C3orf18 OS=Homo sapiens OX=9606 GN=C3orf18 PE=2 SV=2	30	17	TRUE	TRUE	FALSE	FALSE	FALSE	TRUE	TRUE	9	8	0	1.125	2	3.375
Q685J3	sp|Q685J3|MUC17_HUMAN Mucin-17 OS=Homo sapiens OX=9606 GN=MUC17 PE=1 SV=2	2016	1963	TRUE	TRUE	TRUE	FALSE	FALSE	TRUE	TRUE	1035	928	34	1.1153	57.7353	3.34591
Q99102	sp|Q99102|MUC4_HUMAN Mucin-4 OS=Homo sapiens OX=9606 GN=MUC4 PE=1 SV=4	578	435	TRUE	TRUE	TRUE	TRUE	FALSE	TRUE	TRUE	228	207	14	1.10145	31.0714	3.30435
Q9HAR2	sp|Q9HAR2|AGRL3_HUMAN Adhesion G protein-coupled receptor L3 OS=Homo sapiens OX=9606 GN=ADGRL3 PE=1 SV=2	212	42	TRUE	TRUE	TRUE	FALSE	FALSE	TRUE	TRUE	22	20	27	1.1	1.55556	3.3
O96005	sp|O96005|CLPT1_HUMAN Cleft lip and palate transmembrane protein 1 OS=Homo sapiens OX=9606 GN=CLPTM1 PE=1 SV=1	79	23	TRUE	TRUE	TRUE	FALSE	FALSE	TRUE	TRUE	12	11	12	1.09091	1.91667	3.27273
O75398	sp|O75398|DEAF1_HUMAN Deformed epidermal autoregulatory factor 1 homolog OS=Homo sapiens OX=9606 GN=DEAF1 PE=1 SV=1	77	42	TRUE	FALSE	FALSE	FALSE	TRUE	TRUE	TRUE	26	16	12	1.625	3.5	3.25
A6NMS7	sp|A6NMS7|L37A1_HUMAN Leucine-rich repeat-containing protein 37A OS=Homo sapiens OX=9606 GN=LRRC37A PE=2 SV=3	301	184	TRUE	TRUE	TRUE	FALSE	FALSE	TRUE	TRUE	95	89	8	1.06742	23	3.20225
Q9UF83	sp|Q9UF83|YM012_HUMAN Uncharacterized protein DKFZp434B061 OS=Homo sapiens OX=9606 PE=2 SV=2	189	186	TRUE	TRUE	FALSE	FALSE	FALSE	TRUE	TRUE	96	90	22	1.06667	8.45455	3.2
A6NM11	sp|A6NM11|L37A2_HUMAN Leucine-rich repeat-containing protein 37A2 OS=Homo sapiens OX=9606 GN=LRRC37A2 PE=2 SV=2	297	191	TRUE	TRUE	TRUE	FALSE	FALSE	TRUE	TRUE	98	93	8	1.05376	23.875	3.16129
Q3MIW9	sp|Q3MIW9|MUCL3_HUMAN Mucin-like protein 3 OS=Homo sapiens OX=9606 GN=MUCL3 PE=1 SV=2	127	116	TRUE	FALSE	TRUE	FALSE	FALSE	TRUE	TRUE	71	45	6	1.57778	19.3333	3.15556
P25940	sp|P25940|CO5A3_HUMAN Collagen alpha-3(V) chain OS=Homo sapiens OX=9606 GN=COL5A3 PE=1 SV=3	132	80	TRUE	TRUE	TRUE	FALSE	FALSE	TRUE	TRUE	41	39	5	1.05128	16	3.15385
Q6WRI0	sp|Q6WRI0|IGS10_HUMAN Immunoglobulin superfamily member 10 OS=Homo sapiens OX=9606 GN=IGSF10 PE=1 SV=1	474	161	TRUE	TRUE	TRUE	FALSE	FALSE	TRUE	TRUE	82	79	32	1.03797	5.03125	3.11392
Q9H8J5	sp|Q9H8J5|MANS1_HUMAN MANSC domain-containing protein 1 OS=Homo sapiens OX=9606 GN=MANSC1 PE=2 SV=1	93	69	TRUE	TRUE	TRUE	FALSE	FALSE	TRUE	TRUE	35	34	4	1.02941	17.25	3.08824
P14543	sp|P14543|NID1_HUMAN Nidogen-1 OS=Homo sapiens OX=9606 GN=NID1 PE=1 SV=3	179	71	TRUE	TRUE	FALSE	TRUE	FALSE	TRUE	TRUE	36	35	13	1.02857	5.46154	3.08571
P02751	sp|P02751|FINC_HUMAN Fibronectin OS=Homo sapiens OX=9606 GN=FN1 PE=1 SV=4	436	78	TRUE	FALSE	TRUE	TRUE	TRUE	TRUE	TRUE	47	31	37	1.51613	2.10811	3.03226
Q9Y4C0	sp|Q9Y4C0|NRX3A_HUMAN Neurexin-3 OS=Homo sapiens OX=9606 GN=NRXN3 PE=1 SV=4	257	84	TRUE	TRUE	TRUE	FALSE	FALSE	TRUE	TRUE	42	42	15	1	5.6	3
Q9HBU9	sp|Q9HBU9|POPD2_HUMAN Popeye domain-containing protein 2 OS=Homo sapiens OX=9606 GN=POPDC2 PE=2 SV=2	48	18	TRUE	TRUE	TRUE	FALSE	FALSE	TRUE	TRUE	9	9	8	1	2.25	3
Q9BZJ6	sp|Q9BZJ6|GPR63_HUMAN Probable G-protein coupled receptor 63 OS=Homo sapiens OX=9606 GN=GPR63 PE=2 SV=2	59	10	TRUE	FALSE	TRUE	FALSE	FALSE	TRUE	TRUE	6	4	2	1.5	5	3
Q9UPC5	sp|Q9UPC5|GPR34_HUMAN Probable G-protein coupled receptor 34 OS=Homo sapiens OX=9606 GN=GPR34 PE=2 SV=2	64	16	TRUE	TRUE	TRUE	FALSE	FALSE	TRUE	TRUE	8	8	5	1	3.2	3
Q13477	sp|Q13477|MADCA_HUMAN Mucosal addressin cell adhesion molecule 1 OS=Homo sapiens OX=9606 GN=MADCAM1 PE=1 SV=2	60	26	TRUE	TRUE	TRUE	FALSE	FALSE	TRUE	TRUE	13	13	7	1	3.71429	3
Q9NQX5	sp|Q9NQX5|NPDC1_HUMAN Neural proliferation differentiation and control protein 1 OS=Homo sapiens OX=9606 GN=NPDC1 PE=1 SV=2	29	14	TRUE	TRUE	FALSE	FALSE	FALSE	TRUE	TRUE	7	7	8	1	1.75	3
Q6W5P4	sp|Q6W5P4|NPSR1_HUMAN Neuropeptide S receptor OS=Homo sapiens OX=9606 GN=NPSR1 PE=1 SV=1	62	15	TRUE	FALSE	TRUE	FALSE	FALSE	TRUE	TRUE	9	6	6	1.5	2.5	3
O60721	sp|O60721|NCKX1_HUMAN Sodium/potassium/calcium exchanger 1 OS=Homo sapiens OX=9606 GN=SLC24A1 PE=1 SV=1	179	122	TRUE	TRUE	TRUE	FALSE	FALSE	TRUE	TRUE	61	61	18	1	6.77778	3
A8MVS5	sp|A8MVS5|HIDE1_HUMAN Protein HIDE1 OS=Homo sapiens OX=9606 GN=HIDE1 PE=2 SV=2	42	12	TRUE	TRUE	TRUE	FALSE	FALSE	TRUE	TRUE	6	6	1	1	12	3
O60309	sp|O60309|L37A3_HUMAN Leucine-rich repeat-containing protein 37A3 OS=Homo sapiens OX=9606 GN=LRRC37A3 PE=2 SV=2	288	181	TRUE	TRUE	TRUE	FALSE	FALSE	TRUE	TRUE	90	91	12	0.989011	15.0833	2.96703
Q9NR99	sp|Q9NR99|MXRA5_HUMAN Matrix-remodeling-associated protein 5 OS=Homo sapiens OX=9606 GN=MXRA5 PE=1 SV=3	472	196	TRUE	TRUE	TRUE	FALSE	FALSE	TRUE	TRUE	97	99	44	0.979798	4.45455	2.93939
P12111	sp|P12111|CO6A3_HUMAN Collagen alpha-3(VI) chain OS=Homo sapiens OX=9606 GN=COL6A3 PE=1 SV=5	354	85	TRUE	TRUE	TRUE	FALSE	FALSE	TRUE	TRUE	42	43	39	0.976744	2.17949	2.93023
P98088	sp|P98088|MUC5A_HUMAN Mucin-5AC OS=Homo sapiens OX=9606 GN=MUC5AC PE=1 SV=4	1970	1715	TRUE	FALSE	TRUE	TRUE	FALSE	TRUE	TRUE	1019	696	27	1.46408	63.5185	2.92816
Q76M96	sp|Q76M96|CCD80_HUMAN Coiled-coil domain-containing protein 80 OS=Homo sapiens OX=9606 GN=CCDC80 PE=1 SV=1	106	59	TRUE	TRUE	FALSE	FALSE	TRUE	TRUE	TRUE	29	30	19	0.966667	3.10526	2.9
Q9UKN1	sp|Q9UKN1|MUC12_HUMAN Mucin-12 OS=Homo sapiens OX=9606 GN=MUC12 PE=1 SV=2	2403	2351	TRUE	TRUE	TRUE	FALSE	FALSE	TRUE	TRUE	1152	1199	40	0.960801	58.775	2.8824
P08519	sp|P08519|APOA_HUMAN Apolipoprotein(a) OS=Homo sapiens OX=9606 GN=LPA PE=1 SV=1	871	543	TRUE	TRUE	TRUE	FALSE	FALSE	TRUE	TRUE	265	278	8	0.953237	67.875	2.85971
Q13201	sp|Q13201|MMRN1_HUMAN Multimerin-1 OS=Homo sapiens OX=9606 GN=MMRN1 PE=1 SV=3	190	78	TRUE	TRUE	TRUE	FALSE	FALSE	TRUE	TRUE	38	40	16	0.95	4.875	2.85
Q8WXI7	sp|Q8WXI7|MUC16_HUMAN Mucin-16 OS=Homo sapiens OX=9606 GN=MUC16 PE=1 SV=3	4829	4509	TRUE	TRUE	TRUE	FALSE	TRUE	TRUE	TRUE	2193	2316	404	0.946891	11.1609	2.84067
Q5T2E6	sp|Q5T2E6|ARMD3_HUMAN Armadillo-like helical domain-containing protein 3 OS=Homo sapiens OX=9606 GN=ARMH3 PE=1 SV=1	80	12	TRUE	FALSE	FALSE	FALSE	FALSE	TRUE	TRUE	7	5	6	1.4	2	2.8
Q9ULB1	sp|Q9ULB1|NRX1A_HUMAN Neurexin-1 OS=Homo sapiens OX=9606 GN=NRXN1 PE=2 SV=1	208	54	TRUE	TRUE	TRUE	FALSE	FALSE	TRUE	TRUE	26	28	13	0.928571	4.15385	2.78571
Q86TH1	sp|Q86TH1|ATL2_HUMAN ADAMTS-like protein 2 OS=Homo sapiens OX=9606 GN=ADAMTSL2 PE=1 SV=1	140	52	TRUE	TRUE	TRUE	FALSE	FALSE	TRUE	TRUE	25	27	7	0.925926	7.42857	2.77778
P58397	sp|P58397|ATS12_HUMAN A disintegrin and metalloproteinase with thrombospondin motifs 12 OS=Homo sapiens OX=9606 GN=ADAMTS12 PE=1 SV=2	228	119	TRUE	TRUE	TRUE	FALSE	FALSE	TRUE	TRUE	57	62	14	0.919355	8.5	2.75806
Q9HDB5	sp|Q9HDB5|NRX3B_HUMAN Neurexin-3-beta OS=Homo sapiens OX=9606 GN=NRXN3 PE=1 SV=4	133	90	TRUE	TRUE	TRUE	FALSE	FALSE	TRUE	TRUE	43	47	2	0.914894	45	2.74468
Q9UBM4	sp|Q9UBM4|OPT_HUMAN Opticin OS=Homo sapiens OX=9606 GN=OPTC PE=1 SV=1	41	17	TRUE	TRUE	TRUE	FALSE	FALSE	TRUE	TRUE	8	9	6	0.888889	2.83333	2.66667
P11532	sp|P11532|DMD_HUMAN Dystrophin OS=Homo sapiens OX=9606 GN=DMD PE=1 SV=3	389	163	TRUE	FALSE	FALSE	FALSE	FALSE	TRUE	TRUE	93	70	61	1.32857	2.67213	2.65714
Q96KJ4	sp|Q96KJ4|MSLNL_HUMAN Mesothelin-like protein OS=Homo sapiens OX=9606 GN=MSLNL PE=3 SV=3	105	32	TRUE	TRUE	TRUE	FALSE	FALSE	TRUE	TRUE	15	17	3	0.882353	10.6667	2.64706
P08912	sp|P08912|ACM5_HUMAN Muscarinic acetylcholine receptor M5 OS=Homo sapiens OX=9606 GN=CHRM5 PE=2 SV=2	77	15	TRUE	TRUE	TRUE	FALSE	FALSE	TRUE	TRUE	7	8	7	0.875	2.14286	2.625
Q6UXN2	sp|Q6UXN2|TRML4_HUMAN Trem-like transcript 4 protein OS=Homo sapiens OX=9606 GN=TREML4 PE=2 SV=1	38	15	TRUE	TRUE	TRUE	FALSE	FALSE	TRUE	TRUE	7	8	0	0.875	2	2.625
Q08708	sp|Q08708|CLM6_HUMAN CMRF35-like molecule 6 OS=Homo sapiens OX=9606 GN=CD300C PE=2 SV=1	40	15	TRUE	TRUE	TRUE	FALSE	FALSE	TRUE	TRUE	7	8	1	0.875	15	2.625
Q8NCB2	sp|Q8NCB2|CAMKV_HUMAN CaM kinase-like vesicle-associated protein OS=Homo sapiens OX=9606 GN=CAMKV PE=2 SV=2	70	46	TRUE	FALSE	FALSE	FALSE	FALSE	TRUE	TRUE	26	20	5	1.3	9.2	2.6
P98155	sp|P98155|VLDLR_HUMAN Very low-density lipoprotein receptor OS=Homo sapiens OX=9606 GN=VLDLR PE=1 SV=1	112	39	TRUE	FALSE	TRUE	FALSE	FALSE	TRUE	TRUE	22	17	7	1.29412	5.57143	2.58824
Q9H3R2	sp|Q9H3R2|MUC13_HUMAN Mucin-13 OS=Homo sapiens OX=9606 GN=MUC13 PE=1 SV=3	117	71	TRUE	FALSE	TRUE	FALSE	FALSE	TRUE	TRUE	40	31	8	1.29032	8.875	2.58065
Q12889	sp|Q12889|OVGP1_HUMAN Oviduct-specific glycoprotein OS=Homo sapiens OX=9606 GN=OVGP1 PE=2 SV=1	110	71	TRUE	FALSE	TRUE	FALSE	FALSE	TRUE	TRUE	40	31	6	1.29032	11.8333	2.58065
Q9BYH1	sp|Q9BYH1|SE6L1_HUMAN Seizure 6-like protein OS=Homo sapiens OX=9606 GN=SEZ6L PE=1 SV=1	154	63	TRUE	TRUE	TRUE	TRUE	FALSE	TRUE	TRUE	29	34	12	0.852941	5.25	2.55882
Q14114	sp|Q14114|LRP8_HUMAN Low-density lipoprotein receptor-related protein 8 OS=Homo sapiens OX=9606 GN=LRP8 PE=1 SV=4	118	41	TRUE	FALSE	TRUE	FALSE	TRUE	TRUE	TRUE	23	18	5	1.27778	8.2	2.55556
Q96QE4	sp|Q96QE4|LR37B_HUMAN Leucine-rich repeat-containing protein 37B OS=Homo sapiens OX=9606 GN=LRRC37B PE=2 SV=3	145	85	TRUE	TRUE	TRUE	FALSE	FALSE	TRUE	TRUE	39	46	8	0.847826	10.625	2.54348
Q92752	sp|Q92752|TENR_HUMAN Tenascin-R OS=Homo sapiens OX=9606 GN=TNR PE=1 SV=3	234	22	TRUE	TRUE	TRUE	TRUE	FALSE	TRUE	TRUE	10	12	5	0.833333	4.4	2.5
Q9UGN4	sp|Q9UGN4|CLM8_HUMAN CMRF35-like molecule 8 OS=Homo sapiens OX=9606 GN=CD300A PE=1 SV=2	46	18	TRUE	FALSE	TRUE	FALSE	TRUE	TRUE	TRUE	10	8	9	1.25	2	2.5
P60852	sp|P60852|ZP1_HUMAN Zona pellucida sperm-binding protein 1 OS=Homo sapiens OX=9606 GN=ZP1 PE=1 SV=1	99	33	TRUE	TRUE	TRUE	FALSE	FALSE	TRUE	TRUE	15	18	3	0.833333	11	2.5
O00592	sp|O00592|PODXL_HUMAN Podocalyxin OS=Homo sapiens OX=9606 GN=PODXL PE=1 SV=2	140	121	TRUE	FALSE	TRUE	FALSE	FALSE	TRUE	TRUE	67	54	19	1.24074	6.36842	2.48148
Q9UK17	sp|Q9UK17|KCND3_HUMAN Potassium voltage-gated channel subfamily D member 3 OS=Homo sapiens OX=9606 GN=KCND3 PE=1 SV=3	103	42	TRUE	TRUE	FALSE	FALSE	TRUE	TRUE	TRUE	19	23	14	0.826087	3	2.47826
Q9Y2J2	sp|Q9Y2J2|E41L3_HUMAN Band 4.1-like protein 3 OS=Homo sapiens OX=9606 GN=EPB41L3 PE=1 SV=2	144	114	TRUE	FALSE	FALSE	FALSE	FALSE	TRUE	TRUE	63	51	55	1.23529	2.07273	2.47059
Q9P0J7	sp|Q9P0J7|KCMF1_HUMAN E3 ubiquitin-protein ligase KCMF1 OS=Homo sapiens OX=9606 GN=KCMF1 PE=1 SV=2	60	40	TRUE	FALSE	FALSE	FALSE	FALSE	TRUE	TRUE	22	18	18	1.22222	2.22222	2.44444
P15941	sp|P15941|MUC1_HUMAN Mucin-1 OS=Homo sapiens OX=9606 GN=MUC1 PE=1 SV=3	311	290	TRUE	FALSE	TRUE	TRUE	TRUE	TRUE	TRUE	159	131	20	1.21374	14.5	2.42748
Q9BUN1	sp|Q9BUN1|MENT_HUMAN Protein MENT OS=Homo sapiens OX=9606 GN=MENT PE=2 SV=1	76	47	TRUE	TRUE	FALSE	FALSE	TRUE	TRUE	TRUE	21	26	3	0.807692	15.6667	2.42308
O14490	sp|O14490|DLGP1_HUMAN Disks large-associated protein 1 OS=Homo sapiens OX=9606 GN=DLGAP1 PE=1 SV=1	142	83	TRUE	TRUE	FALSE	FALSE	FALSE	TRUE	TRUE	37	46	43	0.804348	1.93023	2.41304
Q8IZC6	sp|Q8IZC6|CORA1_HUMAN Collagen alpha-1(XXVII) chain OS=Homo sapiens OX=9606 GN=COL27A1 PE=1 SV=1	182	128	TRUE	TRUE	TRUE	FALSE	FALSE	TRUE	TRUE	57	71	11	0.802817	11.6364	2.40845
Q9NP79	sp|Q9NP79|VTA1_HUMAN Vacuolar protein sorting-associated protein VTA1 homolog OS=Homo sapiens OX=9606 GN=VTA1 PE=1 SV=1	39	22	TRUE	FALSE	FALSE	FALSE	FALSE	TRUE	TRUE	12	10	3	1.2	7.33333	2.4
Q5THJ4	sp|Q5THJ4|VP13D_HUMAN Vacuolar protein sorting-associated protein 13D OS=Homo sapiens OX=9606 GN=VPS13D PE=1 SV=2	1118	180	TRUE	TRUE	FALSE	FALSE	FALSE	TRUE	TRUE	80	100	93	0.8	1.93548	2.4
P08575	sp|P08575|PTPRC_HUMAN Receptor-type tyrosine-protein phosphatase C OS=Homo sapiens OX=9606 GN=PTPRC PE=1 SV=3	193	70	TRUE	FALSE	TRUE	FALSE	FALSE	TRUE	TRUE	38	32	48	1.1875	1.45833	2.375
Q9NR71	sp|Q9NR71|ASAH2_HUMAN Neutral ceramidase OS=Homo sapiens OX=9606 GN=ASAH2 PE=1 SV=2	125	24	TRUE	FALSE	TRUE	TRUE	TRUE	TRUE	TRUE	13	11	7	1.18182	3.42857	2.36364
Q9Y334	sp|Q9Y334|VWA7_HUMAN von Willebrand factor A domain-containing protein 7 OS=Homo sapiens OX=9606 GN=VWA7 PE=2 SV=4	246	50	TRUE	TRUE	TRUE	FALSE	FALSE	TRUE	TRUE	22	28	4	0.785714	12.5	2.35714
Q9Y289	sp|Q9Y289|SC5A6_HUMAN Sodium-dependent multivitamin transporter OS=Homo sapiens OX=9606 GN=SLC5A6 PE=2 SV=2	92	16	TRUE	TRUE	TRUE	FALSE	FALSE	TRUE	TRUE	7	9	6	0.777778	2.66667	2.33333
P16070	sp|P16070|CD44_HUMAN CD44 antigen OS=Homo sapiens OX=9606 GN=CD44 PE=1 SV=3	155	134	TRUE	FALSE	TRUE	FALSE	TRUE	TRUE	TRUE	72	62	24	1.16129	5.58333	2.32258
P56975	sp|P56975|NRG3_HUMAN Pro-neuregulin-3, membrane-bound isoform OS=Homo sapiens OX=9606 GN=NRG3 PE=1 SV=1	149	94	TRUE	TRUE	FALSE	FALSE	FALSE	TRUE	TRUE	41	53	11	0.773585	8.54545	2.32075
Q8NC54	sp|Q8NC54|KCT2_HUMAN Keratinocyte-associated transmembrane protein 2 OS=Homo sapiens OX=9606 GN=KCT2 PE=1 SV=2	45	23	TRUE	TRUE	TRUE	FALSE	FALSE	TRUE	TRUE	10	13	7	0.769231	3.28571	2.30769
P34925	sp|P34925|RYK_HUMAN Tyrosine-protein kinase RYK OS=Homo sapiens OX=9606 GN=RYK PE=1 SV=3	73	15	TRUE	FALSE	TRUE	FALSE	FALSE	TRUE	TRUE	8	7	10	1.14286	1.5	2.28571
Q05940	sp|Q05940|VMAT2_HUMAN Synaptic vesicular amine transporter OS=Homo sapiens OX=9606 GN=SLC18A2 PE=1 SV=2	116	30	TRUE	FALSE	TRUE	FALSE	FALSE	TRUE	TRUE	16	14	9	1.14286	3.33333	2.28571
P01042	sp|P01042|KNG1_HUMAN Kininogen-1 OS=Homo sapiens OX=9606 GN=KNG1 PE=1 SV=2	88	30	TRUE	FALSE	TRUE	TRUE	TRUE	TRUE	TRUE	16	14	14	1.14286	2.14286	2.28571
Q5VY43	sp|Q5VY43|PEAR1_HUMAN Platelet endothelial aggregation receptor 1 OS=Homo sapiens OX=9606 GN=PEAR1 PE=1 SV=1	132	51	TRUE	TRUE	TRUE	FALSE	TRUE	TRUE	TRUE	22	29	9	0.758621	5.66667	2.27586
Q17R60	sp|Q17R60|IMPG1_HUMAN Interphotoreceptor matrix proteoglycan 1 OS=Homo sapiens OX=9606 GN=IMPG1 PE=1 SV=2	122	72	TRUE	TRUE	TRUE	TRUE	FALSE	TRUE	TRUE	31	41	9	0.756098	8	2.26829
O60741	sp|O60741|HCN1_HUMAN Potassium/sodium hyperpolarization-activated cyclic nucleotide-gated channel 1 OS=Homo sapiens OX=9606 GN=HCN1 PE=1 SV=3	131	72	TRUE	TRUE	TRUE	FALSE	FALSE	TRUE	TRUE	31	41	7	0.756098	10.2857	2.26829
O95388	sp|O95388|WISP1_HUMAN WNT1-inducible-signaling pathway protein 1 OS=Homo sapiens OX=9606 GN=WISP1 PE=1 SV=1	86	34	TRUE	FALSE	TRUE	FALSE	FALSE	TRUE	TRUE	18	16	4	1.125	8.5	2.25
Q6UXX5	sp|Q6UXX5|ITIH6_HUMAN Inter-alpha-trypsin inhibitor heavy chain H6 OS=Homo sapiens OX=9606 GN=ITIH6 PE=2 SV=1	219	117	TRUE	TRUE	TRUE	FALSE	FALSE	TRUE	TRUE	50	67	8	0.746269	14.625	2.23881
Q53EL9	sp|Q53EL9|SEZ6_HUMAN Seizure protein 6 homolog OS=Homo sapiens OX=9606 GN=SEZ6 PE=1 SV=2	153	74	TRUE	FALSE	TRUE	FALSE	FALSE	TRUE	TRUE	39	35	6	1.11429	12.3333	2.22857
Q8NHL6	sp|Q8NHL6|LIRB1_HUMAN Leukocyte immunoglobulin-like receptor subfamily B member 1 OS=Homo sapiens OX=9606 GN=LILRB1 PE=1 SV=1	103	19	TRUE	FALSE	TRUE	FALSE	TRUE	TRUE	TRUE	10	9	10	1.11111	1.9	2.22222
P39059	sp|P39059|COFA1_HUMAN Collagen alpha-1(XV) chain OS=Homo sapiens OX=9606 GN=COL15A1 PE=1 SV=2	166	104	TRUE	TRUE	TRUE	TRUE	FALSE	TRUE	TRUE	44	60	7	0.733333	14.8571	2.2
Q6UXB8	sp|Q6UXB8|PI16_HUMAN Peptidase inhibitor 16 OS=Homo sapiens OX=9606 GN=PI16 PE=1 SV=1	71	52	TRUE	TRUE	TRUE	FALSE	FALSE	TRUE	TRUE	22	30	3	0.733333	17.3333	2.2
Q13873	sp|Q13873|BMPR2_HUMAN Bone morphogenetic protein receptor type-2 OS=Homo sapiens OX=9606 GN=BMPR2 PE=1 SV=2	159	65	TRUE	FALSE	TRUE	FALSE	FALSE	TRUE	TRUE	34	31	29	1.09677	2.24138	2.19355
Q05707	sp|Q05707|COEA1_HUMAN Collagen alpha-1(XIV) chain OS=Homo sapiens OX=9606 GN=COL14A1 PE=1 SV=3	254	64	TRUE	TRUE	TRUE	FALSE	FALSE	TRUE	TRUE	27	37	20	0.72973	3.2	2.18919
Q9UBG3	sp|Q9UBG3|CRNN_HUMAN Cornulin OS=Homo sapiens OX=9606 GN=CRNN PE=1 SV=1	101	90	TRUE	FALSE	FALSE	FALSE	FALSE	TRUE	TRUE	47	43	9	1.09302	10	2.18605
Q6UXF1	sp|Q6UXF1|TM108_HUMAN Transmembrane protein 108 OS=Homo sapiens OX=9606 GN=TMEM108 PE=2 SV=2	137	115	TRUE	FALSE	FALSE	FALSE	FALSE	TRUE	TRUE	60	55	4	1.09091	28.75	2.18182
P50851	sp|P50851|LRBA_HUMAN Lipopolysaccharide-responsive and beige-like anchor protein OS=Homo sapiens OX=9606 GN=LRBA PE=1 SV=4	354	88	TRUE	TRUE	FALSE	FALSE	FALSE	TRUE	TRUE	37	51	79	0.72549	1.11392	2.17647
Q8NC74	sp|Q8NC74|RB8NL_HUMAN RBBP8 N-terminal-like protein OS=Homo sapiens OX=9606 GN=RBBP8NL PE=2 SV=3	73	62	TRUE	TRUE	FALSE	FALSE	FALSE	TRUE	TRUE	26	36	25	0.722222	2.48	2.16667
Q9UKP4	sp|Q9UKP4|ATS7_HUMAN A disintegrin and metalloproteinase with thrombospondin motifs 7 OS=Homo sapiens OX=9606 GN=ADAMTS7 PE=1 SV=2	208	101	TRUE	TRUE	TRUE	FALSE	FALSE	TRUE	TRUE	42	59	9	0.711864	11.2222	2.13559
P28906	sp|P28906|CD34_HUMAN Hematopoietic progenitor cell antigen CD34 OS=Homo sapiens OX=9606 GN=CD34 PE=1 SV=2	90	62	TRUE	FALSE	TRUE	FALSE	TRUE	TRUE	TRUE	32	30	10	1.06667	6.2	2.13333
A8MYU2	sp|A8MYU2|KCNU1_HUMAN Potassium channel subfamily U member 1 OS=Homo sapiens OX=9606 GN=KCNU1 PE=1 SV=2	189	41	TRUE	TRUE	FALSE	FALSE	FALSE	TRUE	TRUE	17	24	6	0.708333	6.83333	2.125
Q4ZHG4	sp|Q4ZHG4|FNDC1_HUMAN Fibronectin type III domain-containing protein 1 OS=Homo sapiens OX=9606 GN=FNDC1 PE=2 SV=4	309	218	TRUE	TRUE	TRUE	FALSE	FALSE	TRUE	TRUE	90	128	42	0.703125	5.19048	2.10938
Q8N307	sp|Q8N307|MUC20_HUMAN Mucin-20 OS=Homo sapiens OX=9606 GN=MUC20 PE=1 SV=3	213	209	TRUE	TRUE	TRUE	FALSE	FALSE	TRUE	TRUE	86	123	10	0.699187	20.9	2.09756
Q9UNA0	sp|Q9UNA0|ATS5_HUMAN A disintegrin and metalloproteinase with thrombospondin motifs 5 OS=Homo sapiens OX=9606 GN=ADAMTS5 PE=1 SV=2	123	44	TRUE	TRUE	TRUE	FALSE	FALSE	TRUE	TRUE	18	26	8	0.692308	5.5	2.07692
Q8N131	sp|Q8N131|PORIM_HUMAN Porimin OS=Homo sapiens OX=9606 GN=TMEM123 PE=1 SV=1	66	57	TRUE	FALSE	TRUE	FALSE	FALSE	TRUE	TRUE	29	28	5	1.03571	11.4	2.07143
Q9HCU0	sp|Q9HCU0|CD248_HUMAN Endosialin OS=Homo sapiens OX=9606 GN=CD248 PE=1 SV=1	99	63	TRUE	FALSE	FALSE	TRUE	FALSE	TRUE	TRUE	32	31	4	1.03226	15.75	2.06452
A5YKK6	sp|A5YKK6|CNOT1_HUMAN CCR4-NOT transcription complex subunit 1 OS=Homo sapiens OX=9606 GN=CNOT1 PE=1 SV=2	254	77	TRUE	FALSE	FALSE	FALSE	FALSE	TRUE	TRUE	39	38	30	1.02632	2.56667	2.05263
P16150	sp|P16150|LEUK_HUMAN Leukosialin OS=Homo sapiens OX=9606 GN=SPN PE=1 SV=1	96	89	TRUE	FALSE	TRUE	TRUE	TRUE	TRUE	TRUE	45	44	16	1.02273	5.5625	2.04545
P82279	sp|P82279|CRUM1_HUMAN Protein crumbs homolog 1 OS=Homo sapiens OX=9606 GN=CRB1 PE=1 SV=2	204	87	TRUE	TRUE	TRUE	FALSE	FALSE	TRUE	TRUE	35	52	3	0.673077	29	2.01923
A0A1B0GUW6	sp|A0A1B0GUW6|SPEM3_HUMAN Uncharacterized protein SPEM3 OS=Homo sapiens OX=9606 GN=SPEM3 PE=3 SV=1	231	219	TRUE	TRUE	FALSE	FALSE	FALSE	TRUE	TRUE	88	131	0	0.671756	2	2.01527
Q6UXG3	sp|Q6UXG3|CLM9_HUMAN CMRF35-like molecule 9 OS=Homo sapiens OX=9606 GN=CD300LG PE=1 SV=2	58	30	TRUE	FALSE	TRUE	TRUE	FALSE	TRUE	TRUE	15	15	2	1	15	2
O95171	sp|O95171|SCEL_HUMAN Sciellin OS=Homo sapiens OX=9606 GN=SCEL PE=1 SV=2	76	58	TRUE	FALSE	FALSE	FALSE	FALSE	TRUE	TRUE	29	29	48	1	1.20833	2
P46093	sp|P46093|GPR4_HUMAN G-protein coupled receptor 4 OS=Homo sapiens OX=9606 GN=GPR4 PE=2 SV=2	39	10	TRUE	FALSE	TRUE	FALSE	FALSE	TRUE	TRUE	5	5	4	1	2.5	2
Q5KU26	sp|Q5KU26|COL12_HUMAN Collectin-12 OS=Homo sapiens OX=9606 GN=COLEC12 PE=1 SV=3	90	38	TRUE	FALSE	TRUE	FALSE	FALSE	TRUE	TRUE	19	19	10	1	3.8	2
Q5SSG8	sp|Q5SSG8|MUC21_HUMAN Mucin-21 OS=Homo sapiens OX=9606 GN=MUC21 PE=1 SV=2	274	269	TRUE	TRUE	TRUE	FALSE	FALSE	TRUE	TRUE	107	162	6	0.660494	44.8333	1.98148
Q6ZVL6	sp|Q6ZVL6|K154L_HUMAN UPF0606 protein KIAA1549L OS=Homo sapiens OX=9606 GN=KIAA1549L PE=2 SV=2	345	219	TRUE	TRUE	FALSE	FALSE	FALSE	TRUE	TRUE	87	132	40	0.659091	5.475	1.97727
P34910	sp|P34910|EVI2B_HUMAN Protein EVI2B OS=Homo sapiens OX=9606 GN=EVI2B PE=1 SV=2	96	58	TRUE	TRUE	TRUE	FALSE	FALSE	TRUE	TRUE	23	35	7	0.657143	8.28571	1.97143
Q01974	sp|Q01974|ROR2_HUMAN Tyrosine-protein kinase transmembrane receptor ROR2 OS=Homo sapiens OX=9606 GN=ROR2 PE=1 SV=2	111	33	TRUE	TRUE	TRUE	FALSE	FALSE	TRUE	TRUE	13	20	13	0.65	2.53846	1.95
Q9P1Z9	sp|Q9P1Z9|CC180_HUMAN Coiled-coil domain-containing protein 180 OS=Homo sapiens OX=9606 GN=CCDC180 PE=2 SV=3	208	56	TRUE	TRUE	FALSE	FALSE	FALSE	TRUE	TRUE	22	34	19	0.647059	2.94737	1.94118
Q5T8D3	sp|Q5T8D3|ACBD5_HUMAN Acyl-CoA-binding domain-containing protein 5 OS=Homo sapiens OX=9606 GN=ACBD5 PE=1 SV=1	54	23	TRUE	TRUE	FALSE	FALSE	FALSE	TRUE	TRUE	9	14	22	0.642857	1.04545	1.92857
Q12772	sp|Q12772|SRBP2_HUMAN Sterol regulatory element-binding protein 2 OS=Homo sapiens OX=9606 GN=SREBF2 PE=1 SV=2	171	84	TRUE	FALSE	FALSE	FALSE	TRUE	TRUE	TRUE	41	43	23	0.953488	3.65217	1.90698
P20333	sp|P20333|TNR1B_HUMAN Tumor necrosis factor receptor superfamily member 1B OS=Homo sapiens OX=9606 GN=TNFRSF1B PE=1 SV=3	94	39	TRUE	FALSE	TRUE	TRUE	TRUE	TRUE	TRUE	19	20	3	0.95	13	1.9
Q6ZT62	sp|Q6ZT62|BGIN_HUMAN Bargin OS=Homo sapiens OX=9606 GN=BARGIN PE=1 SV=2	89	37	TRUE	FALSE	FALSE	FALSE	FALSE	TRUE	TRUE	18	19	6	0.947368	6.16667	1.89474
Q5T848	sp|Q5T848|GP158_HUMAN Probable G-protein coupled receptor 158 OS=Homo sapiens OX=9606 GN=GPR158 PE=1 SV=1	167	93	TRUE	TRUE	TRUE	FALSE	FALSE	TRUE	TRUE	36	57	23	0.631579	4.04348	1.89474
P39060	sp|P39060|COIA1_HUMAN Collagen alpha-1(XVIII) chain OS=Homo sapiens OX=9606 GN=COL18A1 PE=1 SV=5	178	101	TRUE	TRUE	TRUE	TRUE	FALSE	TRUE	TRUE	39	62	13	0.629032	7.76923	1.8871
Q9HCM3	sp|Q9HCM3|K1549_HUMAN UPF0606 protein KIAA1549 OS=Homo sapiens OX=9606 GN=KIAA1549 PE=1 SV=4	381	311	TRUE	TRUE	FALSE	FALSE	FALSE	TRUE	TRUE	120	191	35	0.628272	8.88571	1.88482
Q9H5I5	sp|Q9H5I5|PIEZ2_HUMAN Piezo-type mechanosensitive ion channel component 2 OS=Homo sapiens OX=9606 GN=PIEZO2 PE=1 SV=2	326	65	TRUE	TRUE	TRUE	FALSE	FALSE	TRUE	TRUE	25	40	26	0.625	2.5	1.875
Q8N7W2	sp|Q8N7W2|BEND7_HUMAN BEN domain-containing protein 7 OS=Homo sapiens OX=9606 GN=BEND7 PE=1 SV=2	78	26	TRUE	TRUE	FALSE	FALSE	FALSE	TRUE	TRUE	10	16	8	0.625	3.25	1.875
Q9GZQ6	sp|Q9GZQ6|NPFF1_HUMAN Neuropeptide FF receptor 1 OS=Homo sapiens OX=9606 GN=NPFFR1 PE=2 SV=1	54	13	TRUE	TRUE	TRUE	FALSE	FALSE	TRUE	TRUE	5	8	4	0.625	3.25	1.875
Q04756	sp|Q04756|HGFA_HUMAN Hepatocyte growth factor activator OS=Homo sapiens OX=9606 GN=HGFAC PE=1 SV=1	94	31	TRUE	FALSE	TRUE	FALSE	FALSE	TRUE	TRUE	15	16	0	0.9375	2	1.875
O75298	sp|O75298|RTN2_HUMAN Reticulon-2 OS=Homo sapiens OX=9606 GN=RTN2 PE=1 SV=1	85	60	TRUE	TRUE	FALSE	FALSE	FALSE	TRUE	TRUE	23	37	11	0.621622	5.45455	1.86486
Q9NS15	sp|Q9NS15|LTBP3_HUMAN Latent-transforming growth factor beta-binding protein 3 OS=Homo sapiens OX=9606 GN=LTBP3 PE=1 SV=4	136	81	TRUE	TRUE	TRUE	FALSE	FALSE	TRUE	TRUE	31	50	9	0.62	9	1.86
Q86Y07	sp|Q86Y07|VRK2_HUMAN Serine/threonine-protein kinase VRK2 OS=Homo sapiens OX=9606 GN=VRK2 PE=1 SV=3	104	54	TRUE	FALSE	FALSE	FALSE	TRUE	TRUE	TRUE	26	28	9	0.928571	6	1.85714
P19438	sp|P19438|TNR1A_HUMAN Tumor necrosis factor receptor superfamily member 1A OS=Homo sapiens OX=9606 GN=TNFRSF1A PE=1 SV=1	58	25	TRUE	FALSE	TRUE	FALSE	FALSE	TRUE	TRUE	12	13	12	0.923077	2.08333	1.84615
Q9H0M0	sp|Q9H0M0|WWP1_HUMAN NEDD4-like E3 ubiquitin-protein ligase WWP1 OS=Homo sapiens OX=9606 GN=WWP1 PE=1 SV=1	272	150	TRUE	FALSE	FALSE	FALSE	FALSE	TRUE	TRUE	72	78	11	0.923077	13.6364	1.84615
Q9NRM1	sp|Q9NRM1|ENAM_HUMAN Enamelin OS=Homo sapiens OX=9606 GN=ENAM PE=1 SV=3	147	126	TRUE	TRUE	TRUE	FALSE	TRUE	TRUE	TRUE	48	78	6	0.615385	21	1.84615
Q6ZVD8	sp|Q6ZVD8|PHLP2_HUMAN PH domain leucine-rich repeat-containing protein phosphatase 2 OS=Homo sapiens OX=9606 GN=PHLPP2 PE=1 SV=3	199	44	TRUE	FALSE	FALSE	FALSE	FALSE	TRUE	TRUE	21	23	15	0.913043	2.93333	1.82609
Q7Z3E5	sp|Q7Z3E5|ARMC9_HUMAN LisH domain-containing protein ARMC9 OS=Homo sapiens OX=9606 GN=ARMC9 PE=1 SV=3	101	42	TRUE	FALSE	FALSE	FALSE	FALSE	TRUE	TRUE	20	22	10	0.909091	4.2	1.81818
Q14789	sp|Q14789|GOGB1_HUMAN Golgin subfamily B member 1 OS=Homo sapiens OX=9606 GN=GOLGB1 PE=1 SV=2	318	159	TRUE	TRUE	FALSE	FALSE	FALSE	TRUE	TRUE	60	99	100	0.606061	1.59	1.81818
Q6ZRI0	sp|Q6ZRI0|OTOG_HUMAN Otogelin OS=Homo sapiens OX=9606 GN=OTOG PE=1 SV=3	456	206	TRUE	FALSE	TRUE	FALSE	FALSE	TRUE	TRUE	98	108	11	0.907407	18.7273	1.81481
Q6ZS17	sp|Q6ZS17|RIPR1_HUMAN Rho family-interacting cell polarization regulator 1 OS=Homo sapiens OX=9606 GN=RIPOR1 PE=1 SV=1	221	160	TRUE	FALSE	FALSE	FALSE	FALSE	TRUE	TRUE	76	84	32	0.904762	5	1.80952
P49190	sp|P49190|PTH2R_HUMAN Parathyroid hormone 2 receptor OS=Homo sapiens OX=9606 GN=PTH2R PE=1 SV=1	65	24	TRUE	TRUE	TRUE	FALSE	FALSE	TRUE	TRUE	9	15	4	0.6	6	1.8
Q13261	sp|Q13261|I15RA_HUMAN Interleukin-15 receptor subunit alpha OS=Homo sapiens OX=9606 GN=IL15RA PE=1 SV=1	66	38	TRUE	FALSE	TRUE	FALSE	FALSE	TRUE	TRUE	18	20	0	0.9	2	1.8
Q14832	sp|Q14832|GRM3_HUMAN Metabotropic glutamate receptor 3 OS=Homo sapiens OX=9606 GN=GRM3 PE=1 SV=2	120	16	TRUE	TRUE	TRUE	FALSE	FALSE	TRUE	TRUE	6	10	4	0.6	4	1.8
Q9NR82	sp|Q9NR82|KCNQ5_HUMAN Potassium voltage-gated channel subfamily KQT member 5 OS=Homo sapiens OX=9606 GN=KCNQ5 PE=1 SV=3	142	72	TRUE	TRUE	FALSE	FALSE	FALSE	TRUE	TRUE	27	45	18	0.6	4	1.8
Q6UWI2	sp|Q6UWI2|PARM1_HUMAN Prostate androgen-regulated mucin-like protein 1 OS=Homo sapiens OX=9606 GN=PARM1 PE=1 SV=1	90	83	TRUE	FALSE	TRUE	FALSE	FALSE	TRUE	TRUE	39	44	4	0.886364	20.75	1.77273
Q9ULI3	sp|Q9ULI3|HEG1_HUMAN Protein HEG homolog 1 OS=Homo sapiens OX=9606 GN=HEG1 PE=1 SV=3	355	307	TRUE	TRUE	TRUE	TRUE	FALSE	TRUE	TRUE	114	193	33	0.590674	9.30303	1.77202
Q12830	sp|Q12830|BPTF_HUMAN Nucleosome-remodeling factor subunit BPTF OS=Homo sapiens OX=9606 GN=BPTF PE=1 SV=3	441	322	TRUE	FALSE	FALSE	FALSE	TRUE	TRUE	TRUE	151	171	123	0.883041	2.61789	1.76608
A0FGR9	sp|A0FGR9|ESYT3_HUMAN Extended synaptotagmin-3 OS=Homo sapiens OX=9606 GN=ESYT3 PE=1 SV=1	108	32	TRUE	FALSE	FALSE	FALSE	FALSE	TRUE	TRUE	15	17	5	0.882353	6.4	1.76471
P02671	sp|P02671|FIBA_HUMAN Fibrinogen alpha chain OS=Homo sapiens OX=9606 GN=FGA PE=1 SV=2	117	64	TRUE	FALSE	TRUE	TRUE	TRUE	TRUE	TRUE	30	34	52	0.882353	1.23077	1.76471
Q7Z7M0	sp|Q7Z7M0|MEGF8_HUMAN Multiple epidermal growth factor-like domains protein 8 OS=Homo sapiens OX=9606 GN=MEGF8 PE=1 SV=2	357	127	TRUE	TRUE	TRUE	FALSE	FALSE	TRUE	TRUE	47	80	14	0.5875	9.07143	1.7625
Q92870	sp|Q92870|APBB2_HUMAN Amyloid-beta A4 precursor protein-binding family B member 2 OS=Homo sapiens OX=9606 GN=APBB2 PE=1 SV=3	93	62	TRUE	FALSE	FALSE	FALSE	FALSE	TRUE	TRUE	29	33	28	0.878788	2.21429	1.75758
A2VEC9	sp|A2VEC9|SSPO_HUMAN SCO-spondin OS=Homo sapiens OX=9606 GN=SSPO PE=2 SV=2	662	383	TRUE	TRUE	TRUE	FALSE	FALSE	TRUE	TRUE	141	242	14	0.582645	27.3571	1.74793
C9JH25	sp|C9JH25|PRRT4_HUMAN Proline-rich transmembrane protein 4 OS=Homo sapiens OX=9606 GN=PRRT4 PE=2 SV=1	133	71	TRUE	TRUE	FALSE	FALSE	FALSE	TRUE	TRUE	26	45	5	0.577778	14.2	1.73333
O15075	sp|O15075|DCLK1_HUMAN Serine/threonine-protein kinase DCLK1 OS=Homo sapiens OX=9606 GN=DCLK1 PE=1 SV=2	94	41	TRUE	TRUE	FALSE	FALSE	FALSE	TRUE	TRUE	15	26	39	0.576923	1.05128	1.73077
Q86TM6	sp|Q86TM6|SYVN1_HUMAN E3 ubiquitin-protein ligase synoviolin OS=Homo sapiens OX=9606 GN=SYVN1 PE=1 SV=2	75	39	TRUE	FALSE	FALSE	FALSE	FALSE	TRUE	TRUE	18	21	9	0.857143	4.33333	1.71429
A8CG34	sp|A8CG34|P121C_HUMAN Nuclear envelope pore membrane protein POM 121C OS=Homo sapiens OX=9606 GN=POM121C PE=1 SV=3	245	242	TRUE	FALSE	FALSE	FALSE	FALSE	TRUE	TRUE	111	131	75	0.847328	3.22667	1.69466
Q8WXG9	sp|Q8WXG9|AGRV1_HUMAN Adhesion G-protein coupled receptor V1 OS=Homo sapiens OX=9606 GN=ADGRV1 PE=1 SV=2	902	168	TRUE	FALSE	FALSE	FALSE	FALSE	TRUE	TRUE	77	91	38	0.846154	4.42105	1.69231
P48380	sp|P48380|RFX3_HUMAN Transcription factor RFX3 OS=Homo sapiens OX=9606 GN=RFX3 PE=1 SV=2	126	59	TRUE	FALSE	FALSE	FALSE	FALSE	TRUE	TRUE	27	32	10	0.84375	5.9	1.6875
Q3KR37	sp|Q3KR37|ASTRB_HUMAN Protein Aster-B OS=Homo sapiens OX=9606 GN=GRAMD1B PE=1 SV=1	101	39	TRUE	TRUE	FALSE	FALSE	FALSE	TRUE	TRUE	14	25	34	0.56	1.14706	1.68
O75509	sp|O75509|TNR21_HUMAN Tumor necrosis factor receptor superfamily member 21 OS=Homo sapiens OX=9606 GN=TNFRSF21 PE=1 SV=1	94	57	TRUE	FALSE	TRUE	FALSE	FALSE	TRUE	TRUE	26	31	28	0.83871	2.03571	1.67742
P41218	sp|P41218|MNDA_HUMAN Myeloid cell nuclear differentiation antigen OS=Homo sapiens OX=9606 GN=MNDA PE=1 SV=1	52	22	TRUE	FALSE	FALSE	FALSE	FALSE	TRUE	TRUE	10	12	5	0.833333	4.4	1.66667
Q96HA1	sp|Q96HA1|P121A_HUMAN Nuclear envelope pore membrane protein POM 121 OS=Homo sapiens OX=9606 GN=POM121 PE=1 SV=2	245	242	TRUE	FALSE	FALSE	FALSE	FALSE	TRUE	TRUE	109	133	69	0.819549	3.50725	1.6391
Q9H2A7	sp|Q9H2A7|CXL16_HUMAN C-X-C motif chemokine 16 OS=Homo sapiens OX=9606 GN=CXCL16 PE=2 SV=4	41	20	TRUE	FALSE	TRUE	FALSE	FALSE	TRUE	TRUE	9	11	4	0.818182	5	1.63636
Q9UGI6	sp|Q9UGI6|KCNN3_HUMAN Small conductance calcium-activated potassium channel protein 3 OS=Homo sapiens OX=9606 GN=KCNN3 PE=2 SV=2	113	34	TRUE	TRUE	FALSE	FALSE	FALSE	TRUE	TRUE	12	22	6	0.545455	5.66667	1.63636
Q9NZV8	sp|Q9NZV8|KCND2_HUMAN Potassium voltage-gated channel subfamily D member 2 OS=Homo sapiens OX=9606 GN=KCND2 PE=1 SV=2	87	29	TRUE	FALSE	FALSE	FALSE	TRUE	TRUE	TRUE	13	16	16	0.8125	1.8125	1.625
Q6ZU65	sp|Q6ZU65|UBN2_HUMAN Ubinuclein-2 OS=Homo sapiens OX=9606 GN=UBN2 PE=1 SV=2	215	189	TRUE	TRUE	FALSE	FALSE	FALSE	TRUE	TRUE	66	123	40	0.536585	4.725	1.60976
Q9BZV3	sp|Q9BZV3|IMPG2_HUMAN Interphotoreceptor matrix proteoglycan 2 OS=Homo sapiens OX=9606 GN=IMPG2 PE=1 SV=3	224	149	TRUE	TRUE	TRUE	TRUE	FALSE	TRUE	TRUE	52	97	3	0.536082	49.6667	1.60825
P16112	sp|P16112|PGCA_HUMAN Aggrecan core protein OS=Homo sapiens OX=9606 GN=ACAN PE=1 SV=3	512	414	TRUE	TRUE	TRUE	FALSE	FALSE	TRUE	TRUE	144	270	7	0.533333	59.1429	1.6
Q96J02	sp|Q96J02|ITCH_HUMAN E3 ubiquitin-protein ligase Itchy homolog OS=Homo sapiens OX=9606 GN=ITCH PE=1 SV=2	106	45	TRUE	FALSE	FALSE	FALSE	TRUE	TRUE	TRUE	20	25	28	0.8	1.60714	1.6
Q8IZD2	sp|Q8IZD2|KMT2E_HUMAN Inactive histone-lysine N-methyltransferase 2E OS=Homo sapiens OX=9606 GN=KMT2E PE=1 SV=1	314	270	TRUE	FALSE	FALSE	FALSE	FALSE	TRUE	TRUE	120	150	38	0.8	7.10526	1.6
Q3SXY7	sp|Q3SXY7|LRIT3_HUMAN Leucine-rich repeat, immunoglobulin-like domain and transmembrane domain-containing protein 3 OS=Homo sapiens OX=9606 GN=LRIT3 PE=1 SV=3	142	49	TRUE	TRUE	TRUE	FALSE	FALSE	TRUE	TRUE	17	32	7	0.53125	7	1.59375
Q9UPN3	sp|Q9UPN3|MACF1_HUMAN Microtubule-actin cross-linking factor 1, isoforms 1/2/3/5 OS=Homo sapiens OX=9606 GN=MACF1 PE=1 SV=4	812	323	TRUE	FALSE	FALSE	FALSE	TRUE	TRUE	TRUE	143	180	192	0.794444	1.68229	1.58889
Q9Y4D8	sp|Q9Y4D8|HECD4_HUMAN Probable E3 ubiquitin-protein ligase HECTD4 OS=Homo sapiens OX=9606 GN=HECTD4 PE=1 SV=5	559	133	TRUE	TRUE	FALSE	FALSE	FALSE	TRUE	TRUE	46	87	45	0.528736	2.95556	1.58621
O60641	sp|O60641|AP180_HUMAN Clathrin coat assembly protein AP180 OS=Homo sapiens OX=9606 GN=SNAP91 PE=1 SV=2	156	129	TRUE	FALSE	FALSE	FALSE	TRUE	TRUE	TRUE	57	72	21	0.791667	6.14286	1.58333
Q9UPZ6	sp|Q9UPZ6|THS7A_HUMAN Thrombospondin type-1 domain-containing protein 7A OS=Homo sapiens OX=9606 GN=THSD7A PE=1 SV=4	205	129	TRUE	FALSE	TRUE	FALSE	FALSE	TRUE	TRUE	57	72	11	0.791667	11.7273	1.58333
Q6ZU69	sp|Q6ZU69|F205A_HUMAN Protein FAM205A OS=Homo sapiens OX=9606 GN=FAM205A PE=2 SV=4	196	139	TRUE	TRUE	FALSE	FALSE	FALSE	TRUE	TRUE	48	91	4	0.527473	34.75	1.58242
Q7Z6P3	sp|Q7Z6P3|RAB44_HUMAN Ras-related protein Rab-44 OS=Homo sapiens OX=9606 GN=RAB44 PE=1 SV=4	116	68	TRUE	FALSE	FALSE	FALSE	FALSE	TRUE	TRUE	30	38	9	0.789474	7.55556	1.57895
Q9UGM3	sp|Q9UGM3|DMBT1_HUMAN Deleted in malignant brain tumors 1 protein OS=Homo sapiens OX=9606 GN=DMBT1 PE=1 SV=2	424	127	TRUE	FALSE	TRUE	FALSE	FALSE	TRUE	TRUE	56	71	8	0.788732	15.875	1.57746
Q53SF7	sp|Q53SF7|COBL1_HUMAN Cordon-bleu protein-like 1 OS=Homo sapiens OX=9606 GN=COBLL1 PE=1 SV=2	211	186	TRUE	TRUE	FALSE	FALSE	FALSE	TRUE	TRUE	64	122	83	0.52459	2.24096	1.57377
P78423	sp|P78423|X3CL1_HUMAN Fractalkine OS=Homo sapiens OX=9606 GN=CX3CL1 PE=1 SV=1	66	50	TRUE	FALSE	TRUE	TRUE	FALSE	TRUE	TRUE	22	28	3	0.785714	16.6667	1.57143
Q9P0L2	sp|Q9P0L2|MARK1_HUMAN Serine/threonine-protein kinase MARK1 OS=Homo sapiens OX=9606 GN=MARK1 PE=1 SV=2	87	66	TRUE	FALSE	FALSE	FALSE	TRUE	TRUE	TRUE	29	37	54	0.783784	1.22222	1.56757
O95197	sp|O95197|RTN3_HUMAN Reticulon-3 OS=Homo sapiens OX=9606 GN=RTN3 PE=1 SV=2	174	137	TRUE	TRUE	FALSE	FALSE	FALSE	TRUE	TRUE	47	90	35	0.522222	3.91429	1.56667
Q15858	sp|Q15858|SCN9A_HUMAN Sodium channel protein type 9 subunit alpha OS=Homo sapiens OX=9606 GN=SCN9A PE=1 SV=3	241	35	TRUE	TRUE	TRUE	FALSE	TRUE	TRUE	TRUE	12	23	25	0.521739	1.4	1.56522
Q16821	sp|Q16821|PPR3A_HUMAN Protein phosphatase 1 regulatory subunit 3A OS=Homo sapiens OX=9606 GN=PPP1R3A PE=1 SV=3	196	111	TRUE	TRUE	FALSE	FALSE	TRUE	TRUE	TRUE	38	73	19	0.520548	5.84211	1.56164
Q5TIE3	sp|Q5TIE3|VW5B1_HUMAN von Willebrand factor A domain-containing protein 5B1 OS=Homo sapiens OX=9606 GN=VWA5B1 PE=1 SV=2	374	170	TRUE	TRUE	TRUE	FALSE	FALSE	TRUE	TRUE	58	112	9	0.517857	18.8889	1.55357
Q6UX68	sp|Q6UX68|XKR5_HUMAN XK-related protein 5 OS=Homo sapiens OX=9606 GN=XKR5 PE=2 SV=2	109	56	TRUE	TRUE	FALSE	FALSE	FALSE	TRUE	TRUE	19	37	7	0.513514	8	1.54054
Q5T0N5	sp|Q5T0N5|FBP1L_HUMAN Formin-binding protein 1-like OS=Homo sapiens OX=9606 GN=FNBP1L PE=1 SV=3	50	23	TRUE	FALSE	FALSE	FALSE	FALSE	TRUE	TRUE	10	13	20	0.769231	1.15	1.53846
Q8WYP5	sp|Q8WYP5|ELYS_HUMAN Protein ELYS OS=Homo sapiens OX=9606 GN=AHCTF1 PE=1 SV=3	272	150	TRUE	FALSE	FALSE	FALSE	FALSE	TRUE	TRUE	65	85	119	0.764706	1.2605	1.52941
P28908	sp|P28908|TNR8_HUMAN Tumor necrosis factor receptor superfamily member 8 OS=Homo sapiens OX=9606 GN=TNFRSF8 PE=1 SV=1	92	51	TRUE	FALSE	TRUE	FALSE	TRUE	TRUE	TRUE	22	29	12	0.758621	4.25	1.51724
B4DYI2	sp|B4DYI2|S31C2_HUMAN Putative spermatogenesis-associated protein 31C2 OS=Homo sapiens OX=9606 GN=SPATA31C2 PE=5 SV=2	190	143	TRUE	TRUE	FALSE	FALSE	FALSE	TRUE	TRUE	48	95	10	0.505263	14.3	1.51579
P32247	sp|P32247|BRS3_HUMAN Bombesin receptor subtype-3 OS=Homo sapiens OX=9606 GN=BRS3 PE=1 SV=1	71	9	TRUE	TRUE	TRUE	FALSE	FALSE	TRUE	TRUE	3	6	3	0.5	3	1.5
Q8WWN8	sp|Q8WWN8|ARAP3_HUMAN Arf-GAP with Rho-GAP domain, ANK repeat and PH domain-containing protein 3 OS=Homo sapiens OX=9606 GN=ARAP3 PE=1 SV=1	198	91	TRUE	FALSE	FALSE	FALSE	TRUE	TRUE	TRUE	39	52	36	0.75	2.52778	1.5
O00451	sp|O00451|GFRA2_HUMAN GDNF family receptor alpha-2 OS=Homo sapiens OX=9606 GN=GFRA2 PE=1 SV=2	72	21	TRUE	TRUE	TRUE	FALSE	FALSE	TRUE	TRUE	7	14	3	0.5	7	1.5
P02724	sp|P02724|GLPA_HUMAN Glycophorin-A OS=Homo sapiens OX=9606 GN=GYPA PE=1 SV=2	30	14	TRUE	FALSE	TRUE	TRUE	FALSE	TRUE	TRUE	6	8	7	0.75	2	1.5
Q9BSJ5	sp|Q9BSJ5|CQ080_HUMAN Uncharacterized protein C17orf80 OS=Homo sapiens OX=9606 GN=C17orf80 PE=2 SV=2	100	48	TRUE	TRUE	FALSE	FALSE	FALSE	TRUE	TRUE	16	32	11	0.5	4.36364	1.5
Q9BUF7	sp|Q9BUF7|CRUM3_HUMAN Protein crumbs homolog 3 OS=Homo sapiens OX=9606 GN=CRB3 PE=1 SV=3	16	12	TRUE	TRUE	TRUE	FALSE	FALSE	TRUE	TRUE	4	8	4	0.5	3	1.5
Q8IZF0	sp|Q8IZF0|NALCN_HUMAN Sodium leak channel non-selective protein OS=Homo sapiens OX=9606 GN=NALCN PE=1 SV=1	202	27	TRUE	TRUE	FALSE	FALSE	TRUE	TRUE	TRUE	9	18	13	0.5	2.07692	1.5
Q9UNF1	sp|Q9UNF1|MAGD2_HUMAN Melanoma-associated antigen D2 OS=Homo sapiens OX=9606 GN=MAGED2 PE=1 SV=2	70	40	TRUE	FALSE	FALSE	FALSE	FALSE	TRUE	TRUE	17	23	36	0.73913	1.11111	1.47826
P35968	sp|P35968|VGFR2_HUMAN Vascular endothelial growth factor receptor 2 OS=Homo sapiens OX=9606 GN=KDR PE=1 SV=2	191	33	TRUE	FALSE	TRUE	FALSE	TRUE	TRUE	TRUE	14	19	23	0.736842	1.43478	1.47368
Q92953	sp|Q92953|KCNB2_HUMAN Potassium voltage-gated channel subfamily B member 2 OS=Homo sapiens OX=9606 GN=KCNB2 PE=2 SV=2	139	79	TRUE	TRUE	TRUE	FALSE	TRUE	TRUE	TRUE	26	53	7	0.490566	11.2857	1.4717
Q8N1M1	sp|Q8N1M1|BEST3_HUMAN Bestrophin-3 OS=Homo sapiens OX=9606 GN=BEST3 PE=2 SV=1	114	70	TRUE	TRUE	FALSE	FALSE	FALSE	TRUE	TRUE	23	47	5	0.489362	14	1.46809
Q01484	sp|Q01484|ANK2_HUMAN Ankyrin-2 OS=Homo sapiens OX=9606 GN=ANK2 PE=1 SV=4	575	317	TRUE	FALSE	FALSE	FALSE	TRUE	TRUE	TRUE	134	183	163	0.73224	1.94479	1.46448
Q9BZA7	sp|Q9BZA7|PC11X_HUMAN Protocadherin-11 X-linked OS=Homo sapiens OX=9606 GN=PCDH11X PE=2 SV=1	209	49	TRUE	TRUE	TRUE	FALSE	FALSE	TRUE	TRUE	16	33	10	0.484848	4.9	1.45455
Q9C093	sp|Q9C093|SPEF2_HUMAN Sperm flagellar protein 2 OS=Homo sapiens OX=9606 GN=SPEF2 PE=1 SV=2	194	88	TRUE	FALSE	FALSE	FALSE	FALSE	TRUE	TRUE	37	51	5	0.72549	17.6	1.45098
Q00975	sp|Q00975|CAC1B_HUMAN Voltage-dependent N-type calcium channel subunit alpha-1B OS=Homo sapiens OX=9606 GN=CACNA1B PE=1 SV=1	255	89	TRUE	TRUE	TRUE	FALSE	TRUE	TRUE	TRUE	29	60	31	0.483333	2.87097	1.45
A6NKG5	sp|A6NKG5|RTL1_HUMAN Retrotransposon-like protein 1 OS=Homo sapiens OX=9606 GN=RTL1 PE=3 SV=3	142	40	TRUE	TRUE	FALSE	FALSE	FALSE	TRUE	TRUE	13	27	3	0.481481	13.3333	1.44444
O00499	sp|O00499|BIN1_HUMAN Myc box-dependent-interacting protein 1 OS=Homo sapiens OX=9606 GN=BIN1 PE=1 SV=1	61	43	TRUE	FALSE	FALSE	FALSE	TRUE	TRUE	TRUE	18	25	16	0.72	2.6875	1.44
P25063	sp|P25063|CD24_HUMAN Signal transducer CD24 OS=Homo sapiens OX=9606 GN=CD24 PE=1 SV=3	24	12	TRUE	FALSE	TRUE	FALSE	FALSE	TRUE	TRUE	5	7	0	0.714286	2	1.42857
Q9H1K4	sp|Q9H1K4|GHC2_HUMAN Mitochondrial glutamate carrier 2 OS=Homo sapiens OX=9606 GN=SLC25A18 PE=1 SV=1	32	12	TRUE	FALSE	FALSE	FALSE	FALSE	TRUE	TRUE	5	7	5	0.714286	2.4	1.42857
Q7Z6Z7	sp|Q7Z6Z7|HUWE1_HUMAN E3 ubiquitin-protein ligase HUWE1 OS=Homo sapiens OX=9606 GN=HUWE1 PE=1 SV=3	573	274	TRUE	FALSE	FALSE	FALSE	TRUE	TRUE	TRUE	114	160	184	0.7125	1.48913	1.425
Q9UL54	sp|Q9UL54|TAOK2_HUMAN Serine/threonine-protein kinase TAO2 OS=Homo sapiens OX=9606 GN=TAOK2 PE=1 SV=2	103	53	TRUE	FALSE	FALSE	FALSE	TRUE	TRUE	TRUE	22	31	27	0.709677	1.96296	1.41935
Q9H799	sp|Q9H799|CPLN1_HUMAN Ciliogenesis and planar polarity effector 1 OS=Homo sapiens OX=9606 GN=CPLANE1 PE=1 SV=4	450	131	TRUE	TRUE	FALSE	FALSE	FALSE	TRUE	TRUE	42	89	23	0.47191	5.69565	1.41573
P0DKV0	sp|P0DKV0|S31C1_HUMAN Putative spermatogenesis-associated protein 31C1 OS=Homo sapiens OX=9606 GN=SPATA31C1 PE=5 SV=1	198	144	TRUE	TRUE	FALSE	FALSE	FALSE	TRUE	TRUE	46	98	8	0.469388	18	1.40816
Q96KW9	sp|Q96KW9|SPAC7_HUMAN Sperm acrosome-associated protein 7 OS=Homo sapiens OX=9606 GN=SPACA7 PE=1 SV=2	34	17	TRUE	FALSE	TRUE	FALSE	FALSE	TRUE	TRUE	7	10	3	0.7	5.66667	1.4
O14827	sp|O14827|RGRF2_HUMAN Ras-specific guanine nucleotide-releasing factor 2 OS=Homo sapiens OX=9606 GN=RASGRF2 PE=1 SV=2	139	51	TRUE	FALSE	FALSE	FALSE	TRUE	TRUE	TRUE	21	30	25	0.7	2.04	1.4
Q9HCI5	sp|Q9HCI5|MAGE1_HUMAN Melanoma-associated antigen E1 OS=Homo sapiens OX=9606 GN=MAGEE1 PE=1 SV=2	181	149	TRUE	FALSE	FALSE	FALSE	FALSE	TRUE	TRUE	61	88	9	0.693182	16.5556	1.38636
Q8TDN2	sp|Q8TDN2|KCNV2_HUMAN Potassium voltage-gated channel subfamily V member 2 OS=Homo sapiens OX=9606 GN=KCNV2 PE=1 SV=1	63	19	TRUE	TRUE	TRUE	FALSE	FALSE	TRUE	TRUE	6	13	4	0.461538	4.75	1.38462
Q5VYJ5	sp|Q5VYJ5|MALR1_HUMAN MAM and LDL-receptor class A domain-containing protein 1 OS=Homo sapiens OX=9606 GN=MALRD1 PE=1 SV=4	328	59	TRUE	FALSE	TRUE	FALSE	FALSE	TRUE	TRUE	24	35	8	0.685714	7.375	1.37143
Q6XYQ8	sp|Q6XYQ8|SYT10_HUMAN Synaptotagmin-10 OS=Homo sapiens OX=9606 GN=SYT10 PE=2 SV=1	75	32	TRUE	FALSE	FALSE	FALSE	FALSE	TRUE	TRUE	13	19	8	0.684211	4	1.36842
Q86UT5	sp|Q86UT5|NHRF4_HUMAN Na(+)/H(+) exchange regulatory cofactor NHE-RF4 OS=Homo sapiens OX=9606 GN=PDZD3 PE=1 SV=2	60	32	TRUE	FALSE	FALSE	FALSE	FALSE	TRUE	TRUE	13	19	4	0.684211	8	1.36842
Q96T83	sp|Q96T83|SL9A7_HUMAN Sodium/hydrogen exchanger 7 OS=Homo sapiens OX=9606 GN=SLC9A7 PE=1 SV=1	105	32	TRUE	TRUE	TRUE	FALSE	FALSE	TRUE	TRUE	10	22	9	0.454545	3.55556	1.36364
Q6Q759	sp|Q6Q759|SPG17_HUMAN Sperm-associated antigen 17 OS=Homo sapiens OX=9606 GN=SPAG17 PE=2 SV=1	280	173	TRUE	FALSE	FALSE	FALSE	FALSE	TRUE	TRUE	70	103	27	0.679612	6.40741	1.35922
Q5T1H1	sp|Q5T1H1|EYS_HUMAN Protein eyes shut homolog OS=Homo sapiens OX=9606 GN=EYS PE=1 SV=5	493	173	TRUE	FALSE	TRUE	FALSE	FALSE	TRUE	TRUE	70	103	16	0.679612	10.8125	1.35922
Q6PJW8	sp|Q6PJW8|CNST_HUMAN Consortin OS=Homo sapiens OX=9606 GN=CNST PE=1 SV=3	106	47	TRUE	FALSE	FALSE	FALSE	FALSE	TRUE	TRUE	19	28	6	0.678571	7.83333	1.35714
Q4VCS5	sp|Q4VCS5|AMOT_HUMAN Angiomotin OS=Homo sapiens OX=9606 GN=AMOT PE=1 SV=1	133	104	TRUE	FALSE	FALSE	FALSE	FALSE	TRUE	TRUE	42	62	23	0.677419	4.52174	1.35484
Q9BZA8	sp|Q9BZA8|PC11Y_HUMAN Protocadherin-11 Y-linked OS=Homo sapiens OX=9606 GN=PCDH11Y PE=1 SV=1	213	42	TRUE	TRUE	TRUE	FALSE	FALSE	TRUE	TRUE	13	29	7	0.448276	6	1.34483
Q9Y6V0	sp|Q9Y6V0|PCLO_HUMAN Protein piccolo OS=Homo sapiens OX=9606 GN=PCLO PE=1 SV=5	950	819	TRUE	FALSE	FALSE	FALSE	FALSE	TRUE	TRUE	329	490	151	0.671429	5.42384	1.34286
O00468	sp|O00468|AGRIN_HUMAN Agrin OS=Homo sapiens OX=9606 GN=AGRN PE=1 SV=6	254	142	TRUE	FALSE	TRUE	FALSE	FALSE	TRUE	TRUE	57	85	16	0.670588	8.875	1.34118
Q7Z2W7	sp|Q7Z2W7|TRPM8_HUMAN Transient receptor potential cation channel subfamily M member 8 OS=Homo sapiens OX=9606 GN=TRPM8 PE=1 SV=2	122	13	TRUE	TRUE	TRUE	FALSE	FALSE	TRUE	TRUE	4	9	7	0.444444	1.85714	1.33333
P01876	sp|P01876|IGHA1_HUMAN Immunoglobulin heavy constant alpha 1 OS=Homo sapiens OX=9606 GN=IGHA1 PE=1 SV=2	76	15	TRUE	FALSE	TRUE	TRUE	FALSE	TRUE	TRUE	6	9	2	0.666667	7.5	1.33333
Q5VVP1	sp|Q5VVP1|S31A6_HUMAN Spermatogenesis-associated protein 31A6 OS=Homo sapiens OX=9606 GN=SPATA31A6 PE=3 SV=1	211	144	TRUE	TRUE	FALSE	FALSE	FALSE	TRUE	TRUE	44	100	12	0.44	12	1.32
Q8N7J2	sp|Q8N7J2|AMER2_HUMAN APC membrane recruitment protein 2 OS=Homo sapiens OX=9606 GN=AMER2 PE=1 SV=3	85	72	TRUE	TRUE	FALSE	FALSE	FALSE	TRUE	TRUE	22	50	12	0.44	6	1.32
Q12955	sp|Q12955|ANK3_HUMAN Ankyrin-3 OS=Homo sapiens OX=9606 GN=ANK3 PE=1 SV=3	680	370	TRUE	FALSE	FALSE	FALSE	FALSE	TRUE	TRUE	147	223	154	0.659193	2.4026	1.31839
O60292	sp|O60292|SI1L3_HUMAN Signal-induced proliferation-associated 1-like protein 3 OS=Homo sapiens OX=9606 GN=SIPA1L3 PE=1 SV=3	218	141	TRUE	FALSE	FALSE	FALSE	FALSE	TRUE	TRUE	56	85	93	0.658824	1.51613	1.31765
Q9ULD8	sp|Q9ULD8|KCNH3_HUMAN Potassium voltage-gated channel subfamily H member 3 OS=Homo sapiens OX=9606 GN=KCNH3 PE=1 SV=2	151	59	TRUE	TRUE	TRUE	FALSE	FALSE	TRUE	TRUE	18	41	8	0.439024	7.375	1.31707
Q01113	sp|Q01113|IL9R_HUMAN Interleukin-9 receptor OS=Homo sapiens OX=9606 GN=IL9R PE=2 SV=3	75	23	TRUE	TRUE	TRUE	FALSE	FALSE	TRUE	TRUE	7	16	5	0.4375	4.6	1.3125
Q9UMX0	sp|Q9UMX0|UBQL1_HUMAN Ubiquilin-1 OS=Homo sapiens OX=9606 GN=UBQLN1 PE=1 SV=2	100	53	TRUE	FALSE	FALSE	FALSE	TRUE	TRUE	TRUE	21	32	8	0.65625	6.625	1.3125
Q03001	sp|Q03001|DYST_HUMAN Dystonin OS=Homo sapiens OX=9606 GN=DST PE=1 SV=4	955	374	TRUE	FALSE	FALSE	FALSE	FALSE	TRUE	TRUE	148	226	107	0.654867	3.49533	1.30973
Q6ZUJ8	sp|Q6ZUJ8|BCAP_HUMAN Phosphoinositide 3-kinase adapter protein 1 OS=Homo sapiens OX=9606 GN=PIK3AP1 PE=1 SV=2	99	38	TRUE	FALSE	FALSE	FALSE	TRUE	TRUE	TRUE	15	23	30	0.652174	1.26667	1.30435
P12259	sp|P12259|FA5_HUMAN Coagulation factor V OS=Homo sapiens OX=9606 GN=F5 PE=1 SV=4	357	175	TRUE	TRUE	TRUE	FALSE	TRUE	TRUE	TRUE	53	122	40	0.434426	4.375	1.30328
Q5VU36	sp|Q5VU36|S31A5_HUMAN Spermatogenesis-associated protein 31A5 OS=Homo sapiens OX=9606 GN=SPATA31A5 PE=3 SV=1	213	189	TRUE	TRUE	FALSE	FALSE	FALSE	TRUE	TRUE	57	132	5	0.431818	37.8	1.29545
Q9Y3S1	sp|Q9Y3S1|WNK2_HUMAN Serine/threonine-protein kinase WNK2 OS=Homo sapiens OX=9606 GN=WNK2 PE=1 SV=4	278	199	TRUE	FALSE	FALSE	FALSE	TRUE	TRUE	TRUE	78	121	49	0.644628	4.06122	1.28926
Q02297	sp|Q02297|NRG1_HUMAN Pro-neuregulin-1, membrane-bound isoform OS=Homo sapiens OX=9606 GN=NRG1 PE=1 SV=3	124	23	TRUE	FALSE	TRUE	FALSE	FALSE	TRUE	TRUE	9	14	12	0.642857	1.91667	1.28571
Q5TZJ5	sp|Q5TZJ5|S31A1_HUMAN Spermatogenesis-associated protein 31A1 OS=Homo sapiens OX=9606 GN=SPATA31A1 PE=3 SV=1	210	140	TRUE	TRUE	FALSE	FALSE	FALSE	TRUE	TRUE	42	98	9	0.428571	15.5556	1.28571
Q9HCF6	sp|Q9HCF6|TRPM3_HUMAN Transient receptor potential cation channel subfamily M member 3 OS=Homo sapiens OX=9606 GN=TRPM3 PE=2 SV=4	216	107	TRUE	TRUE	FALSE	FALSE	FALSE	TRUE	TRUE	32	75	12	0.426667	8.91667	1.28
Q8ND23	sp|Q8ND23|CARL3_HUMAN Capping protein, Arp2/3 and myosin-I linker protein 3 OS=Homo sapiens OX=9606 GN=CARMIL3 PE=2 SV=2	186	82	TRUE	FALSE	FALSE	FALSE	FALSE	TRUE	TRUE	32	50	17	0.64	4.82353	1.28
P36956	sp|P36956|SRBP1_HUMAN Sterol regulatory element-binding protein 1 OS=Homo sapiens OX=9606 GN=SREBF1 PE=1 SV=2	161	82	TRUE	FALSE	FALSE	FALSE	TRUE	TRUE	TRUE	32	50	24	0.64	3.41667	1.28
Q5W0Q7	sp|Q5W0Q7|USPL1_HUMAN SUMO-specific isopeptidase USPL1 OS=Homo sapiens OX=9606 GN=USPL1 PE=1 SV=1	177	82	TRUE	FALSE	FALSE	FALSE	FALSE	TRUE	TRUE	32	50	12	0.64	6.83333	1.28
Q9H6A9	sp|Q9H6A9|PCX3_HUMAN Pecanex-like protein 3 OS=Homo sapiens OX=9606 GN=PCNX3 PE=1 SV=2	256	104	TRUE	TRUE	TRUE	FALSE	FALSE	TRUE	TRUE	31	73	48	0.424658	2.16667	1.27397
Q6Y7W6	sp|Q6Y7W6|GGYF2_HUMAN GRB10-interacting GYF protein 2 OS=Homo sapiens OX=9606 GN=GIGYF2 PE=1 SV=1	100	72	TRUE	FALSE	FALSE	FALSE	FALSE	TRUE	TRUE	28	44	50	0.636364	1.44	1.27273
Q8NI35	sp|Q8NI35|INADL_HUMAN InaD-like protein OS=Homo sapiens OX=9606 GN=PATJ PE=1 SV=3	211	90	TRUE	FALSE	FALSE	FALSE	FALSE	TRUE	TRUE	35	55	47	0.636364	1.91489	1.27273
A1A4S6	sp|A1A4S6|RHG10_HUMAN Rho GTPase-activating protein 10 OS=Homo sapiens OX=9606 GN=ARHGAP10 PE=1 SV=1	95	36	TRUE	FALSE	FALSE	FALSE	TRUE	TRUE	TRUE	14	22	10	0.636364	3.6	1.27273
Q5VV43	sp|Q5VV43|K0319_HUMAN Dyslexia-associated protein KIAA0319 OS=Homo sapiens OX=9606 GN=KIAA0319 PE=1 SV=1	180	54	TRUE	FALSE	TRUE	FALSE	FALSE	TRUE	TRUE	21	33	12	0.636364	4.5	1.27273
Q9NZN5	sp|Q9NZN5|ARHGC_HUMAN Rho guanine nucleotide exchange factor 12 OS=Homo sapiens OX=9606 GN=ARHGEF12 PE=1 SV=1	182	103	TRUE	FALSE	FALSE	FALSE	FALSE	TRUE	TRUE	40	63	64	0.634921	1.60938	1.26984
Q8IWB4	sp|Q8IWB4|S31A7_HUMAN Spermatogenesis-associated protein 31A7 OS=Homo sapiens OX=9606 GN=SPATA31A7 PE=2 SV=4	207	148	TRUE	TRUE	FALSE	FALSE	FALSE	TRUE	TRUE	44	104	11	0.423077	13.4545	1.26923
Q96T58	sp|Q96T58|MINT_HUMAN Msx2-interacting protein OS=Homo sapiens OX=9606 GN=SPEN PE=1 SV=1	420	371	TRUE	FALSE	FALSE	FALSE	FALSE	TRUE	TRUE	144	227	207	0.634361	1.79227	1.26872
Q9UFE4	sp|Q9UFE4|CCD39_HUMAN Coiled-coil domain-containing protein 39 OS=Homo sapiens OX=9606 GN=CCDC39 PE=2 SV=3	122	67	TRUE	FALSE	FALSE	FALSE	FALSE	TRUE	TRUE	26	41	10	0.634146	6.7	1.26829
O95467	sp|O95467|GNAS3_HUMAN Neuroendocrine secretory protein 55 OS=Homo sapiens OX=9606 GN=GNAS PE=2 SV=1	35	31	TRUE	FALSE	FALSE	FALSE	FALSE	TRUE	TRUE	12	19	3	0.631579	10.3333	1.26316
Q9NV92	sp|Q9NV92|NFIP2_HUMAN NEDD4 family-interacting protein 2 OS=Homo sapiens OX=9606 GN=NDFIP2 PE=1 SV=2	45	31	TRUE	FALSE	FALSE	FALSE	TRUE	TRUE	TRUE	12	19	11	0.631579	2.81818	1.26316
Q9NPY3	sp|Q9NPY3|C1QR1_HUMAN Complement component C1q receptor OS=Homo sapiens OX=9606 GN=CD93 PE=1 SV=3	85	44	TRUE	FALSE	TRUE	FALSE	FALSE	TRUE	TRUE	17	27	14	0.62963	3.14286	1.25926
O14523	sp|O14523|C2C2L_HUMAN Phospholipid transfer protein C2CD2L OS=Homo sapiens OX=9606 GN=C2CD2L PE=1 SV=3	97	44	TRUE	FALSE	FALSE	FALSE	TRUE	TRUE	TRUE	17	27	35	0.62963	1.25714	1.25926
Q5VYP0	sp|Q5VYP0|S31A3_HUMAN Spermatogenesis-associated protein 31A3 OS=Homo sapiens OX=9606 GN=SPATA31A3 PE=2 SV=1	214	190	TRUE	TRUE	FALSE	FALSE	FALSE	TRUE	TRUE	56	134	6	0.41791	31.6667	1.25373
Q8N2C7	sp|Q8N2C7|UNC80_HUMAN Protein unc-80 homolog OS=Homo sapiens OX=9606 GN=UNC80 PE=1 SV=2	934	428	TRUE	TRUE	FALSE	FALSE	TRUE	TRUE	TRUE	126	302	19	0.417219	22.5263	1.25166
Q92667	sp|Q92667|AKAP1_HUMAN A-kinase anchor protein 1, mitochondrial OS=Homo sapiens OX=9606 GN=AKAP1 PE=1 SV=1	104	65	TRUE	FALSE	FALSE	FALSE	FALSE	TRUE	TRUE	25	40	40	0.625	1.625	1.25
Q96RV3	sp|Q96RV3|PCX1_HUMAN Pecanex-like protein 1 OS=Homo sapiens OX=9606 GN=PCNX1 PE=1 SV=2	396	245	TRUE	TRUE	TRUE	FALSE	FALSE	TRUE	TRUE	72	173	38	0.416185	6.44737	1.24855
Q6PRD1	sp|Q6PRD1|GP179_HUMAN Probable G-protein coupled receptor 179 OS=Homo sapiens OX=9606 GN=GPR179 PE=1 SV=2	312	242	TRUE	TRUE	TRUE	FALSE	FALSE	TRUE	TRUE	71	171	12	0.415205	20.1667	1.24561
Q6ZQQ2	sp|Q6ZQQ2|S31D1_HUMAN Spermatogenesis-associated protein 31D1 OS=Homo sapiens OX=9606 GN=SPATA31D1 PE=2 SV=1	282	225	TRUE	TRUE	FALSE	FALSE	FALSE	TRUE	TRUE	66	159	15	0.415094	15	1.24528
O75096	sp|O75096|LRP4_HUMAN Low-density lipoprotein receptor-related protein 4 OS=Homo sapiens OX=9606 GN=LRP4 PE=1 SV=4	255	47	TRUE	FALSE	TRUE	FALSE	FALSE	TRUE	TRUE	18	29	13	0.62069	3.61538	1.24138
Q8N350	sp|Q8N350|CBARP_HUMAN Voltage-dependent calcium channel beta subunit-associated regulatory protein OS=Homo sapiens OX=9606 GN=CBARP PE=1 SV=3	79	34	TRUE	FALSE	TRUE	FALSE	FALSE	TRUE	TRUE	13	21	33	0.619048	1.0303	1.2381
Q13698	sp|Q13698|CAC1S_HUMAN Voltage-dependent L-type calcium channel subunit alpha-1S OS=Homo sapiens OX=9606 GN=CACNA1S PE=1 SV=4	188	34	TRUE	FALSE	TRUE	FALSE	TRUE	TRUE	TRUE	13	21	23	0.619048	1.47826	1.2381
Q8WXH0	sp|Q8WXH0|SYNE2_HUMAN Nesprin-2 OS=Homo sapiens OX=9606 GN=SYNE2 PE=1 SV=3	746	301	TRUE	FALSE	FALSE	FALSE	FALSE	TRUE	TRUE	115	186	118	0.61828	2.55085	1.23656
A6NKB5	sp|A6NKB5|PCX2_HUMAN Pecanex-like protein 2 OS=Homo sapiens OX=9606 GN=PCNX2 PE=2 SV=3	332	144	TRUE	TRUE	TRUE	FALSE	FALSE	TRUE	TRUE	42	102	27	0.411765	5.33333	1.23529
Q8NF91	sp|Q8NF91|SYNE1_HUMAN Nesprin-1 OS=Homo sapiens OX=9606 GN=SYNE1 PE=1 SV=4	1045	463	TRUE	FALSE	FALSE	FALSE	FALSE	TRUE	TRUE	176	287	119	0.61324	3.89076	1.22648
Q9BY07	sp|Q9BY07|S4A5_HUMAN Electrogenic sodium bicarbonate cotransporter 4 OS=Homo sapiens OX=9606 GN=SLC4A5 PE=2 SV=2	135	38	TRUE	TRUE	FALSE	FALSE	FALSE	TRUE	TRUE	11	27	9	0.407407	4.22222	1.22222
Q76I76	sp|Q76I76|SSH2_HUMAN Protein phosphatase Slingshot homolog 2 OS=Homo sapiens OX=9606 GN=SSH2 PE=1 SV=1	204	153	TRUE	FALSE	FALSE	FALSE	FALSE	TRUE	TRUE	58	95	49	0.610526	3.12245	1.22105
A6NNC1	sp|A6NNC1|P12LL_HUMAN Putative POM121-like protein 1-like OS=Homo sapiens OX=9606 PE=5 SV=3	198	194	TRUE	TRUE	FALSE	FALSE	FALSE	TRUE	TRUE	56	138	10	0.405797	19.4	1.21739
O43491	sp|O43491|E41L2_HUMAN Band 4.1-like protein 2 OS=Homo sapiens OX=9606 GN=EPB41L2 PE=1 SV=1	80	51	TRUE	FALSE	FALSE	FALSE	FALSE	TRUE	TRUE	28	23	77	1.21739	0.662338	1.21739
Q8IY33	sp|Q8IY33|MILK2_HUMAN MICAL-like protein 2 OS=Homo sapiens OX=9606 GN=MICALL2 PE=1 SV=1	104	82	TRUE	FALSE	FALSE	FALSE	FALSE	TRUE	TRUE	31	51	38	0.607843	2.15789	1.21569
Q13796	sp|Q13796|SHRM2_HUMAN Protein Shroom2 OS=Homo sapiens OX=9606 GN=SHROOM2 PE=1 SV=1	188	167	TRUE	FALSE	FALSE	FALSE	FALSE	TRUE	TRUE	63	104	71	0.605769	2.35211	1.21154
Q68DN1	sp|Q68DN1|CB016_HUMAN Uncharacterized protein C2orf16 OS=Homo sapiens OX=9606 GN=C2orf16 PE=2 SV=3	372	296	TRUE	TRUE	FALSE	FALSE	FALSE	TRUE	TRUE	85	211	32	0.402844	9.25	1.20853
P46934	sp|P46934|NEDD4_HUMAN E3 ubiquitin-protein ligase NEDD4 OS=Homo sapiens OX=9606 GN=NEDD4 PE=1 SV=4	225	117	TRUE	FALSE	FALSE	FALSE	FALSE	TRUE	TRUE	44	73	9	0.60274	13	1.20548
Q6IQ55	sp|Q6IQ55|TTBK2_HUMAN Tau-tubulin kinase 2 OS=Homo sapiens OX=9606 GN=TTBK2 PE=1 SV=2	176	125	TRUE	FALSE	FALSE	FALSE	FALSE	TRUE	TRUE	47	78	37	0.602564	3.37838	1.20513
Q9BXK5	sp|Q9BXK5|B2L13_HUMAN Bcl-2-like protein 13 OS=Homo sapiens OX=9606 GN=BCL2L13 PE=1 SV=1	61	22	TRUE	FALSE	FALSE	FALSE	FALSE	TRUE	TRUE	12	10	26	1.2	0.846154	1.2
Q9Y2H6	sp|Q9Y2H6|FND3A_HUMAN Fibronectin type-III domain-containing protein 3A OS=Homo sapiens OX=9606 GN=FNDC3A PE=1 SV=4	166	22	TRUE	FALSE	FALSE	FALSE	FALSE	TRUE	TRUE	12	10	25	1.2	0.88	1.2
Q9NZ56	sp|Q9NZ56|FMN2_HUMAN Formin-2 OS=Homo sapiens OX=9606 GN=FMN2 PE=1 SV=4	179	123	TRUE	FALSE	FALSE	FALSE	FALSE	TRUE	TRUE	46	77	26	0.597403	4.73077	1.19481
Q5TF21	sp|Q5TF21|SOGA3_HUMAN Protein SOGA3 OS=Homo sapiens OX=9606 GN=SOGA3 PE=3 SV=1	99	67	TRUE	TRUE	FALSE	FALSE	FALSE	TRUE	TRUE	19	48	13	0.395833	5.15385	1.1875
Q9NYQ7	sp|Q9NYQ7|CELR3_HUMAN Cadherin EGF LAG seven-pass G-type receptor 3 OS=Homo sapiens OX=9606 GN=CELSR3 PE=1 SV=2	439	138	TRUE	TRUE	TRUE	FALSE	FALSE	TRUE	TRUE	39	99	27	0.393939	5.11111	1.18182
Q9ULD2	sp|Q9ULD2|MTUS1_HUMAN Microtubule-associated tumor suppressor 1 OS=Homo sapiens OX=9606 GN=MTUS1 PE=1 SV=2	181	97	TRUE	FALSE	FALSE	FALSE	FALSE	TRUE	TRUE	36	61	60	0.590164	1.61667	1.18033
Q5T4S7	sp|Q5T4S7|UBR4_HUMAN E3 ubiquitin-protein ligase UBR4 OS=Homo sapiens OX=9606 GN=UBR4 PE=1 SV=1	697	124	TRUE	FALSE	FALSE	FALSE	FALSE	TRUE	TRUE	46	78	118	0.589744	1.05085	1.17949
O14492	sp|O14492|SH2B2_HUMAN SH2B adapter protein 2 OS=Homo sapiens OX=9606 GN=SH2B2 PE=1 SV=2	83	54	TRUE	FALSE	FALSE	FALSE	TRUE	TRUE	TRUE	20	34	8	0.588235	6.75	1.17647
Q8IWY9	sp|Q8IWY9|CDAN1_HUMAN Codanin-1 OS=Homo sapiens OX=9606 GN=CDAN1 PE=1 SV=4	133	57	TRUE	FALSE	FALSE	FALSE	FALSE	TRUE	TRUE	21	36	23	0.583333	2.47826	1.16667
O75334	sp|O75334|LIPA2_HUMAN Liprin-alpha-2 OS=Homo sapiens OX=9606 GN=PPFIA2 PE=1 SV=2	157	98	TRUE	FALSE	FALSE	FALSE	FALSE	TRUE	TRUE	36	62	30	0.580645	3.26667	1.16129
Q8TBA6	sp|Q8TBA6|GOGA5_HUMAN Golgin subfamily A member 5 OS=Homo sapiens OX=9606 GN=GOLGA5 PE=1 SV=3	100	54	TRUE	TRUE	FALSE	FALSE	TRUE	TRUE	TRUE	15	39	29	0.384615	1.86207	1.15385
Q5SZI1	sp|Q5SZI1|LRAD2_HUMAN Low-density lipoprotein receptor class A domain-containing protein 2 OS=Homo sapiens OX=9606 GN=LDLRAD2 PE=2 SV=1	40	18	TRUE	TRUE	TRUE	FALSE	FALSE	TRUE	TRUE	5	13	1	0.384615	18	1.15385
O95398	sp|O95398|RPGF3_HUMAN Rap guanine nucleotide exchange factor 3 OS=Homo sapiens OX=9606 GN=RAPGEF3 PE=1 SV=6	98	33	TRUE	FALSE	FALSE	FALSE	FALSE	TRUE	TRUE	12	21	7	0.571429	4.71429	1.14286
P29074	sp|P29074|PTN4_HUMAN Tyrosine-protein phosphatase non-receptor type 4 OS=Homo sapiens OX=9606 GN=PTPN4 PE=1 SV=1	117	36	TRUE	FALSE	FALSE	FALSE	TRUE	TRUE	TRUE	13	23	7	0.565217	5.14286	1.13043
B1AL88	sp|B1AL88|F155A_HUMAN Transmembrane protein FAM155A OS=Homo sapiens OX=9606 GN=FAM155A PE=2 SV=1	69	22	TRUE	TRUE	TRUE	FALSE	FALSE	TRUE	TRUE	6	16	0	0.375	2	1.125
O95248	sp|O95248|MTMR5_HUMAN Myotubularin-related protein 5 OS=Homo sapiens OX=9606 GN=SBF1 PE=1 SV=4	229	75	TRUE	FALSE	FALSE	FALSE	FALSE	TRUE	TRUE	27	48	52	0.5625	1.44231	1.125
Q02930	sp|Q02930|CREB5_HUMAN Cyclic AMP-responsive element-binding protein 5 OS=Homo sapiens OX=9606 GN=CREB5 PE=1 SV=3	77	53	TRUE	FALSE	FALSE	FALSE	FALSE	TRUE	TRUE	19	34	10	0.558824	5.3	1.11765
Q86YS3	sp|Q86YS3|RFIP4_HUMAN Rab11 family-interacting protein 4 OS=Homo sapiens OX=9606 GN=RAB11FIP4 PE=1 SV=1	79	53	TRUE	FALSE	FALSE	FALSE	FALSE	TRUE	TRUE	19	34	7	0.558824	7.57143	1.11765
Q92545	sp|Q92545|TM131_HUMAN Transmembrane protein 131 OS=Homo sapiens OX=9606 GN=TMEM131 PE=1 SV=3	313	148	TRUE	TRUE	TRUE	FALSE	FALSE	TRUE	TRUE	40	108	52	0.37037	2.84615	1.11111
Q6UX41	sp|Q6UX41|BTNL8_HUMAN Butyrophilin-like protein 8 OS=Homo sapiens OX=9606 GN=BTNL8 PE=1 SV=1	70	14	TRUE	FALSE	TRUE	FALSE	FALSE	TRUE	TRUE	5	9	5	0.555556	2.8	1.11111
Q68CJ9	sp|Q68CJ9|CR3L3_HUMAN Cyclic AMP-responsive element-binding protein 3-like protein 3 OS=Homo sapiens OX=9606 GN=CREB3L3 PE=1 SV=2	67	42	TRUE	FALSE	TRUE	TRUE	FALSE	TRUE	TRUE	15	27	7	0.555556	6	1.11111
Q68CQ1	sp|Q68CQ1|MROH7_HUMAN Maestro heat-like repeat-containing protein family member 7 OS=Homo sapiens OX=9606 GN=MROH7 PE=2 SV=4	198	111	TRUE	TRUE	TRUE	FALSE	FALSE	TRUE	TRUE	30	81	11	0.37037	10.0909	1.11111
Q9ULI4	sp|Q9ULI4|KI26A_HUMAN Kinesin-like protein KIF26A OS=Homo sapiens OX=9606 GN=KIF26A PE=1 SV=3	254	154	TRUE	FALSE	FALSE	FALSE	FALSE	TRUE	TRUE	55	99	37	0.555556	4.16216	1.11111
O75970	sp|O75970|MPDZ_HUMAN Multiple PDZ domain protein OS=Homo sapiens OX=9606 GN=MPDZ PE=1 SV=2	279	118	TRUE	FALSE	FALSE	FALSE	FALSE	TRUE	TRUE	42	76	45	0.552632	2.62222	1.10526
Q14524	sp|Q14524|SCN5A_HUMAN Sodium channel protein type 5 subunit alpha OS=Homo sapiens OX=9606 GN=SCN5A PE=1 SV=2	226	62	TRUE	FALSE	TRUE	FALSE	TRUE	TRUE	TRUE	22	40	53	0.55	1.16981	1.1
Q9Y3R5	sp|Q9Y3R5|DOP2_HUMAN Protein dopey-2 OS=Homo sapiens OX=9606 GN=DOP1B PE=1 SV=5	303	65	TRUE	FALSE	FALSE	FALSE	FALSE	TRUE	TRUE	23	42	47	0.547619	1.38298	1.09524
Q63HR2	sp|Q63HR2|TNS2_HUMAN Tensin-2 OS=Homo sapiens OX=9606 GN=TNS2 PE=1 SV=2	156	82	TRUE	FALSE	FALSE	FALSE	FALSE	TRUE	TRUE	29	53	76	0.54717	1.07895	1.09434
Q9P0V3	sp|Q9P0V3|SH3B4_HUMAN SH3 domain-binding protein 4 OS=Homo sapiens OX=9606 GN=SH3BP4 PE=1 SV=1	124	23	TRUE	FALSE	FALSE	FALSE	TRUE	TRUE	TRUE	12	11	24	1.09091	0.958333	1.09091
O60909	sp|O60909|B4GT2_HUMAN Beta-1,4-galactosyltransferase 2 OS=Homo sapiens OX=9606 GN=B4GALT2 PE=1 SV=1	39	15	TRUE	TRUE	TRUE	FALSE	FALSE	TRUE	TRUE	4	11	3	0.363636	5	1.09091
Q14721	sp|Q14721|KCNB1_HUMAN Potassium voltage-gated channel subfamily B member 1 OS=Homo sapiens OX=9606 GN=KCNB1 PE=1 SV=2	121	71	TRUE	FALSE	FALSE	FALSE	TRUE	TRUE	TRUE	25	46	23	0.543478	3.08696	1.08696
P0C874	sp|P0C874|S31D3_HUMAN Spermatogenesis-associated protein 31D3 OS=Homo sapiens OX=9606 GN=SPATA31D3 PE=2 SV=1	164	128	TRUE	TRUE	FALSE	FALSE	FALSE	TRUE	TRUE	34	94	3	0.361702	42.6667	1.08511
Q9UKE5	sp|Q9UKE5|TNIK_HUMAN TRAF2 and NCK-interacting protein kinase OS=Homo sapiens OX=9606 GN=TNIK PE=1 SV=1	133	74	TRUE	FALSE	FALSE	FALSE	TRUE	TRUE	TRUE	26	48	65	0.541667	1.13846	1.08333
Q04721	sp|Q04721|NOTC2_HUMAN Neurogenic locus notch homolog protein 2 OS=Homo sapiens OX=9606 GN=NOTCH2 PE=1 SV=3	286	111	TRUE	FALSE	TRUE	FALSE	TRUE	TRUE	TRUE	39	72	33	0.541667	3.36364	1.08333
P84996	sp|P84996|ALEX_HUMAN Protein ALEX OS=Homo sapiens OX=9606 GN=GNAS PE=1 SV=1	96	94	TRUE	FALSE	FALSE	FALSE	FALSE	TRUE	TRUE	33	61	12	0.540984	7.83333	1.08197
O75128	sp|O75128|COBL_HUMAN Protein cordon-bleu OS=Homo sapiens OX=9606 GN=COBL PE=1 SV=2	168	143	TRUE	FALSE	FALSE	FALSE	FALSE	TRUE	TRUE	50	93	55	0.537634	2.6	1.07527
Q96L42	sp|Q96L42|KCNH8_HUMAN Potassium voltage-gated channel subfamily H member 8 OS=Homo sapiens OX=9606 GN=KCNH8 PE=2 SV=2	184	76	TRUE	TRUE	TRUE	FALSE	FALSE	TRUE	TRUE	20	56	3	0.357143	25.3333	1.07143
Q68CR7	sp|Q68CR7|LRC66_HUMAN Leucine-rich repeat-containing protein 66 OS=Homo sapiens OX=9606 GN=LRRC66 PE=2 SV=1	142	57	TRUE	TRUE	TRUE	FALSE	FALSE	TRUE	TRUE	15	42	11	0.357143	5.18182	1.07143
P48634	sp|P48634|PRC2A_HUMAN Protein PRRC2A OS=Homo sapiens OX=9606 GN=PRRC2A PE=1 SV=3	199	155	TRUE	FALSE	FALSE	FALSE	FALSE	TRUE	TRUE	54	101	115	0.534653	1.34783	1.06931
Q2LD37	sp|Q2LD37|K1109_HUMAN Transmembrane protein KIAA1109 OS=Homo sapiens OX=9606 GN=KIAA1109 PE=1 SV=2	810	273	TRUE	FALSE	FALSE	FALSE	FALSE	TRUE	TRUE	95	178	120	0.533708	2.275	1.06742
O60331	sp|O60331|PI51C_HUMAN Phosphatidylinositol 4-phosphate 5-kinase type-1 gamma OS=Homo sapiens OX=9606 GN=PIP5K1C PE=1 SV=2	84	46	TRUE	FALSE	FALSE	FALSE	TRUE	TRUE	TRUE	16	30	24	0.533333	1.91667	1.06667
Q13433	sp|Q13433|S39A6_HUMAN Zinc transporter ZIP6 OS=Homo sapiens OX=9606 GN=SLC39A6 PE=1 SV=3	97	42	TRUE	TRUE	TRUE	FALSE	FALSE	TRUE	TRUE	11	31	15	0.354839	2.8	1.06452
Q6ZUB0	sp|Q6ZUB0|S31D4_HUMAN Spermatogenesis-associated protein 31D4 OS=Homo sapiens OX=9606 GN=SPATA31D4 PE=2 SV=2	164	126	TRUE	TRUE	FALSE	FALSE	FALSE	TRUE	TRUE	33	93	3	0.354839	42	1.06452
Q9UM47	sp|Q9UM47|NOTC3_HUMAN Neurogenic locus notch homolog protein 3 OS=Homo sapiens OX=9606 GN=NOTCH3 PE=1 SV=2	249	95	TRUE	FALSE	TRUE	FALSE	TRUE	TRUE	TRUE	33	62	15	0.532258	6.33333	1.06452
O75386	sp|O75386|TULP3_HUMAN Tubby-related protein 3 OS=Homo sapiens OX=9606 GN=TULP3 PE=1 SV=2	55	26	TRUE	FALSE	FALSE	FALSE	FALSE	TRUE	TRUE	9	17	4	0.529412	6.5	1.05882
Q9BSE4	sp|Q9BSE4|HERP2_HUMAN Homocysteine-responsive endoplasmic reticulum-resident ubiquitin-like domain member 2 protein OS=Homo sapiens OX=9606 GN=HERPUD2 PE=1 SV=2	58	23	TRUE	TRUE	FALSE	FALSE	FALSE	TRUE	TRUE	6	17	5	0.352941	4.6	1.05882
Q9BX84	sp|Q9BX84|TRPM6_HUMAN Transient receptor potential cation channel subfamily M member 6 OS=Homo sapiens OX=9606 GN=TRPM6 PE=1 SV=2	272	96	TRUE	TRUE	FALSE	FALSE	FALSE	TRUE	TRUE	25	71	19	0.352113	5.05263	1.05634
Q9P2D8	sp|Q9P2D8|UNC79_HUMAN Protein unc-79 homolog OS=Homo sapiens OX=9606 GN=UNC79 PE=2 SV=4	726	192	TRUE	TRUE	FALSE	FALSE	FALSE	TRUE	TRUE	50	142	15	0.352113	12.8	1.05634
P0C7V6	sp|P0C7V6|SP202_HUMAN Putative transcription factor SPT20 homolog-like 2 OS=Homo sapiens OX=9606 GN=SUPT20HL2 PE=5 SV=1	97	73	TRUE	TRUE	FALSE	FALSE	FALSE	TRUE	TRUE	19	54	4	0.351852	18.25	1.05556
Q6IMN6	sp|Q6IMN6|CAPR2_HUMAN Caprin-2 OS=Homo sapiens OX=9606 GN=CAPRIN2 PE=1 SV=1	187	148	TRUE	FALSE	FALSE	FALSE	FALSE	TRUE	TRUE	51	97	22	0.525773	6.72727	1.05155
Q9C091	sp|Q9C091|GRB1L_HUMAN GREB1-like protein OS=Homo sapiens OX=9606 GN=GREB1L PE=1 SV=2	296	108	TRUE	TRUE	FALSE	FALSE	FALSE	TRUE	TRUE	28	80	9	0.35	12	1.05
Q96CK0	sp|Q96CK0|ZN653_HUMAN Zinc finger protein 653 OS=Homo sapiens OX=9606 GN=ZNF653 PE=1 SV=1	68	32	TRUE	FALSE	FALSE	FALSE	FALSE	TRUE	TRUE	11	21	5	0.52381	6.4	1.04762
P0CG12	sp|P0CG12|CTF8A_HUMAN Chromosome transmission fidelity protein 8 homolog isoform 2 OS=Homo sapiens OX=9606 GN=CHTF8 PE=1 SV=1	64	64	TRUE	FALSE	FALSE	FALSE	FALSE	TRUE	TRUE	22	42	8	0.52381	8	1.04762
Q9NZM3	sp|Q9NZM3|ITSN2_HUMAN Intersectin-2 OS=Homo sapiens OX=9606 GN=ITSN2 PE=1 SV=3	206	96	TRUE	FALSE	FALSE	FALSE	FALSE	TRUE	TRUE	33	63	31	0.52381	3.09677	1.04762
Q9NXG0	sp|Q9NXG0|CNTLN_HUMAN Centlein OS=Homo sapiens OX=9606 GN=CNTLN PE=1 SV=6	169	99	TRUE	FALSE	FALSE	FALSE	TRUE	TRUE	TRUE	34	65	34	0.523077	2.91176	1.04615
O95785	sp|O95785|WIZ_HUMAN Protein Wiz OS=Homo sapiens OX=9606 GN=WIZ PE=1 SV=2	288	140	TRUE	FALSE	FALSE	FALSE	FALSE	TRUE	TRUE	48	92	44	0.521739	3.18182	1.04348
Q9H201	sp|Q9H201|EPN3_HUMAN Epsin-3 OS=Homo sapiens OX=9606 GN=EPN3 PE=2 SV=1	91	73	TRUE	FALSE	FALSE	FALSE	FALSE	TRUE	TRUE	25	48	31	0.520833	2.35484	1.04167
B2RTY4	sp|B2RTY4|MYO9A_HUMAN Unconventional myosin-IXa OS=Homo sapiens OX=9606 GN=MYO9A PE=1 SV=2	302	117	TRUE	FALSE	FALSE	FALSE	TRUE	TRUE	TRUE	40	77	61	0.519481	1.91803	1.03896
Q96JA4	sp|Q96JA4|M4A14_HUMAN Membrane-spanning 4-domains subfamily A member 14 OS=Homo sapiens OX=9606 GN=MS4A14 PE=2 SV=2	108	70	TRUE	TRUE	FALSE	FALSE	FALSE	TRUE	TRUE	18	52	4	0.346154	17.5	1.03846
Q9NQC3	sp|Q9NQC3|RTN4_HUMAN Reticulon-4 OS=Homo sapiens OX=9606 GN=RTN4 PE=1 SV=2	155	132	TRUE	FALSE	FALSE	FALSE	FALSE	TRUE	TRUE	45	87	57	0.517241	2.31579	1.03448
O43526	sp|O43526|KCNQ2_HUMAN Potassium voltage-gated channel subfamily KQT member 2 OS=Homo sapiens OX=9606 GN=KCNQ2 PE=1 SV=2	111	51	TRUE	TRUE	FALSE	FALSE	TRUE	TRUE	TRUE	13	38	19	0.342105	2.68421	1.02632
Q9BZF3	sp|Q9BZF3|OSBL6_HUMAN Oxysterol-binding protein-related protein 6 OS=Homo sapiens OX=9606 GN=OSBPL6 PE=1 SV=1	126	65	TRUE	FALSE	FALSE	FALSE	FALSE	TRUE	TRUE	22	43	23	0.511628	2.82609	1.02326
Q9UQ05	sp|Q9UQ05|KCNH4_HUMAN Potassium voltage-gated channel subfamily H member 4 OS=Homo sapiens OX=9606 GN=KCNH4 PE=2 SV=1	147	63	TRUE	TRUE	TRUE	FALSE	FALSE	TRUE	TRUE	16	47	4	0.340426	15.75	1.02128
Q13009	sp|Q13009|TIAM1_HUMAN T-lymphoma invasion and metastasis-inducing protein 1 OS=Homo sapiens OX=9606 GN=TIAM1 PE=1 SV=2	218	101	TRUE	FALSE	FALSE	FALSE	FALSE	TRUE	TRUE	34	67	57	0.507463	1.77193	1.01493
Q99569	sp|Q99569|PKP4_HUMAN Plakophilin-4 OS=Homo sapiens OX=9606 GN=PKP4 PE=1 SV=2	127	70	TRUE	FALSE	FALSE	FALSE	FALSE	TRUE	TRUE	35	35	136	1	0.514706	1
Q86YJ7	sp|Q86YJ7|AN13B_HUMAN Ankyrin repeat domain-containing protein 13B OS=Homo sapiens OX=9606 GN=ANKRD13B PE=1 SV=4	86	30	TRUE	FALSE	FALSE	FALSE	FALSE	TRUE	TRUE	10	20	6	0.5	5	1
P40123	sp|P40123|CAP2_HUMAN Adenylyl cyclase-associated protein 2 OS=Homo sapiens OX=9606 GN=CAP2 PE=1 SV=1	56	18	TRUE	FALSE	FALSE	FALSE	FALSE	TRUE	TRUE	6	12	13	0.5	1.38462	1
Q9UMD9	sp|Q9UMD9|COHA1_HUMAN Collagen alpha-1(XVII) chain OS=Homo sapiens OX=9606 GN=COL17A1 PE=1 SV=3	223	100	TRUE	TRUE	TRUE	FALSE	TRUE	TRUE	TRUE	25	75	47	0.333333	2.12766	1
Q8NFM7	sp|Q8NFM7|I17RD_HUMAN Interleukin-17 receptor D OS=Homo sapiens OX=9606 GN=IL17RD PE=1 SV=3	96	24	TRUE	FALSE	TRUE	FALSE	FALSE	TRUE	TRUE	8	16	9	0.5	2.66667	1
P23508	sp|P23508|CRCM_HUMAN Colorectal mutant cancer protein OS=Homo sapiens OX=9606 GN=MCC PE=1 SV=2	121	75	TRUE	FALSE	FALSE	FALSE	FALSE	TRUE	TRUE	25	50	24	0.5	3.125	1
Q96BA8	sp|Q96BA8|CR3L1_HUMAN Cyclic AMP-responsive element-binding protein 3-like protein 1 OS=Homo sapiens OX=9606 GN=CREB3L1 PE=1 SV=1	78	48	TRUE	FALSE	TRUE	FALSE	FALSE	TRUE	TRUE	16	32	7	0.5	6.85714	1
O96008	sp|O96008|TOM40_HUMAN Mitochondrial import receptor subunit TOM40 homolog OS=Homo sapiens OX=9606 GN=TOMM40 PE=1 SV=1	46	15	TRUE	FALSE	FALSE	FALSE	FALSE	TRUE	TRUE	5	10	11	0.5	1.36364	1
Q4LDE5	sp|Q4LDE5|SVEP1_HUMAN Sushi, von Willebrand factor type A, EGF and pentraxin domain-containing protein 1 OS=Homo sapiens OX=9606 GN=SVEP1 PE=1 SV=3	513	183	TRUE	FALSE	TRUE	FALSE	FALSE	TRUE	TRUE	61	122	21	0.5	8.71429	1
Q8N5C8	sp|Q8N5C8|TAB3_HUMAN TGF-beta-activated kinase 1 and MAP3K7-binding protein 3 OS=Homo sapiens OX=9606 GN=TAB3 PE=1 SV=3	106	91	TRUE	FALSE	FALSE	FALSE	TRUE	TRUE	TRUE	30	61	34	0.491803	2.67647	0.983607
Q5SYB0	sp|Q5SYB0|FRPD1_HUMAN FERM and PDZ domain-containing protein 1 OS=Homo sapiens OX=9606 GN=FRMPD1 PE=1 SV=1	263	161	TRUE	FALSE	FALSE	FALSE	FALSE	TRUE	TRUE	53	108	10	0.490741	16.1	0.981481
O00555	sp|O00555|CAC1A_HUMAN Voltage-dependent P/Q-type calcium channel subunit alpha-1A OS=Homo sapiens OX=9606 GN=CACNA1A PE=1 SV=3	253	79	TRUE	FALSE	TRUE	FALSE	FALSE	TRUE	TRUE	26	53	33	0.490566	2.39394	0.981132
Q5JTC6	sp|Q5JTC6|AMER1_HUMAN APC membrane recruitment protein 1 OS=Homo sapiens OX=9606 GN=AMER1 PE=1 SV=2	155	107	TRUE	FALSE	FALSE	FALSE	FALSE	TRUE	TRUE	35	72	22	0.486111	4.86364	0.972222
Q8WWN9	sp|Q8WWN9|ICEF1_HUMAN Interactor protein for cytohesin exchange factors 1 OS=Homo sapiens OX=9606 GN=IPCEF1 PE=1 SV=1	74	52	TRUE	FALSE	FALSE	FALSE	FALSE	TRUE	TRUE	17	35	17	0.485714	3.05882	0.971429
O43318	sp|O43318|M3K7_HUMAN Mitogen-activated protein kinase kinase kinase 7 OS=Homo sapiens OX=9606 GN=MAP3K7 PE=1 SV=1	78	49	TRUE	FALSE	FALSE	FALSE	TRUE	TRUE	TRUE	16	33	29	0.484848	1.68966	0.969697
Q9H2K8	sp|Q9H2K8|TAOK3_HUMAN Serine/threonine-protein kinase TAO3 OS=Homo sapiens OX=9606 GN=TAOK3 PE=1 SV=2	76	31	TRUE	FALSE	FALSE	FALSE	TRUE	TRUE	TRUE	10	21	24	0.47619	1.29167	0.952381
P41594	sp|P41594|GRM5_HUMAN Metabotropic glutamate receptor 5 OS=Homo sapiens OX=9606 GN=GRM5 PE=1 SV=2	169	62	TRUE	FALSE	TRUE	FALSE	FALSE	TRUE	TRUE	20	42	21	0.47619	2.95238	0.952381
Q5XKE5	sp|Q5XKE5|K2C79_HUMAN Keratin, type II cytoskeletal 79 OS=Homo sapiens OX=9606 GN=KRT79 PE=1 SV=2	73	31	TRUE	FALSE	FALSE	FALSE	FALSE	TRUE	TRUE	10	21	18	0.47619	1.72222	0.952381
Q5TCZ1	sp|Q5TCZ1|SPD2A_HUMAN SH3 and PX domain-containing protein 2A OS=Homo sapiens OX=9606 GN=SH3PXD2A PE=1 SV=1	131	84	TRUE	FALSE	FALSE	FALSE	TRUE	TRUE	TRUE	27	57	60	0.473684	1.4	0.947368
Q8WVS4	sp|Q8WVS4|WDR60_HUMAN WD repeat-containing protein 60 OS=Homo sapiens OX=9606 GN=WDR60 PE=1 SV=3	268	112	TRUE	FALSE	FALSE	FALSE	FALSE	TRUE	TRUE	36	76	11	0.473684	10.1818	0.947368
Q8WXG6	sp|Q8WXG6|MADD_HUMAN MAP kinase-activating death domain protein OS=Homo sapiens OX=9606 GN=MADD PE=1 SV=2	202	84	TRUE	FALSE	FALSE	FALSE	FALSE	TRUE	TRUE	27	57	62	0.473684	1.35484	0.947368
Q96SN8	sp|Q96SN8|CK5P2_HUMAN CDK5 regulatory subunit-associated protein 2 OS=Homo sapiens OX=9606 GN=CDK5RAP2 PE=1 SV=5	195	109	TRUE	FALSE	FALSE	FALSE	TRUE	TRUE	TRUE	35	74	71	0.472973	1.53521	0.945946
Q9Y4G8	sp|Q9Y4G8|RPGF2_HUMAN Rap guanine nucleotide exchange factor 2 OS=Homo sapiens OX=9606 GN=RAPGEF2 PE=1 SV=1	195	109	TRUE	FALSE	FALSE	FALSE	TRUE	TRUE	TRUE	35	74	55	0.472973	1.98182	0.945946
Q9Y2L6	sp|Q9Y2L6|FRM4B_HUMAN FERM domain-containing protein 4B OS=Homo sapiens OX=9606 GN=FRMD4B PE=1 SV=4	157	109	TRUE	FALSE	FALSE	FALSE	FALSE	TRUE	TRUE	35	74	27	0.472973	4.03704	0.945946
O60504	sp|O60504|VINEX_HUMAN Vinexin OS=Homo sapiens OX=9606 GN=SORBS3 PE=1 SV=2	63	53	TRUE	FALSE	FALSE	FALSE	TRUE	TRUE	TRUE	17	36	36	0.472222	1.47222	0.944444
Q13936	sp|Q13936|CAC1C_HUMAN Voltage-dependent L-type calcium channel subunit alpha-1C OS=Homo sapiens OX=9606 GN=CACNA1C PE=1 SV=4	252	78	TRUE	FALSE	TRUE	FALSE	TRUE	TRUE	TRUE	25	53	29	0.471698	2.68966	0.943396
P23471	sp|P23471|PTPRZ_HUMAN Receptor-type tyrosine-protein phosphatase zeta OS=Homo sapiens OX=9606 GN=PTPRZ1 PE=1 SV=4	446	278	TRUE	FALSE	TRUE	FALSE	FALSE	TRUE	TRUE	89	189	19	0.470899	14.6316	0.941799
O94876	sp|O94876|TMCC1_HUMAN Transmembrane and coiled-coil domains protein 1 OS=Homo sapiens OX=9606 GN=TMCC1 PE=1 SV=3	79	47	TRUE	FALSE	FALSE	FALSE	FALSE	TRUE	TRUE	15	32	19	0.46875	2.47368	0.9375
A0A286YF58	sp|A0A286YF58|TM271_HUMAN Transmembrane protein 271 OS=Homo sapiens OX=9606 GN=TMEM271 PE=3 SV=1	49	21	TRUE	TRUE	FALSE	FALSE	FALSE	TRUE	TRUE	5	16	0	0.3125	2	0.9375
Q96QZ7	sp|Q96QZ7|MAGI1_HUMAN Membrane-associated guanylate kinase, WW and PDZ domain-containing protein 1 OS=Homo sapiens OX=9606 GN=MAGI1 PE=1 SV=3	185	116	TRUE	FALSE	FALSE	FALSE	FALSE	TRUE	TRUE	37	79	38	0.468354	3.05263	0.936709
Q8TDM6	sp|Q8TDM6|DLG5_HUMAN Disks large homolog 5 OS=Homo sapiens OX=9606 GN=DLG5 PE=1 SV=4	206	132	TRUE	FALSE	FALSE	FALSE	FALSE	TRUE	TRUE	42	90	80	0.466667	1.65	0.933333
Q2KHT3	sp|Q2KHT3|CL16A_HUMAN Protein CLEC16A OS=Homo sapiens OX=9606 GN=CLEC16A PE=1 SV=2	153	63	TRUE	FALSE	FALSE	FALSE	FALSE	TRUE	TRUE	20	43	9	0.465116	7	0.930233
Q9NZA1	sp|Q9NZA1|CLIC5_HUMAN Chloride intracellular channel protein 5 OS=Homo sapiens OX=9606 GN=CLIC5 PE=1 SV=3	50	19	TRUE	FALSE	FALSE	FALSE	FALSE	TRUE	TRUE	6	13	9	0.461538	2.11111	0.923077
Q86UR5	sp|Q86UR5|RIMS1_HUMAN Regulating synaptic membrane exocytosis protein 1 OS=Homo sapiens OX=9606 GN=RIMS1 PE=1 SV=1	244	190	TRUE	FALSE	FALSE	FALSE	TRUE	TRUE	TRUE	60	130	67	0.461538	2.83582	0.923077
Q9UQ26	sp|Q9UQ26|RIMS2_HUMAN Regulating synaptic membrane exocytosis protein 2 OS=Homo sapiens OX=9606 GN=RIMS2 PE=1 SV=2	186	130	TRUE	FALSE	FALSE	FALSE	FALSE	TRUE	TRUE	41	89	56	0.460674	2.32143	0.921348
Q9H5P4	sp|Q9H5P4|PDZD7_HUMAN PDZ domain-containing protein 7 OS=Homo sapiens OX=9606 GN=PDZD7 PE=1 SV=2	153	92	TRUE	FALSE	FALSE	FALSE	FALSE	TRUE	TRUE	29	63	11	0.460317	8.36364	0.920635
P13646	sp|P13646|K1C13_HUMAN Keratin, type I cytoskeletal 13 OS=Homo sapiens OX=9606 GN=KRT13 PE=1 SV=4	50	23	TRUE	FALSE	FALSE	FALSE	FALSE	TRUE	TRUE	11	12	31	0.916667	0.741935	0.916667
O95259	sp|O95259|KCNH1_HUMAN Potassium voltage-gated channel subfamily H member 1 OS=Homo sapiens OX=9606 GN=KCNH1 PE=1 SV=1	122	35	TRUE	FALSE	TRUE	FALSE	TRUE	TRUE	TRUE	11	24	10	0.458333	3.5	0.916667
Q5H9M0	sp|Q5H9M0|PWP3B_HUMAN PWWP domain-containing DNA repair factor 3B OS=Homo sapiens OX=9606 GN=PWWP3B PE=2 SV=1	96	73	TRUE	TRUE	FALSE	FALSE	FALSE	TRUE	TRUE	17	56	6	0.303571	12.1667	0.910714
Q7LBE3	sp|Q7LBE3|S26A9_HUMAN Solute carrier family 26 member 9 OS=Homo sapiens OX=9606 GN=SLC26A9 PE=1 SV=1	101	13	TRUE	TRUE	FALSE	FALSE	FALSE	TRUE	TRUE	3	10	5	0.3	2.6	0.9
Q674R7	sp|Q674R7|ATG9B_HUMAN Autophagy-related protein 9B OS=Homo sapiens OX=9606 GN=ATG9B PE=2 SV=1	124	68	TRUE	FALSE	FALSE	FALSE	FALSE	TRUE	TRUE	21	47	1	0.446809	68	0.893617
Q15642	sp|Q15642|CIP4_HUMAN Cdc42-interacting protein 4 OS=Homo sapiens OX=9606 GN=TRIP10 PE=1 SV=3	56	26	TRUE	FALSE	FALSE	FALSE	TRUE	TRUE	TRUE	8	18	20	0.444444	1.3	0.888889
Q8TCQ1	sp|Q8TCQ1|MARH1_HUMAN E3 ubiquitin-protein ligase MARCH1 OS=Homo sapiens OX=9606 GN=MARCH1 PE=1 SV=1	47	13	TRUE	FALSE	FALSE	FALSE	FALSE	TRUE	TRUE	4	9	2	0.444444	6.5	0.888889
O14640	sp|O14640|DVL1_HUMAN Segment polarity protein dishevelled homolog DVL-1 OS=Homo sapiens OX=9606 GN=DVL1 PE=1 SV=2	105	75	TRUE	FALSE	FALSE	FALSE	FALSE	TRUE	TRUE	23	52	27	0.442308	2.77778	0.884615
O75038	sp|O75038|PLCH2_HUMAN 1-phosphatidylinositol 4,5-bisphosphate phosphodiesterase eta-2 OS=Homo sapiens OX=9606 GN=PLCH2 PE=2 SV=3	186	92	TRUE	FALSE	FALSE	FALSE	FALSE	TRUE	TRUE	28	64	19	0.4375	4.84211	0.875
P11801	sp|P11801|KPSH1_HUMAN Serine/threonine-protein kinase H1 OS=Homo sapiens OX=9606 GN=PSKH1 PE=1 SV=4	57	23	TRUE	FALSE	FALSE	FALSE	TRUE	TRUE	TRUE	7	16	4	0.4375	5.75	0.875
Q18PE1	sp|Q18PE1|DOK7_HUMAN Protein Dok-7 OS=Homo sapiens OX=9606 GN=DOK7 PE=1 SV=1	81	40	TRUE	TRUE	FALSE	FALSE	FALSE	TRUE	TRUE	9	31	6	0.290323	6.66667	0.870968
Q8N1W1	sp|Q8N1W1|ARG28_HUMAN Rho guanine nucleotide exchange factor 28 OS=Homo sapiens OX=9606 GN=ARHGEF28 PE=1 SV=3	241	142	TRUE	FALSE	FALSE	FALSE	TRUE	TRUE	TRUE	43	99	39	0.434343	3.64103	0.868687
Q01973	sp|Q01973|ROR1_HUMAN Inactive tyrosine-protein kinase transmembrane receptor ROR1 OS=Homo sapiens OX=9606 GN=ROR1 PE=1 SV=2	135	43	TRUE	FALSE	TRUE	FALSE	FALSE	TRUE	TRUE	13	30	11	0.433333	3.90909	0.866667
Q70E73	sp|Q70E73|RAPH1_HUMAN Ras-associated and pleckstrin homology domains-containing protein 1 OS=Homo sapiens OX=9606 GN=RAPH1 PE=1 SV=3	146	106	TRUE	FALSE	FALSE	FALSE	FALSE	TRUE	TRUE	32	74	85	0.432432	1.24706	0.864865
Q8WXH6	sp|Q8WXH6|RB40A_HUMAN Ras-related protein Rab-40A OS=Homo sapiens OX=9606 GN=RAB40A PE=2 SV=2	41	20	TRUE	FALSE	FALSE	FALSE	FALSE	TRUE	TRUE	6	14	1	0.428571	20	0.857143
Q5VST9	sp|Q5VST9|OBSCN_HUMAN Obscurin OS=Homo sapiens OX=9606 GN=OBSCN PE=1 SV=3	1004	147	TRUE	FALSE	FALSE	FALSE	TRUE	TRUE	TRUE	44	103	106	0.427184	1.38679	0.854369
Q8WXI2	sp|Q8WXI2|CNKR2_HUMAN Connector enhancer of kinase suppressor of ras 2 OS=Homo sapiens OX=9606 GN=CNKSR2 PE=1 SV=1	142	77	TRUE	FALSE	FALSE	FALSE	TRUE	TRUE	TRUE	23	54	25	0.425926	3.08	0.851852
Q99456	sp|Q99456|K1C12_HUMAN Keratin, type I cytoskeletal 12 OS=Homo sapiens OX=9606 GN=KRT12 PE=1 SV=1	71	27	TRUE	FALSE	FALSE	FALSE	FALSE	TRUE	TRUE	8	19	8	0.421053	3.375	0.842105
Q7L7X3	sp|Q7L7X3|TAOK1_HUMAN Serine/threonine-protein kinase TAO1 OS=Homo sapiens OX=9606 GN=TAOK1 PE=1 SV=1	95	44	TRUE	FALSE	FALSE	FALSE	TRUE	TRUE	TRUE	13	31	33	0.419355	1.33333	0.83871
Q9H1B7	sp|Q9H1B7|I2BPL_HUMAN Probable E3 ubiquitin-protein ligase IRF2BPL OS=Homo sapiens OX=9606 GN=IRF2BPL PE=1 SV=1	80	68	TRUE	FALSE	FALSE	FALSE	FALSE	TRUE	TRUE	20	48	36	0.416667	1.88889	0.833333
Q8IUW5	sp|Q8IUW5|RELL1_HUMAN RELT-like protein 1 OS=Homo sapiens OX=9606 GN=RELL1 PE=1 SV=1	27	11	TRUE	FALSE	TRUE	FALSE	TRUE	TRUE	TRUE	5	6	15	0.833333	0.733333	0.833333
P25054	sp|P25054|APC_HUMAN Adenomatous polyposis coli protein OS=Homo sapiens OX=9606 GN=APC PE=1 SV=2	411	330	TRUE	FALSE	FALSE	FALSE	TRUE	TRUE	TRUE	97	233	209	0.416309	1.57895	0.832618
O95180	sp|O95180|CAC1H_HUMAN Voltage-dependent T-type calcium channel subunit alpha-1H OS=Homo sapiens OX=9606 GN=CACNA1H PE=1 SV=4	272	82	TRUE	FALSE	TRUE	FALSE	FALSE	TRUE	TRUE	24	58	22	0.413793	3.72727	0.827586
Q8IVF5	sp|Q8IVF5|TIAM2_HUMAN T-lymphoma invasion and metastasis-inducing protein 2 OS=Homo sapiens OX=9606 GN=TIAM2 PE=2 SV=4	269	120	TRUE	FALSE	FALSE	FALSE	TRUE	TRUE	TRUE	35	85	24	0.411765	5	0.823529
Q9BX66	sp|Q9BX66|SRBS1_HUMAN Sorbin and SH3 domain-containing protein 1 OS=Homo sapiens OX=9606 GN=SORBS1 PE=1 SV=3	172	144	TRUE	FALSE	FALSE	FALSE	FALSE	TRUE	TRUE	42	102	82	0.411765	1.7561	0.823529
O14641	sp|O14641|DVL2_HUMAN Segment polarity protein dishevelled homolog DVL-2 OS=Homo sapiens OX=9606 GN=DVL2 PE=1 SV=1	91	55	TRUE	FALSE	FALSE	FALSE	TRUE	TRUE	TRUE	16	39	48	0.410256	1.14583	0.820513
Q8NEC5	sp|Q8NEC5|CTSR1_HUMAN Cation channel sperm-associated protein 1 OS=Homo sapiens OX=9606 GN=CATSPER1 PE=1 SV=3	113	70	TRUE	TRUE	FALSE	FALSE	FALSE	TRUE	TRUE	15	55	0	0.272727	2	0.818182
Q8WYR1	sp|Q8WYR1|PI3R5_HUMAN Phosphoinositide 3-kinase regulatory subunit 5 OS=Homo sapiens OX=9606 GN=PIK3R5 PE=1 SV=1	140	45	TRUE	FALSE	FALSE	FALSE	FALSE	TRUE	TRUE	13	32	9	0.40625	5	0.8125
Q9P227	sp|Q9P227|RHG23_HUMAN Rho GTPase-activating protein 23 OS=Homo sapiens OX=9606 GN=ARHGAP23 PE=1 SV=2	163	111	TRUE	FALSE	FALSE	FALSE	FALSE	TRUE	TRUE	32	79	68	0.405063	1.63235	0.810127
Q4ZG55	sp|Q4ZG55|GREB1_HUMAN Protein GREB1 OS=Homo sapiens OX=9606 GN=GREB1 PE=2 SV=1	273	90	TRUE	TRUE	FALSE	FALSE	FALSE	TRUE	TRUE	19	71	17	0.267606	5.29412	0.802817
Q12923	sp|Q12923|PTN13_HUMAN Tyrosine-protein phosphatase non-receptor type 13 OS=Homo sapiens OX=9606 GN=PTPN13 PE=1 SV=2	342	189	TRUE	FALSE	FALSE	FALSE	FALSE	TRUE	TRUE	54	135	83	0.4	2.27711	0.8
Q96LU7	sp|Q96LU7|MRFL_HUMAN Myelin regulatory factor-like protein OS=Homo sapiens OX=9606 GN=MYRFL PE=2 SV=2	131	42	TRUE	FALSE	FALSE	FALSE	FALSE	TRUE	TRUE	12	30	4	0.4	10.5	0.8
Q53ET0	sp|Q53ET0|CRTC2_HUMAN CREB-regulated transcription coactivator 2 OS=Homo sapiens OX=9606 GN=CRTC2 PE=1 SV=2	92	81	TRUE	FALSE	FALSE	FALSE	TRUE	TRUE	TRUE	23	58	56	0.396552	1.44643	0.793103
Q8N2Y8	sp|Q8N2Y8|RUSC2_HUMAN Iporin OS=Homo sapiens OX=9606 GN=RUSC2 PE=1 SV=3	226	164	TRUE	FALSE	FALSE	FALSE	FALSE	TRUE	TRUE	46	118	39	0.389831	4.20513	0.779661
Q9NRY4	sp|Q9NRY4|RHG35_HUMAN Rho GTPase-activating protein 35 OS=Homo sapiens OX=9606 GN=ARHGAP35 PE=1 SV=3	154	32	TRUE	FALSE	FALSE	FALSE	TRUE	TRUE	TRUE	14	18	58	0.777778	0.551724	0.777778
Q14004	sp|Q14004|CDK13_HUMAN Cyclin-dependent kinase 13 OS=Homo sapiens OX=9606 GN=CDK13 PE=1 SV=2	169	129	TRUE	FALSE	FALSE	FALSE	FALSE	TRUE	TRUE	36	93	102	0.387097	1.26471	0.774194
Q5TAX3	sp|Q5TAX3|TUT4_HUMAN Terminal uridylyltransferase 4 OS=Homo sapiens OX=9606 GN=TUT4 PE=1 SV=3	181	104	TRUE	FALSE	FALSE	FALSE	FALSE	TRUE	TRUE	29	75	31	0.386667	3.35484	0.773333
Q6ZSZ5	sp|Q6ZSZ5|ARHGI_HUMAN Rho guanine nucleotide exchange factor 18 OS=Homo sapiens OX=9606 GN=ARHGEF18 PE=1 SV=4	149	97	TRUE	FALSE	FALSE	FALSE	FALSE	TRUE	TRUE	27	70	44	0.385714	2.20455	0.771429
Q9NY46	sp|Q9NY46|SCN3A_HUMAN Sodium channel protein type 3 subunit alpha OS=Homo sapiens OX=9606 GN=SCN3A PE=1 SV=2	234	72	TRUE	FALSE	TRUE	FALSE	TRUE	TRUE	TRUE	20	52	34	0.384615	2.11765	0.769231
Q7Z3J2	sp|Q7Z3J2|VP35L_HUMAN VPS35 endosomal protein sorting factor-like OS=Homo sapiens OX=9606 GN=VPS35L PE=1 SV=2	113	18	TRUE	TRUE	FALSE	FALSE	FALSE	TRUE	TRUE	5	13	21	0.384615	0.857143	0.769231
P78524	sp|P78524|ST5_HUMAN Suppression of tumorigenicity 5 protein OS=Homo sapiens OX=9606 GN=ST5 PE=1 SV=3	147	90	TRUE	FALSE	FALSE	FALSE	TRUE	TRUE	TRUE	25	65	56	0.384615	1.60714	0.769231
O94768	sp|O94768|ST17B_HUMAN Serine/threonine-protein kinase 17B OS=Homo sapiens OX=9606 GN=STK17B PE=1 SV=1	54	18	TRUE	FALSE	FALSE	FALSE	TRUE	TRUE	TRUE	5	13	3	0.384615	6	0.769231
P15529	sp|P15529|MCP_HUMAN Membrane cofactor protein OS=Homo sapiens OX=9606 GN=CD46 PE=1 SV=3	49	18	TRUE	FALSE	TRUE	TRUE	TRUE	TRUE	TRUE	5	13	4	0.384615	4.5	0.769231
O15018	sp|O15018|PDZD2_HUMAN PDZ domain-containing protein 2 OS=Homo sapiens OX=9606 GN=PDZD2 PE=1 SV=4	464	389	TRUE	FALSE	FALSE	FALSE	FALSE	TRUE	TRUE	108	281	79	0.384342	4.92405	0.768683
A2VDJ0	sp|A2VDJ0|T131L_HUMAN Transmembrane protein 131-like OS=Homo sapiens OX=9606 GN=TMEM131L PE=1 SV=2	246	98	TRUE	FALSE	TRUE	FALSE	FALSE	TRUE	TRUE	27	71	32	0.380282	3.0625	0.760563
P50607	sp|P50607|TUB_HUMAN Tubby protein homolog OS=Homo sapiens OX=9606 GN=TUB PE=1 SV=1	77	40	TRUE	FALSE	FALSE	FALSE	FALSE	TRUE	TRUE	11	29	4	0.37931	10	0.758621
Q8IVE3	sp|Q8IVE3|PKHH2_HUMAN Pleckstrin homology domain-containing family H member 2 OS=Homo sapiens OX=9606 GN=PLEKHH2 PE=1 SV=2	222	131	TRUE	FALSE	FALSE	FALSE	FALSE	TRUE	TRUE	36	95	38	0.378947	3.44737	0.757895
Q13635	sp|Q13635|PTC1_HUMAN Protein patched homolog 1 OS=Homo sapiens OX=9606 GN=PTCH1 PE=1 SV=2	181	33	TRUE	FALSE	TRUE	FALSE	FALSE	TRUE	TRUE	9	24	7	0.375	4.71429	0.75
Q8TEU7	sp|Q8TEU7|RPGF6_HUMAN Rap guanine nucleotide exchange factor 6 OS=Homo sapiens OX=9606 GN=RAPGEF6 PE=1 SV=2	206	88	TRUE	FALSE	FALSE	FALSE	FALSE	TRUE	TRUE	24	64	73	0.375	1.20548	0.75
Q14160	sp|Q14160|SCRIB_HUMAN Protein scribble homolog OS=Homo sapiens OX=9606 GN=SCRIB PE=1 SV=4	99	35	TRUE	FALSE	FALSE	FALSE	FALSE	TRUE	TRUE	15	20	92	0.75	0.380435	0.75
P15144	sp|P15144|AMPN_HUMAN Aminopeptidase N OS=Homo sapiens OX=9606 GN=ANPEP PE=1 SV=4	128	14	TRUE	FALSE	TRUE	FALSE	FALSE	TRUE	TRUE	6	8	20	0.75	0.7	0.75
Q5D862	sp|Q5D862|FILA2_HUMAN Filaggrin-2 OS=Homo sapiens OX=9606 GN=FLG2 PE=1 SV=1	685	652	TRUE	FALSE	FALSE	FALSE	FALSE	TRUE	TRUE	177	475	47	0.372632	13.8723	0.745263
Q6P0Q8	sp|Q6P0Q8|MAST2_HUMAN Microtubule-associated serine/threonine-protein kinase 2 OS=Homo sapiens OX=9606 GN=MAST2 PE=1 SV=2	237	166	TRUE	FALSE	FALSE	FALSE	TRUE	TRUE	TRUE	45	121	95	0.371901	1.74737	0.743802
A6NKL6	sp|A6NKL6|T200C_HUMAN Transmembrane protein 200C OS=Homo sapiens OX=9606 GN=TMEM200C PE=2 SV=2	101	66	TRUE	TRUE	FALSE	FALSE	FALSE	TRUE	TRUE	13	53	9	0.245283	7.33333	0.735849
Q9P267	sp|Q9P267|MBD5_HUMAN Methyl-CpG-binding domain protein 5 OS=Homo sapiens OX=9606 GN=MBD5 PE=1 SV=3	252	175	TRUE	FALSE	FALSE	FALSE	FALSE	TRUE	TRUE	47	128	14	0.367188	12.5	0.734375
P35125	sp|P35125|UBP6_HUMAN Ubiquitin carboxyl-terminal hydrolase 6 OS=Homo sapiens OX=9606 GN=USP6 PE=1 SV=2	179	53	TRUE	FALSE	FALSE	FALSE	FALSE	TRUE	TRUE	14	39	14	0.358974	3.78571	0.717949
O15079	sp|O15079|SNPH_HUMAN Syntaphilin OS=Homo sapiens OX=9606 GN=SNPH PE=1 SV=2	74	38	TRUE	FALSE	FALSE	FALSE	FALSE	TRUE	TRUE	10	28	18	0.357143	2.11111	0.714286
Q6E0U4	sp|Q6E0U4|DMKN_HUMAN Dermokine OS=Homo sapiens OX=9606 GN=DMKN PE=1 SV=3	82	68	TRUE	TRUE	FALSE	FALSE	FALSE	TRUE	TRUE	13	55	2	0.236364	34	0.709091
Q7RTS7	sp|Q7RTS7|K2C74_HUMAN Keratin, type II cytoskeletal 74 OS=Homo sapiens OX=9606 GN=KRT74 PE=1 SV=2	53	23	TRUE	FALSE	FALSE	FALSE	FALSE	TRUE	TRUE	6	17	19	0.352941	1.21053	0.705882
Q7Z7A4	sp|Q7Z7A4|PXK_HUMAN PX domain-containing protein kinase-like protein OS=Homo sapiens OX=9606 GN=PXK PE=1 SV=1	73	27	TRUE	FALSE	FALSE	FALSE	FALSE	TRUE	TRUE	7	20	10	0.35	2.7	0.7
Q494U1	sp|Q494U1|PKHN1_HUMAN Pleckstrin homology domain-containing family N member 1 OS=Homo sapiens OX=9606 GN=PLEKHN1 PE=1 SV=3	83	58	TRUE	FALSE	FALSE	FALSE	TRUE	TRUE	TRUE	15	43	21	0.348837	2.7619	0.697674
P0C7T5	sp|P0C7T5|ATX1L_HUMAN Ataxin-1-like OS=Homo sapiens OX=9606 GN=ATXN1L PE=1 SV=1	96	74	TRUE	FALSE	FALSE	FALSE	FALSE	TRUE	TRUE	19	55	21	0.345455	3.52381	0.690909
Q9UPV0	sp|Q9UPV0|CE164_HUMAN Centrosomal protein of 164 kDa OS=Homo sapiens OX=9606 GN=CEP164 PE=1 SV=3	169	113	TRUE	FALSE	FALSE	FALSE	TRUE	TRUE	TRUE	29	84	39	0.345238	2.89744	0.690476
Q14005	sp|Q14005|IL16_HUMAN Pro-interleukin-16 OS=Homo sapiens OX=9606 GN=IL16 PE=1 SV=4	212	152	TRUE	FALSE	FALSE	FALSE	FALSE	TRUE	TRUE	39	113	54	0.345133	2.81481	0.690265
Q12959	sp|Q12959|DLG1_HUMAN Disks large homolog 1 OS=Homo sapiens OX=9606 GN=DLG1 PE=1 SV=2	85	37	TRUE	FALSE	FALSE	FALSE	TRUE	TRUE	TRUE	15	22	59	0.681818	0.627119	0.681818
P12034	sp|P12034|FGF5_HUMAN Fibroblast growth factor 5 OS=Homo sapiens OX=9606 GN=FGF5 PE=1 SV=4	50	27	TRUE	TRUE	TRUE	FALSE	FALSE	TRUE	TRUE	5	22	1	0.227273	27	0.681818
Q9Y2H9	sp|Q9Y2H9|MAST1_HUMAN Microtubule-associated serine/threonine-protein kinase 1 OS=Homo sapiens OX=9606 GN=MAST1 PE=1 SV=2	238	166	TRUE	FALSE	FALSE	FALSE	FALSE	TRUE	TRUE	42	124	45	0.33871	3.68889	0.677419
Q9HCH5	sp|Q9HCH5|SYTL2_HUMAN Synaptotagmin-like protein 2 OS=Homo sapiens OX=9606 GN=SYTL2 PE=1 SV=3	125	87	TRUE	FALSE	FALSE	FALSE	FALSE	TRUE	TRUE	22	65	45	0.338462	1.93333	0.676923
O43900	sp|O43900|PRIC3_HUMAN Prickle planar cell polarity protein 3 OS=Homo sapiens OX=9606 GN=PRICKLE3 PE=1 SV=2	61	44	TRUE	FALSE	FALSE	FALSE	FALSE	TRUE	TRUE	11	33	18	0.333333	2.44444	0.666667
Q9UBN4	sp|Q9UBN4|TRPC4_HUMAN Short transient receptor potential channel 4 OS=Homo sapiens OX=9606 GN=TRPC4 PE=1 SV=1	110	20	TRUE	FALSE	FALSE	FALSE	TRUE	TRUE	TRUE	5	15	11	0.333333	1.81818	0.666667
P46094	sp|P46094|XCR1_HUMAN Chemokine XC receptor 1 OS=Homo sapiens OX=9606 GN=XCR1 PE=1 SV=1	106	16	TRUE	FALSE	FALSE	FALSE	FALSE	TRUE	TRUE	4	12	1	0.333333	16	0.666667
P78545	sp|P78545|ELF3_HUMAN ETS-related transcription factor Elf-3 OS=Homo sapiens OX=9606 GN=ELF3 PE=1 SV=1	46	16	TRUE	FALSE	FALSE	FALSE	FALSE	TRUE	TRUE	4	12	10	0.333333	1.6	0.666667
Q6PFW1	sp|Q6PFW1|VIP1_HUMAN Inositol hexakisphosphate and diphosphoinositol-pentakisphosphate kinase 1 OS=Homo sapiens OX=9606 GN=PPIP5K1 PE=1 SV=1	176	92	TRUE	FALSE	FALSE	FALSE	FALSE	TRUE	TRUE	23	69	23	0.333333	4	0.666667
O94827	sp|O94827|PKHG5_HUMAN Pleckstrin homology domain-containing family G member 5 OS=Homo sapiens OX=9606 GN=PLEKHG5 PE=1 SV=3	133	81	TRUE	FALSE	FALSE	FALSE	FALSE	TRUE	TRUE	20	61	27	0.327869	3	0.655738
Q9Y3Q4	sp|Q9Y3Q4|HCN4_HUMAN Potassium/sodium hyperpolarization-activated cyclic nucleotide-gated channel 4 OS=Homo sapiens OX=9606 GN=HCN4 PE=1 SV=1	168	111	TRUE	FALSE	TRUE	FALSE	FALSE	TRUE	TRUE	27	84	17	0.321429	6.52941	0.642857
Q9P0X4	sp|Q9P0X4|CAC1I_HUMAN Voltage-dependent T-type calcium channel subunit alpha-1I OS=Homo sapiens OX=9606 GN=CACNA1I PE=1 SV=1	261	103	TRUE	FALSE	TRUE	FALSE	FALSE	TRUE	TRUE	25	78	12	0.320513	8.58333	0.641026
Q16531	sp|Q16531|DDB1_HUMAN DNA damage-binding protein 1 OS=Homo sapiens OX=9606 GN=DDB1 PE=1 SV=1	133	18	TRUE	FALSE	FALSE	FALSE	TRUE	TRUE	TRUE	7	11	30	0.636364	0.6	0.636364
Q5VZ89	sp|Q5VZ89|DEN4C_HUMAN DENN domain-containing protein 4C OS=Homo sapiens OX=9606 GN=DENND4C PE=1 SV=3	220	80	TRUE	FALSE	FALSE	FALSE	TRUE	TRUE	TRUE	31	49	112	0.632653	0.714286	0.632653
Q8IZA3	sp|Q8IZA3|H1FOO_HUMAN Histone H1oo OS=Homo sapiens OX=9606 GN=H1FOO PE=2 SV=1	49	46	TRUE	FALSE	FALSE	FALSE	FALSE	TRUE	TRUE	11	35	5	0.314286	9.2	0.628571
Q16566	sp|Q16566|KCC4_HUMAN Calcium/calmodulin-dependent protein kinase type IV OS=Homo sapiens OX=9606 GN=CAMK4 PE=1 SV=1	35	13	TRUE	FALSE	FALSE	FALSE	TRUE	TRUE	TRUE	5	8	16	0.625	0.8125	0.625
Q9NZ20	sp|Q9NZ20|PA2G3_HUMAN Group 3 secretory phospholipase A2 OS=Homo sapiens OX=9606 GN=PLA2G3 PE=1 SV=2	54	17	TRUE	FALSE	TRUE	FALSE	FALSE	TRUE	TRUE	4	13	4	0.307692	4.25	0.615385
Q9UQD0	sp|Q9UQD0|SCN8A_HUMAN Sodium channel protein type 8 subunit alpha OS=Homo sapiens OX=9606 GN=SCN8A PE=1 SV=1	220	68	TRUE	FALSE	TRUE	FALSE	TRUE	TRUE	TRUE	16	52	12	0.307692	5.66667	0.615385
Q9P265	sp|Q9P265|DIP2B_HUMAN Disco-interacting protein 2 homolog B OS=Homo sapiens OX=9606 GN=DIP2B PE=1 SV=3	185	42	TRUE	FALSE	FALSE	FALSE	FALSE	TRUE	TRUE	16	26	53	0.615385	0.792453	0.615385
P78426	sp|P78426|NKX61_HUMAN Homeobox protein Nkx-6.1 OS=Homo sapiens OX=9606 GN=NKX6-1 PE=1 SV=2	69	47	TRUE	FALSE	FALSE	FALSE	FALSE	TRUE	TRUE	11	36	7	0.305556	6.71429	0.611111
Q8IZQ8	sp|Q8IZQ8|MYCD_HUMAN Myocardin OS=Homo sapiens OX=9606 GN=MYOCD PE=1 SV=1	171	155	TRUE	FALSE	FALSE	FALSE	TRUE	TRUE	TRUE	36	119	12	0.302521	12.9167	0.605042
Q8WZ75	sp|Q8WZ75|ROBO4_HUMAN Roundabout homolog 4 OS=Homo sapiens OX=9606 GN=ROBO4 PE=1 SV=1	157	66	TRUE	TRUE	TRUE	FALSE	FALSE	TRUE	TRUE	11	55	12	0.2	5.5	0.6
P22455	sp|P22455|FGFR4_HUMAN Fibroblast growth factor receptor 4 OS=Homo sapiens OX=9606 GN=FGFR4 PE=1 SV=2	90	26	TRUE	FALSE	TRUE	FALSE	TRUE	TRUE	TRUE	6	20	15	0.3	1.73333	0.6
Q8IVT5	sp|Q8IVT5|KSR1_HUMAN Kinase suppressor of Ras 1 OS=Homo sapiens OX=9606 GN=KSR1 PE=1 SV=3	105	48	TRUE	FALSE	FALSE	FALSE	TRUE	TRUE	TRUE	11	37	34	0.297297	1.41176	0.594595
Q8IYJ3	sp|Q8IYJ3|SYTL1_HUMAN Synaptotagmin-like protein 1 OS=Homo sapiens OX=9606 GN=SYTL1 PE=1 SV=1	57	22	TRUE	FALSE	FALSE	FALSE	FALSE	TRUE	TRUE	5	17	17	0.294118	1.29412	0.588235
P58753	sp|P58753|TIRAP_HUMAN Toll/interleukin-1 receptor domain-containing adapter protein OS=Homo sapiens OX=9606 GN=TIRAP PE=1 SV=2	39	22	TRUE	FALSE	FALSE	FALSE	TRUE	TRUE	TRUE	5	17	9	0.294118	2.44444	0.588235
O94823	sp|O94823|AT10B_HUMAN Probable phospholipid-transporting ATPase VB OS=Homo sapiens OX=9606 GN=ATP10B PE=2 SV=2	224	22	TRUE	FALSE	FALSE	FALSE	FALSE	TRUE	TRUE	5	17	6	0.294118	3.66667	0.588235
Q7Z601	sp|Q7Z601|GP142_HUMAN Probable G-protein coupled receptor 142 OS=Homo sapiens OX=9606 GN=GPR142 PE=2 SV=1	64	22	TRUE	FALSE	FALSE	FALSE	FALSE	TRUE	TRUE	5	17	1	0.294118	22	0.588235
O75122	sp|O75122|CLAP2_HUMAN CLIP-associating protein 2 OS=Homo sapiens OX=9606 GN=CLASP2 PE=1 SV=3	138	63	TRUE	FALSE	FALSE	FALSE	TRUE	TRUE	TRUE	23	40	115	0.575	0.547826	0.575
O76050	sp|O76050|NEUL1_HUMAN E3 ubiquitin-protein ligase NEURL1 OS=Homo sapiens OX=9606 GN=NEURL1 PE=2 SV=1	81	36	TRUE	FALSE	FALSE	FALSE	FALSE	TRUE	TRUE	8	28	0	0.285714	2	0.571429
Q68DV7	sp|Q68DV7|RNF43_HUMAN E3 ubiquitin-protein ligase RNF43 OS=Homo sapiens OX=9606 GN=RNF43 PE=1 SV=1	112	77	TRUE	FALSE	TRUE	FALSE	FALSE	TRUE	TRUE	17	60	3	0.283333	25.6667	0.566667
P21580	sp|P21580|TNAP3_HUMAN Tumor necrosis factor alpha-induced protein 3 OS=Homo sapiens OX=9606 GN=TNFAIP3 PE=1 SV=1	72	25	TRUE	FALSE	FALSE	FALSE	FALSE	TRUE	TRUE	9	16	33	0.5625	0.757576	0.5625
Q96JQ2	sp|Q96JQ2|CLMN_HUMAN Calmin OS=Homo sapiens OX=9606 GN=CLMN PE=1 SV=1	135	110	TRUE	FALSE	FALSE	FALSE	FALSE	TRUE	TRUE	24	86	36	0.27907	3.05556	0.55814
Q6UX06	sp|Q6UX06|OLFM4_HUMAN Olfactomedin-4 OS=Homo sapiens OX=9606 GN=OLFM4 PE=1 SV=1	76	23	TRUE	FALSE	TRUE	FALSE	FALSE	TRUE	TRUE	5	18	7	0.277778	3.28571	0.555556
Q9Y6Q9	sp|Q9Y6Q9|NCOA3_HUMAN Nuclear receptor coactivator 3 OS=Homo sapiens OX=9606 GN=NCOA3 PE=1 SV=1	200	107	TRUE	FALSE	FALSE	FALSE	TRUE	TRUE	TRUE	23	84	44	0.27381	2.43182	0.547619
O14529	sp|O14529|CUX2_HUMAN Homeobox protein cut-like 2 OS=Homo sapiens OX=9606 GN=CUX2 PE=1 SV=4	201	123	TRUE	FALSE	FALSE	FALSE	FALSE	TRUE	TRUE	26	97	16	0.268041	7.6875	0.536082
Q9Y250	sp|Q9Y250|LZTS1_HUMAN Leucine zipper putative tumor suppressor 1 OS=Homo sapiens OX=9606 GN=LZTS1 PE=1 SV=3	65	48	TRUE	FALSE	FALSE	FALSE	TRUE	TRUE	TRUE	10	38	24	0.263158	2	0.526316
Q5JRM2	sp|Q5JRM2|CX066_HUMAN Uncharacterized protein CXorf66 OS=Homo sapiens OX=9606 GN=CXorf66 PE=2 SV=1	73	54	TRUE	TRUE	TRUE	FALSE	FALSE	TRUE	TRUE	8	46	3	0.173913	18	0.521739
Q8N1I0	sp|Q8N1I0|DOCK4_HUMAN Dedicator of cytokinesis protein 4 OS=Homo sapiens OX=9606 GN=DOCK4 PE=1 SV=3	239	78	TRUE	FALSE	FALSE	FALSE	FALSE	TRUE	TRUE	16	62	42	0.258065	1.85714	0.516129
P30414	sp|P30414|NKTR_HUMAN NK-tumor recognition protein OS=Homo sapiens OX=9606 GN=NKTR PE=1 SV=2	270	252	TRUE	FALSE	FALSE	FALSE	FALSE	TRUE	TRUE	51	201	97	0.253731	2.59794	0.507463
Q16720	sp|Q16720|AT2B3_HUMAN Plasma membrane calcium-transporting ATPase 3 OS=Homo sapiens OX=9606 GN=ATP2B3 PE=1 SV=3	128	18	TRUE	FALSE	FALSE	FALSE	FALSE	TRUE	TRUE	6	12	22	0.5	0.818182	0.5
Q5JS13	sp|Q5JS13|RGPS1_HUMAN Ras-specific guanine nucleotide-releasing factor RalGPS1 OS=Homo sapiens OX=9606 GN=RALGPS1 PE=1 SV=1	92	36	TRUE	FALSE	FALSE	FALSE	FALSE	TRUE	TRUE	7	29	12	0.241379	3	0.482759
Q12791	sp|Q12791|KCMA1_HUMAN Calcium-activated potassium channel subunit alpha-1 OS=Homo sapiens OX=9606 GN=KCNMA1 PE=1 SV=2	155	37	TRUE	TRUE	FALSE	FALSE	TRUE	TRUE	TRUE	5	32	35	0.15625	1.05714	0.46875
Q9BZP6	sp|Q9BZP6|CHIA_HUMAN Acidic mammalian chitinase OS=Homo sapiens OX=9606 GN=CHIA PE=1 SV=1	61	16	TRUE	FALSE	FALSE	FALSE	FALSE	TRUE	TRUE	3	13	2	0.230769	8	0.461538
Q2M3C6	sp|Q2M3C6|TM266_HUMAN Transmembrane protein 266 OS=Homo sapiens OX=9606 GN=TMEM266 PE=2 SV=2	74	27	TRUE	FALSE	FALSE	FALSE	FALSE	TRUE	TRUE	5	22	5	0.227273	5.4	0.454545
O75069	sp|O75069|TMCC2_HUMAN Transmembrane and coiled-coil domains protein 2 OS=Homo sapiens OX=9606 GN=TMCC2 PE=1 SV=3	87	47	TRUE	TRUE	FALSE	FALSE	FALSE	TRUE	TRUE	6	41	15	0.146341	3.13333	0.439024
Q92765	sp|Q92765|SFRP3_HUMAN Secreted frizzled-related protein 3 OS=Homo sapiens OX=9606 GN=FRZB PE=1 SV=2	37	17	TRUE	FALSE	TRUE	FALSE	FALSE	TRUE	TRUE	3	14	1	0.214286	17	0.428571
Q01546	sp|Q01546|K22O_HUMAN Keratin, type II cytoskeletal 2 oral OS=Homo sapiens OX=9606 GN=KRT76 PE=1 SV=2	109	58	TRUE	FALSE	FALSE	FALSE	FALSE	TRUE	TRUE	10	48	16	0.208333	3.625	0.416667
Q14494	sp|Q14494|NF2L1_HUMAN Endoplasmic reticulum membrane sensor NFE2L1 OS=Homo sapiens OX=9606 GN=NFE2L1 PE=1 SV=1	121	70	TRUE	FALSE	TRUE	FALSE	TRUE	TRUE	TRUE	12	58	13	0.206897	5.38462	0.413793
Q2M2I5	sp|Q2M2I5|K1C24_HUMAN Keratin, type I cytoskeletal 24 OS=Homo sapiens OX=9606 GN=KRT24 PE=1 SV=1	92	41	TRUE	FALSE	FALSE	FALSE	FALSE	TRUE	TRUE	7	34	8	0.205882	5.125	0.411765
Q9H7D0	sp|Q9H7D0|DOCK5_HUMAN Dedicator of cytokinesis protein 5 OS=Homo sapiens OX=9606 GN=DOCK5 PE=1 SV=3	195	31	TRUE	FALSE	FALSE	FALSE	FALSE	TRUE	TRUE	9	22	52	0.409091	0.596154	0.409091
Q8NAN2	sp|Q8NAN2|MIGA1_HUMAN Mitoguardin 1 OS=Homo sapiens OX=9606 GN=MIGA1 PE=1 SV=1	80	14	TRUE	FALSE	FALSE	FALSE	FALSE	TRUE	TRUE	4	10	14	0.4	1	0.4
P08779	sp|P08779|K1C16_HUMAN Keratin, type I cytoskeletal 16 OS=Homo sapiens OX=9606 GN=KRT16 PE=1 SV=4	51	18	TRUE	FALSE	FALSE	FALSE	FALSE	TRUE	TRUE	5	13	39	0.384615	0.461538	0.384615
Q6UE05	sp|Q6UE05|TM270_HUMAN Transmembrane protein 270 OS=Homo sapiens OX=9606 GN=TMEM270 PE=2 SV=2	35	9	TRUE	TRUE	FALSE	FALSE	FALSE	TRUE	TRUE	1	8	1	0.125	9	0.375
P35908	sp|P35908|K22E_HUMAN Keratin, type II cytoskeletal 2 epidermal OS=Homo sapiens OX=9606 GN=KRT2 PE=1 SV=2	75	32	TRUE	FALSE	FALSE	FALSE	FALSE	TRUE	TRUE	5	27	30	0.185185	1.06667	0.37037
O15520	sp|O15520|FGF10_HUMAN Fibroblast growth factor 10 OS=Homo sapiens OX=9606 GN=FGF10 PE=1 SV=1	31	13	TRUE	FALSE	TRUE	FALSE	FALSE	TRUE	TRUE	2	11	1	0.181818	13	0.363636
P17948	sp|P17948|VGFR1_HUMAN Vascular endothelial growth factor receptor 1 OS=Homo sapiens OX=9606 GN=FLT1 PE=1 SV=2	205	31	TRUE	FALSE	TRUE	FALSE	TRUE	TRUE	TRUE	8	23	35	0.347826	0.885714	0.347826
O15444	sp|O15444|CCL25_HUMAN C-C motif chemokine 25 OS=Homo sapiens OX=9606 GN=CCL25 PE=1 SV=2	17	10	TRUE	TRUE	FALSE	FALSE	FALSE	TRUE	TRUE	1	9	3	0.111111	3.33333	0.333333
P57737	sp|P57737|CORO7_HUMAN Coronin-7 OS=Homo sapiens OX=9606 GN=CORO7 PE=1 SV=2	116	16	TRUE	FALSE	FALSE	FALSE	TRUE	TRUE	TRUE	4	12	19	0.333333	0.842105	0.333333
P20930	sp|P20930|FILA_HUMAN Filaggrin OS=Homo sapiens OX=9606 GN=FLG PE=1 SV=3	985	969	TRUE	FALSE	FALSE	FALSE	TRUE	TRUE	TRUE	137	832	180	0.164663	5.38333	0.329327
Q8IWB9	sp|Q8IWB9|TEX2_HUMAN Testis-expressed protein 2 OS=Homo sapiens OX=9606 GN=TEX2 PE=1 SV=2	128	66	TRUE	FALSE	TRUE	FALSE	FALSE	TRUE	TRUE	16	50	75	0.32	0.88	0.32
Q13316	sp|Q13316|DMP1_HUMAN Dentin matrix acidic phosphoprotein 1 OS=Homo sapiens OX=9606 GN=DMP1 PE=1 SV=2	127	124	TRUE	FALSE	TRUE	FALSE	TRUE	TRUE	TRUE	17	107	1	0.158879	124	0.317757
Q7Z460	sp|Q7Z460|CLAP1_HUMAN CLIP-associating protein 1 OS=Homo sapiens OX=9606 GN=CLASP1 PE=1 SV=1	190	80	TRUE	FALSE	FALSE	FALSE	FALSE	TRUE	TRUE	19	61	99	0.311475	0.808081	0.311475
P15056	sp|P15056|BRAF_HUMAN Serine/threonine-protein kinase B-raf OS=Homo sapiens OX=9606 GN=BRAF PE=1 SV=4	73	34	TRUE	FALSE	FALSE	FALSE	TRUE	TRUE	TRUE	8	26	47	0.307692	0.723404	0.307692
Q8WZ73	sp|Q8WZ73|RFFL_HUMAN E3 ubiquitin-protein ligase rififylin OS=Homo sapiens OX=9606 GN=RFFL PE=1 SV=1	35	17	TRUE	FALSE	FALSE	FALSE	FALSE	TRUE	TRUE	4	13	17	0.307692	1	0.307692
P51532	sp|P51532|SMCA4_HUMAN Transcription activator BRG1 OS=Homo sapiens OX=9606 GN=SMARCA4 PE=1 SV=2	135	52	TRUE	FALSE	FALSE	FALSE	FALSE	TRUE	TRUE	12	40	54	0.3	0.962963	0.3
Q7Z794	sp|Q7Z794|K2C1B_HUMAN Keratin, type II cytoskeletal 1b OS=Homo sapiens OX=9606 GN=KRT77 PE=2 SV=3	77	23	TRUE	FALSE	FALSE	FALSE	FALSE	TRUE	TRUE	3	20	13	0.15	1.76923	0.3
Q15517	sp|Q15517|CDSN_HUMAN Corneodesmosin OS=Homo sapiens OX=9606 GN=CDSN PE=1 SV=3	153	144	TRUE	TRUE	TRUE	FALSE	FALSE	TRUE	TRUE	13	131	9	0.0992366	16	0.29771
Q6KF10	sp|Q6KF10|GDF6_HUMAN Growth/differentiation factor 6 OS=Homo sapiens OX=9606 GN=GDF6 PE=1 SV=1	51	16	TRUE	FALSE	TRUE	FALSE	FALSE	TRUE	TRUE	2	14	2	0.142857	8	0.285714
Q8TDS5	sp|Q8TDS5|OXER1_HUMAN Oxoeicosanoid receptor 1 OS=Homo sapiens OX=9606 GN=OXER1 PE=2 SV=1	69	24	TRUE	TRUE	TRUE	FALSE	FALSE	TRUE	TRUE	2	22	3	0.0909091	8	0.272727
Q9Y2W1	sp|Q9Y2W1|TR150_HUMAN Thyroid hormone receptor-associated protein 3 OS=Homo sapiens OX=9606 GN=THRAP3 PE=1 SV=2	75	67	TRUE	FALSE	FALSE	FALSE	FALSE	TRUE	TRUE	14	53	140	0.264151	0.478571	0.264151
P42568	sp|P42568|AF9_HUMAN Protein AF-9 OS=Homo sapiens OX=9606 GN=MLLT3 PE=1 SV=2	94	73	TRUE	FALSE	FALSE	FALSE	FALSE	TRUE	TRUE	8	65	43	0.123077	1.69767	0.246154
Q12947	sp|Q12947|FOXF2_HUMAN Forkhead box protein F2 OS=Homo sapiens OX=9606 GN=FOXF2 PE=1 SV=2	77	47	TRUE	FALSE	FALSE	FALSE	FALSE	TRUE	TRUE	5	42	3	0.119048	15.6667	0.238095
Q15464	sp|Q15464|SHB_HUMAN SH2 domain-containing adapter protein B OS=Homo sapiens OX=9606 GN=SHB PE=1 SV=2	54	41	TRUE	FALSE	FALSE	FALSE	TRUE	TRUE	TRUE	7	34	41	0.205882	1	0.205882
Q5VXU3	sp|Q5VXU3|CHIC1_HUMAN Cysteine-rich hydrophobic domain-containing protein 1 OS=Homo sapiens OX=9606 GN=CHIC1 PE=2 SV=2	28	11	TRUE	FALSE	FALSE	FALSE	FALSE	TRUE	TRUE	1	10	1	0.1	11	0.2
Q96GF1	sp|Q96GF1|RN185_HUMAN E3 ubiquitin-protein ligase RNF185 OS=Homo sapiens OX=9606 GN=RNF185 PE=1 SV=1	22	12	TRUE	FALSE	FALSE	FALSE	FALSE	TRUE	TRUE	1	11	1	0.0909091	12	0.181818
Q86X27	sp|Q86X27|RGPS2_HUMAN Ras-specific guanine nucleotide-releasing factor RalGPS2 OS=Homo sapiens OX=9606 GN=RALGPS2 PE=1 SV=1	78	22	TRUE	FALSE	FALSE	FALSE	FALSE	TRUE	TRUE	3	19	24	0.157895	0.916667	0.157895
Q9NZW4	sp|Q9NZW4|DSPP_HUMAN Dentin sialophosphoprotein OS=Homo sapiens OX=9606 GN=DSPP PE=1 SV=2	521	505	TRUE	FALSE	TRUE	FALSE	FALSE	TRUE	TRUE	26	479	51	0.0542797	9.90196	0.108559
Q86YZ3	sp|Q86YZ3|HORN_HUMAN Hornerin OS=Homo sapiens OX=9606 GN=HRNR PE=1 SV=2	786	777	TRUE	FALSE	FALSE	FALSE	FALSE	TRUE	TRUE	35	742	237	0.0471698	3.27848	0.0943396
Q9Y587	sp|Q9Y587|AP4S1_HUMAN AP-4 complex subunit sigma-1 OS=Homo sapiens OX=9606 GN=AP4S1 PE=1 SV=1	12	0	FALSE	FALSE	FALSE	FALSE	FALSE	FALSE	FALSE	0	0	2	0	0	0
Q99965	sp|Q99965|ADAM2_HUMAN Disintegrin and metalloproteinase domain-containing protein 2 OS=Homo sapiens OX=9606 GN=ADAM2 PE=2 SV=2	91	11	TRUE	TRUE	TRUE	FALSE	FALSE	FALSE	FALSE	2	9	5	0.222222	2.2	0
P54802	sp|P54802|ANAG_HUMAN Alpha-N-acetylglucosaminidase OS=Homo sapiens OX=9606 GN=NAGLU PE=1 SV=2	72	5	TRUE	TRUE	TRUE	FALSE	FALSE	FALSE	FALSE	3	2	7	1.5	0.714286	0
O95841	sp|O95841|ANGL1_HUMAN Angiopoietin-related protein 1 OS=Homo sapiens OX=9606 GN=ANGPTL1 PE=2 SV=1	52	13	TRUE	TRUE	TRUE	FALSE	FALSE	FALSE	FALSE	8	5	2	1.6	6.5	0
P04746	sp|P04746|AMYP_HUMAN Pancreatic alpha-amylase OS=Homo sapiens OX=9606 GN=AMY2A PE=1 SV=2	53	4	TRUE	TRUE	TRUE	FALSE	FALSE	FALSE	FALSE	2	2	8	1	0.5	0
Q6VUC0	sp|Q6VUC0|AP2E_HUMAN Transcription factor AP-2-epsilon OS=Homo sapiens OX=9606 GN=TFAP2E PE=2 SV=1	38	15	FALSE	FALSE	FALSE	FALSE	FALSE	FALSE	FALSE	5	10	7	0.5	2.14286	0
P02749	sp|P02749|APOH_HUMAN Beta-2-glycoprotein 1 OS=Homo sapiens OX=9606 GN=APOH PE=1 SV=3	49	8	TRUE	TRUE	TRUE	TRUE	FALSE	FALSE	FALSE	3	5	1	0.6	8	0
Q9NUJ1	sp|Q9NUJ1|ABHDA_HUMAN Mycophenolic acid acyl-glucuronide esterase, mitochondrial OS=Homo sapiens OX=9606 GN=ABHD10 PE=1 SV=1	29	0	FALSE	FALSE	FALSE	FALSE	FALSE	FALSE	FALSE	0	0	8	0	0	0
O95573	sp|O95573|ACSL3_HUMAN Long-chain-fatty-acid--CoA ligase 3 OS=Homo sapiens OX=9606 GN=ACSL3 PE=1 SV=3	81	6	TRUE	FALSE	FALSE	FALSE	FALSE	FALSE	FALSE	3	3	12	1	0.5	0
A5PLL1	sp|A5PLL1|AN34B_HUMAN Ankyrin repeat domain-containing protein 34B OS=Homo sapiens OX=9606 GN=ANKRD34B PE=2 SV=3	77	9	FALSE	FALSE	FALSE	FALSE	TRUE	FALSE	FALSE	3	6	9	0.5	1	0
P19021	sp|P19021|AMD_HUMAN Peptidyl-glycine alpha-amidating monooxygenase OS=Homo sapiens OX=9606 GN=PAM PE=1 SV=2	114	13	TRUE	FALSE	TRUE	FALSE	FALSE	FALSE	FALSE	8	5	11	1.6	1.18182	0
P16157	sp|P16157|ANK1_HUMAN Ankyrin-1 OS=Homo sapiens OX=9606 GN=ANK1 PE=1 SV=3	202	35	FALSE	FALSE	FALSE	FALSE	TRUE	FALSE	FALSE	15	20	61	0.75	0.57377	0
A6NFN9	sp|A6NFN9|ANKUB_HUMAN Protein ANKUB1 OS=Homo sapiens OX=9606 GN=ANKUB1 PE=2 SV=3	62	5	FALSE	FALSE	FALSE	FALSE	FALSE	FALSE	FALSE	3	2	9	1.5	0.555556	0
Q0VD83	sp|Q0VD83|APOBR_HUMAN Apolipoprotein B receptor OS=Homo sapiens OX=9606 GN=APOBR PE=1 SV=2	120	110	TRUE	TRUE	FALSE	FALSE	FALSE	FALSE	FALSE	48	62	20	0.774194	5.5	0
O43423	sp|O43423|AN32C_HUMAN Acidic leucine-rich nuclear phosphoprotein 32 family member C OS=Homo sapiens OX=9606 GN=ANP32C PE=2 SV=1	18	2	FALSE	FALSE	FALSE	FALSE	FALSE	FALSE	FALSE	0	2	2	0	1	0
P03950	sp|P03950|ANGI_HUMAN Angiogenin OS=Homo sapiens OX=9606 GN=ANG PE=1 SV=1	17	4	TRUE	FALSE	FALSE	FALSE	FALSE	FALSE	FALSE	1	3	2	0.333333	2	0
P30533	sp|P30533|AMRP_HUMAN Alpha-2-macroglobulin receptor-associated protein OS=Homo sapiens OX=9606 GN=LRPAP1 PE=1 SV=1	24	10	TRUE	FALSE	TRUE	FALSE	FALSE	FALSE	FALSE	2	8	13	0.25	0.769231	0
Q9UPM8	sp|Q9UPM8|AP4E1_HUMAN AP-4 complex subunit epsilon-1 OS=Homo sapiens OX=9606 GN=AP4E1 PE=1 SV=2	148	50	FALSE	FALSE	FALSE	FALSE	FALSE	FALSE	TRUE	18	32	28	0.5625	1.78571	0
Q2VPB7	sp|Q2VPB7|AP5B1_HUMAN AP-5 complex subunit beta-1 OS=Homo sapiens OX=9606 GN=AP5B1 PE=1 SV=4	72	9	FALSE	FALSE	FALSE	FALSE	FALSE	FALSE	FALSE	1	8	1	0.125	9	0
P42025	sp|P42025|ACTY_HUMAN Beta-centractin OS=Homo sapiens OX=9606 GN=ACTR1B PE=1 SV=1	36	0	TRUE	FALSE	FALSE	FALSE	FALSE	FALSE	FALSE	0	0	9	0	0	0
Q8N1Q8	sp|Q8N1Q8|ACO15_HUMAN Acyl-coenzyme A thioesterase THEM5 OS=Homo sapiens OX=9606 GN=THEM5 PE=1 SV=2	32	3	FALSE	FALSE	FALSE	FALSE	FALSE	FALSE	FALSE	0	3	5	0	0.6	0
Q06278	sp|Q06278|AOXA_HUMAN Aldehyde oxidase OS=Homo sapiens OX=9606 GN=AOX1 PE=1 SV=2	134	9	TRUE	FALSE	FALSE	FALSE	FALSE	FALSE	FALSE	2	7	19	0.285714	0.473684	0
P53677	sp|P53677|AP3M2_HUMAN AP-3 complex subunit mu-2 OS=Homo sapiens OX=9606 GN=AP3M2 PE=2 SV=1	58	8	FALSE	FALSE	FALSE	FALSE	FALSE	FALSE	FALSE	6	2	5	3	1.6	0
Q9NUB1	sp|Q9NUB1|ACS2L_HUMAN Acetyl-coenzyme A synthetase 2-like, mitochondrial OS=Homo sapiens OX=9606 GN=ACSS1 PE=1 SV=2	76	7	FALSE	FALSE	FALSE	FALSE	FALSE	FALSE	FALSE	0	7	6	0	1.16667	0
P07355	sp|P07355|ANXA2_HUMAN Annexin A2 OS=Homo sapiens OX=9606 GN=ANXA2 PE=1 SV=2	7	0	TRUE	FALSE	FALSE	FALSE	TRUE	FALSE	FALSE	0	0	53	0	0	0
P08758	sp|P08758|ANXA5_HUMAN Annexin A5 OS=Homo sapiens OX=9606 GN=ANXA5 PE=1 SV=2	21	1	TRUE	FALSE	FALSE	FALSE	FALSE	FALSE	FALSE	0	1	30	0	0.0333333	0
Q96HD9	sp|Q96HD9|ACY3_HUMAN N-acyl-aromatic-L-amino acid amidohydrolase (carboxylate-forming) OS=Homo sapiens OX=9606 GN=ACY3 PE=1 SV=1	37	8	TRUE	FALSE	FALSE	FALSE	FALSE	FALSE	FALSE	4	4	5	1	1.6	0
Q86WK6	sp|Q86WK6|AMGO1_HUMAN Amphoterin-induced protein 1 OS=Homo sapiens OX=9606 GN=AMIGO1 PE=1 SV=1	66	2	TRUE	TRUE	TRUE	FALSE	FALSE	FALSE	FALSE	0	2	5	0	0.4	0
O15143	sp|O15143|ARC1B_HUMAN Actin-related protein 2/3 complex subunit 1B OS=Homo sapiens OX=9606 GN=ARPC1B PE=1 SV=3	43	0	TRUE	FALSE	FALSE	FALSE	FALSE	FALSE	FALSE	0	0	17	0	0	0
P28330	sp|P28330|ACADL_HUMAN Long-chain specific acyl-CoA dehydrogenase, mitochondrial OS=Homo sapiens OX=9606 GN=ACADL PE=1 SV=2	38	2	FALSE	FALSE	FALSE	FALSE	FALSE	FALSE	FALSE	1	1	7	1	0.285714	0
Q9NQW6	sp|Q9NQW6|ANLN_HUMAN Anillin OS=Homo sapiens OX=9606 GN=ANLN PE=1 SV=2	121	72	FALSE	FALSE	FALSE	FALSE	TRUE	FALSE	FALSE	31	41	101	0.756098	0.712871	0
O75843	sp|O75843|AP1G2_HUMAN AP-1 complex subunit gamma-like 2 OS=Homo sapiens OX=9606 GN=AP1G2 PE=1 SV=1	76	6	FALSE	FALSE	FALSE	FALSE	FALSE	FALSE	FALSE	3	3	15	1	0.4	0
P21397	sp|P21397|AOFA_HUMAN Amine oxidase [flavin-containing] A OS=Homo sapiens OX=9606 GN=MAOA PE=1 SV=1	51	4	TRUE	FALSE	FALSE	FALSE	FALSE	FALSE	FALSE	2	2	6	1	0.666667	0
Q4LEZ3	sp|Q4LEZ3|AARD_HUMAN Alanine and arginine-rich domain-containing protein OS=Homo sapiens OX=9606 GN=AARD PE=2 SV=1	14	3	FALSE	FALSE	FALSE	FALSE	FALSE	FALSE	FALSE	0	3	0	0	2	0
Q5TZF3	sp|Q5TZF3|ANR45_HUMAN Ankyrin repeat domain-containing protein 45 OS=Homo sapiens OX=9606 GN=ANKRD45 PE=1 SV=2	32	7	FALSE	FALSE	FALSE	FALSE	FALSE	FALSE	FALSE	2	5	3	0.4	2.33333	0
Q8IW19	sp|Q8IW19|APLF_HUMAN Aprataxin and PNK-like factor OS=Homo sapiens OX=9606 GN=APLF PE=1 SV=1	78	63	FALSE	FALSE	FALSE	FALSE	TRUE	FALSE	TRUE	24	39	3	0.615385	21	0
Q96CW1	sp|Q96CW1|AP2M1_HUMAN AP-2 complex subunit mu OS=Homo sapiens OX=9606 GN=AP2M1 PE=1 SV=2	37	3	TRUE	FALSE	FALSE	FALSE	FALSE	FALSE	FALSE	1	2	16	0.5	0.1875	0
Q13520	sp|Q13520|AQP6_HUMAN Aquaporin-6 OS=Homo sapiens OX=9606 GN=AQP6 PE=2 SV=2	39	0	TRUE	FALSE	FALSE	FALSE	FALSE	FALSE	FALSE	0	0	2	0	0	0
Q8N6S5	sp|Q8N6S5|AR6P6_HUMAN ADP-ribosylation factor-like protein 6-interacting protein 6 OS=Homo sapiens OX=9606 GN=ARL6IP6 PE=1 SV=1	19	0	TRUE	FALSE	FALSE	FALSE	FALSE	FALSE	FALSE	0	0	14	0	0	0
O76027	sp|O76027|ANXA9_HUMAN Annexin A9 OS=Homo sapiens OX=9606 GN=ANXA9 PE=1 SV=3	44	8	TRUE	FALSE	FALSE	FALSE	FALSE	FALSE	FALSE	4	4	2	1	4	0
Q6P2P2	sp|Q6P2P2|ANM9_HUMAN Protein arginine N-methyltransferase 9 OS=Homo sapiens OX=9606 GN=PRMT9 PE=1 SV=1	101	9	FALSE	FALSE	FALSE	FALSE	FALSE	FALSE	FALSE	3	6	5	0.5	1.8	0
Q15027	sp|Q15027|ACAP1_HUMAN Arf-GAP with coiled-coil, ANK repeat and PH domain-containing protein 1 OS=Homo sapiens OX=9606 GN=ACAP1 PE=1 SV=1	65	8	FALSE	FALSE	FALSE	FALSE	TRUE	FALSE	FALSE	3	5	18	0.6	0.444444	0
Q8NI99	sp|Q8NI99|ANGL6_HUMAN Angiopoietin-related protein 6 OS=Homo sapiens OX=9606 GN=ANGPTL6 PE=1 SV=1	41	16	TRUE	TRUE	TRUE	FALSE	FALSE	FALSE	FALSE	6	10	1	0.6	16	0
Q6DCA0	sp|Q6DCA0|AMERL_HUMAN AMMECR1-like protein OS=Homo sapiens OX=9606 GN=AMMECR1L PE=1 SV=1	45	16	FALSE	FALSE	FALSE	FALSE	FALSE	FALSE	TRUE	5	11	7	0.454545	2.28571	0
P02655	sp|P02655|APOC2_HUMAN Apolipoprotein C-II OS=Homo sapiens OX=9606 GN=APOC2 PE=1 SV=1	17	1	TRUE	FALSE	FALSE	FALSE	FALSE	FALSE	FALSE	0	1	3	0	0.333333	0
A2A2Z9	sp|A2A2Z9|AN18B_HUMAN Ankyrin repeat domain-containing protein 18B OS=Homo sapiens OX=9606 GN=ANKRD18B PE=1 SV=1	84	11	FALSE	FALSE	FALSE	FALSE	FALSE	FALSE	FALSE	3	8	10	0.375	1.1	0
Q86WK7	sp|Q86WK7|AMGO3_HUMAN Amphoterin-induced protein 3 OS=Homo sapiens OX=9606 GN=AMIGO3 PE=2 SV=1	49	5	TRUE	TRUE	TRUE	FALSE	FALSE	FALSE	FALSE	0	5	7	0	0.714286	0
Q6Q4G3	sp|Q6Q4G3|AMPQ_HUMAN Aminopeptidase Q OS=Homo sapiens OX=9606 GN=LVRN PE=1 SV=4	132	12	TRUE	FALSE	TRUE	FALSE	FALSE	FALSE	FALSE	6	6	3	1	4	0
Q5QJU3	sp|Q5QJU3|ACER2_HUMAN Alkaline ceramidase 2 OS=Homo sapiens OX=9606 GN=ACER2 PE=1 SV=2	28	0	TRUE	TRUE	TRUE	FALSE	FALSE	FALSE	FALSE	0	0	0	0	2	0
Q9H9E1	sp|Q9H9E1|ANRA2_HUMAN Ankyrin repeat family A protein 2 OS=Homo sapiens OX=9606 GN=ANKRA2 PE=1 SV=1	41	0	FALSE	FALSE	FALSE	FALSE	FALSE	FALSE	FALSE	0	0	5	0	0	0
A6QL64	sp|A6QL64|AN36A_HUMAN Ankyrin repeat domain-containing protein 36A OS=Homo sapiens OX=9606 GN=ANKRD36 PE=2 SV=3	292	202	FALSE	FALSE	FALSE	FALSE	FALSE	FALSE	FALSE	70	132	20	0.530303	10.1	0
Q5CZ79	sp|Q5CZ79|AN20B_HUMAN Ankyrin repeat domain-containing protein 20B OS=Homo sapiens OX=9606 GN=ANKRD20A8P PE=2 SV=2	89	17	FALSE	FALSE	FALSE	FALSE	FALSE	FALSE	FALSE	7	10	5	0.7	3.4	0
P05549	sp|P05549|AP2A_HUMAN Transcription factor AP-2-alpha OS=Homo sapiens OX=9606 GN=TFAP2A PE=1 SV=1	47	17	FALSE	FALSE	FALSE	FALSE	FALSE	FALSE	FALSE	7	10	13	0.7	1.30769	0
Q3SXY8	sp|Q3SXY8|AR13B_HUMAN ADP-ribosylation factor-like protein 13B OS=Homo sapiens OX=9606 GN=ARL13B PE=1 SV=1	31	11	FALSE	FALSE	FALSE	FALSE	FALSE	FALSE	FALSE	9	2	10	4.5	1.1	0
Q8WXI4	sp|Q8WXI4|ACO11_HUMAN Acyl-coenzyme A thioesterase 11 OS=Homo sapiens OX=9606 GN=ACOT11 PE=1 SV=1	73	7	TRUE	FALSE	FALSE	FALSE	FALSE	FALSE	FALSE	3	4	5	0.75	1.4	0
Q92754	sp|Q92754|AP2C_HUMAN Transcription factor AP-2 gamma OS=Homo sapiens OX=9606 GN=TFAP2C PE=1 SV=1	48	16	FALSE	FALSE	FALSE	FALSE	FALSE	FALSE	FALSE	5	11	5	0.454545	3.2	0
Q86W34	sp|Q86W34|AMZ2_HUMAN Archaemetzincin-2 OS=Homo sapiens OX=9606 GN=AMZ2 PE=1 SV=2	47	16	FALSE	FALSE	FALSE	FALSE	FALSE	FALSE	FALSE	4	12	4	0.333333	4	0
Q8NFM4	sp|Q8NFM4|ADCY4_HUMAN Adenylate cyclase type 4 OS=Homo sapiens OX=9606 GN=ADCY4 PE=1 SV=1	133	2	TRUE	FALSE	TRUE	FALSE	FALSE	FALSE	FALSE	0	2	8	0	0.25	0
Q9BZ19	sp|Q9BZ19|ANR60_HUMAN Ankyrin repeat domain-containing protein 60 OS=Homo sapiens OX=9606 GN=ANKRD60 PE=4 SV=3	35	5	FALSE	FALSE	FALSE	FALSE	FALSE	FALSE	FALSE	2	3	3	0.666667	1.66667	0
Q9UJX4	sp|Q9UJX4|APC5_HUMAN Anaphase-promoting complex subunit 5 OS=Homo sapiens OX=9606 GN=ANAPC5 PE=1 SV=2	71	2	FALSE	FALSE	FALSE	FALSE	FALSE	FALSE	FALSE	0	2	16	0	0.125	0
Q8IZY2	sp|Q8IZY2|ABCA7_HUMAN ATP-binding cassette sub-family A member 7 OS=Homo sapiens OX=9606 GN=ABCA7 PE=1 SV=3	237	24	TRUE	FALSE	TRUE	FALSE	FALSE	FALSE	FALSE	12	12	10	1	2.4	0
O14744	sp|O14744|ANM5_HUMAN Protein arginine N-methyltransferase 5 OS=Homo sapiens OX=9606 GN=PRMT5 PE=1 SV=4	65	5	FALSE	FALSE	FALSE	FALSE	FALSE	FALSE	FALSE	4	1	15	4	0.333333	0
Q9UGJ0	sp|Q9UGJ0|AAKG2_HUMAN 5'-AMP-activated protein kinase subunit gamma-2 OS=Homo sapiens OX=9606 GN=PRKAG2 PE=1 SV=1	60	24	TRUE	FALSE	FALSE	FALSE	TRUE	FALSE	FALSE	7	17	39	0.411765	0.615385	0
Q8N957	sp|Q8N957|ANKF1_HUMAN Ankyrin repeat and fibronectin type-III domain-containing protein 1 OS=Homo sapiens OX=9606 GN=ANKFN1 PE=2 SV=2	123	32	FALSE	FALSE	FALSE	FALSE	FALSE	FALSE	FALSE	10	22	2	0.454545	16	0
Q5XXA6	sp|Q5XXA6|ANO1_HUMAN Anoctamin-1 OS=Homo sapiens OX=9606 GN=ANO1 PE=1 SV=1	83	3	TRUE	FALSE	TRUE	FALSE	FALSE	FALSE	FALSE	1	2	25	0.5	0.12	0
P20594	sp|P20594|ANPRB_HUMAN Atrial natriuretic peptide receptor 2 OS=Homo sapiens OX=9606 GN=NPR2 PE=1 SV=1	101	6	TRUE	TRUE	TRUE	FALSE	TRUE	FALSE	FALSE	4	2	13	2	0.461538	0
Q5VYY1	sp|Q5VYY1|ANR22_HUMAN Ankyrin repeat domain-containing protein 22 OS=Homo sapiens OX=9606 GN=ANKRD22 PE=2 SV=1	15	0	FALSE	FALSE	FALSE	FALSE	FALSE	FALSE	FALSE	0	0	1	0	0	0
Q9H221	sp|Q9H221|ABCG8_HUMAN ATP-binding cassette sub-family G member 8 OS=Homo sapiens OX=9606 GN=ABCG8 PE=1 SV=1	84	9	TRUE	TRUE	TRUE	FALSE	FALSE	FALSE	FALSE	2	7	7	0.285714	1.28571	0
P04083	sp|P04083|ANXA1_HUMAN Annexin A1 OS=Homo sapiens OX=9606 GN=ANXA1 PE=1 SV=2	15	1	TRUE	FALSE	FALSE	FALSE	TRUE	FALSE	FALSE	1	0	32	2	0.03125	0
P39687	sp|P39687|AN32A_HUMAN Acidic leucine-rich nuclear phosphoprotein 32 family member A OS=Homo sapiens OX=9606 GN=ANP32A PE=1 SV=1	9	0	FALSE	FALSE	FALSE	FALSE	TRUE	FALSE	FALSE	0	0	13	0	0	0
O95445	sp|O95445|APOM_HUMAN Apolipoprotein M OS=Homo sapiens OX=9606 GN=APOM PE=1 SV=2	24	0	TRUE	TRUE	TRUE	FALSE	FALSE	FALSE	FALSE	0	0	0	0	2	0
Q96DE5	sp|Q96DE5|APC16_HUMAN Anaphase-promoting complex subunit 16 OS=Homo sapiens OX=9606 GN=ANAPC16 PE=1 SV=1	21	13	FALSE	FALSE	FALSE	FALSE	FALSE	FALSE	TRUE	2	11	2	0.181818	6.5	0
O14639	sp|O14639|ABLM1_HUMAN Actin-binding LIM protein 1 OS=Homo sapiens OX=9606 GN=ABLIM1 PE=1 SV=3	59	34	FALSE	FALSE	FALSE	FALSE	FALSE	FALSE	FALSE	13	21	72	0.619048	0.472222	0
Q04771	sp|Q04771|ACVR1_HUMAN Activin receptor type-1 OS=Homo sapiens OX=9606 GN=ACVR1 PE=1 SV=1	63	5	TRUE	TRUE	TRUE	FALSE	FALSE	FALSE	FALSE	4	1	3	4	1.66667	0
Q8IY63	sp|Q8IY63|AMOL1_HUMAN Angiomotin-like protein 1 OS=Homo sapiens OX=9606 GN=AMOTL1 PE=1 SV=1	103	69	FALSE	FALSE	FALSE	FALSE	FALSE	FALSE	TRUE	25	44	43	0.568182	1.60465	0
Q9H560	sp|Q9H560|ANR19_HUMAN Putative ankyrin repeat domain-containing protein 19 OS=Homo sapiens OX=9606 GN=ANKRD19P PE=5 SV=1	23	0	FALSE	FALSE	FALSE	FALSE	FALSE	FALSE	FALSE	0	0	3	0	0	0
P16066	sp|P16066|ANPRA_HUMAN Atrial natriuretic peptide receptor 1 OS=Homo sapiens OX=9606 GN=NPR1 PE=1 SV=1	104	4	TRUE	TRUE	TRUE	FALSE	TRUE	FALSE	FALSE	1	3	13	0.333333	0.307692	0
Q92572	sp|Q92572|AP3S1_HUMAN AP-3 complex subunit sigma-1 OS=Homo sapiens OX=9606 GN=AP3S1 PE=1 SV=1	14	1	FALSE	FALSE	FALSE	FALSE	FALSE	FALSE	FALSE	0	1	3	0	0.333333	0
Q5VUY0	sp|Q5VUY0|ADCL3_HUMAN Arylacetamide deacetylase-like 3 OS=Homo sapiens OX=9606 GN=AADACL3 PE=2 SV=5	34	0	TRUE	TRUE	FALSE	FALSE	FALSE	FALSE	FALSE	0	0	3	0	0	0
O43506	sp|O43506|ADA20_HUMAN Disintegrin and metalloproteinase domain-containing protein 20 OS=Homo sapiens OX=9606 GN=ADAM20 PE=2 SV=2	76	13	TRUE	TRUE	TRUE	FALSE	FALSE	FALSE	FALSE	6	7	4	0.857143	3.25	0
P21399	sp|P21399|ACOC_HUMAN Cytoplasmic aconitate hydratase OS=Homo sapiens OX=9606 GN=ACO1 PE=1 SV=3	76	5	TRUE	FALSE	FALSE	FALSE	FALSE	FALSE	FALSE	2	3	17	0.666667	0.294118	0
Q8IV38	sp|Q8IV38|ANKY2_HUMAN Ankyrin repeat and MYND domain-containing protein 2 OS=Homo sapiens OX=9606 GN=ANKMY2 PE=1 SV=1	37	0	FALSE	FALSE	FALSE	FALSE	FALSE	FALSE	FALSE	0	0	8	0	0	0
Q13443	sp|Q13443|ADAM9_HUMAN Disintegrin and metalloproteinase domain-containing protein 9 OS=Homo sapiens OX=9606 GN=ADAM9 PE=1 SV=1	71	11	TRUE	TRUE	TRUE	FALSE	TRUE	FALSE	FALSE	2	9	24	0.222222	0.458333	0
Q13790	sp|Q13790|APOF_HUMAN Apolipoprotein F OS=Homo sapiens OX=9606 GN=APOF PE=1 SV=2	43	6	TRUE	TRUE	TRUE	TRUE	FALSE	FALSE	FALSE	3	3	1	1	6	0
Q8IY45	sp|Q8IY45|AMN1_HUMAN Protein AMN1 homolog OS=Homo sapiens OX=9606 GN=AMN1 PE=2 SV=4	31	0	FALSE	FALSE	FALSE	FALSE	FALSE	FALSE	FALSE	0	0	4	0	0	0
Q8WWZ4	sp|Q8WWZ4|ABCAA_HUMAN ATP-binding cassette sub-family A member 10 OS=Homo sapiens OX=9606 GN=ABCA10 PE=2 SV=3	186	9	TRUE	TRUE	FALSE	FALSE	FALSE	FALSE	FALSE	5	4	19	1.25	0.473684	0
F7VJQ1	sp|F7VJQ1|APRIO_HUMAN Alternative prion protein OS=Homo sapiens OX=9606 GN=PRNP PE=1 SV=1	8	0	TRUE	FALSE	FALSE	FALSE	FALSE	FALSE	FALSE	0	0	0	0	2	0
Q9BWW9	sp|Q9BWW9|APOL5_HUMAN Apolipoprotein L5 OS=Homo sapiens OX=9606 GN=APOL5 PE=2 SV=1	54	10	TRUE	FALSE	FALSE	FALSE	FALSE	FALSE	FALSE	3	7	5	0.428571	2	0
Q13367	sp|Q13367|AP3B2_HUMAN AP-3 complex subunit beta-2 OS=Homo sapiens OX=9606 GN=AP3B2 PE=1 SV=2	150	62	FALSE	FALSE	FALSE	FALSE	FALSE	FALSE	TRUE	13	49	16	0.265306	3.875	0
Q9Y6Q5	sp|Q9Y6Q5|AP1M2_HUMAN AP-1 complex subunit mu-2 OS=Homo sapiens OX=9606 GN=AP1M2 PE=1 SV=4	49	6	FALSE	FALSE	FALSE	FALSE	TRUE	FALSE	FALSE	2	4	10	0.5	0.6	0
Q92624	sp|Q92624|APBP2_HUMAN Amyloid protein-binding protein 2 OS=Homo sapiens OX=9606 GN=APPBP2 PE=1 SV=2	53	2	FALSE	FALSE	FALSE	FALSE	FALSE	FALSE	FALSE	0	2	3	0	0.666667	0
Q8NAG6	sp|Q8NAG6|ANKL1_HUMAN Ankyrin repeat and LEM domain-containing protein 1 OS=Homo sapiens OX=9606 GN=ANKLE1 PE=1 SV=2	70	14	FALSE	FALSE	FALSE	FALSE	FALSE	FALSE	FALSE	5	9	2	0.555556	7	0
Q9H6X2	sp|Q9H6X2|ANTR1_HUMAN Anthrax toxin receptor 1 OS=Homo sapiens OX=9606 GN=ANTXR1 PE=1 SV=2	57	17	TRUE	FALSE	TRUE	FALSE	FALSE	FALSE	FALSE	6	11	16	0.545455	1.0625	0
Q9NXR5	sp|Q9NXR5|ANR10_HUMAN Ankyrin repeat domain-containing protein 10 OS=Homo sapiens OX=9606 GN=ANKRD10 PE=1 SV=2	65	5	FALSE	FALSE	FALSE	FALSE	FALSE	FALSE	FALSE	2	3	1	0.666667	5	0
Q08462	sp|Q08462|ADCY2_HUMAN Adenylate cyclase type 2 OS=Homo sapiens OX=9606 GN=ADCY2 PE=1 SV=5	120	3	TRUE	FALSE	TRUE	FALSE	TRUE	FALSE	FALSE	2	1	9	2	0.333333	0
E9PGG2	sp|E9PGG2|ANHX_HUMAN Anomalous homeobox protein OS=Homo sapiens OX=9606 GN=ANHX PE=2 SV=1	40	18	FALSE	FALSE	FALSE	FALSE	FALSE	FALSE	FALSE	6	12	5	0.5	3.6	0
Q06481	sp|Q06481|APLP2_HUMAN Amyloid-like protein 2 OS=Homo sapiens OX=9606 GN=APLP2 PE=1 SV=2	62	20	TRUE	FALSE	FALSE	FALSE	FALSE	FALSE	FALSE	11	9	14	1.22222	1.42857	0
P59780	sp|P59780|AP3S2_HUMAN AP-3 complex subunit sigma-2 OS=Homo sapiens OX=9606 GN=AP3S2 PE=2 SV=1	12	1	FALSE	FALSE	FALSE	FALSE	FALSE	FALSE	FALSE	0	1	1	0	1	0
Q7Z6R9	sp|Q7Z6R9|AP2D_HUMAN Transcription factor AP-2-delta OS=Homo sapiens OX=9606 GN=TFAP2D PE=2 SV=1	66	30	FALSE	FALSE	FALSE	FALSE	FALSE	FALSE	TRUE	9	21	9	0.428571	3.33333	0
A6NCL7	sp|A6NCL7|AN33B_HUMAN Ankyrin repeat domain-containing protein 33B OS=Homo sapiens OX=9606 GN=ANKRD33B PE=3 SV=1	49	12	FALSE	FALSE	FALSE	FALSE	FALSE	FALSE	FALSE	5	7	4	0.714286	3	0
Q53RE8	sp|Q53RE8|ANR39_HUMAN Ankyrin repeat domain-containing protein 39 OS=Homo sapiens OX=9606 GN=ANKRD39 PE=1 SV=1	19	0	FALSE	FALSE	FALSE	FALSE	FALSE	FALSE	FALSE	0	0	7	0	0	0
Q8N283	sp|Q8N283|ANR35_HUMAN Ankyrin repeat domain-containing protein 35 OS=Homo sapiens OX=9606 GN=ANKRD35 PE=2 SV=2	99	29	FALSE	FALSE	FALSE	FALSE	FALSE	FALSE	FALSE	9	20	5	0.45	5.8	0
Q8NCV1	sp|Q8NCV1|ADAD2_HUMAN Adenosine deaminase domain-containing protein 2 OS=Homo sapiens OX=9606 GN=ADAD2 PE=2 SV=1	66	20	FALSE	FALSE	FALSE	FALSE	FALSE	FALSE	FALSE	3	17	1	0.176471	20	0
Q400G9	sp|Q400G9|AMZ1_HUMAN Archaemetzincin-1 OS=Homo sapiens OX=9606 GN=AMZ1 PE=1 SV=1	64	22	FALSE	FALSE	FALSE	FALSE	FALSE	FALSE	FALSE	5	17	1	0.294118	22	0
P02649	sp|P02649|APOE_HUMAN Apolipoprotein E OS=Homo sapiens OX=9606 GN=APOE PE=1 SV=1	19	6	TRUE	FALSE	TRUE	TRUE	TRUE	FALSE	FALSE	2	4	8	0.5	0.75	0
Q8IVF6	sp|Q8IVF6|AN18A_HUMAN Ankyrin repeat domain-containing protein 18A OS=Homo sapiens OX=9606 GN=ANKRD18A PE=2 SV=3	91	13	FALSE	FALSE	FALSE	FALSE	FALSE	FALSE	FALSE	5	8	5	0.625	2.6	0
Q99218	sp|Q99218|AMELY_HUMAN Amelogenin, Y isoform OS=Homo sapiens OX=9606 GN=AMELY PE=2 SV=2	17	11	TRUE	TRUE	FALSE	FALSE	FALSE	FALSE	FALSE	5	6	0	0.833333	2	0
O00203	sp|O00203|AP3B1_HUMAN AP-3 complex subunit beta-1 OS=Homo sapiens OX=9606 GN=AP3B1 PE=1 SV=3	157	66	FALSE	FALSE	FALSE	FALSE	TRUE	FALSE	TRUE	11	55	21	0.2	3.14286	0
P0C6C1	sp|P0C6C1|AN34C_HUMAN Ankyrin repeat domain-containing protein 34C OS=Homo sapiens OX=9606 GN=ANKRD34C PE=3 SV=2	78	18	FALSE	FALSE	FALSE	FALSE	FALSE	FALSE	FALSE	2	16	16	0.125	1.125	0
Q96K21	sp|Q96K21|ANCHR_HUMAN Abscission/NoCut checkpoint regulator OS=Homo sapiens OX=9606 GN=ZFYVE19 PE=1 SV=3	35	21	FALSE	FALSE	FALSE	FALSE	FALSE	FALSE	FALSE	9	12	23	0.75	0.913043	0
Q92481	sp|Q92481|AP2B_HUMAN Transcription factor AP-2-beta OS=Homo sapiens OX=9606 GN=TFAP2B PE=1 SV=2	63	21	FALSE	FALSE	FALSE	FALSE	FALSE	FALSE	FALSE	6	15	5	0.4	4.2	0
Q8N9L9	sp|Q8N9L9|ACOT4_HUMAN Acyl-coenzyme A thioesterase 4 OS=Homo sapiens OX=9606 GN=ACOT4 PE=1 SV=2	31	1	FALSE	FALSE	FALSE	FALSE	FALSE	FALSE	FALSE	0	1	0	0	2	0
Q9HCE9	sp|Q9HCE9|ANO8_HUMAN Anoctamin-8 OS=Homo sapiens OX=9606 GN=ANO8 PE=1 SV=3	105	53	TRUE	TRUE	FALSE	FALSE	FALSE	FALSE	FALSE	15	38	16	0.394737	3.3125	0
P06727	sp|P06727|APOA4_HUMAN Apolipoprotein A-IV OS=Homo sapiens OX=9606 GN=APOA4 PE=1 SV=3	29	13	TRUE	FALSE	FALSE	FALSE	TRUE	FALSE	FALSE	6	7	5	0.857143	2.6	0
P50583	sp|P50583|AP4A_HUMAN Bis(5'-nucleosyl)-tetraphosphatase [asymmetrical] OS=Homo sapiens OX=9606 GN=NUDT2 PE=1 SV=3	6	0	FALSE	FALSE	FALSE	FALSE	FALSE	FALSE	FALSE	0	0	3	0	0	0
O43299	sp|O43299|AP5Z1_HUMAN AP-5 complex subunit zeta-1 OS=Homo sapiens OX=9606 GN=AP5Z1 PE=1 SV=2	114	15	FALSE	FALSE	FALSE	FALSE	FALSE	FALSE	FALSE	6	9	5	0.666667	3	0
Q01432	sp|Q01432|AMPD3_HUMAN AMP deaminase 3 OS=Homo sapiens OX=9606 GN=AMPD3 PE=1 SV=1	79	13	TRUE	FALSE	FALSE	FALSE	FALSE	FALSE	FALSE	9	4	15	2.25	0.866667	0
O00189	sp|O00189|AP4M1_HUMAN AP-4 complex subunit mu-1 OS=Homo sapiens OX=9606 GN=AP4M1 PE=1 SV=2	62	6	TRUE	FALSE	FALSE	FALSE	FALSE	FALSE	FALSE	1	5	9	0.2	0.666667	0
P19801	sp|P19801|AOC1_HUMAN Amiloride-sensitive amine oxidase [copper-containing] OS=Homo sapiens OX=9606 GN=AOC1 PE=1 SV=4	86	9	TRUE	TRUE	TRUE	FALSE	FALSE	FALSE	FALSE	1	8	5	0.125	1.8	0
Q8N6M6	sp|Q8N6M6|AMPO_HUMAN Aminopeptidase O OS=Homo sapiens OX=9606 GN=AOPEP PE=2 SV=2	96	14	FALSE	FALSE	FALSE	FALSE	FALSE	FALSE	FALSE	6	8	13	0.75	1.07692	0
O95236	sp|O95236|APOL3_HUMAN Apolipoprotein L3 OS=Homo sapiens OX=9606 GN=APOL3 PE=1 SV=3	63	18	TRUE	FALSE	FALSE	FALSE	FALSE	FALSE	FALSE	8	10	5	0.8	3.6	0
Q8N6D5	sp|Q8N6D5|ANR29_HUMAN Ankyrin repeat domain-containing protein 29 OS=Homo sapiens OX=9606 GN=ANKRD29 PE=2 SV=2	31	0	FALSE	FALSE	FALSE	FALSE	FALSE	FALSE	FALSE	0	0	1	0	0	0
P35414	sp|P35414|APJ_HUMAN Apelin receptor OS=Homo sapiens OX=9606 GN=APLNR PE=1 SV=1	59	0	TRUE	FALSE	TRUE	FALSE	FALSE	FALSE	FALSE	0	0	3	0	0	0
P27338	sp|P27338|AOFB_HUMAN Amine oxidase [flavin-containing] B OS=Homo sapiens OX=9606 GN=MAOB PE=1 SV=3	50	4	TRUE	FALSE	FALSE	FALSE	FALSE	FALSE	FALSE	2	2	10	1	0.4	0
P19961	sp|P19961|AMY2B_HUMAN Alpha-amylase 2B OS=Homo sapiens OX=9606 GN=AMY2B PE=1 SV=1	53	4	TRUE	TRUE	FALSE	FALSE	FALSE	FALSE	FALSE	2	2	7	1	0.571429	0
Q9P2S6	sp|Q9P2S6|ANKY1_HUMAN Ankyrin repeat and MYND domain-containing protein 1 OS=Homo sapiens OX=9606 GN=ANKMY1 PE=2 SV=2	111	4	FALSE	FALSE	FALSE	FALSE	FALSE	FALSE	FALSE	1	3	8	0.333333	0.5	0
Q96Q42	sp|Q96Q42|ALS2_HUMAN Alsin OS=Homo sapiens OX=9606 GN=ALS2 PE=1 SV=2	231	39	FALSE	FALSE	FALSE	FALSE	FALSE	FALSE	FALSE	16	23	29	0.695652	1.34483	0
Q6P093	sp|Q6P093|ADCL2_HUMAN Arylacetamide deacetylase-like 2 OS=Homo sapiens OX=9606 GN=AADACL2 PE=2 SV=3	45	0	TRUE	TRUE	FALSE	FALSE	FALSE	FALSE	FALSE	0	0	2	0	0	0
Q9BWW8	sp|Q9BWW8|APOL6_HUMAN Apolipoprotein L6 OS=Homo sapiens OX=9606 GN=APOL6 PE=2 SV=1	43	0	TRUE	FALSE	FALSE	FALSE	FALSE	FALSE	FALSE	0	0	1	0	0	0
Q96BT7	sp|Q96BT7|ALKB8_HUMAN Alkylated DNA repair protein alkB homolog 8 OS=Homo sapiens OX=9606 GN=ALKBH8 PE=1 SV=2	81	11	FALSE	FALSE	FALSE	FALSE	FALSE	FALSE	FALSE	2	9	7	0.222222	1.57143	0
Q8N7Z5	sp|Q8N7Z5|ANR31_HUMAN Putative ankyrin repeat domain-containing protein 31 OS=Homo sapiens OX=9606 GN=ANKRD31 PE=5 SV=2	267	56	FALSE	FALSE	FALSE	FALSE	FALSE	FALSE	FALSE	18	38	19	0.473684	2.94737	0
Q9GZZ6	sp|Q9GZZ6|ACH10_HUMAN Neuronal acetylcholine receptor subunit alpha-10 OS=Homo sapiens OX=9606 GN=CHRNA10 PE=1 SV=1	48	3	TRUE	FALSE	TRUE	FALSE	FALSE	FALSE	FALSE	0	3	2	0	1.5	0
Q9Y2J4	sp|Q9Y2J4|AMOL2_HUMAN Angiomotin-like protein 2 OS=Homo sapiens OX=9606 GN=AMOTL2 PE=1 SV=3	83	63	FALSE	FALSE	FALSE	FALSE	TRUE	FALSE	FALSE	24	39	27	0.615385	2.33333	0
O60678	sp|O60678|ANM3_HUMAN Protein arginine N-methyltransferase 3 OS=Homo sapiens OX=9606 GN=PRMT3 PE=1 SV=4	66	8	FALSE	FALSE	FALSE	FALSE	FALSE	FALSE	FALSE	3	5	9	0.6	0.888889	0
Q99767	sp|Q99767|APBA2_HUMAN Amyloid-beta A4 precursor protein-binding family A member 2 OS=Homo sapiens OX=9606 GN=APBA2 PE=1 SV=3	78	31	FALSE	FALSE	FALSE	FALSE	FALSE	FALSE	FALSE	8	23	15	0.347826	2.06667	0
Q7L211	sp|Q7L211|ABHDD_HUMAN Protein ABHD13 OS=Homo sapiens OX=9606 GN=ABHD13 PE=2 SV=1	44	2	TRUE	FALSE	TRUE	FALSE	FALSE	FALSE	FALSE	1	1	2	1	1	0
Q99217	sp|Q99217|AMELX_HUMAN Amelogenin, X isoform OS=Homo sapiens OX=9606 GN=AMELX PE=1 SV=1	13	10	TRUE	TRUE	FALSE	FALSE	TRUE	FALSE	FALSE	5	5	1	1	10	0
Q2M3G0	sp|Q2M3G0|ABCB5_HUMAN ATP-binding cassette sub-family B member 5 OS=Homo sapiens OX=9606 GN=ABCB5 PE=1 SV=4	161	12	TRUE	TRUE	TRUE	FALSE	FALSE	FALSE	FALSE	6	6	7	1	1.71429	0
P60006	sp|P60006|APC15_HUMAN Anaphase-promoting complex subunit 15 OS=Homo sapiens OX=9606 GN=ANAPC15 PE=1 SV=1	11	1	FALSE	FALSE	FALSE	FALSE	FALSE	FALSE	FALSE	0	1	0	0	2	0
O14734	sp|O14734|ACOT8_HUMAN Acyl-coenzyme A thioesterase 8 OS=Homo sapiens OX=9606 GN=ACOT8 PE=1 SV=1	26	4	FALSE	FALSE	FALSE	FALSE	FALSE	FALSE	FALSE	2	2	5	1	0.8	0
Q96SE0	sp|Q96SE0|ABHD1_HUMAN Protein ABHD1 OS=Homo sapiens OX=9606 GN=ABHD1 PE=1 SV=2	48	0	TRUE	TRUE	TRUE	FALSE	FALSE	FALSE	FALSE	0	0	5	0	0	0
Q8WW43	sp|Q8WW43|APH1B_HUMAN Gamma-secretase subunit APH-1B OS=Homo sapiens OX=9606 GN=APH1B PE=1 SV=3	32	0	TRUE	TRUE	FALSE	FALSE	FALSE	FALSE	FALSE	0	0	0	0	2	0
Q8N6S4	sp|Q8N6S4|AN13C_HUMAN Ankyrin repeat domain-containing protein 13C OS=Homo sapiens OX=9606 GN=ANKRD13C PE=2 SV=2	63	7	FALSE	FALSE	FALSE	FALSE	FALSE	FALSE	FALSE	2	5	4	0.4	1.75	0
Q86SJ2	sp|Q86SJ2|AMGO2_HUMAN Amphoterin-induced protein 2 OS=Homo sapiens OX=9606 GN=AMIGO2 PE=1 SV=1	76	5	TRUE	FALSE	TRUE	FALSE	FALSE	FALSE	FALSE	4	1	5	4	1	0
Q496F6	sp|Q496F6|CLM2_HUMAN CMRF35-like molecule 2 OS=Homo sapiens OX=9606 GN=CD300E PE=1 SV=2	30	8	TRUE	TRUE	TRUE	FALSE	FALSE	FALSE	FALSE	6	2	3	3	2.66667	0
Q96F85	sp|Q96F85|CNRP1_HUMAN CB1 cannabinoid receptor-interacting protein 1 OS=Homo sapiens OX=9606 GN=CNRIP1 PE=1 SV=1	24	0	FALSE	FALSE	FALSE	FALSE	FALSE	FALSE	FALSE	0	0	0	0	2	0
Q86WS4	sp|Q86WS4|CL040_HUMAN Uncharacterized protein C12orf40 OS=Homo sapiens OX=9606 GN=C12orf40 PE=1 SV=3	113	34	FALSE	FALSE	FALSE	FALSE	FALSE	FALSE	TRUE	11	23	9	0.478261	3.77778	0
Q9Y6N3	sp|Q9Y6N3|CLCA3_HUMAN Calcium-activated chloride channel regulator family member 3 OS=Homo sapiens OX=9606 GN=CLCA3P PE=1 SV=1	36	3	TRUE	TRUE	TRUE	FALSE	FALSE	FALSE	FALSE	2	1	3	2	1	0
Q9BZE9	sp|Q9BZE9|ASPC1_HUMAN Tether containing UBX domain for GLUT4 OS=Homo sapiens OX=9606 GN=ASPSCR1 PE=1 SV=1	59	23	FALSE	FALSE	FALSE	FALSE	FALSE	FALSE	FALSE	6	17	12	0.352941	1.91667	0
O60423	sp|O60423|AT8B3_HUMAN Phospholipid-transporting ATPase IK OS=Homo sapiens OX=9606 GN=ATP8B3 PE=2 SV=4	154	18	TRUE	FALSE	FALSE	FALSE	FALSE	FALSE	FALSE	9	9	12	1	1.5	0
Q16280	sp|Q16280|CNGA2_HUMAN Cyclic nucleotide-gated olfactory channel OS=Homo sapiens OX=9606 GN=CNGA2 PE=2 SV=2	65	2	TRUE	TRUE	TRUE	FALSE	FALSE	FALSE	FALSE	0	2	7	0	0.285714	0
P06681	sp|P06681|CO2_HUMAN Complement C2 OS=Homo sapiens OX=9606 GN=C2 PE=1 SV=2	92	9	TRUE	TRUE	TRUE	FALSE	FALSE	FALSE	FALSE	3	6	9	0.5	1	0
Q9Y696	sp|Q9Y696|CLIC4_HUMAN Chloride intracellular channel protein 4 OS=Homo sapiens OX=9606 GN=CLIC4 PE=1 SV=4	22	0	TRUE	FALSE	FALSE	FALSE	FALSE	FALSE	FALSE	0	0	10	0	0	0
Q9Y2R0	sp|Q9Y2R0|COA3_HUMAN Cytochrome c oxidase assembly factor 3 homolog, mitochondrial OS=Homo sapiens OX=9606 GN=COA3 PE=1 SV=1	10	1	TRUE	FALSE	FALSE	FALSE	FALSE	FALSE	FALSE	0	1	4	0	0.25	0
P00966	sp|P00966|ASSY_HUMAN Argininosuccinate synthase OS=Homo sapiens OX=9606 GN=ASS1 PE=1 SV=2	33	0	TRUE	FALSE	FALSE	FALSE	FALSE	FALSE	FALSE	0	0	21	0	0	0
Q86WW8	sp|Q86WW8|COA5_HUMAN Cytochrome c oxidase assembly factor 5 OS=Homo sapiens OX=9606 GN=COA5 PE=1 SV=1	2	0	FALSE	FALSE	FALSE	FALSE	FALSE	FALSE	FALSE	0	0	2	0	0	0
P54707	sp|P54707|AT12A_HUMAN Potassium-transporting ATPase alpha chain 2 OS=Homo sapiens OX=9606 GN=ATP12A PE=1 SV=3	123	0	TRUE	TRUE	FALSE	FALSE	FALSE	FALSE	FALSE	0	0	13	0	0	0
O75508	sp|O75508|CLD11_HUMAN Claudin-11 OS=Homo sapiens OX=9606 GN=CLDN11 PE=1 SV=2	22	0	TRUE	TRUE	FALSE	FALSE	FALSE	FALSE	FALSE	0	0	5	0	0	0
Q5FYA8	sp|Q5FYA8|ARSH_HUMAN Arylsulfatase H OS=Homo sapiens OX=9606 GN=ARSH PE=2 SV=1	63	6	TRUE	TRUE	FALSE	FALSE	FALSE	FALSE	FALSE	3	3	1	1	6	0
Q96LM1	sp|Q96LM1|CL037_HUMAN Putative uncharacterized protein encoded by LINC00615 OS=Homo sapiens OX=9606 GN=LINC00615 PE=5 SV=1	17	2	FALSE	FALSE	FALSE	FALSE	FALSE	FALSE	FALSE	2	0	0	2	2	0
Q8IZR5	sp|Q8IZR5|CKLF4_HUMAN CKLF-like MARVEL transmembrane domain-containing protein 4 OS=Homo sapiens OX=9606 GN=CMTM4 PE=1 SV=1	32	2	TRUE	TRUE	FALSE	FALSE	FALSE	FALSE	FALSE	1	1	7	1	0.285714	0
Q9H7F0	sp|Q9H7F0|AT133_HUMAN Probable cation-transporting ATPase 13A3 OS=Homo sapiens OX=9606 GN=ATP13A3 PE=1 SV=4	145	4	TRUE	TRUE	FALSE	FALSE	FALSE	FALSE	FALSE	0	4	14	0	0.285714	0
Q96BR5	sp|Q96BR5|COA7_HUMAN Cytochrome c oxidase assembly factor 7 OS=Homo sapiens OX=9606 GN=COA7 PE=1 SV=2	10	0	FALSE	FALSE	FALSE	FALSE	FALSE	FALSE	FALSE	0	0	5	0	0	0
Q8WXH4	sp|Q8WXH4|ASB11_HUMAN Ankyrin repeat and SOCS box protein 11 OS=Homo sapiens OX=9606 GN=ASB11 PE=1 SV=1	21	0	FALSE	FALSE	FALSE	FALSE	FALSE	FALSE	FALSE	0	0	4	0	0	0
Q9ULH1	sp|Q9ULH1|ASAP1_HUMAN Arf-GAP with SH3 domain, ANK repeat and PH domain-containing protein 1 OS=Homo sapiens OX=9606 GN=ASAP1 PE=1 SV=4	143	63	FALSE	FALSE	FALSE	FALSE	TRUE	FALSE	TRUE	25	38	40	0.657895	1.575	0
P29973	sp|P29973|CNGA1_HUMAN cGMP-gated cation channel alpha-1 OS=Homo sapiens OX=9606 GN=CNGA1 PE=1 SV=3	76	0	TRUE	TRUE	TRUE	FALSE	FALSE	FALSE	FALSE	0	0	7	0	0	0
Q9BT09	sp|Q9BT09|CNPY3_HUMAN Protein canopy homolog 3 OS=Homo sapiens OX=9606 GN=CNPY3 PE=1 SV=1	24	8	FALSE	FALSE	TRUE	FALSE	FALSE	FALSE	FALSE	2	6	14	0.333333	0.571429	0
O43150	sp|O43150|ASAP2_HUMAN Arf-GAP with SH3 domain, ANK repeat and PH domain-containing protein 2 OS=Homo sapiens OX=9606 GN=ASAP2 PE=1 SV=3	112	39	TRUE	FALSE	FALSE	FALSE	TRUE	FALSE	FALSE	15	24	23	0.625	1.69565	0
Q96B33	sp|Q96B33|CLD23_HUMAN Claudin-23 OS=Homo sapiens OX=9606 GN=CLDN23 PE=2 SV=2	32	2	TRUE	TRUE	FALSE	FALSE	FALSE	FALSE	FALSE	0	2	5	0	0.4	0
Q9Y2B0	sp|Q9Y2B0|CNPY2_HUMAN Protein canopy homolog 2 OS=Homo sapiens OX=9606 GN=CNPY2 PE=1 SV=1	12	1	FALSE	FALSE	FALSE	FALSE	FALSE	FALSE	FALSE	0	1	11	0	0.0909091	0
Q6UWY0	sp|Q6UWY0|ARSK_HUMAN Arylsulfatase K OS=Homo sapiens OX=9606 GN=ARSK PE=1 SV=1	72	12	TRUE	TRUE	TRUE	FALSE	FALSE	FALSE	FALSE	3	9	2	0.333333	6	0
O95628	sp|O95628|CNOT4_HUMAN CCR4-NOT transcription complex subunit 4 OS=Homo sapiens OX=9606 GN=CNOT4 PE=1 SV=3	82	59	FALSE	FALSE	FALSE	FALSE	FALSE	FALSE	FALSE	17	42	21	0.404762	2.80952	0
Q8N137	sp|Q8N137|CNTRB_HUMAN Centrobin OS=Homo sapiens OX=9606 GN=CNTROB PE=1 SV=1	107	72	FALSE	FALSE	FALSE	FALSE	FALSE	FALSE	FALSE	23	49	17	0.469388	4.23529	0
P98194	sp|P98194|AT2C1_HUMAN Calcium-transporting ATPase type 2C member 1 OS=Homo sapiens OX=9606 GN=ATP2C1 PE=1 SV=3	110	0	TRUE	FALSE	FALSE	FALSE	FALSE	FALSE	FALSE	0	0	19	0	0	0
Q96FT7	sp|Q96FT7|ASIC4_HUMAN Acid-sensing ion channel 4 OS=Homo sapiens OX=9606 GN=ASIC4 PE=1 SV=2	71	20	TRUE	TRUE	TRUE	FALSE	FALSE	FALSE	FALSE	7	13	7	0.538462	2.85714	0
Q8N999	sp|Q8N999|CL029_HUMAN Uncharacterized protein C12orf29 OS=Homo sapiens OX=9606 GN=C12orf29 PE=1 SV=2	27	1	FALSE	FALSE	FALSE	FALSE	FALSE	FALSE	FALSE	1	0	2	2	0.5	0
C9JDP6	sp|C9JDP6|CLD25_HUMAN Putative claudin-25 OS=Homo sapiens OX=9606 GN=CLDN25 PE=5 SV=1	26	1	TRUE	TRUE	FALSE	FALSE	FALSE	FALSE	FALSE	0	1	0	0	2	0
Q5FYB0	sp|Q5FYB0|ARSJ_HUMAN Arylsulfatase J OS=Homo sapiens OX=9606 GN=ARSJ PE=2 SV=1	77	7	TRUE	FALSE	TRUE	FALSE	FALSE	FALSE	FALSE	2	5	2	0.4	3.5	0
Q9UBR5	sp|Q9UBR5|CKLF_HUMAN Chemokine-like factor OS=Homo sapiens OX=9606 GN=CKLF PE=2 SV=1	16	0	TRUE	TRUE	FALSE	FALSE	FALSE	FALSE	FALSE	0	0	2	0	0	0
Q8N3C0	sp|Q8N3C0|ASCC3_HUMAN Activating signal cointegrator 1 complex subunit 3 OS=Homo sapiens OX=9606 GN=ASCC3 PE=1 SV=3	219	20	FALSE	FALSE	FALSE	FALSE	FALSE	FALSE	FALSE	8	12	36	0.666667	0.555556	0
Q8IYA6	sp|Q8IYA6|CKP2L_HUMAN Cytoskeleton-associated protein 2-like OS=Homo sapiens OX=9606 GN=CKAP2L PE=1 SV=4	88	75	FALSE	FALSE	FALSE	FALSE	FALSE	FALSE	FALSE	36	39	41	0.923077	1.82927	0
Q5JTJ3	sp|Q5JTJ3|COA6_HUMAN Cytochrome c oxidase assembly factor 6 homolog OS=Homo sapiens OX=9606 GN=COA6 PE=1 SV=1	16	4	FALSE	FALSE	FALSE	FALSE	FALSE	FALSE	FALSE	2	2	2	1	2	0
P05026	sp|P05026|AT1B1_HUMAN Sodium/potassium-transporting ATPase subunit beta-1 OS=Homo sapiens OX=9606 GN=ATP1B1 PE=1 SV=1	23	1	TRUE	TRUE	TRUE	FALSE	FALSE	FALSE	FALSE	1	0	6	2	0.166667	0
Q9UKZ1	sp|Q9UKZ1|CNO11_HUMAN CCR4-NOT transcription complex subunit 11 OS=Homo sapiens OX=9606 GN=CNOT11 PE=1 SV=1	68	15	FALSE	FALSE	FALSE	FALSE	FALSE	FALSE	FALSE	4	11	9	0.363636	1.66667	0
Q99439	sp|Q99439|CNN2_HUMAN Calponin-2 OS=Homo sapiens OX=9606 GN=CNN2 PE=1 SV=4	22	5	TRUE	FALSE	FALSE	FALSE	FALSE	FALSE	FALSE	2	3	33	0.666667	0.151515	0
Q9NWX5	sp|Q9NWX5|ASB6_HUMAN Ankyrin repeat and SOCS box protein 6 OS=Homo sapiens OX=9606 GN=ASB6 PE=1 SV=1	41	0	FALSE	FALSE	FALSE	FALSE	FALSE	FALSE	FALSE	0	0	3	0	0	0
P15289	sp|P15289|ARSA_HUMAN Arylsulfatase A OS=Homo sapiens OX=9606 GN=ARSA PE=1 SV=3	58	8	TRUE	TRUE	TRUE	FALSE	FALSE	FALSE	FALSE	4	4	0	1	2	0
Q9ULK2	sp|Q9ULK2|AT7L1_HUMAN Ataxin-7-like protein 1 OS=Homo sapiens OX=9606 GN=ATXN7L1 PE=1 SV=3	178	171	FALSE	FALSE	FALSE	FALSE	FALSE	FALSE	TRUE	42	129	27	0.325581	6.33333	0
Q9H981	sp|Q9H981|ARP8_HUMAN Actin-related protein 8 OS=Homo sapiens OX=9606 GN=ACTR8 PE=1 SV=2	63	10	FALSE	FALSE	FALSE	FALSE	FALSE	FALSE	FALSE	5	5	12	1	0.833333	0
P15848	sp|P15848|ARSB_HUMAN Arylsulfatase B OS=Homo sapiens OX=9606 GN=ARSB PE=1 SV=1	58	6	TRUE	TRUE	TRUE	FALSE	FALSE	FALSE	FALSE	1	5	9	0.2	0.666667	0
Q01814	sp|Q01814|AT2B2_HUMAN Plasma membrane calcium-transporting ATPase 2 OS=Homo sapiens OX=9606 GN=ATP2B2 PE=1 SV=2	126	1	TRUE	FALSE	FALSE	FALSE	FALSE	FALSE	FALSE	1	0	31	2	0.0322581	0
Q14028	sp|Q14028|CNGB1_HUMAN Cyclic nucleotide-gated cation channel beta-1 OS=Homo sapiens OX=9606 GN=CNGB1 PE=1 SV=2	136	90	TRUE	FALSE	FALSE	FALSE	FALSE	FALSE	FALSE	40	50	9	0.8	10	0
P51800	sp|P51800|CLCKA_HUMAN Chloride channel protein ClC-Ka OS=Homo sapiens OX=9606 GN=CLCNKA PE=1 SV=1	97	7	TRUE	TRUE	FALSE	FALSE	FALSE	FALSE	FALSE	2	5	2	0.4	3.5	0
P56856	sp|P56856|CLD18_HUMAN Claudin-18 OS=Homo sapiens OX=9606 GN=CLDN18 PE=1 SV=1	35	1	TRUE	TRUE	FALSE	FALSE	FALSE	FALSE	FALSE	0	1	13	0	0.0769231	0
P02748	sp|P02748|CO9_HUMAN Complement component C9 OS=Homo sapiens OX=9606 GN=C9 PE=1 SV=2	75	15	TRUE	FALSE	TRUE	FALSE	TRUE	FALSE	FALSE	6	9	6	0.666667	2.5	0
O75129	sp|O75129|ASTN2_HUMAN Astrotactin-2 OS=Homo sapiens OX=9606 GN=ASTN2 PE=1 SV=2	201	14	TRUE	FALSE	TRUE	FALSE	FALSE	FALSE	FALSE	5	9	8	0.555556	1.75	0
P51793	sp|P51793|CLCN4_HUMAN H(+)/Cl(-) exchange transporter 4 OS=Homo sapiens OX=9606 GN=CLCN4 PE=1 SV=2	91	5	TRUE	TRUE	FALSE	FALSE	FALSE	FALSE	FALSE	2	3	5	0.666667	1	0
Q8NCF0	sp|Q8NCF0|CL18C_HUMAN C-type lectin domain family 18 member C OS=Homo sapiens OX=9606 GN=CLEC18C PE=2 SV=2	53	2	TRUE	TRUE	TRUE	FALSE	FALSE	FALSE	FALSE	1	1	1	1	2	0
Q03692	sp|Q03692|COAA1_HUMAN Collagen alpha-1(X) chain OS=Homo sapiens OX=9606 GN=COL10A1 PE=1 SV=2	51	28	TRUE	TRUE	FALSE	FALSE	FALSE	FALSE	FALSE	15	13	0	1.15385	2	0
O43681	sp|O43681|ASNA_HUMAN ATPase ASNA1 OS=Homo sapiens OX=9606 GN=ASNA1 PE=1 SV=2	36	1	TRUE	FALSE	FALSE	FALSE	FALSE	FALSE	FALSE	0	1	2	0	0.5	0
Q6UXS0	sp|Q6UXS0|CL19A_HUMAN C-type lectin domain family 19 member A OS=Homo sapiens OX=9606 GN=CLEC19A PE=2 SV=1	19	0	TRUE	TRUE	TRUE	FALSE	FALSE	FALSE	FALSE	0	0	0	0	2	0
P14415	sp|P14415|AT1B2_HUMAN Sodium/potassium-transporting ATPase subunit beta-2 OS=Homo sapiens OX=9606 GN=ATP1B2 PE=1 SV=3	29	0	TRUE	FALSE	TRUE	FALSE	FALSE	FALSE	FALSE	0	0	1	0	0	0
Q9NY37	sp|Q9NY37|ASIC5_HUMAN Acid-sensing ion channel 5 OS=Homo sapiens OX=9606 GN=ASIC5 PE=1 SV=1	68	4	TRUE	TRUE	TRUE	FALSE	FALSE	FALSE	FALSE	1	3	2	0.333333	2	0
Q9H2U6	sp|Q9H2U6|CO005_HUMAN Putative uncharacterized protein encoded by LINC00597 OS=Homo sapiens OX=9606 GN=LINC00597 PE=5 SV=1	8	3	FALSE	FALSE	FALSE	FALSE	FALSE	FALSE	FALSE	2	1	0	2	2	0
Q04656	sp|Q04656|ATP7A_HUMAN Copper-transporting ATPase 1 OS=Homo sapiens OX=9606 GN=ATP7A PE=1 SV=4	190	17	TRUE	FALSE	TRUE	FALSE	FALSE	FALSE	FALSE	8	9	50	0.888889	0.34	0
Q8N812	sp|Q8N812|CL076_HUMAN Uncharacterized protein C12orf76 OS=Homo sapiens OX=9606 GN=C12orf76 PE=2 SV=1	13	1	FALSE	FALSE	FALSE	FALSE	FALSE	FALSE	FALSE	0	1	0	0	2	0
Q9HD20	sp|Q9HD20|AT131_HUMAN Manganese-transporting ATPase 13A1 OS=Homo sapiens OX=9606 GN=ATP13A1 PE=1 SV=2	124	5	TRUE	TRUE	TRUE	FALSE	FALSE	FALSE	FALSE	2	3	30	0.666667	0.166667	0
Q8NB49	sp|Q8NB49|AT11C_HUMAN Phospholipid-transporting ATPase IG OS=Homo sapiens OX=9606 GN=ATP11C PE=1 SV=3	136	6	TRUE	TRUE	FALSE	FALSE	FALSE	FALSE	FALSE	3	3	27	1	0.222222	0
Q6ZS10	sp|Q6ZS10|CL17A_HUMAN C-type lectin domain family 17, member A OS=Homo sapiens OX=9606 GN=CLEC17A PE=1 SV=2	47	3	TRUE	TRUE	TRUE	FALSE	TRUE	FALSE	FALSE	1	2	2	0.5	1.5	0
Q9BV87	sp|Q9BV87|CNPD1_HUMAN Protein CNPPD1 OS=Homo sapiens OX=9606 GN=CNPPD1 PE=2 SV=2	56	21	TRUE	TRUE	FALSE	FALSE	FALSE	FALSE	FALSE	8	13	0	0.615385	2	0
Q9UBL3	sp|Q9UBL3|ASH2L_HUMAN Set1/Ash2 histone methyltransferase complex subunit ASH2 OS=Homo sapiens OX=9606 GN=ASH2L PE=1 SV=1	69	16	FALSE	FALSE	FALSE	FALSE	FALSE	FALSE	FALSE	6	10	14	0.6	1.14286	0
Q8IV77	sp|Q8IV77|CNGA4_HUMAN Cyclic nucleotide-gated cation channel alpha-4 OS=Homo sapiens OX=9606 GN=CNGA4 PE=1 SV=3	58	7	TRUE	TRUE	FALSE	FALSE	FALSE	FALSE	FALSE	3	4	4	0.75	1.75	0
Q02246	sp|Q02246|CNTN2_HUMAN Contactin-2 OS=Homo sapiens OX=9606 GN=CNTN2 PE=1 SV=1	152	6	TRUE	FALSE	TRUE	FALSE	FALSE	FALSE	FALSE	3	3	10	1	0.6	0
O43520	sp|O43520|AT8B1_HUMAN Phospholipid-transporting ATPase IC OS=Homo sapiens OX=9606 GN=ATP8B1 PE=1 SV=3	141	2	TRUE	FALSE	FALSE	FALSE	FALSE	FALSE	FALSE	1	1	19	1	0.105263	0
P34972	sp|P34972|CNR2_HUMAN Cannabinoid receptor 2 OS=Homo sapiens OX=9606 GN=CNR2 PE=1 SV=1	42	0	TRUE	FALSE	TRUE	FALSE	TRUE	FALSE	FALSE	0	0	11	0	0	0
Q9UBD9	sp|Q9UBD9|CLCF1_HUMAN Cardiotrophin-like cytokine factor 1 OS=Homo sapiens OX=9606 GN=CLCF1 PE=1 SV=1	22	5	TRUE	FALSE	TRUE	FALSE	FALSE	FALSE	FALSE	4	1	3	4	1.66667	0
P61024	sp|P61024|CKS1_HUMAN Cyclin-dependent kinases regulatory subunit 1 OS=Homo sapiens OX=9606 GN=CKS1B PE=1 SV=1	2	0	FALSE	FALSE	FALSE	FALSE	FALSE	FALSE	FALSE	0	0	9	0	0	0
Q8N7P3	sp|Q8N7P3|CLD22_HUMAN Claudin-22 OS=Homo sapiens OX=9606 GN=CLDN22 PE=2 SV=3	24	1	TRUE	TRUE	FALSE	FALSE	FALSE	FALSE	FALSE	1	0	0	2	2	0
Q8WXK1	sp|Q8WXK1|ASB15_HUMAN Ankyrin repeat and SOCS box protein 15 OS=Homo sapiens OX=9606 GN=ASB15 PE=2 SV=3	49	0	FALSE	FALSE	FALSE	FALSE	FALSE	FALSE	FALSE	0	0	2	0	0	0
P42127	sp|P42127|ASIP_HUMAN Agouti-signaling protein OS=Homo sapiens OX=9606 GN=ASIP PE=1 SV=1	18	6	TRUE	TRUE	TRUE	FALSE	FALSE	FALSE	FALSE	0	6	4	0	1.5	0
Q92485	sp|Q92485|ASM3B_HUMAN Acid sphingomyelinase-like phosphodiesterase 3b OS=Homo sapiens OX=9606 GN=SMPDL3B PE=1 SV=2	47	2	TRUE	TRUE	TRUE	FALSE	FALSE	FALSE	FALSE	0	2	2	0	1	0
Q6XD76	sp|Q6XD76|ASCL4_HUMAN Achaete-scute homolog 4 OS=Homo sapiens OX=9606 GN=ASCL4 PE=1 SV=1	16	11	FALSE	FALSE	FALSE	FALSE	FALSE	FALSE	FALSE	3	8	0	0.375	2	0
Q96M19	sp|Q96M19|CL067_HUMAN Putative transmembrane protein encoded by LINC00477 OS=Homo sapiens OX=9606 GN=LINC00477 PE=5 SV=1	34	7	TRUE	TRUE	TRUE	FALSE	FALSE	FALSE	FALSE	1	6	0	0.166667	2	0
A5D8T8	sp|A5D8T8|CL18A_HUMAN C-type lectin domain family 18 member A OS=Homo sapiens OX=9606 GN=CLEC18A PE=1 SV=3	53	3	TRUE	TRUE	TRUE	FALSE	FALSE	FALSE	FALSE	2	1	2	2	1.5	0
Q9NQ33	sp|Q9NQ33|ASCL3_HUMAN Achaete-scute homolog 3 OS=Homo sapiens OX=9606 GN=ASCL3 PE=2 SV=2	21	17	FALSE	FALSE	FALSE	FALSE	FALSE	FALSE	FALSE	3	14	5	0.214286	3.4	0
P51690	sp|P51690|ARSE_HUMAN Arylsulfatase E OS=Homo sapiens OX=9606 GN=ARSE PE=1 SV=2	64	5	TRUE	TRUE	TRUE	FALSE	FALSE	FALSE	FALSE	3	2	3	1.5	1.66667	0
P56880	sp|P56880|CLD20_HUMAN Claudin-20 OS=Homo sapiens OX=9606 GN=CLDN20 PE=2 SV=1	39	2	TRUE	TRUE	FALSE	FALSE	FALSE	FALSE	FALSE	1	1	0	1	2	0
Q96B67	sp|Q96B67|ARRD3_HUMAN Arrestin domain-containing protein 3 OS=Homo sapiens OX=9606 GN=ARRDC3 PE=1 SV=1	62	10	TRUE	FALSE	FALSE	FALSE	FALSE	FALSE	FALSE	2	8	4	0.25	2.5	0
Q96NS5	sp|Q96NS5|ASB16_HUMAN Ankyrin repeat and SOCS box protein 16 OS=Homo sapiens OX=9606 GN=ASB16 PE=1 SV=2	40	5	FALSE	FALSE	FALSE	FALSE	FALSE	FALSE	FALSE	2	3	3	0.666667	1.66667	0
Q96DZ5	sp|Q96DZ5|CLIP3_HUMAN CAP-Gly domain-containing linker protein 3 OS=Homo sapiens OX=9606 GN=CLIP3 PE=1 SV=3	55	22	TRUE	FALSE	FALSE	FALSE	FALSE	FALSE	FALSE	10	12	11	0.833333	2	0
Q7Z7J9	sp|Q7Z7J9|CK2N1_HUMAN Calcium/calmodulin-dependent protein kinase II inhibitor 1 OS=Homo sapiens OX=9606 GN=CAMK2N1 PE=1 SV=1	4	0	FALSE	FALSE	FALSE	FALSE	FALSE	FALSE	FALSE	0	0	2	0	0	0
P11245	sp|P11245|ARY2_HUMAN Arylamine N-acetyltransferase 2 OS=Homo sapiens OX=9606 GN=NAT2 PE=1 SV=1	38	0	FALSE	FALSE	FALSE	FALSE	FALSE	FALSE	FALSE	0	0	2	0	0	0
Q6ZU45	sp|Q6ZU45|CL20A_HUMAN Putative C-type lectin domain family 20 member A OS=Homo sapiens OX=9606 GN=CLEC20A PE=2 SV=2	81	15	FALSE	FALSE	FALSE	FALSE	FALSE	FALSE	FALSE	7	8	0	0.875	2	0
Q9C0A0	sp|Q9C0A0|CNTP4_HUMAN Contactin-associated protein-like 4 OS=Homo sapiens OX=9606 GN=CNTNAP4 PE=1 SV=3	200	18	TRUE	TRUE	TRUE	FALSE	FALSE	FALSE	FALSE	9	9	8	1	2.25	0
Q92484	sp|Q92484|ASM3A_HUMAN Acid sphingomyelinase-like phosphodiesterase 3a OS=Homo sapiens OX=9606 GN=SMPDL3A PE=1 SV=2	61	3	TRUE	TRUE	TRUE	FALSE	FALSE	FALSE	FALSE	1	2	4	0.5	0.75	0
Q96SZ6	sp|Q96SZ6|CK5P1_HUMAN CDK5 regulatory subunit-associated protein 1 OS=Homo sapiens OX=9606 GN=CDK5RAP1 PE=1 SV=2	81	17	FALSE	FALSE	FALSE	FALSE	FALSE	FALSE	FALSE	4	13	5	0.307692	3.4	0
Q9ULM6	sp|Q9ULM6|CNOT6_HUMAN CCR4-NOT transcription complex subunit 6 OS=Homo sapiens OX=9606 GN=CNOT6 PE=1 SV=2	68	10	FALSE	FALSE	FALSE	FALSE	FALSE	FALSE	FALSE	6	4	9	1.5	1.11111	0
Q9H1I8	sp|Q9H1I8|ASCC2_HUMAN Activating signal cointegrator 1 complex subunit 2 OS=Homo sapiens OX=9606 GN=ASCC2 PE=1 SV=3	69	27	FALSE	FALSE	FALSE	FALSE	FALSE	FALSE	FALSE	14	13	17	1.07692	1.58824	0
O75175	sp|O75175|CNOT3_HUMAN CCR4-NOT transcription complex subunit 3 OS=Homo sapiens OX=9606 GN=CNOT3 PE=1 SV=1	111	81	FALSE	FALSE	FALSE	FALSE	FALSE	FALSE	TRUE	20	61	17	0.327869	4.76471	0
Q8NE01	sp|Q8NE01|CNNM3_HUMAN Metal transporter CNNM3 OS=Homo sapiens OX=9606 GN=CNNM3 PE=1 SV=1	57	6	TRUE	TRUE	TRUE	FALSE	FALSE	FALSE	FALSE	2	4	24	0.5	0.25	0
P0C7U1	sp|P0C7U1|ASA2B_HUMAN Putative inactive neutral ceramidase B OS=Homo sapiens OX=9606 GN=ASAH2B PE=2 SV=1	23	1	TRUE	TRUE	FALSE	FALSE	FALSE	FALSE	FALSE	1	0	2	2	0.5	0
Q9P241	sp|Q9P241|AT10D_HUMAN Probable phospholipid-transporting ATPase VD OS=Homo sapiens OX=9606 GN=ATP10D PE=2 SV=3	175	18	TRUE	TRUE	FALSE	FALSE	FALSE	FALSE	FALSE	4	14	19	0.285714	0.947368	0
P20933	sp|P20933|ASPG_HUMAN N(4)-(beta-N-acetylglucosaminyl)-L-asparaginase OS=Homo sapiens OX=9606 GN=AGA PE=1 SV=2	45	2	TRUE	FALSE	TRUE	FALSE	FALSE	FALSE	FALSE	1	1	3	1	0.666667	0
A6NM45	sp|A6NM45|CLD24_HUMAN Putative claudin-24 OS=Homo sapiens OX=9606 GN=CLDN24 PE=5 SV=2	23	0	TRUE	TRUE	FALSE	FALSE	FALSE	FALSE	FALSE	0	0	0	0	2	0
Q8IZ96	sp|Q8IZ96|CKLF1_HUMAN CKLF-like MARVEL transmembrane domain-containing protein 1 OS=Homo sapiens OX=9606 GN=CMTM1 PE=2 SV=1	21	2	TRUE	FALSE	FALSE	FALSE	FALSE	FALSE	FALSE	1	1	3	1	0.666667	0
Q9UHC6	sp|Q9UHC6|CNTP2_HUMAN Contactin-associated protein-like 2 OS=Homo sapiens OX=9606 GN=CNTNAP2 PE=1 SV=1	189	19	TRUE	TRUE	TRUE	FALSE	FALSE	FALSE	FALSE	6	13	14	0.461538	1.35714	0
Q6UXF7	sp|Q6UXF7|CL18B_HUMAN C-type lectin domain family 18 member B OS=Homo sapiens OX=9606 GN=CLEC18B PE=2 SV=2	57	4	TRUE	TRUE	TRUE	FALSE	FALSE	FALSE	FALSE	2	2	0	1	2	0
Q8NA57	sp|Q8NA57|CL050_HUMAN Uncharacterized protein C12orf50 OS=Homo sapiens OX=9606 GN=C12orf50 PE=1 SV=1	61	27	FALSE	FALSE	FALSE	FALSE	FALSE	FALSE	FALSE	8	19	5	0.421053	5.4	0
A8MTZ7	sp|A8MTZ7|CL071_HUMAN Uncharacterized protein C12orf71 OS=Homo sapiens OX=9606 GN=C12orf71 PE=4 SV=3	44	14	FALSE	FALSE	FALSE	FALSE	FALSE	FALSE	FALSE	3	11	1	0.272727	14	0
Q9BZ76	sp|Q9BZ76|CNTP3_HUMAN Contactin-associated protein-like 3 OS=Homo sapiens OX=9606 GN=CNTNAP3 PE=2 SV=3	191	27	TRUE	TRUE	TRUE	FALSE	FALSE	FALSE	FALSE	11	16	4	0.6875	6.75	0
P98196	sp|P98196|AT11A_HUMAN Probable phospholipid-transporting ATPase IH OS=Homo sapiens OX=9606 GN=ATP11A PE=1 SV=3	127	3	TRUE	TRUE	FALSE	FALSE	FALSE	FALSE	FALSE	1	2	22	0.5	0.136364	0
O94779	sp|O94779|CNTN5_HUMAN Contactin-5 OS=Homo sapiens OX=9606 GN=CNTN5 PE=1 SV=2	184	10	TRUE	TRUE	TRUE	FALSE	FALSE	FALSE	FALSE	3	7	15	0.428571	0.666667	0
Q96LP6	sp|Q96LP6|CL042_HUMAN Uncharacterized protein C12orf42 OS=Homo sapiens OX=9606 GN=C12orf42 PE=2 SV=2	60	32	FALSE	FALSE	FALSE	FALSE	FALSE	FALSE	FALSE	11	21	2	0.52381	16	0
Q69YU5	sp|Q69YU5|CL073_HUMAN Uncharacterized protein C12orf73 OS=Homo sapiens OX=9606 GN=C12orf73 PE=3 SV=2	5	0	TRUE	TRUE	FALSE	FALSE	FALSE	FALSE	FALSE	0	0	1	0	0	0
Q8IZS7	sp|Q8IZS7|CLCL1_HUMAN C-type lectin-like domain family 1 OS=Homo sapiens OX=9606 GN=CLECL1 PE=2 SV=1	28	0	TRUE	TRUE	TRUE	FALSE	FALSE	FALSE	FALSE	0	0	2	0	0	0
P51788	sp|P51788|CLCN2_HUMAN Chloride channel protein 2 OS=Homo sapiens OX=9606 GN=CLCN2 PE=1 SV=2	100	22	TRUE	TRUE	FALSE	FALSE	TRUE	FALSE	FALSE	10	12	19	0.833333	1.15789	0
Q9Y294	sp|Q9Y294|ASF1A_HUMAN Histone chaperone ASF1A OS=Homo sapiens OX=9606 GN=ASF1A PE=1 SV=1	19	4	FALSE	FALSE	FALSE	FALSE	TRUE	FALSE	FALSE	0	4	8	0	0.5	0
P36575	sp|P36575|ARRC_HUMAN Arrestin-C OS=Homo sapiens OX=9606 GN=ARR3 PE=1 SV=2	53	5	FALSE	FALSE	FALSE	FALSE	FALSE	FALSE	FALSE	1	4	0	0.25	2	0
Q96MX0	sp|Q96MX0|CKLF3_HUMAN CKLF-like MARVEL transmembrane domain-containing protein 3 OS=Homo sapiens OX=9606 GN=CMTM3 PE=1 SV=1	23	1	TRUE	FALSE	FALSE	FALSE	FALSE	FALSE	FALSE	0	1	0	0	2	0
P56746	sp|P56746|CLD15_HUMAN Claudin-15 OS=Homo sapiens OX=9606 GN=CLDN15 PE=1 SV=1	29	1	TRUE	TRUE	FALSE	FALSE	FALSE	FALSE	FALSE	0	1	5	0	0.2	0
Q96KA5	sp|Q96KA5|CLP1L_HUMAN Cleft lip and palate transmembrane protein 1-like protein OS=Homo sapiens OX=9606 GN=CLPTM1L PE=1 SV=1	64	1	TRUE	TRUE	TRUE	FALSE	FALSE	FALSE	FALSE	1	0	10	2	0.1	0
G3V211	sp|G3V211|CL079_HUMAN Uncharacterized protein encoded by LINC01619 OS=Homo sapiens OX=9606 GN=LINC01619 PE=5 SV=1	18	2	FALSE	FALSE	FALSE	FALSE	FALSE	FALSE	FALSE	0	2	0	0	2	0
Q9H741	sp|Q9H741|CL049_HUMAN UPF0454 protein C12orf49 OS=Homo sapiens OX=9606 GN=C12orf49 PE=1 SV=1	19	1	TRUE	TRUE	TRUE	FALSE	FALSE	FALSE	FALSE	1	0	0	2	2	0
P17405	sp|P17405|ASM_HUMAN Sphingomyelin phosphodiesterase OS=Homo sapiens OX=9606 GN=SMPD1 PE=1 SV=5	67	6	TRUE	TRUE	TRUE	FALSE	FALSE	FALSE	FALSE	1	5	4	0.2	1.5	0
Q9NQ89	sp|Q9NQ89|CL004_HUMAN Protein C12orf4 OS=Homo sapiens OX=9606 GN=C12orf4 PE=2 SV=1	67	11	FALSE	FALSE	FALSE	FALSE	FALSE	FALSE	FALSE	4	7	5	0.571429	2.2	0
P08243	sp|P08243|ASNS_HUMAN Asparagine synthetase [glutamine-hydrolyzing] OS=Homo sapiens OX=9606 GN=ASNS PE=1 SV=4	49	0	FALSE	FALSE	FALSE	FALSE	FALSE	FALSE	FALSE	0	0	10	0	0	0
Q9H9A5	sp|Q9H9A5|CNO10_HUMAN CCR4-NOT transcription complex subunit 10 OS=Homo sapiens OX=9606 GN=CNOT10 PE=1 SV=1	84	17	FALSE	FALSE	FALSE	FALSE	FALSE	FALSE	FALSE	5	12	5	0.416667	3.4	0
P35523	sp|P35523|CLCN1_HUMAN Chloride channel protein 1 OS=Homo sapiens OX=9606 GN=CLCN1 PE=1 SV=3	121	23	TRUE	TRUE	FALSE	FALSE	FALSE	FALSE	FALSE	10	13	8	0.769231	2.875	0
A8K4G0	sp|A8K4G0|CLM7_HUMAN CMRF35-like molecule 7 OS=Homo sapiens OX=9606 GN=CD300LB PE=1 SV=2	27	7	TRUE	TRUE	FALSE	FALSE	TRUE	FALSE	FALSE	3	4	3	0.75	2.33333	0
P18440	sp|P18440|ARY1_HUMAN Arylamine N-acetyltransferase 1 OS=Homo sapiens OX=9606 GN=NAT1 PE=1 SV=2	30	0	FALSE	FALSE	FALSE	FALSE	FALSE	FALSE	FALSE	0	0	10	0	0	0
A8K7I4	sp|A8K7I4|CLCA1_HUMAN Calcium-activated chloride channel regulator 1 OS=Homo sapiens OX=9606 GN=CLCA1 PE=1 SV=3	137	17	TRUE	TRUE	TRUE	FALSE	FALSE	FALSE	FALSE	9	8	12	1.125	1.41667	0
Q8WWK9	sp|Q8WWK9|CKAP2_HUMAN Cytoskeleton-associated protein 2 OS=Homo sapiens OX=9606 GN=CKAP2 PE=1 SV=1	81	50	FALSE	FALSE	FALSE	FALSE	FALSE	FALSE	TRUE	24	26	46	0.923077	1.08696	0
Q9Y576	sp|Q9Y576|ASB1_HUMAN Ankyrin repeat and SOCS box protein 1 OS=Homo sapiens OX=9606 GN=ASB1 PE=1 SV=1	30	4	FALSE	FALSE	FALSE	FALSE	FALSE	FALSE	FALSE	2	2	1	1	4	0
Q7RTU5	sp|Q7RTU5|ASCL5_HUMAN Achaete-scute homolog 5 OS=Homo sapiens OX=9606 GN=ASCL5 PE=3 SV=2	29	18	FALSE	FALSE	FALSE	FALSE	FALSE	FALSE	FALSE	5	13	0	0.384615	2	0
O95471	sp|O95471|CLD7_HUMAN Claudin-7 OS=Homo sapiens OX=9606 GN=CLDN7 PE=1 SV=4	22	0	TRUE	TRUE	FALSE	FALSE	TRUE	FALSE	FALSE	0	0	8	0	0	0
P98198	sp|P98198|AT8B2_HUMAN Phospholipid-transporting ATPase ID OS=Homo sapiens OX=9606 GN=ATP8B2 PE=1 SV=2	147	7	TRUE	TRUE	FALSE	FALSE	FALSE	FALSE	FALSE	2	5	14	0.4	0.5	0
Q9NX76	sp|Q9NX76|CKLF6_HUMAN CKLF-like MARVEL transmembrane domain-containing protein 6 OS=Homo sapiens OX=9606 GN=CMTM6 PE=1 SV=1	25	2	TRUE	TRUE	FALSE	FALSE	FALSE	FALSE	FALSE	2	0	5	2	0.4	0
Q8N5I9	sp|Q8N5I9|CL045_HUMAN Uncharacterized protein C12orf45 OS=Homo sapiens OX=9606 GN=C12orf45 PE=1 SV=2	24	11	FALSE	FALSE	FALSE	FALSE	FALSE	FALSE	FALSE	3	8	12	0.375	0.916667	0
P56748	sp|P56748|CLD8_HUMAN Claudin-8 OS=Homo sapiens OX=9606 GN=CLDN8 PE=1 SV=1	23	4	TRUE	TRUE	FALSE	FALSE	FALSE	FALSE	FALSE	2	2	8	1	0.5	0
P30622	sp|P30622|CLIP1_HUMAN CAP-Gly domain-containing linker protein 1 OS=Homo sapiens OX=9606 GN=CLIP1 PE=1 SV=2	138	82	FALSE	FALSE	FALSE	FALSE	TRUE	FALSE	FALSE	35	47	76	0.744681	1.07895	0
O60306	sp|O60306|AQR_HUMAN RNA helicase aquarius OS=Homo sapiens OX=9606 GN=AQR PE=1 SV=4	153	36	FALSE	FALSE	FALSE	FALSE	FALSE	FALSE	TRUE	26	10	16	2.6	2.25	0
Q32Q52	sp|Q32Q52|CL074_HUMAN Uncharacterized protein C12orf74 OS=Homo sapiens OX=9606 GN=C12orf74 PE=2 SV=1	31	25	FALSE	FALSE	FALSE	FALSE	FALSE	FALSE	FALSE	10	15	2	0.666667	12.5	0
Q9UBL0	sp|Q9UBL0|ARP21_HUMAN cAMP-regulated phosphoprotein 21 OS=Homo sapiens OX=9606 GN=ARPP21 PE=1 SV=2	124	81	FALSE	FALSE	FALSE	FALSE	TRUE	FALSE	FALSE	27	54	27	0.5	3	0
P32121	sp|P32121|ARRB2_HUMAN Beta-arrestin-2 OS=Homo sapiens OX=9606 GN=ARRB2 PE=1 SV=2	42	6	TRUE	FALSE	FALSE	FALSE	TRUE	FALSE	FALSE	4	2	8	2	0.75	0
Q8TDY4	sp|Q8TDY4|ASAP3_HUMAN Arf-GAP with SH3 domain, ANK repeat and PH domain-containing protein 3 OS=Homo sapiens OX=9606 GN=ASAP3 PE=1 SV=1	115	44	FALSE	FALSE	FALSE	FALSE	FALSE	FALSE	TRUE	10	34	14	0.294118	3.14286	0
Q9NZN8	sp|Q9NZN8|CNOT2_HUMAN CCR4-NOT transcription complex subunit 2 OS=Homo sapiens OX=9606 GN=CNOT2 PE=1 SV=1	57	27	FALSE	FALSE	FALSE	FALSE	FALSE	FALSE	FALSE	10	17	48	0.588235	0.5625	0
Q9UQC9	sp|Q9UQC9|CLCA2_HUMAN Calcium-activated chloride channel regulator 2 OS=Homo sapiens OX=9606 GN=CLCA2 PE=1 SV=2	138	6	TRUE	FALSE	TRUE	FALSE	FALSE	FALSE	FALSE	0	6	6	0	1	0
Q5T6C5	sp|Q5T6C5|AT7L2_HUMAN Ataxin-7-like protein 2 OS=Homo sapiens OX=9606 GN=ATXN7L2 PE=1 SV=1	102	89	FALSE	FALSE	FALSE	FALSE	FALSE	FALSE	FALSE	28	61	11	0.459016	8.09091	0
O43747	sp|O43747|AP1G1_HUMAN AP-1 complex subunit gamma-1 OS=Homo sapiens OX=9606 GN=AP1G1 PE=1 SV=5	111	21	FALSE	FALSE	FALSE	FALSE	FALSE	FALSE	FALSE	13	8	12	1.625	1.75	0
P82251	sp|P82251|BAT1_HUMAN b(0,+)-type amino acid transporter 1 OS=Homo sapiens OX=9606 GN=SLC7A9 PE=1 SV=1	60	1	TRUE	TRUE	FALSE	FALSE	FALSE	FALSE	FALSE	0	1	3	0	0.333333	0
Q6L9W6	sp|Q6L9W6|B4GN3_HUMAN Beta-1,4-N-acetylgalactosaminyltransferase 3 OS=Homo sapiens OX=9606 GN=B4GALNT3 PE=1 SV=2	91	28	TRUE	TRUE	FALSE	FALSE	FALSE	FALSE	FALSE	9	19	8	0.473684	3.5	0
Q9BW66	sp|Q9BW66|CINP_HUMAN Cyclin-dependent kinase 2-interacting protein OS=Homo sapiens OX=9606 GN=CINP PE=1 SV=1	26	4	FALSE	FALSE	FALSE	FALSE	TRUE	FALSE	FALSE	2	2	7	1	0.571429	0
Q8NDY6	sp|Q8NDY6|BHE23_HUMAN Class E basic helix-loop-helix protein 23 OS=Homo sapiens OX=9606 GN=BHLHE23 PE=2 SV=1	17	9	FALSE	FALSE	FALSE	FALSE	FALSE	FALSE	FALSE	2	7	3	0.285714	3	0
Q8NET6	sp|Q8NET6|CHSTD_HUMAN Carbohydrate sulfotransferase 13 OS=Homo sapiens OX=9606 GN=CHST13 PE=1 SV=1	23	6	TRUE	TRUE	TRUE	FALSE	FALSE	FALSE	FALSE	1	5	3	0.2	2	0
Q86VG3	sp|Q86VG3|CK074_HUMAN Uncharacterized protein C11orf74 OS=Homo sapiens OX=9606 GN=C11orf74 PE=1 SV=1	26	8	FALSE	FALSE	FALSE	FALSE	FALSE	FALSE	FALSE	3	5	6	0.6	1.33333	0
Q58HT5	sp|Q58HT5|AWAT1_HUMAN Acyl-CoA wax alcohol acyltransferase 1 OS=Homo sapiens OX=9606 GN=AWAT1 PE=1 SV=1	43	0	TRUE	TRUE	FALSE	FALSE	FALSE	FALSE	FALSE	0	0	0	0	2	0
P0C853	sp|P0C853|BAAS2_HUMAN Putative uncharacterized protein BAALC-AS2 OS=Homo sapiens OX=9606 GN=BAALC-AS2 PE=5 SV=1	18	5	FALSE	FALSE	FALSE	FALSE	FALSE	FALSE	FALSE	1	4	0	0.25	2	0
P49407	sp|P49407|ARRB1_HUMAN Beta-arrestin-1 OS=Homo sapiens OX=9606 GN=ARRB1 PE=1 SV=2	39	2	TRUE	FALSE	FALSE	FALSE	TRUE	FALSE	FALSE	2	0	10	2	0.2	0
Q9H5F2	sp|Q9H5F2|CK001_HUMAN UPF0686 protein C11orf1 OS=Homo sapiens OX=9606 GN=C11orf1 PE=2 SV=1	21	3	FALSE	FALSE	FALSE	FALSE	FALSE	FALSE	FALSE	2	1	3	2	1	0
P08236	sp|P08236|BGLR_HUMAN Beta-glucuronidase OS=Homo sapiens OX=9606 GN=GUSB PE=1 SV=2	80	8	TRUE	TRUE	TRUE	FALSE	FALSE	FALSE	FALSE	6	2	0	3	2	0
P61769	sp|P61769|B2MG_HUMAN Beta-2-microglobulin OS=Homo sapiens OX=9606 GN=B2M PE=1 SV=1	10	0	TRUE	FALSE	TRUE	FALSE	FALSE	FALSE	FALSE	0	0	9	0	0	0
P12107	sp|P12107|COBA1_HUMAN Collagen alpha-1(XI) chain OS=Homo sapiens OX=9606 GN=COL11A1 PE=1 SV=4	130	64	TRUE	TRUE	TRUE	FALSE	FALSE	FALSE	FALSE	32	32	15	1	4.26667	0
Q8N9N5	sp|Q8N9N5|BANP_HUMAN Protein BANP OS=Homo sapiens OX=9606 GN=BANP PE=1 SV=3	61	11	FALSE	FALSE	FALSE	FALSE	FALSE	FALSE	FALSE	2	9	11	0.222222	1	0
Q8N1V8	sp|Q8N1V8|CJ085_HUMAN Uncharacterized protein encoded by LINC01561 OS=Homo sapiens OX=9606 GN=LINC01561 PE=5 SV=1	26	7	FALSE	FALSE	FALSE	FALSE	FALSE	FALSE	FALSE	2	5	0	0.4	2	0
Q14008	sp|Q14008|CKAP5_HUMAN Cytoskeleton-associated protein 5 OS=Homo sapiens OX=9606 GN=CKAP5 PE=1 SV=3	203	67	FALSE	FALSE	FALSE	FALSE	FALSE	FALSE	TRUE	25	42	44	0.595238	1.52273	0
A2RU37	sp|A2RU37|CI170_HUMAN Uncharacterized protein C9orf170 OS=Homo sapiens OX=9606 GN=C9orf170 PE=2 SV=1	16	4	FALSE	FALSE	FALSE	FALSE	FALSE	FALSE	FALSE	0	4	0	0	2	0
Q6ZUV0	sp|Q6ZUV0|BACHL_HUMAN Putative cytosolic acyl coenzyme A thioester hydrolase-like OS=Homo sapiens OX=9606 GN=ACOT7L PE=5 SV=1	38	0	FALSE	FALSE	FALSE	FALSE	FALSE	FALSE	FALSE	0	0	0	0	2	0
Q96FZ5	sp|Q96FZ5|CKLF7_HUMAN CKLF-like MARVEL transmembrane domain-containing protein 7 OS=Homo sapiens OX=9606 GN=CMTM7 PE=2 SV=1	31	1	TRUE	FALSE	FALSE	FALSE	FALSE	FALSE	FALSE	0	1	1	0	1	0
Q9C0K0	sp|Q9C0K0|BC11B_HUMAN B-cell lymphoma/leukemia 11B OS=Homo sapiens OX=9606 GN=BCL11B PE=1 SV=1	56	19	FALSE	FALSE	FALSE	FALSE	FALSE	FALSE	FALSE	4	15	62	0.266667	0.306452	0
P06576	sp|P06576|ATPB_HUMAN ATP synthase subunit beta, mitochondrial OS=Homo sapiens OX=9606 GN=ATP5F1B PE=1 SV=3	33	2	TRUE	FALSE	FALSE	FALSE	FALSE	FALSE	FALSE	1	1	35	1	0.0571429	0
Q8N5U0	sp|Q8N5U0|CK042_HUMAN Uncharacterized protein C11orf42 OS=Homo sapiens OX=9606 GN=C11orf42 PE=2 SV=2	42	10	FALSE	FALSE	FALSE	FALSE	FALSE	FALSE	FALSE	6	4	1	1.5	10	0
Q5VZT2	sp|Q5VZT2|CJ113_HUMAN Putative uncharacterized protein C10orf113 OS=Homo sapiens OX=9606 GN=C10orf113 PE=2 SV=2	16	3	FALSE	FALSE	FALSE	FALSE	FALSE	FALSE	FALSE	1	2	2	0.5	1.5	0
O96024	sp|O96024|B3GT4_HUMAN Beta-1,3-galactosyltransferase 4 OS=Homo sapiens OX=9606 GN=B3GALT4 PE=1 SV=1	39	9	TRUE	TRUE	TRUE	FALSE	FALSE	FALSE	FALSE	4	5	2	0.8	4.5	0
Q8N8P7	sp|Q8N8P7|CK044_HUMAN Uncharacterized protein C11orf44 OS=Homo sapiens OX=9606 GN=C11orf44 PE=2 SV=1	24	3	TRUE	TRUE	FALSE	FALSE	FALSE	FALSE	FALSE	3	0	0	2	2	0
Q5T681	sp|Q5T681|CJ062_HUMAN Uncharacterized protein C10orf62 OS=Homo sapiens OX=9606 GN=C10orf62 PE=1 SV=1	44	24	FALSE	FALSE	FALSE	FALSE	FALSE	FALSE	FALSE	6	18	2	0.333333	12	0
Q8NAA6	sp|Q8NAA6|CO053_HUMAN Uncharacterized protein C15orf53 OS=Homo sapiens OX=9606 GN=C15orf53 PE=2 SV=1	23	6	FALSE	FALSE	FALSE	FALSE	FALSE	FALSE	FALSE	2	4	7	0.5	0.857143	0
E9PRG8	sp|E9PRG8|CK098_HUMAN Uncharacterized protein C11orf98 OS=Homo sapiens OX=9606 GN=C11orf98 PE=4 SV=2	11	8	FALSE	FALSE	FALSE	FALSE	FALSE	FALSE	FALSE	4	4	1	1	8	0
Q99933	sp|Q99933|BAG1_HUMAN BAG family molecular chaperone regulator 1 OS=Homo sapiens OX=9606 GN=BAG1 PE=1 SV=4	42	21	FALSE	FALSE	FALSE	FALSE	FALSE	FALSE	FALSE	12	9	6	1.33333	3.5	0
Q9P2W6	sp|Q9P2W6|CK021_HUMAN Uncharacterized protein C11orf21 OS=Homo sapiens OX=9606 GN=C11orf21 PE=2 SV=1	15	9	FALSE	FALSE	FALSE	FALSE	FALSE	FALSE	FALSE	2	7	0	0.285714	2	0
O95704	sp|O95704|APBB3_HUMAN Amyloid-beta A4 precursor protein-binding family B member 3 OS=Homo sapiens OX=9606 GN=APBB3 PE=1 SV=2	55	10	FALSE	FALSE	FALSE	FALSE	FALSE	FALSE	FALSE	2	8	5	0.25	2	0
Q9H0R1	sp|Q9H0R1|AP5M1_HUMAN AP-5 complex subunit mu-1 OS=Homo sapiens OX=9606 GN=AP5M1 PE=1 SV=2	73	6	FALSE	FALSE	FALSE	FALSE	FALSE	FALSE	FALSE	2	4	6	0.5	1	0
Q9H6J7	sp|Q9H6J7|CK049_HUMAN UPF0705 protein C11orf49 OS=Homo sapiens OX=9606 GN=C11orf49 PE=1 SV=2	35	9	FALSE	FALSE	FALSE	FALSE	FALSE	FALSE	FALSE	3	6	9	0.5	1	0
O43745	sp|O43745|CHP2_HUMAN Calcineurin B homologous protein 2 OS=Homo sapiens OX=9606 GN=CHP2 PE=1 SV=3	18	3	TRUE	FALSE	FALSE	FALSE	FALSE	FALSE	FALSE	0	3	4	0	0.75	0
Q9Y5Z0	sp|Q9Y5Z0|BACE2_HUMAN Beta-secretase 2 OS=Homo sapiens OX=9606 GN=BACE2 PE=1 SV=1	68	8	TRUE	TRUE	TRUE	FALSE	FALSE	FALSE	FALSE	4	4	7	1	1.14286	0
Q8N5I2	sp|Q8N5I2|ARRD1_HUMAN Arrestin domain-containing protein 1 OS=Homo sapiens OX=9606 GN=ARRDC1 PE=1 SV=1	61	20	TRUE	FALSE	FALSE	FALSE	FALSE	FALSE	FALSE	6	14	6	0.428571	3.33333	0
P59998	sp|P59998|ARPC4_HUMAN Actin-related protein 2/3 complex subunit 4 OS=Homo sapiens OX=9606 GN=ARPC4 PE=1 SV=3	13	0	TRUE	FALSE	FALSE	FALSE	FALSE	FALSE	FALSE	0	0	5	0	0	0
Q6E213	sp|Q6E213|AWAT2_HUMAN Acyl-CoA wax alcohol acyltransferase 2 OS=Homo sapiens OX=9606 GN=AWAT2 PE=1 SV=1	44	0	TRUE	TRUE	FALSE	FALSE	FALSE	FALSE	FALSE	0	0	2	0	0	0
Q8NCG5	sp|Q8NCG5|CHST4_HUMAN Carbohydrate sulfotransferase 4 OS=Homo sapiens OX=9606 GN=CHST4 PE=1 SV=2	37	2	TRUE	TRUE	TRUE	FALSE	FALSE	FALSE	FALSE	1	1	7	1	0.285714	0
Q9UPM9	sp|Q9UPM9|B9D1_HUMAN B9 domain-containing protein 1 OS=Homo sapiens OX=9606 GN=B9D1 PE=1 SV=1	29	3	FALSE	FALSE	FALSE	FALSE	FALSE	FALSE	FALSE	1	2	2	0.5	1.5	0
O43286	sp|O43286|B4GT5_HUMAN Beta-1,4-galactosyltransferase 5 OS=Homo sapiens OX=9606 GN=B4GALT5 PE=1 SV=1	34	2	TRUE	TRUE	TRUE	FALSE	FALSE	FALSE	FALSE	1	1	5	1	0.4	0
Q96A22	sp|Q96A22|CK052_HUMAN Uncharacterized protein C11orf52 OS=Homo sapiens OX=9606 GN=C11orf52 PE=1 SV=2	11	4	TRUE	TRUE	FALSE	FALSE	FALSE	FALSE	FALSE	2	2	13	1	0.307692	0
Q13324	sp|Q13324|CRFR2_HUMAN Corticotropin-releasing factor receptor 2 OS=Homo sapiens OX=9606 GN=CRHR2 PE=1 SV=2	45	1	TRUE	TRUE	TRUE	FALSE	FALSE	FALSE	FALSE	0	1	0	0	2	0
Q8NCR3	sp|Q8NCR3|CK065_HUMAN Uncharacterized protein C11orf65 OS=Homo sapiens OX=9606 GN=C11orf65 PE=1 SV=1	36	4	FALSE	FALSE	FALSE	FALSE	FALSE	FALSE	FALSE	2	2	2	1	2	0
Q5T1B0	sp|Q5T1B0|AXDN1_HUMAN Axonemal dynein light chain domain-containing protein 1 OS=Homo sapiens OX=9606 GN=AXDND1 PE=2 SV=1	112	32	FALSE	FALSE	FALSE	FALSE	FALSE	FALSE	TRUE	12	20	8	0.6	4	0
Q96M02	sp|Q96M02|CJ090_HUMAN (E2-independent) E3 ubiquitin-conjugating enzyme FATS OS=Homo sapiens OX=9606 GN=C10orf90 PE=2 SV=2	91	44	FALSE	FALSE	FALSE	FALSE	FALSE	FALSE	FALSE	13	31	14	0.419355	3.14286	0
Q5VYM1	sp|Q5VYM1|CI131_HUMAN Uncharacterized protein C9orf131 OS=Homo sapiens OX=9606 GN=C9orf131 PE=2 SV=3	172	156	FALSE	FALSE	FALSE	FALSE	FALSE	FALSE	TRUE	36	120	7	0.3	22.2857	0
P56817	sp|P56817|BACE1_HUMAN Beta-secretase 1 OS=Homo sapiens OX=9606 GN=BACE1 PE=1 SV=3	54	4	TRUE	FALSE	TRUE	FALSE	TRUE	FALSE	FALSE	3	1	8	3	0.5	0
Q8IXQ3	sp|Q8IXQ3|CI040_HUMAN Uncharacterized protein C9orf40 OS=Homo sapiens OX=9606 GN=C9orf40 PE=1 SV=1	9	2	FALSE	FALSE	FALSE	FALSE	FALSE	FALSE	FALSE	2	0	7	2	0.285714	0
Q6IPW1	sp|Q6IPW1|CK071_HUMAN Uncharacterized protein C11orf71 OS=Homo sapiens OX=9606 GN=C11orf71 PE=2 SV=2	15	6	FALSE	FALSE	FALSE	FALSE	FALSE	FALSE	FALSE	0	6	3	0	2	0
P41182	sp|P41182|BCL6_HUMAN B-cell lymphoma 6 protein OS=Homo sapiens OX=9606 GN=BCL6 PE=1 SV=1	89	31	FALSE	FALSE	FALSE	FALSE	TRUE	FALSE	FALSE	12	19	21	0.631579	1.47619	0
Q8IUL8	sp|Q8IUL8|CILP2_HUMAN Cartilage intermediate layer protein 2 OS=Homo sapiens OX=9606 GN=CILP2 PE=2 SV=2	119	32	TRUE	TRUE	TRUE	FALSE	FALSE	FALSE	FALSE	14	18	8	0.777778	4	0
Q8N326	sp|Q8N326|CJ111_HUMAN Uncharacterized protein C10orf111 OS=Homo sapiens OX=9606 GN=C10orf111 PE=2 SV=1	17	0	TRUE	TRUE	FALSE	FALSE	FALSE	FALSE	FALSE	0	0	1	0	0	0
Q6PI97	sp|Q6PI97|CK088_HUMAN UPF0722 protein C11orf88 OS=Homo sapiens OX=9606 GN=C11orf88 PE=2 SV=2	21	11	FALSE	FALSE	FALSE	FALSE	FALSE	FALSE	FALSE	0	11	5	0	2.2	0
Q7Z7M8	sp|Q7Z7M8|B3GN8_HUMAN UDP-GlcNAc:betaGal beta-1,3-N-acetylglucosaminyltransferase 8 OS=Homo sapiens OX=9606 GN=B3GNT8 PE=1 SV=1	44	15	TRUE	TRUE	TRUE	FALSE	FALSE	FALSE	FALSE	9	6	5	1.5	3	0
P02647	sp|P02647|APOA1_HUMAN Apolipoprotein A-I OS=Homo sapiens OX=9606 GN=APOA1 PE=1 SV=1	19	1	TRUE	FALSE	TRUE	FALSE	TRUE	FALSE	FALSE	0	1	12	0	0.0833333	0
Q9H2M3	sp|Q9H2M3|BHMT2_HUMAN S-methylmethionine--homocysteine S-methyltransferase BHMT2 OS=Homo sapiens OX=9606 GN=BHMT2 PE=1 SV=1	27	0	TRUE	FALSE	FALSE	FALSE	FALSE	FALSE	FALSE	0	0	3	0	0	0
Q8NHY0	sp|Q8NHY0|B4GN2_HUMAN Beta-1,4 N-acetylgalactosaminyltransferase 2 OS=Homo sapiens OX=9606 GN=B4GALNT2 PE=1 SV=2	57	1	TRUE	TRUE	FALSE	FALSE	FALSE	FALSE	FALSE	0	1	7	0	0.142857	0
Q8IWZ6	sp|Q8IWZ6|BBS7_HUMAN Bardet-Biedl syndrome 7 protein OS=Homo sapiens OX=9606 GN=BBS7 PE=1 SV=2	90	1	FALSE	FALSE	FALSE	FALSE	FALSE	FALSE	FALSE	0	1	6	0	0.166667	0
O15144	sp|O15144|ARPC2_HUMAN Actin-related protein 2/3 complex subunit 2 OS=Homo sapiens OX=9606 GN=ARPC2 PE=1 SV=1	29	0	TRUE	FALSE	FALSE	FALSE	FALSE	FALSE	FALSE	0	0	10	0	0	0
O75531	sp|O75531|BAF_HUMAN Barrier-to-autointegration factor OS=Homo sapiens OX=9606 GN=BANF1 PE=1 SV=1	2	0	FALSE	FALSE	FALSE	FALSE	TRUE	FALSE	FALSE	0	0	5	0	0	0
Q9NRG0	sp|Q9NRG0|CHRC1_HUMAN Chromatin accessibility complex protein 1 OS=Homo sapiens OX=9606 GN=CHRAC1 PE=1 SV=1	18	1	FALSE	FALSE	FALSE	FALSE	FALSE	FALSE	FALSE	0	1	1	0	1	0
C9JSJ3	sp|C9JSJ3|BHMG1_HUMAN Basic helix-loop-helix and HMG box domain-containing protein 1 OS=Homo sapiens OX=9606 GN=BHMG1 PE=3 SV=2	110	62	FALSE	FALSE	FALSE	FALSE	FALSE	FALSE	TRUE	17	45	2	0.377778	31	0
Q9C0J1	sp|Q9C0J1|B3GN4_HUMAN N-acetyllactosaminide beta-1,3-N-acetylglucosaminyltransferase 4 OS=Homo sapiens OX=9606 GN=B3GNT4 PE=1 SV=1	33	10	TRUE	TRUE	TRUE	FALSE	FALSE	FALSE	FALSE	3	7	2	0.428571	5	0
Q5T035	sp|Q5T035|CI129_HUMAN Putative uncharacterized protein C9orf129 OS=Homo sapiens OX=9606 GN=C9orf129 PE=4 SV=1	29	8	FALSE	FALSE	FALSE	FALSE	FALSE	FALSE	FALSE	1	7	9	0.142857	0.888889	0
Q9GZX3	sp|Q9GZX3|CHST6_HUMAN Carbohydrate sulfotransferase 6 OS=Homo sapiens OX=9606 GN=CHST6 PE=1 SV=1	47	15	TRUE	TRUE	TRUE	FALSE	FALSE	FALSE	FALSE	6	9	7	0.666667	2.14286	0
P02654	sp|P02654|APOC1_HUMAN Apolipoprotein C-I OS=Homo sapiens OX=9606 GN=APOC1 PE=1 SV=1	12	1	TRUE	FALSE	FALSE	FALSE	FALSE	FALSE	FALSE	0	1	0	0	2	0
Q9UHD4	sp|Q9UHD4|CIDEB_HUMAN Cell death activator CIDE-B OS=Homo sapiens OX=9606 GN=CIDEB PE=1 SV=2	33	5	FALSE	FALSE	FALSE	FALSE	FALSE	FALSE	FALSE	2	3	2	0.666667	2.5	0
Q9H2J1	sp|Q9H2J1|CI037_HUMAN Uncharacterized protein ARRDC1-AS1 OS=Homo sapiens OX=9606 GN=ARRDC1-AS1 PE=2 SV=2	31	9	FALSE	FALSE	FALSE	FALSE	FALSE	FALSE	FALSE	0	9	0	0	2	0
Q9BZZ5	sp|Q9BZZ5|API5_HUMAN Apoptosis inhibitor 5 OS=Homo sapiens OX=9606 GN=API5 PE=1 SV=3	50	5	FALSE	FALSE	FALSE	FALSE	FALSE	FALSE	FALSE	2	3	12	0.666667	0.416667	0
A8K5M9	sp|A8K5M9|CO062_HUMAN Uncharacterized protein C15orf62, mitochondrial OS=Homo sapiens OX=9606 GN=C15orf62 PE=2 SV=1	25	11	FALSE	FALSE	FALSE	FALSE	FALSE	FALSE	FALSE	3	8	5	0.375	2.2	0
Q5TBC7	sp|Q5TBC7|B2L15_HUMAN Bcl-2-like protein 15 OS=Homo sapiens OX=9606 GN=BCL2L15 PE=1 SV=1	21	1	FALSE	FALSE	FALSE	FALSE	FALSE	FALSE	FALSE	0	1	1	0	1	0
A6NJI1	sp|A6NJI1|CK086_HUMAN Uncharacterized protein C11orf86 OS=Homo sapiens OX=9606 GN=C11orf86 PE=4 SV=2	14	7	FALSE	FALSE	FALSE	FALSE	FALSE	FALSE	FALSE	3	4	3	0.75	2.33333	0
Q7Z6K5	sp|Q7Z6K5|ARPIN_HUMAN Arpin OS=Homo sapiens OX=9606 GN=ARPIN PE=1 SV=1	22	2	FALSE	FALSE	FALSE	FALSE	FALSE	FALSE	FALSE	0	2	7	0	0.285714	0
Q9Y6D6	sp|Q9Y6D6|BIG1_HUMAN Brefeldin A-inhibited guanine nucleotide-exchange protein 1 OS=Homo sapiens OX=9606 GN=ARFGEF1 PE=1 SV=2	216	56	FALSE	FALSE	FALSE	FALSE	TRUE	FALSE	TRUE	22	34	47	0.647059	1.19149	0
Q07065	sp|Q07065|CKAP4_HUMAN Cytoskeleton-associated protein 4 OS=Homo sapiens OX=9606 GN=CKAP4 PE=1 SV=2	61	27	TRUE	FALSE	FALSE	FALSE	TRUE	FALSE	FALSE	6	21	29	0.285714	0.931034	0
O14977	sp|O14977|AZIN1_HUMAN Antizyme inhibitor 1 OS=Homo sapiens OX=9606 GN=AZIN1 PE=1 SV=2	53	0	FALSE	FALSE	FALSE	FALSE	FALSE	FALSE	FALSE	0	0	0	0	2	0
Q8N4M7	sp|Q8N4M7|CJ126_HUMAN Putative uncharacterized protein C10orf126 OS=Homo sapiens OX=9606 GN=C10orf126 PE=2 SV=2	19	4	FALSE	FALSE	FALSE	FALSE	FALSE	FALSE	FALSE	1	3	0	0.333333	2	0
Q14011	sp|Q14011|CIRBP_HUMAN Cold-inducible RNA-binding protein OS=Homo sapiens OX=9606 GN=CIRBP PE=1 SV=1	11	2	FALSE	FALSE	FALSE	FALSE	TRUE	FALSE	FALSE	0	2	26	0	0.0769231	0
Q96RK1	sp|Q96RK1|CITE4_HUMAN Cbp/p300-interacting transactivator 4 OS=Homo sapiens OX=9606 GN=CITED4 PE=1 SV=1	14	3	FALSE	FALSE	FALSE	FALSE	FALSE	FALSE	FALSE	2	1	0	2	2	0
Q13829	sp|Q13829|BACD2_HUMAN BTB/POZ domain-containing adapter for CUL3-mediated RhoA degradation protein 2 OS=Homo sapiens OX=9606 GN=TNFAIP1 PE=1 SV=1	39	8	FALSE	FALSE	FALSE	FALSE	TRUE	FALSE	FALSE	2	6	9	0.333333	0.888889	0
P13942	sp|P13942|COBA2_HUMAN Collagen alpha-2(XI) chain OS=Homo sapiens OX=9606 GN=COL11A2 PE=1 SV=5	113	73	TRUE	TRUE	TRUE	FALSE	FALSE	FALSE	FALSE	36	37	13	0.972973	5.61538	0
Q6ZMB0	sp|Q6ZMB0|B3GN6_HUMAN Acetylgalactosaminyl-O-glycosyl-glycoprotein beta-1,3-N-acetylglucosaminyltransferase OS=Homo sapiens OX=9606 GN=B3GNT6 PE=1 SV=2	33	7	TRUE	TRUE	TRUE	FALSE	FALSE	FALSE	FALSE	3	4	1	0.75	7	0
Q8NBR9	sp|Q8NBR9|CK072_HUMAN Uncharacterized protein C11orf72 OS=Homo sapiens OX=9606 GN=C11orf72 PE=2 SV=1	34	6	FALSE	FALSE	FALSE	FALSE	FALSE	FALSE	FALSE	3	3	4	1	1.5	0
Q8NB46	sp|Q8NB46|ANR52_HUMAN Serine/threonine-protein phosphatase 6 regulatory ankyrin repeat subunit C OS=Homo sapiens OX=9606 GN=ANKRD52 PE=1 SV=3	114	2	FALSE	FALSE	FALSE	FALSE	FALSE	FALSE	FALSE	2	0	18	2	0.111111	0
Q9GZN1	sp|Q9GZN1|ARP6_HUMAN Actin-related protein 6 OS=Homo sapiens OX=9606 GN=ACTR6 PE=1 SV=1	39	0	FALSE	FALSE	FALSE	FALSE	FALSE	FALSE	FALSE	0	0	3	0	0	0
Q8IXP5	sp|Q8IXP5|CK053_HUMAN Uncharacterized protein C11orf53 OS=Homo sapiens OX=9606 GN=C11orf53 PE=2 SV=1	46	18	FALSE	FALSE	FALSE	FALSE	FALSE	FALSE	FALSE	6	12	0	0.5	2	0
C9JLR9	sp|C9JLR9|CK095_HUMAN Uncharacterized protein C11orf95 OS=Homo sapiens OX=9606 GN=C11orf95 PE=1 SV=1	58	29	FALSE	FALSE	FALSE	FALSE	FALSE	FALSE	FALSE	1	28	5	0.0357143	5.8	0
Q8WZ69	sp|Q8WZ69|CK040_HUMAN Putative uncharacterized protein C11orf40 OS=Homo sapiens OX=9606 GN=C11orf40 PE=2 SV=1	25	0	FALSE	FALSE	FALSE	FALSE	FALSE	FALSE	FALSE	0	0	2	0	0	0
Q9HCE6	sp|Q9HCE6|ARGAL_HUMAN Rho guanine nucleotide exchange factor 10-like protein OS=Homo sapiens OX=9606 GN=ARHGEF10L PE=1 SV=4	147	41	FALSE	FALSE	FALSE	FALSE	FALSE	FALSE	FALSE	13	28	23	0.464286	1.78261	0
Q96MD7	sp|Q96MD7|CI085_HUMAN Uncharacterized protein C9orf85 OS=Homo sapiens OX=9606 GN=C9orf85 PE=1 SV=1	19	10	FALSE	FALSE	FALSE	FALSE	FALSE	FALSE	FALSE	3	7	4	0.428571	2.5	0
O15382	sp|O15382|BCAT2_HUMAN Branched-chain-amino-acid aminotransferase, mitochondrial OS=Homo sapiens OX=9606 GN=BCAT2 PE=1 SV=2	34	4	FALSE	FALSE	FALSE	FALSE	FALSE	FALSE	FALSE	1	3	1	0.333333	4	0
Q96DZ9	sp|Q96DZ9|CKLF5_HUMAN CKLF-like MARVEL transmembrane domain-containing protein 5 OS=Homo sapiens OX=9606 GN=CMTM5 PE=1 SV=2	26	0	TRUE	FALSE	FALSE	FALSE	FALSE	FALSE	FALSE	0	0	0	0	2	0
Q9NZV1	sp|Q9NZV1|CRIM1_HUMAN Cysteine-rich motor neuron 1 protein OS=Homo sapiens OX=9606 GN=CRIM1 PE=1 SV=1	112	56	TRUE	TRUE	TRUE	FALSE	FALSE	FALSE	FALSE	27	29	12	0.931034	4.66667	0
A6NEK1	sp|A6NEK1|ARRD5_HUMAN Arrestin domain-containing protein 5 OS=Homo sapiens OX=9606 GN=ARRDC5 PE=3 SV=2	59	3	FALSE	FALSE	FALSE	FALSE	FALSE	FALSE	FALSE	2	1	3	2	1	0
P54687	sp|P54687|BCAT1_HUMAN Branched-chain-amino-acid aminotransferase, cytosolic OS=Homo sapiens OX=9606 GN=BCAT1 PE=1 SV=3	45	1	FALSE	FALSE	FALSE	FALSE	FALSE	FALSE	FALSE	1	0	9	2	0.111111	0
Q9GZS9	sp|Q9GZS9|CHST5_HUMAN Carbohydrate sulfotransferase 5 OS=Homo sapiens OX=9606 GN=CHST5 PE=2 SV=3	52	12	TRUE	TRUE	TRUE	FALSE	FALSE	FALSE	FALSE	7	5	4	1.4	3	0
Q9H8K7	sp|Q9H8K7|CJ088_HUMAN Uncharacterized protein C10orf88 OS=Homo sapiens OX=9606 GN=C10orf88 PE=1 SV=2	55	13	FALSE	FALSE	FALSE	FALSE	FALSE	FALSE	FALSE	9	4	14	2.25	0.928571	0
Q5VT79	sp|Q5VT79|AXA81_HUMAN Annexin A8-like protein 1 OS=Homo sapiens OX=9606 GN=ANXA8L1 PE=2 SV=2	45	0	FALSE	FALSE	FALSE	FALSE	FALSE	FALSE	FALSE	0	0	8	0	0	0
Q8WZB0	sp|Q8WZB0|CI130_HUMAN Putative uncharacterized protein encoded by LINC00476 OS=Homo sapiens OX=9606 GN=LINC00476 PE=5 SV=1	20	11	FALSE	FALSE	FALSE	FALSE	FALSE	FALSE	FALSE	5	6	0	0.833333	2	0
P10523	sp|P10523|ARRS_HUMAN S-arrestin OS=Homo sapiens OX=9606 GN=SAG PE=1 SV=3	47	5	FALSE	FALSE	FALSE	FALSE	FALSE	FALSE	FALSE	1	4	13	0.25	0.384615	0
P50238	sp|P50238|CRIP1_HUMAN Cysteine-rich protein 1 OS=Homo sapiens OX=9606 GN=CRIP1 PE=1 SV=3	3	0	FALSE	FALSE	FALSE	FALSE	FALSE	FALSE	FALSE	0	0	7	0	0	0
Q9NPC3	sp|Q9NPC3|CIP1_HUMAN E3 ubiquitin-protein ligase CCNB1IP1 OS=Homo sapiens OX=9606 GN=CCNB1IP1 PE=1 SV=1	38	10	FALSE	FALSE	FALSE	FALSE	TRUE	FALSE	FALSE	1	9	5	0.111111	2	0
P62330	sp|P62330|ARF6_HUMAN ADP-ribosylation factor 6 OS=Homo sapiens OX=9606 GN=ARF6 PE=1 SV=2	17	0	TRUE	FALSE	FALSE	FALSE	FALSE	FALSE	FALSE	0	0	5	0	0	0
O00154	sp|O00154|BACH_HUMAN Cytosolic acyl coenzyme A thioester hydrolase OS=Homo sapiens OX=9606 GN=ACOT7 PE=1 SV=3	41	0	TRUE	FALSE	FALSE	FALSE	FALSE	FALSE	FALSE	0	0	8	0	0	0
O75363	sp|O75363|BCAS1_HUMAN Breast carcinoma-amplified sequence 1 OS=Homo sapiens OX=9606 GN=BCAS1 PE=1 SV=2	78	73	TRUE	FALSE	FALSE	FALSE	FALSE	FALSE	FALSE	35	38	21	0.921053	3.47619	0
Q8N5K1	sp|Q8N5K1|CISD2_HUMAN CDGSH iron-sulfur domain-containing protein 2 OS=Homo sapiens OX=9606 GN=CISD2 PE=1 SV=1	8	0	TRUE	FALSE	FALSE	FALSE	FALSE	FALSE	FALSE	0	0	3	0	0	0
Q96JB5	sp|Q96JB5|CK5P3_HUMAN CDK5 regulatory subunit-associated protein 3 OS=Homo sapiens OX=9606 GN=CDK5RAP3 PE=1 SV=2	46	1	FALSE	FALSE	FALSE	FALSE	TRUE	FALSE	FALSE	1	0	18	2	0.0555556	0
Q8NCH0	sp|Q8NCH0|CHSTE_HUMAN Carbohydrate sulfotransferase 14 OS=Homo sapiens OX=9606 GN=CHST14 PE=1 SV=2	18	4	TRUE	TRUE	TRUE	FALSE	FALSE	FALSE	FALSE	1	3	4	0.333333	1	0
P54107	sp|P54107|CRIS1_HUMAN Cysteine-rich secretory protein 1 OS=Homo sapiens OX=9606 GN=CRISP1 PE=1 SV=1	38	6	TRUE	TRUE	TRUE	FALSE	FALSE	FALSE	FALSE	4	2	0	2	2	0
Q9Y5Z6	sp|Q9Y5Z6|B3GT1_HUMAN Beta-1,3-galactosyltransferase 1 OS=Homo sapiens OX=9606 GN=B3GALT1 PE=1 SV=1	45	7	TRUE	TRUE	TRUE	FALSE	FALSE	FALSE	FALSE	4	3	1	1.33333	7	0
Q9H3H3	sp|Q9H3H3|CK068_HUMAN UPF0696 protein C11orf68 OS=Homo sapiens OX=9606 GN=C11orf68 PE=1 SV=3	25	7	FALSE	FALSE	FALSE	FALSE	FALSE	FALSE	FALSE	3	4	8	0.75	0.875	0
Q9NPZ5	sp|Q9NPZ5|B3GA2_HUMAN Galactosylgalactosylxylosylprotein 3-beta-glucuronosyltransferase 2 OS=Homo sapiens OX=9606 GN=B3GAT2 PE=1 SV=2	33	6	TRUE	TRUE	TRUE	FALSE	FALSE	FALSE	FALSE	3	3	2	1	3	0
Q9UHD1	sp|Q9UHD1|CHRD1_HUMAN Cysteine and histidine-rich domain-containing protein 1 OS=Homo sapiens OX=9606 GN=CHORDC1 PE=1 SV=2	31	8	FALSE	FALSE	FALSE	FALSE	FALSE	FALSE	FALSE	5	3	17	1.66667	0.470588	0
Q9NQ32	sp|Q9NQ32|CK016_HUMAN Uncharacterized protein C11orf16 OS=Homo sapiens OX=9606 GN=C11orf16 PE=2 SV=3	54	23	FALSE	FALSE	FALSE	FALSE	FALSE	FALSE	FALSE	10	13	0	0.769231	2	0
Q13200	sp|Q13200|PSMD2_HUMAN 26S proteasome non-ATPase regulatory subunit 2 OS=Homo sapiens OX=9606 GN=PSMD2 PE=1 SV=3	79	7	TRUE	FALSE	FALSE	FALSE	FALSE	FALSE	FALSE	5	2	26	2.5	0.269231	0
Q9P281	sp|Q9P281|BAHC1_HUMAN BAH and coiled-coil domain-containing protein 1 OS=Homo sapiens OX=9606 GN=BAHCC1 PE=1 SV=4	346	269	FALSE	FALSE	FALSE	FALSE	FALSE	FALSE	TRUE	79	190	31	0.415789	8.67742	0
Q9H0W9	sp|Q9H0W9|CK054_HUMAN Ester hydrolase C11orf54 OS=Homo sapiens OX=9606 GN=C11orf54 PE=1 SV=1	26	0	TRUE	FALSE	FALSE	FALSE	FALSE	FALSE	FALSE	0	0	4	0	0	0
Q5SQS8	sp|Q5SQS8|CJ120_HUMAN Uncharacterized protein C10orf120 OS=Homo sapiens OX=9606 GN=C10orf120 PE=2 SV=1	34	5	FALSE	FALSE	FALSE	FALSE	FALSE	FALSE	FALSE	2	3	2	0.666667	2.5	0
Q8TAL5	sp|Q8TAL5|CI043_HUMAN Uncharacterized protein C9orf43 OS=Homo sapiens OX=9606 GN=C9orf43 PE=1 SV=1	65	25	FALSE	FALSE	FALSE	FALSE	FALSE	FALSE	FALSE	10	15	2	0.666667	12.5	0
Q494W8	sp|Q494W8|CRFM7_HUMAN CHRNA7-FAM7A fusion protein OS=Homo sapiens OX=9606 GN=CHRFAM7A PE=2 SV=1	44	1	TRUE	TRUE	FALSE	FALSE	FALSE	FALSE	FALSE	0	1	0	0	2	0
O75390	sp|O75390|CISY_HUMAN Citrate synthase, mitochondrial OS=Homo sapiens OX=9606 GN=CS PE=1 SV=2	50	2	TRUE	FALSE	FALSE	FALSE	FALSE	FALSE	FALSE	0	2	13	0	0.153846	0
Q8ND07	sp|Q8ND07|BBOF1_HUMAN Basal body-orientation factor 1 OS=Homo sapiens OX=9606 GN=BBOF1 PE=2 SV=3	52	25	FALSE	FALSE	FALSE	FALSE	FALSE	FALSE	FALSE	9	16	3	0.5625	8.33333	0
O95782	sp|O95782|AP2A1_HUMAN AP-2 complex subunit alpha-1 OS=Homo sapiens OX=9606 GN=AP2A1 PE=1 SV=3	88	8	TRUE	FALSE	FALSE	FALSE	FALSE	FALSE	FALSE	1	7	25	0.142857	0.32	0
A6NF34	sp|A6NF34|ANTRL_HUMAN Anthrax toxin receptor-like OS=Homo sapiens OX=9606 GN=ANTXRL PE=3 SV=3	76	15	TRUE	TRUE	FALSE	FALSE	FALSE	FALSE	FALSE	2	13	1	0.153846	15	0
Q3C1V1	sp|Q3C1V1|CK091_HUMAN Uncharacterized protein C11orf91 OS=Homo sapiens OX=9606 GN=C11orf91 PE=2 SV=2	31	14	FALSE	FALSE	FALSE	FALSE	FALSE	FALSE	FALSE	2	12	2	0.166667	7	0
O95429	sp|O95429|BAG4_HUMAN BAG family molecular chaperone regulator 4 OS=Homo sapiens OX=9606 GN=BAG4 PE=1 SV=1	68	55	FALSE	FALSE	FALSE	FALSE	FALSE	FALSE	FALSE	15	40	20	0.375	2.75	0
P34998	sp|P34998|CRFR1_HUMAN Corticotropin-releasing factor receptor 1 OS=Homo sapiens OX=9606 GN=CRHR1 PE=1 SV=1	46	3	TRUE	FALSE	TRUE	FALSE	TRUE	FALSE	FALSE	1	2	7	0.5	0.428571	0
Q9P2E5	sp|Q9P2E5|CHPF2_HUMAN Chondroitin sulfate glucuronyltransferase OS=Homo sapiens OX=9606 GN=CHPF2 PE=2 SV=2	70	5	TRUE	TRUE	TRUE	FALSE	FALSE	FALSE	FALSE	0	5	6	0	0.833333	0
Q8WW14	sp|Q8WW14|CJ082_HUMAN Uncharacterized protein C10orf82 OS=Homo sapiens OX=9606 GN=C10orf82 PE=2 SV=3	29	10	FALSE	FALSE	FALSE	FALSE	FALSE	FALSE	FALSE	2	8	0	0.25	2	0
Q8IYJ2	sp|Q8IYJ2|CJ067_HUMAN Uncharacterized protein C10orf67, mitochondrial OS=Homo sapiens OX=9606 GN=C10orf67 PE=1 SV=3	81	44	FALSE	FALSE	FALSE	FALSE	FALSE	FALSE	TRUE	11	33	1	0.333333	44	0
Q8TAV5	sp|Q8TAV5|CK045_HUMAN Putative uncharacterized protein C11orf45 OS=Homo sapiens OX=9606 GN=C11orf45 PE=2 SV=1	33	13	TRUE	TRUE	TRUE	FALSE	FALSE	FALSE	FALSE	3	10	1	0.3	13	0
O95817	sp|O95817|BAG3_HUMAN BAG family molecular chaperone regulator 3 OS=Homo sapiens OX=9606 GN=BAG3 PE=1 SV=3	48	45	FALSE	FALSE	FALSE	FALSE	FALSE	FALSE	FALSE	21	24	45	0.875	1	0
Q9BZR8	sp|Q9BZR8|B2L14_HUMAN Apoptosis facilitator Bcl-2-like protein 14 OS=Homo sapiens OX=9606 GN=BCL2L14 PE=1 SV=1	43	20	FALSE	FALSE	FALSE	FALSE	TRUE	FALSE	FALSE	5	15	6	0.333333	3.33333	0
Q9BYG0	sp|Q9BYG0|B3GN5_HUMAN Lactosylceramide 1,3-N-acetyl-beta-D-glucosaminyltransferase OS=Homo sapiens OX=9606 GN=B3GNT5 PE=1 SV=1	41	2	TRUE	TRUE	TRUE	FALSE	FALSE	FALSE	FALSE	1	1	0	1	2	0
Q8IZV2	sp|Q8IZV2|CKLF8_HUMAN CKLF-like MARVEL transmembrane domain-containing protein 8 OS=Homo sapiens OX=9606 GN=CMTM8 PE=1 SV=2	27	0	TRUE	FALSE	FALSE	FALSE	FALSE	FALSE	FALSE	0	0	9	0	0	0
Q8WUD6	sp|Q8WUD6|CHPT1_HUMAN Cholinephosphotransferase 1 OS=Homo sapiens OX=9606 GN=CHPT1 PE=1 SV=1	50	0	TRUE	TRUE	FALSE	FALSE	FALSE	FALSE	FALSE	0	0	1	0	0	0
Q9NYF8	sp|Q9NYF8|BCLF1_HUMAN Bcl-2-associated transcription factor 1 OS=Homo sapiens OX=9606 GN=BCLAF1 PE=1 SV=2	72	61	FALSE	FALSE	FALSE	FALSE	FALSE	FALSE	TRUE	12	49	141	0.244898	0.432624	0
Q96N53	sp|Q96N53|CK037_HUMAN Putative uncharacterized protein encoded by LINC00167 OS=Homo sapiens OX=9606 GN=LINC00167 PE=5 SV=1	21	9	FALSE	FALSE	FALSE	FALSE	FALSE	FALSE	FALSE	1	8	0	0.125	2	0
Q9NS84	sp|Q9NS84|CHST7_HUMAN Carbohydrate sulfotransferase 7 OS=Homo sapiens OX=9606 GN=CHST7 PE=1 SV=2	33	10	TRUE	TRUE	TRUE	FALSE	FALSE	FALSE	FALSE	3	7	4	0.428571	2.5	0
Q8TBH0	sp|Q8TBH0|ARRD2_HUMAN Arrestin domain-containing protein 2 OS=Homo sapiens OX=9606 GN=ARRDC2 PE=1 SV=2	46	11	FALSE	FALSE	FALSE	FALSE	FALSE	FALSE	FALSE	2	9	7	0.222222	1.57143	0
Q6NUJ2	sp|Q6NUJ2|CK087_HUMAN Uncharacterized protein C11orf87 OS=Homo sapiens OX=9606 GN=C11orf87 PE=1 SV=2	36	8	TRUE	TRUE	TRUE	FALSE	FALSE	FALSE	FALSE	2	6	0	0.333333	2	0
Q9NZ32	sp|Q9NZ32|ARP10_HUMAN Actin-related protein 10 OS=Homo sapiens OX=9606 GN=ACTR10 PE=1 SV=1	37	2	TRUE	FALSE	FALSE	FALSE	FALSE	FALSE	FALSE	0	2	14	0	0.142857	0
Q8NCT1	sp|Q8NCT1|ARRD4_HUMAN Arrestin domain-containing protein 4 OS=Homo sapiens OX=9606 GN=ARRDC4 PE=1 SV=3	55	8	TRUE	FALSE	FALSE	FALSE	FALSE	FALSE	FALSE	0	8	6	0	1.33333	0
O75752	sp|O75752|B3GL1_HUMAN UDP-GalNAc:beta-1,3-N-acetylgalactosaminyltransferase 1 OS=Homo sapiens OX=9606 GN=B3GALNT1 PE=1 SV=1	38	0	TRUE	TRUE	TRUE	FALSE	FALSE	FALSE	FALSE	0	0	3	0	0	0
P15291	sp|P15291|B4GT1_HUMAN Beta-1,4-galactosyltransferase 1 OS=Homo sapiens OX=9606 GN=B4GALT1 PE=1 SV=5	41	11	TRUE	TRUE	TRUE	FALSE	FALSE	FALSE	FALSE	3	8	5	0.375	2.2	0
Q6UWS5	sp|Q6UWS5|PT117_HUMAN Protein PET117 homolog, mitochondrial OS=Homo sapiens OX=9606 GN=PET117 PE=3 SV=1	9	0	FALSE	FALSE	FALSE	FALSE	FALSE	FALSE	FALSE	0	0	0	0	2	0
Q14761	sp|Q14761|PTCA_HUMAN Protein tyrosine phosphatase receptor type C-associated protein OS=Homo sapiens OX=9606 GN=PTPRCAP PE=1 SV=1	19	0	TRUE	TRUE	FALSE	FALSE	TRUE	FALSE	FALSE	0	0	11	0	0	0
P51665	sp|P51665|PSMD7_HUMAN 26S proteasome non-ATPase regulatory subunit 7 OS=Homo sapiens OX=9606 GN=PSMD7 PE=1 SV=2	24	4	TRUE	FALSE	FALSE	FALSE	FALSE	FALSE	FALSE	2	2	5	1	0.8	0
Q8N3Z0	sp|Q8N3Z0|PRS35_HUMAN Inactive serine protease 35 OS=Homo sapiens OX=9606 GN=PRSS35 PE=1 SV=2	49	14	TRUE	TRUE	TRUE	FALSE	FALSE	FALSE	FALSE	6	8	7	0.75	2	0
Q7RTV5	sp|Q7RTV5|PXL2C_HUMAN Peroxiredoxin-like 2C OS=Homo sapiens OX=9606 GN=PRXL2C PE=2 SV=1	19	3	FALSE	FALSE	FALSE	FALSE	FALSE	FALSE	FALSE	1	2	3	0.5	1	0
Q6S8J3	sp|Q6S8J3|POTEE_HUMAN POTE ankyrin domain family member E OS=Homo sapiens OX=9606 GN=POTEE PE=2 SV=3	109	5	TRUE	TRUE	FALSE	FALSE	FALSE	FALSE	FALSE	1	4	33	0.25	0.151515	0
P46776	sp|P46776|RL27A_HUMAN 60S ribosomal protein L27a OS=Homo sapiens OX=9606 GN=RPL27A PE=1 SV=2	9	0	FALSE	FALSE	FALSE	FALSE	FALSE	FALSE	FALSE	0	0	6	0	0	0
Q8N0Z8	sp|Q8N0Z8|PUSL1_HUMAN tRNA pseudouridine synthase-like 1 OS=Homo sapiens OX=9606 GN=PUSL1 PE=1 SV=1	38	7	FALSE	FALSE	FALSE	FALSE	FALSE	FALSE	FALSE	0	7	3	0	2.33333	0
B2RU33	sp|B2RU33|POTEC_HUMAN POTE ankyrin domain family member C OS=Homo sapiens OX=9606 GN=POTEC PE=2 SV=2	61	1	FALSE	FALSE	FALSE	FALSE	FALSE	FALSE	FALSE	0	1	4	0	0.25	0
Q02127	sp|Q02127|PYRD_HUMAN Dihydroorotate dehydrogenase (quinone), mitochondrial OS=Homo sapiens OX=9606 GN=DHODH PE=1 SV=3	32	1	TRUE	FALSE	FALSE	FALSE	FALSE	FALSE	FALSE	0	1	10	0	0.1	0
Q96PU8	sp|Q96PU8|QKI_HUMAN Protein quaking OS=Homo sapiens OX=9606 GN=QKI PE=1 SV=1	24	13	FALSE	FALSE	FALSE	FALSE	TRUE	FALSE	FALSE	11	2	9	5.5	1.44444	0
O15172	sp|O15172|PSPHL_HUMAN Putative phosphoserine phosphatase-like protein OS=Homo sapiens OX=9606 GN=PSPHP1 PE=5 SV=1	12	4	FALSE	FALSE	FALSE	FALSE	FALSE	FALSE	FALSE	0	4	0	0	2	0
Q32P51	sp|Q32P51|RA1L2_HUMAN Heterogeneous nuclear ribonucleoprotein A1-like 2 OS=Homo sapiens OX=9606 GN=HNRNPA1L2 PE=2 SV=2	32	6	FALSE	FALSE	FALSE	FALSE	FALSE	FALSE	FALSE	0	6	18	0	0.333333	0
Q9NUX5	sp|Q9NUX5|POTE1_HUMAN Protection of telomeres protein 1 OS=Homo sapiens OX=9606 GN=POT1 PE=1 SV=1	95	12	FALSE	FALSE	FALSE	FALSE	FALSE	FALSE	FALSE	4	8	2	0.5	6	0
Q16378	sp|Q16378|PROL4_HUMAN Proline-rich protein 4 OS=Homo sapiens OX=9606 GN=PRR4 PE=1 SV=3	14	7	TRUE	TRUE	FALSE	FALSE	FALSE	FALSE	FALSE	0	7	1	0	7	0
P49768	sp|P49768|PSN1_HUMAN Presenilin-1 OS=Homo sapiens OX=9606 GN=PSEN1 PE=1 SV=1	42	2	TRUE	FALSE	FALSE	FALSE	TRUE	FALSE	FALSE	1	1	22	1	0.0909091	0
O15067	sp|O15067|PUR4_HUMAN Phosphoribosylformylglycinamidine synthase OS=Homo sapiens OX=9606 GN=PFAS PE=1 SV=4	121	2	TRUE	FALSE	FALSE	FALSE	FALSE	FALSE	FALSE	0	2	19	0	0.105263	0
O95825	sp|O95825|QORL1_HUMAN Quinone oxidoreductase-like protein 1 OS=Homo sapiens OX=9606 GN=CRYZL1 PE=1 SV=2	33	1	FALSE	FALSE	FALSE	FALSE	FALSE	FALSE	FALSE	1	0	2	2	0.5	0
P60484	sp|P60484|PTEN_HUMAN Phosphatidylinositol 3,4,5-trisphosphate 3-phosphatase and dual-specificity protein phosphatase PTEN OS=Homo sapiens OX=9606 GN=PTEN PE=1 SV=1	25	5	TRUE	FALSE	FALSE	FALSE	TRUE	FALSE	FALSE	1	4	32	0.25	0.15625	0
Q15262	sp|Q15262|PTPRK_HUMAN Receptor-type tyrosine-protein phosphatase kappa OS=Homo sapiens OX=9606 GN=PTPRK PE=1 SV=2	163	6	TRUE	TRUE	TRUE	FALSE	FALSE	FALSE	FALSE	4	2	19	2	0.315789	0
Q6S5H5	sp|Q6S5H5|POTEG_HUMAN POTE ankyrin domain family member G OS=Homo sapiens OX=9606 GN=POTEG PE=2 SV=5	53	4	FALSE	FALSE	FALSE	FALSE	FALSE	FALSE	FALSE	0	4	10	0	0.4	0
O95456	sp|O95456|PSMG1_HUMAN Proteasome assembly chaperone 1 OS=Homo sapiens OX=9606 GN=PSMG1 PE=1 SV=1	34	6	FALSE	FALSE	FALSE	FALSE	FALSE	FALSE	FALSE	4	2	11	2	0.545455	0
Q6PEW0	sp|Q6PEW0|PRS54_HUMAN Inactive serine protease 54 OS=Homo sapiens OX=9606 GN=PRSS54 PE=2 SV=3	64	17	TRUE	TRUE	TRUE	FALSE	FALSE	FALSE	FALSE	6	11	0	0.545455	2	0
P23469	sp|P23469|PTPRE_HUMAN Receptor-type tyrosine-protein phosphatase epsilon OS=Homo sapiens OX=9606 GN=PTPRE PE=1 SV=1	68	12	TRUE	FALSE	TRUE	FALSE	TRUE	FALSE	FALSE	10	2	9	5	1.33333	0
A6NI47	sp|A6NI47|POTEM_HUMAN Putative POTE ankyrin domain family member M OS=Homo sapiens OX=9606 GN=POTEM PE=3 SV=2	59	3	FALSE	FALSE	FALSE	FALSE	FALSE	FALSE	FALSE	0	3	3	0	1	0
Q16825	sp|Q16825|PTN21_HUMAN Tyrosine-protein phosphatase non-receptor type 21 OS=Homo sapiens OX=9606 GN=PTPN21 PE=1 SV=2	138	60	FALSE	FALSE	FALSE	FALSE	FALSE	FALSE	FALSE	19	41	24	0.463415	2.5	0
P62750	sp|P62750|RL23A_HUMAN 60S ribosomal protein L23a OS=Homo sapiens OX=9606 GN=RPL23A PE=1 SV=1	4	1	TRUE	FALSE	FALSE	FALSE	FALSE	FALSE	FALSE	1	0	11	2	0.0909091	0
Q9NR77	sp|Q9NR77|PXMP2_HUMAN Peroxisomal membrane protein 2 OS=Homo sapiens OX=9606 GN=PXMP2 PE=1 SV=3	10	1	TRUE	FALSE	FALSE	FALSE	FALSE	FALSE	FALSE	0	1	2	0	0.5	0
Q4JDL3	sp|Q4JDL3|PTN20_HUMAN Tyrosine-protein phosphatase non-receptor type 20 OS=Homo sapiens OX=9606 GN=PTPN20 PE=1 SV=1	46	16	FALSE	FALSE	FALSE	FALSE	FALSE	FALSE	FALSE	4	12	9	0.333333	1.77778	0
O14957	sp|O14957|QCR10_HUMAN Cytochrome b-c1 complex subunit 10 OS=Homo sapiens OX=9606 GN=UQCR11 PE=1 SV=1	4	0	TRUE	FALSE	FALSE	FALSE	FALSE	FALSE	FALSE	0	0	0	0	2	0
Q96NR3	sp|Q96NR3|PTHD1_HUMAN Patched domain-containing protein 1 OS=Homo sapiens OX=9606 GN=PTCHD1 PE=2 SV=2	136	7	TRUE	TRUE	TRUE	FALSE	FALSE	FALSE	FALSE	6	1	1	6	7	0
A0A0A6YYL3	sp|A0A0A6YYL3|POTEB_HUMAN POTE ankyrin domain family member B OS=Homo sapiens OX=9606 GN=POTEB PE=1 SV=1	63	0	FALSE	FALSE	FALSE	FALSE	FALSE	FALSE	FALSE	0	0	0	0	2	0
Q9BQG2	sp|Q9BQG2|NUD12_HUMAN Peroxisomal NADH pyrophosphatase NUDT12 OS=Homo sapiens OX=9606 GN=NUDT12 PE=1 SV=1	45	1	FALSE	FALSE	FALSE	FALSE	FALSE	FALSE	FALSE	0	1	3	0	0.333333	0
Q12972	sp|Q12972|PP1R8_HUMAN Nuclear inhibitor of protein phosphatase 1 OS=Homo sapiens OX=9606 GN=PPP1R8 PE=1 SV=2	32	11	FALSE	FALSE	FALSE	FALSE	TRUE	FALSE	FALSE	4	7	11	0.571429	1	0
Q96A99	sp|Q96A99|PTX4_HUMAN Pentraxin-4 OS=Homo sapiens OX=9606 GN=PTX4 PE=2 SV=2	59	16	TRUE	TRUE	TRUE	FALSE	FALSE	FALSE	FALSE	5	11	0	0.454545	2	0
P11216	sp|P11216|PYGB_HUMAN Glycogen phosphorylase, brain form OS=Homo sapiens OX=9606 GN=PYGB PE=1 SV=5	54	0	TRUE	FALSE	FALSE	FALSE	TRUE	FALSE	FALSE	0	0	35	0	0	0
Q9UKA9	sp|Q9UKA9|PTBP2_HUMAN Polypyrimidine tract-binding protein 2 OS=Homo sapiens OX=9606 GN=PTBP2 PE=1 SV=1	59	16	FALSE	FALSE	FALSE	FALSE	FALSE	FALSE	TRUE	8	8	12	1	1.33333	0
P26045	sp|P26045|PTN3_HUMAN Tyrosine-protein phosphatase non-receptor type 3 OS=Homo sapiens OX=9606 GN=PTPN3 PE=1 SV=2	110	32	TRUE	FALSE	FALSE	FALSE	FALSE	FALSE	FALSE	12	20	22	0.6	1.45455	0
P26599	sp|P26599|PTBP1_HUMAN Polypyrimidine tract-binding protein 1 OS=Homo sapiens OX=9606 GN=PTBP1 PE=1 SV=1	42	9	TRUE	FALSE	FALSE	FALSE	FALSE	FALSE	FALSE	2	7	33	0.285714	0.272727	0
Q92530	sp|Q92530|PSMF1_HUMAN Proteasome inhibitor PI31 subunit OS=Homo sapiens OX=9606 GN=PSMF1 PE=1 SV=2	19	4	FALSE	FALSE	FALSE	FALSE	FALSE	FALSE	FALSE	2	2	8	1	0.5	0
Q16401	sp|Q16401|PSMD5_HUMAN 26S proteasome non-ATPase regulatory subunit 5 OS=Homo sapiens OX=9606 GN=PSMD5 PE=1 SV=3	57	0	FALSE	FALSE	FALSE	FALSE	FALSE	FALSE	FALSE	0	0	12	0	0	0
P62714	sp|P62714|PP2AB_HUMAN Serine/threonine-protein phosphatase 2A catalytic subunit beta isoform OS=Homo sapiens OX=9606 GN=PPP2CB PE=1 SV=1	27	1	FALSE	FALSE	FALSE	FALSE	TRUE	FALSE	FALSE	1	0	9	2	0.111111	0
Q9UIG4	sp|Q9UIG4|PS1C2_HUMAN Psoriasis susceptibility 1 candidate gene 2 protein OS=Homo sapiens OX=9606 GN=PSORS1C2 PE=2 SV=2	10	8	TRUE	TRUE	FALSE	FALSE	FALSE	FALSE	FALSE	4	4	0	1	2	0
Q03431	sp|Q03431|PTH1R_HUMAN Parathyroid hormone/parathyroid hormone-related peptide receptor OS=Homo sapiens OX=9606 GN=PTH1R PE=1 SV=1	60	13	TRUE	FALSE	TRUE	FALSE	FALSE	FALSE	FALSE	8	5	21	1.6	0.619048	0
P85299	sp|P85299|PRR5_HUMAN Proline-rich protein 5 OS=Homo sapiens OX=9606 GN=PRR5 PE=1 SV=1	43	14	FALSE	FALSE	FALSE	FALSE	FALSE	FALSE	FALSE	7	7	17	1	0.823529	0
P41222	sp|P41222|PTGDS_HUMAN Prostaglandin-H2 D-isomerase OS=Homo sapiens OX=9606 GN=PTGDS PE=1 SV=1	33	0	TRUE	FALSE	TRUE	TRUE	FALSE	FALSE	FALSE	0	0	4	0	0	0
Q53FA7	sp|Q53FA7|QORX_HUMAN Quinone oxidoreductase PIG3 OS=Homo sapiens OX=9606 GN=TP53I3 PE=1 SV=2	22	0	FALSE	FALSE	FALSE	FALSE	FALSE	FALSE	FALSE	0	0	5	0	0	0
Q9H0J4	sp|Q9H0J4|QRIC2_HUMAN Glutamine-rich protein 2 OS=Homo sapiens OX=9606 GN=QRICH2 PE=1 SV=1	193	150	FALSE	FALSE	FALSE	FALSE	FALSE	FALSE	TRUE	51	99	3	0.515152	50	0
O96011	sp|O96011|PX11B_HUMAN Peroxisomal membrane protein 11B OS=Homo sapiens OX=9606 GN=PEX11B PE=1 SV=1	22	4	TRUE	TRUE	FALSE	FALSE	FALSE	FALSE	FALSE	2	2	6	1	0.666667	0
Q8N2H3	sp|Q8N2H3|PYRD2_HUMAN Pyridine nucleotide-disulfide oxidoreductase domain-containing protein 2 OS=Homo sapiens OX=9606 GN=PYROXD2 PE=1 SV=2	60	2	FALSE	FALSE	FALSE	FALSE	FALSE	FALSE	FALSE	1	1	4	1	0.5	0
Q9HD43	sp|Q9HD43|PTPRH_HUMAN Receptor-type tyrosine-protein phosphatase H OS=Homo sapiens OX=9606 GN=PTPRH PE=1 SV=4	199	22	TRUE	FALSE	TRUE	FALSE	FALSE	FALSE	FALSE	14	8	11	1.75	2	0
Q6S8J7	sp|Q6S8J7|POTEA_HUMAN POTE ankyrin domain family member A OS=Homo sapiens OX=9606 GN=POTEA PE=2 SV=1	51	1	FALSE	FALSE	FALSE	FALSE	FALSE	FALSE	FALSE	1	0	2	2	0.5	0
Q8NFP0	sp|Q8NFP0|PXT1_HUMAN Peroxisomal testis-specific protein 1 OS=Homo sapiens OX=9606 GN=PXT1 PE=2 SV=2	10	3	FALSE	FALSE	FALSE	FALSE	FALSE	FALSE	FALSE	0	3	1	0	3	0
Q8TBF2	sp|Q8TBF2|PXL2B_HUMAN Prostamide/prostaglandin F synthase OS=Homo sapiens OX=9606 GN=PRXL2B PE=1 SV=1	14	2	TRUE	FALSE	FALSE	FALSE	FALSE	FALSE	FALSE	1	1	2	1	1	0
Q8IZ63	sp|Q8IZ63|PRR22_HUMAN Proline-rich protein 22 OS=Homo sapiens OX=9606 GN=PRR22 PE=2 SV=2	35	29	FALSE	FALSE	FALSE	FALSE	FALSE	FALSE	FALSE	11	18	0	0.611111	2	0
Q9Y2R2	sp|Q9Y2R2|PTN22_HUMAN Tyrosine-protein phosphatase non-receptor type 22 OS=Homo sapiens OX=9606 GN=PTPN22 PE=1 SV=2	136	91	FALSE	FALSE	FALSE	FALSE	TRUE	FALSE	TRUE	28	63	20	0.444444	4.55	0
O00487	sp|O00487|PSDE_HUMAN 26S proteasome non-ATPase regulatory subunit 14 OS=Homo sapiens OX=9606 GN=PSMD14 PE=1 SV=1	25	5	TRUE	FALSE	FALSE	FALSE	FALSE	FALSE	FALSE	3	2	6	1.5	0.833333	0
P54829	sp|P54829|PTN5_HUMAN Tyrosine-protein phosphatase non-receptor type 5 OS=Homo sapiens OX=9606 GN=PTPN5 PE=1 SV=4	69	2	TRUE	FALSE	FALSE	FALSE	TRUE	FALSE	FALSE	1	1	6	1	0.333333	0
P07919	sp|P07919|QCR6_HUMAN Cytochrome b-c1 complex subunit 6, mitochondrial OS=Homo sapiens OX=9606 GN=UQCRH PE=1 SV=2	6	2	FALSE	FALSE	FALSE	FALSE	FALSE	FALSE	FALSE	0	2	3	0	0.666667	0
Q9UHX1	sp|Q9UHX1|PUF60_HUMAN Poly(U)-binding-splicing factor PUF60 OS=Homo sapiens OX=9606 GN=PUF60 PE=1 SV=1	46	11	FALSE	FALSE	FALSE	FALSE	FALSE	FALSE	FALSE	6	5	22	1.2	0.5	0
Q96D70	sp|Q96D70|R3HD4_HUMAN R3H domain-containing protein 4 OS=Homo sapiens OX=9606 GN=R3HDM4 PE=1 SV=3	26	7	FALSE	FALSE	FALSE	FALSE	FALSE	FALSE	FALSE	0	7	3	0	2.33333	0
P47914	sp|P47914|RL29_HUMAN 60S ribosomal protein L29 OS=Homo sapiens OX=9606 GN=RPL29 PE=1 SV=2	8	1	FALSE	FALSE	FALSE	FALSE	FALSE	FALSE	FALSE	1	0	7	2	0.142857	0
P55036	sp|P55036|PSMD4_HUMAN 26S proteasome non-ATPase regulatory subunit 4 OS=Homo sapiens OX=9606 GN=PSMD4 PE=1 SV=1	42	9	FALSE	FALSE	FALSE	FALSE	FALSE	FALSE	FALSE	5	4	9	1.25	1	0
P06737	sp|P06737|PYGL_HUMAN Glycogen phosphorylase, liver form OS=Homo sapiens OX=9606 GN=PYGL PE=1 SV=4	57	1	TRUE	FALSE	FALSE	FALSE	TRUE	FALSE	FALSE	0	1	29	0	0.0344828	0
Q96T49	sp|Q96T49|PP16B_HUMAN Protein phosphatase 1 regulatory inhibitor subunit 16B OS=Homo sapiens OX=9606 GN=PPP1R16B PE=1 SV=1	60	10	TRUE	FALSE	FALSE	FALSE	TRUE	FALSE	FALSE	5	5	14	1	0.714286	0
P0C025	sp|P0C025|NUD17_HUMAN Nucleoside diphosphate-linked moiety X motif 17 OS=Homo sapiens OX=9606 GN=NUDT17 PE=1 SV=2	35	5	FALSE	FALSE	FALSE	FALSE	FALSE	FALSE	FALSE	1	4	2	0.25	2.5	0
Q2KHR3	sp|Q2KHR3|QSER1_HUMAN Glutamine and serine-rich protein 1 OS=Homo sapiens OX=9606 GN=QSER1 PE=1 SV=3	340	315	FALSE	FALSE	FALSE	FALSE	FALSE	FALSE	TRUE	111	204	56	0.544118	5.625	0
P03891	sp|P03891|NU2M_HUMAN NADH-ubiquinone oxidoreductase chain 2 OS=Homo sapiens OX=9606 GN=MT-ND2 PE=1 SV=2	70	0	TRUE	FALSE	FALSE	FALSE	FALSE	FALSE	FALSE	0	0	2	0	0	0
Q9NRX3	sp|Q9NRX3|NUA4L_HUMAN NADH dehydrogenase [ubiquinone] 1 alpha subcomplex subunit 4-like 2 OS=Homo sapiens OX=9606 GN=NDUFA4L2 PE=3 SV=1	5	0	FALSE	FALSE	FALSE	FALSE	FALSE	FALSE	FALSE	0	0	2	0	0	0
Q6ZVK8	sp|Q6ZVK8|NUD18_HUMAN 8-oxo-dGDP phosphatase NUDT18 OS=Homo sapiens OX=9606 GN=NUDT18 PE=1 SV=3	31	4	FALSE	FALSE	FALSE	FALSE	FALSE	FALSE	FALSE	0	4	2	0	2	0
Q8WU10	sp|Q8WU10|PYRD1_HUMAN Pyridine nucleotide-disulfide oxidoreductase domain-containing protein 1 OS=Homo sapiens OX=9606 GN=PYROXD1 PE=1 SV=1	57	5	FALSE	FALSE	FALSE	FALSE	FALSE	FALSE	FALSE	4	1	3	4	1.66667	0
Q9UHV8	sp|Q9UHV8|PP13_HUMAN Galactoside-binding soluble lectin 13 OS=Homo sapiens OX=9606 GN=LGALS13 PE=1 SV=1	16	0	FALSE	FALSE	FALSE	FALSE	FALSE	FALSE	FALSE	0	0	0	0	2	0
Q92626	sp|Q92626|PXDN_HUMAN Peroxidasin homolog OS=Homo sapiens OX=9606 GN=PXDN PE=1 SV=2	188	31	TRUE	TRUE	TRUE	FALSE	FALSE	FALSE	FALSE	10	21	13	0.47619	2.38462	0
P26022	sp|P26022|PTX3_HUMAN Pentraxin-related protein PTX3 OS=Homo sapiens OX=9606 GN=PTX3 PE=1 SV=3	40	5	TRUE	FALSE	TRUE	FALSE	FALSE	FALSE	FALSE	3	2	2	1.5	2.5	0
O60285	sp|O60285|NUAK1_HUMAN NUAK family SNF1-like kinase 1 OS=Homo sapiens OX=9606 GN=NUAK1 PE=1 SV=1	81	42	FALSE	FALSE	FALSE	FALSE	TRUE	FALSE	FALSE	11	31	20	0.354839	2.1	0
P11908	sp|P11908|PRPS2_HUMAN Ribose-phosphate pyrophosphokinase 2 OS=Homo sapiens OX=9606 GN=PRPS2 PE=1 SV=2	29	0	FALSE	FALSE	FALSE	FALSE	FALSE	FALSE	FALSE	0	0	11	0	0	0
Q8TBN0	sp|Q8TBN0|R3GEF_HUMAN Guanine nucleotide exchange factor for Rab-3A OS=Homo sapiens OX=9606 GN=RAB3IL1 PE=1 SV=1	44	15	FALSE	FALSE	FALSE	FALSE	FALSE	FALSE	FALSE	8	7	12	1.14286	1.25	0
A5A3E0	sp|A5A3E0|POTEF_HUMAN POTE ankyrin domain family member F OS=Homo sapiens OX=9606 GN=POTEF PE=1 SV=2	113	7	TRUE	FALSE	FALSE	FALSE	FALSE	FALSE	FALSE	2	5	32	0.4	0.21875	0
A2A3K4	sp|A2A3K4|PTPC1_HUMAN Protein tyrosine phosphatase domain-containing protein 1 OS=Homo sapiens OX=9606 GN=PTPDC1 PE=1 SV=1	73	21	FALSE	FALSE	FALSE	FALSE	FALSE	FALSE	FALSE	6	15	17	0.4	1.23529	0
P11686	sp|P11686|PSPC_HUMAN Pulmonary surfactant-associated protein C OS=Homo sapiens OX=9606 GN=SFTPC PE=1 SV=2	21	1	TRUE	TRUE	FALSE	FALSE	FALSE	FALSE	FALSE	0	1	2	0	0.5	0
Q6ZRP7	sp|Q6ZRP7|QSOX2_HUMAN Sulfhydryl oxidase 2 OS=Homo sapiens OX=9606 GN=QSOX2 PE=1 SV=3	74	15	TRUE	FALSE	TRUE	FALSE	FALSE	FALSE	FALSE	7	8	7	0.875	2.14286	0
Q15435	sp|Q15435|PP1R7_HUMAN Protein phosphatase 1 regulatory subunit 7 OS=Homo sapiens OX=9606 GN=PPP1R7 PE=1 SV=1	26	2	TRUE	FALSE	FALSE	FALSE	FALSE	FALSE	FALSE	1	1	11	1	0.181818	0
O60927	sp|O60927|PP1RB_HUMAN E3 ubiquitin-protein ligase PPP1R11 OS=Homo sapiens OX=9606 GN=PPP1R11 PE=1 SV=1	14	10	FALSE	FALSE	FALSE	FALSE	FALSE	FALSE	FALSE	8	2	12	4	0.833333	0
Q86YR6	sp|Q86YR6|POTED_HUMAN POTE ankyrin domain family member D OS=Homo sapiens OX=9606 GN=POTED PE=2 SV=2	59	0	TRUE	TRUE	FALSE	FALSE	FALSE	FALSE	FALSE	0	0	9	0	0	0
Q5TGL8	sp|Q5TGL8|PXDC1_HUMAN PX domain-containing protein 1 OS=Homo sapiens OX=9606 GN=PXDC1 PE=2 SV=3	27	4	FALSE	FALSE	FALSE	FALSE	FALSE	FALSE	FALSE	1	3	2	0.333333	2	0
P30520	sp|P30520|PURA2_HUMAN Adenylosuccinate synthetase isozyme 2 OS=Homo sapiens OX=9606 GN=ADSS PE=1 SV=3	35	3	TRUE	FALSE	FALSE	FALSE	FALSE	FALSE	FALSE	1	2	8	0.5	0.375	0
P0CG39	sp|P0CG39|POTEJ_HUMAN POTE ankyrin domain family member J OS=Homo sapiens OX=9606 GN=POTEJ PE=3 SV=1	110	3	TRUE	TRUE	FALSE	FALSE	FALSE	FALSE	FALSE	0	3	27	0	0.111111	0
Q8IYP2	sp|Q8IYP2|PRS58_HUMAN Serine protease 58 OS=Homo sapiens OX=9606 GN=PRSS58 PE=2 SV=1	26	0	TRUE	TRUE	TRUE	FALSE	FALSE	FALSE	FALSE	0	0	2	0	0	0
P06454	sp|P06454|PTMA_HUMAN Prothymosin alpha OS=Homo sapiens OX=9606 GN=PTMA PE=1 SV=2	3	3	FALSE	FALSE	FALSE	FALSE	FALSE	FALSE	FALSE	2	1	7	2	0.428571	0
P61254	sp|P61254|RL26_HUMAN 60S ribosomal protein L26 OS=Homo sapiens OX=9606 GN=RPL26 PE=1 SV=1	6	1	TRUE	FALSE	FALSE	FALSE	FALSE	FALSE	FALSE	0	1	9	0	0.111111	0
P62899	sp|P62899|RL31_HUMAN 60S ribosomal protein L31 OS=Homo sapiens OX=9606 GN=RPL31 PE=1 SV=1	4	0	TRUE	FALSE	FALSE	FALSE	FALSE	FALSE	FALSE	0	0	11	0	0	0
Q8IVD9	sp|Q8IVD9|NUDC3_HUMAN NudC domain-containing protein 3 OS=Homo sapiens OX=9606 GN=NUDCD3 PE=1 SV=3	26	5	FALSE	FALSE	FALSE	FALSE	FALSE	FALSE	FALSE	3	2	7	1.5	0.714286	0
Q9NZH5	sp|Q9NZH5|PTTG2_HUMAN Securin-2 OS=Homo sapiens OX=9606 GN=PTTG2 PE=2 SV=2	25	14	FALSE	FALSE	FALSE	FALSE	FALSE	FALSE	FALSE	9	5	6	1.8	2.33333	0
P18433	sp|P18433|PTPRA_HUMAN Receptor-type tyrosine-protein phosphatase alpha OS=Homo sapiens OX=9606 GN=PTPRA PE=1 SV=3	111	12	TRUE	TRUE	TRUE	FALSE	TRUE	FALSE	FALSE	4	8	17	0.5	0.705882	0
Q92786	sp|Q92786|PROX1_HUMAN Prospero homeobox protein 1 OS=Homo sapiens OX=9606 GN=PROX1 PE=1 SV=2	96	41	FALSE	FALSE	FALSE	FALSE	FALSE	FALSE	FALSE	15	26	17	0.576923	2.41176	0
Q6PGN9	sp|Q6PGN9|PSRC1_HUMAN Proline/serine-rich coiled-coil protein 1 OS=Homo sapiens OX=9606 GN=PSRC1 PE=1 SV=1	37	34	FALSE	FALSE	FALSE	FALSE	TRUE	FALSE	FALSE	10	24	31	0.416667	1.09677	0
Q56P42	sp|Q56P42|PYDC2_HUMAN Pyrin domain-containing protein 2 OS=Homo sapiens OX=9606 GN=PYDC2 PE=1 SV=1	15	3	FALSE	FALSE	FALSE	FALSE	FALSE	FALSE	FALSE	2	1	0	2	2	0
P0CG38	sp|P0CG38|POTEI_HUMAN POTE ankyrin domain family member I OS=Homo sapiens OX=9606 GN=POTEI PE=3 SV=1	115	7	TRUE	TRUE	FALSE	FALSE	FALSE	FALSE	FALSE	1	6	30	0.166667	0.233333	0
Q9BZE2	sp|Q9BZE2|PUS3_HUMAN tRNA pseudouridine(38/39) synthase OS=Homo sapiens OX=9606 GN=PUS3 PE=1 SV=3	40	6	FALSE	FALSE	FALSE	FALSE	FALSE	FALSE	FALSE	3	3	11	1	0.545455	0
I3L0S3	sp|I3L0S3|PYAS1_HUMAN Putative uncharacterized protein PYCARD-AS1 OS=Homo sapiens OX=9606 GN=PYCARD-AS1 PE=5 SV=1	17	9	FALSE	FALSE	FALSE	FALSE	FALSE	FALSE	FALSE	2	7	3	0.285714	3	0
Q96I34	sp|Q96I34|PP16A_HUMAN Protein phosphatase 1 regulatory subunit 16A OS=Homo sapiens OX=9606 GN=PPP1R16A PE=1 SV=1	41	10	TRUE	TRUE	FALSE	FALSE	FALSE	FALSE	FALSE	5	5	10	1	1	0
Q04671	sp|Q04671|P_HUMAN P protein OS=Homo sapiens OX=9606 GN=OCA2 PE=1 SV=2	101	3	TRUE	FALSE	TRUE	FALSE	FALSE	FALSE	FALSE	1	2	2	0.5	1.5	0
A6NEY8	sp|A6NEY8|PRXD1_HUMAN Putative prolyl-tRNA synthetase associated domain-containing protein 1 OS=Homo sapiens OX=9606 GN=PRORSD1P PE=5 SV=3	13	0	FALSE	FALSE	FALSE	FALSE	FALSE	FALSE	FALSE	0	0	0	0	2	0
P07225	sp|P07225|PROS_HUMAN Vitamin K-dependent protein S OS=Homo sapiens OX=9606 GN=PROS1 PE=1 SV=1	80	11	TRUE	TRUE	TRUE	FALSE	FALSE	FALSE	FALSE	4	7	5	0.571429	2.2	0
P23470	sp|P23470|PTPRG_HUMAN Receptor-type tyrosine-protein phosphatase gamma OS=Homo sapiens OX=9606 GN=PTPRG PE=1 SV=4	214	63	TRUE	TRUE	TRUE	FALSE	FALSE	FALSE	FALSE	27	36	20	0.75	3.15	0
Q7Z5A4	sp|Q7Z5A4|PRS42_HUMAN Serine protease 42 OS=Homo sapiens OX=9606 GN=PRSS42 PE=2 SV=1	40	7	TRUE	FALSE	TRUE	FALSE	FALSE	FALSE	FALSE	3	4	0	0.75	2	0
Q5T6V5	sp|Q5T6V5|QSPP_HUMAN Queuosine salvage protein OS=Homo sapiens OX=9606 GN=C9orf64 PE=1 SV=1	33	1	FALSE	FALSE	FALSE	FALSE	FALSE	FALSE	FALSE	0	1	3	0	0.333333	0
O43395	sp|O43395|PRPF3_HUMAN U4/U6 small nuclear ribonucleoprotein Prp3 OS=Homo sapiens OX=9606 GN=PRPF3 PE=1 SV=2	57	28	FALSE	FALSE	FALSE	FALSE	FALSE	FALSE	FALSE	12	16	21	0.75	1.33333	0
Q96HA9	sp|Q96HA9|PX11C_HUMAN Peroxisomal membrane protein 11C OS=Homo sapiens OX=9606 GN=PEX11G PE=1 SV=1	28	0	TRUE	TRUE	FALSE	FALSE	FALSE	FALSE	FALSE	0	0	7	0	0	0
Q9Y3T6	sp|Q9Y3T6|R3HC1_HUMAN R3H and coiled-coil domain-containing protein 1 OS=Homo sapiens OX=9606 GN=R3HCC1 PE=1 SV=3	41	14	FALSE	FALSE	FALSE	FALSE	FALSE	FALSE	FALSE	4	10	9	0.4	1.55556	0
Q9BRX8	sp|Q9BRX8|PXL2A_HUMAN Peroxiredoxin-like 2A OS=Homo sapiens OX=9606 GN=PRXL2A PE=1 SV=3	16	0	TRUE	FALSE	FALSE	FALSE	FALSE	FALSE	FALSE	0	0	3	0	0	0
Q6S545	sp|Q6S545|POTEH_HUMAN POTE ankyrin domain family member H OS=Homo sapiens OX=9606 GN=POTEH PE=2 SV=3	63	3	FALSE	FALSE	FALSE	FALSE	FALSE	FALSE	FALSE	0	3	6	0	0.5	0
Q8NFP7	sp|Q8NFP7|NUD10_HUMAN Diphosphoinositol polyphosphate phosphohydrolase 3-alpha OS=Homo sapiens OX=9606 GN=NUDT10 PE=1 SV=1	11	0	FALSE	FALSE	FALSE	FALSE	FALSE	FALSE	FALSE	0	0	8	0	0	0
E9PB15	sp|E9PB15|PTG3L_HUMAN Putative protein PTGES3L OS=Homo sapiens OX=9606 GN=PTGES3L PE=5 SV=1	14	2	FALSE	FALSE	FALSE	FALSE	FALSE	FALSE	FALSE	1	1	2	1	1	0
Q6GMV3	sp|Q6GMV3|PTRD1_HUMAN Putative peptidyl-tRNA hydrolase PTRHD1 OS=Homo sapiens OX=9606 GN=PTRHD1 PE=1 SV=1	10	1	FALSE	FALSE	FALSE	FALSE	FALSE	FALSE	FALSE	1	0	0	2	2	0
Q13882	sp|Q13882|PTK6_HUMAN Protein-tyrosine kinase 6 OS=Homo sapiens OX=9606 GN=PTK6 PE=1 SV=1	38	1	FALSE	FALSE	FALSE	FALSE	TRUE	FALSE	FALSE	0	1	13	0	0.0769231	0
P27708	sp|P27708|PYR1_HUMAN CAD protein OS=Homo sapiens OX=9606 GN=CAD PE=1 SV=3	230	8	TRUE	FALSE	FALSE	FALSE	TRUE	FALSE	FALSE	3	5	55	0.6	0.145455	0
Q3KNS1	sp|Q3KNS1|PTHD3_HUMAN Patched domain-containing protein 3 OS=Homo sapiens OX=9606 GN=PTCHD3 PE=1 SV=3	92	12	TRUE	TRUE	TRUE	FALSE	FALSE	FALSE	FALSE	4	8	12	0.5	1	0
O43490	sp|O43490|PROM1_HUMAN Prominin-1 OS=Homo sapiens OX=9606 GN=PROM1 PE=1 SV=1	111	12	TRUE	TRUE	TRUE	FALSE	FALSE	FALSE	FALSE	6	6	13	1	0.923077	0
Q08257	sp|Q08257|QOR_HUMAN Quinone oxidoreductase OS=Homo sapiens OX=9606 GN=CRYZ PE=1 SV=1	26	0	TRUE	FALSE	FALSE	FALSE	FALSE	FALSE	FALSE	0	0	15	0	0	0
P36873	sp|P36873|PP1G_HUMAN Serine/threonine-protein phosphatase PP1-gamma catalytic subunit OS=Homo sapiens OX=9606 GN=PPP1CC PE=1 SV=1	17	1	FALSE	FALSE	FALSE	FALSE	TRUE	FALSE	FALSE	1	0	11	2	0.0909091	0
Q96QC0	sp|Q96QC0|PP1RA_HUMAN Serine/threonine-protein phosphatase 1 regulatory subunit 10 OS=Homo sapiens OX=9606 GN=PPP1R10 PE=1 SV=1	64	42	FALSE	FALSE	FALSE	FALSE	TRUE	FALSE	FALSE	16	26	36	0.615385	1.16667	0
P53801	sp|P53801|PTTG_HUMAN Pituitary tumor-transforming gene 1 protein-interacting protein OS=Homo sapiens OX=9606 GN=PTTG1IP PE=1 SV=1	16	1	TRUE	FALSE	TRUE	FALSE	FALSE	FALSE	FALSE	0	1	3	0	0.333333	0
Q9NXS2	sp|Q9NXS2|QPCTL_HUMAN Glutaminyl-peptide cyclotransferase-like protein OS=Homo sapiens OX=9606 GN=QPCTL PE=1 SV=2	39	5	TRUE	TRUE	FALSE	FALSE	FALSE	FALSE	FALSE	4	1	2	4	2.5	0
Q8N142	sp|Q8N142|PURA1_HUMAN Adenylosuccinate synthetase isozyme 1 OS=Homo sapiens OX=9606 GN=ADSSL1 PE=1 SV=1	40	4	FALSE	FALSE	FALSE	FALSE	FALSE	FALSE	FALSE	2	2	6	1	0.666667	0
P14927	sp|P14927|QCR7_HUMAN Cytochrome b-c1 complex subunit 7 OS=Homo sapiens OX=9606 GN=UQCRB PE=1 SV=2	1	0	FALSE	FALSE	FALSE	FALSE	FALSE	FALSE	FALSE	0	0	8	0	0	0
P31939	sp|P31939|PUR9_HUMAN Bifunctional purine biosynthesis protein PURH OS=Homo sapiens OX=9606 GN=ATIC PE=1 SV=3	45	1	TRUE	FALSE	FALSE	FALSE	FALSE	FALSE	FALSE	0	1	34	0	0.0294118	0
Q9UNX3	sp|Q9UNX3|RL26L_HUMAN 60S ribosomal protein L26-like 1 OS=Homo sapiens OX=9606 GN=RPL26L1 PE=1 SV=1	6	1	TRUE	FALSE	FALSE	FALSE	FALSE	FALSE	FALSE	0	1	8	0	0.125	0
Q9UDW1	sp|Q9UDW1|QCR9_HUMAN Cytochrome b-c1 complex subunit 9 OS=Homo sapiens OX=9606 GN=UQCR10 PE=1 SV=3	8	0	TRUE	FALSE	FALSE	FALSE	FALSE	FALSE	FALSE	0	0	1	0	0	0
Q9BWN1	sp|Q9BWN1|PRR14_HUMAN Proline-rich protein 14 OS=Homo sapiens OX=9606 GN=PRR14 PE=1 SV=1	76	71	FALSE	FALSE	FALSE	FALSE	FALSE	FALSE	TRUE	32	39	19	0.820513	3.73684	0
Q03393	sp|Q03393|PTPS_HUMAN 6-pyruvoyl tetrahydrobiopterin synthase OS=Homo sapiens OX=9606 GN=PTS PE=1 SV=1	12	0	FALSE	FALSE	FALSE	FALSE	TRUE	FALSE	FALSE	0	0	3	0	0	0
Q99460	sp|Q99460|PSMD1_HUMAN 26S proteasome non-ATPase regulatory subunit 1 OS=Homo sapiens OX=9606 GN=PSMD1 PE=1 SV=2	84	8	TRUE	FALSE	FALSE	FALSE	FALSE	FALSE	FALSE	4	4	26	1	0.307692	0
P29350	sp|P29350|PTN6_HUMAN Tyrosine-protein phosphatase non-receptor type 6 OS=Homo sapiens OX=9606 GN=PTPN6 PE=1 SV=1	50	3	TRUE	FALSE	FALSE	FALSE	TRUE	FALSE	FALSE	1	2	41	0.5	0.0731707	0
Q08209	sp|Q08209|PP2BA_HUMAN Serine/threonine-protein phosphatase 2B catalytic subunit alpha isoform OS=Homo sapiens OX=9606 GN=PPP3CA PE=1 SV=1	53	11	TRUE	FALSE	FALSE	FALSE	FALSE	FALSE	FALSE	7	4	12	1.75	0.916667	0
Q9BVG9	sp|Q9BVG9|PTSS2_HUMAN Phosphatidylserine synthase 2 OS=Homo sapiens OX=9606 GN=PTDSS2 PE=1 SV=1	45	1	TRUE	TRUE	TRUE	FALSE	FALSE	FALSE	FALSE	1	0	9	2	0.111111	0
Q9H0K6	sp|Q9H0K6|PUS7L_HUMAN Pseudouridylate synthase 7 homolog-like protein OS=Homo sapiens OX=9606 GN=PUS7L PE=1 SV=1	64	4	FALSE	FALSE	FALSE	FALSE	FALSE	FALSE	FALSE	3	1	11	3	0.363636	0
Q12913	sp|Q12913|PTPRJ_HUMAN Receptor-type tyrosine-protein phosphatase eta OS=Homo sapiens OX=9606 GN=PTPRJ PE=1 SV=3	241	14	TRUE	FALSE	TRUE	FALSE	FALSE	FALSE	FALSE	6	8	18	0.75	0.777778	0
Q9Y6I8	sp|Q9Y6I8|PXMP4_HUMAN Peroxisomal membrane protein 4 OS=Homo sapiens OX=9606 GN=PXMP4 PE=1 SV=3	21	0	TRUE	TRUE	TRUE	FALSE	FALSE	FALSE	FALSE	0	0	0	0	2	0
Q92729	sp|Q92729|PTPRU_HUMAN Receptor-type tyrosine-protein phosphatase U OS=Homo sapiens OX=9606 GN=PTPRU PE=1 SV=2	174	4	TRUE	TRUE	TRUE	FALSE	TRUE	FALSE	FALSE	2	2	15	1	0.266667	0
Q9NZH4	sp|Q9NZH4|PTTG3_HUMAN Putative pituitary tumor-transforming gene 3 protein OS=Homo sapiens OX=9606 GN=PTTG3P PE=5 SV=1	25	14	FALSE	FALSE	FALSE	FALSE	FALSE	FALSE	FALSE	7	7	5	1	2.8	0
A1KZ92	sp|A1KZ92|PXDNL_HUMAN Peroxidasin-like protein OS=Homo sapiens OX=9606 GN=PXDNL PE=1 SV=3	182	32	TRUE	FALSE	TRUE	FALSE	TRUE	FALSE	FALSE	14	18	6	0.777778	5.33333	0
P23942	sp|P23942|PRPH2_HUMAN Peripherin-2 OS=Homo sapiens OX=9606 GN=PRPH2 PE=1 SV=1	39	0	TRUE	TRUE	TRUE	FALSE	FALSE	FALSE	FALSE	0	0	2	0	0	0
P23467	sp|P23467|PTPRB_HUMAN Receptor-type tyrosine-protein phosphatase beta OS=Homo sapiens OX=9606 GN=PTPRB PE=1 SV=3	314	33	TRUE	TRUE	TRUE	FALSE	FALSE	FALSE	FALSE	10	23	36	0.434783	0.916667	0
O14522	sp|O14522|PTPRT_HUMAN Receptor-type tyrosine-protein phosphatase T OS=Homo sapiens OX=9606 GN=PTPRT PE=1 SV=6	179	27	TRUE	TRUE	TRUE	FALSE	FALSE	FALSE	FALSE	15	12	16	1.25	1.6875	0
Q6PJE2	sp|Q6PJE2|POZP3_HUMAN POM121 and ZP3 fusion protein OS=Homo sapiens OX=9606 GN=POMZP3 PE=2 SV=4	30	11	TRUE	TRUE	FALSE	FALSE	FALSE	FALSE	FALSE	2	9	5	0.222222	2.2	0
Q6ZW05	sp|Q6ZW05|PTHD4_HUMAN Patched domain-containing protein 4 OS=Homo sapiens OX=9606 GN=PTCHD4 PE=2 SV=3	124	7	TRUE	TRUE	TRUE	FALSE	FALSE	FALSE	FALSE	3	4	4	0.75	1.75	0
P0DN77	sp|P0DN77|OPSG2_HUMAN Medium-wave-sensitive opsin 2 OS=Homo sapiens OX=9606 GN=OPN1MW2 PE=3 SV=1	53	7	TRUE	TRUE	TRUE	FALSE	TRUE	FALSE	FALSE	3	4	0	0.75	2	0
P39877	sp|P39877|PA2G5_HUMAN Calcium-dependent phospholipase A2 OS=Homo sapiens OX=9606 GN=PLA2G5 PE=1 SV=1	11	0	TRUE	FALSE	FALSE	FALSE	FALSE	FALSE	FALSE	0	0	0	0	2	0
P47712	sp|P47712|PA24A_HUMAN Cytosolic phospholipase A2 OS=Homo sapiens OX=9606 GN=PLA2G4A PE=1 SV=2	78	2	FALSE	FALSE	FALSE	FALSE	TRUE	FALSE	FALSE	1	1	30	1	0.0666667	0
Q5R387	sp|Q5R387|PA2GC_HUMAN Putative inactive group IIC secretory phospholipase A2 OS=Homo sapiens OX=9606 GN=PLA2G2C PE=3 SV=3	22	5	TRUE	TRUE	FALSE	FALSE	FALSE	FALSE	FALSE	0	5	0	0	2	0
Q9NVE7	sp|Q9NVE7|PANK4_HUMAN Pantothenate kinase 4 OS=Homo sapiens OX=9606 GN=PANK4 PE=1 SV=1	79	11	FALSE	FALSE	FALSE	FALSE	FALSE	FALSE	FALSE	1	10	9	0.1	1.22222	0
O14832	sp|O14832|PAHX_HUMAN Phytanoyl-CoA dioxygenase, peroxisomal OS=Homo sapiens OX=9606 GN=PHYH PE=1 SV=1	31	9	FALSE	FALSE	FALSE	FALSE	FALSE	FALSE	FALSE	3	6	6	0.5	1.5	0
Q8TEZ7	sp|Q8TEZ7|PAQR8_HUMAN Membrane progestin receptor beta OS=Homo sapiens OX=9606 GN=PAQR8 PE=2 SV=1	42	0	TRUE	TRUE	FALSE	FALSE	FALSE	FALSE	FALSE	0	0	1	0	0	0
Q8NH50	sp|Q8NH50|OR8K5_HUMAN Olfactory receptor 8K5 OS=Homo sapiens OX=9606 GN=OR8K5 PE=3 SV=1	40	0	TRUE	TRUE	TRUE	FALSE	FALSE	FALSE	FALSE	0	0	1	0	0	0
Q9H074	sp|Q9H074|PAIP1_HUMAN Polyadenylate-binding protein-interacting protein 1 OS=Homo sapiens OX=9606 GN=PAIP1 PE=1 SV=1	46	15	FALSE	FALSE	FALSE	FALSE	FALSE	FALSE	FALSE	5	10	14	0.5	1.07143	0
P13674	sp|P13674|P4HA1_HUMAN Prolyl 4-hydroxylase subunit alpha-1 OS=Homo sapiens OX=9606 GN=P4HA1 PE=1 SV=2	55	6	FALSE	FALSE	TRUE	FALSE	FALSE	FALSE	FALSE	3	3	7	1	0.857143	0
O00330	sp|O00330|ODPX_HUMAN Pyruvate dehydrogenase protein X component, mitochondrial OS=Homo sapiens OX=9606 GN=PDHX PE=1 SV=3	53	16	FALSE	FALSE	FALSE	FALSE	FALSE	FALSE	TRUE	9	7	14	1.28571	1.14286	0
P10515	sp|P10515|ODP2_HUMAN Dihydrolipoyllysine-residue acetyltransferase component of pyruvate dehydrogenase complex, mitochondrial OS=Homo sapiens OX=9606 GN=DLAT PE=1 SV=3	73	33	FALSE	FALSE	FALSE	FALSE	FALSE	FALSE	FALSE	19	14	16	1.35714	2.0625	0
O95989	sp|O95989|NUDT3_HUMAN Diphosphoinositol polyphosphate phosphohydrolase 1 OS=Homo sapiens OX=9606 GN=NUDT3 PE=1 SV=1	23	5	FALSE	FALSE	FALSE	FALSE	FALSE	FALSE	FALSE	2	3	3	0.666667	1.66667	0
Q8NBR0	sp|Q8NBR0|P5I13_HUMAN Tumor protein p53-inducible protein 13 OS=Homo sapiens OX=9606 GN=TP53I13 PE=2 SV=1	52	27	TRUE	FALSE	FALSE	FALSE	FALSE	FALSE	FALSE	6	21	5	0.285714	5.4	0
Q96RC9	sp|Q96RC9|OR8B4_HUMAN Olfactory receptor 8B4 OS=Homo sapiens OX=9606 GN=OR8B4 PE=2 SV=2	54	0	TRUE	TRUE	TRUE	FALSE	FALSE	FALSE	FALSE	0	0	0	0	2	0
Q8NGE9	sp|Q8NGE9|OR9Q2_HUMAN Olfactory receptor 9Q2 OS=Homo sapiens OX=9606 GN=OR9Q2 PE=2 SV=1	47	0	TRUE	TRUE	TRUE	FALSE	FALSE	FALSE	FALSE	0	0	0	0	2	0
Q99567	sp|Q99567|NUP88_HUMAN Nuclear pore complex protein Nup88 OS=Homo sapiens OX=9606 GN=NUP88 PE=1 SV=2	59	7	FALSE	FALSE	FALSE	FALSE	FALSE	FALSE	FALSE	2	5	31	0.4	0.225806	0
Q9BSG0	sp|Q9BSG0|PADC1_HUMAN Protease-associated domain-containing protein 1 OS=Homo sapiens OX=9606 GN=PRADC1 PE=1 SV=1	19	0	TRUE	TRUE	TRUE	FALSE	FALSE	FALSE	FALSE	0	0	0	0	2	0
Q8N7B6	sp|Q8N7B6|PACRL_HUMAN PACRG-like protein OS=Homo sapiens OX=9606 GN=PACRGL PE=1 SV=2	37	10	FALSE	FALSE	FALSE	FALSE	FALSE	FALSE	FALSE	3	7	6	0.428571	1.66667	0
Q5XG87	sp|Q5XG87|PAPD7_HUMAN Terminal nucleotidyltransferase 4A OS=Homo sapiens OX=9606 GN=TENT4A PE=1 SV=3	126	93	FALSE	FALSE	FALSE	FALSE	FALSE	FALSE	TRUE	29	64	10	0.453125	9.3	0
Q96A73	sp|Q96A73|P33MX_HUMAN Putative monooxygenase p33MONOX OS=Homo sapiens OX=9606 GN=KIAA1191 PE=1 SV=1	39	13	FALSE	FALSE	FALSE	FALSE	FALSE	FALSE	FALSE	4	9	16	0.444444	0.8125	0
Q15743	sp|Q15743|OGR1_HUMAN Ovarian cancer G-protein coupled receptor 1 OS=Homo sapiens OX=9606 GN=GPR68 PE=1 SV=1	40	3	TRUE	TRUE	TRUE	FALSE	FALSE	FALSE	FALSE	3	0	6	2	0.5	0
Q9H0J9	sp|Q9H0J9|PAR12_HUMAN Protein mono-ADP-ribosyltransferase PARP12 OS=Homo sapiens OX=9606 GN=PARP12 PE=1 SV=1	93	30	FALSE	FALSE	FALSE	FALSE	FALSE	FALSE	FALSE	11	19	10	0.578947	3	0
Q8NGQ5	sp|Q8NGQ5|OR9Q1_HUMAN Olfactory receptor 9Q1 OS=Homo sapiens OX=9606 GN=OR9Q1 PE=2 SV=1	42	0	TRUE	TRUE	TRUE	FALSE	FALSE	FALSE	FALSE	0	0	2	0	0	0
Q9UP65	sp|Q9UP65|PA24C_HUMAN Cytosolic phospholipase A2 gamma OS=Homo sapiens OX=9606 GN=PLA2G4C PE=1 SV=2	67	11	FALSE	FALSE	FALSE	FALSE	FALSE	FALSE	FALSE	5	6	2	0.833333	5.5	0
P05120	sp|P05120|PAI2_HUMAN Plasminogen activator inhibitor 2 OS=Homo sapiens OX=9606 GN=SERPINB2 PE=1 SV=2	48	2	TRUE	FALSE	TRUE	FALSE	FALSE	FALSE	FALSE	0	2	7	0	0.285714	0
P0CB38	sp|P0CB38|PAB4L_HUMAN Polyadenylate-binding protein 4-like OS=Homo sapiens OX=9606 GN=PABPC4L PE=2 SV=1	42	2	FALSE	FALSE	FALSE	FALSE	FALSE	FALSE	FALSE	0	2	1	0	2	0
P32322	sp|P32322|P5CR1_HUMAN Pyrroline-5-carboxylate reductase 1, mitochondrial OS=Homo sapiens OX=9606 GN=PYCR1 PE=1 SV=2	34	2	FALSE	FALSE	FALSE	FALSE	FALSE	FALSE	FALSE	0	2	9	0	0.222222	0
Q96RI0	sp|Q96RI0|PAR4_HUMAN Proteinase-activated receptor 4 OS=Homo sapiens OX=9606 GN=F2RL3 PE=1 SV=3	46	6	TRUE	FALSE	TRUE	FALSE	FALSE	FALSE	FALSE	1	5	3	0.2	2	0
P12694	sp|P12694|ODBA_HUMAN 2-oxoisovalerate dehydrogenase subunit alpha, mitochondrial OS=Homo sapiens OX=9606 GN=BCKDHA PE=1 SV=2	31	3	FALSE	FALSE	FALSE	FALSE	FALSE	FALSE	FALSE	0	3	15	0	0.2	0
Q8NGG8	sp|Q8NGG8|OR8B3_HUMAN Olfactory receptor 8B3 OS=Homo sapiens OX=9606 GN=OR8B3 PE=3 SV=3	49	0	TRUE	TRUE	TRUE	FALSE	FALSE	FALSE	FALSE	0	0	0	0	2	0
Q86XP0	sp|Q86XP0|PA24D_HUMAN Cytosolic phospholipase A2 delta OS=Homo sapiens OX=9606 GN=PLA2G4D PE=1 SV=2	107	18	FALSE	FALSE	FALSE	FALSE	FALSE	FALSE	FALSE	6	12	9	0.5	2	0
Q6TGC4	sp|Q6TGC4|PADI6_HUMAN Protein-arginine deiminase type-6 OS=Homo sapiens OX=9606 GN=PADI6 PE=1 SV=3	84	2	FALSE	FALSE	FALSE	FALSE	TRUE	FALSE	FALSE	0	2	4	0	0.5	0
Q86VP3	sp|Q86VP3|PACS2_HUMAN Phosphofurin acidic cluster sorting protein 2 OS=Homo sapiens OX=9606 GN=PACS2 PE=1 SV=3	123	38	FALSE	FALSE	FALSE	FALSE	FALSE	FALSE	FALSE	13	25	25	0.52	1.52	0
P34982	sp|P34982|OR1D2_HUMAN Olfactory receptor 1D2 OS=Homo sapiens OX=9606 GN=OR1D2 PE=1 SV=2	45	0	TRUE	TRUE	TRUE	FALSE	FALSE	FALSE	FALSE	0	0	2	0	0	0
Q8NCC3	sp|Q8NCC3|PAG15_HUMAN Group XV phospholipase A2 OS=Homo sapiens OX=9606 GN=PLA2G15 PE=1 SV=2	42	3	TRUE	TRUE	TRUE	FALSE	FALSE	FALSE	FALSE	1	2	2	0.5	1.5	0
Q8NH09	sp|Q8NH09|OR8S1_HUMAN Olfactory receptor 8S1 OS=Homo sapiens OX=9606 GN=OR8S1 PE=3 SV=2	55	2	TRUE	TRUE	TRUE	FALSE	FALSE	FALSE	FALSE	1	1	1	1	2	0
O15294	sp|O15294|OGT1_HUMAN UDP-N-acetylglucosamine--peptide N-acetylglucosaminyltransferase 110 kDa subunit OS=Homo sapiens OX=9606 GN=OGT PE=1 SV=3	84	8	TRUE	FALSE	FALSE	FALSE	TRUE	FALSE	FALSE	6	2	13	3	0.615385	0
P68402	sp|P68402|PA1B2_HUMAN Platelet-activating factor acetylhydrolase IB subunit beta OS=Homo sapiens OX=9606 GN=PAFAH1B2 PE=1 SV=1	14	0	TRUE	FALSE	FALSE	FALSE	FALSE	FALSE	FALSE	0	0	4	0	0	0
Q8N5Y8	sp|Q8N5Y8|PAR16_HUMAN Protein mono-ADP-ribosyltransferase PARP16 OS=Homo sapiens OX=9606 GN=PARP16 PE=1 SV=2	40	1	TRUE	FALSE	FALSE	FALSE	FALSE	FALSE	FALSE	0	1	3	0	0.333333	0
Q68DD2	sp|Q68DD2|PA24F_HUMAN Cytosolic phospholipase A2 zeta OS=Homo sapiens OX=9606 GN=PLA2G4F PE=2 SV=3	97	10	FALSE	FALSE	FALSE	FALSE	FALSE	FALSE	FALSE	8	2	7	4	1.42857	0
Q9NQN1	sp|Q9NQN1|OR2S1_HUMAN Olfactory receptor 2S2 OS=Homo sapiens OX=9606 GN=OR2S2 PE=2 SV=2	45	0	TRUE	TRUE	TRUE	FALSE	FALSE	FALSE	FALSE	0	0	2	0	0	0
Q96M98	sp|Q96M98|PACRG_HUMAN Parkin coregulated gene protein OS=Homo sapiens OX=9606 GN=PACRG PE=1 SV=2	24	7	FALSE	FALSE	FALSE	FALSE	FALSE	FALSE	FALSE	4	3	3	1.33333	2.33333	0
Q7Z2X7	sp|Q7Z2X7|PAGE2_HUMAN P antigen family member 2 OS=Homo sapiens OX=9606 GN=PAGE2 PE=1 SV=1	6	4	FALSE	FALSE	FALSE	FALSE	FALSE	FALSE	FALSE	3	1	6	3	0.666667	0
Q86WK9	sp|Q86WK9|PAQR7_HUMAN Membrane progestin receptor alpha OS=Homo sapiens OX=9606 GN=PAQR7 PE=2 SV=1	36	0	TRUE	TRUE	FALSE	FALSE	FALSE	FALSE	FALSE	0	0	1	0	0	0
O75781	sp|O75781|PALM_HUMAN Paralemmin-1 OS=Homo sapiens OX=9606 GN=PALM PE=1 SV=2	41	20	TRUE	FALSE	FALSE	FALSE	FALSE	FALSE	FALSE	14	6	18	2.33333	1.11111	0
Q15391	sp|Q15391|P2Y14_HUMAN P2Y purinoceptor 14 OS=Homo sapiens OX=9606 GN=P2RY14 PE=2 SV=1	49	4	TRUE	TRUE	TRUE	FALSE	FALSE	FALSE	FALSE	2	2	3	1	1.33333	0
P41586	sp|P41586|PACR_HUMAN Pituitary adenylate cyclase-activating polypeptide type I receptor OS=Homo sapiens OX=9606 GN=ADCYAP1R1 PE=1 SV=1	59	2	TRUE	FALSE	TRUE	FALSE	FALSE	FALSE	FALSE	0	2	5	0	0.4	0
Q99572	sp|Q99572|P2RX7_HUMAN P2X purinoceptor 7 OS=Homo sapiens OX=9606 GN=P2RX7 PE=1 SV=4	72	10	TRUE	FALSE	TRUE	FALSE	TRUE	FALSE	FALSE	3	7	5	0.428571	2	0
Q9UPN7	sp|Q9UPN7|PP6R1_HUMAN Serine/threonine-protein phosphatase 6 regulatory subunit 1 OS=Homo sapiens OX=9606 GN=PPP6R1 PE=1 SV=5	101	41	FALSE	FALSE	FALSE	FALSE	FALSE	FALSE	FALSE	18	23	24	0.782609	1.70833	0
P04000	sp|P04000|OPSR_HUMAN Long-wave-sensitive opsin 1 OS=Homo sapiens OX=9606 GN=OPN1LW PE=1 SV=1	55	7	TRUE	FALSE	TRUE	FALSE	TRUE	FALSE	FALSE	3	4	0	0.75	2	0
Q96RB7	sp|Q96RB7|OR5MB_HUMAN Olfactory receptor 5M11 OS=Homo sapiens OX=9606 GN=OR5M11 PE=2 SV=2	50	0	TRUE	TRUE	TRUE	FALSE	FALSE	FALSE	FALSE	0	0	3	0	0	0
Q5JQF8	sp|Q5JQF8|PAP1M_HUMAN Polyadenylate-binding protein 1-like 2 OS=Homo sapiens OX=9606 GN=PABPC1L2A PE=2 SV=1	16	3	TRUE	TRUE	FALSE	FALSE	FALSE	FALSE	FALSE	1	2	7	0.5	0.428571	0
Q8TCG2	sp|Q8TCG2|P4K2B_HUMAN Phosphatidylinositol 4-kinase type 2-beta OS=Homo sapiens OX=9606 GN=PI4K2B PE=1 SV=1	38	10	FALSE	FALSE	FALSE	FALSE	FALSE	FALSE	FALSE	1	9	10	0.111111	1	0
Q15004	sp|Q15004|PAF15_HUMAN PCNA-associated factor OS=Homo sapiens OX=9606 GN=PCLAF PE=1 SV=1	9	8	FALSE	FALSE	FALSE	FALSE	FALSE	FALSE	FALSE	2	6	11	0.333333	0.727273	0
P0DN37	sp|P0DN37|PAL4G_HUMAN Peptidyl-prolyl cis-trans isomerase A-like 4G OS=Homo sapiens OX=9606 GN=PPIAL4G PE=3 SV=1	16	0	FALSE	FALSE	FALSE	FALSE	FALSE	FALSE	FALSE	0	0	6	0	0	0
Q9Y5N6	sp|Q9Y5N6|ORC6_HUMAN Origin recognition complex subunit 6 OS=Homo sapiens OX=9606 GN=ORC6 PE=1 SV=1	25	1	FALSE	FALSE	FALSE	FALSE	FALSE	FALSE	FALSE	0	1	8	0	0.125	0
P47900	sp|P47900|P2RY1_HUMAN P2Y purinoceptor 1 OS=Homo sapiens OX=9606 GN=P2RY1 PE=1 SV=1	51	2	TRUE	FALSE	TRUE	FALSE	FALSE	FALSE	FALSE	1	1	7	1	0.285714	0
Q9H361	sp|Q9H361|PABP3_HUMAN Polyadenylate-binding protein 3 OS=Homo sapiens OX=9606 GN=PABPC3 PE=1 SV=2	63	16	TRUE	FALSE	FALSE	FALSE	FALSE	FALSE	FALSE	7	9	21	0.777778	0.761905	0
Q14980	sp|Q14980|NUMA1_HUMAN Nuclear mitotic apparatus protein 1 OS=Homo sapiens OX=9606 GN=NUMA1 PE=1 SV=2	144	95	TRUE	FALSE	FALSE	FALSE	TRUE	FALSE	FALSE	42	53	125	0.792453	0.76	0
Q9Y6R0	sp|Q9Y6R0|NUMBL_HUMAN Numb-like protein OS=Homo sapiens OX=9606 GN=NUMBL PE=1 SV=1	56	39	FALSE	FALSE	FALSE	FALSE	FALSE	FALSE	FALSE	18	21	16	0.857143	2.4375	0
Q5QFB9	sp|Q5QFB9|PAPAS_HUMAN Protein PAPPAS OS=Homo sapiens OX=9606 GN=PAPPA-AS1 PE=5 SV=1	11	0	TRUE	TRUE	FALSE	FALSE	FALSE	FALSE	FALSE	0	0	0	0	2	0
Q8NGA0	sp|Q8NGA0|OR7G1_HUMAN Olfactory receptor 7G1 OS=Homo sapiens OX=9606 GN=OR7G1 PE=3 SV=2	49	0	TRUE	TRUE	TRUE	FALSE	FALSE	FALSE	FALSE	0	0	0	0	2	0
Q9BRQ5	sp|Q9BRQ5|ORAI3_HUMAN Protein orai-3 OS=Homo sapiens OX=9606 GN=ORAI3 PE=1 SV=2	37	13	TRUE	TRUE	FALSE	FALSE	FALSE	FALSE	FALSE	3	10	5	0.3	2.6	0
P01298	sp|P01298|PAHO_HUMAN Pancreatic prohormone OS=Homo sapiens OX=9606 GN=PPY PE=1 SV=1	9	3	TRUE	FALSE	FALSE	FALSE	FALSE	FALSE	FALSE	1	2	0	0.5	2	0
A0A1B0GWK0	sp|A0A1B0GWK0|PVLEF_HUMAN Parvalbumin-like EF-hand-containing protein OS=Homo sapiens OX=9606 GN=PVALEF PE=3 SV=1	19	3	FALSE	FALSE	FALSE	FALSE	FALSE	FALSE	FALSE	1	2	0	0.5	2	0
O60829	sp|O60829|PAGE4_HUMAN P antigen family member 4 OS=Homo sapiens OX=9606 GN=PAGE4 PE=1 SV=1	3	0	FALSE	FALSE	FALSE	FALSE	TRUE	FALSE	FALSE	0	0	8	0	0	0
Q6UXH9	sp|Q6UXH9|PAMR1_HUMAN Inactive serine protease PAMR1 OS=Homo sapiens OX=9606 GN=PAMR1 PE=1 SV=1	89	17	TRUE	TRUE	TRUE	FALSE	FALSE	FALSE	FALSE	6	11	3	0.545455	5.66667	0
P03999	sp|P03999|OPSB_HUMAN Short-wave-sensitive opsin 1 OS=Homo sapiens OX=9606 GN=OPN1SW PE=1 SV=1	46	1	TRUE	TRUE	TRUE	FALSE	TRUE	FALSE	FALSE	0	1	1	0	1	0
Q6TCH7	sp|Q6TCH7|PAQR3_HUMAN Progestin and adipoQ receptor family member 3 OS=Homo sapiens OX=9606 GN=PAQR3 PE=1 SV=2	33	0	TRUE	TRUE	FALSE	FALSE	FALSE	FALSE	FALSE	0	0	9	0	0	0
Q8NGU4	sp|Q8NGU4|OR2I1_HUMAN Putative olfactory receptor 2I1 OS=Homo sapiens OX=9606 GN=OR2I1P PE=5 SV=1	33	0	TRUE	TRUE	FALSE	FALSE	FALSE	FALSE	FALSE	0	0	5	0	0	0
Q9H999	sp|Q9H999|PANK3_HUMAN Pantothenate kinase 3 OS=Homo sapiens OX=9606 GN=PANK3 PE=1 SV=1	45	3	FALSE	FALSE	FALSE	FALSE	FALSE	FALSE	FALSE	1	2	1	0.5	3	0
O15496	sp|O15496|PA2GX_HUMAN Group 10 secretory phospholipase A2 OS=Homo sapiens OX=9606 GN=PLA2G10 PE=1 SV=3	12	0	TRUE	TRUE	TRUE	FALSE	FALSE	FALSE	FALSE	0	0	0	0	2	0
O15355	sp|O15355|PPM1G_HUMAN Protein phosphatase 1G OS=Homo sapiens OX=9606 GN=PPM1G PE=1 SV=1	47	6	FALSE	FALSE	FALSE	FALSE	FALSE	FALSE	FALSE	3	3	24	1	0.25	0
Q5JUK9	sp|Q5JUK9|PAGE3_HUMAN P antigen family member 3 OS=Homo sapiens OX=9606 GN=PAGE3 PE=1 SV=1	12	1	FALSE	FALSE	FALSE	FALSE	FALSE	FALSE	FALSE	0	1	0	0	2	0
F5H284	sp|F5H284|PAL4D_HUMAN Peptidyl-prolyl cis-trans isomerase A-like 4D OS=Homo sapiens OX=9606 GN=PPIAL4D PE=3 SV=1	15	0	FALSE	FALSE	FALSE	FALSE	FALSE	FALSE	FALSE	0	0	7	0	0	0
P16298	sp|P16298|PP2BB_HUMAN Serine/threonine-protein phosphatase 2B catalytic subunit beta isoform OS=Homo sapiens OX=9606 GN=PPP3CB PE=1 SV=2	49	5	FALSE	FALSE	FALSE	FALSE	FALSE	FALSE	FALSE	1	4	7	0.25	0.714286	0
Q8NGU2	sp|Q8NGU2|OR9A4_HUMAN Olfactory receptor 9A4 OS=Homo sapiens OX=9606 GN=OR9A4 PE=2 SV=1	37	0	TRUE	TRUE	TRUE	FALSE	FALSE	FALSE	FALSE	0	0	5	0	0	0
Q8NGF8	sp|Q8NGF8|OR4B1_HUMAN Olfactory receptor 4B1 OS=Homo sapiens OX=9606 GN=OR4B1 PE=3 SV=1	44	0	TRUE	TRUE	TRUE	FALSE	FALSE	FALSE	FALSE	0	0	0	0	2	0
Q8NGG0	sp|Q8NGG0|OR8J3_HUMAN Olfactory receptor 8J3 OS=Homo sapiens OX=9606 GN=OR8J3 PE=3 SV=1	47	0	TRUE	TRUE	TRUE	FALSE	FALSE	FALSE	FALSE	0	0	4	0	0	0
Q8N146	sp|Q8N146|OR8H3_HUMAN Olfactory receptor 8H3 OS=Homo sapiens OX=9606 GN=OR8H3 PE=3 SV=1	56	0	TRUE	TRUE	TRUE	FALSE	FALSE	FALSE	FALSE	0	0	0	0	2	0
Q8NGX9	sp|Q8NGX9|OR6P1_HUMAN Olfactory receptor 6P1 OS=Homo sapiens OX=9606 GN=OR6P1 PE=3 SV=1	40	0	TRUE	TRUE	TRUE	FALSE	FALSE	FALSE	FALSE	0	0	0	0	2	0
Q460N5	sp|Q460N5|PAR14_HUMAN Protein mono-ADP-ribosyltransferase PARP14 OS=Homo sapiens OX=9606 GN=PARP14 PE=1 SV=3	205	24	FALSE	FALSE	FALSE	FALSE	FALSE	FALSE	FALSE	12	12	27	1	0.888889	0
Q9NZP0	sp|Q9NZP0|OR6C3_HUMAN Olfactory receptor 6C3 OS=Homo sapiens OX=9606 GN=OR6C3 PE=3 SV=2	48	0	TRUE	TRUE	TRUE	FALSE	FALSE	FALSE	FALSE	0	0	1	0	0	0
Q6V1P9	sp|Q6V1P9|PCD23_HUMAN Protocadherin-23 OS=Homo sapiens OX=9606 GN=DCHS2 PE=2 SV=1	481	1	TRUE	TRUE	TRUE	FALSE	FALSE	FALSE	FALSE	1	0	14	2	0.0714286	0
Q86V24	sp|Q86V24|PAQR2_HUMAN Adiponectin receptor protein 2 OS=Homo sapiens OX=9606 GN=ADIPOR2 PE=1 SV=1	37	0	TRUE	TRUE	FALSE	FALSE	FALSE	FALSE	FALSE	0	0	1	0	0	0
Q9NPB6	sp|Q9NPB6|PAR6A_HUMAN Partitioning defective 6 homolog alpha OS=Homo sapiens OX=9606 GN=PARD6A PE=1 SV=1	40	21	TRUE	FALSE	FALSE	FALSE	TRUE	FALSE	FALSE	5	16	8	0.3125	2.625	0
P0C626	sp|P0C626|OR5G3_HUMAN Olfactory receptor 5G3 OS=Homo sapiens OX=9606 GN=OR5G3 PE=3 SV=1	38	0	TRUE	TRUE	TRUE	FALSE	FALSE	FALSE	FALSE	0	0	0	0	2	0
P51582	sp|P51582|P2RY4_HUMAN P2Y purinoceptor 4 OS=Homo sapiens OX=9606 GN=P2RY4 PE=1 SV=1	50	14	TRUE	FALSE	FALSE	FALSE	TRUE	FALSE	FALSE	3	11	4	0.272727	3.5	0
Q8NGR9	sp|Q8NGR9|OR1N2_HUMAN Olfactory receptor 1N2 OS=Homo sapiens OX=9606 GN=OR1N2 PE=2 SV=2	46	0	TRUE	TRUE	TRUE	FALSE	FALSE	FALSE	FALSE	0	0	1	0	0	0
O75914	sp|O75914|PAK3_HUMAN Serine/threonine-protein kinase PAK 3 OS=Homo sapiens OX=9606 GN=PAK3 PE=1 SV=2	59	30	FALSE	FALSE	FALSE	FALSE	TRUE	FALSE	FALSE	11	19	19	0.578947	1.57895	0
P35372	sp|P35372|OPRM_HUMAN Mu-type opioid receptor OS=Homo sapiens OX=9606 GN=OPRM1 PE=1 SV=2	61	13	TRUE	FALSE	TRUE	FALSE	TRUE	FALSE	FALSE	5	8	10	0.625	1.3	0
Q3MJ16	sp|Q3MJ16|PA24E_HUMAN Cytosolic phospholipase A2 epsilon OS=Homo sapiens OX=9606 GN=PLA2G4E PE=2 SV=4	118	12	FALSE	FALSE	FALSE	FALSE	FALSE	FALSE	FALSE	4	8	4	0.5	3	0
Q4VXU2	sp|Q4VXU2|PAP1L_HUMAN Polyadenylate-binding protein 1-like OS=Homo sapiens OX=9606 GN=PABPC1L PE=2 SV=1	67	6	TRUE	FALSE	FALSE	FALSE	FALSE	FALSE	FALSE	1	5	10	0.2	0.6	0
Q86T03	sp|Q86T03|PP4P1_HUMAN Type 1 phosphatidylinositol 4,5-bisphosphate 4-phosphatase OS=Homo sapiens OX=9606 GN=PIP4P1 PE=1 SV=1	23	1	TRUE	FALSE	FALSE	FALSE	FALSE	FALSE	FALSE	0	1	5	0	0.2	0
Q96RD7	sp|Q96RD7|PANX1_HUMAN Pannexin-1 OS=Homo sapiens OX=9606 GN=PANX1 PE=1 SV=4	49	0	TRUE	TRUE	TRUE	FALSE	FALSE	FALSE	FALSE	0	0	8	0	0	0
O75459	sp|O75459|PAGE1_HUMAN P antigen family member 1 OS=Homo sapiens OX=9606 GN=PAGE1 PE=1 SV=2	14	7	FALSE	FALSE	FALSE	FALSE	FALSE	FALSE	FALSE	2	5	4	0.4	1.75	0
A6NHN0	sp|A6NHN0|OTOL1_HUMAN Otolin-1 OS=Homo sapiens OX=9606 GN=OTOL1 PE=3 SV=1	49	33	TRUE	TRUE	TRUE	FALSE	FALSE	FALSE	FALSE	14	19	7	0.736842	4.71429	0
Q9Y619	sp|Q9Y619|ORNT1_HUMAN Mitochondrial ornithine transporter 1 OS=Homo sapiens OX=9606 GN=SLC25A15 PE=1 SV=1	38	0	TRUE	FALSE	FALSE	FALSE	FALSE	FALSE	FALSE	0	0	1	0	0	0
Q01968	sp|Q01968|OCRL_HUMAN Inositol polyphosphate 5-phosphatase OCRL-1 OS=Homo sapiens OX=9606 GN=OCRL PE=1 SV=3	81	6	FALSE	FALSE	FALSE	FALSE	FALSE	FALSE	FALSE	3	3	12	1	0.5	0
Q15072	sp|Q15072|OZF_HUMAN Zinc finger protein OZF OS=Homo sapiens OX=9606 GN=ZNF146 PE=1 SV=2	36	6	FALSE	FALSE	FALSE	FALSE	FALSE	FALSE	FALSE	4	2	8	2	0.75	0
P04054	sp|P04054|PA21B_HUMAN Phospholipase A2 OS=Homo sapiens OX=9606 GN=PLA2G1B PE=1 SV=3	20	0	TRUE	FALSE	FALSE	FALSE	FALSE	FALSE	FALSE	0	0	0	0	2	0
Q7Z417	sp|Q7Z417|NUFP2_HUMAN Nuclear fragile X mental retardation-interacting protein 2 OS=Homo sapiens OX=9606 GN=NUFIP2 PE=1 SV=1	85	44	FALSE	FALSE	FALSE	FALSE	FALSE	FALSE	FALSE	18	26	54	0.692308	0.814815	0
O15297	sp|O15297|PPM1D_HUMAN Protein phosphatase 1D OS=Homo sapiens OX=9606 GN=PPM1D PE=1 SV=1	68	34	FALSE	FALSE	FALSE	FALSE	FALSE	FALSE	TRUE	15	19	17	0.789474	2	0
Q6TCH4	sp|Q6TCH4|PAQR6_HUMAN Membrane progestin receptor delta OS=Homo sapiens OX=9606 GN=PAQR6 PE=1 SV=2	42	1	TRUE	TRUE	FALSE	FALSE	FALSE	FALSE	FALSE	0	1	1	0	1	0
Q96QR8	sp|Q96QR8|PURB_HUMAN Transcriptional activator protein Pur-beta OS=Homo sapiens OX=9606 GN=PURB PE=1 SV=3	13	0	FALSE	FALSE	FALSE	FALSE	FALSE	FALSE	FALSE	0	0	16	0	0	0
Q15546	sp|Q15546|PAQRB_HUMAN Monocyte to macrophage differentiation factor OS=Homo sapiens OX=9606 GN=MMD PE=2 SV=2	20	0	TRUE	FALSE	FALSE	FALSE	FALSE	FALSE	FALSE	0	0	2	0	0	0
A6NDB9	sp|A6NDB9|PALM3_HUMAN Paralemmin-3 OS=Homo sapiens OX=9606 GN=PALM3 PE=1 SV=2	46	39	TRUE	FALSE	FALSE	FALSE	FALSE	FALSE	FALSE	20	19	29	1.05263	1.34483	0
E9PI22	sp|E9PI22|P23D1_HUMAN Proline-rich protein 23D1 OS=Homo sapiens OX=9606 GN=PRR23D1 PE=3 SV=1	40	21	FALSE	FALSE	FALSE	FALSE	FALSE	FALSE	FALSE	6	15	0	0.4	2	0
Q13219	sp|Q13219|PAPP1_HUMAN Pappalysin-1 OS=Homo sapiens OX=9606 GN=PAPPA PE=1 SV=3	216	48	TRUE	TRUE	TRUE	FALSE	FALSE	FALSE	FALSE	18	30	4	0.6	12	0
Q969Q6	sp|Q969Q6|P2R3C_HUMAN Serine/threonine-protein phosphatase 2A regulatory subunit B'' subunit gamma OS=Homo sapiens OX=9606 GN=PPP2R3C PE=1 SV=1	44	4	FALSE	FALSE	FALSE	FALSE	FALSE	FALSE	FALSE	2	2	4	1	1	0
A0A075B759	sp|A0A075B759|PAL4E_HUMAN Peptidyl-prolyl cis-trans isomerase A-like 4E OS=Homo sapiens OX=9606 GN=PPIAL4E PE=3 SV=1	17	0	FALSE	FALSE	FALSE	FALSE	FALSE	FALSE	FALSE	0	0	4	0	0	0
O15350	sp|O15350|P73_HUMAN Tumor protein p73 OS=Homo sapiens OX=9606 GN=TP73 PE=1 SV=1	88	34	FALSE	FALSE	FALSE	FALSE	TRUE	FALSE	FALSE	8	26	15	0.307692	2.26667	0
P47890	sp|P47890|OR1G1_HUMAN Olfactory receptor 1G1 OS=Homo sapiens OX=9606 GN=OR1G1 PE=2 SV=2	55	0	TRUE	TRUE	TRUE	FALSE	FALSE	FALSE	FALSE	0	0	0	0	2	0
Q9BYG5	sp|Q9BYG5|PAR6B_HUMAN Partitioning defective 6 homolog beta OS=Homo sapiens OX=9606 GN=PARD6B PE=1 SV=1	41	22	TRUE	FALSE	FALSE	FALSE	FALSE	FALSE	FALSE	6	16	13	0.375	1.69231	0
Q8NGW6	sp|Q8NGW6|OR6K6_HUMAN Olfactory receptor 6K6 OS=Homo sapiens OX=9606 GN=OR6K6 PE=2 SV=2	48	0	TRUE	TRUE	TRUE	FALSE	FALSE	FALSE	FALSE	0	0	1	0	0	0
Q96DU9	sp|Q96DU9|PABP5_HUMAN Polyadenylate-binding protein 5 OS=Homo sapiens OX=9606 GN=PABPC5 PE=2 SV=1	28	3	FALSE	FALSE	FALSE	FALSE	FALSE	FALSE	FALSE	1	2	10	0.5	0.3	0
Q96R69	sp|Q96R69|OR4F4_HUMAN Olfactory receptor 4F4 OS=Homo sapiens OX=9606 GN=OR4F4 PE=2 SV=2	41	0	TRUE	TRUE	FALSE	FALSE	FALSE	FALSE	FALSE	0	0	2	0	0	0
Q13356	sp|Q13356|PPIL2_HUMAN RING-type E3 ubiquitin-protein ligase PPIL2 OS=Homo sapiens OX=9606 GN=PPIL2 PE=1 SV=1	66	22	FALSE	FALSE	FALSE	FALSE	FALSE	FALSE	FALSE	11	11	11	1	2	0
Q8N4S7	sp|Q8N4S7|PAQR4_HUMAN Progestin and adipoQ receptor family member 4 OS=Homo sapiens OX=9606 GN=PAQR4 PE=2 SV=3	25	1	TRUE	TRUE	FALSE	FALSE	FALSE	FALSE	FALSE	0	1	0	0	2	0
Q15617	sp|Q15617|OR8G1_HUMAN Olfactory receptor 8G1 OS=Homo sapiens OX=9606 GN=OR8G1 PE=2 SV=2	50	0	TRUE	TRUE	TRUE	FALSE	FALSE	FALSE	FALSE	0	0	1	0	0	0
Q9Y3C6	sp|Q9Y3C6|PPIL1_HUMAN Peptidyl-prolyl cis-trans isomerase-like 1 OS=Homo sapiens OX=9606 GN=PPIL1 PE=1 SV=1	14	0	FALSE	FALSE	FALSE	FALSE	FALSE	FALSE	FALSE	0	0	4	0	0	0
Q6VY07	sp|Q6VY07|PACS1_HUMAN Phosphofurin acidic cluster sorting protein 1 OS=Homo sapiens OX=9606 GN=PACS1 PE=1 SV=2	135	63	FALSE	FALSE	FALSE	FALSE	FALSE	FALSE	TRUE	21	42	57	0.5	1.10526	0
Q8IY49	sp|Q8IY49|PAQRA_HUMAN Monocyte to macrophage differentiation factor 2 OS=Homo sapiens OX=9606 GN=MMD2 PE=1 SV=2	30	1	TRUE	FALSE	FALSE	FALSE	FALSE	FALSE	FALSE	1	0	0	2	2	0
Q02218	sp|Q02218|ODO1_HUMAN 2-oxoglutarate dehydrogenase, mitochondrial OS=Homo sapiens OX=9606 GN=OGDH PE=1 SV=3	98	20	FALSE	FALSE	FALSE	FALSE	FALSE	FALSE	FALSE	10	10	22	1	0.909091	0
Q8WV74	sp|Q8WV74|NUDT8_HUMAN Nucleoside diphosphate-linked moiety X motif 8 OS=Homo sapiens OX=9606 GN=NUDT8 PE=1 SV=2	24	3	FALSE	FALSE	FALSE	FALSE	FALSE	FALSE	FALSE	0	3	2	0	1.5	0
Q8NGQ3	sp|Q8NGQ3|OR1S2_HUMAN Olfactory receptor 1S2 OS=Homo sapiens OX=9606 GN=OR1S2 PE=3 SV=2	54	0	TRUE	TRUE	TRUE	FALSE	FALSE	FALSE	FALSE	0	0	3	0	0	0
Q9NTK5	sp|Q9NTK5|OLA1_HUMAN Obg-like ATPase 1 OS=Homo sapiens OX=9606 GN=OLA1 PE=1 SV=2	24	0	TRUE	FALSE	FALSE	FALSE	FALSE	FALSE	FALSE	0	0	6	0	0	0
Q8NG98	sp|Q8NG98|OR7D4_HUMAN Olfactory receptor 7D4 OS=Homo sapiens OX=9606 GN=OR7D4 PE=2 SV=1	55	0	TRUE	TRUE	TRUE	FALSE	FALSE	FALSE	FALSE	0	0	0	0	2	0
Q9NZP2	sp|Q9NZP2|OR6C2_HUMAN Olfactory receptor 6C2 OS=Homo sapiens OX=9606 GN=OR6C2 PE=3 SV=2	45	0	TRUE	TRUE	TRUE	FALSE	FALSE	FALSE	FALSE	0	0	1	0	0	0
Q8NGV6	sp|Q8NGV6|OR5H6_HUMAN Olfactory receptor 5H6 OS=Homo sapiens OX=9606 GN=OR5H6 PE=2 SV=2	49	0	TRUE	TRUE	TRUE	FALSE	FALSE	FALSE	FALSE	0	0	1	0	0	0
Q8NGT1	sp|Q8NGT1|OR2K2_HUMAN Olfactory receptor 2K2 OS=Homo sapiens OX=9606 GN=OR2K2 PE=2 SV=3	52	0	TRUE	TRUE	TRUE	FALSE	FALSE	FALSE	FALSE	0	0	1	0	0	0
Q9ULC6	sp|Q9ULC6|PADI1_HUMAN Protein-arginine deiminase type-1 OS=Homo sapiens OX=9606 GN=PADI1 PE=1 SV=2	60	2	FALSE	FALSE	FALSE	FALSE	FALSE	FALSE	FALSE	0	2	14	0	0.142857	0
Q8NGR4	sp|Q8NGR4|OR5C1_HUMAN Olfactory receptor 5C1 OS=Homo sapiens OX=9606 GN=OR5C1 PE=2 SV=1	49	0	TRUE	TRUE	TRUE	FALSE	FALSE	FALSE	FALSE	0	0	1	0	0	0
Q6DKI7	sp|Q6DKI7|PVRIG_HUMAN Transmembrane protein PVRIG OS=Homo sapiens OX=9606 GN=PVRIG PE=1 SV=1	45	6	TRUE	TRUE	FALSE	FALSE	FALSE	FALSE	FALSE	2	4	9	0.5	0.666667	0
Q7Z3H0	sp|Q7Z3H0|PANKY_HUMAN Photoreceptor ankyrin repeat protein OS=Homo sapiens OX=9606 GN=ANKRD33 PE=2 SV=4	60	23	FALSE	FALSE	FALSE	FALSE	FALSE	FALSE	FALSE	5	18	0	0.277778	2	0
Q8TE04	sp|Q8TE04|PANK1_HUMAN Pantothenate kinase 1 OS=Homo sapiens OX=9606 GN=PANK1 PE=1 SV=2	52	17	FALSE	FALSE	FALSE	FALSE	FALSE	FALSE	FALSE	4	13	9	0.307692	1.88889	0
Q8NGY6	sp|Q8NGY6|OR6N2_HUMAN Olfactory receptor 6N2 OS=Homo sapiens OX=9606 GN=OR6N2 PE=3 SV=1	44	0	TRUE	TRUE	TRUE	FALSE	FALSE	FALSE	FALSE	0	0	1	0	0	0
Q9BYG4	sp|Q9BYG4|PAR6G_HUMAN Partitioning defective 6 homolog gamma OS=Homo sapiens OX=9606 GN=PARD6G PE=1 SV=1	33	14	TRUE	FALSE	FALSE	FALSE	FALSE	FALSE	FALSE	4	10	6	0.4	2.33333	0
P36957	sp|P36957|ODO2_HUMAN Dihydrolipoyllysine-residue succinyltransferase component of 2-oxoglutarate dehydrogenase complex, mitochondrial OS=Homo sapiens OX=9606 GN=DLST PE=1 SV=4	48	13	FALSE	FALSE	FALSE	FALSE	FALSE	FALSE	FALSE	7	6	5	1.16667	2.6	0
Q8N0Y5	sp|Q8N0Y5|OR8I2_HUMAN Olfactory receptor 8I2 OS=Homo sapiens OX=9606 GN=OR8I2 PE=2 SV=1	54	0	TRUE	TRUE	TRUE	FALSE	FALSE	FALSE	FALSE	0	0	0	0	2	0
Q8IXS6	sp|Q8IXS6|PALM2_HUMAN Paralemmin-2 OS=Homo sapiens OX=9606 GN=PALM2 PE=1 SV=3	38	20	TRUE	FALSE	FALSE	FALSE	FALSE	FALSE	FALSE	8	12	17	0.666667	1.17647	0
Q86YP4	sp|Q86YP4|P66A_HUMAN Transcriptional repressor p66-alpha OS=Homo sapiens OX=9606 GN=GATAD2A PE=1 SV=1	77	59	FALSE	FALSE	FALSE	FALSE	FALSE	FALSE	TRUE	29	30	39	0.966667	1.51282	0
Q504Q3	sp|Q504Q3|PAN2_HUMAN PAN2-PAN3 deadenylation complex catalytic subunit PAN2 OS=Homo sapiens OX=9606 GN=PAN2 PE=1 SV=3	132	14	FALSE	FALSE	FALSE	FALSE	FALSE	FALSE	FALSE	7	7	21	1	0.666667	0
Q8TCE9	sp|Q8TCE9|PPL13_HUMAN Placental protein 13-like OS=Homo sapiens OX=9606 GN=LGALS14 PE=1 SV=2	15	0	FALSE	FALSE	FALSE	FALSE	FALSE	FALSE	FALSE	0	0	0	0	2	0
Q96RD6	sp|Q96RD6|PANX2_HUMAN Pannexin-2 OS=Homo sapiens OX=9606 GN=PANX2 PE=2 SV=2	62	26	TRUE	FALSE	TRUE	FALSE	FALSE	FALSE	FALSE	13	13	2	1	13	0
P11940	sp|P11940|PABP1_HUMAN Polyadenylate-binding protein 1 OS=Homo sapiens OX=9606 GN=PABPC1 PE=1 SV=2	44	9	TRUE	FALSE	FALSE	FALSE	TRUE	FALSE	FALSE	4	5	38	0.8	0.236842	0
Q9UNK4	sp|Q9UNK4|PA2GD_HUMAN Group IID secretory phospholipase A2 OS=Homo sapiens OX=9606 GN=PLA2G2D PE=1 SV=2	11	0	TRUE	TRUE	TRUE	FALSE	FALSE	FALSE	FALSE	0	0	5	0	0	0
O95918	sp|O95918|OR2H2_HUMAN Olfactory receptor 2H2 OS=Homo sapiens OX=9606 GN=OR2H2 PE=2 SV=2	48	0	TRUE	TRUE	TRUE	FALSE	FALSE	FALSE	FALSE	0	0	2	0	0	0
P02812	sp|P02812|PRB2_HUMAN Basic salivary proline-rich protein 2 OS=Homo sapiens OX=9606 GN=PRB2 PE=1 SV=3	23	19	TRUE	TRUE	TRUE	FALSE	FALSE	FALSE	FALSE	0	19	5	0	3.8	0
Q8NCQ7	sp|Q8NCQ7|PRCA1_HUMAN Protein PROCA1 OS=Homo sapiens OX=9606 GN=PROCA1 PE=2 SV=3	60	37	FALSE	FALSE	FALSE	FALSE	FALSE	FALSE	TRUE	15	22	9	0.681818	4.11111	0
Q96CV9	sp|Q96CV9|OPTN_HUMAN Optineurin OS=Homo sapiens OX=9606 GN=OPTN PE=1 SV=3	50	24	FALSE	FALSE	FALSE	FALSE	TRUE	FALSE	FALSE	10	14	29	0.714286	0.827586	0
A6NKN8	sp|A6NKN8|PC4L1_HUMAN Purkinje cell protein 4-like protein 1 OS=Homo sapiens OX=9606 GN=PCP4L1 PE=3 SV=3	7	3	FALSE	FALSE	FALSE	FALSE	FALSE	FALSE	FALSE	2	1	2	2	1.5	0
Q8IXM7	sp|Q8IXM7|OD3L1_HUMAN Outer dense fiber protein 3-like protein 1 OS=Homo sapiens OX=9606 GN=ODF3L1 PE=2 SV=1	35	32	FALSE	FALSE	FALSE	FALSE	FALSE	FALSE	FALSE	13	19	0	0.684211	2	0
Q8IZS5	sp|Q8IZS5|OFCC1_HUMAN Orofacial cleft 1 candidate gene 1 protein OS=Homo sapiens OX=9606 GN=OFCC1 PE=1 SV=1	34	11	FALSE	FALSE	FALSE	FALSE	FALSE	FALSE	FALSE	4	7	0	0.571429	2	0
Q16625	sp|Q16625|OCLN_HUMAN Occludin OS=Homo sapiens OX=9606 GN=OCLN PE=1 SV=1	38	4	TRUE	FALSE	FALSE	FALSE	TRUE	FALSE	FALSE	0	4	45	0	0.0888889	0
Q9UNF0	sp|Q9UNF0|PACN2_HUMAN Protein kinase C and casein kinase substrate in neurons protein 2 OS=Homo sapiens OX=9606 GN=PACSIN2 PE=1 SV=2	38	14	TRUE	FALSE	FALSE	FALSE	TRUE	FALSE	FALSE	4	10	24	0.4	0.583333	0
Q8NC51	sp|Q8NC51|PAIRB_HUMAN Plasminogen activator inhibitor 1 RNA-binding protein OS=Homo sapiens OX=9606 GN=SERBP1 PE=1 SV=2	9	6	TRUE	FALSE	FALSE	FALSE	FALSE	FALSE	FALSE	2	4	33	0.5	0.181818	0
P13727	sp|P13727|PRG2_HUMAN Bone marrow proteoglycan OS=Homo sapiens OX=9606 GN=PRG2 PE=1 SV=2	30	11	TRUE	FALSE	TRUE	TRUE	FALSE	FALSE	FALSE	6	5	0	1.2	2	0
O43316	sp|O43316|PAX4_HUMAN Paired box protein Pax-4 OS=Homo sapiens OX=9606 GN=PAX4 PE=1 SV=1	46	22	FALSE	FALSE	FALSE	FALSE	FALSE	FALSE	FALSE	9	13	2	0.692308	11	0
P09466	sp|P09466|PAEP_HUMAN Glycodelin OS=Homo sapiens OX=9606 GN=PAEP PE=1 SV=2	19	0	TRUE	TRUE	TRUE	FALSE	FALSE	FALSE	FALSE	0	0	0	0	2	0
Q99487	sp|Q99487|PAFA2_HUMAN Platelet-activating factor acetylhydrolase 2, cytoplasmic OS=Homo sapiens OX=9606 GN=PAFAH2 PE=1 SV=1	43	4	FALSE	FALSE	FALSE	FALSE	FALSE	FALSE	FALSE	0	4	1	0	4	0
P49642	sp|P49642|PRI1_HUMAN DNA primase small subunit OS=Homo sapiens OX=9606 GN=PRIM1 PE=1 SV=1	31	2	FALSE	FALSE	FALSE	FALSE	FALSE	FALSE	FALSE	1	1	15	1	0.133333	0
Q13610	sp|Q13610|PWP1_HUMAN Periodic tryptophan protein 1 homolog OS=Homo sapiens OX=9606 GN=PWP1 PE=1 SV=1	61	3	FALSE	FALSE	FALSE	FALSE	FALSE	FALSE	FALSE	2	1	19	2	0.157895	0
Q86YN6	sp|Q86YN6|PRGC2_HUMAN Peroxisome proliferator-activated receptor gamma coactivator 1-beta OS=Homo sapiens OX=9606 GN=PPARGC1B PE=1 SV=2	146	107	FALSE	FALSE	FALSE	FALSE	FALSE	FALSE	FALSE	28	79	19	0.35443	5.63158	0
Q96GU1	sp|Q96GU1|PAGE5_HUMAN P antigen family member 5 OS=Homo sapiens OX=9606 GN=PAGE5 PE=1 SV=2	9	6	FALSE	FALSE	FALSE	FALSE	FALSE	FALSE	FALSE	4	2	6	2	1	0
Q8NGP4	sp|Q8NGP4|OR5M3_HUMAN Olfactory receptor 5M3 OS=Homo sapiens OX=9606 GN=OR5M3 PE=2 SV=2	40	0	TRUE	TRUE	TRUE	FALSE	FALSE	FALSE	FALSE	0	0	1	0	0	0
Q8N7H5	sp|Q8N7H5|PAF1_HUMAN RNA polymerase II-associated factor 1 homolog OS=Homo sapiens OX=9606 GN=PAF1 PE=1 SV=2	45	20	FALSE	FALSE	FALSE	FALSE	FALSE	FALSE	FALSE	3	17	33	0.176471	0.606061	0
O43422	sp|O43422|P52K_HUMAN 52 kDa repressor of the inhibitor of the protein kinase OS=Homo sapiens OX=9606 GN=THAP12 PE=1 SV=2	84	15	FALSE	FALSE	FALSE	FALSE	FALSE	FALSE	FALSE	7	8	15	0.875	1	0
P11177	sp|P11177|ODPB_HUMAN Pyruvate dehydrogenase E1 component subunit beta, mitochondrial OS=Homo sapiens OX=9606 GN=PDHB PE=1 SV=3	24	2	FALSE	FALSE	FALSE	FALSE	FALSE	FALSE	FALSE	0	2	9	0	0.222222	0
Q96I23	sp|Q96I23|PREY_HUMAN Protein preY, mitochondrial OS=Homo sapiens OX=9606 GN=PYURF PE=1 SV=1	12	6	FALSE	FALSE	FALSE	FALSE	FALSE	FALSE	FALSE	2	4	0	0.5	2	0
Q8WX93	sp|Q8WX93|PALLD_HUMAN Palladin OS=Homo sapiens OX=9606 GN=PALLD PE=1 SV=3	172	34	FALSE	FALSE	FALSE	FALSE	TRUE	FALSE	FALSE	13	21	66	0.619048	0.515152	0
Q9NP74	sp|Q9NP74|PALMD_HUMAN Palmdelphin OS=Homo sapiens OX=9606 GN=PALMD PE=1 SV=1	45	20	FALSE	FALSE	FALSE	FALSE	TRUE	FALSE	FALSE	11	9	33	1.22222	0.606061	0
Q2M2E3	sp|Q2M2E3|ODFP4_HUMAN Outer dense fiber protein 4 OS=Homo sapiens OX=9606 GN=ODF4 PE=1 SV=2	44	9	TRUE	TRUE	FALSE	FALSE	FALSE	FALSE	FALSE	2	7	3	0.285714	3	0
Q9UQ80	sp|Q9UQ80|PA2G4_HUMAN Proliferation-associated protein 2G4 OS=Homo sapiens OX=9606 GN=PA2G4 PE=1 SV=3	25	0	TRUE	FALSE	FALSE	FALSE	TRUE	FALSE	FALSE	0	0	24	0	0	0
Q86U42	sp|Q86U42|PABP2_HUMAN Polyadenylate-binding protein 2 OS=Homo sapiens OX=9606 GN=PABPN1 PE=1 SV=3	20	12	FALSE	FALSE	FALSE	FALSE	FALSE	FALSE	FALSE	6	6	12	1	1	0
O76099	sp|O76099|OR7C1_HUMAN Olfactory receptor 7C1 OS=Homo sapiens OX=9606 GN=OR7C1 PE=2 SV=1	61	0	TRUE	TRUE	TRUE	FALSE	FALSE	FALSE	FALSE	0	0	1	0	0	0
Q9UM07	sp|Q9UM07|PADI4_HUMAN Protein-arginine deiminase type-4 OS=Homo sapiens OX=9606 GN=PADI4 PE=1 SV=2	80	5	FALSE	FALSE	FALSE	FALSE	FALSE	FALSE	FALSE	2	3	7	0.666667	0.714286	0
Q8NGL1	sp|Q8NGL1|OR5DI_HUMAN Olfactory receptor 5D18 OS=Homo sapiens OX=9606 GN=OR5D18 PE=2 SV=1	54	0	TRUE	TRUE	TRUE	FALSE	FALSE	FALSE	FALSE	0	0	2	0	0	0
P18509	sp|P18509|PACA_HUMAN Pituitary adenylate cyclase-activating polypeptide OS=Homo sapiens OX=9606 GN=ADCYAP1 PE=1 SV=3	16	2	TRUE	FALSE	FALSE	FALSE	FALSE	FALSE	FALSE	0	2	4	0	0.5	0
O95340	sp|O95340|PAPS2_HUMAN Bifunctional 3'-phosphoadenosine 5'-phosphosulfate synthase 2 OS=Homo sapiens OX=9606 GN=PAPSS2 PE=1 SV=2	51	4	FALSE	FALSE	FALSE	FALSE	FALSE	FALSE	FALSE	2	2	12	1	0.333333	0
Q8TEW8	sp|Q8TEW8|PAR3L_HUMAN Partitioning defective 3 homolog B OS=Homo sapiens OX=9606 GN=PARD3B PE=1 SV=2	105	62	FALSE	FALSE	FALSE	FALSE	FALSE	FALSE	FALSE	26	36	48	0.722222	1.29167	0
O43913	sp|O43913|ORC5_HUMAN Origin recognition complex subunit 5 OS=Homo sapiens OX=9606 GN=ORC5 PE=1 SV=1	53	6	FALSE	FALSE	FALSE	FALSE	FALSE	FALSE	FALSE	2	4	3	0.5	2	0
Q8NGA1	sp|Q8NGA1|OR1M1_HUMAN Olfactory receptor 1M1 OS=Homo sapiens OX=9606 GN=OR1M1 PE=2 SV=1	48	0	TRUE	TRUE	TRUE	FALSE	FALSE	FALSE	FALSE	0	0	1	0	0	0
Q96P68	sp|Q96P68|OXGR1_HUMAN 2-oxoglutarate receptor 1 OS=Homo sapiens OX=9606 GN=OXGR1 PE=2 SV=1	52	1	TRUE	TRUE	TRUE	FALSE	FALSE	FALSE	FALSE	0	1	1	0	1	0
Q9NZK7	sp|Q9NZK7|PA2GE_HUMAN Group IIE secretory phospholipase A2 OS=Homo sapiens OX=9606 GN=PLA2G2E PE=1 SV=1	12	0	TRUE	FALSE	FALSE	FALSE	FALSE	FALSE	FALSE	0	0	4	0	0	0
Q9UKS6	sp|Q9UKS6|PACN3_HUMAN Protein kinase C and casein kinase substrate in neurons protein 3 OS=Homo sapiens OX=9606 GN=PACSIN3 PE=1 SV=2	27	10	TRUE	FALSE	FALSE	FALSE	TRUE	FALSE	FALSE	5	5	22	1	0.454545	0
P54886	sp|P54886|P5CS_HUMAN Delta-1-pyrroline-5-carboxylate synthase OS=Homo sapiens OX=9606 GN=ALDH18A1 PE=1 SV=2	84	13	FALSE	FALSE	FALSE	FALSE	FALSE	FALSE	FALSE	3	10	14	0.3	0.928571	0
P55085	sp|P55085|PAR2_HUMAN Proteinase-activated receptor 2 OS=Homo sapiens OX=9606 GN=F2RL1 PE=1 SV=1	55	10	TRUE	FALSE	TRUE	FALSE	TRUE	FALSE	FALSE	5	5	13	1	0.769231	0
Q6ZMV5	sp|Q6ZMV5|P4R3C_HUMAN Protein PPP4R3C OS=Homo sapiens OX=9606 GN=PPP4R3C PE=2 SV=3	96	25	FALSE	FALSE	FALSE	FALSE	FALSE	FALSE	FALSE	11	14	0	0.785714	2	0
A0A075B767	sp|A0A075B767|PAL4H_HUMAN Peptidyl-prolyl cis-trans isomerase A-like 4H OS=Homo sapiens OX=9606 GN=PPIAL4H PE=3 SV=1	21	0	FALSE	FALSE	TRUE	FALSE	FALSE	FALSE	FALSE	0	0	0	0	2	0
Q9UJV8	sp|Q9UJV8|PURG_HUMAN Purine-rich element-binding protein gamma OS=Homo sapiens OX=9606 GN=PURG PE=2 SV=1	30	6	FALSE	FALSE	FALSE	FALSE	FALSE	FALSE	FALSE	1	5	6	0.2	1	0
P51888	sp|P51888|PRELP_HUMAN Prolargin OS=Homo sapiens OX=9606 GN=PRELP PE=1 SV=1	32	5	TRUE	TRUE	TRUE	FALSE	FALSE	FALSE	FALSE	4	1	3	4	1.66667	0
Q8TCU6	sp|Q8TCU6|PREX1_HUMAN Phosphatidylinositol 3,4,5-trisphosphate-dependent Rac exchanger 1 protein OS=Homo sapiens OX=9606 GN=PREX1 PE=1 SV=3	166	27	TRUE	FALSE	FALSE	FALSE	FALSE	FALSE	FALSE	9	18	33	0.5	0.818182	0
P27986	sp|P27986|P85A_HUMAN Phosphatidylinositol 3-kinase regulatory subunit alpha OS=Homo sapiens OX=9606 GN=PIK3R1 PE=1 SV=2	67	5	FALSE	FALSE	FALSE	FALSE	TRUE	FALSE	FALSE	1	4	41	0.25	0.121951	0
Q9H4Q3	sp|Q9H4Q3|PRD13_HUMAN PR domain zinc finger protein 13 OS=Homo sapiens OX=9606 GN=PRDM13 PE=2 SV=2	66	24	FALSE	FALSE	FALSE	FALSE	FALSE	FALSE	FALSE	11	13	6	0.846154	4	0
Q17RF5	sp|Q17RF5|ODAPH_HUMAN Odontogenesis associated phosphoprotein OS=Homo sapiens OX=9606 GN=ODAPH PE=1 SV=1	16	4	TRUE	TRUE	FALSE	FALSE	FALSE	FALSE	FALSE	4	0	1	2	4	0
Q9BRP4	sp|Q9BRP4|PAAF1_HUMAN Proteasomal ATPase-associated factor 1 OS=Homo sapiens OX=9606 GN=PAAF1 PE=1 SV=2	52	1	FALSE	FALSE	FALSE	FALSE	FALSE	FALSE	FALSE	0	1	6	0	0.166667	0
Q8NGL7	sp|Q8NGL7|OR4P4_HUMAN Olfactory receptor 4P4 OS=Homo sapiens OX=9606 GN=OR4P4 PE=3 SV=1	41	0	TRUE	TRUE	TRUE	FALSE	FALSE	FALSE	FALSE	0	0	0	0	2	0
Q9Y5I1	sp|Q9Y5I1|PCDAB_HUMAN Protocadherin alpha-11 OS=Homo sapiens OX=9606 GN=PCDHA11 PE=2 SV=1	130	1	TRUE	TRUE	TRUE	FALSE	FALSE	FALSE	FALSE	0	1	6	0	0.166667	0
Q15269	sp|Q15269|PWP2_HUMAN Periodic tryptophan protein 2 homolog OS=Homo sapiens OX=9606 GN=PWP2 PE=2 SV=2	121	5	FALSE	FALSE	FALSE	FALSE	FALSE	FALSE	FALSE	3	2	18	1.5	0.277778	0
Q8N3J5	sp|Q8N3J5|PPM1K_HUMAN Protein phosphatase 1K, mitochondrial OS=Homo sapiens OX=9606 GN=PPM1K PE=1 SV=1	55	14	FALSE	FALSE	FALSE	FALSE	FALSE	FALSE	FALSE	3	11	1	0.272727	14	0
Q9Y5G4	sp|Q9Y5G4|PCDG9_HUMAN Protocadherin gamma-A9 OS=Homo sapiens OX=9606 GN=PCDHGA9 PE=2 SV=1	140	0	TRUE	TRUE	TRUE	FALSE	FALSE	FALSE	FALSE	0	0	10	0	0	0
Q5JRX3	sp|Q5JRX3|PREP_HUMAN Presequence protease, mitochondrial OS=Homo sapiens OX=9606 GN=PITRM1 PE=1 SV=3	132	15	FALSE	FALSE	FALSE	FALSE	FALSE	FALSE	FALSE	5	10	13	0.5	1.15385	0
Q9Y5H3	sp|Q9Y5H3|PCDGA_HUMAN Protocadherin gamma-A10 OS=Homo sapiens OX=9606 GN=PCDHGA10 PE=2 SV=1	137	0	TRUE	TRUE	TRUE	FALSE	FALSE	FALSE	FALSE	0	0	14	0	0	0
Q8NGB4	sp|Q8NGB4|OR4S1_HUMAN Olfactory receptor 4S1 OS=Homo sapiens OX=9606 GN=OR4S1 PE=3 SV=1	40	0	TRUE	TRUE	TRUE	FALSE	FALSE	FALSE	FALSE	0	0	0	0	2	0
Q13310	sp|Q13310|PABP4_HUMAN Polyadenylate-binding protein 4 OS=Homo sapiens OX=9606 GN=PABPC4 PE=1 SV=1	39	4	FALSE	FALSE	FALSE	FALSE	FALSE	FALSE	FALSE	0	4	35	0	0.114286	0
Q7Z3G6	sp|Q7Z3G6|PRIC2_HUMAN Prickle-like protein 2 OS=Homo sapiens OX=9606 GN=PRICKLE2 PE=1 SV=2	96	59	FALSE	FALSE	FALSE	FALSE	FALSE	FALSE	FALSE	13	46	36	0.282609	1.63889	0
P52948	sp|P52948|NUP98_HUMAN Nuclear pore complex protein Nup98-Nup96 OS=Homo sapiens OX=9606 GN=NUP98 PE=1 SV=4	268	182	FALSE	FALSE	FALSE	FALSE	FALSE	FALSE	TRUE	108	74	91	1.45946	2	0
P30041	sp|P30041|PRDX6_HUMAN Peroxiredoxin-6 OS=Homo sapiens OX=9606 GN=PRDX6 PE=1 SV=3	16	1	TRUE	FALSE	FALSE	FALSE	TRUE	FALSE	FALSE	1	0	8	2	0.125	0
Q96N64	sp|Q96N64|PWP2A_HUMAN PWWP domain-containing protein 2A OS=Homo sapiens OX=9606 GN=PWWP2A PE=1 SV=2	118	101	FALSE	FALSE	FALSE	FALSE	FALSE	FALSE	TRUE	31	70	11	0.442857	9.18182	0
Q5TZ20	sp|Q5TZ20|OR2G6_HUMAN Olfactory receptor 2G6 OS=Homo sapiens OX=9606 GN=OR2G6 PE=2 SV=1	43	0	TRUE	TRUE	TRUE	FALSE	FALSE	FALSE	FALSE	0	0	2	0	0	0
P30048	sp|P30048|PRDX3_HUMAN Thioredoxin-dependent peroxide reductase, mitochondrial OS=Homo sapiens OX=9606 GN=PRDX3 PE=1 SV=3	32	17	FALSE	FALSE	FALSE	FALSE	TRUE	FALSE	FALSE	5	12	8	0.416667	2.125	0
Q8NH42	sp|Q8NH42|OR4KD_HUMAN Olfactory receptor 4K13 OS=Homo sapiens OX=9606 GN=OR4K13 PE=3 SV=1	45	0	TRUE	TRUE	TRUE	FALSE	FALSE	FALSE	FALSE	0	0	1	0	0	0
B3GLJ2	sp|B3GLJ2|PATE3_HUMAN Prostate and testis expressed protein 3 OS=Homo sapiens OX=9606 GN=PATE3 PE=2 SV=1	10	0	TRUE	TRUE	FALSE	FALSE	FALSE	FALSE	FALSE	0	0	1	0	0	0
Q2TAK8	sp|Q2TAK8|PWP3A_HUMAN PWWP domain-containing DNA repair factor 3A OS=Homo sapiens OX=9606 GN=PWWP3A PE=1 SV=3	82	51	FALSE	FALSE	FALSE	FALSE	FALSE	FALSE	FALSE	11	40	19	0.275	2.68421	0
Q58A45	sp|Q58A45|PAN3_HUMAN PAN2-PAN3 deadenylation complex subunit PAN3 OS=Homo sapiens OX=9606 GN=PAN3 PE=1 SV=3	122	59	FALSE	FALSE	FALSE	FALSE	FALSE	FALSE	TRUE	21	38	10	0.552632	5.9	0
O00254	sp|O00254|PAR3_HUMAN Proteinase-activated receptor 3 OS=Homo sapiens OX=9606 GN=F2RL2 PE=1 SV=1	52	9	TRUE	FALSE	TRUE	FALSE	FALSE	FALSE	FALSE	7	2	2	3.5	4.5	0
Q8NGP2	sp|Q8NGP2|OR8J1_HUMAN Olfactory receptor 8J1 OS=Homo sapiens OX=9606 GN=OR8J1 PE=2 SV=2	53	0	TRUE	TRUE	TRUE	FALSE	FALSE	FALSE	FALSE	0	0	3	0	0	0
A0A087WWA1	sp|A0A087WWA1|P3URF_HUMAN PIK3R3 upstream open reading frame protein OS=Homo sapiens OX=9606 GN=P3R3URF PE=4 SV=1	11	5	FALSE	FALSE	FALSE	FALSE	FALSE	FALSE	FALSE	0	5	0	0	2	0
Q13153	sp|Q13153|PAK1_HUMAN Serine/threonine-protein kinase PAK 1 OS=Homo sapiens OX=9606 GN=PAK1 PE=1 SV=2	35	12	TRUE	FALSE	FALSE	FALSE	TRUE	FALSE	FALSE	8	4	48	2	0.25	0
Q8N7R1	sp|Q8N7R1|P1L12_HUMAN POM121-like protein 12 OS=Homo sapiens OX=9606 GN=POM121L12 PE=2 SV=3	42	15	FALSE	FALSE	FALSE	FALSE	FALSE	FALSE	FALSE	4	11	4	0.363636	3.75	0
P06401	sp|P06401|PRGR_HUMAN Progesterone receptor OS=Homo sapiens OX=9606 GN=PGR PE=1 SV=4	98	62	FALSE	FALSE	FALSE	FALSE	TRUE	FALSE	TRUE	19	43	26	0.44186	2.38462	0
Q92733	sp|Q92733|PRCC_HUMAN Proline-rich protein PRCC OS=Homo sapiens OX=9606 GN=PRCC PE=1 SV=1	48	39	FALSE	FALSE	FALSE	FALSE	FALSE	FALSE	FALSE	19	20	17	0.95	2.29412	0
Q8N1F7	sp|Q8N1F7|NUP93_HUMAN Nuclear pore complex protein Nup93 OS=Homo sapiens OX=9606 GN=NUP93 PE=1 SV=2	63	8	FALSE	FALSE	FALSE	FALSE	FALSE	FALSE	FALSE	4	4	47	1	0.170213	0
O60356	sp|O60356|NUPR1_HUMAN Nuclear protein 1 OS=Homo sapiens OX=9606 GN=NUPR1 PE=1 SV=1	8	4	FALSE	FALSE	FALSE	FALSE	TRUE	FALSE	FALSE	3	1	5	3	0.8	0
P0C8F1	sp|P0C8F1|PATE4_HUMAN Prostate and testis expressed protein 4 OS=Homo sapiens OX=9606 GN=PATE4 PE=2 SV=2	13	0	TRUE	FALSE	FALSE	FALSE	FALSE	FALSE	FALSE	0	0	2	0	0	0
Q86YC2	sp|Q86YC2|PALB2_HUMAN Partner and localizer of BRCA2 OS=Homo sapiens OX=9606 GN=PALB2 PE=1 SV=1	176	63	FALSE	FALSE	FALSE	FALSE	FALSE	FALSE	TRUE	28	35	35	0.8	1.8	0
Q15102	sp|Q15102|PA1B3_HUMAN Platelet-activating factor acetylhydrolase IB subunit gamma OS=Homo sapiens OX=9606 GN=PAFAH1B3 PE=1 SV=1	10	1	FALSE	FALSE	FALSE	FALSE	FALSE	FALSE	FALSE	0	1	8	0	0.125	0
Q9UN66	sp|Q9UN66|PCDB8_HUMAN Protocadherin beta-8 OS=Homo sapiens OX=9606 GN=PCDHB8 PE=2 SV=3	115	0	TRUE	TRUE	TRUE	FALSE	FALSE	FALSE	FALSE	0	0	3	0	0	0
Q9BTK6	sp|Q9BTK6|PAGR1_HUMAN PAXIP1-associated glutamate-rich protein 1 OS=Homo sapiens OX=9606 GN=PAGR1 PE=1 SV=1	26	16	FALSE	FALSE	FALSE	FALSE	FALSE	FALSE	FALSE	5	11	11	0.454545	1.45455	0
O14841	sp|O14841|OPLA_HUMAN 5-oxoprolinase OS=Homo sapiens OX=9606 GN=OPLAH PE=1 SV=3	136	4	FALSE	FALSE	FALSE	FALSE	FALSE	FALSE	FALSE	2	2	10	1	0.4	0
Q86YV5	sp|Q86YV5|PRAG1_HUMAN Inactive tyrosine-protein kinase PRAG1 OS=Homo sapiens OX=9606 GN=PRAG1 PE=1 SV=4	175	133	FALSE	FALSE	FALSE	FALSE	TRUE	FALSE	TRUE	31	102	74	0.303922	1.7973	0
Q9BZM2	sp|Q9BZM2|PA2GF_HUMAN Group IIF secretory phospholipase A2 OS=Homo sapiens OX=9606 GN=PLA2G2F PE=1 SV=1	14	4	TRUE	FALSE	TRUE	FALSE	FALSE	FALSE	FALSE	2	2	5	1	0.8	0
P05121	sp|P05121|PAI1_HUMAN Plasminogen activator inhibitor 1 OS=Homo sapiens OX=9606 GN=SERPINE1 PE=1 SV=1	54	2	TRUE	FALSE	TRUE	FALSE	FALSE	FALSE	FALSE	0	2	3	0	0.666667	0
P37198	sp|P37198|NUP62_HUMAN Nuclear pore glycoprotein p62 OS=Homo sapiens OX=9606 GN=NUP62 PE=1 SV=3	125	112	FALSE	FALSE	FALSE	FALSE	FALSE	FALSE	TRUE	70	42	12	1.66667	9.33333	0
Q96NZ9	sp|Q96NZ9|PRAP1_HUMAN Proline-rich acidic protein 1 OS=Homo sapiens OX=9606 GN=PRAP1 PE=1 SV=2	10	1	TRUE	TRUE	FALSE	FALSE	FALSE	FALSE	FALSE	0	1	0	0	2	0
Q9NQU5	sp|Q9NQU5|PAK6_HUMAN Serine/threonine-protein kinase PAK 6 OS=Homo sapiens OX=9606 GN=PAK6 PE=1 SV=1	77	50	FALSE	FALSE	FALSE	FALSE	TRUE	FALSE	FALSE	18	32	31	0.5625	1.6129	0
Q8NH37	sp|Q8NH37|OR4C3_HUMAN Olfactory receptor 4C3 OS=Homo sapiens OX=9606 GN=OR4C3 PE=2 SV=2	38	0	TRUE	TRUE	TRUE	FALSE	FALSE	FALSE	FALSE	0	0	1	0	0	0
Q8NGN0	sp|Q8NGN0|OR4D5_HUMAN Olfactory receptor 4D5 OS=Homo sapiens OX=9606 GN=OR4D5 PE=2 SV=1	42	0	TRUE	TRUE	TRUE	FALSE	FALSE	FALSE	FALSE	0	0	3	0	0	0
Q86XR5	sp|Q86XR5|PRIMA_HUMAN Proline-rich membrane anchor 1 OS=Homo sapiens OX=9606 GN=PRIMA1 PE=1 SV=2	18	3	TRUE	TRUE	TRUE	FALSE	FALSE	FALSE	FALSE	0	3	4	0	0.75	0
Q8IYS1	sp|Q8IYS1|P20D2_HUMAN Peptidase M20 domain-containing protein 2 OS=Homo sapiens OX=9606 GN=PM20D2 PE=1 SV=2	37	0	FALSE	FALSE	FALSE	FALSE	FALSE	FALSE	FALSE	0	0	5	0	0	0
Q9NQV5	sp|Q9NQV5|PRD11_HUMAN PR domain-containing protein 11 OS=Homo sapiens OX=9606 GN=PRDM11 PE=1 SV=2	53	21	FALSE	FALSE	FALSE	FALSE	FALSE	FALSE	FALSE	7	14	4	0.5	5.25	0
Q96QH2	sp|Q96QH2|PRAM_HUMAN PML-RARA-regulated adapter molecule 1 OS=Homo sapiens OX=9606 GN=PRAM1 PE=1 SV=3	68	66	FALSE	FALSE	FALSE	FALSE	TRUE	FALSE	FALSE	15	51	23	0.294118	2.86957	0
Q9ULR5	sp|Q9ULR5|PAI2B_HUMAN Polyadenylate-binding protein-interacting protein 2B OS=Homo sapiens OX=9606 GN=PAIP2B PE=1 SV=2	10	3	FALSE	FALSE	FALSE	FALSE	FALSE	FALSE	FALSE	1	2	2	0.5	1.5	0
P49593	sp|P49593|PPM1F_HUMAN Protein phosphatase 1F OS=Homo sapiens OX=9606 GN=PPM1F PE=1 SV=3	42	11	FALSE	FALSE	FALSE	FALSE	FALSE	FALSE	FALSE	2	9	4	0.222222	2.75	0
O60431	sp|O60431|OR1I1_HUMAN Olfactory receptor 1I1 OS=Homo sapiens OX=9606 GN=OR1I1 PE=2 SV=1	55	0	TRUE	TRUE	FALSE	FALSE	FALSE	FALSE	FALSE	0	0	0	0	2	0
Q9H4Q4	sp|Q9H4Q4|PRD12_HUMAN PR domain zinc finger protein 12 OS=Homo sapiens OX=9606 GN=PRDM12 PE=1 SV=2	40	14	FALSE	FALSE	FALSE	FALSE	FALSE	FALSE	FALSE	3	11	3	0.272727	4.66667	0
Q8NHB7	sp|Q8NHB7|OR5K1_HUMAN Olfactory receptor 5K1 OS=Homo sapiens OX=9606 GN=OR5K1 PE=2 SV=2	36	0	TRUE	TRUE	TRUE	FALSE	FALSE	FALSE	FALSE	0	0	0	0	2	0
Q8TAK6	sp|Q8TAK6|OLIG1_HUMAN Oligodendrocyte transcription factor 1 OS=Homo sapiens OX=9606 GN=OLIG1 PE=1 SV=2	26	13	FALSE	FALSE	FALSE	FALSE	FALSE	FALSE	TRUE	3	10	9	0.3	1.44444	0
P30039	sp|P30039|PBLD_HUMAN Phenazine biosynthesis-like domain-containing protein OS=Homo sapiens OX=9606 GN=PBLD PE=1 SV=2	35	0	TRUE	FALSE	FALSE	FALSE	FALSE	FALSE	FALSE	0	0	0	0	2	0
Q06830	sp|Q06830|PRDX1_HUMAN Peroxiredoxin-1 OS=Homo sapiens OX=9606 GN=PRDX1 PE=1 SV=1	6	2	TRUE	FALSE	FALSE	FALSE	TRUE	FALSE	FALSE	0	2	19	0	0.105263	0
Q8NGD5	sp|Q8NGD5|OR4KE_HUMAN Olfactory receptor 4K14 OS=Homo sapiens OX=9606 GN=OR4K14 PE=3 SV=1	43	0	TRUE	TRUE	TRUE	FALSE	FALSE	FALSE	FALSE	0	0	0	0	2	0
Q8NGF9	sp|Q8NGF9|OR4X2_HUMAN Olfactory receptor 4X2 OS=Homo sapiens OX=9606 GN=OR4X2 PE=2 SV=1	39	0	TRUE	TRUE	FALSE	FALSE	FALSE	FALSE	FALSE	0	0	4	0	0	0
Q9BSM1	sp|Q9BSM1|PCGF1_HUMAN Polycomb group RING finger protein 1 OS=Homo sapiens OX=9606 GN=PCGF1 PE=1 SV=2	22	6	FALSE	FALSE	FALSE	FALSE	FALSE	FALSE	FALSE	2	4	5	0.5	1.2	0
Q96RQ9	sp|Q96RQ9|OXLA_HUMAN L-amino-acid oxidase OS=Homo sapiens OX=9606 GN=IL4I1 PE=1 SV=1	59	8	TRUE	TRUE	TRUE	FALSE	FALSE	FALSE	FALSE	2	6	6	0.333333	1.33333	0
P0C623	sp|P0C623|OR4Q2_HUMAN Olfactory receptor 4Q2 OS=Homo sapiens OX=9606 GN=OR4Q2 PE=3 SV=2	49	0	TRUE	TRUE	TRUE	FALSE	FALSE	FALSE	FALSE	0	0	0	0	2	0
Q8NGT9	sp|Q8NGT9|OR2A1_HUMAN Olfactory receptor 2A1/2A42 OS=Homo sapiens OX=9606 GN=OR2A1 PE=3 SV=2	40	0	TRUE	TRUE	TRUE	FALSE	FALSE	FALSE	FALSE	0	0	1	0	0	0
Q9NQV8	sp|Q9NQV8|PRDM8_HUMAN PR domain zinc finger protein 8 OS=Homo sapiens OX=9606 GN=PRDM8 PE=1 SV=3	94	64	FALSE	FALSE	FALSE	FALSE	FALSE	FALSE	FALSE	14	50	5	0.28	12.8	0
Q6UY27	sp|Q6UY27|PATE2_HUMAN Prostate and testis expressed protein 2 OS=Homo sapiens OX=9606 GN=PATE2 PE=2 SV=1	13	0	TRUE	TRUE	FALSE	FALSE	FALSE	FALSE	FALSE	0	0	2	0	0	0
O15547	sp|O15547|P2RX6_HUMAN P2X purinoceptor 6 OS=Homo sapiens OX=9606 GN=P2RX6 PE=1 SV=2	60	9	TRUE	FALSE	TRUE	FALSE	FALSE	FALSE	FALSE	5	4	2	1.25	4.5	0
Q9ULW8	sp|Q9ULW8|PADI3_HUMAN Protein-arginine deiminase type-3 OS=Homo sapiens OX=9606 GN=PADI3 PE=1 SV=2	62	0	FALSE	FALSE	FALSE	FALSE	FALSE	FALSE	FALSE	0	0	3	0	0	0
Q6NUJ5	sp|Q6NUJ5|PWP2B_HUMAN PWWP domain-containing protein 2B OS=Homo sapiens OX=9606 GN=PWWP2B PE=1 SV=3	69	47	FALSE	FALSE	FALSE	FALSE	FALSE	FALSE	FALSE	14	33	14	0.424242	3.35714	0
Q13093	sp|Q13093|PAFA_HUMAN Platelet-activating factor acetylhydrolase OS=Homo sapiens OX=9606 GN=PLA2G7 PE=1 SV=1	47	4	TRUE	FALSE	TRUE	FALSE	FALSE	FALSE	FALSE	2	2	2	1	2	0
P04156	sp|P04156|PRIO_HUMAN Major prion protein OS=Homo sapiens OX=9606 GN=PRNP PE=1 SV=1	27	2	TRUE	FALSE	TRUE	FALSE	FALSE	FALSE	FALSE	1	1	3	1	0.666667	0
Q6UWY5	sp|Q6UWY5|OLFL1_HUMAN Olfactomedin-like protein 1 OS=Homo sapiens OX=9606 GN=OLFML1 PE=1 SV=2	45	1	TRUE	TRUE	TRUE	FALSE	FALSE	FALSE	FALSE	1	0	3	2	0.333333	0
Q9UBK2	sp|Q9UBK2|PRGC1_HUMAN Peroxisome proliferator-activated receptor gamma coactivator 1-alpha OS=Homo sapiens OX=9606 GN=PPARGC1A PE=1 SV=1	140	103	FALSE	FALSE	FALSE	FALSE	TRUE	FALSE	TRUE	29	74	22	0.391892	4.68182	0
Q8NFH5	sp|Q8NFH5|NUP35_HUMAN Nucleoporin NUP35 OS=Homo sapiens OX=9606 GN=NUP35 PE=1 SV=1	26	9	FALSE	FALSE	FALSE	FALSE	FALSE	FALSE	FALSE	5	4	41	1.25	0.219512	0
Q14982	sp|Q14982|OPCM_HUMAN Opioid-binding protein/cell adhesion molecule OS=Homo sapiens OX=9606 GN=OPCML PE=1 SV=1	54	0	TRUE	TRUE	TRUE	FALSE	FALSE	FALSE	FALSE	0	0	0	0	2	0
Q53FV1	sp|Q53FV1|ORML2_HUMAN ORM1-like protein 2 OS=Homo sapiens OX=9606 GN=ORMDL2 PE=1 SV=2	21	1	TRUE	TRUE	FALSE	FALSE	FALSE	FALSE	FALSE	1	0	2	2	0.5	0
O60330	sp|O60330|PCDGC_HUMAN Protocadherin gamma-A12 OS=Homo sapiens OX=9606 GN=PCDHGA12 PE=2 SV=1	134	0	TRUE	TRUE	TRUE	FALSE	FALSE	FALSE	FALSE	0	0	6	0	0	0
Q9Y2G5	sp|Q9Y2G5|OFUT2_HUMAN GDP-fucose protein O-fucosyltransferase 2 OS=Homo sapiens OX=9606 GN=POFUT2 PE=1 SV=3	43	2	FALSE	FALSE	TRUE	FALSE	FALSE	FALSE	FALSE	1	1	4	1	0.5	0
Q2TBC4	sp|Q2TBC4|PRIC4_HUMAN Prickle-like protein 4 OS=Homo sapiens OX=9606 GN=PRICKLE4 PE=2 SV=2	43	29	FALSE	FALSE	FALSE	FALSE	FALSE	FALSE	FALSE	11	18	1	0.611111	29	0
Q8NH72	sp|Q8NH72|OR4C6_HUMAN Olfactory receptor 4C6 OS=Homo sapiens OX=9606 GN=OR4C6 PE=2 SV=1	44	0	TRUE	TRUE	TRUE	FALSE	FALSE	FALSE	FALSE	0	0	1	0	0	0
Q8TEW0	sp|Q8TEW0|PARD3_HUMAN Partitioning defective 3 homolog OS=Homo sapiens OX=9606 GN=PARD3 PE=1 SV=2	110	80	TRUE	FALSE	FALSE	FALSE	TRUE	FALSE	FALSE	28	52	115	0.538462	0.695652	0
Q13177	sp|Q13177|PAK2_HUMAN Serine/threonine-protein kinase PAK 2 OS=Homo sapiens OX=9606 GN=PAK2 PE=1 SV=3	35	9	FALSE	FALSE	FALSE	FALSE	TRUE	FALSE	FALSE	6	3	38	2	0.236842	0
Q9P286	sp|Q9P286|PAK5_HUMAN Serine/threonine-protein kinase PAK 5 OS=Homo sapiens OX=9606 GN=PAK5 PE=1 SV=1	115	78	FALSE	FALSE	FALSE	FALSE	TRUE	FALSE	TRUE	16	62	20	0.258065	3.9	0
P78395	sp|P78395|PRAME_HUMAN Melanoma antigen preferentially expressed in tumors OS=Homo sapiens OX=9606 GN=PRAME PE=1 SV=1	64	6	TRUE	FALSE	FALSE	FALSE	FALSE	FALSE	FALSE	1	5	2	0.2	3	0
Q8NFH3	sp|Q8NFH3|NUP43_HUMAN Nucleoporin Nup43 OS=Homo sapiens OX=9606 GN=NUP43 PE=1 SV=1	63	4	FALSE	FALSE	FALSE	FALSE	FALSE	FALSE	FALSE	3	1	6	3	0.666667	0
Q8IXE1	sp|Q8IXE1|OR4N5_HUMAN Olfactory receptor 4N5 OS=Homo sapiens OX=9606 GN=OR4N5 PE=3 SV=1	37	0	TRUE	TRUE	TRUE	FALSE	FALSE	FALSE	FALSE	0	0	0	0	2	0
Q99983	sp|Q99983|OMD_HUMAN Osteomodulin OS=Homo sapiens OX=9606 GN=OMD PE=1 SV=1	41	0	TRUE	TRUE	TRUE	FALSE	FALSE	FALSE	FALSE	0	0	3	0	0	0
Q8N819	sp|Q8N819|PPM1N_HUMAN Probable protein phosphatase 1N OS=Homo sapiens OX=9606 GN=PPM1N PE=2 SV=2	41	10	FALSE	FALSE	FALSE	FALSE	FALSE	FALSE	FALSE	5	5	0	1	2	0
Q8NGS3	sp|Q8NGS3|OR1J1_HUMAN Olfactory receptor 1J1 OS=Homo sapiens OX=9606 GN=OR1J1 PE=2 SV=1	49	0	TRUE	TRUE	TRUE	FALSE	FALSE	FALSE	FALSE	0	0	4	0	0	0
Q93086	sp|Q93086|P2RX5_HUMAN P2X purinoceptor 5 OS=Homo sapiens OX=9606 GN=P2RX5 PE=2 SV=4	42	6	TRUE	FALSE	TRUE	FALSE	FALSE	FALSE	FALSE	2	4	6	0.5	1	0
Q9BPZ3	sp|Q9BPZ3|PAIP2_HUMAN Polyadenylate-binding protein-interacting protein 2 OS=Homo sapiens OX=9606 GN=PAIP2 PE=1 SV=1	10	4	FALSE	FALSE	FALSE	FALSE	FALSE	FALSE	FALSE	1	3	4	0.333333	1	0
Q8WXA2	sp|Q8WXA2|PATE1_HUMAN Prostate and testis expressed protein 1 OS=Homo sapiens OX=9606 GN=PATE1 PE=1 SV=1	10	0	TRUE	TRUE	FALSE	FALSE	FALSE	FALSE	FALSE	0	0	1	0	0	0
Q8NGY5	sp|Q8NGY5|OR6N1_HUMAN Olfactory receptor 6N1 OS=Homo sapiens OX=9606 GN=OR6N1 PE=2 SV=1	42	0	TRUE	TRUE	TRUE	FALSE	FALSE	FALSE	FALSE	0	0	1	0	0	0
Q9GZK4	sp|Q9GZK4|OR2H1_HUMAN Olfactory receptor 2H1 OS=Homo sapiens OX=9606 GN=OR2H1 PE=2 SV=1	52	0	TRUE	TRUE	TRUE	FALSE	FALSE	FALSE	FALSE	0	0	0	0	2	0
O75192	sp|O75192|PX11A_HUMAN Peroxisomal membrane protein 11A OS=Homo sapiens OX=9606 GN=PEX11A PE=1 SV=1	34	3	TRUE	TRUE	FALSE	FALSE	FALSE	FALSE	FALSE	1	2	4	0.5	0.75	0
P14555	sp|P14555|PA2GA_HUMAN Phospholipase A2, membrane associated OS=Homo sapiens OX=9606 GN=PLA2G2A PE=1 SV=2	21	0	TRUE	FALSE	FALSE	FALSE	FALSE	FALSE	FALSE	0	0	1	0	0	0
Q96RD1	sp|Q96RD1|OR6C1_HUMAN Olfactory receptor 6C1 OS=Homo sapiens OX=9606 GN=OR6C1 PE=2 SV=2	55	0	TRUE	TRUE	TRUE	FALSE	FALSE	FALSE	FALSE	0	0	2	0	0	0
Q96MT3	sp|Q96MT3|PRIC1_HUMAN Prickle-like protein 1 OS=Homo sapiens OX=9606 GN=PRICKLE1 PE=1 SV=2	100	38	FALSE	FALSE	FALSE	FALSE	FALSE	FALSE	FALSE	5	33	20	0.151515	1.9	0
Q99801	sp|Q99801|NKX31_HUMAN Homeobox protein Nkx-3.1 OS=Homo sapiens OX=9606 GN=NKX3-1 PE=1 SV=2	25	14	FALSE	FALSE	FALSE	FALSE	FALSE	FALSE	FALSE	5	9	11	0.555556	1.27273	0
Q6N063	sp|Q6N063|OGFD2_HUMAN 2-oxoglutarate and iron-dependent oxygenase domain-containing protein 2 OS=Homo sapiens OX=9606 GN=OGFOD2 PE=2 SV=2	28	3	FALSE	FALSE	FALSE	FALSE	FALSE	FALSE	FALSE	2	1	0	2	2	0
Q96R67	sp|Q96R67|OR4CC_HUMAN Olfactory receptor 4C12 OS=Homo sapiens OX=9606 GN=OR4C12 PE=2 SV=2	43	0	TRUE	TRUE	TRUE	FALSE	FALSE	FALSE	FALSE	0	0	5	0	0	0
P0DMU2	sp|P0DMU2|OR83P_HUMAN Putative olfactory receptor 8G3 pseudogene OS=Homo sapiens OX=9606 GN=OR8G3P PE=5 SV=1	53	0	TRUE	TRUE	TRUE	FALSE	FALSE	FALSE	FALSE	0	0	0	0	2	0
P61018	sp|P61018|RAB4B_HUMAN Ras-related protein Rab-4B OS=Homo sapiens OX=9606 GN=RAB4B PE=1 SV=1	24	1	TRUE	FALSE	FALSE	FALSE	FALSE	FALSE	FALSE	0	1	6	0	0.166667	0
Q9ULE6	sp|Q9ULE6|PALD_HUMAN Paladin OS=Homo sapiens OX=9606 GN=PALD1 PE=1 SV=3	93	23	FALSE	FALSE	FALSE	FALSE	FALSE	FALSE	FALSE	12	11	10	1.09091	2.3	0
Q6PK18	sp|Q6PK18|OGFD3_HUMAN 2-oxoglutarate and iron-dependent oxygenase domain-containing protein 3 OS=Homo sapiens OX=9606 GN=OGFOD3 PE=1 SV=2	40	8	TRUE	TRUE	TRUE	FALSE	FALSE	FALSE	FALSE	5	3	4	1.66667	2	0
P0C604	sp|P0C604|OR4A8_HUMAN Olfactory receptor 4A8 OS=Homo sapiens OX=9606 GN=OR4A8 PE=3 SV=1	36	0	TRUE	TRUE	TRUE	FALSE	FALSE	FALSE	FALSE	0	0	0	0	2	0
Q9UD57	sp|Q9UD57|NKX12_HUMAN NK1 transcription factor-related protein 2 OS=Homo sapiens OX=9606 GN=NKX1-2 PE=2 SV=3	36	17	FALSE	FALSE	FALSE	FALSE	FALSE	FALSE	FALSE	3	14	0	0.214286	2	0
P04637	sp|P04637|P53_HUMAN Cellular tumor antigen p53 OS=Homo sapiens OX=9606 GN=TP53 PE=1 SV=4	27	6	FALSE	FALSE	FALSE	FALSE	TRUE	FALSE	FALSE	0	6	37	0	0.162162	0
P63173	sp|P63173|RL38_HUMAN 60S ribosomal protein L38 OS=Homo sapiens OX=9606 GN=RPL38 PE=1 SV=2	2	0	FALSE	FALSE	FALSE	FALSE	FALSE	FALSE	FALSE	0	0	6	0	0	0
Q9GZM8	sp|Q9GZM8|NDEL1_HUMAN Nuclear distribution protein nudE-like 1 OS=Homo sapiens OX=9606 GN=NDEL1 PE=1 SV=1	27	16	FALSE	FALSE	FALSE	FALSE	TRUE	FALSE	FALSE	6	10	20	0.6	0.8	0
A1E959	sp|A1E959|ODAM_HUMAN Odontogenic ameloblast-associated protein OS=Homo sapiens OX=9606 GN=ODAM PE=1 SV=1	34	14	TRUE	FALSE	FALSE	TRUE	FALSE	FALSE	FALSE	9	5	2	1.8	7	0
O95007	sp|O95007|OR6B1_HUMAN Olfactory receptor 6B1 OS=Homo sapiens OX=9606 GN=OR6B1 PE=2 SV=1	38	0	TRUE	TRUE	TRUE	FALSE	FALSE	FALSE	FALSE	0	0	2	0	0	0
Q92882	sp|Q92882|OSTF1_HUMAN Osteoclast-stimulating factor 1 OS=Homo sapiens OX=9606 GN=OSTF1 PE=1 SV=2	15	1	TRUE	FALSE	FALSE	FALSE	FALSE	FALSE	FALSE	0	1	9	0	0.111111	0
Q96SN7	sp|Q96SN7|ORAI2_HUMAN Protein orai-2 OS=Homo sapiens OX=9606 GN=ORAI2 PE=1 SV=1	29	0	TRUE	TRUE	FALSE	FALSE	FALSE	FALSE	FALSE	0	0	5	0	0	0
Q16517	sp|Q16517|NNAT_HUMAN Neuronatin OS=Homo sapiens OX=9606 GN=NNAT PE=2 SV=1	6	0	FALSE	FALSE	FALSE	FALSE	FALSE	FALSE	FALSE	0	0	1	0	0	0
Q8NGR2	sp|Q8NGR2|OR1L6_HUMAN Olfactory receptor 1L6 OS=Homo sapiens OX=9606 GN=OR1L6 PE=3 SV=2	54	0	TRUE	TRUE	TRUE	FALSE	FALSE	FALSE	FALSE	0	0	5	0	0	0
P57735	sp|P57735|RAB25_HUMAN Ras-related protein Rab-25 OS=Homo sapiens OX=9606 GN=RAB25 PE=1 SV=2	29	4	TRUE	FALSE	FALSE	FALSE	FALSE	FALSE	FALSE	2	2	6	1	0.666667	0
O75901	sp|O75901|RASF9_HUMAN Ras association domain-containing protein 9 OS=Homo sapiens OX=9606 GN=RASSF9 PE=2 SV=2	57	22	TRUE	FALSE	FALSE	FALSE	FALSE	FALSE	FALSE	10	12	1	0.833333	22	0
Q8NFZ4	sp|Q8NFZ4|NLGN2_HUMAN Neuroligin-2 OS=Homo sapiens OX=9606 GN=NLGN2 PE=1 SV=1	83	14	TRUE	FALSE	TRUE	FALSE	FALSE	FALSE	FALSE	12	2	2	6	7	0
P61366	sp|P61366|OSTN_HUMAN Osteocrin OS=Homo sapiens OX=9606 GN=OSTN PE=1 SV=1	24	6	TRUE	TRUE	FALSE	FALSE	FALSE	FALSE	FALSE	2	4	1	0.5	6	0
Q9UKL2	sp|Q9UKL2|O52A1_HUMAN Olfactory receptor 52A1 OS=Homo sapiens OX=9606 GN=OR52A1 PE=2 SV=2	37	0	TRUE	TRUE	TRUE	FALSE	FALSE	FALSE	FALSE	0	0	0	0	2	0
Q9NPH6	sp|Q9NPH6|OBP2B_HUMAN Odorant-binding protein 2b OS=Homo sapiens OX=9606 GN=OBP2B PE=2 SV=1	17	0	TRUE	TRUE	FALSE	FALSE	FALSE	FALSE	FALSE	0	0	1	0	0	0
Q8NCF5	sp|Q8NCF5|NF2IP_HUMAN NFATC2-interacting protein OS=Homo sapiens OX=9606 GN=NFATC2IP PE=1 SV=1	31	13	FALSE	FALSE	FALSE	FALSE	FALSE	FALSE	FALSE	8	5	34	1.6	0.382353	0
P10451	sp|P10451|OSTP_HUMAN Osteopontin OS=Homo sapiens OX=9606 GN=SPP1 PE=1 SV=1	8	3	TRUE	FALSE	FALSE	TRUE	TRUE	FALSE	FALSE	2	1	52	2	0.0576923	0
Q96EH5	sp|Q96EH5|RL39L_HUMAN 60S ribosomal protein L39-like OS=Homo sapiens OX=9606 GN=RPL39L PE=1 SV=3	7	0	FALSE	FALSE	FALSE	FALSE	FALSE	FALSE	FALSE	0	0	0	0	2	0
P62888	sp|P62888|RL30_HUMAN 60S ribosomal protein L30 OS=Homo sapiens OX=9606 GN=RPL30 PE=1 SV=2	6	0	TRUE	FALSE	FALSE	FALSE	FALSE	FALSE	FALSE	0	0	13	0	0	0
O14524	sp|O14524|NEMP1_HUMAN Nuclear envelope integral membrane protein 1 OS=Homo sapiens OX=9606 GN=NEMP1 PE=1 SV=2	51	1	TRUE	FALSE	TRUE	FALSE	TRUE	FALSE	FALSE	0	1	9	0	0.111111	0
Q9Y620	sp|Q9Y620|RA54B_HUMAN DNA repair and recombination protein RAD54B OS=Homo sapiens OX=9606 GN=RAD54B PE=1 SV=1	112	31	FALSE	FALSE	FALSE	FALSE	FALSE	FALSE	FALSE	9	22	10	0.409091	3.1	0
Q8IVL1	sp|Q8IVL1|NAV2_HUMAN Neuron navigator 2 OS=Homo sapiens OX=9606 GN=NAV2 PE=1 SV=3	459	377	FALSE	FALSE	FALSE	FALSE	FALSE	FALSE	TRUE	111	266	97	0.417293	3.8866	0
Q9Y3L5	sp|Q9Y3L5|RAP2C_HUMAN Ras-related protein Rap-2c OS=Homo sapiens OX=9606 GN=RAP2C PE=1 SV=1	21	1	TRUE	FALSE	FALSE	FALSE	FALSE	FALSE	FALSE	0	1	7	0	0.142857	0
P22307	sp|P22307|NLTP_HUMAN Non-specific lipid-transfer protein OS=Homo sapiens OX=9606 GN=SCP2 PE=1 SV=2	48	4	FALSE	FALSE	FALSE	FALSE	FALSE	FALSE	FALSE	1	3	18	0.333333	0.222222	0
Q99650	sp|Q99650|OSMR_HUMAN Oncostatin-M-specific receptor subunit beta OS=Homo sapiens OX=9606 GN=OSMR PE=1 SV=1	155	7	FALSE	FALSE	TRUE	FALSE	FALSE	FALSE	FALSE	2	5	20	0.4	0.35	0
P58173	sp|P58173|OR2B6_HUMAN Olfactory receptor 2B6 OS=Homo sapiens OX=9606 GN=OR2B6 PE=2 SV=1	43	1	TRUE	TRUE	TRUE	FALSE	FALSE	FALSE	FALSE	0	1	1	0	1	0
Q8NGY2	sp|Q8NGY2|OR6K2_HUMAN Olfactory receptor 6K2 OS=Homo sapiens OX=9606 GN=OR6K2 PE=2 SV=1	53	0	TRUE	TRUE	TRUE	FALSE	FALSE	FALSE	FALSE	0	0	1	0	0	0
P10826	sp|P10826|RARB_HUMAN Retinoic acid receptor beta OS=Homo sapiens OX=9606 GN=RARB PE=1 SV=2	74	36	FALSE	FALSE	FALSE	FALSE	FALSE	FALSE	TRUE	13	23	2	0.565217	18	0
Q5SWX8	sp|Q5SWX8|ODR4_HUMAN Protein odr-4 homolog OS=Homo sapiens OX=9606 GN=ODR4 PE=1 SV=1	65	13	TRUE	TRUE	FALSE	FALSE	FALSE	FALSE	FALSE	3	10	6	0.3	2.16667	0
Q8IXT5	sp|Q8IXT5|RB12B_HUMAN RNA-binding protein 12B OS=Homo sapiens OX=9606 GN=RBM12B PE=1 SV=2	50	14	FALSE	FALSE	FALSE	FALSE	FALSE	FALSE	FALSE	4	10	44	0.4	0.318182	0
Q13224	sp|Q13224|NMDE2_HUMAN Glutamate receptor ionotropic, NMDA 2B OS=Homo sapiens OX=9606 GN=GRIN2B PE=1 SV=3	187	52	TRUE	FALSE	TRUE	FALSE	TRUE	FALSE	FALSE	20	32	40	0.625	1.3	0
A8MVU1	sp|A8MVU1|NCF1C_HUMAN Putative neutrophil cytosol factor 1C OS=Homo sapiens OX=9606 GN=NCF1C PE=5 SV=1	43	15	FALSE	FALSE	FALSE	FALSE	FALSE	FALSE	FALSE	5	10	6	0.5	2.5	0
Q5TYX0	sp|Q5TYX0|PRAM5_HUMAN PRAME family member 5 OS=Homo sapiens OX=9606 GN=PRAMEF5 PE=2 SV=2	49	3	FALSE	FALSE	FALSE	FALSE	FALSE	FALSE	FALSE	1	2	3	0.5	1	0
P20337	sp|P20337|RAB3B_HUMAN Ras-related protein Rab-3B OS=Homo sapiens OX=9606 GN=RAB3B PE=1 SV=2	30	9	TRUE	FALSE	FALSE	FALSE	TRUE	FALSE	FALSE	4	5	7	0.8	1.28571	0
Q96S59	sp|Q96S59|RANB9_HUMAN Ran-binding protein 9 OS=Homo sapiens OX=9606 GN=RANBP9 PE=1 SV=1	84	20	TRUE	FALSE	FALSE	FALSE	TRUE	FALSE	FALSE	2	18	20	0.111111	1	0
P21359	sp|P21359|NF1_HUMAN Neurofibromin OS=Homo sapiens OX=9606 GN=NF1 PE=1 SV=2	372	47	TRUE	FALSE	FALSE	FALSE	FALSE	FALSE	FALSE	18	29	56	0.62069	0.839286	0
Q13287	sp|Q13287|NMI_HUMAN N-myc-interactor OS=Homo sapiens OX=9606 GN=NMI PE=1 SV=2	30	0	FALSE	FALSE	FALSE	FALSE	FALSE	FALSE	FALSE	0	0	10	0	0	0
Q9HB89	sp|Q9HB89|NMUR1_HUMAN Neuromedin-U receptor 1 OS=Homo sapiens OX=9606 GN=NMUR1 PE=2 SV=1	46	3	TRUE	TRUE	TRUE	FALSE	FALSE	FALSE	FALSE	0	3	4	0	0.75	0
O95222	sp|O95222|OR6A2_HUMAN Olfactory receptor 6A2 OS=Homo sapiens OX=9606 GN=OR6A2 PE=2 SV=2	39	0	TRUE	TRUE	TRUE	FALSE	FALSE	FALSE	FALSE	0	0	0	0	2	0
Q99574	sp|Q99574|NEUS_HUMAN Neuroserpin OS=Homo sapiens OX=9606 GN=SERPINI1 PE=1 SV=1	44	0	TRUE	FALSE	TRUE	FALSE	FALSE	FALSE	FALSE	0	0	3	0	0	0
Q00577	sp|Q00577|PURA_HUMAN Transcriptional activator protein Pur-alpha OS=Homo sapiens OX=9606 GN=PURA PE=1 SV=2	17	2	FALSE	FALSE	FALSE	FALSE	FALSE	FALSE	FALSE	1	1	21	1	0.0952381	0
Q8NG95	sp|Q8NG95|OR7G3_HUMAN Olfactory receptor 7G3 OS=Homo sapiens OX=9606 GN=OR7G3 PE=3 SV=1	44	0	TRUE	TRUE	TRUE	FALSE	FALSE	FALSE	FALSE	0	0	1	0	0	0
Q8NGJ9	sp|Q8NGJ9|O51T1_HUMAN Olfactory receptor 51T1 OS=Homo sapiens OX=9606 GN=OR51T1 PE=3 SV=1	46	1	TRUE	TRUE	TRUE	FALSE	FALSE	FALSE	FALSE	0	1	0	0	2	0
Q96E17	sp|Q96E17|RAB3C_HUMAN Ras-related protein Rab-3C OS=Homo sapiens OX=9606 GN=RAB3C PE=2 SV=1	28	4	TRUE	FALSE	FALSE	FALSE	TRUE	FALSE	FALSE	3	1	14	3	0.285714	0
Q9P0K7	sp|Q9P0K7|RAI14_HUMAN Ankycorbin OS=Homo sapiens OX=9606 GN=RAI14 PE=1 SV=2	92	23	FALSE	FALSE	FALSE	FALSE	FALSE	FALSE	FALSE	8	15	69	0.533333	0.333333	0
Q8NH87	sp|Q8NH87|OR9G1_HUMAN Olfactory receptor 9G1 OS=Homo sapiens OX=9606 GN=OR9G1 PE=3 SV=1	50	0	TRUE	TRUE	TRUE	FALSE	FALSE	FALSE	FALSE	0	0	3	0	0	0
A6NGY5	sp|A6NGY5|O51F1_HUMAN Olfactory receptor 51F1 OS=Homo sapiens OX=9606 GN=OR51F1 PE=3 SV=1	50	0	TRUE	TRUE	FALSE	FALSE	FALSE	FALSE	FALSE	0	0	4	0	0	0
P0CE71	sp|P0CE71|OCM2_HUMAN Putative oncomodulin-2 OS=Homo sapiens OX=9606 GN=OCM2 PE=5 SV=1	12	0	FALSE	FALSE	FALSE	FALSE	FALSE	FALSE	FALSE	0	0	4	0	0	0
O15243	sp|O15243|OBRG_HUMAN Leptin receptor gene-related protein OS=Homo sapiens OX=9606 GN=LEPROT PE=1 SV=1	14	0	TRUE	TRUE	FALSE	FALSE	FALSE	FALSE	FALSE	0	0	0	0	2	0
Q96R08	sp|Q96R08|OR5BC_HUMAN Olfactory receptor 5B12 OS=Homo sapiens OX=9606 GN=OR5B12 PE=2 SV=2	48	0	TRUE	TRUE	TRUE	FALSE	FALSE	FALSE	FALSE	0	0	1	0	0	0
Q5JQS5	sp|Q5JQS5|OR2BB_HUMAN Olfactory receptor 2B11 OS=Homo sapiens OX=9606 GN=OR2B11 PE=2 SV=1	40	0	TRUE	TRUE	TRUE	FALSE	FALSE	FALSE	FALSE	0	0	2	0	0	0
Q99571	sp|Q99571|P2RX4_HUMAN P2X purinoceptor 4 OS=Homo sapiens OX=9606 GN=P2RX4 PE=1 SV=2	40	7	TRUE	FALSE	TRUE	FALSE	FALSE	FALSE	FALSE	4	3	8	1.33333	0.875	0
Q8TBY0	sp|Q8TBY0|RBM46_HUMAN Probable RNA-binding protein 46 OS=Homo sapiens OX=9606 GN=RBM46 PE=2 SV=1	63	11	FALSE	FALSE	FALSE	FALSE	FALSE	FALSE	FALSE	5	6	5	0.833333	2.2	0
P54727	sp|P54727|RD23B_HUMAN UV excision repair protein RAD23 homolog B OS=Homo sapiens OX=9606 GN=RAD23B PE=1 SV=1	55	45	FALSE	FALSE	FALSE	FALSE	FALSE	FALSE	TRUE	26	19	19	1.36842	2.36842	0
Q8WUJ1	sp|Q8WUJ1|NEUFC_HUMAN Neuferricin OS=Homo sapiens OX=9606 GN=CYB5D2 PE=2 SV=1	28	3	TRUE	TRUE	FALSE	FALSE	FALSE	FALSE	FALSE	3	0	2	2	1.5	0
Q86UW1	sp|Q86UW1|OSTA_HUMAN Organic solute transporter subunit alpha OS=Homo sapiens OX=9606 GN=SLC51A PE=2 SV=1	44	1	TRUE	TRUE	FALSE	FALSE	FALSE	FALSE	FALSE	1	0	4	2	0.25	0
A6NKH3	sp|A6NKH3|RL37L_HUMAN Putative 60S ribosomal protein L37a-like protein OS=Homo sapiens OX=9606 GN=RPL37AP8 PE=5 SV=2	17	0	FALSE	FALSE	FALSE	FALSE	FALSE	FALSE	FALSE	0	0	0	0	2	0
O43908	sp|O43908|NKG2F_HUMAN NKG2-F type II integral membrane protein OS=Homo sapiens OX=9606 GN=KLRC4 PE=2 SV=2	17	5	TRUE	TRUE	FALSE	FALSE	FALSE	FALSE	FALSE	1	4	1	0.25	5	0
Q7RTR0	sp|Q7RTR0|NLRP9_HUMAN NACHT, LRR and PYD domains-containing protein 9 OS=Homo sapiens OX=9606 GN=NLRP9 PE=1 SV=1	108	2	FALSE	FALSE	FALSE	FALSE	FALSE	FALSE	FALSE	0	2	7	0	0.285714	0
Q9H1Y3	sp|Q9H1Y3|OPN3_HUMAN Opsin-3 OS=Homo sapiens OX=9606 GN=OPN3 PE=1 SV=1	50	3	TRUE	TRUE	TRUE	FALSE	FALSE	FALSE	FALSE	1	2	2	0.5	1.5	0
Q9BRX5	sp|Q9BRX5|PSF3_HUMAN DNA replication complex GINS protein PSF3 OS=Homo sapiens OX=9606 GN=GINS3 PE=1 SV=1	24	3	FALSE	FALSE	FALSE	FALSE	FALSE	FALSE	FALSE	1	2	2	0.5	1.5	0
Q9H2C5	sp|Q9H2C5|O52A5_HUMAN Olfactory receptor 52A5 OS=Homo sapiens OX=9606 GN=OR52A5 PE=3 SV=1	32	0	TRUE	TRUE	TRUE	FALSE	FALSE	FALSE	FALSE	0	0	0	0	2	0
Q8NGR5	sp|Q8NGR5|OR1L4_HUMAN Olfactory receptor 1L4 OS=Homo sapiens OX=9606 GN=OR1L4 PE=3 SV=1	52	0	TRUE	TRUE	TRUE	FALSE	FALSE	FALSE	FALSE	0	0	3	0	0	0
Q53S08	sp|Q53S08|RAB6D_HUMAN Ras-related protein Rab-6D OS=Homo sapiens OX=9606 GN=RAB6D PE=2 SV=1	39	10	FALSE	FALSE	FALSE	FALSE	FALSE	FALSE	FALSE	2	8	5	0.25	2	0
Q9Y536	sp|Q9Y536|PAL4A_HUMAN Peptidyl-prolyl cis-trans isomerase A-like 4A OS=Homo sapiens OX=9606 GN=PPIAL4A PE=2 SV=1	16	0	TRUE	FALSE	FALSE	FALSE	FALSE	FALSE	FALSE	0	0	5	0	0	0
P59922	sp|P59922|OR2B8_HUMAN Putative olfactory receptor 2B8 OS=Homo sapiens OX=9606 GN=OR2B8P PE=5 SV=1	42	0	TRUE	TRUE	TRUE	FALSE	FALSE	FALSE	FALSE	0	0	0	0	2	0
O96013	sp|O96013|PAK4_HUMAN Serine/threonine-protein kinase PAK 4 OS=Homo sapiens OX=9606 GN=PAK4 PE=1 SV=1	47	23	FALSE	FALSE	FALSE	FALSE	TRUE	FALSE	FALSE	5	18	25	0.277778	0.92	0
Q9Y570	sp|Q9Y570|PPME1_HUMAN Protein phosphatase methylesterase 1 OS=Homo sapiens OX=9606 GN=PPME1 PE=1 SV=3	37	0	FALSE	FALSE	FALSE	FALSE	TRUE	FALSE	FALSE	0	0	11	0	0	0
A2RRP1	sp|A2RRP1|NBAS_HUMAN Neuroblastoma-amplified sequence OS=Homo sapiens OX=9606 GN=NBAS PE=1 SV=2	282	30	FALSE	FALSE	FALSE	FALSE	FALSE	FALSE	TRUE	20	10	35	2	0.857143	0
O95221	sp|O95221|OR5F1_HUMAN Olfactory receptor 5F1 OS=Homo sapiens OX=9606 GN=OR5F1 PE=2 SV=2	60	0	TRUE	TRUE	TRUE	FALSE	FALSE	FALSE	FALSE	0	0	2	0	0	0
Q8NGK2	sp|Q8NGK2|O52B4_HUMAN Olfactory receptor 52B4 OS=Homo sapiens OX=9606 GN=OR52B4 PE=3 SV=2	39	0	TRUE	TRUE	TRUE	FALSE	FALSE	FALSE	FALSE	0	0	1	0	0	0
Q8TC12	sp|Q8TC12|RDH11_HUMAN Retinol dehydrogenase 11 OS=Homo sapiens OX=9606 GN=RDH11 PE=1 SV=2	36	0	TRUE	TRUE	FALSE	FALSE	FALSE	FALSE	FALSE	0	0	7	0	0	0
Q96EH8	sp|Q96EH8|NEUL3_HUMAN E3 ubiquitin-protein ligase NEURL3 OS=Homo sapiens OX=9606 GN=NEURL3 PE=2 SV=2	23	4	FALSE	FALSE	FALSE	FALSE	FALSE	FALSE	FALSE	2	2	0	1	2	0
P47874	sp|P47874|OMP_HUMAN Olfactory marker protein OS=Homo sapiens OX=9606 GN=OMP PE=2 SV=2	16	0	FALSE	FALSE	FALSE	FALSE	FALSE	FALSE	FALSE	0	0	0	0	2	0
Q6ZTQ3	sp|Q6ZTQ3|RASF6_HUMAN Ras association domain-containing protein 6 OS=Homo sapiens OX=9606 GN=RASSF6 PE=1 SV=1	47	15	FALSE	FALSE	FALSE	FALSE	FALSE	FALSE	FALSE	4	11	2	0.363636	7.5	0
Q9NY56	sp|Q9NY56|OBP2A_HUMAN Odorant-binding protein 2a OS=Homo sapiens OX=9606 GN=OBP2A PE=1 SV=1	15	0	TRUE	TRUE	FALSE	FALSE	FALSE	FALSE	FALSE	0	0	2	0	0	0
A6NMU1	sp|A6NMU1|O52A4_HUMAN Olfactory receptor 52A4 OS=Homo sapiens OX=9606 GN=OR52A4P PE=2 SV=1	32	0	TRUE	TRUE	TRUE	FALSE	FALSE	FALSE	FALSE	0	0	0	0	2	0
Q9C000	sp|Q9C000|NLRP1_HUMAN NACHT, LRR and PYD domains-containing protein 1 OS=Homo sapiens OX=9606 GN=NLRP1 PE=1 SV=1	192	54	FALSE	FALSE	FALSE	FALSE	FALSE	FALSE	TRUE	16	38	4	0.421053	13.5	0
Q5TC84	sp|Q5TC84|OGRL1_HUMAN Opioid growth factor receptor-like protein 1 OS=Homo sapiens OX=9606 GN=OGFRL1 PE=2 SV=1	52	32	FALSE	FALSE	FALSE	FALSE	FALSE	FALSE	FALSE	12	20	8	0.6	4	0
P51149	sp|P51149|RAB7A_HUMAN Ras-related protein Rab-7a OS=Homo sapiens OX=9606 GN=RAB7A PE=1 SV=1	15	0	TRUE	FALSE	FALSE	FALSE	FALSE	FALSE	FALSE	0	0	13	0	0	0
Q8IYS5	sp|Q8IYS5|OSCAR_HUMAN Osteoclast-associated immunoglobulin-like receptor OS=Homo sapiens OX=9606 GN=OSCAR PE=1 SV=3	35	4	TRUE	TRUE	TRUE	FALSE	FALSE	FALSE	FALSE	1	3	0	0.333333	2	0
O75147	sp|O75147|OBSL1_HUMAN Obscurin-like protein 1 OS=Homo sapiens OX=9606 GN=OBSL1 PE=1 SV=4	194	11	FALSE	FALSE	FALSE	FALSE	FALSE	FALSE	FALSE	7	4	13	1.75	0.846154	0
O14718	sp|O14718|OPSX_HUMAN Visual pigment-like receptor peropsin OS=Homo sapiens OX=9606 GN=RRH PE=1 SV=1	54	2	TRUE	TRUE	TRUE	FALSE	FALSE	FALSE	FALSE	0	2	0	0	2	0
Q9Y248	sp|Q9Y248|PSF2_HUMAN DNA replication complex GINS protein PSF2 OS=Homo sapiens OX=9606 GN=GINS2 PE=1 SV=1	15	0	FALSE	FALSE	FALSE	FALSE	FALSE	FALSE	FALSE	0	0	5	0	0	0
Q9NQR4	sp|Q9NQR4|NIT2_HUMAN Omega-amidase NIT2 OS=Homo sapiens OX=9606 GN=NIT2 PE=1 SV=1	30	0	TRUE	FALSE	FALSE	FALSE	FALSE	FALSE	FALSE	0	0	11	0	0	0
Q96D46	sp|Q96D46|NMD3_HUMAN 60S ribosomal export protein NMD3 OS=Homo sapiens OX=9606 GN=NMD3 PE=1 SV=1	43	1	FALSE	FALSE	FALSE	FALSE	FALSE	FALSE	FALSE	0	1	17	0	0.0588235	0
Q9H2C8	sp|Q9H2C8|O51V1_HUMAN Olfactory receptor 51V1 OS=Homo sapiens OX=9606 GN=OR51V1 PE=3 SV=2	50	0	TRUE	TRUE	TRUE	FALSE	FALSE	FALSE	FALSE	0	0	4	0	0	0
Q5RL73	sp|Q5RL73|RBM48_HUMAN RNA-binding protein 48 OS=Homo sapiens OX=9606 GN=RBM48 PE=2 SV=1	48	18	FALSE	FALSE	FALSE	FALSE	FALSE	FALSE	FALSE	5	13	5	0.384615	3.6	0
Q96AH8	sp|Q96AH8|RAB7B_HUMAN Ras-related protein Rab-7b OS=Homo sapiens OX=9606 GN=RAB7B PE=2 SV=1	25	2	FALSE	FALSE	FALSE	FALSE	FALSE	FALSE	FALSE	1	1	1	1	2	0
A8MQ27	sp|A8MQ27|NEU1B_HUMAN E3 ubiquitin-protein ligase NEURL1B OS=Homo sapiens OX=9606 GN=NEURL1B PE=1 SV=1	61	31	FALSE	FALSE	FALSE	FALSE	FALSE	FALSE	TRUE	6	25	8	0.24	3.875	0
P49792	sp|P49792|RBP2_HUMAN E3 SUMO-protein ligase RanBP2 OS=Homo sapiens OX=9606 GN=RANBP2 PE=1 SV=2	276	166	FALSE	FALSE	FALSE	FALSE	FALSE	FALSE	TRUE	76	90	267	0.844444	0.621723	0
Q53F19	sp|Q53F19|NCBP3_HUMAN Nuclear cap-binding protein subunit 3 OS=Homo sapiens OX=9606 GN=NCBP3 PE=1 SV=2	46	20	FALSE	FALSE	FALSE	FALSE	FALSE	FALSE	FALSE	5	15	42	0.333333	0.47619	0
P47887	sp|P47887|OR1E2_HUMAN Olfactory receptor 1E2 OS=Homo sapiens OX=9606 GN=OR1E2 PE=2 SV=2	46	0	TRUE	TRUE	TRUE	FALSE	FALSE	FALSE	FALSE	0	0	2	0	0	0
Q5VXH4	sp|Q5VXH4|PRAM6_HUMAN PRAME family member 6 OS=Homo sapiens OX=9606 GN=PRAMEF6 PE=2 SV=1	50	4	FALSE	FALSE	FALSE	FALSE	FALSE	FALSE	FALSE	2	2	2	1	2	0
O60313	sp|O60313|OPA1_HUMAN Dynamin-like 120 kDa protein, mitochondrial OS=Homo sapiens OX=9606 GN=OPA1 PE=1 SV=3	96	17	TRUE	FALSE	FALSE	FALSE	FALSE	FALSE	FALSE	9	8	25	1.125	0.68	0
A6NFY4	sp|A6NFY4|NEMP2_HUMAN Nuclear envelope integral membrane protein 2 OS=Homo sapiens OX=9606 GN=NEMP2 PE=2 SV=3	46	2	TRUE	FALSE	FALSE	FALSE	FALSE	FALSE	FALSE	1	1	4	1	0.5	0
Q9Y4C8	sp|Q9Y4C8|RBM19_HUMAN Probable RNA-binding protein 19 OS=Homo sapiens OX=9606 GN=RBM19 PE=1 SV=3	105	41	FALSE	FALSE	FALSE	FALSE	FALSE	FALSE	FALSE	16	25	29	0.64	1.41379	0
Q9UKX7	sp|Q9UKX7|NUP50_HUMAN Nuclear pore complex protein Nup50 OS=Homo sapiens OX=9606 GN=NUP50 PE=1 SV=2	45	32	FALSE	FALSE	FALSE	FALSE	FALSE	FALSE	FALSE	12	20	31	0.6	1.03226	0
Q96RD2	sp|Q96RD2|O52B2_HUMAN Olfactory receptor 52B2 OS=Homo sapiens OX=9606 GN=OR52B2 PE=2 SV=3	35	0	TRUE	TRUE	TRUE	FALSE	FALSE	FALSE	FALSE	0	0	1	0	0	0
Q9HAN9	sp|Q9HAN9|NMNA1_HUMAN Nicotinamide/nicotinic acid mononucleotide adenylyltransferase 1 OS=Homo sapiens OX=9606 GN=NMNAT1 PE=1 SV=1	31	5	FALSE	FALSE	FALSE	FALSE	FALSE	FALSE	FALSE	3	2	8	1.5	0.625	0
Q9NZ94	sp|Q9NZ94|NLGN3_HUMAN Neuroligin-3 OS=Homo sapiens OX=9606 GN=NLGN3 PE=1 SV=2	108	23	TRUE	FALSE	TRUE	FALSE	FALSE	FALSE	FALSE	11	12	6	0.916667	3.83333	0
Q8WUD1	sp|Q8WUD1|RAB2B_HUMAN Ras-related protein Rab-2B OS=Homo sapiens OX=9606 GN=RAB2B PE=1 SV=1	24	4	TRUE	FALSE	FALSE	FALSE	FALSE	FALSE	FALSE	1	3	12	0.333333	0.333333	0
Q9NRW1	sp|Q9NRW1|RAB6B_HUMAN Ras-related protein Rab-6B OS=Homo sapiens OX=9606 GN=RAB6B PE=1 SV=1	22	0	FALSE	FALSE	FALSE	FALSE	FALSE	FALSE	FALSE	0	0	12	0	0	0
A0AV96	sp|A0AV96|RBM47_HUMAN RNA-binding protein 47 OS=Homo sapiens OX=9606 GN=RBM47 PE=1 SV=2	41	11	FALSE	FALSE	FALSE	FALSE	FALSE	FALSE	FALSE	5	6	15	0.833333	0.733333	0
O15399	sp|O15399|NMDE4_HUMAN Glutamate receptor ionotropic, NMDA 2D OS=Homo sapiens OX=9606 GN=GRIN2D PE=1 SV=2	139	36	TRUE	FALSE	TRUE	FALSE	FALSE	FALSE	FALSE	8	28	6	0.285714	6	0
P04049	sp|P04049|RAF1_HUMAN RAF proto-oncogene serine/threonine-protein kinase OS=Homo sapiens OX=9606 GN=RAF1 PE=1 SV=1	52	12	TRUE	FALSE	FALSE	FALSE	TRUE	FALSE	FALSE	4	8	60	0.5	0.2	0
Q8NGQ1	sp|Q8NGQ1|OR9G4_HUMAN Olfactory receptor 9G4 OS=Homo sapiens OX=9606 GN=OR9G4 PE=3 SV=2	55	1	TRUE	TRUE	TRUE	FALSE	FALSE	FALSE	FALSE	0	1	0	0	2	0
Q8IZ40	sp|Q8IZ40|RCOR2_HUMAN REST corepressor 2 OS=Homo sapiens OX=9606 GN=RCOR2 PE=1 SV=2	50	35	FALSE	FALSE	FALSE	FALSE	FALSE	FALSE	FALSE	13	22	15	0.590909	2.33333	0
Q8NGI4	sp|Q8NGI4|OR4DB_HUMAN Olfactory receptor 4D11 OS=Homo sapiens OX=9606 GN=OR4D11 PE=3 SV=1	56	0	TRUE	TRUE	TRUE	FALSE	FALSE	FALSE	FALSE	0	0	0	0	2	0
A6NL26	sp|A6NL26|OR5BL_HUMAN Olfactory receptor 5B21 OS=Homo sapiens OX=9606 GN=OR5B21 PE=3 SV=1	47	0	TRUE	TRUE	TRUE	FALSE	FALSE	FALSE	FALSE	0	0	4	0	0	0
P57729	sp|P57729|RAB38_HUMAN Ras-related protein Rab-38 OS=Homo sapiens OX=9606 GN=RAB38 PE=1 SV=1	17	4	TRUE	FALSE	FALSE	FALSE	FALSE	FALSE	FALSE	2	2	6	1	0.666667	0
O60831	sp|O60831|PRAF2_HUMAN PRA1 family protein 2 OS=Homo sapiens OX=9606 GN=PRAF2 PE=1 SV=1	9	0	TRUE	TRUE	FALSE	FALSE	FALSE	FALSE	FALSE	0	0	4	0	0	0
Q92928	sp|Q92928|RAB1C_HUMAN Putative Ras-related protein Rab-1C OS=Homo sapiens OX=9606 GN=RAB1C PE=5 SV=2	24	2	FALSE	FALSE	FALSE	FALSE	TRUE	FALSE	FALSE	1	1	5	1	0.4	0
Q8N628	sp|Q8N628|OR2C3_HUMAN Olfactory receptor 2C3 OS=Homo sapiens OX=9606 GN=OR2C3 PE=2 SV=3	48	0	TRUE	TRUE	TRUE	FALSE	FALSE	FALSE	FALSE	0	0	0	0	2	0
Q86UT6	sp|Q86UT6|NLRX1_HUMAN NLR family member X1 OS=Homo sapiens OX=9606 GN=NLRX1 PE=1 SV=1	93	14	FALSE	FALSE	FALSE	FALSE	FALSE	FALSE	FALSE	3	11	9	0.272727	1.55556	0
O76000	sp|O76000|OR2B3_HUMAN Putative olfactory receptor 2B3 OS=Homo sapiens OX=9606 GN=OR2B3 PE=3 SV=1	40	0	TRUE	TRUE	TRUE	FALSE	FALSE	FALSE	FALSE	0	0	2	0	0	0
B4DH59	sp|B4DH59|NBPFP_HUMAN Neuroblastoma breakpoint family member 26 OS=Homo sapiens OX=9606 GN=NBPF26 PE=5 SV=1	107	55	FALSE	FALSE	FALSE	FALSE	FALSE	FALSE	FALSE	11	44	2	0.25	27.5	0
Q8NGG2	sp|Q8NGG2|OR5T2_HUMAN Olfactory receptor 5T2 OS=Homo sapiens OX=9606 GN=OR5T2 PE=2 SV=3	55	0	TRUE	TRUE	TRUE	FALSE	FALSE	FALSE	FALSE	0	0	0	0	2	0
P11234	sp|P11234|RALB_HUMAN Ras-related protein Ral-B OS=Homo sapiens OX=9606 GN=RALB PE=1 SV=1	20	3	TRUE	FALSE	FALSE	FALSE	FALSE	FALSE	FALSE	0	3	10	0	0.3	0
O60502	sp|O60502|OGA_HUMAN Protein O-GlcNAcase OS=Homo sapiens OX=9606 GN=OGA PE=1 SV=2	102	13	FALSE	FALSE	FALSE	FALSE	FALSE	FALSE	FALSE	4	9	11	0.444444	1.18182	0
O95755	sp|O95755|RAB36_HUMAN Ras-related protein Rab-36 OS=Homo sapiens OX=9606 GN=RAB36 PE=2 SV=2	41	19	FALSE	FALSE	FALSE	FALSE	FALSE	FALSE	FALSE	6	13	6	0.461538	3.16667	0
P53805	sp|P53805|RCAN1_HUMAN Calcipressin-1 OS=Homo sapiens OX=9606 GN=RCAN1 PE=1 SV=4	19	2	FALSE	FALSE	FALSE	FALSE	TRUE	FALSE	FALSE	1	1	10	1	0.2	0
Q15619	sp|Q15619|OR1C1_HUMAN Olfactory receptor 1C1 OS=Homo sapiens OX=9606 GN=OR1C1 PE=2 SV=4	50	0	TRUE	TRUE	FALSE	FALSE	FALSE	FALSE	FALSE	0	0	1	0	0	0
Q9P1G2	sp|Q9P1G2|RBAS1_HUMAN Putative uncharacterized protein encoded by RBM12B-AS1 OS=Homo sapiens OX=9606 GN=RBM12B-AS1 PE=5 SV=2	21	8	FALSE	FALSE	FALSE	FALSE	FALSE	FALSE	FALSE	2	6	0	0.333333	2	0
Q8NGM9	sp|Q8NGM9|OR8D4_HUMAN Olfactory receptor 8D4 OS=Homo sapiens OX=9606 GN=OR8D4 PE=2 SV=1	58	0	TRUE	TRUE	TRUE	FALSE	FALSE	FALSE	FALSE	0	0	2	0	0	0
A0A0B4J2A2	sp|A0A0B4J2A2|PAL4C_HUMAN Peptidyl-prolyl cis-trans isomerase A-like 4C OS=Homo sapiens OX=9606 GN=PPIAL4C PE=2 SV=1	16	0	FALSE	FALSE	FALSE	FALSE	FALSE	FALSE	FALSE	0	0	6	0	0	0
Q5JR12	sp|Q5JR12|PPM1J_HUMAN Protein phosphatase 1J OS=Homo sapiens OX=9606 GN=PPM1J PE=1 SV=1	52	17	FALSE	FALSE	FALSE	FALSE	FALSE	FALSE	FALSE	5	12	11	0.416667	1.54545	0
Q96PK6	sp|Q96PK6|RBM14_HUMAN RNA-binding protein 14 OS=Homo sapiens OX=9606 GN=RBM14 PE=1 SV=2	70	18	FALSE	FALSE	FALSE	FALSE	FALSE	FALSE	FALSE	5	13	67	0.384615	0.268657	0
Q9GZQ4	sp|Q9GZQ4|NMUR2_HUMAN Neuromedin-U receptor 2 OS=Homo sapiens OX=9606 GN=NMUR2 PE=1 SV=2	54	1	TRUE	FALSE	TRUE	FALSE	FALSE	FALSE	FALSE	0	1	1	0	1	0
Q8NH41	sp|Q8NH41|OR4KF_HUMAN Olfactory receptor 4K15 OS=Homo sapiens OX=9606 GN=OR4K15 PE=2 SV=2	59	0	TRUE	TRUE	TRUE	FALSE	FALSE	FALSE	FALSE	0	0	6	0	0	0
Q9NYW8	sp|Q9NYW8|RBAK_HUMAN RB-associated KRAB zinc finger protein OS=Homo sapiens OX=9606 GN=RBAK PE=1 SV=1	90	21	FALSE	FALSE	FALSE	FALSE	FALSE	FALSE	FALSE	6	15	22	0.4	0.954545	0
P52756	sp|P52756|RBM5_HUMAN RNA-binding protein 5 OS=Homo sapiens OX=9606 GN=RBM5 PE=1 SV=2	94	35	FALSE	FALSE	FALSE	FALSE	FALSE	FALSE	FALSE	11	24	34	0.458333	1.02941	0
Q9UHQ1	sp|Q9UHQ1|NARF_HUMAN Nuclear prelamin A recognition factor OS=Homo sapiens OX=9606 GN=NARF PE=1 SV=1	44	4	FALSE	FALSE	FALSE	FALSE	FALSE	FALSE	FALSE	2	2	9	1	0.444444	0
Q9BXM0	sp|Q9BXM0|PRAX_HUMAN Periaxin OS=Homo sapiens OX=9606 GN=PRX PE=1 SV=2	90	81	TRUE	FALSE	FALSE	FALSE	FALSE	FALSE	FALSE	30	51	25	0.588235	3.24	0
Q96P65	sp|Q96P65|QRFPR_HUMAN Pyroglutamylated RF-amide peptide receptor OS=Homo sapiens OX=9606 GN=QRFPR PE=2 SV=2	46	4	TRUE	TRUE	TRUE	FALSE	FALSE	FALSE	FALSE	2	2	1	1	4	0
Q8N4Z0	sp|Q8N4Z0|RAB42_HUMAN Ras-related protein Rab-42 OS=Homo sapiens OX=9606 GN=RAB42 PE=2 SV=2	21	2	FALSE	FALSE	FALSE	FALSE	FALSE	FALSE	FALSE	1	1	1	1	2	0
Q6NVV1	sp|Q6NVV1|R13P3_HUMAN Putative 60S ribosomal protein L13a protein RPL13AP3 OS=Homo sapiens OX=9606 GN=RPL13AP3 PE=5 SV=1	5	0	FALSE	FALSE	FALSE	FALSE	FALSE	FALSE	FALSE	0	0	0	0	2	0
Q9H0X6	sp|Q9H0X6|RN208_HUMAN RING finger protein 208 OS=Homo sapiens OX=9606 GN=RNF208 PE=1 SV=2	31	11	FALSE	FALSE	FALSE	FALSE	FALSE	FALSE	FALSE	3	8	4	0.375	2.75	0
Q96G75	sp|Q96G75|RMD5B_HUMAN E3 ubiquitin-protein transferase RMND5B OS=Homo sapiens OX=9606 GN=RMND5B PE=1 SV=1	40	3	FALSE	FALSE	FALSE	FALSE	FALSE	FALSE	FALSE	2	1	1	2	3	0
Q9BV68	sp|Q9BV68|RN126_HUMAN E3 ubiquitin-protein ligase RNF126 OS=Homo sapiens OX=9606 GN=RNF126 PE=1 SV=2	45	27	FALSE	FALSE	FALSE	FALSE	FALSE	FALSE	TRUE	12	15	6	0.8	4.5	0
O14966	sp|O14966|RAB7L_HUMAN Ras-related protein Rab-7L1 OS=Homo sapiens OX=9606 GN=RAB29 PE=1 SV=1	25	3	TRUE	FALSE	FALSE	FALSE	FALSE	FALSE	FALSE	2	1	14	2	0.214286	0
Q9H920	sp|Q9H920|RN121_HUMAN RING finger protein 121 OS=Homo sapiens OX=9606 GN=RNF121 PE=1 SV=1	28	0	TRUE	TRUE	FALSE	FALSE	FALSE	FALSE	FALSE	0	0	0	0	2	0
Q99638	sp|Q99638|RAD9A_HUMAN Cell cycle checkpoint control protein RAD9A OS=Homo sapiens OX=9606 GN=RAD9A PE=1 SV=1	39	4	FALSE	FALSE	FALSE	FALSE	TRUE	FALSE	FALSE	2	2	19	1	0.210526	0
Q9H0T7	sp|Q9H0T7|RAB17_HUMAN Ras-related protein Rab-17 OS=Homo sapiens OX=9606 GN=RAB17 PE=1 SV=2	22	1	TRUE	FALSE	FALSE	FALSE	FALSE	FALSE	FALSE	0	1	2	0	0.5	0
Q8N4F7	sp|Q8N4F7|RN175_HUMAN RING finger protein 175 OS=Homo sapiens OX=9606 GN=RNF175 PE=1 SV=2	28	2	TRUE	TRUE	FALSE	FALSE	FALSE	FALSE	FALSE	1	1	7	1	0.285714	0
P20338	sp|P20338|RAB4A_HUMAN Ras-related protein Rab-4A OS=Homo sapiens OX=9606 GN=RAB4A PE=1 SV=3	21	1	TRUE	FALSE	FALSE	FALSE	TRUE	FALSE	FALSE	0	1	7	0	0.142857	0
Q5JQD4	sp|Q5JQD4|PYY3_HUMAN Putative peptide YY-3 OS=Homo sapiens OX=9606 GN=PYY3 PE=5 SV=1	6	0	TRUE	TRUE	FALSE	FALSE	FALSE	FALSE	FALSE	0	0	0	0	2	0
P0C881	sp|P0C881|R10B1_HUMAN Radial spoke head 10 homolog B OS=Homo sapiens OX=9606 GN=RSPH10B PE=2 SV=1	97	19	FALSE	FALSE	FALSE	FALSE	FALSE	FALSE	FALSE	3	16	17	0.1875	1.11765	0
Q6ZSG1	sp|Q6ZSG1|RN165_HUMAN E3 ubiquitin-protein ligase RNF165 OS=Homo sapiens OX=9606 GN=RNF165 PE=1 SV=1	39	17	FALSE	FALSE	FALSE	FALSE	FALSE	FALSE	FALSE	8	9	0	0.888889	2	0
Q86YS6	sp|Q86YS6|RAB43_HUMAN Ras-related protein Rab-43 OS=Homo sapiens OX=9606 GN=RAB43 PE=1 SV=1	23	1	TRUE	FALSE	FALSE	FALSE	FALSE	FALSE	FALSE	0	1	9	0	0.111111	0
P61225	sp|P61225|RAP2B_HUMAN Ras-related protein Rap-2b OS=Homo sapiens OX=9606 GN=RAP2B PE=1 SV=1	17	0	TRUE	FALSE	FALSE	FALSE	FALSE	FALSE	FALSE	0	0	7	0	0	0
Q9H871	sp|Q9H871|RMD5A_HUMAN E3 ubiquitin-protein transferase RMND5A OS=Homo sapiens OX=9606 GN=RMND5A PE=1 SV=1	38	1	FALSE	FALSE	FALSE	FALSE	FALSE	FALSE	FALSE	0	1	5	0	0.2	0
Q86WH2	sp|Q86WH2|RASF3_HUMAN Ras association domain-containing protein 3 OS=Homo sapiens OX=9606 GN=RASSF3 PE=1 SV=1	29	6	FALSE	FALSE	FALSE	FALSE	FALSE	FALSE	FALSE	2	4	6	0.5	1	0
Q9BRQ0	sp|Q9BRQ0|PYGO2_HUMAN Pygopus homolog 2 OS=Homo sapiens OX=9606 GN=PYGO2 PE=1 SV=2	32	6	FALSE	FALSE	FALSE	FALSE	FALSE	FALSE	FALSE	1	5	12	0.2	0.5	0
O75771	sp|O75771|RA51D_HUMAN DNA repair protein RAD51 homolog 4 OS=Homo sapiens OX=9606 GN=RAD51D PE=1 SV=1	44	1	FALSE	FALSE	FALSE	FALSE	FALSE	FALSE	FALSE	0	1	4	0	0.25	0
Q96DB5	sp|Q96DB5|RMD1_HUMAN Regulator of microtubule dynamics protein 1 OS=Homo sapiens OX=9606 GN=RMDN1 PE=1 SV=1	32	4	FALSE	FALSE	FALSE	FALSE	FALSE	FALSE	FALSE	2	2	9	1	0.444444	0
Q8N6D2	sp|Q8N6D2|RN182_HUMAN E3 ubiquitin-protein ligase RNF182 OS=Homo sapiens OX=9606 GN=RNF182 PE=1 SV=1	41	12	TRUE	FALSE	FALSE	FALSE	FALSE	FALSE	FALSE	2	10	1	0.2	12	0
Q8TD07	sp|Q8TD07|RAE1E_HUMAN Retinoic acid early transcript 1E OS=Homo sapiens OX=9606 GN=RAET1E PE=1 SV=1	36	1	TRUE	FALSE	TRUE	FALSE	FALSE	FALSE	FALSE	0	1	0	0	2	0
P10082	sp|P10082|PYY_HUMAN Peptide YY OS=Homo sapiens OX=9606 GN=PYY PE=1 SV=3	9	0	TRUE	TRUE	FALSE	FALSE	FALSE	FALSE	FALSE	0	0	1	0	0	0
Q5XPI4	sp|Q5XPI4|RN123_HUMAN E3 ubiquitin-protein ligase RNF123 OS=Homo sapiens OX=9606 GN=RNF123 PE=1 SV=1	143	23	FALSE	FALSE	FALSE	FALSE	FALSE	FALSE	FALSE	8	15	22	0.533333	1.04545	0
Q96E14	sp|Q96E14|RMI2_HUMAN RecQ-mediated genome instability protein 2 OS=Homo sapiens OX=9606 GN=RMI2 PE=1 SV=2	7	1	FALSE	FALSE	FALSE	FALSE	TRUE	FALSE	FALSE	0	1	3	0	0.333333	0
Q9H974	sp|Q9H974|QTRT2_HUMAN Queuine tRNA-ribosyltransferase accessory subunit 2 OS=Homo sapiens OX=9606 GN=QTRT2 PE=1 SV=1	52	1	FALSE	FALSE	FALSE	FALSE	FALSE	FALSE	FALSE	0	1	2	0	0.5	0
P35241	sp|P35241|RADI_HUMAN Radixin OS=Homo sapiens OX=9606 GN=RDX PE=1 SV=1	31	10	TRUE	FALSE	FALSE	FALSE	TRUE	FALSE	FALSE	6	4	16	1.5	0.625	0
P22695	sp|P22695|QCR2_HUMAN Cytochrome b-c1 complex subunit 2, mitochondrial OS=Homo sapiens OX=9606 GN=UQCRC2 PE=1 SV=3	55	7	FALSE	FALSE	FALSE	FALSE	FALSE	FALSE	FALSE	2	5	14	0.4	0.5	0
Q9ULW5	sp|Q9ULW5|RAB26_HUMAN Ras-related protein Rab-26 OS=Homo sapiens OX=9606 GN=RAB26 PE=1 SV=3	29	12	FALSE	FALSE	FALSE	FALSE	FALSE	FALSE	FALSE	5	7	2	0.714286	6	0
O75943	sp|O75943|RAD17_HUMAN Cell cycle checkpoint protein RAD17 OS=Homo sapiens OX=9606 GN=RAD17 PE=1 SV=2	82	25	FALSE	FALSE	FALSE	FALSE	TRUE	FALSE	FALSE	8	17	17	0.470588	1.47059	0
P18077	sp|P18077|RL35A_HUMAN 60S ribosomal protein L35a OS=Homo sapiens OX=9606 GN=RPL35A PE=1 SV=2	9	0	TRUE	FALSE	FALSE	FALSE	FALSE	FALSE	FALSE	0	0	6	0	0	0
P46060	sp|P46060|RAGP1_HUMAN Ran GTPase-activating protein 1 OS=Homo sapiens OX=9606 GN=RANGAP1 PE=1 SV=1	44	6	FALSE	FALSE	FALSE	FALSE	TRUE	FALSE	FALSE	1	5	21	0.2	0.285714	0
Q6IQ22	sp|Q6IQ22|RAB12_HUMAN Ras-related protein Rab-12 OS=Homo sapiens OX=9606 GN=RAB12 PE=1 SV=3	17	2	FALSE	FALSE	FALSE	FALSE	TRUE	FALSE	FALSE	0	2	8	0	0.25	0
Q8IZP6	sp|Q8IZP6|R113B_HUMAN RING finger protein 113B OS=Homo sapiens OX=9606 GN=RNF113B PE=1 SV=3	32	19	FALSE	FALSE	FALSE	FALSE	FALSE	FALSE	FALSE	6	13	1	0.461538	19	0
Q5TA31	sp|Q5TA31|RN187_HUMAN E3 ubiquitin-protein ligase RNF187 OS=Homo sapiens OX=9606 GN=RNF187 PE=1 SV=2	9	3	FALSE	FALSE	FALSE	FALSE	FALSE	FALSE	FALSE	0	3	0	0	2	0
O60896	sp|O60896|RAMP3_HUMAN Receptor activity-modifying protein 3 OS=Homo sapiens OX=9606 GN=RAMP3 PE=1 SV=1	13	0	TRUE	TRUE	TRUE	FALSE	FALSE	FALSE	FALSE	0	0	0	0	2	0
Q9NWS8	sp|Q9NWS8|RMND1_HUMAN Required for meiotic nuclear division protein 1 homolog OS=Homo sapiens OX=9606 GN=RMND1 PE=1 SV=2	53	14	FALSE	FALSE	FALSE	FALSE	FALSE	FALSE	FALSE	6	8	2	0.75	7	0
Q7Z7F7	sp|Q7Z7F7|RM55_HUMAN 39S ribosomal protein L55, mitochondrial OS=Homo sapiens OX=9606 GN=MRPL55 PE=1 SV=1	17	4	FALSE	FALSE	FALSE	FALSE	FALSE	FALSE	FALSE	2	2	2	1	2	0
Q96TC7	sp|Q96TC7|RMD3_HUMAN Regulator of microtubule dynamics protein 3 OS=Homo sapiens OX=9606 GN=RMDN3 PE=1 SV=2	37	6	TRUE	FALSE	FALSE	FALSE	FALSE	FALSE	FALSE	4	2	28	2	0.214286	0
Q02833	sp|Q02833|RASF7_HUMAN Ras association domain-containing protein 7 OS=Homo sapiens OX=9606 GN=RASSF7 PE=1 SV=1	27	20	FALSE	FALSE	FALSE	FALSE	FALSE	FALSE	FALSE	6	14	5	0.428571	4	0
Q63HN8	sp|Q63HN8|RN213_HUMAN E3 ubiquitin-protein ligase RNF213 OS=Homo sapiens OX=9606 GN=RNF213 PE=1 SV=3	590	87	FALSE	FALSE	FALSE	FALSE	FALSE	FALSE	FALSE	34	53	56	0.641509	1.55357	0
P42766	sp|P42766|RL35_HUMAN 60S ribosomal protein L35 OS=Homo sapiens OX=9606 GN=RPL35 PE=1 SV=2	4	0	FALSE	FALSE	FALSE	FALSE	FALSE	FALSE	FALSE	0	0	6	0	0	0
Q96IS3	sp|Q96IS3|RAX2_HUMAN Retina and anterior neural fold homeobox protein 2 OS=Homo sapiens OX=9606 GN=RAX2 PE=1 SV=1	14	7	FALSE	FALSE	FALSE	FALSE	FALSE	FALSE	FALSE	4	3	0	1.33333	2	0
Q6ZRF8	sp|Q6ZRF8|RN207_HUMAN RING finger protein 207 OS=Homo sapiens OX=9606 GN=RNF207 PE=1 SV=2	68	34	FALSE	FALSE	FALSE	FALSE	FALSE	FALSE	FALSE	10	24	4	0.416667	8.5	0
P24386	sp|P24386|RAE1_HUMAN Rab proteins geranylgeranyltransferase component A 1 OS=Homo sapiens OX=9606 GN=CHM PE=1 SV=3	95	17	FALSE	FALSE	FALSE	FALSE	FALSE	FALSE	FALSE	5	12	13	0.416667	1.30769	0
Q14088	sp|Q14088|RB33A_HUMAN Ras-related protein Rab-33A OS=Homo sapiens OX=9606 GN=RAB33A PE=1 SV=2	25	2	TRUE	FALSE	FALSE	FALSE	FALSE	FALSE	FALSE	0	2	3	0	0.666667	0
O15541	sp|O15541|R113A_HUMAN E3 ubiquitin-protein ligase RNF113A OS=Homo sapiens OX=9606 GN=RNF113A PE=1 SV=1	19	10	FALSE	FALSE	FALSE	FALSE	FALSE	FALSE	FALSE	5	5	25	1	0.4	0
Q96EL3	sp|Q96EL3|RM53_HUMAN 39S ribosomal protein L53, mitochondrial OS=Homo sapiens OX=9606 GN=MRPL53 PE=1 SV=1	13	1	FALSE	FALSE	FALSE	FALSE	FALSE	FALSE	FALSE	0	1	2	0	0.5	0
Q15771	sp|Q15771|RAB30_HUMAN Ras-related protein Rab-30 OS=Homo sapiens OX=9606 GN=RAB30 PE=1 SV=2	22	1	FALSE	FALSE	FALSE	FALSE	FALSE	FALSE	FALSE	1	0	5	2	0.2	0
Q5R372	sp|Q5R372|RBG1L_HUMAN Rab GTPase-activating protein 1-like OS=Homo sapiens OX=9606 GN=RABGAP1L PE=1 SV=1	97	15	FALSE	FALSE	FALSE	FALSE	FALSE	FALSE	FALSE	5	10	23	0.5	0.652174	0
O00391	sp|O00391|QSOX1_HUMAN Sulfhydryl oxidase 1 OS=Homo sapiens OX=9606 GN=QSOX1 PE=1 SV=3	66	19	TRUE	TRUE	TRUE	FALSE	FALSE	FALSE	FALSE	9	10	10	0.9	1.9	0
O75526	sp|O75526|RMXL2_HUMAN RNA-binding motif protein, X-linked-like-2 OS=Homo sapiens OX=9606 GN=RBMXL2 PE=1 SV=3	41	32	FALSE	FALSE	FALSE	FALSE	FALSE	FALSE	FALSE	2	30	8	0.0666667	4	0
Q9P0P0	sp|Q9P0P0|RN181_HUMAN E3 ubiquitin-protein ligase RNF181 OS=Homo sapiens OX=9606 GN=RNF181 PE=1 SV=1	12	2	FALSE	FALSE	FALSE	FALSE	FALSE	FALSE	FALSE	2	0	8	2	0.25	0
Q96D59	sp|Q96D59|RN183_HUMAN E3 ubiquitin-protein ligase RNF183 OS=Homo sapiens OX=9606 GN=RNF183 PE=1 SV=2	24	2	FALSE	FALSE	FALSE	FALSE	FALSE	FALSE	FALSE	1	1	0	1	2	0
P83881	sp|P83881|RL36A_HUMAN 60S ribosomal protein L36a OS=Homo sapiens OX=9606 GN=RPL36A PE=1 SV=2	7	0	FALSE	FALSE	FALSE	FALSE	FALSE	FALSE	FALSE	0	0	3	0	0	0
B7ZAP0	sp|B7ZAP0|RBG10_HUMAN Rab GTPase-activating protein 1-like, isoform 10 OS=Homo sapiens OX=9606 GN=RABGAP1L PE=1 SV=1	31	8	FALSE	FALSE	FALSE	FALSE	FALSE	FALSE	FALSE	7	1	1	7	8	0
Q8WU17	sp|Q8WU17|RN139_HUMAN E3 ubiquitin-protein ligase RNF139 OS=Homo sapiens OX=9606 GN=RNF139 PE=1 SV=1	80	6	TRUE	TRUE	FALSE	FALSE	FALSE	FALSE	FALSE	4	2	8	2	0.75	0
Q8NHQ8	sp|Q8NHQ8|RASF8_HUMAN Ras association domain-containing protein 8 OS=Homo sapiens OX=9606 GN=RASSF8 PE=1 SV=2	34	14	FALSE	FALSE	FALSE	FALSE	FALSE	FALSE	FALSE	7	7	12	1	1.16667	0
Q6WBX8	sp|Q6WBX8|RAD9B_HUMAN Cell cycle checkpoint control protein RAD9B OS=Homo sapiens OX=9606 GN=RAD9B PE=1 SV=2	62	16	FALSE	FALSE	FALSE	FALSE	FALSE	FALSE	FALSE	4	12	4	0.333333	4	0
Q96MT1	sp|Q96MT1|RN145_HUMAN RING finger protein 145 OS=Homo sapiens OX=9606 GN=RNF145 PE=2 SV=2	70	1	TRUE	TRUE	FALSE	FALSE	FALSE	FALSE	FALSE	1	0	3	2	0.333333	0
Q9ULX5	sp|Q9ULX5|RN112_HUMAN RING finger protein 112 OS=Homo sapiens OX=9606 GN=RNF112 PE=1 SV=2	58	11	TRUE	FALSE	FALSE	FALSE	FALSE	FALSE	FALSE	3	8	1	0.375	11	0
P46063	sp|P46063|RECQ1_HUMAN ATP-dependent DNA helicase Q1 OS=Homo sapiens OX=9606 GN=RECQL PE=1 SV=3	70	9	FALSE	FALSE	FALSE	FALSE	FALSE	FALSE	FALSE	4	5	18	0.8	0.5	0
Q96PX1	sp|Q96PX1|RN157_HUMAN E3 ubiquitin ligase RNF157 OS=Homo sapiens OX=9606 GN=RNF157 PE=1 SV=3	117	77	FALSE	FALSE	FALSE	FALSE	TRUE	FALSE	TRUE	15	62	5	0.241935	15.4	0
Q9NTX7	sp|Q9NTX7|RN146_HUMAN E3 ubiquitin-protein ligase RNF146 OS=Homo sapiens OX=9606 GN=RNF146 PE=1 SV=1	59	42	FALSE	FALSE	FALSE	FALSE	FALSE	FALSE	FALSE	10	32	5	0.3125	8.4	0
Q8N7X1	sp|Q8N7X1|RMXL3_HUMAN RNA-binding motif protein, X-linked-like-3 OS=Homo sapiens OX=9606 GN=RBMXL3 PE=2 SV=2	166	26	FALSE	FALSE	FALSE	FALSE	FALSE	FALSE	FALSE	5	21	24	0.238095	1.08333	0
Q6P161	sp|Q6P161|RM54_HUMAN 39S ribosomal protein L54, mitochondrial OS=Homo sapiens OX=9606 GN=MRPL54 PE=1 SV=1	14	3	FALSE	FALSE	FALSE	FALSE	FALSE	FALSE	FALSE	1	2	0	0.5	2	0
Q9NXI6	sp|Q9NXI6|RN186_HUMAN E3 ubiquitin-protein ligase RNF186 OS=Homo sapiens OX=9606 GN=RNF186 PE=1 SV=1	34	8	TRUE	TRUE	FALSE	FALSE	FALSE	FALSE	FALSE	5	3	1	1.66667	8	0
Q8TEB7	sp|Q8TEB7|RN128_HUMAN E3 ubiquitin-protein ligase RNF128 OS=Homo sapiens OX=9606 GN=RNF128 PE=1 SV=1	56	6	TRUE	FALSE	TRUE	FALSE	FALSE	FALSE	FALSE	2	4	0	0.5	2	0
B2RC85	sp|B2RC85|R10B2_HUMAN Radial spoke head 10 homolog B2 OS=Homo sapiens OX=9606 GN=RSPH10B2 PE=2 SV=2	98	21	FALSE	FALSE	FALSE	FALSE	FALSE	FALSE	FALSE	3	18	17	0.166667	1.23529	0
P20339	sp|P20339|RAB5A_HUMAN Ras-related protein Rab-5A OS=Homo sapiens OX=9606 GN=RAB5A PE=1 SV=2	21	1	TRUE	FALSE	FALSE	FALSE	TRUE	FALSE	FALSE	0	1	9	0	0.111111	0
Q969Q0	sp|Q969Q0|RL36L_HUMAN 60S ribosomal protein L36a-like OS=Homo sapiens OX=9606 GN=RPL36AL PE=1 SV=3	7	0	FALSE	FALSE	FALSE	FALSE	FALSE	FALSE	FALSE	0	0	4	0	0	0
Q92878	sp|Q92878|RAD50_HUMAN DNA repair protein RAD50 OS=Homo sapiens OX=9606 GN=RAD50 PE=1 SV=1	132	41	FALSE	FALSE	FALSE	FALSE	FALSE	FALSE	FALSE	20	21	17	0.952381	2.41176	0
Q9H9A7	sp|Q9H9A7|RMI1_HUMAN RecQ-mediated genome instability protein 1 OS=Homo sapiens OX=9606 GN=RMI1 PE=1 SV=3	71	28	FALSE	FALSE	FALSE	FALSE	FALSE	FALSE	FALSE	10	18	23	0.555556	1.21739	0
Q96E39	sp|Q96E39|RMXL1_HUMAN RNA binding motif protein, X-linked-like-1 OS=Homo sapiens OX=9606 GN=RBMXL1 PE=1 SV=1	29	23	FALSE	FALSE	FALSE	FALSE	FALSE	FALSE	FALSE	2	21	68	0.0952381	0.338235	0
Q96AX2	sp|Q96AX2|RAB37_HUMAN Ras-related protein Rab-37 OS=Homo sapiens OX=9606 GN=RAB37 PE=1 SV=3	27	3	FALSE	FALSE	FALSE	FALSE	FALSE	FALSE	FALSE	2	1	6	2	0.5	0
P01112	sp|P01112|RASH_HUMAN GTPase HRas OS=Homo sapiens OX=9606 GN=HRAS PE=1 SV=1	15	1	TRUE	FALSE	FALSE	FALSE	FALSE	FALSE	FALSE	0	1	13	0	0.0769231	0
P59190	sp|P59190|RAB15_HUMAN Ras-related protein Rab-15 OS=Homo sapiens OX=9606 GN=RAB15 PE=1 SV=1	22	1	TRUE	FALSE	FALSE	FALSE	FALSE	FALSE	FALSE	0	1	3	0	0.333333	0
Q2TAL8	sp|Q2TAL8|QRIC1_HUMAN Glutamine-rich protein 1 OS=Homo sapiens OX=9606 GN=QRICH1 PE=1 SV=1	100	59	FALSE	FALSE	FALSE	FALSE	FALSE	FALSE	TRUE	32	27	11	1.18519	5.36364	0
A6NK89	sp|A6NK89|RASFA_HUMAN Ras association domain-containing protein 10 OS=Homo sapiens OX=9606 GN=RASSF10 PE=2 SV=3	58	30	FALSE	FALSE	FALSE	FALSE	FALSE	FALSE	TRUE	7	23	5	0.304348	6	0
O60216	sp|O60216|RAD21_HUMAN Double-strand-break repair protein rad21 homolog OS=Homo sapiens OX=9606 GN=RAD21 PE=1 SV=2	30	9	FALSE	FALSE	FALSE	FALSE	TRUE	FALSE	FALSE	6	3	36	2	0.25	0
Q6NUR6	sp|Q6NUR6|R216L_HUMAN Putative protein RNF216-like OS=Homo sapiens OX=9606 GN=RNF216P1 PE=5 SV=2	3	0	FALSE	FALSE	FALSE	FALSE	FALSE	FALSE	FALSE	0	0	0	0	2	0
Q96QF0	sp|Q96QF0|RAB3I_HUMAN Rab-3A-interacting protein OS=Homo sapiens OX=9606 GN=RAB3IP PE=1 SV=1	61	32	FALSE	FALSE	FALSE	FALSE	FALSE	FALSE	FALSE	12	20	19	0.6	1.68421	0
P01111	sp|P01111|RASN_HUMAN GTPase NRas OS=Homo sapiens OX=9606 GN=NRAS PE=1 SV=1	19	1	TRUE	FALSE	FALSE	FALSE	TRUE	FALSE	FALSE	0	1	9	0	0.111111	0
P51157	sp|P51157|RAB28_HUMAN Ras-related protein Rab-28 OS=Homo sapiens OX=9606 GN=RAB28 PE=1 SV=2	26	2	TRUE	FALSE	FALSE	FALSE	FALSE	FALSE	FALSE	0	2	4	0	0.5	0
Q9ULC3	sp|Q9ULC3|RAB23_HUMAN Ras-related protein Rab-23 OS=Homo sapiens OX=9606 GN=RAB23 PE=1 SV=1	23	5	TRUE	FALSE	FALSE	FALSE	FALSE	FALSE	FALSE	1	4	9	0.25	0.555556	0
Q8NCN4	sp|Q8NCN4|RN169_HUMAN E3 ubiquitin-protein ligase RNF169 OS=Homo sapiens OX=9606 GN=RNF169 PE=1 SV=2	75	43	FALSE	FALSE	FALSE	FALSE	FALSE	FALSE	FALSE	17	26	39	0.653846	1.10256	0
Q495C1	sp|Q495C1|RN212_HUMAN Probable E3 SUMO-protein ligase RNF212 OS=Homo sapiens OX=9606 GN=RNF212 PE=2 SV=1	45	17	FALSE	FALSE	FALSE	FALSE	FALSE	FALSE	FALSE	5	12	4	0.416667	4.25	0
P20742	sp|P20742|PZP_HUMAN Pregnancy zone protein OS=Homo sapiens OX=9606 GN=PZP PE=1 SV=4	221	8	TRUE	TRUE	TRUE	FALSE	FALSE	FALSE	FALSE	2	6	14	0.333333	0.571429	0
Q8N8N0	sp|Q8N8N0|RN152_HUMAN E3 ubiquitin-protein ligase RNF152 OS=Homo sapiens OX=9606 GN=RNF152 PE=1 SV=1	29	10	TRUE	TRUE	FALSE	FALSE	FALSE	FALSE	FALSE	5	5	1	1	10	0
Q8WVZ7	sp|Q8WVZ7|RN133_HUMAN E3 ubiquitin-protein ligase RNF133 OS=Homo sapiens OX=9606 GN=RNF133 PE=2 SV=1	47	13	TRUE	TRUE	FALSE	FALSE	FALSE	FALSE	FALSE	6	7	1	0.857143	13	0
Q96A37	sp|Q96A37|RN166_HUMAN RING finger protein 166 OS=Homo sapiens OX=9606 GN=RNF166 PE=1 SV=1	27	10	FALSE	FALSE	FALSE	FALSE	FALSE	FALSE	FALSE	3	7	1	0.428571	10	0
Q16769	sp|Q16769|QPCT_HUMAN Glutaminyl-peptide cyclotransferase OS=Homo sapiens OX=9606 GN=QPCT PE=1 SV=1	41	6	TRUE	TRUE	TRUE	FALSE	FALSE	FALSE	FALSE	1	5	3	0.2	2	0
Q8IYW5	sp|Q8IYW5|RN168_HUMAN E3 ubiquitin-protein ligase RNF168 OS=Homo sapiens OX=9606 GN=RNF168 PE=1 SV=1	68	32	FALSE	FALSE	FALSE	FALSE	FALSE	FALSE	FALSE	9	23	25	0.391304	1.28	0
Q12829	sp|Q12829|RB40B_HUMAN Ras-related protein Rab-40B OS=Homo sapiens OX=9606 GN=RAB40B PE=2 SV=1	36	14	TRUE	FALSE	FALSE	FALSE	FALSE	FALSE	FALSE	4	10	4	0.4	3.5	0
Q86T96	sp|Q86T96|RN180_HUMAN E3 ubiquitin-protein ligase RNF180 OS=Homo sapiens OX=9606 GN=RNF180 PE=2 SV=2	78	39	TRUE	FALSE	FALSE	FALSE	FALSE	FALSE	FALSE	17	22	7	0.772727	5.57143	0
Q7Z5J4	sp|Q7Z5J4|RAI1_HUMAN Retinoic acid-induced protein 1 OS=Homo sapiens OX=9606 GN=RAI1 PE=1 SV=2	224	199	FALSE	FALSE	FALSE	FALSE	FALSE	FALSE	TRUE	70	129	104	0.542636	1.91346	0
P61106	sp|P61106|RAB14_HUMAN Ras-related protein Rab-14 OS=Homo sapiens OX=9606 GN=RAB14 PE=1 SV=4	20	4	TRUE	FALSE	FALSE	FALSE	FALSE	FALSE	FALSE	1	3	12	0.333333	0.333333	0
Q96EQ8	sp|Q96EQ8|RN125_HUMAN E3 ubiquitin-protein ligase RNF125 OS=Homo sapiens OX=9606 GN=RNF125 PE=1 SV=4	32	12	FALSE	FALSE	FALSE	FALSE	FALSE	FALSE	FALSE	5	7	3	0.714286	4	0
Q96K19	sp|Q96K19|RN170_HUMAN E3 ubiquitin-protein ligase RNF170 OS=Homo sapiens OX=9606 GN=RNF170 PE=1 SV=2	23	0	TRUE	TRUE	FALSE	FALSE	FALSE	FALSE	FALSE	0	0	1	0	0	0
Q96PZ0	sp|Q96PZ0|PUS7_HUMAN Pseudouridylate synthase 7 homolog OS=Homo sapiens OX=9606 GN=PUS7 PE=1 SV=2	67	6	FALSE	FALSE	FALSE	FALSE	FALSE	FALSE	FALSE	3	3	18	1	0.333333	0
O94763	sp|O94763|RMP_HUMAN Unconventional prefoldin RPB5 interactor 1 OS=Homo sapiens OX=9606 GN=URI1 PE=1 SV=3	51	20	FALSE	FALSE	FALSE	FALSE	TRUE	FALSE	FALSE	7	13	29	0.538462	0.689655	0
P63244	sp|P63244|RACK1_HUMAN Receptor of activated protein C kinase 1 OS=Homo sapiens OX=9606 GN=RACK1 PE=1 SV=3	38	1	TRUE	FALSE	FALSE	FALSE	TRUE	FALSE	FALSE	0	1	28	0	0.0357143	0
Q92930	sp|Q92930|RAB8B_HUMAN Ras-related protein Rab-8B OS=Homo sapiens OX=9606 GN=RAB8B PE=1 SV=2	19	2	TRUE	FALSE	FALSE	FALSE	TRUE	FALSE	FALSE	1	1	16	1	0.125	0
Q8N7C7	sp|Q8N7C7|RN148_HUMAN RING finger protein 148 OS=Homo sapiens OX=9606 GN=RNF148 PE=2 SV=2	41	2	TRUE	TRUE	TRUE	FALSE	FALSE	FALSE	FALSE	0	2	2	0	1	0
P43487	sp|P43487|RANG_HUMAN Ran-specific GTPase-activating protein OS=Homo sapiens OX=9606 GN=RANBP1 PE=1 SV=1	7	1	FALSE	FALSE	FALSE	FALSE	FALSE	FALSE	FALSE	0	1	12	0	0.0833333	0
P62820	sp|P62820|RAB1A_HUMAN Ras-related protein Rab-1A OS=Homo sapiens OX=9606 GN=RAB1A PE=1 SV=3	19	0	TRUE	FALSE	FALSE	FALSE	TRUE	FALSE	FALSE	0	0	23	0	0	0
Q9BZG1	sp|Q9BZG1|RAB34_HUMAN Ras-related protein Rab-34 OS=Homo sapiens OX=9606 GN=RAB34 PE=1 SV=1	24	4	TRUE	FALSE	FALSE	FALSE	FALSE	FALSE	FALSE	2	2	7	1	0.571429	0
P62826	sp|P62826|RAN_HUMAN GTP-binding nuclear protein Ran OS=Homo sapiens OX=9606 GN=RAN PE=1 SV=3	9	2	TRUE	FALSE	FALSE	FALSE	FALSE	FALSE	FALSE	2	0	10	2	0.2	0
Q8IUD6	sp|Q8IUD6|RN135_HUMAN E3 ubiquitin-protein ligase RNF135 OS=Homo sapiens OX=9606 GN=RNF135 PE=1 SV=2	61	22	FALSE	FALSE	FALSE	FALSE	FALSE	FALSE	FALSE	4	18	4	0.222222	5.5	0
Q15286	sp|Q15286|RAB35_HUMAN Ras-related protein Rab-35 OS=Homo sapiens OX=9606 GN=RAB35 PE=1 SV=1	15	2	TRUE	FALSE	FALSE	FALSE	TRUE	FALSE	FALSE	1	1	13	1	0.153846	0
Q13702	sp|Q13702|RAPSN_HUMAN 43 kDa receptor-associated protein of the synapse OS=Homo sapiens OX=9606 GN=RAPSN PE=1 SV=4	39	0	TRUE	FALSE	FALSE	FALSE	FALSE	FALSE	FALSE	0	0	6	0	0	0
Q5JT25	sp|Q5JT25|RAB41_HUMAN Ras-related protein Rab-41 OS=Homo sapiens OX=9606 GN=RAB41 PE=1 SV=2	33	8	FALSE	FALSE	FALSE	FALSE	FALSE	FALSE	FALSE	3	5	2	0.6	4	0
Q8WVD3	sp|Q8WVD3|RN138_HUMAN E3 ubiquitin-protein ligase RNF138 OS=Homo sapiens OX=9606 GN=RNF138 PE=1 SV=1	33	13	FALSE	FALSE	FALSE	FALSE	FALSE	FALSE	FALSE	4	9	11	0.444444	1.18182	0
Q86UN2	sp|Q86UN2|R4RL1_HUMAN Reticulon-4 receptor-like 1 OS=Homo sapiens OX=9606 GN=RTN4RL1 PE=1 SV=1	47	14	TRUE	TRUE	FALSE	FALSE	FALSE	FALSE	FALSE	7	7	1	1	14	0
P51153	sp|P51153|RAB13_HUMAN Ras-related protein Rab-13 OS=Homo sapiens OX=9606 GN=RAB13 PE=1 SV=1	20	2	TRUE	FALSE	FALSE	FALSE	FALSE	FALSE	FALSE	1	1	10	1	0.2	0
Q6ZMZ0	sp|Q6ZMZ0|RN19B_HUMAN E3 ubiquitin-protein ligase RNF19B OS=Homo sapiens OX=9606 GN=RNF19B PE=1 SV=2	96	36	TRUE	FALSE	FALSE	FALSE	FALSE	FALSE	FALSE	7	29	9	0.241379	4	0
Q13636	sp|Q13636|RAB31_HUMAN Ras-related protein Rab-31 OS=Homo sapiens OX=9606 GN=RAB31 PE=1 SV=1	17	1	FALSE	FALSE	FALSE	FALSE	FALSE	FALSE	FALSE	1	0	6	2	0.166667	0
Q6ZNA4	sp|Q6ZNA4|RN111_HUMAN E3 ubiquitin-protein ligase Arkadia OS=Homo sapiens OX=9606 GN=RNF111 PE=1 SV=3	190	109	FALSE	FALSE	FALSE	FALSE	FALSE	FALSE	TRUE	38	71	9	0.535211	12.1111	0
Q9Y4L5	sp|Q9Y4L5|RN115_HUMAN E3 ubiquitin-protein ligase RNF115 OS=Homo sapiens OX=9606 GN=RNF115 PE=1 SV=2	45	19	FALSE	FALSE	FALSE	FALSE	FALSE	FALSE	FALSE	8	11	5	0.727273	3.8	0
Q7Z419	sp|Q7Z419|R144B_HUMAN E3 ubiquitin-protein ligase RNF144B OS=Homo sapiens OX=9606 GN=RNF144B PE=1 SV=1	30	6	TRUE	FALSE	FALSE	FALSE	FALSE	FALSE	FALSE	3	3	2	1	3	0
Q8NC42	sp|Q8NC42|RN149_HUMAN E3 ubiquitin-protein ligase RNF149 OS=Homo sapiens OX=9606 GN=RNF149 PE=2 SV=2	42	10	TRUE	TRUE	TRUE	FALSE	FALSE	FALSE	FALSE	0	10	2	0	5	0
Q7Z6E9	sp|Q7Z6E9|RBBP6_HUMAN E3 ubiquitin-protein ligase RBBP6 OS=Homo sapiens OX=9606 GN=RBBP6 PE=1 SV=1	233	205	FALSE	FALSE	FALSE	FALSE	TRUE	FALSE	TRUE	67	138	116	0.485507	1.76724	0
P61927	sp|P61927|RL37_HUMAN 60S ribosomal protein L37 OS=Homo sapiens OX=9606 GN=RPL37 PE=1 SV=2	15	8	FALSE	FALSE	FALSE	FALSE	FALSE	FALSE	FALSE	5	3	4	1.66667	2	0
Q2KHN1	sp|Q2KHN1|RN151_HUMAN RING finger protein 151 OS=Homo sapiens OX=9606 GN=RNF151 PE=1 SV=1	20	6	FALSE	FALSE	FALSE	FALSE	FALSE	FALSE	FALSE	2	4	1	0.5	6	0
P20336	sp|P20336|RAB3A_HUMAN Ras-related protein Rab-3A OS=Homo sapiens OX=9606 GN=RAB3A PE=1 SV=1	29	6	TRUE	FALSE	FALSE	FALSE	TRUE	FALSE	FALSE	2	4	6	0.5	1	0
Q9H9V4	sp|Q9H9V4|RN122_HUMAN RING finger protein 122 OS=Homo sapiens OX=9606 GN=RNF122 PE=2 SV=2	13	0	TRUE	FALSE	FALSE	FALSE	FALSE	FALSE	FALSE	0	0	0	0	2	0
Q9NRI6	sp|Q9NRI6|PYY2_HUMAN Putative peptide YY-2 OS=Homo sapiens OX=9606 GN=PYY2 PE=5 SV=1	1	0	TRUE	TRUE	FALSE	FALSE	FALSE	FALSE	FALSE	0	0	0	0	2	0
P11217	sp|P11217|PYGM_HUMAN Glycogen phosphorylase, muscle form OS=Homo sapiens OX=9606 GN=PYGM PE=1 SV=6	51	1	TRUE	FALSE	FALSE	FALSE	TRUE	FALSE	FALSE	0	1	29	0	0.0344828	0
Q13637	sp|Q13637|RAB32_HUMAN Ras-related protein Rab-32 OS=Homo sapiens OX=9606 GN=RAB32 PE=1 SV=3	18	1	FALSE	FALSE	FALSE	FALSE	FALSE	FALSE	FALSE	1	0	7	2	0.142857	0
Q6ZS82	sp|Q6ZS82|R9BP_HUMAN Regulator of G-protein signaling 9-binding protein OS=Homo sapiens OX=9606 GN=RGS9BP PE=2 SV=1	23	11	TRUE	TRUE	FALSE	FALSE	FALSE	FALSE	FALSE	2	9	1	0.222222	11	0
O00237	sp|O00237|RN103_HUMAN E3 ubiquitin-protein ligase RNF103 OS=Homo sapiens OX=9606 GN=RNF103 PE=1 SV=1	93	2	TRUE	TRUE	FALSE	FALSE	FALSE	FALSE	FALSE	0	2	2	0	1	0
Q9NV58	sp|Q9NV58|RN19A_HUMAN E3 ubiquitin-protein ligase RNF19A OS=Homo sapiens OX=9606 GN=RNF19A PE=1 SV=3	135	49	TRUE	FALSE	FALSE	FALSE	FALSE	FALSE	FALSE	11	38	20	0.289474	2.45	0
P62491	sp|P62491|RB11A_HUMAN Ras-related protein Rab-11A OS=Homo sapiens OX=9606 GN=RAB11A PE=1 SV=3	18	4	TRUE	FALSE	FALSE	FALSE	FALSE	FALSE	FALSE	2	2	17	1	0.235294	0
Q59GN2	sp|Q59GN2|R39L5_HUMAN Putative 60S ribosomal protein L39-like 5 OS=Homo sapiens OX=9606 GN=RPL39P5 PE=5 SV=2	6	0	FALSE	FALSE	FALSE	FALSE	FALSE	FALSE	FALSE	0	0	0	0	2	0
Q9Y508	sp|Q9Y508|RN114_HUMAN E3 ubiquitin-protein ligase RNF114 OS=Homo sapiens OX=9606 GN=RNF114 PE=1 SV=1	19	4	FALSE	FALSE	FALSE	FALSE	FALSE	FALSE	FALSE	2	2	8	1	0.5	0
P20340	sp|P20340|RAB6A_HUMAN Ras-related protein Rab-6A OS=Homo sapiens OX=9606 GN=RAB6A PE=1 SV=3	21	1	TRUE	FALSE	FALSE	FALSE	FALSE	FALSE	FALSE	0	1	13	0	0.0769231	0
P49207	sp|P49207|RL34_HUMAN 60S ribosomal protein L34 OS=Homo sapiens OX=9606 GN=RPL34 PE=1 SV=3	10	0	TRUE	FALSE	FALSE	FALSE	FALSE	FALSE	FALSE	0	0	7	0	0	0
Q9H0U4	sp|Q9H0U4|RAB1B_HUMAN Ras-related protein Rab-1B OS=Homo sapiens OX=9606 GN=RAB1B PE=1 SV=1	17	1	TRUE	FALSE	FALSE	FALSE	TRUE	FALSE	FALSE	0	1	21	0	0.047619	0
O95980	sp|O95980|RECK_HUMAN Reversion-inducing cysteine-rich protein with Kazal motifs OS=Homo sapiens OX=9606 GN=RECK PE=1 SV=1	123	27	TRUE	TRUE	TRUE	FALSE	FALSE	FALSE	FALSE	10	17	9	0.588235	3	0
P01116	sp|P01116|RASK_HUMAN GTPase KRas OS=Homo sapiens OX=9606 GN=KRAS PE=1 SV=1	16	1	TRUE	FALSE	FALSE	FALSE	FALSE	FALSE	FALSE	0	1	13	0	0.0769231	0
Q9H6Y7	sp|Q9H6Y7|RN167_HUMAN E3 ubiquitin-protein ligase RNF167 OS=Homo sapiens OX=9606 GN=RNF167 PE=1 SV=1	32	4	TRUE	FALSE	TRUE	FALSE	FALSE	FALSE	FALSE	0	4	4	0	1	0
Q15109	sp|Q15109|RAGE_HUMAN Advanced glycosylation end product-specific receptor OS=Homo sapiens OX=9606 GN=AGER PE=1 SV=1	48	0	TRUE	FALSE	TRUE	FALSE	FALSE	FALSE	FALSE	0	0	3	0	0	0
P55042	sp|P55042|RAD_HUMAN GTP-binding protein RAD OS=Homo sapiens OX=9606 GN=RRAD PE=1 SV=2	27	7	TRUE	TRUE	FALSE	FALSE	FALSE	FALSE	FALSE	5	2	11	2.5	0.636364	0
P20936	sp|P20936|RASA1_HUMAN Ras GTPase-activating protein 1 OS=Homo sapiens OX=9606 GN=RASA1 PE=1 SV=1	116	19	FALSE	FALSE	FALSE	FALSE	TRUE	FALSE	FALSE	10	9	15	1.11111	1.26667	0
Q8WVD5	sp|Q8WVD5|RN141_HUMAN RING finger protein 141 OS=Homo sapiens OX=9606 GN=RNF141 PE=1 SV=1	31	11	FALSE	FALSE	FALSE	FALSE	FALSE	FALSE	FALSE	2	9	4	0.222222	2.75	0
Q9ULK6	sp|Q9ULK6|RN150_HUMAN RING finger protein 150 OS=Homo sapiens OX=9606 GN=RNF150 PE=2 SV=2	59	19	TRUE	TRUE	TRUE	FALSE	FALSE	FALSE	FALSE	11	8	2	1.375	9.5	0
P61020	sp|P61020|RAB5B_HUMAN Ras-related protein Rab-5B OS=Homo sapiens OX=9606 GN=RAB5B PE=1 SV=1	23	4	TRUE	FALSE	FALSE	FALSE	TRUE	FALSE	FALSE	1	3	8	0.333333	0.5	0
P57052	sp|P57052|RBM11_HUMAN Splicing regulator RBM11 OS=Homo sapiens OX=9606 GN=RBM11 PE=1 SV=1	46	20	FALSE	FALSE	FALSE	FALSE	FALSE	FALSE	FALSE	2	18	1	0.111111	20	0
O60671	sp|O60671|RAD1_HUMAN Cell cycle checkpoint protein RAD1 OS=Homo sapiens OX=9606 GN=RAD1 PE=1 SV=1	39	0	FALSE	FALSE	FALSE	FALSE	FALSE	FALSE	FALSE	0	0	3	0	0	0
Q92932	sp|Q92932|PTPR2_HUMAN Receptor-type tyrosine-protein phosphatase N2 OS=Homo sapiens OX=9606 GN=PTPRN2 PE=1 SV=2	112	43	TRUE	FALSE	TRUE	FALSE	FALSE	FALSE	FALSE	12	31	25	0.387097	1.72	0
Q9BQ04	sp|Q9BQ04|RBM4B_HUMAN RNA-binding protein 4B OS=Homo sapiens OX=9606 GN=RBM4B PE=1 SV=1	42	13	FALSE	FALSE	FALSE	FALSE	FALSE	FALSE	FALSE	4	9	18	0.444444	0.722222	0
Q8NFJ5	sp|Q8NFJ5|RAI3_HUMAN Retinoic acid-induced protein 3 OS=Homo sapiens OX=9606 GN=GPRC5A PE=1 SV=2	39	2	TRUE	FALSE	TRUE	FALSE	TRUE	FALSE	FALSE	2	0	16	2	0.125	0
P0DJD3	sp|P0DJD3|RBY1A_HUMAN RNA-binding motif protein, Y chromosome, family 1 member A1 OS=Homo sapiens OX=9606 GN=RBMY1A1 PE=1 SV=1	80	55	FALSE	FALSE	FALSE	FALSE	FALSE	FALSE	FALSE	10	45	13	0.222222	4.23077	0
P0DJH9	sp|P0DJH9|RD3L_HUMAN Protein RD3-like OS=Homo sapiens OX=9606 GN=RD3L PE=4 SV=1	30	9	FALSE	FALSE	FALSE	FALSE	FALSE	FALSE	FALSE	4	5	1	0.8	9	0
Q9UL25	sp|Q9UL25|RAB21_HUMAN Ras-related protein Rab-21 OS=Homo sapiens OX=9606 GN=RAB21 PE=1 SV=3	19	3	TRUE	FALSE	FALSE	FALSE	FALSE	FALSE	FALSE	1	2	6	0.5	0.5	0
Q9H6Z4	sp|Q9H6Z4|RANB3_HUMAN Ran-binding protein 3 OS=Homo sapiens OX=9606 GN=RANBP3 PE=1 SV=1	55	32	FALSE	FALSE	FALSE	FALSE	FALSE	FALSE	FALSE	11	21	43	0.52381	0.744186	0
Q6ZSC3	sp|Q6ZSC3|RBM43_HUMAN RNA-binding protein 43 OS=Homo sapiens OX=9606 GN=RBM43 PE=2 SV=1	44	5	FALSE	FALSE	FALSE	FALSE	FALSE	FALSE	FALSE	2	3	6	0.666667	0.833333	0
Q969Q5	sp|Q969Q5|RAB24_HUMAN Ras-related protein Rab-24 OS=Homo sapiens OX=9606 GN=RAB24 PE=1 SV=1	25	0	FALSE	FALSE	FALSE	FALSE	FALSE	FALSE	FALSE	0	0	1	0	0	0
P15153	sp|P15153|RAC2_HUMAN Ras-related C3 botulinum toxin substrate 2 OS=Homo sapiens OX=9606 GN=RAC2 PE=1 SV=1	22	0	TRUE	FALSE	FALSE	FALSE	FALSE	FALSE	FALSE	0	0	4	0	0	0
A0A096LP55	sp|A0A096LP55|QCR6L_HUMAN Cytochrome b-c1 complex subunit 6-like, mitochondrial OS=Homo sapiens OX=9606 GN=UQCRHL PE=3 SV=1	8	2	FALSE	FALSE	FALSE	FALSE	FALSE	FALSE	FALSE	0	2	1	0	2	0
P10276	sp|P10276|RARA_HUMAN Retinoic acid receptor alpha OS=Homo sapiens OX=9606 GN=RARA PE=1 SV=2	66	28	FALSE	FALSE	FALSE	FALSE	TRUE	FALSE	TRUE	7	21	9	0.333333	3.11111	0
Q5T481	sp|Q5T481|RBM20_HUMAN RNA-binding protein 20 OS=Homo sapiens OX=9606 GN=RBM20 PE=1 SV=3	142	117	FALSE	FALSE	FALSE	FALSE	FALSE	FALSE	FALSE	42	75	33	0.56	3.54545	0
Q96D15	sp|Q96D15|RCN3_HUMAN Reticulocalbin-3 OS=Homo sapiens OX=9606 GN=RCN3 PE=1 SV=1	25	3	FALSE	FALSE	TRUE	FALSE	FALSE	FALSE	FALSE	0	3	2	0	1.5	0
Q15907	sp|Q15907|RB11B_HUMAN Ras-related protein Rab-11B OS=Homo sapiens OX=9606 GN=RAB11B PE=1 SV=4	17	5	TRUE	FALSE	FALSE	FALSE	FALSE	FALSE	FALSE	2	3	17	0.666667	0.294118	0
P57078	sp|P57078|RIPK4_HUMAN Receptor-interacting serine/threonine-protein kinase 4 OS=Homo sapiens OX=9606 GN=RIPK4 PE=1 SV=1	92	11	FALSE	FALSE	FALSE	FALSE	TRUE	FALSE	FALSE	4	7	11	0.571429	1	0
Q9BY78	sp|Q9BY78|RNF26_HUMAN E3 ubiquitin-protein ligase RNF26 OS=Homo sapiens OX=9606 GN=RNF26 PE=1 SV=1	49	8	TRUE	FALSE	FALSE	FALSE	FALSE	FALSE	FALSE	2	6	4	0.333333	2	0
Q05209	sp|Q05209|PTN12_HUMAN Tyrosine-protein phosphatase non-receptor type 12 OS=Homo sapiens OX=9606 GN=PTPN12 PE=1 SV=3	72	46	FALSE	FALSE	FALSE	FALSE	TRUE	FALSE	TRUE	27	19	58	1.42105	0.793103	0
O60894	sp|O60894|RAMP1_HUMAN Receptor activity-modifying protein 1 OS=Homo sapiens OX=9606 GN=RAMP1 PE=1 SV=1	13	0	TRUE	TRUE	FALSE	FALSE	FALSE	FALSE	FALSE	0	0	3	0	0	0
P55895	sp|P55895|RAG2_HUMAN V(D)J recombination-activating protein 2 OS=Homo sapiens OX=9606 GN=RAG2 PE=1 SV=1	73	10	FALSE	FALSE	FALSE	FALSE	FALSE	FALSE	FALSE	5	5	6	1	1.66667	0
P49756	sp|P49756|RBM25_HUMAN RNA-binding protein 25 OS=Homo sapiens OX=9606 GN=RBM25 PE=1 SV=3	46	25	FALSE	FALSE	FALSE	FALSE	FALSE	FALSE	TRUE	10	15	28	0.666667	0.892857	0
P61019	sp|P61019|RAB2A_HUMAN Ras-related protein Rab-2A OS=Homo sapiens OX=9606 GN=RAB2A PE=1 SV=1	17	2	TRUE	FALSE	FALSE	FALSE	FALSE	FALSE	FALSE	2	0	11	2	0.181818	0
Q9Y5P3	sp|Q9Y5P3|RAI2_HUMAN Retinoic acid-induced protein 2 OS=Homo sapiens OX=9606 GN=RAI2 PE=1 SV=2	75	48	FALSE	FALSE	FALSE	FALSE	FALSE	FALSE	FALSE	14	34	5	0.411765	9.6	0
A6NC62	sp|A6NC62|RAKDN_HUMAN Putative RBAK downstream neighbor protein OS=Homo sapiens OX=9606 GN=RBAKDN PE=5 SV=2	17	6	FALSE	FALSE	FALSE	FALSE	FALSE	FALSE	FALSE	4	2	0	2	2	0
Q9BUV8	sp|Q9BUV8|RAB5I_HUMAN Uncharacterized protein RAB5IF OS=Homo sapiens OX=9606 GN=RAB5IF PE=2 SV=1	12	0	TRUE	FALSE	FALSE	FALSE	FALSE	FALSE	FALSE	0	0	0	0	2	0
Q6NSI4	sp|Q6NSI4|RADX_HUMAN RPA-related protein RADX OS=Homo sapiens OX=9606 GN=RADX PE=1 SV=2	103	19	FALSE	FALSE	FALSE	FALSE	FALSE	FALSE	FALSE	8	11	10	0.727273	1.9	0
Q7Z444	sp|Q7Z444|RASE_HUMAN GTPase ERas OS=Homo sapiens OX=9606 GN=ERAS PE=2 SV=1	28	8	TRUE	FALSE	FALSE	FALSE	FALSE	FALSE	FALSE	5	3	0	1.66667	2	0
Q15042	sp|Q15042|RB3GP_HUMAN Rab3 GTPase-activating protein catalytic subunit OS=Homo sapiens OX=9606 GN=RAB3GAP1 PE=1 SV=3	89	13	TRUE	FALSE	FALSE	FALSE	FALSE	FALSE	FALSE	6	7	26	0.857143	0.5	0
Q15293	sp|Q15293|RCN1_HUMAN Reticulocalbin-1 OS=Homo sapiens OX=9606 GN=RCN1 PE=1 SV=1	14	2	FALSE	FALSE	TRUE	FALSE	FALSE	FALSE	FALSE	1	1	17	1	0.117647	0
P61006	sp|P61006|RAB8A_HUMAN Ras-related protein Rab-8A OS=Homo sapiens OX=9606 GN=RAB8A PE=1 SV=1	13	0	TRUE	FALSE	FALSE	FALSE	TRUE	FALSE	FALSE	0	0	16	0	0	0
Q6VN20	sp|Q6VN20|RBP10_HUMAN Ran-binding protein 10 OS=Homo sapiens OX=9606 GN=RANBP10 PE=1 SV=1	77	31	FALSE	FALSE	FALSE	FALSE	FALSE	FALSE	FALSE	9	22	32	0.409091	0.96875	0
Q9NS23	sp|Q9NS23|RASF1_HUMAN Ras association domain-containing protein 1 OS=Homo sapiens OX=9606 GN=RASSF1 PE=1 SV=1	23	11	FALSE	FALSE	FALSE	FALSE	FALSE	FALSE	FALSE	6	5	8	1.2	1.375	0
P78406	sp|P78406|RAE1L_HUMAN mRNA export factor OS=Homo sapiens OX=9606 GN=RAE1 PE=1 SV=1	54	0	FALSE	FALSE	FALSE	FALSE	FALSE	FALSE	FALSE	0	0	7	0	0	0
Q9Y4F9	sp|Q9Y4F9|RIPR2_HUMAN Rho family-interacting cell polarization regulator 2 OS=Homo sapiens OX=9606 GN=RIPOR2 PE=1 SV=4	149	63	FALSE	FALSE	FALSE	FALSE	TRUE	FALSE	TRUE	17	46	30	0.369565	2.1	0
P51148	sp|P51148|RAB5C_HUMAN Ras-related protein Rab-5C OS=Homo sapiens OX=9606 GN=RAB5C PE=1 SV=2	19	1	TRUE	FALSE	FALSE	FALSE	TRUE	FALSE	FALSE	1	0	6	2	0.166667	0
O43502	sp|O43502|RA51C_HUMAN DNA repair protein RAD51 homolog 3 OS=Homo sapiens OX=9606 GN=RAD51C PE=1 SV=1	48	11	FALSE	FALSE	FALSE	FALSE	FALSE	FALSE	FALSE	5	6	1	0.833333	11	0
P0C7P1	sp|P0C7P1|RBY1D_HUMAN RNA-binding motif protein, Y chromosome, family 1 member D OS=Homo sapiens OX=9606 GN=RBMY1D PE=2 SV=1	84	59	FALSE	FALSE	FALSE	FALSE	FALSE	FALSE	FALSE	10	49	9	0.204082	6.55556	0
Q96IZ5	sp|Q96IZ5|RBM41_HUMAN RNA-binding protein 41 OS=Homo sapiens OX=9606 GN=RBM41 PE=1 SV=2	55	23	FALSE	FALSE	FALSE	FALSE	FALSE	FALSE	FALSE	9	14	4	0.642857	5.75	0
Q06203	sp|Q06203|PUR1_HUMAN Amidophosphoribosyltransferase OS=Homo sapiens OX=9606 GN=PPAT PE=1 SV=1	54	1	FALSE	FALSE	FALSE	FALSE	FALSE	FALSE	FALSE	1	0	7	2	0.142857	0
Q9Y388	sp|Q9Y388|RBMX2_HUMAN RNA-binding motif protein, X-linked 2 OS=Homo sapiens OX=9606 GN=RBMX2 PE=1 SV=2	35	24	FALSE	FALSE	FALSE	FALSE	FALSE	FALSE	FALSE	6	18	18	0.333333	1.33333	0
Q9H082	sp|Q9H082|RB33B_HUMAN Ras-related protein Rab-33B OS=Homo sapiens OX=9606 GN=RAB33B PE=1 SV=1	28	9	FALSE	FALSE	FALSE	FALSE	FALSE	FALSE	FALSE	0	9	2	0	4.5	0
Q15257	sp|Q15257|PTPA_HUMAN Serine/threonine-protein phosphatase 2A activator OS=Homo sapiens OX=9606 GN=PTPA PE=1 SV=3	31	3	TRUE	FALSE	FALSE	FALSE	FALSE	FALSE	FALSE	1	2	4	0.5	0.75	0
Q6P5R6	sp|Q6P5R6|RL22L_HUMAN 60S ribosomal protein L22-like 1 OS=Homo sapiens OX=9606 GN=RPL22L1 PE=1 SV=2	11	1	FALSE	FALSE	FALSE	FALSE	FALSE	FALSE	FALSE	0	1	4	0	0.25	0
Q9UPQ7	sp|Q9UPQ7|PZRN3_HUMAN E3 ubiquitin-protein ligase PDZRN3 OS=Homo sapiens OX=9606 GN=PDZRN3 PE=1 SV=2	120	69	FALSE	FALSE	FALSE	FALSE	FALSE	FALSE	FALSE	29	40	26	0.725	2.65385	0
P22102	sp|P22102|PUR2_HUMAN Trifunctional purine biosynthetic protein adenosine-3 OS=Homo sapiens OX=9606 GN=GART PE=1 SV=1	93	2	TRUE	FALSE	FALSE	FALSE	FALSE	FALSE	FALSE	0	2	21	0	0.0952381	0
Q96H35	sp|Q96H35|RBM18_HUMAN Probable RNA-binding protein 18 OS=Homo sapiens OX=9606 GN=RBM18 PE=2 SV=1	20	13	FALSE	FALSE	FALSE	FALSE	FALSE	FALSE	FALSE	6	7	6	0.857143	2.16667	0
Q8IZ41	sp|Q8IZ41|RASEF_HUMAN Ras and EF-hand domain-containing protein OS=Homo sapiens OX=9606 GN=RASEF PE=1 SV=1	78	33	FALSE	FALSE	FALSE	FALSE	FALSE	FALSE	FALSE	9	24	23	0.375	1.43478	0
Q0D2K3	sp|Q0D2K3|RIPP1_HUMAN Protein ripply1 OS=Homo sapiens OX=9606 GN=RIPPLY1 PE=1 SV=1	21	6	FALSE	FALSE	FALSE	FALSE	FALSE	FALSE	FALSE	3	3	0	1	2	0
P18031	sp|P18031|PTN1_HUMAN Tyrosine-protein phosphatase non-receptor type 1 OS=Homo sapiens OX=9606 GN=PTPN1 PE=1 SV=1	29	1	FALSE	FALSE	FALSE	FALSE	TRUE	FALSE	FALSE	0	1	28	0	0.0357143	0
Q9H0Z9	sp|Q9H0Z9|RBM38_HUMAN RNA-binding protein 38 OS=Homo sapiens OX=9606 GN=RBM38 PE=1 SV=2	30	3	FALSE	FALSE	FALSE	FALSE	FALSE	FALSE	FALSE	1	2	2	0.5	1.5	0
P98175	sp|P98175|RBM10_HUMAN RNA-binding protein 10 OS=Homo sapiens OX=9606 GN=RBM10 PE=1 SV=3	86	27	FALSE	FALSE	FALSE	FALSE	FALSE	FALSE	FALSE	12	15	66	0.8	0.409091	0
Q06609	sp|Q06609|RAD51_HUMAN DNA repair protein RAD51 homolog 1 OS=Homo sapiens OX=9606 GN=RAD51 PE=1 SV=1	36	2	FALSE	FALSE	FALSE	FALSE	TRUE	FALSE	FALSE	1	1	6	1	0.333333	0
P62877	sp|P62877|RBX1_HUMAN E3 ubiquitin-protein ligase RBX1 OS=Homo sapiens OX=9606 GN=RBX1 PE=1 SV=1	6	0	FALSE	FALSE	FALSE	FALSE	FALSE	FALSE	FALSE	0	0	5	0	0	0
Q9NW64	sp|Q9NW64|RBM22_HUMAN Pre-mRNA-splicing factor RBM22 OS=Homo sapiens OX=9606 GN=RBM22 PE=1 SV=1	38	6	FALSE	FALSE	FALSE	FALSE	FALSE	FALSE	FALSE	4	2	15	2	0.4	0
Q86SE5	sp|Q86SE5|RALYL_HUMAN RNA-binding Raly-like protein OS=Homo sapiens OX=9606 GN=RALYL PE=1 SV=2	27	19	FALSE	FALSE	FALSE	FALSE	FALSE	FALSE	FALSE	8	11	9	0.727273	2.11111	0
Q9Y225	sp|Q9Y225|RNF24_HUMAN RING finger protein 24 OS=Homo sapiens OX=9606 GN=RNF24 PE=1 SV=1	5	3	TRUE	TRUE	FALSE	FALSE	FALSE	FALSE	FALSE	0	3	0	0	2	0
P12272	sp|P12272|PTHR_HUMAN Parathyroid hormone-related protein OS=Homo sapiens OX=9606 GN=PTHLH PE=1 SV=1	24	10	TRUE	FALSE	FALSE	FALSE	FALSE	FALSE	FALSE	4	6	7	0.666667	1.42857	0
Q86UN3	sp|Q86UN3|R4RL2_HUMAN Reticulon-4 receptor-like 2 OS=Homo sapiens OX=9606 GN=RTN4RL2 PE=1 SV=1	51	10	TRUE	TRUE	TRUE	FALSE	FALSE	FALSE	FALSE	2	8	2	0.25	5	0
P26374	sp|P26374|RAE2_HUMAN Rab proteins geranylgeranyltransferase component A 2 OS=Homo sapiens OX=9606 GN=CHML PE=1 SV=2	96	11	FALSE	FALSE	FALSE	FALSE	FALSE	FALSE	FALSE	5	6	8	0.833333	1.375	0
Q86YD1	sp|Q86YD1|PTOV1_HUMAN Prostate tumor-overexpressed gene 1 protein OS=Homo sapiens OX=9606 GN=PTOV1 PE=1 SV=1	37	4	TRUE	FALSE	FALSE	FALSE	FALSE	FALSE	FALSE	3	1	9	3	0.444444	0
Q6ZMN7	sp|Q6ZMN7|PZRN4_HUMAN PDZ domain-containing RING finger protein 4 OS=Homo sapiens OX=9606 GN=PDZRN4 PE=2 SV=3	126	66	FALSE	FALSE	FALSE	FALSE	FALSE	FALSE	TRUE	24	42	7	0.571429	9.42857	0
Q9NS91	sp|Q9NS91|RAD18_HUMAN E3 ubiquitin-protein ligase RAD18 OS=Homo sapiens OX=9606 GN=RAD18 PE=1 SV=2	58	39	FALSE	FALSE	FALSE	FALSE	FALSE	FALSE	FALSE	14	25	28	0.56	1.39286	0
Q7Z5L2	sp|Q7Z5L2|R3HCL_HUMAN Coiled-coil domain-containing protein R3HCC1L OS=Homo sapiens OX=9606 GN=R3HCC1L PE=1 SV=3	128	52	FALSE	FALSE	FALSE	FALSE	FALSE	FALSE	FALSE	20	32	16	0.625	3.25	0
O43374	sp|O43374|RASL2_HUMAN Ras GTPase-activating protein 4 OS=Homo sapiens OX=9606 GN=RASA4 PE=2 SV=2	90	16	TRUE	FALSE	FALSE	FALSE	FALSE	FALSE	FALSE	7	9	14	0.777778	1.14286	0
P61578	sp|P61578|REC16_HUMAN Endogenous retrovirus group K member 16 Rec protein OS=Homo sapiens OX=9606 GN=ERVK-16 PE=1 SV=1	20	4	FALSE	FALSE	FALSE	FALSE	FALSE	FALSE	FALSE	0	4	0	0	2	0
Q9UJ41	sp|Q9UJ41|RABX5_HUMAN Rab5 GDP/GTP exchange factor OS=Homo sapiens OX=9606 GN=RABGEF1 PE=1 SV=2	83	47	FALSE	FALSE	FALSE	FALSE	FALSE	FALSE	FALSE	17	30	16	0.566667	2.9375	0
Q8WWW0	sp|Q8WWW0|RASF5_HUMAN Ras association domain-containing protein 5 OS=Homo sapiens OX=9606 GN=RASSF5 PE=1 SV=1	40	19	FALSE	FALSE	FALSE	FALSE	FALSE	FALSE	FALSE	7	12	11	0.583333	1.72727	0
Q9NTZ6	sp|Q9NTZ6|RBM12_HUMAN RNA-binding protein 12 OS=Homo sapiens OX=9606 GN=RBM12 PE=1 SV=1	95	44	FALSE	FALSE	FALSE	FALSE	FALSE	FALSE	TRUE	17	27	17	0.62963	2.58824	0
O14949	sp|O14949|QCR8_HUMAN Cytochrome b-c1 complex subunit 8 OS=Homo sapiens OX=9606 GN=UQCRQ PE=1 SV=4	6	0	TRUE	FALSE	FALSE	FALSE	FALSE	FALSE	FALSE	0	0	4	0	0	0
Q9P258	sp|Q9P258|RCC2_HUMAN Protein RCC2 OS=Homo sapiens OX=9606 GN=RCC2 PE=1 SV=2	47	3	TRUE	FALSE	FALSE	FALSE	FALSE	FALSE	FALSE	1	2	22	0.5	0.136364	0
Q15032	sp|Q15032|R3HD1_HUMAN R3H domain-containing protein 1 OS=Homo sapiens OX=9606 GN=R3HDM1 PE=1 SV=3	147	88	FALSE	FALSE	FALSE	FALSE	FALSE	FALSE	TRUE	26	62	47	0.419355	1.87234	0
Q9Y6C5	sp|Q9Y6C5|PTC2_HUMAN Protein patched homolog 2 OS=Homo sapiens OX=9606 GN=PTCH2 PE=1 SV=2	133	10	TRUE	TRUE	TRUE	FALSE	FALSE	FALSE	FALSE	1	9	7	0.111111	1.42857	0
Q9Y2P8	sp|Q9Y2P8|RCL1_HUMAN RNA 3'-terminal phosphate cyclase-like protein OS=Homo sapiens OX=9606 GN=RCL1 PE=1 SV=3	37	0	FALSE	FALSE	FALSE	FALSE	FALSE	FALSE	FALSE	0	0	15	0	0	0
P51151	sp|P51151|RAB9A_HUMAN Ras-related protein Rab-9A OS=Homo sapiens OX=9606 GN=RAB9A PE=1 SV=1	25	2	TRUE	FALSE	FALSE	FALSE	FALSE	FALSE	FALSE	1	1	8	1	0.25	0
P60763	sp|P60763|RAC3_HUMAN Ras-related C3 botulinum toxin substrate 3 OS=Homo sapiens OX=9606 GN=RAC3 PE=1 SV=1	18	0	TRUE	FALSE	FALSE	FALSE	FALSE	FALSE	FALSE	0	0	5	0	0	0
P15918	sp|P15918|RAG1_HUMAN V(D)J recombination-activating protein 1 OS=Homo sapiens OX=9606 GN=RAG1 PE=1 SV=2	123	24	FALSE	FALSE	FALSE	FALSE	FALSE	FALSE	FALSE	9	15	6	0.6	4	0
Q99942	sp|Q99942|RNF5_HUMAN E3 ubiquitin-protein ligase RNF5 OS=Homo sapiens OX=9606 GN=RNF5 PE=1 SV=1	14	0	TRUE	FALSE	FALSE	FALSE	FALSE	FALSE	FALSE	0	0	3	0	0	0
Q96B01	sp|Q96B01|R51A1_HUMAN RAD51-associated protein 1 OS=Homo sapiens OX=9606 GN=RAD51AP1 PE=1 SV=1	44	40	FALSE	FALSE	FALSE	FALSE	FALSE	FALSE	FALSE	12	28	22	0.428571	1.81818	0
A8MTL3	sp|A8MTL3|R212B_HUMAN RING finger protein 212B OS=Homo sapiens OX=9606 GN=RNF212B PE=2 SV=1	60	42	FALSE	FALSE	FALSE	FALSE	FALSE	FALSE	TRUE	13	29	4	0.448276	10.5	0
P28827	sp|P28827|PTPRM_HUMAN Receptor-type tyrosine-protein phosphatase mu OS=Homo sapiens OX=9606 GN=PTPRM PE=1 SV=2	192	6	TRUE	FALSE	TRUE	FALSE	FALSE	FALSE	FALSE	2	4	18	0.5	0.333333	0
Q9Y580	sp|Q9Y580|RBM7_HUMAN RNA-binding protein 7 OS=Homo sapiens OX=9606 GN=RBM7 PE=1 SV=1	31	23	FALSE	FALSE	FALSE	FALSE	TRUE	FALSE	FALSE	3	20	19	0.15	1.21053	0
Q6XE24	sp|Q6XE24|RBMS3_HUMAN RNA-binding motif, single-stranded-interacting protein 3 OS=Homo sapiens OX=9606 GN=RBMS3 PE=1 SV=1	72	10	FALSE	FALSE	FALSE	FALSE	FALSE	FALSE	FALSE	1	9	8	0.111111	1.25	0
Q9H2L5	sp|Q9H2L5|RASF4_HUMAN Ras association domain-containing protein 4 OS=Homo sapiens OX=9606 GN=RASSF4 PE=1 SV=2	39	15	FALSE	FALSE	FALSE	FALSE	FALSE	FALSE	FALSE	3	12	4	0.25	3.75	0
Q15397	sp|Q15397|PUM3_HUMAN Pumilio homolog 3 OS=Homo sapiens OX=9606 GN=PUM3 PE=1 SV=3	55	12	FALSE	FALSE	FALSE	FALSE	FALSE	FALSE	FALSE	6	6	25	1	0.48	0
P83731	sp|P83731|RL24_HUMAN 60S ribosomal protein L24 OS=Homo sapiens OX=9606 GN=RPL24 PE=1 SV=1	7	4	TRUE	FALSE	FALSE	FALSE	FALSE	FALSE	FALSE	3	1	7	3	0.571429	0
P11233	sp|P11233|RALA_HUMAN Ras-related protein Ral-A OS=Homo sapiens OX=9606 GN=RALA PE=1 SV=1	13	0	TRUE	FALSE	FALSE	FALSE	FALSE	FALSE	FALSE	0	0	11	0	0	0
O95716	sp|O95716|RAB3D_HUMAN Ras-related protein Rab-3D OS=Homo sapiens OX=9606 GN=RAB3D PE=1 SV=1	25	6	TRUE	FALSE	FALSE	FALSE	TRUE	FALSE	FALSE	1	5	6	0.2	1	0
A4D1S5	sp|A4D1S5|RAB19_HUMAN Ras-related protein Rab-19 OS=Homo sapiens OX=9606 GN=RAB19 PE=2 SV=2	29	6	TRUE	FALSE	FALSE	FALSE	FALSE	FALSE	FALSE	0	6	2	0	3	0
P31930	sp|P31930|QCR1_HUMAN Cytochrome b-c1 complex subunit 1, mitochondrial OS=Homo sapiens OX=9606 GN=UQCRC1 PE=1 SV=3	49	9	FALSE	FALSE	FALSE	FALSE	FALSE	FALSE	FALSE	6	3	20	2	0.45	0
O95199	sp|O95199|RCBT2_HUMAN RCC1 and BTB domain-containing protein 2 OS=Homo sapiens OX=9606 GN=RCBTB2 PE=1 SV=1	76	5	FALSE	FALSE	FALSE	FALSE	FALSE	FALSE	FALSE	2	3	2	0.666667	2.5	0
Q9Y272	sp|Q9Y272|RASD1_HUMAN Dexamethasone-induced Ras-related protein 1 OS=Homo sapiens OX=9606 GN=RASD1 PE=1 SV=1	28	2	TRUE	FALSE	FALSE	FALSE	FALSE	FALSE	FALSE	0	2	4	0	0.5	0
P62829	sp|P62829|RL23_HUMAN 60S ribosomal protein L23 OS=Homo sapiens OX=9606 GN=RPL23 PE=1 SV=1	5	2	TRUE	FALSE	FALSE	FALSE	FALSE	FALSE	FALSE	0	2	8	0	0.25	0
O95294	sp|O95294|RASL1_HUMAN RasGAP-activating-like protein 1 OS=Homo sapiens OX=9606 GN=RASAL1 PE=1 SV=3	80	8	FALSE	FALSE	FALSE	FALSE	FALSE	FALSE	FALSE	3	5	7	0.6	1.14286	0
Q96I51	sp|Q96I51|RCC1L_HUMAN RCC1-like G exchanging factor-like protein OS=Homo sapiens OX=9606 GN=RCC1L PE=1 SV=2	50	13	FALSE	FALSE	FALSE	FALSE	FALSE	FALSE	FALSE	4	9	6	0.444444	2.16667	0
Q14914	sp|Q14914|PTGR1_HUMAN Prostaglandin reductase 1 OS=Homo sapiens OX=9606 GN=PTGR1 PE=1 SV=2	28	0	TRUE	FALSE	FALSE	FALSE	FALSE	FALSE	FALSE	0	0	7	0	0	0
Q14671	sp|Q14671|PUM1_HUMAN Pumilio homolog 1 OS=Homo sapiens OX=9606 GN=PUM1 PE=1 SV=3	125	57	FALSE	FALSE	FALSE	FALSE	TRUE	FALSE	FALSE	19	38	47	0.5	1.21277	0
Q5T8P6	sp|Q5T8P6|RBM26_HUMAN RNA-binding protein 26 OS=Homo sapiens OX=9606 GN=RBM26 PE=1 SV=3	124	86	FALSE	FALSE	FALSE	FALSE	FALSE	FALSE	TRUE	35	51	31	0.686275	2.77419	0
Q15434	sp|Q15434|RBMS2_HUMAN RNA-binding motif, single-stranded-interacting protein 2 OS=Homo sapiens OX=9606 GN=RBMS2 PE=1 SV=1	58	9	FALSE	FALSE	FALSE	FALSE	FALSE	FALSE	FALSE	2	7	22	0.285714	0.409091	0
Q5U651	sp|Q5U651|RAIN_HUMAN Ras-interacting protein 1 OS=Homo sapiens OX=9606 GN=RASIP1 PE=1 SV=1	89	28	FALSE	FALSE	FALSE	FALSE	FALSE	FALSE	FALSE	8	20	27	0.4	1.03704	0
O00559	sp|O00559|RCAS1_HUMAN Receptor-binding cancer antigen expressed on SiSo cells OS=Homo sapiens OX=9606 GN=EBAG9 PE=1 SV=1	21	5	TRUE	TRUE	FALSE	FALSE	FALSE	FALSE	FALSE	3	2	12	1.5	0.416667	0
Q9UKM9	sp|Q9UKM9|RALY_HUMAN RNA-binding protein Raly OS=Homo sapiens OX=9606 GN=RALY PE=1 SV=1	19	10	FALSE	FALSE	FALSE	FALSE	FALSE	FALSE	FALSE	4	6	28	0.666667	0.357143	0
P61026	sp|P61026|RAB10_HUMAN Ras-related protein Rab-10 OS=Homo sapiens OX=9606 GN=RAB10 PE=1 SV=1	12	0	TRUE	FALSE	FALSE	FALSE	TRUE	FALSE	FALSE	0	0	15	0	0	0
Q15291	sp|Q15291|RBBP5_HUMAN Retinoblastoma-binding protein 5 OS=Homo sapiens OX=9606 GN=RBBP5 PE=1 SV=2	55	9	FALSE	FALSE	FALSE	FALSE	FALSE	FALSE	FALSE	3	6	17	0.5	0.529412	0
O75884	sp|O75884|RBBP9_HUMAN Putative hydrolase RBBP9 OS=Homo sapiens OX=9606 GN=RBBP9 PE=1 SV=2	22	1	FALSE	FALSE	FALSE	FALSE	FALSE	FALSE	FALSE	0	1	1	0	1	0
Q15256	sp|Q15256|PTPRR_HUMAN Receptor-type tyrosine-protein phosphatase R OS=Homo sapiens OX=9606 GN=PTPRR PE=1 SV=2	73	11	TRUE	FALSE	TRUE	FALSE	FALSE	FALSE	FALSE	6	5	14	1.2	0.785714	0
P63000	sp|P63000|RAC1_HUMAN Ras-related C3 botulinum toxin substrate 1 OS=Homo sapiens OX=9606 GN=RAC1 PE=1 SV=1	15	1	TRUE	FALSE	FALSE	FALSE	FALSE	FALSE	FALSE	1	0	7	2	0.142857	0
Q9P2N5	sp|Q9P2N5|RBM27_HUMAN RNA-binding protein 27 OS=Homo sapiens OX=9606 GN=RBM27 PE=1 SV=2	118	88	FALSE	FALSE	FALSE	FALSE	FALSE	FALSE	FALSE	25	63	41	0.396825	2.14634	0
Q9NX57	sp|Q9NX57|RAB20_HUMAN Ras-related protein Rab-20 OS=Homo sapiens OX=9606 GN=RAB20 PE=1 SV=1	26	5	FALSE	FALSE	FALSE	FALSE	FALSE	FALSE	FALSE	2	3	3	0.666667	1.66667	0
Q8WUK0	sp|Q8WUK0|PTPM1_HUMAN Phosphatidylglycerophosphatase and protein-tyrosine phosphatase 1 OS=Homo sapiens OX=9606 GN=PTPMT1 PE=1 SV=1	24	1	FALSE	FALSE	FALSE	FALSE	FALSE	FALSE	FALSE	1	0	4	2	0.25	0
Q96JH8	sp|Q96JH8|RADIL_HUMAN Ras-associating and dilute domain-containing protein OS=Homo sapiens OX=9606 GN=RADIL PE=1 SV=5	134	49	FALSE	FALSE	FALSE	FALSE	FALSE	FALSE	FALSE	17	32	14	0.53125	3.5	0
Q09MP3	sp|Q09MP3|R51A2_HUMAN RAD51-associated protein 2 OS=Homo sapiens OX=9606 GN=RAD51AP2 PE=1 SV=1	156	34	FALSE	FALSE	FALSE	FALSE	FALSE	FALSE	FALSE	9	25	13	0.36	2.61538	0
Q9H0A6	sp|Q9H0A6|RNF32_HUMAN RING finger protein 32 OS=Homo sapiens OX=9606 GN=RNF32 PE=1 SV=1	38	15	FALSE	FALSE	FALSE	FALSE	FALSE	FALSE	FALSE	10	5	0	2	2	0
P62834	sp|P62834|RAP1A_HUMAN Ras-related protein Rap-1A OS=Homo sapiens OX=9606 GN=RAP1A PE=1 SV=1	15	1	TRUE	FALSE	FALSE	FALSE	FALSE	FALSE	FALSE	1	0	6	2	0.166667	0
Q06124	sp|Q06124|PTN11_HUMAN Tyrosine-protein phosphatase non-receptor type 11 OS=Homo sapiens OX=9606 GN=PTPN11 PE=1 SV=2	59	11	FALSE	FALSE	FALSE	FALSE	TRUE	FALSE	FALSE	6	5	34	1.2	0.323529	0
Q96S21	sp|Q96S21|RB40C_HUMAN Ras-related protein Rab-40C OS=Homo sapiens OX=9606 GN=RAB40C PE=1 SV=1	34	6	TRUE	FALSE	FALSE	FALSE	FALSE	FALSE	FALSE	2	4	7	0.5	0.857143	0
Q15283	sp|Q15283|RASA2_HUMAN Ras GTPase-activating protein 2 OS=Homo sapiens OX=9606 GN=RASA2 PE=1 SV=3	112	18	FALSE	FALSE	FALSE	FALSE	FALSE	FALSE	FALSE	5	13	13	0.384615	1.38462	0
P43351	sp|P43351|RAD52_HUMAN DNA repair protein RAD52 homolog OS=Homo sapiens OX=9606 GN=RAD52 PE=1 SV=1	45	34	FALSE	FALSE	FALSE	FALSE	TRUE	FALSE	FALSE	12	22	19	0.545455	1.78947	0
P29373	sp|P29373|RABP2_HUMAN Cellular retinoic acid-binding protein 2 OS=Homo sapiens OX=9606 GN=CRABP2 PE=1 SV=2	17	0	TRUE	FALSE	FALSE	FALSE	FALSE	FALSE	FALSE	0	0	3	0	0	0
Q9H477	sp|Q9H477|RBSK_HUMAN Ribokinase OS=Homo sapiens OX=9606 GN=RBKS PE=1 SV=1	46	1	FALSE	FALSE	FALSE	FALSE	FALSE	FALSE	FALSE	0	1	1	0	1	0
Q9H0N0	sp|Q9H0N0|RAB6C_HUMAN Ras-related protein Rab-6C OS=Homo sapiens OX=9606 GN=RAB6C PE=1 SV=2	41	10	FALSE	FALSE	FALSE	FALSE	FALSE	FALSE	FALSE	2	8	3	0.25	3.33333	0
P48651	sp|P48651|PTSS1_HUMAN Phosphatidylserine synthase 1 OS=Homo sapiens OX=9606 GN=PTDSS1 PE=1 SV=1	45	0	TRUE	TRUE	FALSE	FALSE	FALSE	FALSE	FALSE	0	0	21	0	0	0
Q9NP72	sp|Q9NP72|RAB18_HUMAN Ras-related protein Rab-18 OS=Homo sapiens OX=9606 GN=RAB18 PE=1 SV=1	17	2	TRUE	FALSE	FALSE	FALSE	FALSE	FALSE	FALSE	0	2	11	0	0.181818	0
P0C0E4	sp|P0C0E4|RB40L_HUMAN Ras-related protein Rab-40A-like OS=Homo sapiens OX=9606 GN=RAB40AL PE=1 SV=1	39	17	FALSE	FALSE	FALSE	FALSE	FALSE	FALSE	FALSE	4	13	2	0.307692	8.5	0
Q8NDT2	sp|Q8NDT2|RB15B_HUMAN Putative RNA-binding protein 15B OS=Homo sapiens OX=9606 GN=RBM15B PE=1 SV=3	77	39	FALSE	FALSE	FALSE	FALSE	FALSE	FALSE	FALSE	8	31	58	0.258065	0.672414	0
Q7Z6K3	sp|Q7Z6K3|PTAR1_HUMAN Protein prenyltransferase alpha subunit repeat-containing protein 1 OS=Homo sapiens OX=9606 GN=PTAR1 PE=1 SV=2	46	6	FALSE	FALSE	FALSE	FALSE	FALSE	FALSE	FALSE	3	3	9	1	0.666667	0
O43353	sp|O43353|RIPK2_HUMAN Receptor-interacting serine/threonine-protein kinase 2 OS=Homo sapiens OX=9606 GN=RIPK2 PE=1 SV=2	58	14	FALSE	FALSE	FALSE	FALSE	TRUE	FALSE	FALSE	4	10	23	0.4	0.608696	0
O60895	sp|O60895|RAMP2_HUMAN Receptor activity-modifying protein 2 OS=Homo sapiens OX=9606 GN=RAMP2 PE=1 SV=2	18	6	TRUE	FALSE	TRUE	FALSE	FALSE	FALSE	FALSE	4	2	0	2	2	0
Q96DA2	sp|Q96DA2|RB39B_HUMAN Ras-related protein Rab-39B OS=Homo sapiens OX=9606 GN=RAB39B PE=1 SV=1	21	2	TRUE	FALSE	FALSE	FALSE	FALSE	FALSE	FALSE	0	2	4	0	0.5	0
Q969U7	sp|Q969U7|PSMG2_HUMAN Proteasome assembly chaperone 2 OS=Homo sapiens OX=9606 GN=PSMG2 PE=1 SV=1	42	1	FALSE	FALSE	FALSE	FALSE	FALSE	FALSE	FALSE	0	1	2	0	0.5	0
Q7Z3Z2	sp|Q7Z3Z2|RD3_HUMAN Protein RD3 OS=Homo sapiens OX=9606 GN=RD3 PE=1 SV=1	28	12	FALSE	FALSE	FALSE	FALSE	FALSE	FALSE	FALSE	3	9	3	0.333333	4	0
P51159	sp|P51159|RB27A_HUMAN Ras-related protein Rab-27A OS=Homo sapiens OX=9606 GN=RAB27A PE=1 SV=3	20	1	TRUE	FALSE	FALSE	FALSE	FALSE	FALSE	FALSE	1	0	10	2	0.1	0
O15315	sp|O15315|RA51B_HUMAN DNA repair protein RAD51 homolog 2 OS=Homo sapiens OX=9606 GN=RAD51B PE=1 SV=2	63	6	FALSE	FALSE	FALSE	FALSE	TRUE	FALSE	FALSE	0	6	1	0	6	0
Q9Y5S9	sp|Q9Y5S9|RBM8A_HUMAN RNA-binding protein 8A OS=Homo sapiens OX=9606 GN=RBM8A PE=1 SV=1	6	1	FALSE	FALSE	FALSE	FALSE	FALSE	FALSE	FALSE	1	0	10	2	0.1	0
Q92698	sp|Q92698|RAD54_HUMAN DNA repair and recombination protein RAD54-like OS=Homo sapiens OX=9606 GN=RAD54L PE=1 SV=2	82	15	FALSE	FALSE	FALSE	FALSE	FALSE	FALSE	FALSE	3	12	15	0.25	1	0
Q16849	sp|Q16849|PTPRN_HUMAN Receptor-type tyrosine-protein phosphatase-like N OS=Homo sapiens OX=9606 GN=PTPRN PE=1 SV=1	122	48	TRUE	FALSE	TRUE	TRUE	FALSE	FALSE	FALSE	12	36	9	0.333333	5.33333	0
Q16576	sp|Q16576|RBBP7_HUMAN Histone-binding protein RBBP7 OS=Homo sapiens OX=9606 GN=RBBP7 PE=1 SV=1	46	0	FALSE	FALSE	FALSE	FALSE	FALSE	FALSE	FALSE	0	0	17	0	0	0
Q9P2K3	sp|Q9P2K3|RCOR3_HUMAN REST corepressor 3 OS=Homo sapiens OX=9606 GN=RCOR3 PE=1 SV=2	53	37	FALSE	FALSE	FALSE	FALSE	FALSE	FALSE	FALSE	19	18	12	1.05556	3.08333	0
Q9BTL3	sp|Q9BTL3|RAMAC_HUMAN RNA guanine-N7 methyltransferase activating subunit OS=Homo sapiens OX=9606 GN=RAMAC PE=1 SV=1	5	1	FALSE	FALSE	FALSE	FALSE	FALSE	FALSE	FALSE	0	1	6	0	0.166667	0
P13631	sp|P13631|RARG_HUMAN Retinoic acid receptor gamma OS=Homo sapiens OX=9606 GN=RARG PE=1 SV=1	54	18	TRUE	FALSE	FALSE	FALSE	FALSE	FALSE	FALSE	5	13	6	0.384615	3	0
Q9UKL0	sp|Q9UKL0|RCOR1_HUMAN REST corepressor 1 OS=Homo sapiens OX=9606 GN=RCOR1 PE=1 SV=2	48	32	FALSE	FALSE	FALSE	FALSE	TRUE	FALSE	TRUE	8	24	15	0.333333	2.13333	0
Q16647	sp|Q16647|PTGIS_HUMAN Prostacyclin synthase OS=Homo sapiens OX=9606 GN=PTGIS PE=1 SV=1	46	6	TRUE	TRUE	FALSE	FALSE	FALSE	FALSE	FALSE	4	2	5	2	1.2	0
P50876	sp|P50876|R144A_HUMAN E3 ubiquitin-protein ligase RNF144A OS=Homo sapiens OX=9606 GN=RNF144A PE=1 SV=2	29	2	TRUE	FALSE	FALSE	FALSE	FALSE	FALSE	FALSE	2	0	0	2	2	0
Q6MZT1	sp|Q6MZT1|R7BP_HUMAN Regulator of G-protein signaling 7-binding protein OS=Homo sapiens OX=9606 GN=RGS7BP PE=2 SV=3	45	15	TRUE	FALSE	FALSE	FALSE	FALSE	FALSE	FALSE	1	14	0	0.0714286	2	0
Q9Y2K5	sp|Q9Y2K5|R3HD2_HUMAN R3H domain-containing protein 2 OS=Homo sapiens OX=9606 GN=R3HDM2 PE=1 SV=3	141	77	FALSE	FALSE	FALSE	FALSE	FALSE	FALSE	TRUE	23	54	37	0.425926	2.08108	0
Q13278	sp|Q13278|RIG_HUMAN Putative protein RIG OS=Homo sapiens OX=9606 GN=RIG PE=5 SV=1	21	7	FALSE	FALSE	FALSE	FALSE	FALSE	FALSE	FALSE	1	6	1	0.166667	7	0
P39023	sp|P39023|RL3_HUMAN 60S ribosomal protein L3 OS=Homo sapiens OX=9606 GN=RPL3 PE=1 SV=2	29	9	TRUE	FALSE	FALSE	FALSE	FALSE	FALSE	FALSE	4	5	15	0.8	0.6	0
Q8N3Y7	sp|Q8N3Y7|RDHE2_HUMAN Epidermal retinol dehydrogenase 2 OS=Homo sapiens OX=9606 GN=SDR16C5 PE=2 SV=2	31	0	TRUE	TRUE	FALSE	FALSE	FALSE	FALSE	FALSE	0	0	0	0	2	0
Q9H1E1	sp|Q9H1E1|RNAS7_HUMAN Ribonuclease 7 OS=Homo sapiens OX=9606 GN=RNASE7 PE=1 SV=2	19	6	TRUE	FALSE	TRUE	FALSE	FALSE	FALSE	FALSE	1	5	1	0.2	6	0
Q9H0F5	sp|Q9H0F5|RNF38_HUMAN E3 ubiquitin-protein ligase RNF38 OS=Homo sapiens OX=9606 GN=RNF38 PE=1 SV=4	60	28	FALSE	FALSE	FALSE	FALSE	FALSE	FALSE	FALSE	6	22	6	0.272727	4.66667	0
Q8TDE3	sp|Q8TDE3|RNAS8_HUMAN Ribonuclease 8 OS=Homo sapiens OX=9606 GN=RNASE8 PE=1 SV=1	18	5	TRUE	TRUE	FALSE	FALSE	FALSE	FALSE	FALSE	0	5	2	0	2.5	0
P61574	sp|P61574|RE113_HUMAN Endogenous retrovirus group K member 113 Rec protein OS=Homo sapiens OX=9606 GN=HERVK_113 PE=1 SV=1	19	4	FALSE	FALSE	FALSE	FALSE	FALSE	FALSE	FALSE	1	3	0	0.333333	2	0
Q9UBK7	sp|Q9UBK7|RBL2A_HUMAN Rab-like protein 2A OS=Homo sapiens OX=9606 GN=RABL2A PE=1 SV=1	29	8	FALSE	FALSE	FALSE	FALSE	FALSE	FALSE	FALSE	2	6	4	0.333333	2	0
Q6ZRY4	sp|Q6ZRY4|RBPS2_HUMAN RNA-binding protein with multiple splicing 2 OS=Homo sapiens OX=9606 GN=RBPMS2 PE=1 SV=1	28	12	FALSE	FALSE	FALSE	FALSE	FALSE	FALSE	FALSE	5	7	0	0.714286	2	0
Q99969	sp|Q99969|RARR2_HUMAN Retinoic acid receptor responder protein 2 OS=Homo sapiens OX=9606 GN=RARRES2 PE=1 SV=1	12	1	TRUE	TRUE	FALSE	FALSE	FALSE	FALSE	FALSE	0	1	1	0	1	0
Q5TC82	sp|Q5TC82|RC3H1_HUMAN Roquin-1 OS=Homo sapiens OX=9606 GN=RC3H1 PE=1 SV=1	137	62	FALSE	FALSE	FALSE	FALSE	FALSE	FALSE	FALSE	19	43	27	0.44186	2.2963	0
Q15311	sp|Q15311|RBP1_HUMAN RalA-binding protein 1 OS=Homo sapiens OX=9606 GN=RALBP1 PE=1 SV=3	36	16	FALSE	FALSE	FALSE	FALSE	FALSE	FALSE	FALSE	7	9	34	0.777778	0.470588	0
P25800	sp|P25800|RBTN1_HUMAN Rhombotin-1 OS=Homo sapiens OX=9606 GN=LMO1 PE=1 SV=1	8	3	FALSE	FALSE	FALSE	FALSE	FALSE	FALSE	FALSE	2	1	1	2	3	0
P61571	sp|P61571|REC21_HUMAN Endogenous retrovirus group K member 21 Rec protein OS=Homo sapiens OX=9606 GN=ERVK-21 PE=1 SV=1	19	9	FALSE	FALSE	FALSE	FALSE	FALSE	FALSE	FALSE	5	4	0	1.25	2	0
Q14206	sp|Q14206|RCAN2_HUMAN Calcipressin-2 OS=Homo sapiens OX=9606 GN=RCAN2 PE=2 SV=3	25	5	FALSE	FALSE	FALSE	FALSE	FALSE	FALSE	FALSE	1	4	1	0.25	5	0
Q2M238	sp|Q2M238|RN3P1_HUMAN Putative RRN3-like protein RRN3P1 OS=Homo sapiens OX=9606 GN=RRN3P1 PE=5 SV=1	14	0	FALSE	FALSE	FALSE	FALSE	FALSE	FALSE	FALSE	0	0	0	0	2	0
Q9NVN3	sp|Q9NVN3|RIC8B_HUMAN Synembryn-B OS=Homo sapiens OX=9606 GN=RIC8B PE=1 SV=2	57	10	FALSE	FALSE	FALSE	FALSE	FALSE	FALSE	FALSE	8	2	7	4	1.42857	0
Q9UNT1	sp|Q9UNT1|RBL2B_HUMAN Rab-like protein 2B OS=Homo sapiens OX=9606 GN=RABL2B PE=1 SV=1	28	9	FALSE	FALSE	FALSE	FALSE	FALSE	FALSE	FALSE	2	7	5	0.285714	1.8	0
Q9Y6U7	sp|Q9Y6U7|RN215_HUMAN RING finger protein 215 OS=Homo sapiens OX=9606 GN=RNF215 PE=4 SV=2	28	5	TRUE	FALSE	TRUE	FALSE	FALSE	FALSE	FALSE	1	4	2	0.25	2.5	0
Q8NFH8	sp|Q8NFH8|REPS2_HUMAN RalBP1-associated Eps domain-containing protein 2 OS=Homo sapiens OX=9606 GN=REPS2 PE=1 SV=2	70	47	FALSE	FALSE	FALSE	FALSE	TRUE	FALSE	FALSE	16	31	33	0.516129	1.42424	0
Q96NA2	sp|Q96NA2|RILP_HUMAN Rab-interacting lysosomal protein OS=Homo sapiens OX=9606 GN=RILP PE=1 SV=1	21	8	FALSE	FALSE	FALSE	FALSE	FALSE	FALSE	FALSE	5	3	8	1.66667	1	0
Q8IZV5	sp|Q8IZV5|RDH10_HUMAN Retinol dehydrogenase 10 OS=Homo sapiens OX=9606 GN=RDH10 PE=1 SV=1	30	1	TRUE	FALSE	FALSE	FALSE	FALSE	FALSE	FALSE	1	0	5	2	0.2	0
P61575	sp|P61575|RECK8_HUMAN Endogenous retrovirus group K member 8 Rec protein OS=Homo sapiens OX=9606 GN=ERVK-8 PE=1 SV=1	19	4	FALSE	FALSE	FALSE	FALSE	FALSE	FALSE	FALSE	1	3	0	0.333333	2	0
A6NNM3	sp|A6NNM3|RIM3B_HUMAN RIMS-binding protein 3B OS=Homo sapiens OX=9606 GN=RIMBP3B PE=3 SV=3	188	118	FALSE	FALSE	FALSE	FALSE	FALSE	FALSE	TRUE	27	91	13	0.296703	9.07692	0
Q05823	sp|Q05823|RN5A_HUMAN 2-5A-dependent ribonuclease OS=Homo sapiens OX=9606 GN=RNASEL PE=1 SV=2	67	3	FALSE	FALSE	FALSE	FALSE	FALSE	FALSE	FALSE	2	1	7	2	0.428571	0
Q9H2S5	sp|Q9H2S5|RNF39_HUMAN RING finger protein 39 OS=Homo sapiens OX=9606 GN=RNF39 PE=2 SV=2	44	24	FALSE	FALSE	FALSE	FALSE	FALSE	FALSE	FALSE	11	13	1	0.846154	24	0
Q96NR8	sp|Q96NR8|RDH12_HUMAN Retinol dehydrogenase 12 OS=Homo sapiens OX=9606 GN=RDH12 PE=1 SV=3	39	2	FALSE	FALSE	FALSE	FALSE	FALSE	FALSE	FALSE	1	1	5	1	0.4	0
Q9BTD8	sp|Q9BTD8|RBM42_HUMAN RNA-binding protein 42 OS=Homo sapiens OX=9606 GN=RBM42 PE=1 SV=1	27	21	FALSE	FALSE	FALSE	FALSE	FALSE	FALSE	FALSE	9	12	5	0.75	4.2	0
Q14644	sp|Q14644|RASA3_HUMAN Ras GTPase-activating protein 3 OS=Homo sapiens OX=9606 GN=RASA3 PE=1 SV=3	79	10	TRUE	FALSE	FALSE	FALSE	FALSE	FALSE	FALSE	3	7	39	0.428571	0.25641	0
P34096	sp|P34096|RNAS4_HUMAN Ribonuclease 4 OS=Homo sapiens OX=9606 GN=RNASE4 PE=1 SV=3	18	2	TRUE	TRUE	FALSE	FALSE	FALSE	FALSE	FALSE	1	1	0	1	2	0
O95059	sp|O95059|RPP14_HUMAN Ribonuclease P protein subunit p14 OS=Homo sapiens OX=9606 GN=RPP14 PE=1 SV=3	14	0	FALSE	FALSE	FALSE	FALSE	FALSE	FALSE	FALSE	0	0	2	0	0	0
Q8IXN7	sp|Q8IXN7|RIMKA_HUMAN N-acetylaspartylglutamate synthase A OS=Homo sapiens OX=9606 GN=RIMKLA PE=2 SV=2	43	6	FALSE	FALSE	FALSE	FALSE	FALSE	FALSE	FALSE	2	4	6	0.5	1	0
Q5EBL4	sp|Q5EBL4|RIPL1_HUMAN RILP-like protein 1 OS=Homo sapiens OX=9606 GN=RILPL1 PE=1 SV=1	20	9	FALSE	FALSE	FALSE	FALSE	FALSE	FALSE	FALSE	7	2	12	3.5	0.75	0
P78345	sp|P78345|RPP38_HUMAN Ribonuclease P protein subunit p38 OS=Homo sapiens OX=9606 GN=RPP38 PE=1 SV=2	26	10	FALSE	FALSE	FALSE	FALSE	FALSE	FALSE	FALSE	4	6	10	0.666667	1	0
O00194	sp|O00194|RB27B_HUMAN Ras-related protein Rab-27B OS=Homo sapiens OX=9606 GN=RAB27B PE=1 SV=4	20	1	TRUE	FALSE	FALSE	FALSE	FALSE	FALSE	FALSE	1	0	5	2	0.2	0
Q93091	sp|Q93091|RNAS6_HUMAN Ribonuclease K6 OS=Homo sapiens OX=9606 GN=RNASE6 PE=1 SV=2	15	2	TRUE	FALSE	TRUE	FALSE	FALSE	FALSE	FALSE	0	2	0	0	2	0
O15034	sp|O15034|RIMB2_HUMAN RIMS-binding protein 2 OS=Homo sapiens OX=9606 GN=RIMBP2 PE=1 SV=3	125	49	TRUE	TRUE	FALSE	FALSE	FALSE	FALSE	FALSE	11	38	17	0.289474	2.88235	0
Q9UBS8	sp|Q9UBS8|RNF14_HUMAN E3 ubiquitin-protein ligase RNF14 OS=Homo sapiens OX=9606 GN=RNF14 PE=1 SV=1	43	5	FALSE	FALSE	FALSE	FALSE	FALSE	FALSE	FALSE	3	2	10	1.5	0.5	0
O75818	sp|O75818|RPP40_HUMAN Ribonuclease P protein subunit p40 OS=Homo sapiens OX=9606 GN=RPP40 PE=1 SV=3	44	0	FALSE	FALSE	FALSE	FALSE	FALSE	FALSE	FALSE	0	0	5	0	0	0
Q15050	sp|Q15050|RRS1_HUMAN Ribosome biogenesis regulatory protein homolog OS=Homo sapiens OX=9606 GN=RRS1 PE=1 SV=2	19	10	FALSE	FALSE	FALSE	FALSE	FALSE	FALSE	FALSE	6	4	8	1.5	1.25	0
Q15415	sp|Q15415|RBY1F_HUMAN RNA-binding motif protein, Y chromosome, family 1 member F/J OS=Homo sapiens OX=9606 GN=RBMY1F PE=1 SV=2	83	58	FALSE	FALSE	FALSE	FALSE	FALSE	FALSE	FALSE	10	48	12	0.208333	4.83333	0
Q8NBN7	sp|Q8NBN7|RDH13_HUMAN Retinol dehydrogenase 13 OS=Homo sapiens OX=9606 GN=RDH13 PE=1 SV=2	37	4	FALSE	FALSE	FALSE	FALSE	FALSE	FALSE	FALSE	2	2	6	1	0.666667	0
Q8NG50	sp|Q8NG50|RDM1_HUMAN RAD52 motif-containing protein 1 OS=Homo sapiens OX=9606 GN=RDM1 PE=1 SV=1	27	0	FALSE	FALSE	FALSE	FALSE	FALSE	FALSE	FALSE	0	0	1	0	0	0
Q9BUL9	sp|Q9BUL9|RPP25_HUMAN Ribonuclease P protein subunit p25 OS=Homo sapiens OX=9606 GN=RPP25 PE=1 SV=1	17	3	FALSE	FALSE	FALSE	FALSE	FALSE	FALSE	FALSE	1	2	9	0.5	0.333333	0
P60153	sp|P60153|RNAS9_HUMAN Inactive ribonuclease-like protein 9 OS=Homo sapiens OX=9606 GN=RNASE9 PE=1 SV=1	16	2	TRUE	TRUE	TRUE	FALSE	FALSE	FALSE	FALSE	1	1	0	1	2	0
O14807	sp|O14807|RASM_HUMAN Ras-related protein M-Ras OS=Homo sapiens OX=9606 GN=MRAS PE=1 SV=2	23	5	TRUE	FALSE	FALSE	FALSE	FALSE	FALSE	FALSE	3	2	1	1.5	5	0
O95707	sp|O95707|RPP29_HUMAN Ribonuclease P protein subunit p29 OS=Homo sapiens OX=9606 GN=POP4 PE=1 SV=2	19	3	FALSE	FALSE	FALSE	FALSE	FALSE	FALSE	FALSE	0	3	11	0	0.272727	0
Q96EP0	sp|Q96EP0|RNF31_HUMAN E3 ubiquitin-protein ligase RNF31 OS=Homo sapiens OX=9606 GN=RNF31 PE=1 SV=1	92	39	FALSE	FALSE	FALSE	FALSE	FALSE	FALSE	FALSE	13	26	18	0.5	2.16667	0
E7ERA6	sp|E7ERA6|RN223_HUMAN RING finger protein 223 OS=Homo sapiens OX=9606 GN=RNF223 PE=2 SV=1	31	12	TRUE	TRUE	FALSE	FALSE	FALSE	FALSE	FALSE	3	9	3	0.333333	4	0
P62913	sp|P62913|RL11_HUMAN 60S ribosomal protein L11 OS=Homo sapiens OX=9606 GN=RPL11 PE=1 SV=2	8	0	TRUE	FALSE	FALSE	FALSE	FALSE	FALSE	FALSE	0	0	9	0	0	0
P61576	sp|P61576|REC04_HUMAN Endogenous retrovirus group K member 104 Rec protein OS=Homo sapiens OX=9606 GN=HERV-K104 PE=1 SV=1	20	7	FALSE	FALSE	FALSE	FALSE	FALSE	FALSE	FALSE	3	4	0	0.75	2	0
Q5TBB1	sp|Q5TBB1|RNH2B_HUMAN Ribonuclease H2 subunit B OS=Homo sapiens OX=9606 GN=RNASEH2B PE=1 SV=1	25	7	FALSE	FALSE	FALSE	FALSE	FALSE	FALSE	FALSE	2	5	10	0.4	0.7	0
Q08999	sp|Q08999|RBL2_HUMAN Retinoblastoma-like protein 2 OS=Homo sapiens OX=9606 GN=RBL2 PE=1 SV=3	109	54	TRUE	FALSE	FALSE	FALSE	TRUE	FALSE	FALSE	24	30	62	0.8	0.870968	0
Q14498	sp|Q14498|RBM39_HUMAN RNA-binding protein 39 OS=Homo sapiens OX=9606 GN=RBM39 PE=1 SV=2	51	15	FALSE	FALSE	FALSE	FALSE	FALSE	FALSE	FALSE	1	14	33	0.0714286	0.454545	0
O94761	sp|O94761|RECQ4_HUMAN ATP-dependent DNA helicase Q4 OS=Homo sapiens OX=9606 GN=RECQL4 PE=1 SV=2	118	57	FALSE	FALSE	FALSE	FALSE	FALSE	FALSE	FALSE	19	38	13	0.5	4.38462	0
Q96DM3	sp|Q96DM3|RMC1_HUMAN Regulator of MON1-CCZ1 complex OS=Homo sapiens OX=9606 GN=RMC1 PE=1 SV=2	75	8	FALSE	FALSE	FALSE	FALSE	FALSE	FALSE	FALSE	2	6	6	0.333333	1.33333	0
Q86U06	sp|Q86U06|RBM23_HUMAN Probable RNA-binding protein 23 OS=Homo sapiens OX=9606 GN=RBM23 PE=1 SV=1	51	27	FALSE	FALSE	FALSE	FALSE	FALSE	FALSE	TRUE	8	19	14	0.421053	1.92857	0
Q5TAB7	sp|Q5TAB7|RIPP2_HUMAN Protein ripply2 OS=Homo sapiens OX=9606 GN=RIPPLY2 PE=1 SV=1	12	5	FALSE	FALSE	FALSE	FALSE	FALSE	FALSE	FALSE	3	2	3	1.5	1.66667	0
Q96T37	sp|Q96T37|RBM15_HUMAN RNA-binding protein 15 OS=Homo sapiens OX=9606 GN=RBM15 PE=1 SV=2	80	46	FALSE	FALSE	FALSE	FALSE	FALSE	FALSE	FALSE	13	33	92	0.393939	0.5	0
Q969G6	sp|Q969G6|RIFK_HUMAN Riboflavin kinase OS=Homo sapiens OX=9606 GN=RFK PE=1 SV=2	15	0	FALSE	FALSE	FALSE	FALSE	FALSE	FALSE	FALSE	0	0	3	0	0	0
O75452	sp|O75452|RDH16_HUMAN Retinol dehydrogenase 16 OS=Homo sapiens OX=9606 GN=RDH16 PE=1 SV=2	39	0	TRUE	TRUE	FALSE	FALSE	FALSE	FALSE	FALSE	0	0	4	0	0	0
Q969X0	sp|Q969X0|RIPL2_HUMAN RILP-like protein 2 OS=Homo sapiens OX=9606 GN=RILPL2 PE=1 SV=1	16	3	FALSE	FALSE	FALSE	FALSE	FALSE	FALSE	FALSE	1	2	1	0.5	3	0
Q92804	sp|Q92804|RBP56_HUMAN TATA-binding protein-associated factor 2N OS=Homo sapiens OX=9606 GN=TAF15 PE=1 SV=1	46	18	FALSE	FALSE	FALSE	FALSE	FALSE	FALSE	FALSE	4	14	61	0.285714	0.295082	0
Q9NPQ8	sp|Q9NPQ8|RIC8A_HUMAN Synembryn-A OS=Homo sapiens OX=9606 GN=RIC8A PE=1 SV=3	44	5	TRUE	FALSE	FALSE	FALSE	FALSE	FALSE	FALSE	3	2	22	1.5	0.227273	0
Q8TDY2	sp|Q8TDY2|RBCC1_HUMAN RB1-inducible coiled-coil protein 1 OS=Homo sapiens OX=9606 GN=RB1CC1 PE=1 SV=3	158	59	FALSE	FALSE	FALSE	FALSE	FALSE	FALSE	FALSE	25	34	48	0.735294	1.22917	0
Q9NQG5	sp|Q9NQG5|RPR1B_HUMAN Regulation of nuclear pre-mRNA domain-containing protein 1B OS=Homo sapiens OX=9606 GN=RPRD1B PE=1 SV=1	34	9	FALSE	FALSE	FALSE	FALSE	FALSE	FALSE	FALSE	6	3	14	2	0.642857	0
P98179	sp|P98179|RBM3_HUMAN RNA-binding protein 3 OS=Homo sapiens OX=9606 GN=RBM3 PE=1 SV=1	13	4	FALSE	FALSE	FALSE	FALSE	TRUE	FALSE	FALSE	1	3	19	0.333333	0.210526	0
Q8NDN9	sp|Q8NDN9|RCBT1_HUMAN RCC1 and BTB domain-containing protein 1 OS=Homo sapiens OX=9606 GN=RCBTB1 PE=1 SV=1	66	6	FALSE	FALSE	FALSE	FALSE	FALSE	FALSE	FALSE	4	2	0	2	2	0
Q6XPR3	sp|Q6XPR3|RPTN_HUMAN Repetin OS=Homo sapiens OX=9606 GN=RPTN PE=1 SV=1	114	111	TRUE	FALSE	FALSE	FALSE	FALSE	FALSE	FALSE	29	82	13	0.353659	8.53846	0
A6NIE6	sp|A6NIE6|RN3P2_HUMAN Putative RRN3-like protein RRN3P2 OS=Homo sapiens OX=9606 GN=RRN3P2 PE=5 SV=3	47	11	FALSE	FALSE	FALSE	FALSE	FALSE	FALSE	FALSE	6	5	0	1.2	2	0
Q9BX46	sp|Q9BX46|RBM24_HUMAN RNA-binding protein 24 OS=Homo sapiens OX=9606 GN=RBM24 PE=1 SV=1	22	3	FALSE	FALSE	FALSE	FALSE	FALSE	FALSE	FALSE	3	0	2	2	1.5	0
Q8IUH3	sp|Q8IUH3|RBM45_HUMAN RNA-binding protein 45 OS=Homo sapiens OX=9606 GN=RBM45 PE=1 SV=1	52	12	FALSE	FALSE	FALSE	FALSE	FALSE	FALSE	FALSE	1	11	13	0.0909091	0.923077	0
Q9HBH5	sp|Q9HBH5|RDH14_HUMAN Retinol dehydrogenase 14 OS=Homo sapiens OX=9606 GN=RDH14 PE=1 SV=1	28	0	FALSE	FALSE	FALSE	FALSE	FALSE	FALSE	FALSE	0	0	7	0	0	0
Q9Y3P9	sp|Q9Y3P9|RBGP1_HUMAN Rab GTPase-activating protein 1 OS=Homo sapiens OX=9606 GN=RABGAP1 PE=1 SV=3	112	29	FALSE	FALSE	FALSE	FALSE	FALSE	FALSE	FALSE	10	19	31	0.526316	0.935484	0
Q96EV2	sp|Q96EV2|RBM33_HUMAN RNA-binding protein 33 OS=Homo sapiens OX=9606 GN=RBM33 PE=1 SV=3	101	67	FALSE	FALSE	FALSE	FALSE	FALSE	FALSE	FALSE	27	40	34	0.675	1.97059	0
M0QZC1	sp|M0QZC1|RN225_HUMAN RING finger protein 225 OS=Homo sapiens OX=9606 GN=RNF225 PE=3 SV=2	36	13	TRUE	TRUE	FALSE	FALSE	FALSE	FALSE	FALSE	3	10	3	0.3	4.33333	0
Q9Y572	sp|Q9Y572|RIPK3_HUMAN Receptor-interacting serine/threonine-protein kinase 3 OS=Homo sapiens OX=9606 GN=RIPK3 PE=1 SV=2	56	25	TRUE	FALSE	FALSE	FALSE	TRUE	FALSE	FALSE	8	17	18	0.470588	1.38889	0
O60518	sp|O60518|RNBP6_HUMAN Ran-binding protein 6 OS=Homo sapiens OX=9606 GN=RANBP6 PE=1 SV=2	93	3	FALSE	FALSE	FALSE	FALSE	FALSE	FALSE	FALSE	1	2	13	0.5	0.230769	0
P52758	sp|P52758|RIDA_HUMAN 2-iminobutanoate/2-iminopropanoate deaminase OS=Homo sapiens OX=9606 GN=RIDA PE=1 SV=1	11	2	TRUE	FALSE	FALSE	FALSE	FALSE	FALSE	FALSE	1	1	10	1	0.2	0
A6NEQ0	sp|A6NEQ0|RBY1E_HUMAN RNA-binding motif protein, Y chromosome, family 1 member E OS=Homo sapiens OX=9606 GN=RBMY1E PE=2 SV=1	83	59	FALSE	FALSE	FALSE	FALSE	FALSE	FALSE	FALSE	10	49	9	0.204082	6.55556	0
P42696	sp|P42696|RBM34_HUMAN RNA-binding protein 34 OS=Homo sapiens OX=9606 GN=RBM34 PE=1 SV=2	40	26	FALSE	FALSE	FALSE	FALSE	FALSE	FALSE	FALSE	10	16	16	0.625	1.625	0
P10114	sp|P10114|RAP2A_HUMAN Ras-related protein Rap-2a OS=Homo sapiens OX=9606 GN=RAP2A PE=1 SV=1	20	0	FALSE	FALSE	FALSE	FALSE	FALSE	FALSE	FALSE	0	0	5	0	0	0
Q8N4K4	sp|Q8N4K4|RPRML_HUMAN Reprimo-like protein OS=Homo sapiens OX=9606 GN=RPRML PE=2 SV=2	11	1	TRUE	TRUE	FALSE	FALSE	FALSE	FALSE	FALSE	0	1	1	0	1	0
Q92781	sp|Q92781|RDH5_HUMAN Retinol dehydrogenase 5 OS=Homo sapiens OX=9606 GN=RDH5 PE=1 SV=1	35	1	TRUE	TRUE	TRUE	FALSE	FALSE	FALSE	FALSE	1	0	2	2	0.5	0
Q93062	sp|Q93062|RBPMS_HUMAN RNA-binding protein with multiple splicing OS=Homo sapiens OX=9606 GN=RBPMS PE=1 SV=1	17	2	FALSE	FALSE	FALSE	FALSE	FALSE	FALSE	FALSE	2	0	8	2	0.25	0
P0DH78	sp|P0DH78|RN224_HUMAN RING finger protein 224 OS=Homo sapiens OX=9606 GN=RNF224 PE=4 SV=1	14	5	FALSE	FALSE	FALSE	FALSE	FALSE	FALSE	FALSE	2	3	0	0.666667	2	0
Q8N122	sp|Q8N122|RPTOR_HUMAN Regulatory-associated protein of mTOR OS=Homo sapiens OX=9606 GN=RPTOR PE=1 SV=1	147	12	FALSE	FALSE	FALSE	FALSE	TRUE	FALSE	FALSE	5	7	43	0.714286	0.27907	0
Q4ADV7	sp|Q4ADV7|RIC1_HUMAN RAB6A-GEF complex partner protein 1 OS=Homo sapiens OX=9606 GN=RIC1 PE=1 SV=2	191	36	TRUE	FALSE	FALSE	FALSE	FALSE	FALSE	FALSE	11	25	26	0.44	1.38462	0
Q14257	sp|Q14257|RCN2_HUMAN Reticulocalbin-2 OS=Homo sapiens OX=9606 GN=RCN2 PE=1 SV=1	17	0	FALSE	FALSE	FALSE	FALSE	FALSE	FALSE	FALSE	0	0	8	0	0	0
[truncated: 18,192 more rows]
