# Supplementary material for: Revealing the human mucinome
Source: Nat Commun. 2022 Jun 20;13:3542. doi: 10.1038/s41467-022-31062-4 (PMC9209528; doi:10.1038/s41467-022-31062-4)
Supplement: Supplementary file 17 — Supplementary Software [file 41467_2022_31062_MOESM17_ESM.zip › Software/NetOGlycResults_fasta_Combo101-136.csv]

seqname	source	feature	start	end	score	strand	frame	comment
SP_Q8IZP2_ST134_HUMAN	netOGlyc-4.0.0.13	CARBOHYD	21	21	0.0681025	.	.
SP_Q8IZP2_ST134_HUMAN	netOGlyc-4.0.0.13	CARBOHYD	25	25	0.0671157	.	.
SP_Q8IZP2_ST134_HUMAN	netOGlyc-4.0.0.13	CARBOHYD	37	37	0.5	.	.	#POSITIVE
SP_Q8IZP2_ST134_HUMAN	netOGlyc-4.0.0.13	CARBOHYD	41	41	0.548733	.	.	#POSITIVE
SP_Q8IZP2_ST134_HUMAN	netOGlyc-4.0.0.13	CARBOHYD	43	43	0.490138	.	.
SP_Q8IZP2_ST134_HUMAN	netOGlyc-4.0.0.13	CARBOHYD	48	48	0.666741	.	.	#POSITIVE
SP_Q8IZP2_ST134_HUMAN	netOGlyc-4.0.0.13	CARBOHYD	52	52	0.573604	.	.	#POSITIVE
SP_Q8IZP2_ST134_HUMAN	netOGlyc-4.0.0.13	CARBOHYD	59	59	0.20201	.	.
SP_Q8IZP2_ST134_HUMAN	netOGlyc-4.0.0.13	CARBOHYD	71	71	0.054291	.	.
SP_Q8IZP2_ST134_HUMAN	netOGlyc-4.0.0.13	CARBOHYD	72	72	0.165572	.	.
SP_Q8IZP2_ST134_HUMAN	netOGlyc-4.0.0.13	CARBOHYD	75	75	0.100576	.	.
SP_Q8IZP2_ST134_HUMAN	netOGlyc-4.0.0.13	CARBOHYD	89	89	0.373111	.	.
SP_Q8IZP2_ST134_HUMAN	netOGlyc-4.0.0.13	CARBOHYD	103	103	0.142229	.	.
SP_Q8IZP2_ST134_HUMAN	netOGlyc-4.0.0.13	CARBOHYD	134	134	0.120369	.	.
SP_Q8IZP2_ST134_HUMAN	netOGlyc-4.0.0.13	CARBOHYD	152	152	0.249607	.	.
SP_Q8IZP2_ST134_HUMAN	netOGlyc-4.0.0.13	CARBOHYD	177	177	0.122293	.	.
SP_Q8IZP2_ST134_HUMAN	netOGlyc-4.0.0.13	CARBOHYD	214	214	0.166761	.	.
SP_Q92783_STAM1_HUMAN	netOGlyc-4.0.0.13	CARBOHYD	6	6	0.401066	.	.
SP_Q92783_STAM1_HUMAN	netOGlyc-4.0.0.13	CARBOHYD	17	17	0.234294	.	.
SP_Q92783_STAM1_HUMAN	netOGlyc-4.0.0.13	CARBOHYD	18	18	0.247571	.	.
SP_Q92783_STAM1_HUMAN	netOGlyc-4.0.0.13	CARBOHYD	22	22	0.0769914	.	.
SP_Q92783_STAM1_HUMAN	netOGlyc-4.0.0.13	CARBOHYD	39	39	0.147018	.	.
SP_Q92783_STAM1_HUMAN	netOGlyc-4.0.0.13	CARBOHYD	41	41	0.0997465	.	.
SP_Q92783_STAM1_HUMAN	netOGlyc-4.0.0.13	CARBOHYD	49	49	0.156488	.	.
SP_Q92783_STAM1_HUMAN	netOGlyc-4.0.0.13	CARBOHYD	67	67	0.0208693	.	.
SP_Q92783_STAM1_HUMAN	netOGlyc-4.0.0.13	CARBOHYD	74	74	0.116165	.	.
SP_Q92783_STAM1_HUMAN	netOGlyc-4.0.0.13	CARBOHYD	86	86	0.0594158	.	.
SP_Q92783_STAM1_HUMAN	netOGlyc-4.0.0.13	CARBOHYD	91	91	0.270428	.	.
SP_Q92783_STAM1_HUMAN	netOGlyc-4.0.0.13	CARBOHYD	94	94	0.141751	.	.
SP_Q92783_STAM1_HUMAN	netOGlyc-4.0.0.13	CARBOHYD	116	116	0.135051	.	.
SP_Q92783_STAM1_HUMAN	netOGlyc-4.0.0.13	CARBOHYD	126	126	0.10415	.	.
SP_Q92783_STAM1_HUMAN	netOGlyc-4.0.0.13	CARBOHYD	129	129	0.188655	.	.
SP_Q92783_STAM1_HUMAN	netOGlyc-4.0.0.13	CARBOHYD	141	141	0.354816	.	.
SP_Q92783_STAM1_HUMAN	netOGlyc-4.0.0.13	CARBOHYD	147	147	0.422236	.	.
SP_Q92783_STAM1_HUMAN	netOGlyc-4.0.0.13	CARBOHYD	156	156	0.920773	.	.	#POSITIVE
SP_Q92783_STAM1_HUMAN	netOGlyc-4.0.0.13	CARBOHYD	166	166	0.634904	.	.	#POSITIVE
SP_Q92783_STAM1_HUMAN	netOGlyc-4.0.0.13	CARBOHYD	183	183	0.51259	.	.	#POSITIVE
SP_Q92783_STAM1_HUMAN	netOGlyc-4.0.0.13	CARBOHYD	191	191	0.897933	.	.	#POSITIVE
SP_Q92783_STAM1_HUMAN	netOGlyc-4.0.0.13	CARBOHYD	192	192	0.960001	.	.	#POSITIVE
SP_Q92783_STAM1_HUMAN	netOGlyc-4.0.0.13	CARBOHYD	193	193	0.951236	.	.	#POSITIVE
SP_Q92783_STAM1_HUMAN	netOGlyc-4.0.0.13	CARBOHYD	195	195	0.894667	.	.	#POSITIVE
SP_Q92783_STAM1_HUMAN	netOGlyc-4.0.0.13	CARBOHYD	196	196	0.914773	.	.	#POSITIVE
SP_Q92783_STAM1_HUMAN	netOGlyc-4.0.0.13	CARBOHYD	200	200	0.970702	.	.	#POSITIVE
SP_Q92783_STAM1_HUMAN	netOGlyc-4.0.0.13	CARBOHYD	201	201	0.934912	.	.	#POSITIVE
SP_Q92783_STAM1_HUMAN	netOGlyc-4.0.0.13	CARBOHYD	202	202	0.924835	.	.	#POSITIVE
SP_Q92783_STAM1_HUMAN	netOGlyc-4.0.0.13	CARBOHYD	203	203	0.919872	.	.	#POSITIVE
SP_Q92783_STAM1_HUMAN	netOGlyc-4.0.0.13	CARBOHYD	206	206	0.889519	.	.	#POSITIVE
SP_Q92783_STAM1_HUMAN	netOGlyc-4.0.0.13	CARBOHYD	230	230	0.163281	.	.
SP_Q92783_STAM1_HUMAN	netOGlyc-4.0.0.13	CARBOHYD	238	238	0.0802058	.	.
SP_Q92783_STAM1_HUMAN	netOGlyc-4.0.0.13	CARBOHYD	243	243	0.128378	.	.
SP_Q92783_STAM1_HUMAN	netOGlyc-4.0.0.13	CARBOHYD	252	252	0.514173	.	.	#POSITIVE
SP_Q92783_STAM1_HUMAN	netOGlyc-4.0.0.13	CARBOHYD	261	261	0.810946	.	.	#POSITIVE
SP_Q92783_STAM1_HUMAN	netOGlyc-4.0.0.13	CARBOHYD	265	265	0.815086	.	.	#POSITIVE
SP_Q92783_STAM1_HUMAN	netOGlyc-4.0.0.13	CARBOHYD	269	269	0.725573	.	.	#POSITIVE
SP_Q92783_STAM1_HUMAN	netOGlyc-4.0.0.13	CARBOHYD	277	277	0.766259	.	.	#POSITIVE
SP_Q92783_STAM1_HUMAN	netOGlyc-4.0.0.13	CARBOHYD	281	281	0.666158	.	.	#POSITIVE
SP_Q92783_STAM1_HUMAN	netOGlyc-4.0.0.13	CARBOHYD	285	285	0.928572	.	.	#POSITIVE
SP_Q92783_STAM1_HUMAN	netOGlyc-4.0.0.13	CARBOHYD	292	292	0.485694	.	.
SP_Q92783_STAM1_HUMAN	netOGlyc-4.0.0.13	CARBOHYD	316	316	0.505984	.	.	#POSITIVE
SP_Q92783_STAM1_HUMAN	netOGlyc-4.0.0.13	CARBOHYD	317	317	0.399915	.	.
SP_Q92783_STAM1_HUMAN	netOGlyc-4.0.0.13	CARBOHYD	320	320	0.412876	.	.
SP_Q92783_STAM1_HUMAN	netOGlyc-4.0.0.13	CARBOHYD	355	355	0.278893	.	.
SP_Q92783_STAM1_HUMAN	netOGlyc-4.0.0.13	CARBOHYD	358	358	0.0520225	.	.
SP_Q92783_STAM1_HUMAN	netOGlyc-4.0.0.13	CARBOHYD	369	369	0.104115	.	.
SP_Q92783_STAM1_HUMAN	netOGlyc-4.0.0.13	CARBOHYD	372	372	0.0834832	.	.
SP_Q92783_STAM1_HUMAN	netOGlyc-4.0.0.13	CARBOHYD	382	382	0.57212	.	.	#POSITIVE
SP_Q92783_STAM1_HUMAN	netOGlyc-4.0.0.13	CARBOHYD	396	396	0.427165	.	.
SP_Q92783_STAM1_HUMAN	netOGlyc-4.0.0.13	CARBOHYD	397	397	0.19555	.	.
SP_Q92783_STAM1_HUMAN	netOGlyc-4.0.0.13	CARBOHYD	400	400	0.630232	.	.	#POSITIVE
SP_Q92783_STAM1_HUMAN	netOGlyc-4.0.0.13	CARBOHYD	402	402	0.168132	.	.
SP_Q92783_STAM1_HUMAN	netOGlyc-4.0.0.13	CARBOHYD	411	411	0.392771	.	.
SP_Q92783_STAM1_HUMAN	netOGlyc-4.0.0.13	CARBOHYD	423	423	0.161085	.	.
SP_Q92783_STAM1_HUMAN	netOGlyc-4.0.0.13	CARBOHYD	427	427	0.346572	.	.
SP_Q92783_STAM1_HUMAN	netOGlyc-4.0.0.13	CARBOHYD	429	429	0.572816	.	.	#POSITIVE
SP_Q92783_STAM1_HUMAN	netOGlyc-4.0.0.13	CARBOHYD	436	436	0.0851535	.	.
SP_Q92783_STAM1_HUMAN	netOGlyc-4.0.0.13	CARBOHYD	437	437	0.242538	.	.
SP_Q92783_STAM1_HUMAN	netOGlyc-4.0.0.13	CARBOHYD	439	439	0.32232	.	.
SP_Q92783_STAM1_HUMAN	netOGlyc-4.0.0.13	CARBOHYD	446	446	0.893374	.	.	#POSITIVE
SP_Q92783_STAM1_HUMAN	netOGlyc-4.0.0.13	CARBOHYD	453	453	0.614434	.	.	#POSITIVE
SP_Q92783_STAM1_HUMAN	netOGlyc-4.0.0.13	CARBOHYD	456	456	0.73231	.	.	#POSITIVE
SP_Q92783_STAM1_HUMAN	netOGlyc-4.0.0.13	CARBOHYD	463	463	0.543444	.	.	#POSITIVE
SP_Q92783_STAM1_HUMAN	netOGlyc-4.0.0.13	CARBOHYD	466	466	0.446962	.	.
SP_Q92783_STAM1_HUMAN	netOGlyc-4.0.0.13	CARBOHYD	467	467	0.595953	.	.	#POSITIVE
SP_Q92783_STAM1_HUMAN	netOGlyc-4.0.0.13	CARBOHYD	472	472	0.34813	.	.
SP_Q92783_STAM1_HUMAN	netOGlyc-4.0.0.13	CARBOHYD	475	475	0.795694	.	.	#POSITIVE
SP_Q92783_STAM1_HUMAN	netOGlyc-4.0.0.13	CARBOHYD	481	481	0.805459	.	.	#POSITIVE
SP_Q92783_STAM1_HUMAN	netOGlyc-4.0.0.13	CARBOHYD	487	487	0.876838	.	.	#POSITIVE
SP_Q92783_STAM1_HUMAN	netOGlyc-4.0.0.13	CARBOHYD	492	492	0.75248	.	.	#POSITIVE
SP_Q92783_STAM1_HUMAN	netOGlyc-4.0.0.13	CARBOHYD	496	496	0.455693	.	.
SP_Q92783_STAM1_HUMAN	netOGlyc-4.0.0.13	CARBOHYD	514	514	0.275211	.	.
SP_Q92783_STAM1_HUMAN	netOGlyc-4.0.0.13	CARBOHYD	515	515	0.296402	.	.
SP_Q92783_STAM1_HUMAN	netOGlyc-4.0.0.13	CARBOHYD	516	516	0.716488	.	.	#POSITIVE
SP_Q92783_STAM1_HUMAN	netOGlyc-4.0.0.13	CARBOHYD	517	517	0.565939	.	.	#POSITIVE
SP_Q92783_STAM1_HUMAN	netOGlyc-4.0.0.13	CARBOHYD	524	524	0.895031	.	.	#POSITIVE
SP_Q92783_STAM1_HUMAN	netOGlyc-4.0.0.13	CARBOHYD	535	535	0.186574	.	.
SP_Q8NEW7_TMIE_HUMAN	netOGlyc-4.0.0.13	CARBOHYD	33	33	0.963976	.	.	#POSITIVE
SP_Q8NEW7_TMIE_HUMAN	netOGlyc-4.0.0.13	CARBOHYD	34	34	0.913597	.	.	#POSITIVE
SP_Q8NEW7_TMIE_HUMAN	netOGlyc-4.0.0.13	CARBOHYD	45	45	0.256283	.	.
SP_Q8NEW7_TMIE_HUMAN	netOGlyc-4.0.0.13	CARBOHYD	48	48	0.0933309	.	.
SP_Q8NEW7_TMIE_HUMAN	netOGlyc-4.0.0.13	CARBOHYD	64	64	3.35E-06	.	.
SP_Q8NEW7_TMIE_HUMAN	netOGlyc-4.0.0.13	CARBOHYD	69	69	4.58E-06	.	.
SP_Q8NEW7_TMIE_HUMAN	netOGlyc-4.0.0.13	CARBOHYD	73	73	0.00274465	.	.
SP_Q8NEW7_TMIE_HUMAN	netOGlyc-4.0.0.13	CARBOHYD	85	85	0.00942317	.	.
SP_Q8NEW7_TMIE_HUMAN	netOGlyc-4.0.0.13	CARBOHYD	103	103	0.0271033	.	.
SP_Q8NEW7_TMIE_HUMAN	netOGlyc-4.0.0.13	CARBOHYD	108	108	0.123522	.	.
SP_Q8NEW7_TMIE_HUMAN	netOGlyc-4.0.0.13	CARBOHYD	116	116	0.1573	.	.
SP_Q8NEW7_TMIE_HUMAN	netOGlyc-4.0.0.13	CARBOHYD	133	133	0.181175	.	.
SP_Q8NEW7_TMIE_HUMAN	netOGlyc-4.0.0.13	CARBOHYD	136	136	0.133827	.	.
SP_B3KS81_SRRM5_HUMAN	netOGlyc-4.0.0.13	CARBOHYD	2	2	0.948144	.	.	#POSITIVE
SP_B3KS81_SRRM5_HUMAN	netOGlyc-4.0.0.13	CARBOHYD	3	3	0.971873	.	.	#POSITIVE
SP_B3KS81_SRRM5_HUMAN	netOGlyc-4.0.0.13	CARBOHYD	7	7	0.985361	.	.	#POSITIVE
SP_B3KS81_SRRM5_HUMAN	netOGlyc-4.0.0.13	CARBOHYD	8	8	0.972285	.	.	#POSITIVE
SP_B3KS81_SRRM5_HUMAN	netOGlyc-4.0.0.13	CARBOHYD	11	11	0.986856	.	.	#POSITIVE
SP_B3KS81_SRRM5_HUMAN	netOGlyc-4.0.0.13	CARBOHYD	13	13	0.988629	.	.	#POSITIVE
SP_B3KS81_SRRM5_HUMAN	netOGlyc-4.0.0.13	CARBOHYD	17	17	0.995331	.	.	#POSITIVE
SP_B3KS81_SRRM5_HUMAN	netOGlyc-4.0.0.13	CARBOHYD	19	19	0.985231	.	.	#POSITIVE
SP_B3KS81_SRRM5_HUMAN	netOGlyc-4.0.0.13	CARBOHYD	20	20	0.990518	.	.	#POSITIVE
SP_B3KS81_SRRM5_HUMAN	netOGlyc-4.0.0.13	CARBOHYD	23	23	0.994472	.	.	#POSITIVE
SP_B3KS81_SRRM5_HUMAN	netOGlyc-4.0.0.13	CARBOHYD	31	31	0.987573	.	.	#POSITIVE
SP_B3KS81_SRRM5_HUMAN	netOGlyc-4.0.0.13	CARBOHYD	34	34	0.948191	.	.	#POSITIVE
SP_B3KS81_SRRM5_HUMAN	netOGlyc-4.0.0.13	CARBOHYD	35	35	0.994954	.	.	#POSITIVE
SP_B3KS81_SRRM5_HUMAN	netOGlyc-4.0.0.13	CARBOHYD	37	37	0.990144	.	.	#POSITIVE
SP_B3KS81_SRRM5_HUMAN	netOGlyc-4.0.0.13	CARBOHYD	39	39	0.989384	.	.	#POSITIVE
SP_B3KS81_SRRM5_HUMAN	netOGlyc-4.0.0.13	CARBOHYD	43	43	0.996337	.	.	#POSITIVE
SP_B3KS81_SRRM5_HUMAN	netOGlyc-4.0.0.13	CARBOHYD	47	47	0.996964	.	.	#POSITIVE
SP_B3KS81_SRRM5_HUMAN	netOGlyc-4.0.0.13	CARBOHYD	51	51	0.974081	.	.	#POSITIVE
SP_B3KS81_SRRM5_HUMAN	netOGlyc-4.0.0.13	CARBOHYD	52	52	0.992681	.	.	#POSITIVE
SP_B3KS81_SRRM5_HUMAN	netOGlyc-4.0.0.13	CARBOHYD	55	55	0.978264	.	.	#POSITIVE
SP_B3KS81_SRRM5_HUMAN	netOGlyc-4.0.0.13	CARBOHYD	58	58	0.990072	.	.	#POSITIVE
SP_B3KS81_SRRM5_HUMAN	netOGlyc-4.0.0.13	CARBOHYD	60	60	0.985558	.	.	#POSITIVE
SP_B3KS81_SRRM5_HUMAN	netOGlyc-4.0.0.13	CARBOHYD	61	61	0.991104	.	.	#POSITIVE
SP_B3KS81_SRRM5_HUMAN	netOGlyc-4.0.0.13	CARBOHYD	62	62	0.993584	.	.	#POSITIVE
SP_B3KS81_SRRM5_HUMAN	netOGlyc-4.0.0.13	CARBOHYD	64	64	0.981659	.	.	#POSITIVE
SP_B3KS81_SRRM5_HUMAN	netOGlyc-4.0.0.13	CARBOHYD	65	65	0.992535	.	.	#POSITIVE
SP_B3KS81_SRRM5_HUMAN	netOGlyc-4.0.0.13	CARBOHYD	67	67	0.995674	.	.	#POSITIVE
SP_B3KS81_SRRM5_HUMAN	netOGlyc-4.0.0.13	CARBOHYD	68	68	0.989458	.	.	#POSITIVE
SP_B3KS81_SRRM5_HUMAN	netOGlyc-4.0.0.13	CARBOHYD	69	69	0.992228	.	.	#POSITIVE
SP_B3KS81_SRRM5_HUMAN	netOGlyc-4.0.0.13	CARBOHYD	70	70	0.988544	.	.	#POSITIVE
SP_B3KS81_SRRM5_HUMAN	netOGlyc-4.0.0.13	CARBOHYD	75	75	0.998771	.	.	#POSITIVE
SP_B3KS81_SRRM5_HUMAN	netOGlyc-4.0.0.13	CARBOHYD	79	79	0.994656	.	.	#POSITIVE
SP_B3KS81_SRRM5_HUMAN	netOGlyc-4.0.0.13	CARBOHYD	80	80	0.993068	.	.	#POSITIVE
SP_B3KS81_SRRM5_HUMAN	netOGlyc-4.0.0.13	CARBOHYD	82	82	0.995066	.	.	#POSITIVE
SP_B3KS81_SRRM5_HUMAN	netOGlyc-4.0.0.13	CARBOHYD	86	86	0.994868	.	.	#POSITIVE
SP_B3KS81_SRRM5_HUMAN	netOGlyc-4.0.0.13	CARBOHYD	90	90	0.998285	.	.	#POSITIVE
SP_B3KS81_SRRM5_HUMAN	netOGlyc-4.0.0.13	CARBOHYD	92	92	0.997313	.	.	#POSITIVE
SP_B3KS81_SRRM5_HUMAN	netOGlyc-4.0.0.13	CARBOHYD	95	95	0.996391	.	.	#POSITIVE
SP_B3KS81_SRRM5_HUMAN	netOGlyc-4.0.0.13	CARBOHYD	96	96	0.991075	.	.	#POSITIVE
SP_B3KS81_SRRM5_HUMAN	netOGlyc-4.0.0.13	CARBOHYD	98	98	0.986282	.	.	#POSITIVE
SP_B3KS81_SRRM5_HUMAN	netOGlyc-4.0.0.13	CARBOHYD	100	100	0.986458	.	.	#POSITIVE
SP_B3KS81_SRRM5_HUMAN	netOGlyc-4.0.0.13	CARBOHYD	101	101	0.995555	.	.	#POSITIVE
SP_B3KS81_SRRM5_HUMAN	netOGlyc-4.0.0.13	CARBOHYD	104	104	0.991997	.	.	#POSITIVE
SP_B3KS81_SRRM5_HUMAN	netOGlyc-4.0.0.13	CARBOHYD	107	107	0.986115	.	.	#POSITIVE
SP_B3KS81_SRRM5_HUMAN	netOGlyc-4.0.0.13	CARBOHYD	117	117	0.994642	.	.	#POSITIVE
SP_B3KS81_SRRM5_HUMAN	netOGlyc-4.0.0.13	CARBOHYD	119	119	0.991084	.	.	#POSITIVE
SP_B3KS81_SRRM5_HUMAN	netOGlyc-4.0.0.13	CARBOHYD	123	123	0.994506	.	.	#POSITIVE
SP_B3KS81_SRRM5_HUMAN	netOGlyc-4.0.0.13	CARBOHYD	129	129	0.995572	.	.	#POSITIVE
SP_B3KS81_SRRM5_HUMAN	netOGlyc-4.0.0.13	CARBOHYD	131	131	0.984978	.	.	#POSITIVE
SP_B3KS81_SRRM5_HUMAN	netOGlyc-4.0.0.13	CARBOHYD	132	132	0.996047	.	.	#POSITIVE
SP_B3KS81_SRRM5_HUMAN	netOGlyc-4.0.0.13	CARBOHYD	135	135	0.994173	.	.	#POSITIVE
SP_B3KS81_SRRM5_HUMAN	netOGlyc-4.0.0.13	CARBOHYD	137	137	0.99474	.	.	#POSITIVE
SP_B3KS81_SRRM5_HUMAN	netOGlyc-4.0.0.13	CARBOHYD	140	140	0.996734	.	.	#POSITIVE
SP_B3KS81_SRRM5_HUMAN	netOGlyc-4.0.0.13	CARBOHYD	141	141	0.996016	.	.	#POSITIVE
SP_B3KS81_SRRM5_HUMAN	netOGlyc-4.0.0.13	CARBOHYD	147	147	0.977909	.	.	#POSITIVE
SP_B3KS81_SRRM5_HUMAN	netOGlyc-4.0.0.13	CARBOHYD	156	156	0.993173	.	.	#POSITIVE
SP_B3KS81_SRRM5_HUMAN	netOGlyc-4.0.0.13	CARBOHYD	160	160	0.98757	.	.	#POSITIVE
SP_B3KS81_SRRM5_HUMAN	netOGlyc-4.0.0.13	CARBOHYD	162	162	0.993235	.	.	#POSITIVE
SP_B3KS81_SRRM5_HUMAN	netOGlyc-4.0.0.13	CARBOHYD	163	163	0.984597	.	.	#POSITIVE
SP_B3KS81_SRRM5_HUMAN	netOGlyc-4.0.0.13	CARBOHYD	168	168	0.987952	.	.	#POSITIVE
SP_B3KS81_SRRM5_HUMAN	netOGlyc-4.0.0.13	CARBOHYD	172	172	0.993052	.	.	#POSITIVE
SP_B3KS81_SRRM5_HUMAN	netOGlyc-4.0.0.13	CARBOHYD	178	178	0.980109	.	.	#POSITIVE
SP_B3KS81_SRRM5_HUMAN	netOGlyc-4.0.0.13	CARBOHYD	179	179	0.990796	.	.	#POSITIVE
SP_B3KS81_SRRM5_HUMAN	netOGlyc-4.0.0.13	CARBOHYD	184	184	0.985503	.	.	#POSITIVE
SP_B3KS81_SRRM5_HUMAN	netOGlyc-4.0.0.13	CARBOHYD	186	186	0.973416	.	.	#POSITIVE
SP_B3KS81_SRRM5_HUMAN	netOGlyc-4.0.0.13	CARBOHYD	192	192	0.940672	.	.	#POSITIVE
SP_B3KS81_SRRM5_HUMAN	netOGlyc-4.0.0.13	CARBOHYD	195	195	0.986635	.	.	#POSITIVE
SP_B3KS81_SRRM5_HUMAN	netOGlyc-4.0.0.13	CARBOHYD	202	202	0.924957	.	.	#POSITIVE
SP_B3KS81_SRRM5_HUMAN	netOGlyc-4.0.0.13	CARBOHYD	207	207	0.970316	.	.	#POSITIVE
SP_B3KS81_SRRM5_HUMAN	netOGlyc-4.0.0.13	CARBOHYD	208	208	0.986818	.	.	#POSITIVE
SP_B3KS81_SRRM5_HUMAN	netOGlyc-4.0.0.13	CARBOHYD	213	213	0.993986	.	.	#POSITIVE
SP_B3KS81_SRRM5_HUMAN	netOGlyc-4.0.0.13	CARBOHYD	215	215	0.986754	.	.	#POSITIVE
SP_B3KS81_SRRM5_HUMAN	netOGlyc-4.0.0.13	CARBOHYD	216	216	0.979952	.	.	#POSITIVE
SP_B3KS81_SRRM5_HUMAN	netOGlyc-4.0.0.13	CARBOHYD	221	221	0.988054	.	.	#POSITIVE
SP_B3KS81_SRRM5_HUMAN	netOGlyc-4.0.0.13	CARBOHYD	223	223	0.991664	.	.	#POSITIVE
SP_B3KS81_SRRM5_HUMAN	netOGlyc-4.0.0.13	CARBOHYD	227	227	0.972677	.	.	#POSITIVE
SP_B3KS81_SRRM5_HUMAN	netOGlyc-4.0.0.13	CARBOHYD	231	231	0.990754	.	.	#POSITIVE
SP_B3KS81_SRRM5_HUMAN	netOGlyc-4.0.0.13	CARBOHYD	235	235	0.952594	.	.	#POSITIVE
SP_B3KS81_SRRM5_HUMAN	netOGlyc-4.0.0.13	CARBOHYD	237	237	0.977271	.	.	#POSITIVE
SP_B3KS81_SRRM5_HUMAN	netOGlyc-4.0.0.13	CARBOHYD	238	238	0.948387	.	.	#POSITIVE
SP_B3KS81_SRRM5_HUMAN	netOGlyc-4.0.0.13	CARBOHYD	239	239	0.971135	.	.	#POSITIVE
SP_B3KS81_SRRM5_HUMAN	netOGlyc-4.0.0.13	CARBOHYD	244	244	0.969122	.	.	#POSITIVE
SP_B3KS81_SRRM5_HUMAN	netOGlyc-4.0.0.13	CARBOHYD	252	252	0.973503	.	.	#POSITIVE
SP_B3KS81_SRRM5_HUMAN	netOGlyc-4.0.0.13	CARBOHYD	256	256	0.976276	.	.	#POSITIVE
SP_B3KS81_SRRM5_HUMAN	netOGlyc-4.0.0.13	CARBOHYD	258	258	0.934664	.	.	#POSITIVE
SP_B3KS81_SRRM5_HUMAN	netOGlyc-4.0.0.13	CARBOHYD	260	260	0.953364	.	.	#POSITIVE
SP_B3KS81_SRRM5_HUMAN	netOGlyc-4.0.0.13	CARBOHYD	263	263	0.962009	.	.	#POSITIVE
SP_B3KS81_SRRM5_HUMAN	netOGlyc-4.0.0.13	CARBOHYD	264	264	0.961542	.	.	#POSITIVE
SP_B3KS81_SRRM5_HUMAN	netOGlyc-4.0.0.13	CARBOHYD	268	268	0.975145	.	.	#POSITIVE
SP_B3KS81_SRRM5_HUMAN	netOGlyc-4.0.0.13	CARBOHYD	273	273	0.980851	.	.	#POSITIVE
SP_B3KS81_SRRM5_HUMAN	netOGlyc-4.0.0.13	CARBOHYD	274	274	0.990644	.	.	#POSITIVE
SP_B3KS81_SRRM5_HUMAN	netOGlyc-4.0.0.13	CARBOHYD	276	276	0.983404	.	.	#POSITIVE
SP_B3KS81_SRRM5_HUMAN	netOGlyc-4.0.0.13	CARBOHYD	280	280	0.995417	.	.	#POSITIVE
SP_B3KS81_SRRM5_HUMAN	netOGlyc-4.0.0.13	CARBOHYD	282	282	0.99516	.	.	#POSITIVE
SP_B3KS81_SRRM5_HUMAN	netOGlyc-4.0.0.13	CARBOHYD	284	284	0.997754	.	.	#POSITIVE
SP_B3KS81_SRRM5_HUMAN	netOGlyc-4.0.0.13	CARBOHYD	286	286	0.995965	.	.	#POSITIVE
SP_B3KS81_SRRM5_HUMAN	netOGlyc-4.0.0.13	CARBOHYD	290	290	0.995733	.	.	#POSITIVE
SP_B3KS81_SRRM5_HUMAN	netOGlyc-4.0.0.13	CARBOHYD	292	292	0.996967	.	.	#POSITIVE
SP_B3KS81_SRRM5_HUMAN	netOGlyc-4.0.0.13	CARBOHYD	294	294	0.992207	.	.	#POSITIVE
SP_B3KS81_SRRM5_HUMAN	netOGlyc-4.0.0.13	CARBOHYD	298	298	0.996668	.	.	#POSITIVE
SP_B3KS81_SRRM5_HUMAN	netOGlyc-4.0.0.13	CARBOHYD	300	300	0.988374	.	.	#POSITIVE
SP_B3KS81_SRRM5_HUMAN	netOGlyc-4.0.0.13	CARBOHYD	304	304	0.995985	.	.	#POSITIVE
SP_B3KS81_SRRM5_HUMAN	netOGlyc-4.0.0.13	CARBOHYD	306	306	0.984229	.	.	#POSITIVE
SP_B3KS81_SRRM5_HUMAN	netOGlyc-4.0.0.13	CARBOHYD	312	312	0.985634	.	.	#POSITIVE
SP_B3KS81_SRRM5_HUMAN	netOGlyc-4.0.0.13	CARBOHYD	316	316	0.985436	.	.	#POSITIVE
SP_B3KS81_SRRM5_HUMAN	netOGlyc-4.0.0.13	CARBOHYD	318	318	0.981123	.	.	#POSITIVE
SP_B3KS81_SRRM5_HUMAN	netOGlyc-4.0.0.13	CARBOHYD	324	324	0.953035	.	.	#POSITIVE
SP_B3KS81_SRRM5_HUMAN	netOGlyc-4.0.0.13	CARBOHYD	330	330	0.977147	.	.	#POSITIVE
SP_B3KS81_SRRM5_HUMAN	netOGlyc-4.0.0.13	CARBOHYD	332	332	0.972267	.	.	#POSITIVE
SP_B3KS81_SRRM5_HUMAN	netOGlyc-4.0.0.13	CARBOHYD	334	334	0.985411	.	.	#POSITIVE
SP_B3KS81_SRRM5_HUMAN	netOGlyc-4.0.0.13	CARBOHYD	336	336	0.976611	.	.	#POSITIVE
SP_B3KS81_SRRM5_HUMAN	netOGlyc-4.0.0.13	CARBOHYD	340	340	0.991004	.	.	#POSITIVE
SP_B3KS81_SRRM5_HUMAN	netOGlyc-4.0.0.13	CARBOHYD	344	344	0.990035	.	.	#POSITIVE
SP_B3KS81_SRRM5_HUMAN	netOGlyc-4.0.0.13	CARBOHYD	346	346	0.981104	.	.	#POSITIVE
SP_B3KS81_SRRM5_HUMAN	netOGlyc-4.0.0.13	CARBOHYD	352	352	0.99302	.	.	#POSITIVE
SP_B3KS81_SRRM5_HUMAN	netOGlyc-4.0.0.13	CARBOHYD	356	356	0.99512	.	.	#POSITIVE
SP_B3KS81_SRRM5_HUMAN	netOGlyc-4.0.0.13	CARBOHYD	360	360	0.9796	.	.	#POSITIVE
SP_B3KS81_SRRM5_HUMAN	netOGlyc-4.0.0.13	CARBOHYD	364	364	0.973754	.	.	#POSITIVE
SP_B3KS81_SRRM5_HUMAN	netOGlyc-4.0.0.13	CARBOHYD	366	366	0.983702	.	.	#POSITIVE
SP_B3KS81_SRRM5_HUMAN	netOGlyc-4.0.0.13	CARBOHYD	368	368	0.991823	.	.	#POSITIVE
SP_B3KS81_SRRM5_HUMAN	netOGlyc-4.0.0.13	CARBOHYD	370	370	0.991717	.	.	#POSITIVE
SP_B3KS81_SRRM5_HUMAN	netOGlyc-4.0.0.13	CARBOHYD	371	371	0.966896	.	.	#POSITIVE
SP_B3KS81_SRRM5_HUMAN	netOGlyc-4.0.0.13	CARBOHYD	372	372	0.968105	.	.	#POSITIVE
SP_B3KS81_SRRM5_HUMAN	netOGlyc-4.0.0.13	CARBOHYD	380	380	0.991792	.	.	#POSITIVE
SP_B3KS81_SRRM5_HUMAN	netOGlyc-4.0.0.13	CARBOHYD	381	381	0.986845	.	.	#POSITIVE
SP_B3KS81_SRRM5_HUMAN	netOGlyc-4.0.0.13	CARBOHYD	382	382	0.98243	.	.	#POSITIVE
SP_B3KS81_SRRM5_HUMAN	netOGlyc-4.0.0.13	CARBOHYD	387	387	0.980212	.	.	#POSITIVE
SP_B3KS81_SRRM5_HUMAN	netOGlyc-4.0.0.13	CARBOHYD	390	390	0.98834	.	.	#POSITIVE
SP_B3KS81_SRRM5_HUMAN	netOGlyc-4.0.0.13	CARBOHYD	392	392	0.986173	.	.	#POSITIVE
SP_B3KS81_SRRM5_HUMAN	netOGlyc-4.0.0.13	CARBOHYD	394	394	0.991326	.	.	#POSITIVE
SP_B3KS81_SRRM5_HUMAN	netOGlyc-4.0.0.13	CARBOHYD	402	402	0.987097	.	.	#POSITIVE
SP_B3KS81_SRRM5_HUMAN	netOGlyc-4.0.0.13	CARBOHYD	404	404	0.996238	.	.	#POSITIVE
SP_B3KS81_SRRM5_HUMAN	netOGlyc-4.0.0.13	CARBOHYD	406	406	0.994731	.	.	#POSITIVE
SP_B3KS81_SRRM5_HUMAN	netOGlyc-4.0.0.13	CARBOHYD	414	414	0.988383	.	.	#POSITIVE
SP_B3KS81_SRRM5_HUMAN	netOGlyc-4.0.0.13	CARBOHYD	416	416	0.994643	.	.	#POSITIVE
SP_B3KS81_SRRM5_HUMAN	netOGlyc-4.0.0.13	CARBOHYD	418	418	0.991958	.	.	#POSITIVE
SP_B3KS81_SRRM5_HUMAN	netOGlyc-4.0.0.13	CARBOHYD	426	426	0.984778	.	.	#POSITIVE
SP_B3KS81_SRRM5_HUMAN	netOGlyc-4.0.0.13	CARBOHYD	428	428	0.99175	.	.	#POSITIVE
SP_B3KS81_SRRM5_HUMAN	netOGlyc-4.0.0.13	CARBOHYD	430	430	0.98952	.	.	#POSITIVE
SP_B3KS81_SRRM5_HUMAN	netOGlyc-4.0.0.13	CARBOHYD	438	438	0.980633	.	.	#POSITIVE
SP_B3KS81_SRRM5_HUMAN	netOGlyc-4.0.0.13	CARBOHYD	440	440	0.99114	.	.	#POSITIVE
SP_B3KS81_SRRM5_HUMAN	netOGlyc-4.0.0.13	CARBOHYD	442	442	0.98566	.	.	#POSITIVE
SP_B3KS81_SRRM5_HUMAN	netOGlyc-4.0.0.13	CARBOHYD	450	450	0.985024	.	.	#POSITIVE
SP_B3KS81_SRRM5_HUMAN	netOGlyc-4.0.0.13	CARBOHYD	452	452	0.994461	.	.	#POSITIVE
SP_B3KS81_SRRM5_HUMAN	netOGlyc-4.0.0.13	CARBOHYD	454	454	0.993427	.	.	#POSITIVE
SP_B3KS81_SRRM5_HUMAN	netOGlyc-4.0.0.13	CARBOHYD	462	462	0.988185	.	.	#POSITIVE
SP_B3KS81_SRRM5_HUMAN	netOGlyc-4.0.0.13	CARBOHYD	464	464	0.995754	.	.	#POSITIVE
SP_B3KS81_SRRM5_HUMAN	netOGlyc-4.0.0.13	CARBOHYD	466	466	0.994713	.	.	#POSITIVE
SP_B3KS81_SRRM5_HUMAN	netOGlyc-4.0.0.13	CARBOHYD	474	474	0.988791	.	.	#POSITIVE
SP_B3KS81_SRRM5_HUMAN	netOGlyc-4.0.0.13	CARBOHYD	476	476	0.995638	.	.	#POSITIVE
SP_B3KS81_SRRM5_HUMAN	netOGlyc-4.0.0.13	CARBOHYD	478	478	0.990273	.	.	#POSITIVE
SP_B3KS81_SRRM5_HUMAN	netOGlyc-4.0.0.13	CARBOHYD	480	480	0.989644	.	.	#POSITIVE
SP_B3KS81_SRRM5_HUMAN	netOGlyc-4.0.0.13	CARBOHYD	486	486	0.965412	.	.	#POSITIVE
SP_B3KS81_SRRM5_HUMAN	netOGlyc-4.0.0.13	CARBOHYD	490	490	0.984376	.	.	#POSITIVE
SP_B3KS81_SRRM5_HUMAN	netOGlyc-4.0.0.13	CARBOHYD	492	492	0.970404	.	.	#POSITIVE
SP_B3KS81_SRRM5_HUMAN	netOGlyc-4.0.0.13	CARBOHYD	500	500	0.997249	.	.	#POSITIVE
SP_B3KS81_SRRM5_HUMAN	netOGlyc-4.0.0.13	CARBOHYD	502	502	0.990644	.	.	#POSITIVE
SP_B3KS81_SRRM5_HUMAN	netOGlyc-4.0.0.13	CARBOHYD	504	504	0.984868	.	.	#POSITIVE
SP_B3KS81_SRRM5_HUMAN	netOGlyc-4.0.0.13	CARBOHYD	512	512	0.992924	.	.	#POSITIVE
SP_B3KS81_SRRM5_HUMAN	netOGlyc-4.0.0.13	CARBOHYD	514	514	0.983799	.	.	#POSITIVE
SP_B3KS81_SRRM5_HUMAN	netOGlyc-4.0.0.13	CARBOHYD	515	515	0.972778	.	.	#POSITIVE
SP_B3KS81_SRRM5_HUMAN	netOGlyc-4.0.0.13	CARBOHYD	516	516	0.979305	.	.	#POSITIVE
SP_B3KS81_SRRM5_HUMAN	netOGlyc-4.0.0.13	CARBOHYD	524	524	0.997673	.	.	#POSITIVE
SP_B3KS81_SRRM5_HUMAN	netOGlyc-4.0.0.13	CARBOHYD	526	526	0.993297	.	.	#POSITIVE
SP_B3KS81_SRRM5_HUMAN	netOGlyc-4.0.0.13	CARBOHYD	528	528	0.993543	.	.	#POSITIVE
SP_B3KS81_SRRM5_HUMAN	netOGlyc-4.0.0.13	CARBOHYD	536	536	0.99727	.	.	#POSITIVE
SP_B3KS81_SRRM5_HUMAN	netOGlyc-4.0.0.13	CARBOHYD	538	538	0.994119	.	.	#POSITIVE
SP_B3KS81_SRRM5_HUMAN	netOGlyc-4.0.0.13	CARBOHYD	546	546	0.981296	.	.	#POSITIVE
SP_B3KS81_SRRM5_HUMAN	netOGlyc-4.0.0.13	CARBOHYD	548	548	0.996059	.	.	#POSITIVE
SP_B3KS81_SRRM5_HUMAN	netOGlyc-4.0.0.13	CARBOHYD	550	550	0.985427	.	.	#POSITIVE
SP_B3KS81_SRRM5_HUMAN	netOGlyc-4.0.0.13	CARBOHYD	552	552	0.987612	.	.	#POSITIVE
SP_B3KS81_SRRM5_HUMAN	netOGlyc-4.0.0.13	CARBOHYD	560	560	0.997436	.	.	#POSITIVE
SP_B3KS81_SRRM5_HUMAN	netOGlyc-4.0.0.13	CARBOHYD	562	562	0.990289	.	.	#POSITIVE
SP_B3KS81_SRRM5_HUMAN	netOGlyc-4.0.0.13	CARBOHYD	564	564	0.986279	.	.	#POSITIVE
SP_B3KS81_SRRM5_HUMAN	netOGlyc-4.0.0.13	CARBOHYD	574	574	0.994354	.	.	#POSITIVE
SP_B3KS81_SRRM5_HUMAN	netOGlyc-4.0.0.13	CARBOHYD	576	576	0.991549	.	.	#POSITIVE
SP_B3KS81_SRRM5_HUMAN	netOGlyc-4.0.0.13	CARBOHYD	584	584	0.993066	.	.	#POSITIVE
SP_B3KS81_SRRM5_HUMAN	netOGlyc-4.0.0.13	CARBOHYD	586	586	0.984756	.	.	#POSITIVE
SP_B3KS81_SRRM5_HUMAN	netOGlyc-4.0.0.13	CARBOHYD	587	587	0.978454	.	.	#POSITIVE
SP_B3KS81_SRRM5_HUMAN	netOGlyc-4.0.0.13	CARBOHYD	588	588	0.970453	.	.	#POSITIVE
SP_B3KS81_SRRM5_HUMAN	netOGlyc-4.0.0.13	CARBOHYD	594	594	0.979963	.	.	#POSITIVE
SP_B3KS81_SRRM5_HUMAN	netOGlyc-4.0.0.13	CARBOHYD	596	596	0.992075	.	.	#POSITIVE
SP_B3KS81_SRRM5_HUMAN	netOGlyc-4.0.0.13	CARBOHYD	598	598	0.975572	.	.	#POSITIVE
SP_B3KS81_SRRM5_HUMAN	netOGlyc-4.0.0.13	CARBOHYD	603	603	0.983092	.	.	#POSITIVE
SP_B3KS81_SRRM5_HUMAN	netOGlyc-4.0.0.13	CARBOHYD	606	606	0.98411	.	.	#POSITIVE
SP_B3KS81_SRRM5_HUMAN	netOGlyc-4.0.0.13	CARBOHYD	611	611	0.980655	.	.	#POSITIVE
SP_B3KS81_SRRM5_HUMAN	netOGlyc-4.0.0.13	CARBOHYD	612	612	0.988505	.	.	#POSITIVE
SP_B3KS81_SRRM5_HUMAN	netOGlyc-4.0.0.13	CARBOHYD	618	618	0.994645	.	.	#POSITIVE
SP_B3KS81_SRRM5_HUMAN	netOGlyc-4.0.0.13	CARBOHYD	620	620	0.986969	.	.	#POSITIVE
SP_B3KS81_SRRM5_HUMAN	netOGlyc-4.0.0.13	CARBOHYD	622	622	0.990027	.	.	#POSITIVE
SP_B3KS81_SRRM5_HUMAN	netOGlyc-4.0.0.13	CARBOHYD	624	624	0.991184	.	.	#POSITIVE
SP_B3KS81_SRRM5_HUMAN	netOGlyc-4.0.0.13	CARBOHYD	630	630	0.977555	.	.	#POSITIVE
SP_B3KS81_SRRM5_HUMAN	netOGlyc-4.0.0.13	CARBOHYD	632	632	0.981455	.	.	#POSITIVE
SP_B3KS81_SRRM5_HUMAN	netOGlyc-4.0.0.13	CARBOHYD	634	634	0.979482	.	.	#POSITIVE
SP_B3KS81_SRRM5_HUMAN	netOGlyc-4.0.0.13	CARBOHYD	635	635	0.974073	.	.	#POSITIVE
SP_B3KS81_SRRM5_HUMAN	netOGlyc-4.0.0.13	CARBOHYD	636	636	0.971378	.	.	#POSITIVE
SP_B3KS81_SRRM5_HUMAN	netOGlyc-4.0.0.13	CARBOHYD	639	639	0.978446	.	.	#POSITIVE
SP_B3KS81_SRRM5_HUMAN	netOGlyc-4.0.0.13	CARBOHYD	642	642	0.984503	.	.	#POSITIVE
SP_B3KS81_SRRM5_HUMAN	netOGlyc-4.0.0.13	CARBOHYD	644	644	0.992155	.	.	#POSITIVE
SP_B3KS81_SRRM5_HUMAN	netOGlyc-4.0.0.13	CARBOHYD	645	645	0.97069	.	.	#POSITIVE
SP_B3KS81_SRRM5_HUMAN	netOGlyc-4.0.0.13	CARBOHYD	649	649	0.99121	.	.	#POSITIVE
SP_B3KS81_SRRM5_HUMAN	netOGlyc-4.0.0.13	CARBOHYD	655	655	0.99304	.	.	#POSITIVE
SP_B3KS81_SRRM5_HUMAN	netOGlyc-4.0.0.13	CARBOHYD	657	657	0.985446	.	.	#POSITIVE
SP_B3KS81_SRRM5_HUMAN	netOGlyc-4.0.0.13	CARBOHYD	659	659	0.990403	.	.	#POSITIVE
SP_B3KS81_SRRM5_HUMAN	netOGlyc-4.0.0.13	CARBOHYD	660	660	0.979642	.	.	#POSITIVE
SP_B3KS81_SRRM5_HUMAN	netOGlyc-4.0.0.13	CARBOHYD	661	661	0.994028	.	.	#POSITIVE
SP_B3KS81_SRRM5_HUMAN	netOGlyc-4.0.0.13	CARBOHYD	663	663	0.989401	.	.	#POSITIVE
SP_B3KS81_SRRM5_HUMAN	netOGlyc-4.0.0.13	CARBOHYD	667	667	0.9961	.	.	#POSITIVE
SP_B3KS81_SRRM5_HUMAN	netOGlyc-4.0.0.13	CARBOHYD	669	669	0.991912	.	.	#POSITIVE
SP_B3KS81_SRRM5_HUMAN	netOGlyc-4.0.0.13	CARBOHYD	671	671	0.979502	.	.	#POSITIVE
SP_B3KS81_SRRM5_HUMAN	netOGlyc-4.0.0.13	CARBOHYD	672	672	0.988802	.	.	#POSITIVE
SP_B3KS81_SRRM5_HUMAN	netOGlyc-4.0.0.13	CARBOHYD	673	673	0.996883	.	.	#POSITIVE
SP_B3KS81_SRRM5_HUMAN	netOGlyc-4.0.0.13	CARBOHYD	675	675	0.994994	.	.	#POSITIVE
SP_B3KS81_SRRM5_HUMAN	netOGlyc-4.0.0.13	CARBOHYD	677	677	0.99633	.	.	#POSITIVE
SP_B3KS81_SRRM5_HUMAN	netOGlyc-4.0.0.13	CARBOHYD	678	678	0.976913	.	.	#POSITIVE
SP_B3KS81_SRRM5_HUMAN	netOGlyc-4.0.0.13	CARBOHYD	681	681	0.994988	.	.	#POSITIVE
SP_B3KS81_SRRM5_HUMAN	netOGlyc-4.0.0.13	CARBOHYD	685	685	0.967835	.	.	#POSITIVE
SP_B3KS81_SRRM5_HUMAN	netOGlyc-4.0.0.13	CARBOHYD	687	687	0.943925	.	.	#POSITIVE
SP_B3KS81_SRRM5_HUMAN	netOGlyc-4.0.0.13	CARBOHYD	691	691	0.96149	.	.	#POSITIVE
SP_B3KS81_SRRM5_HUMAN	netOGlyc-4.0.0.13	CARBOHYD	696	696	0.985948	.	.	#POSITIVE
SP_B3KS81_SRRM5_HUMAN	netOGlyc-4.0.0.13	CARBOHYD	697	697	0.98822	.	.	#POSITIVE
SP_B3KS81_SRRM5_HUMAN	netOGlyc-4.0.0.13	CARBOHYD	698	698	0.965515	.	.	#POSITIVE
SP_B3KS81_SRRM5_HUMAN	netOGlyc-4.0.0.13	CARBOHYD	701	701	0.985844	.	.	#POSITIVE
SP_B3KS81_SRRM5_HUMAN	netOGlyc-4.0.0.13	CARBOHYD	707	707	0.821112	.	.	#POSITIVE
SP_B3KS81_SRRM5_HUMAN	netOGlyc-4.0.0.13	CARBOHYD	708	708	0.889085	.	.	#POSITIVE
SP_B3KS81_SRRM5_HUMAN	netOGlyc-4.0.0.13	CARBOHYD	709	709	0.895012	.	.	#POSITIVE
SP_B3KS81_SRRM5_HUMAN	netOGlyc-4.0.0.13	CARBOHYD	710	710	0.767586	.	.	#POSITIVE
SP_B3KS81_SRRM5_HUMAN	netOGlyc-4.0.0.13	CARBOHYD	711	711	0.524053	.	.	#POSITIVE
SP_B3KS81_SRRM5_HUMAN	netOGlyc-4.0.0.13	CARBOHYD	712	712	0.383093	.	.
SP_A0A0B4J2F2_SIK1B_HUMAN	netOGlyc-4.0.0.13	CARBOHYD	5	5	0.533012	.	.	#POSITIVE
SP_A0A0B4J2F2_SIK1B_HUMAN	netOGlyc-4.0.0.13	CARBOHYD	8	8	0.806389	.	.	#POSITIVE
SP_A0A0B4J2F2_SIK1B_HUMAN	netOGlyc-4.0.0.13	CARBOHYD	32	32	0.0599584	.	.
SP_A0A0B4J2F2_SIK1B_HUMAN	netOGlyc-4.0.0.13	CARBOHYD	49	49	0.115514	.	.
SP_A0A0B4J2F2_SIK1B_HUMAN	netOGlyc-4.0.0.13	CARBOHYD	51	51	0.0952258	.	.
SP_A0A0B4J2F2_SIK1B_HUMAN	netOGlyc-4.0.0.13	CARBOHYD	61	61	0.0333057	.	.
SP_A0A0B4J2F2_SIK1B_HUMAN	netOGlyc-4.0.0.13	CARBOHYD	65	65	0.0617021	.	.
SP_A0A0B4J2F2_SIK1B_HUMAN	netOGlyc-4.0.0.13	CARBOHYD	66	66	0.0744422	.	.
SP_A0A0B4J2F2_SIK1B_HUMAN	netOGlyc-4.0.0.13	CARBOHYD	95	95	0.00683771	.	.
SP_A0A0B4J2F2_SIK1B_HUMAN	netOGlyc-4.0.0.13	CARBOHYD	103	103	0.0079364	.	.
SP_A0A0B4J2F2_SIK1B_HUMAN	netOGlyc-4.0.0.13	CARBOHYD	116	116	0.0638518	.	.
SP_A0A0B4J2F2_SIK1B_HUMAN	netOGlyc-4.0.0.13	CARBOHYD	117	117	0.0338481	.	.
SP_A0A0B4J2F2_SIK1B_HUMAN	netOGlyc-4.0.0.13	CARBOHYD	122	122	0.0222797	.	.
SP_A0A0B4J2F2_SIK1B_HUMAN	netOGlyc-4.0.0.13	CARBOHYD	135	135	0.0101964	.	.
SP_A0A0B4J2F2_SIK1B_HUMAN	netOGlyc-4.0.0.13	CARBOHYD	152	152	0.0229256	.	.
SP_A0A0B4J2F2_SIK1B_HUMAN	netOGlyc-4.0.0.13	CARBOHYD	176	176	0.0410648	.	.
SP_A0A0B4J2F2_SIK1B_HUMAN	netOGlyc-4.0.0.13	CARBOHYD	181	181	0.0342628	.	.
SP_A0A0B4J2F2_SIK1B_HUMAN	netOGlyc-4.0.0.13	CARBOHYD	182	182	0.0367245	.	.
SP_A0A0B4J2F2_SIK1B_HUMAN	netOGlyc-4.0.0.13	CARBOHYD	186	186	0.095233	.	.
SP_A0A0B4J2F2_SIK1B_HUMAN	netOGlyc-4.0.0.13	CARBOHYD	209	209	0.00724277	.	.
SP_A0A0B4J2F2_SIK1B_HUMAN	netOGlyc-4.0.0.13	CARBOHYD	221	221	0.0897584	.	.
SP_A0A0B4J2F2_SIK1B_HUMAN	netOGlyc-4.0.0.13	CARBOHYD	231	231	0.395563	.	.
SP_A0A0B4J2F2_SIK1B_HUMAN	netOGlyc-4.0.0.13	CARBOHYD	248	248	0.0422553	.	.
SP_A0A0B4J2F2_SIK1B_HUMAN	netOGlyc-4.0.0.13	CARBOHYD	253	253	0.0220761	.	.
SP_A0A0B4J2F2_SIK1B_HUMAN	netOGlyc-4.0.0.13	CARBOHYD	268	268	0.361258	.	.
SP_A0A0B4J2F2_SIK1B_HUMAN	netOGlyc-4.0.0.13	CARBOHYD	293	293	0.861191	.	.	#POSITIVE
SP_A0A0B4J2F2_SIK1B_HUMAN	netOGlyc-4.0.0.13	CARBOHYD	296	296	0.601796	.	.	#POSITIVE
SP_A0A0B4J2F2_SIK1B_HUMAN	netOGlyc-4.0.0.13	CARBOHYD	298	298	0.467371	.	.
SP_A0A0B4J2F2_SIK1B_HUMAN	netOGlyc-4.0.0.13	CARBOHYD	299	299	0.439912	.	.
SP_A0A0B4J2F2_SIK1B_HUMAN	netOGlyc-4.0.0.13	CARBOHYD	314	314	0.418671	.	.
SP_A0A0B4J2F2_SIK1B_HUMAN	netOGlyc-4.0.0.13	CARBOHYD	322	322	0.492898	.	.
SP_A0A0B4J2F2_SIK1B_HUMAN	netOGlyc-4.0.0.13	CARBOHYD	325	325	0.378011	.	.
SP_A0A0B4J2F2_SIK1B_HUMAN	netOGlyc-4.0.0.13	CARBOHYD	329	329	0.354651	.	.
SP_A0A0B4J2F2_SIK1B_HUMAN	netOGlyc-4.0.0.13	CARBOHYD	330	330	0.086467	.	.
SP_A0A0B4J2F2_SIK1B_HUMAN	netOGlyc-4.0.0.13	CARBOHYD	366	366	0.878037	.	.	#POSITIVE
SP_A0A0B4J2F2_SIK1B_HUMAN	netOGlyc-4.0.0.13	CARBOHYD	367	367	0.912943	.	.	#POSITIVE
SP_A0A0B4J2F2_SIK1B_HUMAN	netOGlyc-4.0.0.13	CARBOHYD	370	370	0.644524	.	.	#POSITIVE
SP_A0A0B4J2F2_SIK1B_HUMAN	netOGlyc-4.0.0.13	CARBOHYD	380	380	0.949083	.	.	#POSITIVE
SP_A0A0B4J2F2_SIK1B_HUMAN	netOGlyc-4.0.0.13	CARBOHYD	381	381	0.60445	.	.	#POSITIVE
SP_A0A0B4J2F2_SIK1B_HUMAN	netOGlyc-4.0.0.13	CARBOHYD	395	395	0.860939	.	.	#POSITIVE
SP_A0A0B4J2F2_SIK1B_HUMAN	netOGlyc-4.0.0.13	CARBOHYD	399	399	0.624863	.	.	#POSITIVE
SP_A0A0B4J2F2_SIK1B_HUMAN	netOGlyc-4.0.0.13	CARBOHYD	411	411	0.506928	.	.	#POSITIVE
SP_A0A0B4J2F2_SIK1B_HUMAN	netOGlyc-4.0.0.13	CARBOHYD	412	412	0.56443	.	.	#POSITIVE
SP_A0A0B4J2F2_SIK1B_HUMAN	netOGlyc-4.0.0.13	CARBOHYD	424	424	0.625414	.	.	#POSITIVE
SP_A0A0B4J2F2_SIK1B_HUMAN	netOGlyc-4.0.0.13	CARBOHYD	426	426	0.430508	.	.
SP_A0A0B4J2F2_SIK1B_HUMAN	netOGlyc-4.0.0.13	CARBOHYD	435	435	0.939624	.	.	#POSITIVE
SP_A0A0B4J2F2_SIK1B_HUMAN	netOGlyc-4.0.0.13	CARBOHYD	437	437	0.892471	.	.	#POSITIVE
SP_A0A0B4J2F2_SIK1B_HUMAN	netOGlyc-4.0.0.13	CARBOHYD	438	438	0.898332	.	.	#POSITIVE
SP_A0A0B4J2F2_SIK1B_HUMAN	netOGlyc-4.0.0.13	CARBOHYD	442	442	0.857019	.	.	#POSITIVE
SP_A0A0B4J2F2_SIK1B_HUMAN	netOGlyc-4.0.0.13	CARBOHYD	445	445	0.856455	.	.	#POSITIVE
SP_A0A0B4J2F2_SIK1B_HUMAN	netOGlyc-4.0.0.13	CARBOHYD	460	460	0.705819	.	.	#POSITIVE
SP_A0A0B4J2F2_SIK1B_HUMAN	netOGlyc-4.0.0.13	CARBOHYD	463	463	0.902093	.	.	#POSITIVE
SP_A0A0B4J2F2_SIK1B_HUMAN	netOGlyc-4.0.0.13	CARBOHYD	466	466	0.921016	.	.	#POSITIVE
SP_A0A0B4J2F2_SIK1B_HUMAN	netOGlyc-4.0.0.13	CARBOHYD	467	467	0.967735	.	.	#POSITIVE
SP_A0A0B4J2F2_SIK1B_HUMAN	netOGlyc-4.0.0.13	CARBOHYD	468	468	0.921942	.	.	#POSITIVE
SP_A0A0B4J2F2_SIK1B_HUMAN	netOGlyc-4.0.0.13	CARBOHYD	473	473	0.915907	.	.	#POSITIVE
SP_A0A0B4J2F2_SIK1B_HUMAN	netOGlyc-4.0.0.13	CARBOHYD	478	478	0.98094	.	.	#POSITIVE
SP_A0A0B4J2F2_SIK1B_HUMAN	netOGlyc-4.0.0.13	CARBOHYD	479	479	0.91381	.	.	#POSITIVE
SP_A0A0B4J2F2_SIK1B_HUMAN	netOGlyc-4.0.0.13	CARBOHYD	482	482	0.896888	.	.	#POSITIVE
SP_A0A0B4J2F2_SIK1B_HUMAN	netOGlyc-4.0.0.13	CARBOHYD	485	485	0.849584	.	.	#POSITIVE
SP_A0A0B4J2F2_SIK1B_HUMAN	netOGlyc-4.0.0.13	CARBOHYD	492	492	0.980084	.	.	#POSITIVE
SP_A0A0B4J2F2_SIK1B_HUMAN	netOGlyc-4.0.0.13	CARBOHYD	494	494	0.969475	.	.	#POSITIVE
SP_A0A0B4J2F2_SIK1B_HUMAN	netOGlyc-4.0.0.13	CARBOHYD	495	495	0.980482	.	.	#POSITIVE
SP_A0A0B4J2F2_SIK1B_HUMAN	netOGlyc-4.0.0.13	CARBOHYD	496	496	0.98441	.	.	#POSITIVE
SP_A0A0B4J2F2_SIK1B_HUMAN	netOGlyc-4.0.0.13	CARBOHYD	498	498	0.95181	.	.	#POSITIVE
SP_A0A0B4J2F2_SIK1B_HUMAN	netOGlyc-4.0.0.13	CARBOHYD	503	503	0.834457	.	.	#POSITIVE
SP_A0A0B4J2F2_SIK1B_HUMAN	netOGlyc-4.0.0.13	CARBOHYD	504	504	0.920652	.	.	#POSITIVE
SP_A0A0B4J2F2_SIK1B_HUMAN	netOGlyc-4.0.0.13	CARBOHYD	505	505	0.857402	.	.	#POSITIVE
SP_A0A0B4J2F2_SIK1B_HUMAN	netOGlyc-4.0.0.13	CARBOHYD	507	507	0.726177	.	.	#POSITIVE
SP_A0A0B4J2F2_SIK1B_HUMAN	netOGlyc-4.0.0.13	CARBOHYD	510	510	0.70604	.	.	#POSITIVE
SP_A0A0B4J2F2_SIK1B_HUMAN	netOGlyc-4.0.0.13	CARBOHYD	512	512	0.873604	.	.	#POSITIVE
SP_A0A0B4J2F2_SIK1B_HUMAN	netOGlyc-4.0.0.13	CARBOHYD	514	514	0.953665	.	.	#POSITIVE
SP_A0A0B4J2F2_SIK1B_HUMAN	netOGlyc-4.0.0.13	CARBOHYD	516	516	0.885574	.	.	#POSITIVE
SP_A0A0B4J2F2_SIK1B_HUMAN	netOGlyc-4.0.0.13	CARBOHYD	521	521	0.857444	.	.	#POSITIVE
SP_A0A0B4J2F2_SIK1B_HUMAN	netOGlyc-4.0.0.13	CARBOHYD	523	523	0.894435	.	.	#POSITIVE
SP_A0A0B4J2F2_SIK1B_HUMAN	netOGlyc-4.0.0.13	CARBOHYD	526	526	0.899925	.	.	#POSITIVE
SP_A0A0B4J2F2_SIK1B_HUMAN	netOGlyc-4.0.0.13	CARBOHYD	534	534	0.86857	.	.	#POSITIVE
SP_A0A0B4J2F2_SIK1B_HUMAN	netOGlyc-4.0.0.13	CARBOHYD	540	540	0.784115	.	.	#POSITIVE
SP_A0A0B4J2F2_SIK1B_HUMAN	netOGlyc-4.0.0.13	CARBOHYD	545	545	0.85027	.	.	#POSITIVE
SP_A0A0B4J2F2_SIK1B_HUMAN	netOGlyc-4.0.0.13	CARBOHYD	547	547	0.90325	.	.	#POSITIVE
SP_A0A0B4J2F2_SIK1B_HUMAN	netOGlyc-4.0.0.13	CARBOHYD	549	549	0.872535	.	.	#POSITIVE
SP_A0A0B4J2F2_SIK1B_HUMAN	netOGlyc-4.0.0.13	CARBOHYD	567	567	0.791345	.	.	#POSITIVE
SP_A0A0B4J2F2_SIK1B_HUMAN	netOGlyc-4.0.0.13	CARBOHYD	575	575	0.916106	.	.	#POSITIVE
SP_A0A0B4J2F2_SIK1B_HUMAN	netOGlyc-4.0.0.13	CARBOHYD	577	577	0.756139	.	.	#POSITIVE
SP_A0A0B4J2F2_SIK1B_HUMAN	netOGlyc-4.0.0.13	CARBOHYD	578	578	0.772439	.	.	#POSITIVE
SP_A0A0B4J2F2_SIK1B_HUMAN	netOGlyc-4.0.0.13	CARBOHYD	580	580	0.5	.	.	#POSITIVE
SP_A0A0B4J2F2_SIK1B_HUMAN	netOGlyc-4.0.0.13	CARBOHYD	593	593	0.93619	.	.	#POSITIVE
SP_A0A0B4J2F2_SIK1B_HUMAN	netOGlyc-4.0.0.13	CARBOHYD	594	594	0.937252	.	.	#POSITIVE
SP_A0A0B4J2F2_SIK1B_HUMAN	netOGlyc-4.0.0.13	CARBOHYD	596	596	0.883823	.	.	#POSITIVE
SP_A0A0B4J2F2_SIK1B_HUMAN	netOGlyc-4.0.0.13	CARBOHYD	618	618	0.951393	.	.	#POSITIVE
SP_A0A0B4J2F2_SIK1B_HUMAN	netOGlyc-4.0.0.13	CARBOHYD	621	621	0.920755	.	.	#POSITIVE
SP_A0A0B4J2F2_SIK1B_HUMAN	netOGlyc-4.0.0.13	CARBOHYD	626	626	0.898133	.	.	#POSITIVE
SP_A0A0B4J2F2_SIK1B_HUMAN	netOGlyc-4.0.0.13	CARBOHYD	634	634	0.916565	.	.	#POSITIVE
SP_A0A0B4J2F2_SIK1B_HUMAN	netOGlyc-4.0.0.13	CARBOHYD	644	644	0.730848	.	.	#POSITIVE
SP_A0A0B4J2F2_SIK1B_HUMAN	netOGlyc-4.0.0.13	CARBOHYD	649	649	0.349104	.	.
SP_A0A0B4J2F2_SIK1B_HUMAN	netOGlyc-4.0.0.13	CARBOHYD	674	674	0.845929	.	.	#POSITIVE
SP_A0A0B4J2F2_SIK1B_HUMAN	netOGlyc-4.0.0.13	CARBOHYD	699	699	0.616086	.	.	#POSITIVE
SP_A0A0B4J2F2_SIK1B_HUMAN	netOGlyc-4.0.0.13	CARBOHYD	700	700	0.786346	.	.	#POSITIVE
SP_A0A0B4J2F2_SIK1B_HUMAN	netOGlyc-4.0.0.13	CARBOHYD	703	703	0.665839	.	.	#POSITIVE
SP_A0A0B4J2F2_SIK1B_HUMAN	netOGlyc-4.0.0.13	CARBOHYD	704	704	0.819689	.	.	#POSITIVE
SP_A0A0B4J2F2_SIK1B_HUMAN	netOGlyc-4.0.0.13	CARBOHYD	716	716	0.820723	.	.	#POSITIVE
SP_A0A0B4J2F2_SIK1B_HUMAN	netOGlyc-4.0.0.13	CARBOHYD	719	719	0.924684	.	.	#POSITIVE
SP_A0A0B4J2F2_SIK1B_HUMAN	netOGlyc-4.0.0.13	CARBOHYD	723	723	0.909597	.	.	#POSITIVE
SP_A0A0B4J2F2_SIK1B_HUMAN	netOGlyc-4.0.0.13	CARBOHYD	730	730	0.584374	.	.	#POSITIVE
SP_A0A0B4J2F2_SIK1B_HUMAN	netOGlyc-4.0.0.13	CARBOHYD	736	736	0.83076	.	.	#POSITIVE
SP_A0A0B4J2F2_SIK1B_HUMAN	netOGlyc-4.0.0.13	CARBOHYD	739	739	0.922033	.	.	#POSITIVE
SP_A0A0B4J2F2_SIK1B_HUMAN	netOGlyc-4.0.0.13	CARBOHYD	775	775	0.0874706	.	.
SP_A0A0B4J2F2_SIK1B_HUMAN	netOGlyc-4.0.0.13	CARBOHYD	778	778	0.0134621	.	.
SP_Q9H299_SH3L3_HUMAN	netOGlyc-4.0.0.13	CARBOHYD	2	2	0.108097	.	.
SP_Q9H299_SH3L3_HUMAN	netOGlyc-4.0.0.13	CARBOHYD	8	8	0.287449	.	.
SP_Q9H299_SH3L3_HUMAN	netOGlyc-4.0.0.13	CARBOHYD	9	9	0.102287	.	.
SP_Q9H299_SH3L3_HUMAN	netOGlyc-4.0.0.13	CARBOHYD	10	10	0.0523603	.	.
SP_Q9H299_SH3L3_HUMAN	netOGlyc-4.0.0.13	CARBOHYD	12	12	0.131051	.	.
SP_Q9H299_SH3L3_HUMAN	netOGlyc-4.0.0.13	CARBOHYD	14	14	0.309556	.	.
SP_Q9H299_SH3L3_HUMAN	netOGlyc-4.0.0.13	CARBOHYD	19	19	0.121243	.	.
SP_Q9H299_SH3L3_HUMAN	netOGlyc-4.0.0.13	CARBOHYD	22	22	0.124722	.	.
SP_Q9H299_SH3L3_HUMAN	netOGlyc-4.0.0.13	CARBOHYD	25	25	0.194186	.	.
SP_Q9H299_SH3L3_HUMAN	netOGlyc-4.0.0.13	CARBOHYD	41	41	0.063988	.	.
SP_Q9H299_SH3L3_HUMAN	netOGlyc-4.0.0.13	CARBOHYD	60	60	0.295567	.	.
SP_Q9H299_SH3L3_HUMAN	netOGlyc-4.0.0.13	CARBOHYD	85	85	0.0214288	.	.
SP_Q9BSE2_TMM79_HUMAN	netOGlyc-4.0.0.13	CARBOHYD	2	2	0.13424	.	.
SP_Q9BSE2_TMM79_HUMAN	netOGlyc-4.0.0.13	CARBOHYD	6	6	0.0825066	.	.
SP_Q9BSE2_TMM79_HUMAN	netOGlyc-4.0.0.13	CARBOHYD	15	15	0.245878	.	.
SP_Q9BSE2_TMM79_HUMAN	netOGlyc-4.0.0.13	CARBOHYD	17	17	0.0968176	.	.
SP_Q9BSE2_TMM79_HUMAN	netOGlyc-4.0.0.13	CARBOHYD	21	21	0.141341	.	.
SP_Q9BSE2_TMM79_HUMAN	netOGlyc-4.0.0.13	CARBOHYD	22	22	0.305901	.	.
SP_Q9BSE2_TMM79_HUMAN	netOGlyc-4.0.0.13	CARBOHYD	41	41	0.510842	.	.	#POSITIVE
SP_Q9BSE2_TMM79_HUMAN	netOGlyc-4.0.0.13	CARBOHYD	46	46	0.0599463	.	.
SP_Q9BSE2_TMM79_HUMAN	netOGlyc-4.0.0.13	CARBOHYD	51	51	0.246952	.	.
SP_Q9BSE2_TMM79_HUMAN	netOGlyc-4.0.0.13	CARBOHYD	52	52	0.618628	.	.	#POSITIVE
SP_Q9BSE2_TMM79_HUMAN	netOGlyc-4.0.0.13	CARBOHYD	55	55	0.214301	.	.
SP_Q9BSE2_TMM79_HUMAN	netOGlyc-4.0.0.13	CARBOHYD	57	57	0.136598	.	.
SP_Q9BSE2_TMM79_HUMAN	netOGlyc-4.0.0.13	CARBOHYD	68	68	0.107226	.	.
SP_Q9BSE2_TMM79_HUMAN	netOGlyc-4.0.0.13	CARBOHYD	69	69	0.0402137	.	.
SP_Q9BSE2_TMM79_HUMAN	netOGlyc-4.0.0.13	CARBOHYD	71	71	0.343294	.	.
SP_Q9BSE2_TMM79_HUMAN	netOGlyc-4.0.0.13	CARBOHYD	75	75	0.403291	.	.
SP_Q9BSE2_TMM79_HUMAN	netOGlyc-4.0.0.13	CARBOHYD	80	80	0.265961	.	.
SP_Q9BSE2_TMM79_HUMAN	netOGlyc-4.0.0.13	CARBOHYD	85	85	0.631794	.	.	#POSITIVE
SP_Q9BSE2_TMM79_HUMAN	netOGlyc-4.0.0.13	CARBOHYD	104	104	0.183573	.	.
SP_Q9BSE2_TMM79_HUMAN	netOGlyc-4.0.0.13	CARBOHYD	108	108	0.0566148	.	.
SP_Q9BSE2_TMM79_HUMAN	netOGlyc-4.0.0.13	CARBOHYD	158	158	0.217048	.	.
SP_Q9BSE2_TMM79_HUMAN	netOGlyc-4.0.0.13	CARBOHYD	165	165	0.412824	.	.
SP_Q9BSE2_TMM79_HUMAN	netOGlyc-4.0.0.13	CARBOHYD	170	170	0.204124	.	.
SP_Q9BSE2_TMM79_HUMAN	netOGlyc-4.0.0.13	CARBOHYD	185	185	0.0361957	.	.
SP_Q9BSE2_TMM79_HUMAN	netOGlyc-4.0.0.13	CARBOHYD	191	191	0.00364985	.	.
SP_Q9BSE2_TMM79_HUMAN	netOGlyc-4.0.0.13	CARBOHYD	203	203	0.0238332	.	.
SP_Q9BSE2_TMM79_HUMAN	netOGlyc-4.0.0.13	CARBOHYD	231	231	0.07117	.	.
SP_Q9BSE2_TMM79_HUMAN	netOGlyc-4.0.0.13	CARBOHYD	233	233	0.143386	.	.
SP_Q9BSE2_TMM79_HUMAN	netOGlyc-4.0.0.13	CARBOHYD	234	234	0.228417	.	.
SP_Q9BSE2_TMM79_HUMAN	netOGlyc-4.0.0.13	CARBOHYD	239	239	0.0287841	.	.
SP_Q9BSE2_TMM79_HUMAN	netOGlyc-4.0.0.13	CARBOHYD	247	247	0.0131117	.	.
SP_Q9BSE2_TMM79_HUMAN	netOGlyc-4.0.0.13	CARBOHYD	260	260	0.00412705	.	.
SP_Q9BSE2_TMM79_HUMAN	netOGlyc-4.0.0.13	CARBOHYD	265	265	0.0172928	.	.
SP_Q9BSE2_TMM79_HUMAN	netOGlyc-4.0.0.13	CARBOHYD	287	287	0.0132585	.	.
SP_Q9BSE2_TMM79_HUMAN	netOGlyc-4.0.0.13	CARBOHYD	302	302	0.00612419	.	.
SP_Q9BSE2_TMM79_HUMAN	netOGlyc-4.0.0.13	CARBOHYD	303	303	0.00520128	.	.
SP_Q9BSE2_TMM79_HUMAN	netOGlyc-4.0.0.13	CARBOHYD	309	309	0.0367368	.	.
SP_Q9BSE2_TMM79_HUMAN	netOGlyc-4.0.0.13	CARBOHYD	317	317	0.00638383	.	.
SP_Q9BSE2_TMM79_HUMAN	netOGlyc-4.0.0.13	CARBOHYD	323	323	0.0333787	.	.
SP_Q9BSE2_TMM79_HUMAN	netOGlyc-4.0.0.13	CARBOHYD	330	330	0.0222862	.	.
SP_Q9BSE2_TMM79_HUMAN	netOGlyc-4.0.0.13	CARBOHYD	336	336	0.00503264	.	.
SP_Q9BSE2_TMM79_HUMAN	netOGlyc-4.0.0.13	CARBOHYD	345	345	0.00468826	.	.
SP_Q9BSE2_TMM79_HUMAN	netOGlyc-4.0.0.13	CARBOHYD	351	351	9.52E-06	.	.
SP_Q9BSE2_TMM79_HUMAN	netOGlyc-4.0.0.13	CARBOHYD	370	370	0.172829	.	.
SP_Q9BSE2_TMM79_HUMAN	netOGlyc-4.0.0.13	CARBOHYD	372	372	0.727725	.	.	#POSITIVE
SP_Q9BSE2_TMM79_HUMAN	netOGlyc-4.0.0.13	CARBOHYD	374	374	0.471172	.	.
SP_Q9BSE2_TMM79_HUMAN	netOGlyc-4.0.0.13	CARBOHYD	384	384	0.894188	.	.	#POSITIVE
SP_Q9BSE2_TMM79_HUMAN	netOGlyc-4.0.0.13	CARBOHYD	386	386	0.704731	.	.	#POSITIVE
SP_O95793_STAU1_HUMAN	netOGlyc-4.0.0.13	CARBOHYD	2	2	0.199589	.	.
SP_O95793_STAU1_HUMAN	netOGlyc-4.0.0.13	CARBOHYD	12	12	0.394308	.	.
SP_O95793_STAU1_HUMAN	netOGlyc-4.0.0.13	CARBOHYD	16	16	0.188037	.	.
SP_O95793_STAU1_HUMAN	netOGlyc-4.0.0.13	CARBOHYD	18	18	0.0552366	.	.
SP_O95793_STAU1_HUMAN	netOGlyc-4.0.0.13	CARBOHYD	26	26	0.107048	.	.
SP_O95793_STAU1_HUMAN	netOGlyc-4.0.0.13	CARBOHYD	29	29	0.261525	.	.
SP_O95793_STAU1_HUMAN	netOGlyc-4.0.0.13	CARBOHYD	34	34	0.696276	.	.	#POSITIVE
SP_O95793_STAU1_HUMAN	netOGlyc-4.0.0.13	CARBOHYD	37	37	0.82308	.	.	#POSITIVE
SP_O95793_STAU1_HUMAN	netOGlyc-4.0.0.13	CARBOHYD	38	38	0.670742	.	.	#POSITIVE
SP_O95793_STAU1_HUMAN	netOGlyc-4.0.0.13	CARBOHYD	39	39	0.75646	.	.	#POSITIVE
SP_O95793_STAU1_HUMAN	netOGlyc-4.0.0.13	CARBOHYD	40	40	0.860942	.	.	#POSITIVE
SP_O95793_STAU1_HUMAN	netOGlyc-4.0.0.13	CARBOHYD	41	41	0.818942	.	.	#POSITIVE
SP_O95793_STAU1_HUMAN	netOGlyc-4.0.0.13	CARBOHYD	44	44	0.930431	.	.	#POSITIVE
SP_O95793_STAU1_HUMAN	netOGlyc-4.0.0.13	CARBOHYD	54	54	0.914243	.	.	#POSITIVE
SP_O95793_STAU1_HUMAN	netOGlyc-4.0.0.13	CARBOHYD	58	58	0.90136	.	.	#POSITIVE
SP_O95793_STAU1_HUMAN	netOGlyc-4.0.0.13	CARBOHYD	60	60	0.853714	.	.	#POSITIVE
SP_O95793_STAU1_HUMAN	netOGlyc-4.0.0.13	CARBOHYD	62	62	0.594889	.	.	#POSITIVE
SP_O95793_STAU1_HUMAN	netOGlyc-4.0.0.13	CARBOHYD	63	63	0.836193	.	.	#POSITIVE
SP_O95793_STAU1_HUMAN	netOGlyc-4.0.0.13	CARBOHYD	64	64	0.915798	.	.	#POSITIVE
SP_O95793_STAU1_HUMAN	netOGlyc-4.0.0.13	CARBOHYD	65	65	0.825674	.	.	#POSITIVE
SP_O95793_STAU1_HUMAN	netOGlyc-4.0.0.13	CARBOHYD	70	70	0.390259	.	.
SP_O95793_STAU1_HUMAN	netOGlyc-4.0.0.13	CARBOHYD	72	72	0.409711	.	.
SP_O95793_STAU1_HUMAN	netOGlyc-4.0.0.13	CARBOHYD	74	74	0.228685	.	.
SP_O95793_STAU1_HUMAN	netOGlyc-4.0.0.13	CARBOHYD	97	97	0.352226	.	.
SP_O95793_STAU1_HUMAN	netOGlyc-4.0.0.13	CARBOHYD	101	101	0.630833	.	.	#POSITIVE
SP_O95793_STAU1_HUMAN	netOGlyc-4.0.0.13	CARBOHYD	102	102	0.484519	.	.
SP_O95793_STAU1_HUMAN	netOGlyc-4.0.0.13	CARBOHYD	132	132	0.0472265	.	.
SP_O95793_STAU1_HUMAN	netOGlyc-4.0.0.13	CARBOHYD	144	144	0.0595918	.	.
SP_O95793_STAU1_HUMAN	netOGlyc-4.0.0.13	CARBOHYD	176	176	0.177307	.	.
SP_O95793_STAU1_HUMAN	netOGlyc-4.0.0.13	CARBOHYD	184	184	0.0263371	.	.
SP_O95793_STAU1_HUMAN	netOGlyc-4.0.0.13	CARBOHYD	187	187	0.0563876	.	.
SP_O95793_STAU1_HUMAN	netOGlyc-4.0.0.13	CARBOHYD	208	208	0.149906	.	.
SP_O95793_STAU1_HUMAN	netOGlyc-4.0.0.13	CARBOHYD	218	218	0.150808	.	.
SP_O95793_STAU1_HUMAN	netOGlyc-4.0.0.13	CARBOHYD	221	221	0.116974	.	.
SP_O95793_STAU1_HUMAN	netOGlyc-4.0.0.13	CARBOHYD	233	233	0.021374	.	.
SP_O95793_STAU1_HUMAN	netOGlyc-4.0.0.13	CARBOHYD	237	237	0.109006	.	.
SP_O95793_STAU1_HUMAN	netOGlyc-4.0.0.13	CARBOHYD	269	269	0.826941	.	.	#POSITIVE
SP_O95793_STAU1_HUMAN	netOGlyc-4.0.0.13	CARBOHYD	277	277	0.662312	.	.	#POSITIVE
SP_O95793_STAU1_HUMAN	netOGlyc-4.0.0.13	CARBOHYD	278	278	0.35326	.	.
SP_O95793_STAU1_HUMAN	netOGlyc-4.0.0.13	CARBOHYD	289	289	0.241168	.	.
SP_O95793_STAU1_HUMAN	netOGlyc-4.0.0.13	CARBOHYD	306	306	0.0543023	.	.
SP_O95793_STAU1_HUMAN	netOGlyc-4.0.0.13	CARBOHYD	309	309	0.0652366	.	.
SP_O95793_STAU1_HUMAN	netOGlyc-4.0.0.13	CARBOHYD	329	329	0.106796	.	.
SP_O95793_STAU1_HUMAN	netOGlyc-4.0.0.13	CARBOHYD	333	333	0.0563234	.	.
SP_O95793_STAU1_HUMAN	netOGlyc-4.0.0.13	CARBOHYD	335	335	0.0176182	.	.
SP_O95793_STAU1_HUMAN	netOGlyc-4.0.0.13	CARBOHYD	362	362	0.809995	.	.	#POSITIVE
SP_O95793_STAU1_HUMAN	netOGlyc-4.0.0.13	CARBOHYD	368	368	0.828823	.	.	#POSITIVE
SP_O95793_STAU1_HUMAN	netOGlyc-4.0.0.13	CARBOHYD	372	372	0.931631	.	.	#POSITIVE
SP_O95793_STAU1_HUMAN	netOGlyc-4.0.0.13	CARBOHYD	384	384	0.829669	.	.	#POSITIVE
SP_O95793_STAU1_HUMAN	netOGlyc-4.0.0.13	CARBOHYD	390	390	0.625624	.	.	#POSITIVE
SP_O95793_STAU1_HUMAN	netOGlyc-4.0.0.13	CARBOHYD	396	396	0.736485	.	.	#POSITIVE
SP_O95793_STAU1_HUMAN	netOGlyc-4.0.0.13	CARBOHYD	397	397	0.653608	.	.	#POSITIVE
SP_O95793_STAU1_HUMAN	netOGlyc-4.0.0.13	CARBOHYD	409	409	0.789451	.	.	#POSITIVE
SP_O95793_STAU1_HUMAN	netOGlyc-4.0.0.13	CARBOHYD	431	431	0.645567	.	.	#POSITIVE
SP_O95793_STAU1_HUMAN	netOGlyc-4.0.0.13	CARBOHYD	436	436	0.82607	.	.	#POSITIVE
SP_O95793_STAU1_HUMAN	netOGlyc-4.0.0.13	CARBOHYD	440	440	0.897079	.	.	#POSITIVE
SP_O95793_STAU1_HUMAN	netOGlyc-4.0.0.13	CARBOHYD	450	450	0.55577	.	.	#POSITIVE
SP_O95793_STAU1_HUMAN	netOGlyc-4.0.0.13	CARBOHYD	452	452	0.599978	.	.	#POSITIVE
SP_O95793_STAU1_HUMAN	netOGlyc-4.0.0.13	CARBOHYD	464	464	0.367525	.	.
SP_O95793_STAU1_HUMAN	netOGlyc-4.0.0.13	CARBOHYD	465	465	0.71241	.	.	#POSITIVE
SP_O95793_STAU1_HUMAN	netOGlyc-4.0.0.13	CARBOHYD	467	467	0.679489	.	.	#POSITIVE
SP_O95793_STAU1_HUMAN	netOGlyc-4.0.0.13	CARBOHYD	470	470	0.376664	.	.
SP_O95793_STAU1_HUMAN	netOGlyc-4.0.0.13	CARBOHYD	477	477	0.686296	.	.	#POSITIVE
SP_O95793_STAU1_HUMAN	netOGlyc-4.0.0.13	CARBOHYD	478	478	0.77065	.	.	#POSITIVE
SP_O95793_STAU1_HUMAN	netOGlyc-4.0.0.13	CARBOHYD	487	487	0.207757	.	.
SP_O95793_STAU1_HUMAN	netOGlyc-4.0.0.13	CARBOHYD	490	490	0.384155	.	.
SP_O95793_STAU1_HUMAN	netOGlyc-4.0.0.13	CARBOHYD	497	497	0.164363	.	.
SP_O95793_STAU1_HUMAN	netOGlyc-4.0.0.13	CARBOHYD	519	519	0.00830814	.	.
SP_O95793_STAU1_HUMAN	netOGlyc-4.0.0.13	CARBOHYD	524	524	0.0332693	.	.
SP_O95793_STAU1_HUMAN	netOGlyc-4.0.0.13	CARBOHYD	525	525	0.102976	.	.
SP_O95793_STAU1_HUMAN	netOGlyc-4.0.0.13	CARBOHYD	531	531	0.0281943	.	.
SP_O95793_STAU1_HUMAN	netOGlyc-4.0.0.13	CARBOHYD	540	540	0.0318379	.	.
SP_O95793_STAU1_HUMAN	netOGlyc-4.0.0.13	CARBOHYD	554	554	0.1124	.	.
SP_O95793_STAU1_HUMAN	netOGlyc-4.0.0.13	CARBOHYD	560	560	0.493268	.	.
SP_O95793_STAU1_HUMAN	netOGlyc-4.0.0.13	CARBOHYD	561	561	0.564822	.	.	#POSITIVE
SP_O95793_STAU1_HUMAN	netOGlyc-4.0.0.13	CARBOHYD	566	566	0.577188	.	.	#POSITIVE
SP_O95793_STAU1_HUMAN	netOGlyc-4.0.0.13	CARBOHYD	572	572	0.0534053	.	.
SP_Q9NYL9_TMOD3_HUMAN	netOGlyc-4.0.0.13	CARBOHYD	25	25	0.0361954	.	.
SP_Q9NYL9_TMOD3_HUMAN	netOGlyc-4.0.0.13	CARBOHYD	27	27	0.0796222	.	.
SP_Q9NYL9_TMOD3_HUMAN	netOGlyc-4.0.0.13	CARBOHYD	34	34	0.146078	.	.
SP_Q9NYL9_TMOD3_HUMAN	netOGlyc-4.0.0.13	CARBOHYD	56	56	0.860528	.	.	#POSITIVE
SP_Q9NYL9_TMOD3_HUMAN	netOGlyc-4.0.0.13	CARBOHYD	57	57	0.958275	.	.	#POSITIVE
SP_Q9NYL9_TMOD3_HUMAN	netOGlyc-4.0.0.13	CARBOHYD	59	59	0.739938	.	.	#POSITIVE
SP_Q9NYL9_TMOD3_HUMAN	netOGlyc-4.0.0.13	CARBOHYD	60	60	0.84278	.	.	#POSITIVE
SP_Q9NYL9_TMOD3_HUMAN	netOGlyc-4.0.0.13	CARBOHYD	61	61	0.764595	.	.	#POSITIVE
SP_Q9NYL9_TMOD3_HUMAN	netOGlyc-4.0.0.13	CARBOHYD	71	71	0.187919	.	.
SP_Q9NYL9_TMOD3_HUMAN	netOGlyc-4.0.0.13	CARBOHYD	90	90	0.356252	.	.
SP_Q9NYL9_TMOD3_HUMAN	netOGlyc-4.0.0.13	CARBOHYD	107	107	0.439054	.	.
SP_Q9NYL9_TMOD3_HUMAN	netOGlyc-4.0.0.13	CARBOHYD	109	109	0.516381	.	.	#POSITIVE
SP_Q9NYL9_TMOD3_HUMAN	netOGlyc-4.0.0.13	CARBOHYD	114	114	0.803897	.	.	#POSITIVE
SP_Q9NYL9_TMOD3_HUMAN	netOGlyc-4.0.0.13	CARBOHYD	124	124	0.207274	.	.
SP_Q9NYL9_TMOD3_HUMAN	netOGlyc-4.0.0.13	CARBOHYD	125	125	0.366162	.	.
SP_Q9NYL9_TMOD3_HUMAN	netOGlyc-4.0.0.13	CARBOHYD	127	127	0.0708544	.	.
SP_Q9NYL9_TMOD3_HUMAN	netOGlyc-4.0.0.13	CARBOHYD	129	129	0.0351088	.	.
SP_Q9NYL9_TMOD3_HUMAN	netOGlyc-4.0.0.13	CARBOHYD	145	145	0.0979944	.	.
SP_Q9NYL9_TMOD3_HUMAN	netOGlyc-4.0.0.13	CARBOHYD	147	147	0.0718795	.	.
SP_Q9NYL9_TMOD3_HUMAN	netOGlyc-4.0.0.13	CARBOHYD	155	155	0.108208	.	.
SP_Q9NYL9_TMOD3_HUMAN	netOGlyc-4.0.0.13	CARBOHYD	156	156	0.127008	.	.
SP_Q9NYL9_TMOD3_HUMAN	netOGlyc-4.0.0.13	CARBOHYD	165	165	0.34051	.	.
SP_Q9NYL9_TMOD3_HUMAN	netOGlyc-4.0.0.13	CARBOHYD	184	184	0.252171	.	.
SP_Q9NYL9_TMOD3_HUMAN	netOGlyc-4.0.0.13	CARBOHYD	189	189	0.125061	.	.
SP_Q9NYL9_TMOD3_HUMAN	netOGlyc-4.0.0.13	CARBOHYD	193	193	0.29123	.	.
SP_Q9NYL9_TMOD3_HUMAN	netOGlyc-4.0.0.13	CARBOHYD	215	215	0.190766	.	.
SP_Q9NYL9_TMOD3_HUMAN	netOGlyc-4.0.0.13	CARBOHYD	225	225	0.0322173	.	.
SP_Q9NYL9_TMOD3_HUMAN	netOGlyc-4.0.0.13	CARBOHYD	227	227	0.0404641	.	.
SP_Q9NYL9_TMOD3_HUMAN	netOGlyc-4.0.0.13	CARBOHYD	233	233	0.332927	.	.
SP_Q9NYL9_TMOD3_HUMAN	netOGlyc-4.0.0.13	CARBOHYD	237	237	0.124132	.	.
SP_Q9NYL9_TMOD3_HUMAN	netOGlyc-4.0.0.13	CARBOHYD	239	239	0.0682253	.	.
SP_Q9NYL9_TMOD3_HUMAN	netOGlyc-4.0.0.13	CARBOHYD	245	245	0.253636	.	.
SP_Q9NYL9_TMOD3_HUMAN	netOGlyc-4.0.0.13	CARBOHYD	256	256	0.0264211	.	.
SP_Q9NYL9_TMOD3_HUMAN	netOGlyc-4.0.0.13	CARBOHYD	259	259	0.090174	.	.
SP_Q9NYL9_TMOD3_HUMAN	netOGlyc-4.0.0.13	CARBOHYD	264	264	0.0434292	.	.
SP_Q9NYL9_TMOD3_HUMAN	netOGlyc-4.0.0.13	CARBOHYD	268	268	0.098444	.	.
SP_Q9NYL9_TMOD3_HUMAN	netOGlyc-4.0.0.13	CARBOHYD	284	284	0.00827555	.	.
SP_Q9NYL9_TMOD3_HUMAN	netOGlyc-4.0.0.13	CARBOHYD	299	299	0.0422687	.	.
SP_Q9NYL9_TMOD3_HUMAN	netOGlyc-4.0.0.13	CARBOHYD	313	313	0.0229843	.	.
SP_Q9NYL9_TMOD3_HUMAN	netOGlyc-4.0.0.13	CARBOHYD	323	323	0.0782888	.	.
SP_Q9NYL9_TMOD3_HUMAN	netOGlyc-4.0.0.13	CARBOHYD	329	329	0.393854	.	.
SP_Q9NYL9_TMOD3_HUMAN	netOGlyc-4.0.0.13	CARBOHYD	336	336	0.506624	.	.	#POSITIVE
SP_Q9BW30_TPPP3_HUMAN	netOGlyc-4.0.0.13	CARBOHYD	4	4	0.595961	.	.	#POSITIVE
SP_Q9BW30_TPPP3_HUMAN	netOGlyc-4.0.0.13	CARBOHYD	5	5	0.356609	.	.
SP_Q9BW30_TPPP3_HUMAN	netOGlyc-4.0.0.13	CARBOHYD	13	13	0.344225	.	.
SP_Q9BW30_TPPP3_HUMAN	netOGlyc-4.0.0.13	CARBOHYD	26	26	0.302417	.	.
SP_Q9BW30_TPPP3_HUMAN	netOGlyc-4.0.0.13	CARBOHYD	49	49	0.0783296	.	.
SP_Q9BW30_TPPP3_HUMAN	netOGlyc-4.0.0.13	CARBOHYD	51	51	0.0547635	.	.
SP_Q9BW30_TPPP3_HUMAN	netOGlyc-4.0.0.13	CARBOHYD	53	53	0.377024	.	.
SP_Q9BW30_TPPP3_HUMAN	netOGlyc-4.0.0.13	CARBOHYD	60	60	0.256626	.	.
SP_Q9BW30_TPPP3_HUMAN	netOGlyc-4.0.0.13	CARBOHYD	66	66	0.305906	.	.
SP_Q9BW30_TPPP3_HUMAN	netOGlyc-4.0.0.13	CARBOHYD	84	84	0.371288	.	.
SP_Q9BW30_TPPP3_HUMAN	netOGlyc-4.0.0.13	CARBOHYD	91	91	0.128859	.	.
SP_Q9BW30_TPPP3_HUMAN	netOGlyc-4.0.0.13	CARBOHYD	114	114	0.663574	.	.	#POSITIVE
SP_Q9BW30_TPPP3_HUMAN	netOGlyc-4.0.0.13	CARBOHYD	118	118	0.728073	.	.	#POSITIVE
SP_Q9BW30_TPPP3_HUMAN	netOGlyc-4.0.0.13	CARBOHYD	126	126	0.513042	.	.	#POSITIVE
SP_Q9BW30_TPPP3_HUMAN	netOGlyc-4.0.0.13	CARBOHYD	128	128	0.738965	.	.	#POSITIVE
SP_Q9BW30_TPPP3_HUMAN	netOGlyc-4.0.0.13	CARBOHYD	129	129	0.642857	.	.	#POSITIVE
SP_Q9BW30_TPPP3_HUMAN	netOGlyc-4.0.0.13	CARBOHYD	132	132	0.709926	.	.	#POSITIVE
SP_Q9BW30_TPPP3_HUMAN	netOGlyc-4.0.0.13	CARBOHYD	134	134	0.5	.	.	#POSITIVE
SP_Q9BW30_TPPP3_HUMAN	netOGlyc-4.0.0.13	CARBOHYD	142	142	0.473797	.	.
SP_Q9BW30_TPPP3_HUMAN	netOGlyc-4.0.0.13	CARBOHYD	158	158	0.380551	.	.
SP_Q9BW30_TPPP3_HUMAN	netOGlyc-4.0.0.13	CARBOHYD	162	162	0.60697	.	.	#POSITIVE
SP_Q9BW30_TPPP3_HUMAN	netOGlyc-4.0.0.13	CARBOHYD	169	169	0.276418	.	.
SP_Q9Y2Y6_TMM98_HUMAN	netOGlyc-4.0.0.13	CARBOHYD	3	3	0.141068	.	.
SP_Q9Y2Y6_TMM98_HUMAN	netOGlyc-4.0.0.13	CARBOHYD	14	14	0.00565474	.	.
SP_Q9Y2Y6_TMM98_HUMAN	netOGlyc-4.0.0.13	CARBOHYD	19	19	0.0152057	.	.
SP_Q9Y2Y6_TMM98_HUMAN	netOGlyc-4.0.0.13	CARBOHYD	43	43	0.0802111	.	.
SP_Q9Y2Y6_TMM98_HUMAN	netOGlyc-4.0.0.13	CARBOHYD	55	55	0.0468842	.	.
SP_Q9Y2Y6_TMM98_HUMAN	netOGlyc-4.0.0.13	CARBOHYD	57	57	0.145488	.	.
SP_Q9Y2Y6_TMM98_HUMAN	netOGlyc-4.0.0.13	CARBOHYD	60	60	0.0177799	.	.
SP_Q9Y2Y6_TMM98_HUMAN	netOGlyc-4.0.0.13	CARBOHYD	70	70	0.0400918	.	.
SP_Q9Y2Y6_TMM98_HUMAN	netOGlyc-4.0.0.13	CARBOHYD	88	88	0.00264013	.	.
SP_Q9Y2Y6_TMM98_HUMAN	netOGlyc-4.0.0.13	CARBOHYD	92	92	0.00487075	.	.
SP_Q9Y2Y6_TMM98_HUMAN	netOGlyc-4.0.0.13	CARBOHYD	103	103	0.00387405	.	.
SP_Q9Y2Y6_TMM98_HUMAN	netOGlyc-4.0.0.13	CARBOHYD	105	105	0.00840564	.	.
SP_Q9Y2Y6_TMM98_HUMAN	netOGlyc-4.0.0.13	CARBOHYD	112	112	0.118505	.	.
SP_Q9Y2Y6_TMM98_HUMAN	netOGlyc-4.0.0.13	CARBOHYD	115	115	0.0652614	.	.
SP_Q9Y2Y6_TMM98_HUMAN	netOGlyc-4.0.0.13	CARBOHYD	121	121	0.026734	.	.
SP_Q9Y2Y6_TMM98_HUMAN	netOGlyc-4.0.0.13	CARBOHYD	122	122	0.0748131	.	.
SP_Q9Y2Y6_TMM98_HUMAN	netOGlyc-4.0.0.13	CARBOHYD	124	124	0.0338517	.	.
SP_Q9Y2Y6_TMM98_HUMAN	netOGlyc-4.0.0.13	CARBOHYD	126	126	0.0508091	.	.
SP_Q9Y2Y6_TMM98_HUMAN	netOGlyc-4.0.0.13	CARBOHYD	136	136	0.0613251	.	.
SP_Q9Y2Y6_TMM98_HUMAN	netOGlyc-4.0.0.13	CARBOHYD	145	145	0.0400789	.	.
SP_Q9Y2Y6_TMM98_HUMAN	netOGlyc-4.0.0.13	CARBOHYD	159	159	0.00923069	.	.
SP_Q9Y2Y6_TMM98_HUMAN	netOGlyc-4.0.0.13	CARBOHYD	160	160	0.00520038	.	.
SP_Q9Y2Y6_TMM98_HUMAN	netOGlyc-4.0.0.13	CARBOHYD	165	165	0.00690594	.	.
SP_Q9Y2Y6_TMM98_HUMAN	netOGlyc-4.0.0.13	CARBOHYD	167	167	0.0180105	.	.
SP_Q9Y2Y6_TMM98_HUMAN	netOGlyc-4.0.0.13	CARBOHYD	173	173	0.0401323	.	.
SP_Q9Y2Y6_TMM98_HUMAN	netOGlyc-4.0.0.13	CARBOHYD	180	180	0.00421372	.	.
SP_Q9Y2Y6_TMM98_HUMAN	netOGlyc-4.0.0.13	CARBOHYD	189	189	0.0371982	.	.
SP_Q9Y2Y6_TMM98_HUMAN	netOGlyc-4.0.0.13	CARBOHYD	191	191	0.00773672	.	.
SP_Q9Y2Y6_TMM98_HUMAN	netOGlyc-4.0.0.13	CARBOHYD	207	207	0.143681	.	.
SP_Q9Y2Y6_TMM98_HUMAN	netOGlyc-4.0.0.13	CARBOHYD	224	224	0.011718	.	.
SP_P51649_SSDH_HUMAN	netOGlyc-4.0.0.13	CARBOHYD	3	3	0.102524	.	.
SP_P51649_SSDH_HUMAN	netOGlyc-4.0.0.13	CARBOHYD	9	9	0.443612	.	.
SP_P51649_SSDH_HUMAN	netOGlyc-4.0.0.13	CARBOHYD	17	17	0.782269	.	.	#POSITIVE
SP_P51649_SSDH_HUMAN	netOGlyc-4.0.0.13	CARBOHYD	18	18	0.803279	.	.	#POSITIVE
SP_P51649_SSDH_HUMAN	netOGlyc-4.0.0.13	CARBOHYD	35	35	0.950813	.	.	#POSITIVE
SP_P51649_SSDH_HUMAN	netOGlyc-4.0.0.13	CARBOHYD	55	55	0.281333	.	.
SP_P51649_SSDH_HUMAN	netOGlyc-4.0.0.13	CARBOHYD	61	61	0.26482	.	.
SP_P51649_SSDH_HUMAN	netOGlyc-4.0.0.13	CARBOHYD	63	63	0.175668	.	.
SP_P51649_SSDH_HUMAN	netOGlyc-4.0.0.13	CARBOHYD	75	75	0.257093	.	.
SP_P51649_SSDH_HUMAN	netOGlyc-4.0.0.13	CARBOHYD	83	83	0.181127	.	.
SP_P51649_SSDH_HUMAN	netOGlyc-4.0.0.13	CARBOHYD	116	116	0.069148	.	.
SP_P51649_SSDH_HUMAN	netOGlyc-4.0.0.13	CARBOHYD	121	121	0.097039	.	.
SP_P51649_SSDH_HUMAN	netOGlyc-4.0.0.13	CARBOHYD	122	122	0.233005	.	.
SP_P51649_SSDH_HUMAN	netOGlyc-4.0.0.13	CARBOHYD	143	143	0.114948	.	.
SP_P51649_SSDH_HUMAN	netOGlyc-4.0.0.13	CARBOHYD	146	146	0.309049	.	.
SP_P51649_SSDH_HUMAN	netOGlyc-4.0.0.13	CARBOHYD	160	160	0.0487278	.	.
SP_P51649_SSDH_HUMAN	netOGlyc-4.0.0.13	CARBOHYD	168	168	0.024528	.	.
SP_P51649_SSDH_HUMAN	netOGlyc-4.0.0.13	CARBOHYD	181	181	0.103442	.	.
SP_P51649_SSDH_HUMAN	netOGlyc-4.0.0.13	CARBOHYD	202	202	0.00407112	.	.
SP_P51649_SSDH_HUMAN	netOGlyc-4.0.0.13	CARBOHYD	208	208	0.0745355	.	.
SP_P51649_SSDH_HUMAN	netOGlyc-4.0.0.13	CARBOHYD	212	212	0.00615685	.	.
SP_P51649_SSDH_HUMAN	netOGlyc-4.0.0.13	CARBOHYD	224	224	0.0176084	.	.
SP_P51649_SSDH_HUMAN	netOGlyc-4.0.0.13	CARBOHYD	233	233	0.0112305	.	.
SP_P51649_SSDH_HUMAN	netOGlyc-4.0.0.13	CARBOHYD	236	236	0.0224286	.	.
SP_P51649_SSDH_HUMAN	netOGlyc-4.0.0.13	CARBOHYD	245	245	0.0863974	.	.
SP_P51649_SSDH_HUMAN	netOGlyc-4.0.0.13	CARBOHYD	251	251	0.0549878	.	.
SP_P51649_SSDH_HUMAN	netOGlyc-4.0.0.13	CARBOHYD	260	260	0.0518695	.	.
SP_P51649_SSDH_HUMAN	netOGlyc-4.0.0.13	CARBOHYD	273	273	0.0545269	.	.
SP_P51649_SSDH_HUMAN	netOGlyc-4.0.0.13	CARBOHYD	278	278	0.11996	.	.
SP_P51649_SSDH_HUMAN	netOGlyc-4.0.0.13	CARBOHYD	281	281	0.118357	.	.
SP_P51649_SSDH_HUMAN	netOGlyc-4.0.0.13	CARBOHYD	283	283	0.122124	.	.
SP_P51649_SSDH_HUMAN	netOGlyc-4.0.0.13	CARBOHYD	285	285	0.192001	.	.
SP_P51649_SSDH_HUMAN	netOGlyc-4.0.0.13	CARBOHYD	286	286	0.309835	.	.
SP_P51649_SSDH_HUMAN	netOGlyc-4.0.0.13	CARBOHYD	287	287	0.210182	.	.
SP_P51649_SSDH_HUMAN	netOGlyc-4.0.0.13	CARBOHYD	288	288	0.14514	.	.
SP_P51649_SSDH_HUMAN	netOGlyc-4.0.0.13	CARBOHYD	299	299	0.027611	.	.
SP_P51649_SSDH_HUMAN	netOGlyc-4.0.0.13	CARBOHYD	304	304	0.0422632	.	.
SP_P51649_SSDH_HUMAN	netOGlyc-4.0.0.13	CARBOHYD	318	318	0.0184205	.	.
SP_P51649_SSDH_HUMAN	netOGlyc-4.0.0.13	CARBOHYD	331	331	0.0368904	.	.
SP_P51649_SSDH_HUMAN	netOGlyc-4.0.0.13	CARBOHYD	336	336	0.00968863	.	.
SP_P51649_SSDH_HUMAN	netOGlyc-4.0.0.13	CARBOHYD	339	339	0.0232811	.	.
SP_P51649_SSDH_HUMAN	netOGlyc-4.0.0.13	CARBOHYD	343	343	0.0280269	.	.
SP_P51649_SSDH_HUMAN	netOGlyc-4.0.0.13	CARBOHYD	378	378	0.448976	.	.
SP_P51649_SSDH_HUMAN	netOGlyc-4.0.0.13	CARBOHYD	379	379	0.529539	.	.	#POSITIVE
SP_P51649_SSDH_HUMAN	netOGlyc-4.0.0.13	CARBOHYD	401	401	0.473662	.	.
SP_P51649_SSDH_HUMAN	netOGlyc-4.0.0.13	CARBOHYD	405	405	0.175087	.	.
SP_P51649_SSDH_HUMAN	netOGlyc-4.0.0.13	CARBOHYD	408	408	0.328331	.	.
SP_P51649_SSDH_HUMAN	netOGlyc-4.0.0.13	CARBOHYD	423	423	0.0594529	.	.
SP_P51649_SSDH_HUMAN	netOGlyc-4.0.0.13	CARBOHYD	429	429	0.0288408	.	.
SP_P51649_SSDH_HUMAN	netOGlyc-4.0.0.13	CARBOHYD	435	435	0.0161725	.	.
SP_P51649_SSDH_HUMAN	netOGlyc-4.0.0.13	CARBOHYD	439	439	0.11133	.	.
SP_P51649_SSDH_HUMAN	netOGlyc-4.0.0.13	CARBOHYD	451	451	0.022233	.	.
SP_P51649_SSDH_HUMAN	netOGlyc-4.0.0.13	CARBOHYD	472	472	0.036126	.	.
SP_P51649_SSDH_HUMAN	netOGlyc-4.0.0.13	CARBOHYD	498	498	0.0140459	.	.
SP_P51649_SSDH_HUMAN	netOGlyc-4.0.0.13	CARBOHYD	499	499	0.0229568	.	.
SP_P51649_SSDH_HUMAN	netOGlyc-4.0.0.13	CARBOHYD	510	510	0.244507	.	.
SP_P51649_SSDH_HUMAN	netOGlyc-4.0.0.13	CARBOHYD	517	517	0.0412701	.	.
SP_Q15468_STIL_HUMAN	netOGlyc-4.0.0.13	CARBOHYD	14	14	0.582445	.	.	#POSITIVE
SP_Q15468_STIL_HUMAN	netOGlyc-4.0.0.13	CARBOHYD	18	18	0.712714	.	.	#POSITIVE
SP_Q15468_STIL_HUMAN	netOGlyc-4.0.0.13	CARBOHYD	19	19	0.660247	.	.	#POSITIVE
SP_Q15468_STIL_HUMAN	netOGlyc-4.0.0.13	CARBOHYD	29	29	0.172438	.	.
SP_Q15468_STIL_HUMAN	netOGlyc-4.0.0.13	CARBOHYD	37	37	0.0721408	.	.
SP_Q15468_STIL_HUMAN	netOGlyc-4.0.0.13	CARBOHYD	39	39	0.0768699	.	.
SP_Q15468_STIL_HUMAN	netOGlyc-4.0.0.13	CARBOHYD	48	48	0.0242847	.	.
SP_Q15468_STIL_HUMAN	netOGlyc-4.0.0.13	CARBOHYD	58	58	0.05924	.	.
SP_Q15468_STIL_HUMAN	netOGlyc-4.0.0.13	CARBOHYD	61	61	0.0616905	.	.
SP_Q15468_STIL_HUMAN	netOGlyc-4.0.0.13	CARBOHYD	76	76	0.036941	.	.
SP_Q15468_STIL_HUMAN	netOGlyc-4.0.0.13	CARBOHYD	77	77	0.0281468	.	.
SP_Q15468_STIL_HUMAN	netOGlyc-4.0.0.13	CARBOHYD	83	83	0.0201086	.	.
SP_Q15468_STIL_HUMAN	netOGlyc-4.0.0.13	CARBOHYD	85	85	0.00937167	.	.
SP_Q15468_STIL_HUMAN	netOGlyc-4.0.0.13	CARBOHYD	94	94	0.133052	.	.
SP_Q15468_STIL_HUMAN	netOGlyc-4.0.0.13	CARBOHYD	96	96	0.103707	.	.
SP_Q15468_STIL_HUMAN	netOGlyc-4.0.0.13	CARBOHYD	113	113	0.119163	.	.
SP_Q15468_STIL_HUMAN	netOGlyc-4.0.0.13	CARBOHYD	115	115	0.229235	.	.
SP_Q15468_STIL_HUMAN	netOGlyc-4.0.0.13	CARBOHYD	117	117	0.28282	.	.
SP_Q15468_STIL_HUMAN	netOGlyc-4.0.0.13	CARBOHYD	130	130	0.010381	.	.
SP_Q15468_STIL_HUMAN	netOGlyc-4.0.0.13	CARBOHYD	135	135	0.0330841	.	.
SP_Q15468_STIL_HUMAN	netOGlyc-4.0.0.13	CARBOHYD	142	142	0.0233136	.	.
SP_Q15468_STIL_HUMAN	netOGlyc-4.0.0.13	CARBOHYD	147	147	0.0506794	.	.
SP_Q15468_STIL_HUMAN	netOGlyc-4.0.0.13	CARBOHYD	148	148	0.0658728	.	.
SP_Q15468_STIL_HUMAN	netOGlyc-4.0.0.13	CARBOHYD	159	159	0.0127916	.	.
SP_Q15468_STIL_HUMAN	netOGlyc-4.0.0.13	CARBOHYD	162	162	0.0158398	.	.
SP_Q15468_STIL_HUMAN	netOGlyc-4.0.0.13	CARBOHYD	170	170	0.0407769	.	.
SP_Q15468_STIL_HUMAN	netOGlyc-4.0.0.13	CARBOHYD	176	176	0.0507162	.	.
SP_Q15468_STIL_HUMAN	netOGlyc-4.0.0.13	CARBOHYD	177	177	0.0307643	.	.
SP_Q15468_STIL_HUMAN	netOGlyc-4.0.0.13	CARBOHYD	180	180	0.0153635	.	.
SP_Q15468_STIL_HUMAN	netOGlyc-4.0.0.13	CARBOHYD	183	183	1.27E-05	.	.
SP_Q15468_STIL_HUMAN	netOGlyc-4.0.0.13	CARBOHYD	194	194	0.03082	.	.
SP_Q15468_STIL_HUMAN	netOGlyc-4.0.0.13	CARBOHYD	202	202	0.096463	.	.
SP_Q15468_STIL_HUMAN	netOGlyc-4.0.0.13	CARBOHYD	212	212	0.370279	.	.
SP_Q15468_STIL_HUMAN	netOGlyc-4.0.0.13	CARBOHYD	219	219	0.108496	.	.
SP_Q15468_STIL_HUMAN	netOGlyc-4.0.0.13	CARBOHYD	220	220	0.24138	.	.
SP_Q15468_STIL_HUMAN	netOGlyc-4.0.0.13	CARBOHYD	225	225	0.283286	.	.
SP_Q15468_STIL_HUMAN	netOGlyc-4.0.0.13	CARBOHYD	230	230	0.0539851	.	.
SP_Q15468_STIL_HUMAN	netOGlyc-4.0.0.13	CARBOHYD	237	237	0.017741	.	.
SP_Q15468_STIL_HUMAN	netOGlyc-4.0.0.13	CARBOHYD	241	241	0.0189677	.	.
SP_Q15468_STIL_HUMAN	netOGlyc-4.0.0.13	CARBOHYD	250	250	0.0195138	.	.
SP_Q15468_STIL_HUMAN	netOGlyc-4.0.0.13	CARBOHYD	256	256	0.0163329	.	.
SP_Q15468_STIL_HUMAN	netOGlyc-4.0.0.13	CARBOHYD	265	265	0.0148834	.	.
SP_Q15468_STIL_HUMAN	netOGlyc-4.0.0.13	CARBOHYD	268	268	0.0101185	.	.
SP_Q15468_STIL_HUMAN	netOGlyc-4.0.0.13	CARBOHYD	272	272	0.0265333	.	.
SP_Q15468_STIL_HUMAN	netOGlyc-4.0.0.13	CARBOHYD	286	286	0.0690392	.	.
SP_Q15468_STIL_HUMAN	netOGlyc-4.0.0.13	CARBOHYD	287	287	0.0108124	.	.
SP_Q15468_STIL_HUMAN	netOGlyc-4.0.0.13	CARBOHYD	294	294	0.0198274	.	.
SP_Q15468_STIL_HUMAN	netOGlyc-4.0.0.13	CARBOHYD	296	296	0.0199493	.	.
SP_Q15468_STIL_HUMAN	netOGlyc-4.0.0.13	CARBOHYD	305	305	0.0298599	.	.
SP_Q15468_STIL_HUMAN	netOGlyc-4.0.0.13	CARBOHYD	307	307	0.00971818	.	.
SP_Q15468_STIL_HUMAN	netOGlyc-4.0.0.13	CARBOHYD	332	332	0.0732653	.	.
SP_Q15468_STIL_HUMAN	netOGlyc-4.0.0.13	CARBOHYD	333	333	0.286925	.	.
SP_Q15468_STIL_HUMAN	netOGlyc-4.0.0.13	CARBOHYD	336	336	0.127827	.	.
SP_Q15468_STIL_HUMAN	netOGlyc-4.0.0.13	CARBOHYD	356	356	0.42209	.	.
SP_Q15468_STIL_HUMAN	netOGlyc-4.0.0.13	CARBOHYD	359	359	0.75387	.	.	#POSITIVE
SP_Q15468_STIL_HUMAN	netOGlyc-4.0.0.13	CARBOHYD	364	364	0.664599	.	.	#POSITIVE
SP_Q15468_STIL_HUMAN	netOGlyc-4.0.0.13	CARBOHYD	368	368	0.822995	.	.	#POSITIVE
SP_Q15468_STIL_HUMAN	netOGlyc-4.0.0.13	CARBOHYD	371	371	0.863205	.	.	#POSITIVE
SP_Q15468_STIL_HUMAN	netOGlyc-4.0.0.13	CARBOHYD	375	375	0.640469	.	.	#POSITIVE
SP_Q15468_STIL_HUMAN	netOGlyc-4.0.0.13	CARBOHYD	379	379	0.894281	.	.	#POSITIVE
SP_Q15468_STIL_HUMAN	netOGlyc-4.0.0.13	CARBOHYD	380	380	0.845678	.	.	#POSITIVE
SP_Q15468_STIL_HUMAN	netOGlyc-4.0.0.13	CARBOHYD	384	384	0.939779	.	.	#POSITIVE
SP_Q15468_STIL_HUMAN	netOGlyc-4.0.0.13	CARBOHYD	385	385	0.943602	.	.	#POSITIVE
SP_Q15468_STIL_HUMAN	netOGlyc-4.0.0.13	CARBOHYD	395	395	0.711694	.	.	#POSITIVE
SP_Q15468_STIL_HUMAN	netOGlyc-4.0.0.13	CARBOHYD	403	403	0.96363	.	.	#POSITIVE
SP_Q15468_STIL_HUMAN	netOGlyc-4.0.0.13	CARBOHYD	409	409	0.973429	.	.	#POSITIVE
SP_Q15468_STIL_HUMAN	netOGlyc-4.0.0.13	CARBOHYD	414	414	0.847475	.	.	#POSITIVE
SP_Q15468_STIL_HUMAN	netOGlyc-4.0.0.13	CARBOHYD	418	418	0.827198	.	.	#POSITIVE
SP_Q15468_STIL_HUMAN	netOGlyc-4.0.0.13	CARBOHYD	423	423	0.617522	.	.	#POSITIVE
SP_Q15468_STIL_HUMAN	netOGlyc-4.0.0.13	CARBOHYD	428	428	0.590698	.	.	#POSITIVE
SP_Q15468_STIL_HUMAN	netOGlyc-4.0.0.13	CARBOHYD	438	438	0.874473	.	.	#POSITIVE
SP_Q15468_STIL_HUMAN	netOGlyc-4.0.0.13	CARBOHYD	443	443	0.723896	.	.	#POSITIVE
SP_Q15468_STIL_HUMAN	netOGlyc-4.0.0.13	CARBOHYD	475	475	0.788627	.	.	#POSITIVE
SP_Q15468_STIL_HUMAN	netOGlyc-4.0.0.13	CARBOHYD	484	484	0.940158	.	.	#POSITIVE
SP_Q15468_STIL_HUMAN	netOGlyc-4.0.0.13	CARBOHYD	518	518	0.961522	.	.	#POSITIVE
SP_Q15468_STIL_HUMAN	netOGlyc-4.0.0.13	CARBOHYD	521	521	0.963825	.	.	#POSITIVE
SP_Q15468_STIL_HUMAN	netOGlyc-4.0.0.13	CARBOHYD	525	525	0.973405	.	.	#POSITIVE
SP_Q15468_STIL_HUMAN	netOGlyc-4.0.0.13	CARBOHYD	526	526	0.967411	.	.	#POSITIVE
SP_Q15468_STIL_HUMAN	netOGlyc-4.0.0.13	CARBOHYD	531	531	0.95021	.	.	#POSITIVE
SP_Q15468_STIL_HUMAN	netOGlyc-4.0.0.13	CARBOHYD	540	540	0.780578	.	.	#POSITIVE
SP_Q15468_STIL_HUMAN	netOGlyc-4.0.0.13	CARBOHYD	542	542	0.839412	.	.	#POSITIVE
SP_Q15468_STIL_HUMAN	netOGlyc-4.0.0.13	CARBOHYD	556	556	0.914884	.	.	#POSITIVE
SP_Q15468_STIL_HUMAN	netOGlyc-4.0.0.13	CARBOHYD	557	557	0.846473	.	.	#POSITIVE
SP_Q15468_STIL_HUMAN	netOGlyc-4.0.0.13	CARBOHYD	560	560	0.872109	.	.	#POSITIVE
SP_Q15468_STIL_HUMAN	netOGlyc-4.0.0.13	CARBOHYD	563	563	0.939996	.	.	#POSITIVE
SP_Q15468_STIL_HUMAN	netOGlyc-4.0.0.13	CARBOHYD	564	564	0.973635	.	.	#POSITIVE
SP_Q15468_STIL_HUMAN	netOGlyc-4.0.0.13	CARBOHYD	569	569	0.83144	.	.	#POSITIVE
SP_Q15468_STIL_HUMAN	netOGlyc-4.0.0.13	CARBOHYD	577	577	0.862789	.	.	#POSITIVE
SP_Q15468_STIL_HUMAN	netOGlyc-4.0.0.13	CARBOHYD	581	581	0.965777	.	.	#POSITIVE
SP_Q15468_STIL_HUMAN	netOGlyc-4.0.0.13	CARBOHYD	591	591	0.910032	.	.	#POSITIVE
SP_Q15468_STIL_HUMAN	netOGlyc-4.0.0.13	CARBOHYD	596	596	0.640506	.	.	#POSITIVE
SP_Q15468_STIL_HUMAN	netOGlyc-4.0.0.13	CARBOHYD	599	599	0.903587	.	.	#POSITIVE
SP_Q15468_STIL_HUMAN	netOGlyc-4.0.0.13	CARBOHYD	600	600	0.715276	.	.	#POSITIVE
SP_Q15468_STIL_HUMAN	netOGlyc-4.0.0.13	CARBOHYD	610	610	0.712613	.	.	#POSITIVE
SP_Q15468_STIL_HUMAN	netOGlyc-4.0.0.13	CARBOHYD	615	615	0.744338	.	.	#POSITIVE
SP_Q15468_STIL_HUMAN	netOGlyc-4.0.0.13	CARBOHYD	619	619	0.638239	.	.	#POSITIVE
SP_Q15468_STIL_HUMAN	netOGlyc-4.0.0.13	CARBOHYD	625	625	0.754736	.	.	#POSITIVE
SP_Q15468_STIL_HUMAN	netOGlyc-4.0.0.13	CARBOHYD	628	628	0.467609	.	.
SP_Q15468_STIL_HUMAN	netOGlyc-4.0.0.13	CARBOHYD	634	634	0.754293	.	.	#POSITIVE
SP_Q15468_STIL_HUMAN	netOGlyc-4.0.0.13	CARBOHYD	641	641	0.717138	.	.	#POSITIVE
SP_Q15468_STIL_HUMAN	netOGlyc-4.0.0.13	CARBOHYD	646	646	0.847146	.	.	#POSITIVE
SP_Q15468_STIL_HUMAN	netOGlyc-4.0.0.13	CARBOHYD	658	658	0.715768	.	.	#POSITIVE
SP_Q15468_STIL_HUMAN	netOGlyc-4.0.0.13	CARBOHYD	659	659	0.899387	.	.	#POSITIVE
SP_Q15468_STIL_HUMAN	netOGlyc-4.0.0.13	CARBOHYD	660	660	0.843541	.	.	#POSITIVE
SP_Q15468_STIL_HUMAN	netOGlyc-4.0.0.13	CARBOHYD	661	661	0.670946	.	.	#POSITIVE
SP_Q15468_STIL_HUMAN	netOGlyc-4.0.0.13	CARBOHYD	673	673	0.786441	.	.	#POSITIVE
SP_Q15468_STIL_HUMAN	netOGlyc-4.0.0.13	CARBOHYD	675	675	0.863129	.	.	#POSITIVE
SP_Q15468_STIL_HUMAN	netOGlyc-4.0.0.13	CARBOHYD	678	678	0.612025	.	.	#POSITIVE
SP_Q15468_STIL_HUMAN	netOGlyc-4.0.0.13	CARBOHYD	683	683	0.915682	.	.	#POSITIVE
SP_Q15468_STIL_HUMAN	netOGlyc-4.0.0.13	CARBOHYD	690	690	0.866676	.	.	#POSITIVE
SP_Q15468_STIL_HUMAN	netOGlyc-4.0.0.13	CARBOHYD	701	701	0.766908	.	.	#POSITIVE
SP_Q15468_STIL_HUMAN	netOGlyc-4.0.0.13	CARBOHYD	706	706	0.893012	.	.	#POSITIVE
SP_Q15468_STIL_HUMAN	netOGlyc-4.0.0.13	CARBOHYD	709	709	0.79457	.	.	#POSITIVE
SP_Q15468_STIL_HUMAN	netOGlyc-4.0.0.13	CARBOHYD	711	711	0.956317	.	.	#POSITIVE
SP_Q15468_STIL_HUMAN	netOGlyc-4.0.0.13	CARBOHYD	719	719	0.904892	.	.	#POSITIVE
SP_Q15468_STIL_HUMAN	netOGlyc-4.0.0.13	CARBOHYD	727	727	0.581187	.	.	#POSITIVE
SP_Q15468_STIL_HUMAN	netOGlyc-4.0.0.13	CARBOHYD	748	748	0.965009	.	.	#POSITIVE
SP_Q15468_STIL_HUMAN	netOGlyc-4.0.0.13	CARBOHYD	753	753	0.916448	.	.	#POSITIVE
SP_Q15468_STIL_HUMAN	netOGlyc-4.0.0.13	CARBOHYD	756	756	0.922507	.	.	#POSITIVE
SP_Q15468_STIL_HUMAN	netOGlyc-4.0.0.13	CARBOHYD	757	757	0.930931	.	.	#POSITIVE
SP_Q15468_STIL_HUMAN	netOGlyc-4.0.0.13	CARBOHYD	762	762	0.910682	.	.	#POSITIVE
SP_Q15468_STIL_HUMAN	netOGlyc-4.0.0.13	CARBOHYD	773	773	0.833785	.	.	#POSITIVE
SP_Q15468_STIL_HUMAN	netOGlyc-4.0.0.13	CARBOHYD	778	778	0.90049	.	.	#POSITIVE
SP_Q15468_STIL_HUMAN	netOGlyc-4.0.0.13	CARBOHYD	779	779	0.899262	.	.	#POSITIVE
SP_Q15468_STIL_HUMAN	netOGlyc-4.0.0.13	CARBOHYD	789	789	0.956163	.	.	#POSITIVE
SP_Q15468_STIL_HUMAN	netOGlyc-4.0.0.13	CARBOHYD	793	793	0.931245	.	.	#POSITIVE
SP_Q15468_STIL_HUMAN	netOGlyc-4.0.0.13	CARBOHYD	794	794	0.704686	.	.	#POSITIVE
SP_Q15468_STIL_HUMAN	netOGlyc-4.0.0.13	CARBOHYD	797	797	0.877235	.	.	#POSITIVE
SP_Q15468_STIL_HUMAN	netOGlyc-4.0.0.13	CARBOHYD	811	811	0.854934	.	.	#POSITIVE
SP_Q15468_STIL_HUMAN	netOGlyc-4.0.0.13	CARBOHYD	818	818	0.677454	.	.	#POSITIVE
SP_Q15468_STIL_HUMAN	netOGlyc-4.0.0.13	CARBOHYD	821	821	0.873453	.	.	#POSITIVE
SP_Q15468_STIL_HUMAN	netOGlyc-4.0.0.13	CARBOHYD	822	822	0.688185	.	.	#POSITIVE
SP_Q15468_STIL_HUMAN	netOGlyc-4.0.0.13	CARBOHYD	828	828	0.71519	.	.	#POSITIVE
SP_Q15468_STIL_HUMAN	netOGlyc-4.0.0.13	CARBOHYD	836	836	0.904839	.	.	#POSITIVE
SP_Q15468_STIL_HUMAN	netOGlyc-4.0.0.13	CARBOHYD	837	837	0.917601	.	.	#POSITIVE
SP_Q15468_STIL_HUMAN	netOGlyc-4.0.0.13	CARBOHYD	841	841	0.932918	.	.	#POSITIVE
SP_Q15468_STIL_HUMAN	netOGlyc-4.0.0.13	CARBOHYD	843	843	0.849985	.	.	#POSITIVE
SP_Q15468_STIL_HUMAN	netOGlyc-4.0.0.13	CARBOHYD	844	844	0.922191	.	.	#POSITIVE
SP_Q15468_STIL_HUMAN	netOGlyc-4.0.0.13	CARBOHYD	852	852	0.660487	.	.	#POSITIVE
SP_Q15468_STIL_HUMAN	netOGlyc-4.0.0.13	CARBOHYD	856	856	0.778384	.	.	#POSITIVE
SP_Q15468_STIL_HUMAN	netOGlyc-4.0.0.13	CARBOHYD	869	869	0.660207	.	.	#POSITIVE
SP_Q15468_STIL_HUMAN	netOGlyc-4.0.0.13	CARBOHYD	871	871	0.902317	.	.	#POSITIVE
SP_Q15468_STIL_HUMAN	netOGlyc-4.0.0.13	CARBOHYD	873	873	0.724403	.	.	#POSITIVE
SP_Q15468_STIL_HUMAN	netOGlyc-4.0.0.13	CARBOHYD	874	874	0.846207	.	.	#POSITIVE
SP_Q15468_STIL_HUMAN	netOGlyc-4.0.0.13	CARBOHYD	889	889	0.927267	.	.	#POSITIVE
SP_Q15468_STIL_HUMAN	netOGlyc-4.0.0.13	CARBOHYD	895	895	0.928424	.	.	#POSITIVE
SP_Q15468_STIL_HUMAN	netOGlyc-4.0.0.13	CARBOHYD	897	897	0.811545	.	.	#POSITIVE
SP_Q15468_STIL_HUMAN	netOGlyc-4.0.0.13	CARBOHYD	902	902	0.951492	.	.	#POSITIVE
SP_Q15468_STIL_HUMAN	netOGlyc-4.0.0.13	CARBOHYD	905	905	0.979392	.	.	#POSITIVE
SP_Q15468_STIL_HUMAN	netOGlyc-4.0.0.13	CARBOHYD	909	909	0.97854	.	.	#POSITIVE
SP_Q15468_STIL_HUMAN	netOGlyc-4.0.0.13	CARBOHYD	912	912	0.959377	.	.	#POSITIVE
SP_Q15468_STIL_HUMAN	netOGlyc-4.0.0.13	CARBOHYD	914	914	0.790176	.	.	#POSITIVE
SP_Q15468_STIL_HUMAN	netOGlyc-4.0.0.13	CARBOHYD	915	915	0.959118	.	.	#POSITIVE
SP_Q15468_STIL_HUMAN	netOGlyc-4.0.0.13	CARBOHYD	932	932	0.841743	.	.	#POSITIVE
SP_Q15468_STIL_HUMAN	netOGlyc-4.0.0.13	CARBOHYD	951	951	0.797903	.	.	#POSITIVE
SP_Q15468_STIL_HUMAN	netOGlyc-4.0.0.13	CARBOHYD	952	952	0.860665	.	.	#POSITIVE
SP_Q15468_STIL_HUMAN	netOGlyc-4.0.0.13	CARBOHYD	953	953	0.88875	.	.	#POSITIVE
SP_Q15468_STIL_HUMAN	netOGlyc-4.0.0.13	CARBOHYD	956	956	0.886455	.	.	#POSITIVE
SP_Q15468_STIL_HUMAN	netOGlyc-4.0.0.13	CARBOHYD	960	960	0.969802	.	.	#POSITIVE
SP_Q15468_STIL_HUMAN	netOGlyc-4.0.0.13	CARBOHYD	961	961	0.920736	.	.	#POSITIVE
SP_Q15468_STIL_HUMAN	netOGlyc-4.0.0.13	CARBOHYD	967	967	0.864441	.	.	#POSITIVE
SP_Q15468_STIL_HUMAN	netOGlyc-4.0.0.13	CARBOHYD	971	971	0.926144	.	.	#POSITIVE
SP_Q15468_STIL_HUMAN	netOGlyc-4.0.0.13	CARBOHYD	973	973	0.963699	.	.	#POSITIVE
SP_Q15468_STIL_HUMAN	netOGlyc-4.0.0.13	CARBOHYD	979	979	0.917322	.	.	#POSITIVE
SP_Q15468_STIL_HUMAN	netOGlyc-4.0.0.13	CARBOHYD	983	983	0.915308	.	.	#POSITIVE
SP_Q15468_STIL_HUMAN	netOGlyc-4.0.0.13	CARBOHYD	986	986	0.545064	.	.	#POSITIVE
SP_Q15468_STIL_HUMAN	netOGlyc-4.0.0.13	CARBOHYD	998	998	0.33716	.	.
SP_Q15468_STIL_HUMAN	netOGlyc-4.0.0.13	CARBOHYD	1004	1004	0.543426	.	.	#POSITIVE
SP_Q15468_STIL_HUMAN	netOGlyc-4.0.0.13	CARBOHYD	1011	1011	0.206806	.	.
SP_Q15468_STIL_HUMAN	netOGlyc-4.0.0.13	CARBOHYD	1013	1013	0.514213	.	.	#POSITIVE
SP_Q15468_STIL_HUMAN	netOGlyc-4.0.0.13	CARBOHYD	1026	1026	0.0888671	.	.
SP_Q15468_STIL_HUMAN	netOGlyc-4.0.0.13	CARBOHYD	1032	1032	0.0646303	.	.
SP_Q15468_STIL_HUMAN	netOGlyc-4.0.0.13	CARBOHYD	1038	1038	0.0279829	.	.
SP_Q15468_STIL_HUMAN	netOGlyc-4.0.0.13	CARBOHYD	1044	1044	0.0797002	.	.
SP_Q15468_STIL_HUMAN	netOGlyc-4.0.0.13	CARBOHYD	1051	1051	0.0633693	.	.
SP_Q15468_STIL_HUMAN	netOGlyc-4.0.0.13	CARBOHYD	1054	1054	0.209945	.	.
SP_Q15468_STIL_HUMAN	netOGlyc-4.0.0.13	CARBOHYD	1061	1061	0.0508939	.	.
SP_Q15468_STIL_HUMAN	netOGlyc-4.0.0.13	CARBOHYD	1078	1078	0.143232	.	.
SP_Q15468_STIL_HUMAN	netOGlyc-4.0.0.13	CARBOHYD	1081	1081	0.15895	.	.
SP_Q15468_STIL_HUMAN	netOGlyc-4.0.0.13	CARBOHYD	1083	1083	0.405529	.	.
SP_Q15468_STIL_HUMAN	netOGlyc-4.0.0.13	CARBOHYD	1085	1085	0.355584	.	.
SP_Q15468_STIL_HUMAN	netOGlyc-4.0.0.13	CARBOHYD	1094	1094	0.0741678	.	.
SP_Q15468_STIL_HUMAN	netOGlyc-4.0.0.13	CARBOHYD	1100	1100	0.330336	.	.
SP_Q15468_STIL_HUMAN	netOGlyc-4.0.0.13	CARBOHYD	1103	1103	0.324437	.	.
SP_Q15468_STIL_HUMAN	netOGlyc-4.0.0.13	CARBOHYD	1104	1104	0.138432	.	.
SP_Q15468_STIL_HUMAN	netOGlyc-4.0.0.13	CARBOHYD	1108	1108	0.159978	.	.
SP_Q15468_STIL_HUMAN	netOGlyc-4.0.0.13	CARBOHYD	1111	1111	0.271584	.	.
SP_Q15468_STIL_HUMAN	netOGlyc-4.0.0.13	CARBOHYD	1116	1116	0.17918	.	.
SP_Q15468_STIL_HUMAN	netOGlyc-4.0.0.13	CARBOHYD	1119	1119	0.157041	.	.
SP_Q15468_STIL_HUMAN	netOGlyc-4.0.0.13	CARBOHYD	1131	1131	0.219724	.	.
SP_Q15468_STIL_HUMAN	netOGlyc-4.0.0.13	CARBOHYD	1132	1132	0.308569	.	.
SP_Q15468_STIL_HUMAN	netOGlyc-4.0.0.13	CARBOHYD	1135	1135	0.400254	.	.
SP_Q15468_STIL_HUMAN	netOGlyc-4.0.0.13	CARBOHYD	1147	1147	0.579322	.	.	#POSITIVE
SP_Q15468_STIL_HUMAN	netOGlyc-4.0.0.13	CARBOHYD	1149	1149	0.130087	.	.
SP_Q15468_STIL_HUMAN	netOGlyc-4.0.0.13	CARBOHYD	1159	1159	0.523366	.	.	#POSITIVE
SP_Q15468_STIL_HUMAN	netOGlyc-4.0.0.13	CARBOHYD	1171	1171	0.835313	.	.	#POSITIVE
SP_Q15468_STIL_HUMAN	netOGlyc-4.0.0.13	CARBOHYD	1181	1181	0.197518	.	.
SP_Q15468_STIL_HUMAN	netOGlyc-4.0.0.13	CARBOHYD	1185	1185	0.57719	.	.	#POSITIVE
SP_Q15468_STIL_HUMAN	netOGlyc-4.0.0.13	CARBOHYD	1188	1188	0.398238	.	.
SP_Q15468_STIL_HUMAN	netOGlyc-4.0.0.13	CARBOHYD	1192	1192	0.533013	.	.	#POSITIVE
SP_Q15468_STIL_HUMAN	netOGlyc-4.0.0.13	CARBOHYD	1199	1199	0.518567	.	.	#POSITIVE
SP_Q15468_STIL_HUMAN	netOGlyc-4.0.0.13	CARBOHYD	1205	1205	0.596293	.	.	#POSITIVE
SP_Q15468_STIL_HUMAN	netOGlyc-4.0.0.13	CARBOHYD	1212	1212	0.556508	.	.	#POSITIVE
SP_Q15468_STIL_HUMAN	netOGlyc-4.0.0.13	CARBOHYD	1225	1225	0.879985	.	.	#POSITIVE
SP_Q15468_STIL_HUMAN	netOGlyc-4.0.0.13	CARBOHYD	1232	1232	0.641661	.	.	#POSITIVE
SP_Q15468_STIL_HUMAN	netOGlyc-4.0.0.13	CARBOHYD	1238	1238	0.695036	.	.	#POSITIVE
SP_Q15468_STIL_HUMAN	netOGlyc-4.0.0.13	CARBOHYD	1250	1250	0.285992	.	.
SP_Q15468_STIL_HUMAN	netOGlyc-4.0.0.13	CARBOHYD	1255	1255	0.801628	.	.	#POSITIVE
SP_Q15468_STIL_HUMAN	netOGlyc-4.0.0.13	CARBOHYD	1259	1259	0.448037	.	.
SP_Q15468_STIL_HUMAN	netOGlyc-4.0.0.13	CARBOHYD	1261	1261	0.407089	.	.
SP_Q15468_STIL_HUMAN	netOGlyc-4.0.0.13	CARBOHYD	1267	1267	0.623002	.	.	#POSITIVE
SP_Q15468_STIL_HUMAN	netOGlyc-4.0.0.13	CARBOHYD	1270	1270	0.328051	.	.
SP_Q15468_STIL_HUMAN	netOGlyc-4.0.0.13	CARBOHYD	1273	1273	0.119428	.	.
SP_P30872_SSR1_HUMAN	netOGlyc-4.0.0.13	CARBOHYD	6	6	0.639436	.	.	#POSITIVE
SP_P30872_SSR1_HUMAN	netOGlyc-4.0.0.13	CARBOHYD	8	8	0.672169	.	.	#POSITIVE
SP_P30872_SSR1_HUMAN	netOGlyc-4.0.0.13	CARBOHYD	9	9	0.91904	.	.	#POSITIVE
SP_P30872_SSR1_HUMAN	netOGlyc-4.0.0.13	CARBOHYD	11	11	0.847329	.	.	#POSITIVE
SP_P30872_SSR1_HUMAN	netOGlyc-4.0.0.13	CARBOHYD	12	12	0.901522	.	.	#POSITIVE
SP_P30872_SSR1_HUMAN	netOGlyc-4.0.0.13	CARBOHYD	13	13	0.947453	.	.	#POSITIVE
SP_P30872_SSR1_HUMAN	netOGlyc-4.0.0.13	CARBOHYD	15	15	0.93811	.	.	#POSITIVE
SP_P30872_SSR1_HUMAN	netOGlyc-4.0.0.13	CARBOHYD	17	17	0.887647	.	.	#POSITIVE
SP_P30872_SSR1_HUMAN	netOGlyc-4.0.0.13	CARBOHYD	20	20	0.439375	.	.
SP_P30872_SSR1_HUMAN	netOGlyc-4.0.0.13	CARBOHYD	27	27	0.747201	.	.	#POSITIVE
SP_P30872_SSR1_HUMAN	netOGlyc-4.0.0.13	CARBOHYD	46	46	0.680221	.	.	#POSITIVE
SP_P30872_SSR1_HUMAN	netOGlyc-4.0.0.13	CARBOHYD	50	50	0.141505	.	.
SP_P30872_SSR1_HUMAN	netOGlyc-4.0.0.13	CARBOHYD	52	52	0.147862	.	.
SP_P30872_SSR1_HUMAN	netOGlyc-4.0.0.13	CARBOHYD	57	57	0.0367516	.	.
SP_P30872_SSR1_HUMAN	netOGlyc-4.0.0.13	CARBOHYD	62	62	0.0086844	.	.
SP_P30872_SSR1_HUMAN	netOGlyc-4.0.0.13	CARBOHYD	66	66	0.00884798	.	.
SP_P30872_SSR1_HUMAN	netOGlyc-4.0.0.13	CARBOHYD	77	77	0.0139041	.	.
SP_P30872_SSR1_HUMAN	netOGlyc-4.0.0.13	CARBOHYD	91	91	9.57E-06	.	.
SP_P30872_SSR1_HUMAN	netOGlyc-4.0.0.13	CARBOHYD	93	93	0.00427301	.	.
SP_P30872_SSR1_HUMAN	netOGlyc-4.0.0.13	CARBOHYD	110	110	0.00493539	.	.
SP_P30872_SSR1_HUMAN	netOGlyc-4.0.0.13	CARBOHYD	116	116	0.0129126	.	.
SP_P30872_SSR1_HUMAN	netOGlyc-4.0.0.13	CARBOHYD	117	117	0.0526625	.	.
SP_P30872_SSR1_HUMAN	netOGlyc-4.0.0.13	CARBOHYD	118	118	0.0139276	.	.
SP_P30872_SSR1_HUMAN	netOGlyc-4.0.0.13	CARBOHYD	135	135	0.0075562	.	.
SP_P30872_SSR1_HUMAN	netOGlyc-4.0.0.13	CARBOHYD	143	143	9.74E-06	.	.
SP_P30872_SSR1_HUMAN	netOGlyc-4.0.0.13	CARBOHYD	144	144	0.00783175	.	.
SP_P30872_SSR1_HUMAN	netOGlyc-4.0.0.13	CARBOHYD	149	149	4.14E-06	.	.
SP_P30872_SSR1_HUMAN	netOGlyc-4.0.0.13	CARBOHYD	152	152	0.00399847	.	.
SP_P30872_SSR1_HUMAN	netOGlyc-4.0.0.13	CARBOHYD	172	172	0.0507685	.	.
SP_P30872_SSR1_HUMAN	netOGlyc-4.0.0.13	CARBOHYD	185	185	0.00939703	.	.
SP_P30872_SSR1_HUMAN	netOGlyc-4.0.0.13	CARBOHYD	196	196	0.0875613	.	.
SP_P30872_SSR1_HUMAN	netOGlyc-4.0.0.13	CARBOHYD	198	198	0.0470465	.	.
SP_P30872_SSR1_HUMAN	netOGlyc-4.0.0.13	CARBOHYD	202	202	0.163992	.	.
SP_P30872_SSR1_HUMAN	netOGlyc-4.0.0.13	CARBOHYD	205	205	0.0436913	.	.
SP_P30872_SSR1_HUMAN	netOGlyc-4.0.0.13	CARBOHYD	227	227	0.0150277	.	.
SP_P30872_SSR1_HUMAN	netOGlyc-4.0.0.13	CARBOHYD	265	265	0.10256	.	.
SP_P30872_SSR1_HUMAN	netOGlyc-4.0.0.13	CARBOHYD	270	270	0.0476941	.	.
SP_P30872_SSR1_HUMAN	netOGlyc-4.0.0.13	CARBOHYD	303	303	0.0103335	.	.
SP_P30872_SSR1_HUMAN	netOGlyc-4.0.0.13	CARBOHYD	305	305	0.0166888	.	.
SP_P30872_SSR1_HUMAN	netOGlyc-4.0.0.13	CARBOHYD	308	308	0.00511794	.	.
SP_P30872_SSR1_HUMAN	netOGlyc-4.0.0.13	CARBOHYD	316	316	0.00366564	.	.
SP_P30872_SSR1_HUMAN	netOGlyc-4.0.0.13	CARBOHYD	327	327	0.0109196	.	.
SP_P30872_SSR1_HUMAN	netOGlyc-4.0.0.13	CARBOHYD	333	333	0.00414857	.	.
SP_P30872_SSR1_HUMAN	netOGlyc-4.0.0.13	CARBOHYD	341	341	0.0273976	.	.
SP_P30872_SSR1_HUMAN	netOGlyc-4.0.0.13	CARBOHYD	356	356	0.236788	.	.
SP_P30872_SSR1_HUMAN	netOGlyc-4.0.0.13	CARBOHYD	360	360	0.13443	.	.
SP_P30872_SSR1_HUMAN	netOGlyc-4.0.0.13	CARBOHYD	364	364	0.161407	.	.
SP_P30872_SSR1_HUMAN	netOGlyc-4.0.0.13	CARBOHYD	375	375	0.12647	.	.
SP_P30872_SSR1_HUMAN	netOGlyc-4.0.0.13	CARBOHYD	383	383	0.0440344	.	.
SP_P30872_SSR1_HUMAN	netOGlyc-4.0.0.13	CARBOHYD	385	385	0.0371957	.	.
SP_P30872_SSR1_HUMAN	netOGlyc-4.0.0.13	CARBOHYD	386	386	0.0583431	.	.
SP_P30872_SSR1_HUMAN	netOGlyc-4.0.0.13	CARBOHYD	389	389	0.018862	.	.
SP_P30872_SSR1_HUMAN	netOGlyc-4.0.0.13	CARBOHYD	390	390	0.0120819	.	.
SP_Q9H0E3_SP130_HUMAN	netOGlyc-4.0.0.13	CARBOHYD	28	28	0.867383	.	.	#POSITIVE
SP_Q9H0E3_SP130_HUMAN	netOGlyc-4.0.0.13	CARBOHYD	29	29	0.941259	.	.	#POSITIVE
SP_Q9H0E3_SP130_HUMAN	netOGlyc-4.0.0.13	CARBOHYD	39	39	0.95679	.	.	#POSITIVE
SP_Q9H0E3_SP130_HUMAN	netOGlyc-4.0.0.13	CARBOHYD	40	40	0.877779	.	.	#POSITIVE
SP_Q9H0E3_SP130_HUMAN	netOGlyc-4.0.0.13	CARBOHYD	43	43	0.925677	.	.	#POSITIVE
SP_Q9H0E3_SP130_HUMAN	netOGlyc-4.0.0.13	CARBOHYD	47	47	0.941018	.	.	#POSITIVE
SP_Q9H0E3_SP130_HUMAN	netOGlyc-4.0.0.13	CARBOHYD	52	52	0.902505	.	.	#POSITIVE
SP_Q9H0E3_SP130_HUMAN	netOGlyc-4.0.0.13	CARBOHYD	54	54	0.858	.	.	#POSITIVE
SP_Q9H0E3_SP130_HUMAN	netOGlyc-4.0.0.13	CARBOHYD	63	63	0.904019	.	.	#POSITIVE
SP_Q9H0E3_SP130_HUMAN	netOGlyc-4.0.0.13	CARBOHYD	68	68	0.889162	.	.	#POSITIVE
SP_Q9H0E3_SP130_HUMAN	netOGlyc-4.0.0.13	CARBOHYD	72	72	0.86452	.	.	#POSITIVE
SP_Q9H0E3_SP130_HUMAN	netOGlyc-4.0.0.13	CARBOHYD	75	75	0.918909	.	.	#POSITIVE
SP_Q9H0E3_SP130_HUMAN	netOGlyc-4.0.0.13	CARBOHYD	81	81	0.963377	.	.	#POSITIVE
SP_Q9H0E3_SP130_HUMAN	netOGlyc-4.0.0.13	CARBOHYD	82	82	0.952288	.	.	#POSITIVE
SP_Q9H0E3_SP130_HUMAN	netOGlyc-4.0.0.13	CARBOHYD	83	83	0.81438	.	.	#POSITIVE
SP_Q9H0E3_SP130_HUMAN	netOGlyc-4.0.0.13	CARBOHYD	84	84	0.863073	.	.	#POSITIVE
SP_Q9H0E3_SP130_HUMAN	netOGlyc-4.0.0.13	CARBOHYD	85	85	0.966314	.	.	#POSITIVE
SP_Q9H0E3_SP130_HUMAN	netOGlyc-4.0.0.13	CARBOHYD	88	88	0.756303	.	.	#POSITIVE
SP_Q9H0E3_SP130_HUMAN	netOGlyc-4.0.0.13	CARBOHYD	108	108	0.889963	.	.	#POSITIVE
SP_Q9H0E3_SP130_HUMAN	netOGlyc-4.0.0.13	CARBOHYD	109	109	0.953729	.	.	#POSITIVE
SP_Q9H0E3_SP130_HUMAN	netOGlyc-4.0.0.13	CARBOHYD	115	115	0.977274	.	.	#POSITIVE
SP_Q9H0E3_SP130_HUMAN	netOGlyc-4.0.0.13	CARBOHYD	117	117	0.971569	.	.	#POSITIVE
SP_Q9H0E3_SP130_HUMAN	netOGlyc-4.0.0.13	CARBOHYD	122	122	0.993108	.	.	#POSITIVE
SP_Q9H0E3_SP130_HUMAN	netOGlyc-4.0.0.13	CARBOHYD	129	129	0.95599	.	.	#POSITIVE
SP_Q9H0E3_SP130_HUMAN	netOGlyc-4.0.0.13	CARBOHYD	135	135	0.794805	.	.	#POSITIVE
SP_Q9H0E3_SP130_HUMAN	netOGlyc-4.0.0.13	CARBOHYD	137	137	0.845746	.	.	#POSITIVE
SP_Q9H0E3_SP130_HUMAN	netOGlyc-4.0.0.13	CARBOHYD	148	148	0.908644	.	.	#POSITIVE
SP_Q9H0E3_SP130_HUMAN	netOGlyc-4.0.0.13	CARBOHYD	151	151	0.96539	.	.	#POSITIVE
SP_Q9H0E3_SP130_HUMAN	netOGlyc-4.0.0.13	CARBOHYD	160	160	0.956887	.	.	#POSITIVE
SP_Q9H0E3_SP130_HUMAN	netOGlyc-4.0.0.13	CARBOHYD	161	161	0.922921	.	.	#POSITIVE
SP_Q9H0E3_SP130_HUMAN	netOGlyc-4.0.0.13	CARBOHYD	163	163	0.975505	.	.	#POSITIVE
SP_Q9H0E3_SP130_HUMAN	netOGlyc-4.0.0.13	CARBOHYD	173	173	0.775513	.	.	#POSITIVE
SP_Q9H0E3_SP130_HUMAN	netOGlyc-4.0.0.13	CARBOHYD	175	175	0.939405	.	.	#POSITIVE
SP_Q9H0E3_SP130_HUMAN	netOGlyc-4.0.0.13	CARBOHYD	178	178	0.930277	.	.	#POSITIVE
SP_Q9H0E3_SP130_HUMAN	netOGlyc-4.0.0.13	CARBOHYD	179	179	0.897789	.	.	#POSITIVE
SP_Q9H0E3_SP130_HUMAN	netOGlyc-4.0.0.13	CARBOHYD	184	184	0.954481	.	.	#POSITIVE
SP_Q9H0E3_SP130_HUMAN	netOGlyc-4.0.0.13	CARBOHYD	190	190	0.884945	.	.	#POSITIVE
SP_Q9H0E3_SP130_HUMAN	netOGlyc-4.0.0.13	CARBOHYD	192	192	0.836736	.	.	#POSITIVE
SP_Q9H0E3_SP130_HUMAN	netOGlyc-4.0.0.13	CARBOHYD	199	199	0.947783	.	.	#POSITIVE
SP_Q9H0E3_SP130_HUMAN	netOGlyc-4.0.0.13	CARBOHYD	206	206	0.926579	.	.	#POSITIVE
SP_Q9H0E3_SP130_HUMAN	netOGlyc-4.0.0.13	CARBOHYD	207	207	0.84546	.	.	#POSITIVE
SP_Q9H0E3_SP130_HUMAN	netOGlyc-4.0.0.13	CARBOHYD	212	212	0.874715	.	.	#POSITIVE
SP_Q9H0E3_SP130_HUMAN	netOGlyc-4.0.0.13	CARBOHYD	216	216	0.961021	.	.	#POSITIVE
SP_Q9H0E3_SP130_HUMAN	netOGlyc-4.0.0.13	CARBOHYD	228	228	0.953804	.	.	#POSITIVE
SP_Q9H0E3_SP130_HUMAN	netOGlyc-4.0.0.13	CARBOHYD	241	241	0.90798	.	.	#POSITIVE
SP_Q9H0E3_SP130_HUMAN	netOGlyc-4.0.0.13	CARBOHYD	242	242	0.954404	.	.	#POSITIVE
SP_Q9H0E3_SP130_HUMAN	netOGlyc-4.0.0.13	CARBOHYD	243	243	0.966379	.	.	#POSITIVE
SP_Q9H0E3_SP130_HUMAN	netOGlyc-4.0.0.13	CARBOHYD	246	246	0.950422	.	.	#POSITIVE
SP_Q9H0E3_SP130_HUMAN	netOGlyc-4.0.0.13	CARBOHYD	247	247	0.966102	.	.	#POSITIVE
SP_Q9H0E3_SP130_HUMAN	netOGlyc-4.0.0.13	CARBOHYD	252	252	0.960995	.	.	#POSITIVE
SP_Q9H0E3_SP130_HUMAN	netOGlyc-4.0.0.13	CARBOHYD	253	253	0.984192	.	.	#POSITIVE
SP_Q9H0E3_SP130_HUMAN	netOGlyc-4.0.0.13	CARBOHYD	260	260	0.985243	.	.	#POSITIVE
SP_Q9H0E3_SP130_HUMAN	netOGlyc-4.0.0.13	CARBOHYD	275	275	0.940519	.	.	#POSITIVE
SP_Q9H0E3_SP130_HUMAN	netOGlyc-4.0.0.13	CARBOHYD	280	280	0.977054	.	.	#POSITIVE
SP_Q9H0E3_SP130_HUMAN	netOGlyc-4.0.0.13	CARBOHYD	281	281	0.967023	.	.	#POSITIVE
SP_Q9H0E3_SP130_HUMAN	netOGlyc-4.0.0.13	CARBOHYD	282	282	0.968396	.	.	#POSITIVE
SP_Q9H0E3_SP130_HUMAN	netOGlyc-4.0.0.13	CARBOHYD	292	292	0.979646	.	.	#POSITIVE
SP_Q9H0E3_SP130_HUMAN	netOGlyc-4.0.0.13	CARBOHYD	294	294	0.91856	.	.	#POSITIVE
SP_Q9H0E3_SP130_HUMAN	netOGlyc-4.0.0.13	CARBOHYD	296	296	0.976798	.	.	#POSITIVE
SP_Q9H0E3_SP130_HUMAN	netOGlyc-4.0.0.13	CARBOHYD	300	300	0.992338	.	.	#POSITIVE
SP_Q9H0E3_SP130_HUMAN	netOGlyc-4.0.0.13	CARBOHYD	304	304	0.984136	.	.	#POSITIVE
SP_Q9H0E3_SP130_HUMAN	netOGlyc-4.0.0.13	CARBOHYD	305	305	0.976821	.	.	#POSITIVE
SP_Q9H0E3_SP130_HUMAN	netOGlyc-4.0.0.13	CARBOHYD	306	306	0.967708	.	.	#POSITIVE
SP_Q9H0E3_SP130_HUMAN	netOGlyc-4.0.0.13	CARBOHYD	311	311	0.972688	.	.	#POSITIVE
SP_Q9H0E3_SP130_HUMAN	netOGlyc-4.0.0.13	CARBOHYD	313	313	0.9077	.	.	#POSITIVE
SP_Q9H0E3_SP130_HUMAN	netOGlyc-4.0.0.13	CARBOHYD	316	316	0.956522	.	.	#POSITIVE
SP_Q9H0E3_SP130_HUMAN	netOGlyc-4.0.0.13	CARBOHYD	319	319	0.980191	.	.	#POSITIVE
SP_Q9H0E3_SP130_HUMAN	netOGlyc-4.0.0.13	CARBOHYD	321	321	0.887316	.	.	#POSITIVE
SP_Q9H0E3_SP130_HUMAN	netOGlyc-4.0.0.13	CARBOHYD	327	327	0.98156	.	.	#POSITIVE
SP_Q9H0E3_SP130_HUMAN	netOGlyc-4.0.0.13	CARBOHYD	331	331	0.929431	.	.	#POSITIVE
SP_Q9H0E3_SP130_HUMAN	netOGlyc-4.0.0.13	CARBOHYD	338	338	0.977925	.	.	#POSITIVE
SP_Q9H0E3_SP130_HUMAN	netOGlyc-4.0.0.13	CARBOHYD	342	342	0.984224	.	.	#POSITIVE
SP_Q9H0E3_SP130_HUMAN	netOGlyc-4.0.0.13	CARBOHYD	343	343	0.876938	.	.	#POSITIVE
SP_Q9H0E3_SP130_HUMAN	netOGlyc-4.0.0.13	CARBOHYD	346	346	0.969551	.	.	#POSITIVE
SP_Q9H0E3_SP130_HUMAN	netOGlyc-4.0.0.13	CARBOHYD	349	349	0.985995	.	.	#POSITIVE
SP_Q9H0E3_SP130_HUMAN	netOGlyc-4.0.0.13	CARBOHYD	355	355	0.850322	.	.	#POSITIVE
SP_Q9H0E3_SP130_HUMAN	netOGlyc-4.0.0.13	CARBOHYD	362	362	0.940207	.	.	#POSITIVE
SP_Q9H0E3_SP130_HUMAN	netOGlyc-4.0.0.13	CARBOHYD	367	367	0.882147	.	.	#POSITIVE
SP_Q9H0E3_SP130_HUMAN	netOGlyc-4.0.0.13	CARBOHYD	370	370	0.974327	.	.	#POSITIVE
SP_Q9H0E3_SP130_HUMAN	netOGlyc-4.0.0.13	CARBOHYD	371	371	0.985042	.	.	#POSITIVE
SP_Q9H0E3_SP130_HUMAN	netOGlyc-4.0.0.13	CARBOHYD	373	373	0.929013	.	.	#POSITIVE
SP_Q9H0E3_SP130_HUMAN	netOGlyc-4.0.0.13	CARBOHYD	379	379	0.977327	.	.	#POSITIVE
SP_Q9H0E3_SP130_HUMAN	netOGlyc-4.0.0.13	CARBOHYD	386	386	0.962084	.	.	#POSITIVE
SP_Q9H0E3_SP130_HUMAN	netOGlyc-4.0.0.13	CARBOHYD	388	388	0.935149	.	.	#POSITIVE
SP_Q9H0E3_SP130_HUMAN	netOGlyc-4.0.0.13	CARBOHYD	391	391	0.967812	.	.	#POSITIVE
SP_Q9H0E3_SP130_HUMAN	netOGlyc-4.0.0.13	CARBOHYD	393	393	0.98547	.	.	#POSITIVE
SP_Q9H0E3_SP130_HUMAN	netOGlyc-4.0.0.13	CARBOHYD	394	394	0.981814	.	.	#POSITIVE
SP_Q9H0E3_SP130_HUMAN	netOGlyc-4.0.0.13	CARBOHYD	397	397	0.968086	.	.	#POSITIVE
SP_Q9H0E3_SP130_HUMAN	netOGlyc-4.0.0.13	CARBOHYD	399	399	0.957329	.	.	#POSITIVE
SP_Q9H0E3_SP130_HUMAN	netOGlyc-4.0.0.13	CARBOHYD	401	401	0.988967	.	.	#POSITIVE
SP_Q9H0E3_SP130_HUMAN	netOGlyc-4.0.0.13	CARBOHYD	405	405	0.972819	.	.	#POSITIVE
SP_Q9H0E3_SP130_HUMAN	netOGlyc-4.0.0.13	CARBOHYD	406	406	0.975329	.	.	#POSITIVE
SP_Q9H0E3_SP130_HUMAN	netOGlyc-4.0.0.13	CARBOHYD	407	407	0.976255	.	.	#POSITIVE
SP_Q9H0E3_SP130_HUMAN	netOGlyc-4.0.0.13	CARBOHYD	410	410	0.983617	.	.	#POSITIVE
SP_Q9H0E3_SP130_HUMAN	netOGlyc-4.0.0.13	CARBOHYD	412	412	0.980771	.	.	#POSITIVE
SP_Q9H0E3_SP130_HUMAN	netOGlyc-4.0.0.13	CARBOHYD	415	415	0.993308	.	.	#POSITIVE
SP_Q9H0E3_SP130_HUMAN	netOGlyc-4.0.0.13	CARBOHYD	417	417	0.987215	.	.	#POSITIVE
SP_Q9H0E3_SP130_HUMAN	netOGlyc-4.0.0.13	CARBOHYD	418	418	0.98973	.	.	#POSITIVE
SP_Q9H0E3_SP130_HUMAN	netOGlyc-4.0.0.13	CARBOHYD	421	421	0.978726	.	.	#POSITIVE
SP_Q9H0E3_SP130_HUMAN	netOGlyc-4.0.0.13	CARBOHYD	424	424	0.985154	.	.	#POSITIVE
SP_Q9H0E3_SP130_HUMAN	netOGlyc-4.0.0.13	CARBOHYD	425	425	0.964586	.	.	#POSITIVE
SP_Q9H0E3_SP130_HUMAN	netOGlyc-4.0.0.13	CARBOHYD	426	426	0.964983	.	.	#POSITIVE
SP_Q9H0E3_SP130_HUMAN	netOGlyc-4.0.0.13	CARBOHYD	439	439	0.941725	.	.	#POSITIVE
SP_Q9H0E3_SP130_HUMAN	netOGlyc-4.0.0.13	CARBOHYD	441	441	0.960824	.	.	#POSITIVE
SP_Q9H0E3_SP130_HUMAN	netOGlyc-4.0.0.13	CARBOHYD	442	442	0.974547	.	.	#POSITIVE
SP_Q9H0E3_SP130_HUMAN	netOGlyc-4.0.0.13	CARBOHYD	454	454	0.830172	.	.	#POSITIVE
SP_Q9H0E3_SP130_HUMAN	netOGlyc-4.0.0.13	CARBOHYD	455	455	0.884178	.	.	#POSITIVE
SP_Q9H0E3_SP130_HUMAN	netOGlyc-4.0.0.13	CARBOHYD	460	460	0.91612	.	.	#POSITIVE
SP_Q9H0E3_SP130_HUMAN	netOGlyc-4.0.0.13	CARBOHYD	465	465	0.973606	.	.	#POSITIVE
SP_Q9H0E3_SP130_HUMAN	netOGlyc-4.0.0.13	CARBOHYD	473	473	0.955525	.	.	#POSITIVE
SP_Q9H0E3_SP130_HUMAN	netOGlyc-4.0.0.13	CARBOHYD	475	475	0.94144	.	.	#POSITIVE
SP_Q9H0E3_SP130_HUMAN	netOGlyc-4.0.0.13	CARBOHYD	480	480	0.911409	.	.	#POSITIVE
SP_Q9H0E3_SP130_HUMAN	netOGlyc-4.0.0.13	CARBOHYD	491	491	0.909978	.	.	#POSITIVE
SP_Q9H0E3_SP130_HUMAN	netOGlyc-4.0.0.13	CARBOHYD	495	495	0.963873	.	.	#POSITIVE
SP_Q9H0E3_SP130_HUMAN	netOGlyc-4.0.0.13	CARBOHYD	503	503	0.925282	.	.	#POSITIVE
SP_Q9H0E3_SP130_HUMAN	netOGlyc-4.0.0.13	CARBOHYD	505	505	0.938247	.	.	#POSITIVE
SP_Q9H0E3_SP130_HUMAN	netOGlyc-4.0.0.13	CARBOHYD	508	508	0.953603	.	.	#POSITIVE
SP_Q9H0E3_SP130_HUMAN	netOGlyc-4.0.0.13	CARBOHYD	509	509	0.976543	.	.	#POSITIVE
SP_Q9H0E3_SP130_HUMAN	netOGlyc-4.0.0.13	CARBOHYD	510	510	0.967668	.	.	#POSITIVE
SP_Q9H0E3_SP130_HUMAN	netOGlyc-4.0.0.13	CARBOHYD	512	512	0.945044	.	.	#POSITIVE
SP_Q9H0E3_SP130_HUMAN	netOGlyc-4.0.0.13	CARBOHYD	513	513	0.901214	.	.	#POSITIVE
SP_Q9H0E3_SP130_HUMAN	netOGlyc-4.0.0.13	CARBOHYD	520	520	0.967235	.	.	#POSITIVE
SP_Q9H0E3_SP130_HUMAN	netOGlyc-4.0.0.13	CARBOHYD	526	526	0.857671	.	.	#POSITIVE
SP_Q9H0E3_SP130_HUMAN	netOGlyc-4.0.0.13	CARBOHYD	529	529	0.792553	.	.	#POSITIVE
SP_Q9H0E3_SP130_HUMAN	netOGlyc-4.0.0.13	CARBOHYD	532	532	0.95609	.	.	#POSITIVE
SP_Q9H0E3_SP130_HUMAN	netOGlyc-4.0.0.13	CARBOHYD	538	538	0.908834	.	.	#POSITIVE
SP_Q9H0E3_SP130_HUMAN	netOGlyc-4.0.0.13	CARBOHYD	539	539	0.946442	.	.	#POSITIVE
SP_Q9H0E3_SP130_HUMAN	netOGlyc-4.0.0.13	CARBOHYD	549	549	0.891646	.	.	#POSITIVE
SP_Q9H0E3_SP130_HUMAN	netOGlyc-4.0.0.13	CARBOHYD	553	553	0.938693	.	.	#POSITIVE
SP_Q9H0E3_SP130_HUMAN	netOGlyc-4.0.0.13	CARBOHYD	567	567	0.864484	.	.	#POSITIVE
SP_Q9H0E3_SP130_HUMAN	netOGlyc-4.0.0.13	CARBOHYD	568	568	0.890257	.	.	#POSITIVE
SP_Q9H0E3_SP130_HUMAN	netOGlyc-4.0.0.13	CARBOHYD	578	578	0.924411	.	.	#POSITIVE
SP_Q9H0E3_SP130_HUMAN	netOGlyc-4.0.0.13	CARBOHYD	588	588	0.899221	.	.	#POSITIVE
SP_Q9H0E3_SP130_HUMAN	netOGlyc-4.0.0.13	CARBOHYD	593	593	0.940317	.	.	#POSITIVE
SP_Q9H0E3_SP130_HUMAN	netOGlyc-4.0.0.13	CARBOHYD	595	595	0.945528	.	.	#POSITIVE
SP_Q9H0E3_SP130_HUMAN	netOGlyc-4.0.0.13	CARBOHYD	599	599	0.850183	.	.	#POSITIVE
SP_Q9H0E3_SP130_HUMAN	netOGlyc-4.0.0.13	CARBOHYD	609	609	0.959632	.	.	#POSITIVE
SP_Q9H0E3_SP130_HUMAN	netOGlyc-4.0.0.13	CARBOHYD	618	618	0.920384	.	.	#POSITIVE
SP_Q9H0E3_SP130_HUMAN	netOGlyc-4.0.0.13	CARBOHYD	619	619	0.941639	.	.	#POSITIVE
SP_Q9H0E3_SP130_HUMAN	netOGlyc-4.0.0.13	CARBOHYD	628	628	0.812694	.	.	#POSITIVE
SP_Q9H0E3_SP130_HUMAN	netOGlyc-4.0.0.13	CARBOHYD	635	635	0.889916	.	.	#POSITIVE
SP_Q9H0E3_SP130_HUMAN	netOGlyc-4.0.0.13	CARBOHYD	639	639	0.973446	.	.	#POSITIVE
SP_Q9H0E3_SP130_HUMAN	netOGlyc-4.0.0.13	CARBOHYD	645	645	0.972651	.	.	#POSITIVE
SP_Q9H0E3_SP130_HUMAN	netOGlyc-4.0.0.13	CARBOHYD	646	646	0.945703	.	.	#POSITIVE
SP_Q9H0E3_SP130_HUMAN	netOGlyc-4.0.0.13	CARBOHYD	650	650	0.971133	.	.	#POSITIVE
SP_Q9H0E3_SP130_HUMAN	netOGlyc-4.0.0.13	CARBOHYD	652	652	0.968843	.	.	#POSITIVE
SP_Q9H0E3_SP130_HUMAN	netOGlyc-4.0.0.13	CARBOHYD	654	654	0.988111	.	.	#POSITIVE
SP_Q9H0E3_SP130_HUMAN	netOGlyc-4.0.0.13	CARBOHYD	656	656	0.992139	.	.	#POSITIVE
SP_Q9H0E3_SP130_HUMAN	netOGlyc-4.0.0.13	CARBOHYD	657	657	0.984045	.	.	#POSITIVE
SP_Q9H0E3_SP130_HUMAN	netOGlyc-4.0.0.13	CARBOHYD	664	664	0.915091	.	.	#POSITIVE
SP_Q9H0E3_SP130_HUMAN	netOGlyc-4.0.0.13	CARBOHYD	665	665	0.980291	.	.	#POSITIVE
SP_Q9H0E3_SP130_HUMAN	netOGlyc-4.0.0.13	CARBOHYD	669	669	0.9613	.	.	#POSITIVE
SP_Q9H0E3_SP130_HUMAN	netOGlyc-4.0.0.13	CARBOHYD	677	677	0.976817	.	.	#POSITIVE
SP_Q9H0E3_SP130_HUMAN	netOGlyc-4.0.0.13	CARBOHYD	684	684	0.857991	.	.	#POSITIVE
SP_Q9H0E3_SP130_HUMAN	netOGlyc-4.0.0.13	CARBOHYD	689	689	0.967868	.	.	#POSITIVE
SP_Q9H0E3_SP130_HUMAN	netOGlyc-4.0.0.13	CARBOHYD	692	692	0.939504	.	.	#POSITIVE
SP_Q9H0E3_SP130_HUMAN	netOGlyc-4.0.0.13	CARBOHYD	695	695	0.850555	.	.	#POSITIVE
SP_Q9H0E3_SP130_HUMAN	netOGlyc-4.0.0.13	CARBOHYD	697	697	0.951536	.	.	#POSITIVE
SP_Q9H0E3_SP130_HUMAN	netOGlyc-4.0.0.13	CARBOHYD	700	700	0.891769	.	.	#POSITIVE
SP_Q9H0E3_SP130_HUMAN	netOGlyc-4.0.0.13	CARBOHYD	702	702	0.967705	.	.	#POSITIVE
SP_Q9H0E3_SP130_HUMAN	netOGlyc-4.0.0.13	CARBOHYD	710	710	0.935028	.	.	#POSITIVE
SP_Q9H0E3_SP130_HUMAN	netOGlyc-4.0.0.13	CARBOHYD	716	716	0.987911	.	.	#POSITIVE
SP_Q9H0E3_SP130_HUMAN	netOGlyc-4.0.0.13	CARBOHYD	723	723	0.958638	.	.	#POSITIVE
SP_Q9H0E3_SP130_HUMAN	netOGlyc-4.0.0.13	CARBOHYD	726	726	0.934251	.	.	#POSITIVE
SP_Q9H0E3_SP130_HUMAN	netOGlyc-4.0.0.13	CARBOHYD	732	732	0.962291	.	.	#POSITIVE
SP_Q9H0E3_SP130_HUMAN	netOGlyc-4.0.0.13	CARBOHYD	735	735	0.967018	.	.	#POSITIVE
SP_Q9H0E3_SP130_HUMAN	netOGlyc-4.0.0.13	CARBOHYD	742	742	0.963137	.	.	#POSITIVE
SP_Q9H0E3_SP130_HUMAN	netOGlyc-4.0.0.13	CARBOHYD	743	743	0.92577	.	.	#POSITIVE
SP_Q9H0E3_SP130_HUMAN	netOGlyc-4.0.0.13	CARBOHYD	751	751	0.944331	.	.	#POSITIVE
SP_Q9H0E3_SP130_HUMAN	netOGlyc-4.0.0.13	CARBOHYD	755	755	0.947709	.	.	#POSITIVE
SP_Q9H0E3_SP130_HUMAN	netOGlyc-4.0.0.13	CARBOHYD	756	756	0.974078	.	.	#POSITIVE
SP_Q9H0E3_SP130_HUMAN	netOGlyc-4.0.0.13	CARBOHYD	764	764	0.930735	.	.	#POSITIVE
SP_Q9H0E3_SP130_HUMAN	netOGlyc-4.0.0.13	CARBOHYD	766	766	0.908603	.	.	#POSITIVE
SP_Q9H0E3_SP130_HUMAN	netOGlyc-4.0.0.13	CARBOHYD	770	770	0.938034	.	.	#POSITIVE
SP_Q9H0E3_SP130_HUMAN	netOGlyc-4.0.0.13	CARBOHYD	772	772	0.708966	.	.	#POSITIVE
SP_Q9H0E3_SP130_HUMAN	netOGlyc-4.0.0.13	CARBOHYD	773	773	0.929866	.	.	#POSITIVE
SP_Q9H0E3_SP130_HUMAN	netOGlyc-4.0.0.13	CARBOHYD	798	798	0.982956	.	.	#POSITIVE
SP_Q9H0E3_SP130_HUMAN	netOGlyc-4.0.0.13	CARBOHYD	805	805	0.879356	.	.	#POSITIVE
SP_Q9H0E3_SP130_HUMAN	netOGlyc-4.0.0.13	CARBOHYD	807	807	0.897327	.	.	#POSITIVE
SP_Q9H0E3_SP130_HUMAN	netOGlyc-4.0.0.13	CARBOHYD	809	809	0.966343	.	.	#POSITIVE
SP_Q9H0E3_SP130_HUMAN	netOGlyc-4.0.0.13	CARBOHYD	811	811	0.950399	.	.	#POSITIVE
SP_Q9H0E3_SP130_HUMAN	netOGlyc-4.0.0.13	CARBOHYD	820	820	0.896374	.	.	#POSITIVE
SP_Q9H0E3_SP130_HUMAN	netOGlyc-4.0.0.13	CARBOHYD	823	823	0.924237	.	.	#POSITIVE
SP_Q9H0E3_SP130_HUMAN	netOGlyc-4.0.0.13	CARBOHYD	824	824	0.960048	.	.	#POSITIVE
SP_Q9H0E3_SP130_HUMAN	netOGlyc-4.0.0.13	CARBOHYD	831	831	0.981154	.	.	#POSITIVE
SP_Q9H0E3_SP130_HUMAN	netOGlyc-4.0.0.13	CARBOHYD	844	844	0.888118	.	.	#POSITIVE
SP_Q9H0E3_SP130_HUMAN	netOGlyc-4.0.0.13	CARBOHYD	845	845	0.882797	.	.	#POSITIVE
SP_Q9H0E3_SP130_HUMAN	netOGlyc-4.0.0.13	CARBOHYD	853	853	0.918537	.	.	#POSITIVE
SP_Q9H0E3_SP130_HUMAN	netOGlyc-4.0.0.13	CARBOHYD	855	855	0.941685	.	.	#POSITIVE
SP_Q9H0E3_SP130_HUMAN	netOGlyc-4.0.0.13	CARBOHYD	856	856	0.559862	.	.	#POSITIVE
SP_Q9H0E3_SP130_HUMAN	netOGlyc-4.0.0.13	CARBOHYD	861	861	0.907	.	.	#POSITIVE
SP_Q9H0E3_SP130_HUMAN	netOGlyc-4.0.0.13	CARBOHYD	862	862	0.924199	.	.	#POSITIVE
SP_Q9H0E3_SP130_HUMAN	netOGlyc-4.0.0.13	CARBOHYD	865	865	0.939279	.	.	#POSITIVE
SP_Q9H0E3_SP130_HUMAN	netOGlyc-4.0.0.13	CARBOHYD	875	875	0.933572	.	.	#POSITIVE
SP_Q9H0E3_SP130_HUMAN	netOGlyc-4.0.0.13	CARBOHYD	898	898	0.806286	.	.	#POSITIVE
SP_Q9H0E3_SP130_HUMAN	netOGlyc-4.0.0.13	CARBOHYD	918	918	0.775518	.	.	#POSITIVE
SP_Q9H0E3_SP130_HUMAN	netOGlyc-4.0.0.13	CARBOHYD	940	940	0.224375	.	.
SP_Q9H0E3_SP130_HUMAN	netOGlyc-4.0.0.13	CARBOHYD	959	959	0.0290642	.	.
SP_Q9H0E3_SP130_HUMAN	netOGlyc-4.0.0.13	CARBOHYD	970	970	0.0833866	.	.
SP_Q9H0E3_SP130_HUMAN	netOGlyc-4.0.0.13	CARBOHYD	984	984	0.16811	.	.
SP_Q9H0E3_SP130_HUMAN	netOGlyc-4.0.0.13	CARBOHYD	1010	1010	0.0381031	.	.
SP_Q9H0E3_SP130_HUMAN	netOGlyc-4.0.0.13	CARBOHYD	1015	1015	0.0394903	.	.
SP_Q9H0E3_SP130_HUMAN	netOGlyc-4.0.0.13	CARBOHYD	1035	1035	0.473567	.	.
SP_Q9H0E3_SP130_HUMAN	netOGlyc-4.0.0.13	CARBOHYD	1040	1040	0.445489	.	.
SP_Q9BTD1_SHAS3_HUMAN	netOGlyc-4.0.0.13	CARBOHYD	6	6	0.840612	.	.	#POSITIVE
SP_Q9BTD1_SHAS3_HUMAN	netOGlyc-4.0.0.13	CARBOHYD	14	14	0.367954	.	.
SP_Q9BTD1_SHAS3_HUMAN	netOGlyc-4.0.0.13	CARBOHYD	28	28	0.0911518	.	.
SP_Q9BTD1_SHAS3_HUMAN	netOGlyc-4.0.0.13	CARBOHYD	33	33	0.0352232	.	.
SP_Q9BTD1_SHAS3_HUMAN	netOGlyc-4.0.0.13	CARBOHYD	37	37	0.010377	.	.
SP_Q9BTD1_SHAS3_HUMAN	netOGlyc-4.0.0.13	CARBOHYD	48	48	0.00401528	.	.
SP_Q9BTD1_SHAS3_HUMAN	netOGlyc-4.0.0.13	CARBOHYD	54	54	0.0154166	.	.
SP_Q9BTD1_SHAS3_HUMAN	netOGlyc-4.0.0.13	CARBOHYD	64	64	0.0431303	.	.
SP_Q9BTD1_SHAS3_HUMAN	netOGlyc-4.0.0.13	CARBOHYD	66	66	0.0347404	.	.
SP_Q9BTD1_SHAS3_HUMAN	netOGlyc-4.0.0.13	CARBOHYD	78	78	0.102687	.	.
SP_Q9BTD1_SHAS3_HUMAN	netOGlyc-4.0.0.13	CARBOHYD	82	82	0.0815983	.	.
SP_Q9BTD1_SHAS3_HUMAN	netOGlyc-4.0.0.13	CARBOHYD	96	96	0.607249	.	.	#POSITIVE
SP_Q9BTD1_SHAS3_HUMAN	netOGlyc-4.0.0.13	CARBOHYD	104	104	0.905543	.	.	#POSITIVE
SP_Q9BTD1_SHAS3_HUMAN	netOGlyc-4.0.0.13	CARBOHYD	105	105	0.646919	.	.	#POSITIVE
SP_Q9BTD1_SHAS3_HUMAN	netOGlyc-4.0.0.13	CARBOHYD	107	107	0.89044	.	.	#POSITIVE
SP_Q9BTD1_SHAS3_HUMAN	netOGlyc-4.0.0.13	CARBOHYD	115	115	0.518152	.	.	#POSITIVE
SP_Q9BTD1_SHAS3_HUMAN	netOGlyc-4.0.0.13	CARBOHYD	118	118	0.420786	.	.
SP_Q9BTD1_SHAS3_HUMAN	netOGlyc-4.0.0.13	CARBOHYD	119	119	0.518131	.	.	#POSITIVE
SP_Q9BTD1_SHAS3_HUMAN	netOGlyc-4.0.0.13	CARBOHYD	122	122	0.130596	.	.
SP_Q8N9X5_TMM75_HUMAN	netOGlyc-4.0.0.13	CARBOHYD	4	4	0.798626	.	.	#POSITIVE
SP_Q8N9X5_TMM75_HUMAN	netOGlyc-4.0.0.13	CARBOHYD	7	7	0.421992	.	.
SP_Q8N9X5_TMM75_HUMAN	netOGlyc-4.0.0.13	CARBOHYD	29	29	0.032362	.	.
SP_Q8N9X5_TMM75_HUMAN	netOGlyc-4.0.0.13	CARBOHYD	35	35	0.00575822	.	.
SP_Q8N9X5_TMM75_HUMAN	netOGlyc-4.0.0.13	CARBOHYD	47	47	1.20E-05	.	.
SP_Q8N9X5_TMM75_HUMAN	netOGlyc-4.0.0.13	CARBOHYD	53	53	1.57E-05	.	.
SP_Q8N9X5_TMM75_HUMAN	netOGlyc-4.0.0.13	CARBOHYD	63	63	4.37E-07	.	.
SP_Q8N9X5_TMM75_HUMAN	netOGlyc-4.0.0.13	CARBOHYD	70	70	5.86E-06	.	.
SP_Q8N9X5_TMM75_HUMAN	netOGlyc-4.0.0.13	CARBOHYD	72	72	1.96E-06	.	.
SP_Q8N9X5_TMM75_HUMAN	netOGlyc-4.0.0.13	CARBOHYD	75	75	1.72E-06	.	.
SP_Q8N9X5_TMM75_HUMAN	netOGlyc-4.0.0.13	CARBOHYD	82	82	0.00603902	.	.
SP_Q8N9X5_TMM75_HUMAN	netOGlyc-4.0.0.13	CARBOHYD	84	84	0.00973903	.	.
SP_Q8N9X5_TMM75_HUMAN	netOGlyc-4.0.0.13	CARBOHYD	87	87	0.0109981	.	.
SP_Q8N9X5_TMM75_HUMAN	netOGlyc-4.0.0.13	CARBOHYD	89	89	0.00541816	.	.
SP_Q8N9X5_TMM75_HUMAN	netOGlyc-4.0.0.13	CARBOHYD	91	91	0.00996863	.	.
SP_Q8N9X5_TMM75_HUMAN	netOGlyc-4.0.0.13	CARBOHYD	101	101	0.580902	.	.	#POSITIVE
SP_Q8N9X5_TMM75_HUMAN	netOGlyc-4.0.0.13	CARBOHYD	105	105	0.329642	.	.
SP_Q8N9X5_TMM75_HUMAN	netOGlyc-4.0.0.13	CARBOHYD	109	109	0.457527	.	.
SP_Q8N9X5_TMM75_HUMAN	netOGlyc-4.0.0.13	CARBOHYD	113	113	0.734827	.	.	#POSITIVE
SP_Q8N9X5_TMM75_HUMAN	netOGlyc-4.0.0.13	CARBOHYD	116	116	0.83863	.	.	#POSITIVE
SP_Q8N9X5_TMM75_HUMAN	netOGlyc-4.0.0.13	CARBOHYD	123	123	0.532738	.	.	#POSITIVE
SP_Q8N9X5_TMM75_HUMAN	netOGlyc-4.0.0.13	CARBOHYD	130	130	0.565513	.	.	#POSITIVE
SP_Q96NL1_TMM74_HUMAN	netOGlyc-4.0.0.13	CARBOHYD	10	10	0.0682352	.	.
SP_Q96NL1_TMM74_HUMAN	netOGlyc-4.0.0.13	CARBOHYD	22	22	0.0506355	.	.
SP_Q96NL1_TMM74_HUMAN	netOGlyc-4.0.0.13	CARBOHYD	23	23	0.108756	.	.
SP_Q96NL1_TMM74_HUMAN	netOGlyc-4.0.0.13	CARBOHYD	33	33	0.150932	.	.
SP_Q96NL1_TMM74_HUMAN	netOGlyc-4.0.0.13	CARBOHYD	36	36	0.14273	.	.
SP_Q96NL1_TMM74_HUMAN	netOGlyc-4.0.0.13	CARBOHYD	48	48	0.196628	.	.
SP_Q96NL1_TMM74_HUMAN	netOGlyc-4.0.0.13	CARBOHYD	49	49	0.122946	.	.
SP_Q96NL1_TMM74_HUMAN	netOGlyc-4.0.0.13	CARBOHYD	53	53	0.0919782	.	.
SP_Q96NL1_TMM74_HUMAN	netOGlyc-4.0.0.13	CARBOHYD	58	58	0.183668	.	.
SP_Q96NL1_TMM74_HUMAN	netOGlyc-4.0.0.13	CARBOHYD	61	61	0.406676	.	.
SP_Q96NL1_TMM74_HUMAN	netOGlyc-4.0.0.13	CARBOHYD	62	62	0.295388	.	.
SP_Q96NL1_TMM74_HUMAN	netOGlyc-4.0.0.13	CARBOHYD	63	63	0.466514	.	.
SP_Q96NL1_TMM74_HUMAN	netOGlyc-4.0.0.13	CARBOHYD	66	66	0.261384	.	.
SP_Q96NL1_TMM74_HUMAN	netOGlyc-4.0.0.13	CARBOHYD	68	68	0.256839	.	.
SP_Q96NL1_TMM74_HUMAN	netOGlyc-4.0.0.13	CARBOHYD	69	69	0.26305	.	.
SP_Q96NL1_TMM74_HUMAN	netOGlyc-4.0.0.13	CARBOHYD	70	70	0.317266	.	.
SP_Q96NL1_TMM74_HUMAN	netOGlyc-4.0.0.13	CARBOHYD	74	74	0.597948	.	.	#POSITIVE
SP_Q96NL1_TMM74_HUMAN	netOGlyc-4.0.0.13	CARBOHYD	75	75	0.348165	.	.
SP_Q96NL1_TMM74_HUMAN	netOGlyc-4.0.0.13	CARBOHYD	88	88	0.110978	.	.
SP_Q96NL1_TMM74_HUMAN	netOGlyc-4.0.0.13	CARBOHYD	94	94	0.106771	.	.
SP_Q96NL1_TMM74_HUMAN	netOGlyc-4.0.0.13	CARBOHYD	104	104	0.0583049	.	.
SP_Q96NL1_TMM74_HUMAN	netOGlyc-4.0.0.13	CARBOHYD	109	109	0.00889833	.	.
SP_Q96NL1_TMM74_HUMAN	netOGlyc-4.0.0.13	CARBOHYD	110	110	0.0213486	.	.
SP_Q96NL1_TMM74_HUMAN	netOGlyc-4.0.0.13	CARBOHYD	112	112	0.0148258	.	.
SP_Q96NL1_TMM74_HUMAN	netOGlyc-4.0.0.13	CARBOHYD	126	126	0.313425	.	.
SP_Q96NL1_TMM74_HUMAN	netOGlyc-4.0.0.13	CARBOHYD	127	127	0.756609	.	.	#POSITIVE
SP_Q96NL1_TMM74_HUMAN	netOGlyc-4.0.0.13	CARBOHYD	129	129	0.546896	.	.	#POSITIVE
SP_Q96NL1_TMM74_HUMAN	netOGlyc-4.0.0.13	CARBOHYD	148	148	0.0370074	.	.
SP_Q96NL1_TMM74_HUMAN	netOGlyc-4.0.0.13	CARBOHYD	154	154	0.106994	.	.
SP_Q96NL1_TMM74_HUMAN	netOGlyc-4.0.0.13	CARBOHYD	157	157	0.0871482	.	.
SP_Q96NL1_TMM74_HUMAN	netOGlyc-4.0.0.13	CARBOHYD	163	163	0.0377762	.	.
SP_Q96NL1_TMM74_HUMAN	netOGlyc-4.0.0.13	CARBOHYD	164	164	0.0459307	.	.
SP_Q96NL1_TMM74_HUMAN	netOGlyc-4.0.0.13	CARBOHYD	165	165	0.0915004	.	.
SP_Q96NL1_TMM74_HUMAN	netOGlyc-4.0.0.13	CARBOHYD	168	168	0.033801	.	.
SP_Q96NL1_TMM74_HUMAN	netOGlyc-4.0.0.13	CARBOHYD	169	169	0.0483467	.	.
SP_Q96NL1_TMM74_HUMAN	netOGlyc-4.0.0.13	CARBOHYD	170	170	0.0234808	.	.
SP_Q96NL1_TMM74_HUMAN	netOGlyc-4.0.0.13	CARBOHYD	173	173	0.00527681	.	.
SP_Q96NL1_TMM74_HUMAN	netOGlyc-4.0.0.13	CARBOHYD	180	180	0.00330796	.	.
SP_Q96NL1_TMM74_HUMAN	netOGlyc-4.0.0.13	CARBOHYD	187	187	1.90E-05	.	.
SP_Q96NL1_TMM74_HUMAN	netOGlyc-4.0.0.13	CARBOHYD	195	195	0.0443071	.	.
SP_Q96NL1_TMM74_HUMAN	netOGlyc-4.0.0.13	CARBOHYD	203	203	0.226843	.	.
SP_Q96NL1_TMM74_HUMAN	netOGlyc-4.0.0.13	CARBOHYD	208	208	0.149164	.	.
SP_Q96NL1_TMM74_HUMAN	netOGlyc-4.0.0.13	CARBOHYD	221	221	0.272871	.	.
SP_Q96NL1_TMM74_HUMAN	netOGlyc-4.0.0.13	CARBOHYD	240	240	0.00449632	.	.
SP_Q96NL1_TMM74_HUMAN	netOGlyc-4.0.0.13	CARBOHYD	247	247	0.00360186	.	.
SP_Q96NL1_TMM74_HUMAN	netOGlyc-4.0.0.13	CARBOHYD	253	253	0.0193772	.	.
SP_Q96NL1_TMM74_HUMAN	netOGlyc-4.0.0.13	CARBOHYD	267	267	0.0209955	.	.
SP_Q96NL1_TMM74_HUMAN	netOGlyc-4.0.0.13	CARBOHYD	268	268	0.00921435	.	.
SP_Q96NL1_TMM74_HUMAN	netOGlyc-4.0.0.13	CARBOHYD	271	271	0.0112908	.	.
SP_Q96NL1_TMM74_HUMAN	netOGlyc-4.0.0.13	CARBOHYD	277	277	0.0247062	.	.
SP_Q96NL1_TMM74_HUMAN	netOGlyc-4.0.0.13	CARBOHYD	284	284	0.00424005	.	.
SP_Q96NL1_TMM74_HUMAN	netOGlyc-4.0.0.13	CARBOHYD	285	285	0.0109999	.	.
SP_Q96NL1_TMM74_HUMAN	netOGlyc-4.0.0.13	CARBOHYD	286	286	0.0154211	.	.
SP_Q96NL1_TMM74_HUMAN	netOGlyc-4.0.0.13	CARBOHYD	290	290	0.00696248	.	.
SP_Q96NL1_TMM74_HUMAN	netOGlyc-4.0.0.13	CARBOHYD	294	294	0.00545784	.	.
SP_Q96NL1_TMM74_HUMAN	netOGlyc-4.0.0.13	CARBOHYD	305	305	5.96E-06	.	.
SP_Q16181_SEPT7_HUMAN	netOGlyc-4.0.0.13	CARBOHYD	2	2	0.804194	.	.	#POSITIVE
SP_Q16181_SEPT7_HUMAN	netOGlyc-4.0.0.13	CARBOHYD	4	4	0.891671	.	.	#POSITIVE
SP_Q16181_SEPT7_HUMAN	netOGlyc-4.0.0.13	CARBOHYD	7	7	0.915353	.	.	#POSITIVE
SP_Q16181_SEPT7_HUMAN	netOGlyc-4.0.0.13	CARBOHYD	14	14	0.806257	.	.	#POSITIVE
SP_Q16181_SEPT7_HUMAN	netOGlyc-4.0.0.13	CARBOHYD	17	17	0.776235	.	.	#POSITIVE
SP_Q16181_SEPT7_HUMAN	netOGlyc-4.0.0.13	CARBOHYD	18	18	0.859657	.	.	#POSITIVE
SP_Q16181_SEPT7_HUMAN	netOGlyc-4.0.0.13	CARBOHYD	19	19	0.72439	.	.	#POSITIVE
SP_Q16181_SEPT7_HUMAN	netOGlyc-4.0.0.13	CARBOHYD	44	44	0.185144	.	.
SP_Q16181_SEPT7_HUMAN	netOGlyc-4.0.0.13	CARBOHYD	52	52	0.0398239	.	.
SP_Q16181_SEPT7_HUMAN	netOGlyc-4.0.0.13	CARBOHYD	59	59	0.0218884	.	.
SP_Q16181_SEPT7_HUMAN	netOGlyc-4.0.0.13	CARBOHYD	64	64	0.0685439	.	.
SP_Q16181_SEPT7_HUMAN	netOGlyc-4.0.0.13	CARBOHYD	65	65	0.0465127	.	.
SP_Q16181_SEPT7_HUMAN	netOGlyc-4.0.0.13	CARBOHYD	69	69	0.189156	.	.
SP_Q16181_SEPT7_HUMAN	netOGlyc-4.0.0.13	CARBOHYD	73	73	0.212905	.	.
SP_Q16181_SEPT7_HUMAN	netOGlyc-4.0.0.13	CARBOHYD	77	77	0.267811	.	.
SP_Q16181_SEPT7_HUMAN	netOGlyc-4.0.0.13	CARBOHYD	84	84	0.81597	.	.	#POSITIVE
SP_Q16181_SEPT7_HUMAN	netOGlyc-4.0.0.13	CARBOHYD	90	90	0.53135	.	.	#POSITIVE
SP_Q16181_SEPT7_HUMAN	netOGlyc-4.0.0.13	CARBOHYD	96	96	0.120259	.	.
SP_Q16181_SEPT7_HUMAN	netOGlyc-4.0.0.13	CARBOHYD	110	110	0.0248563	.	.
SP_Q16181_SEPT7_HUMAN	netOGlyc-4.0.0.13	CARBOHYD	114	114	0.0488463	.	.
SP_Q16181_SEPT7_HUMAN	netOGlyc-4.0.0.13	CARBOHYD	124	124	0.0178672	.	.
SP_Q16181_SEPT7_HUMAN	netOGlyc-4.0.0.13	CARBOHYD	136	136	0.0211282	.	.
SP_Q16181_SEPT7_HUMAN	netOGlyc-4.0.0.13	CARBOHYD	146	146	0.0851462	.	.
SP_Q16181_SEPT7_HUMAN	netOGlyc-4.0.0.13	CARBOHYD	168	168	0.0395247	.	.
SP_Q16181_SEPT7_HUMAN	netOGlyc-4.0.0.13	CARBOHYD	198	198	0.084167	.	.
SP_Q16181_SEPT7_HUMAN	netOGlyc-4.0.0.13	CARBOHYD	200	200	0.0102442	.	.
SP_Q16181_SEPT7_HUMAN	netOGlyc-4.0.0.13	CARBOHYD	228	228	0.085499	.	.
SP_Q16181_SEPT7_HUMAN	netOGlyc-4.0.0.13	CARBOHYD	251	251	0.0770816	.	.
SP_Q16181_SEPT7_HUMAN	netOGlyc-4.0.0.13	CARBOHYD	253	253	0.0434774	.	.
SP_Q16181_SEPT7_HUMAN	netOGlyc-4.0.0.13	CARBOHYD	283	283	0.0408279	.	.
SP_Q16181_SEPT7_HUMAN	netOGlyc-4.0.0.13	CARBOHYD	292	292	0.12959	.	.
SP_Q16181_SEPT7_HUMAN	netOGlyc-4.0.0.13	CARBOHYD	301	301	0.426305	.	.
SP_Q16181_SEPT7_HUMAN	netOGlyc-4.0.0.13	CARBOHYD	311	311	0.557831	.	.	#POSITIVE
SP_Q16181_SEPT7_HUMAN	netOGlyc-4.0.0.13	CARBOHYD	318	318	0.73533	.	.	#POSITIVE
SP_Q16181_SEPT7_HUMAN	netOGlyc-4.0.0.13	CARBOHYD	332	332	0.616106	.	.	#POSITIVE
SP_Q16181_SEPT7_HUMAN	netOGlyc-4.0.0.13	CARBOHYD	334	334	0.698029	.	.	#POSITIVE
SP_Q16181_SEPT7_HUMAN	netOGlyc-4.0.0.13	CARBOHYD	375	375	0.26693	.	.
SP_Q16181_SEPT7_HUMAN	netOGlyc-4.0.0.13	CARBOHYD	423	423	0.596802	.	.	#POSITIVE
SP_Q16181_SEPT7_HUMAN	netOGlyc-4.0.0.13	CARBOHYD	424	424	0.395731	.	.
SP_Q16181_SEPT7_HUMAN	netOGlyc-4.0.0.13	CARBOHYD	426	426	0.332842	.	.
SP_A6NDV4_TMM8B_HUMAN	netOGlyc-4.0.0.13	CARBOHYD	6	6	0.770143	.	.	#POSITIVE
SP_A6NDV4_TMM8B_HUMAN	netOGlyc-4.0.0.13	CARBOHYD	18	18	0.977906	.	.	#POSITIVE
SP_A6NDV4_TMM8B_HUMAN	netOGlyc-4.0.0.13	CARBOHYD	21	21	0.767293	.	.	#POSITIVE
SP_A6NDV4_TMM8B_HUMAN	netOGlyc-4.0.0.13	CARBOHYD	28	28	0.950368	.	.	#POSITIVE
SP_A6NDV4_TMM8B_HUMAN	netOGlyc-4.0.0.13	CARBOHYD	29	29	0.86932	.	.	#POSITIVE
SP_A6NDV4_TMM8B_HUMAN	netOGlyc-4.0.0.13	CARBOHYD	30	30	0.740427	.	.	#POSITIVE
SP_A6NDV4_TMM8B_HUMAN	netOGlyc-4.0.0.13	CARBOHYD	41	41	0.258063	.	.
SP_A6NDV4_TMM8B_HUMAN	netOGlyc-4.0.0.13	CARBOHYD	48	48	0.016219	.	.
SP_A6NDV4_TMM8B_HUMAN	netOGlyc-4.0.0.13	CARBOHYD	50	50	0.0442131	.	.
SP_A6NDV4_TMM8B_HUMAN	netOGlyc-4.0.0.13	CARBOHYD	60	60	0.0482085	.	.
SP_A6NDV4_TMM8B_HUMAN	netOGlyc-4.0.0.13	CARBOHYD	81	81	0.00660584	.	.
SP_A6NDV4_TMM8B_HUMAN	netOGlyc-4.0.0.13	CARBOHYD	86	86	0.00389378	.	.
SP_A6NDV4_TMM8B_HUMAN	netOGlyc-4.0.0.13	CARBOHYD	94	94	0.0104071	.	.
SP_A6NDV4_TMM8B_HUMAN	netOGlyc-4.0.0.13	CARBOHYD	95	95	0.0282889	.	.
SP_A6NDV4_TMM8B_HUMAN	netOGlyc-4.0.0.13	CARBOHYD	102	102	0.0351504	.	.
SP_A6NDV4_TMM8B_HUMAN	netOGlyc-4.0.0.13	CARBOHYD	108	108	0.0162698	.	.
SP_A6NDV4_TMM8B_HUMAN	netOGlyc-4.0.0.13	CARBOHYD	114	114	0.143523	.	.
SP_A6NDV4_TMM8B_HUMAN	netOGlyc-4.0.0.13	CARBOHYD	121	121	0.146754	.	.
SP_A6NDV4_TMM8B_HUMAN	netOGlyc-4.0.0.13	CARBOHYD	123	123	0.116878	.	.
SP_A6NDV4_TMM8B_HUMAN	netOGlyc-4.0.0.13	CARBOHYD	126	126	0.230949	.	.
SP_A6NDV4_TMM8B_HUMAN	netOGlyc-4.0.0.13	CARBOHYD	133	133	0.10487	.	.
SP_A6NDV4_TMM8B_HUMAN	netOGlyc-4.0.0.13	CARBOHYD	135	135	0.246424	.	.
SP_A6NDV4_TMM8B_HUMAN	netOGlyc-4.0.0.13	CARBOHYD	137	137	0.53016	.	.	#POSITIVE
SP_A6NDV4_TMM8B_HUMAN	netOGlyc-4.0.0.13	CARBOHYD	138	138	0.117706	.	.
SP_A6NDV4_TMM8B_HUMAN	netOGlyc-4.0.0.13	CARBOHYD	150	150	0.0415694	.	.
SP_A6NDV4_TMM8B_HUMAN	netOGlyc-4.0.0.13	CARBOHYD	152	152	0.0317864	.	.
SP_A6NDV4_TMM8B_HUMAN	netOGlyc-4.0.0.13	CARBOHYD	159	159	0.0833722	.	.
SP_A6NDV4_TMM8B_HUMAN	netOGlyc-4.0.0.13	CARBOHYD	174	174	0.184951	.	.
SP_A6NDV4_TMM8B_HUMAN	netOGlyc-4.0.0.13	CARBOHYD	181	181	0.053704	.	.
SP_A6NDV4_TMM8B_HUMAN	netOGlyc-4.0.0.13	CARBOHYD	184	184	0.0611236	.	.
SP_A6NDV4_TMM8B_HUMAN	netOGlyc-4.0.0.13	CARBOHYD	201	201	0.0658506	.	.
SP_A6NDV4_TMM8B_HUMAN	netOGlyc-4.0.0.13	CARBOHYD	221	221	0.0937984	.	.
SP_A6NDV4_TMM8B_HUMAN	netOGlyc-4.0.0.13	CARBOHYD	223	223	0.0247812	.	.
SP_A6NDV4_TMM8B_HUMAN	netOGlyc-4.0.0.13	CARBOHYD	228	228	0.0148186	.	.
SP_A6NDV4_TMM8B_HUMAN	netOGlyc-4.0.0.13	CARBOHYD	235	235	0.0100824	.	.
SP_A6NDV4_TMM8B_HUMAN	netOGlyc-4.0.0.13	CARBOHYD	236	236	0.00440684	.	.
SP_A6NDV4_TMM8B_HUMAN	netOGlyc-4.0.0.13	CARBOHYD	242	242	0.00369057	.	.
SP_A6NDV4_TMM8B_HUMAN	netOGlyc-4.0.0.13	CARBOHYD	256	256	0.00656296	.	.
SP_A6NDV4_TMM8B_HUMAN	netOGlyc-4.0.0.13	CARBOHYD	266	266	0.00462269	.	.
SP_A6NDV4_TMM8B_HUMAN	netOGlyc-4.0.0.13	CARBOHYD	268	268	0.00577668	.	.
SP_A6NDV4_TMM8B_HUMAN	netOGlyc-4.0.0.13	CARBOHYD	272	272	0.0291147	.	.
SP_A6NDV4_TMM8B_HUMAN	netOGlyc-4.0.0.13	CARBOHYD	273	273	0.00656197	.	.
SP_A6NDV4_TMM8B_HUMAN	netOGlyc-4.0.0.13	CARBOHYD	302	302	0.00313998	.	.
SP_A6NDV4_TMM8B_HUMAN	netOGlyc-4.0.0.13	CARBOHYD	305	305	0.00611339	.	.
SP_A6NDV4_TMM8B_HUMAN	netOGlyc-4.0.0.13	CARBOHYD	309	309	0.051252	.	.
SP_A6NDV4_TMM8B_HUMAN	netOGlyc-4.0.0.13	CARBOHYD	333	333	0.00453458	.	.
SP_A6NDV4_TMM8B_HUMAN	netOGlyc-4.0.0.13	CARBOHYD	350	350	0.0166234	.	.
SP_A6NDV4_TMM8B_HUMAN	netOGlyc-4.0.0.13	CARBOHYD	359	359	0.0397886	.	.
SP_A6NDV4_TMM8B_HUMAN	netOGlyc-4.0.0.13	CARBOHYD	362	362	0.0823667	.	.
SP_A6NDV4_TMM8B_HUMAN	netOGlyc-4.0.0.13	CARBOHYD	365	365	0.0934321	.	.
SP_A6NDV4_TMM8B_HUMAN	netOGlyc-4.0.0.13	CARBOHYD	375	375	0.0191234	.	.
SP_A6NDV4_TMM8B_HUMAN	netOGlyc-4.0.0.13	CARBOHYD	387	387	0.0119606	.	.
SP_A6NDV4_TMM8B_HUMAN	netOGlyc-4.0.0.13	CARBOHYD	392	392	0.014574	.	.
SP_A6NDV4_TMM8B_HUMAN	netOGlyc-4.0.0.13	CARBOHYD	402	402	0.00770243	.	.
SP_A6NDV4_TMM8B_HUMAN	netOGlyc-4.0.0.13	CARBOHYD	411	411	4.06E-06	.	.
SP_A6NDV4_TMM8B_HUMAN	netOGlyc-4.0.0.13	CARBOHYD	420	420	0.0383845	.	.
SP_A6NDV4_TMM8B_HUMAN	netOGlyc-4.0.0.13	CARBOHYD	431	431	0.0652564	.	.
SP_A6NDV4_TMM8B_HUMAN	netOGlyc-4.0.0.13	CARBOHYD	437	437	0.30257	.	.
SP_A6NDV4_TMM8B_HUMAN	netOGlyc-4.0.0.13	CARBOHYD	465	465	0.00607114	.	.
SP_A6NDV4_TMM8B_HUMAN	netOGlyc-4.0.0.13	CARBOHYD	467	467	0.00658108	.	.
SP_A6NDV4_TMM8B_HUMAN	netOGlyc-4.0.0.13	CARBOHYD	468	468	0.00546821	.	.
SP_A6NDV4_TMM8B_HUMAN	netOGlyc-4.0.0.13	CARBOHYD	472	472	1.27E-05	.	.
SP_Q9BRG2_SH23A_HUMAN	netOGlyc-4.0.0.13	CARBOHYD	21	21	0.0697728	.	.
SP_Q9BRG2_SH23A_HUMAN	netOGlyc-4.0.0.13	CARBOHYD	40	40	0.0802151	.	.
SP_Q9BRG2_SH23A_HUMAN	netOGlyc-4.0.0.13	CARBOHYD	42	42	0.0360883	.	.
SP_Q9BRG2_SH23A_HUMAN	netOGlyc-4.0.0.13	CARBOHYD	50	50	0.0190104	.	.
SP_Q9BRG2_SH23A_HUMAN	netOGlyc-4.0.0.13	CARBOHYD	56	56	0.0269618	.	.
SP_Q9BRG2_SH23A_HUMAN	netOGlyc-4.0.0.13	CARBOHYD	75	75	0.164878	.	.
SP_Q9BRG2_SH23A_HUMAN	netOGlyc-4.0.0.13	CARBOHYD	87	87	0.156105	.	.
SP_Q9BRG2_SH23A_HUMAN	netOGlyc-4.0.0.13	CARBOHYD	94	94	0.111516	.	.
SP_Q9BRG2_SH23A_HUMAN	netOGlyc-4.0.0.13	CARBOHYD	97	97	0.371613	.	.
SP_Q9BRG2_SH23A_HUMAN	netOGlyc-4.0.0.13	CARBOHYD	103	103	0.43937	.	.
SP_Q9BRG2_SH23A_HUMAN	netOGlyc-4.0.0.13	CARBOHYD	106	106	0.374719	.	.
SP_Q9BRG2_SH23A_HUMAN	netOGlyc-4.0.0.13	CARBOHYD	111	111	0.68638	.	.	#POSITIVE
SP_Q9BRG2_SH23A_HUMAN	netOGlyc-4.0.0.13	CARBOHYD	115	115	0.751677	.	.	#POSITIVE
SP_Q9BRG2_SH23A_HUMAN	netOGlyc-4.0.0.13	CARBOHYD	123	123	0.678794	.	.	#POSITIVE
SP_Q9BRG2_SH23A_HUMAN	netOGlyc-4.0.0.13	CARBOHYD	125	125	0.607826	.	.	#POSITIVE
SP_Q9BRG2_SH23A_HUMAN	netOGlyc-4.0.0.13	CARBOHYD	128	128	0.618572	.	.	#POSITIVE
SP_Q9BRG2_SH23A_HUMAN	netOGlyc-4.0.0.13	CARBOHYD	145	145	0.93595	.	.	#POSITIVE
SP_Q9BRG2_SH23A_HUMAN	netOGlyc-4.0.0.13	CARBOHYD	147	147	0.867042	.	.	#POSITIVE
SP_Q9BRG2_SH23A_HUMAN	netOGlyc-4.0.0.13	CARBOHYD	158	158	0.844766	.	.	#POSITIVE
SP_Q9BRG2_SH23A_HUMAN	netOGlyc-4.0.0.13	CARBOHYD	168	168	0.937394	.	.	#POSITIVE
SP_Q9BRG2_SH23A_HUMAN	netOGlyc-4.0.0.13	CARBOHYD	169	169	0.957735	.	.	#POSITIVE
SP_Q9BRG2_SH23A_HUMAN	netOGlyc-4.0.0.13	CARBOHYD	173	173	0.930866	.	.	#POSITIVE
SP_Q9BRG2_SH23A_HUMAN	netOGlyc-4.0.0.13	CARBOHYD	178	178	0.902041	.	.	#POSITIVE
SP_Q9BRG2_SH23A_HUMAN	netOGlyc-4.0.0.13	CARBOHYD	179	179	0.983191	.	.	#POSITIVE
SP_Q9BRG2_SH23A_HUMAN	netOGlyc-4.0.0.13	CARBOHYD	180	180	0.860474	.	.	#POSITIVE
SP_Q9BRG2_SH23A_HUMAN	netOGlyc-4.0.0.13	CARBOHYD	193	193	0.730502	.	.	#POSITIVE
SP_Q9BRG2_SH23A_HUMAN	netOGlyc-4.0.0.13	CARBOHYD	197	197	0.934948	.	.	#POSITIVE
SP_Q9BRG2_SH23A_HUMAN	netOGlyc-4.0.0.13	CARBOHYD	201	201	0.888764	.	.	#POSITIVE
SP_Q9BRG2_SH23A_HUMAN	netOGlyc-4.0.0.13	CARBOHYD	211	211	0.965454	.	.	#POSITIVE
SP_Q9BRG2_SH23A_HUMAN	netOGlyc-4.0.0.13	CARBOHYD	216	216	0.926051	.	.	#POSITIVE
SP_Q9BRG2_SH23A_HUMAN	netOGlyc-4.0.0.13	CARBOHYD	218	218	0.934399	.	.	#POSITIVE
SP_Q9BRG2_SH23A_HUMAN	netOGlyc-4.0.0.13	CARBOHYD	225	225	0.943424	.	.	#POSITIVE
SP_Q9BRG2_SH23A_HUMAN	netOGlyc-4.0.0.13	CARBOHYD	230	230	0.373121	.	.
SP_Q9BRG2_SH23A_HUMAN	netOGlyc-4.0.0.13	CARBOHYD	240	240	0.864745	.	.	#POSITIVE
SP_Q9BRG2_SH23A_HUMAN	netOGlyc-4.0.0.13	CARBOHYD	244	244	0.884135	.	.	#POSITIVE
SP_Q9BRG2_SH23A_HUMAN	netOGlyc-4.0.0.13	CARBOHYD	245	245	0.886951	.	.	#POSITIVE
SP_Q9BRG2_SH23A_HUMAN	netOGlyc-4.0.0.13	CARBOHYD	247	247	0.932161	.	.	#POSITIVE
SP_Q9BRG2_SH23A_HUMAN	netOGlyc-4.0.0.13	CARBOHYD	249	249	0.901372	.	.	#POSITIVE
SP_Q9BRG2_SH23A_HUMAN	netOGlyc-4.0.0.13	CARBOHYD	272	272	0.137102	.	.
SP_Q9BRG2_SH23A_HUMAN	netOGlyc-4.0.0.13	CARBOHYD	279	279	0.346755	.	.
SP_Q9BRG2_SH23A_HUMAN	netOGlyc-4.0.0.13	CARBOHYD	287	287	0.20589	.	.
SP_Q9BRG2_SH23A_HUMAN	netOGlyc-4.0.0.13	CARBOHYD	304	304	0.458512	.	.
SP_Q9BRG2_SH23A_HUMAN	netOGlyc-4.0.0.13	CARBOHYD	316	316	0.322071	.	.
SP_Q9BRG2_SH23A_HUMAN	netOGlyc-4.0.0.13	CARBOHYD	317	317	0.129673	.	.
SP_Q9BRG2_SH23A_HUMAN	netOGlyc-4.0.0.13	CARBOHYD	329	329	0.15168	.	.
SP_Q9BRG2_SH23A_HUMAN	netOGlyc-4.0.0.13	CARBOHYD	335	335	0.476353	.	.
SP_Q9BRG2_SH23A_HUMAN	netOGlyc-4.0.0.13	CARBOHYD	345	345	0.773174	.	.	#POSITIVE
SP_Q9BRG2_SH23A_HUMAN	netOGlyc-4.0.0.13	CARBOHYD	346	346	0.318858	.	.
SP_Q9BRG2_SH23A_HUMAN	netOGlyc-4.0.0.13	CARBOHYD	352	352	0.242446	.	.
SP_Q9BRG2_SH23A_HUMAN	netOGlyc-4.0.0.13	CARBOHYD	369	369	0.0869122	.	.
SP_Q9BRG2_SH23A_HUMAN	netOGlyc-4.0.0.13	CARBOHYD	382	382	0.0509565	.	.
SP_Q9BRG2_SH23A_HUMAN	netOGlyc-4.0.0.13	CARBOHYD	426	426	0.229961	.	.
SP_Q9BRG2_SH23A_HUMAN	netOGlyc-4.0.0.13	CARBOHYD	431	431	0.329071	.	.
SP_Q9BRG2_SH23A_HUMAN	netOGlyc-4.0.0.13	CARBOHYD	438	438	0.360294	.	.
SP_Q9BRG2_SH23A_HUMAN	netOGlyc-4.0.0.13	CARBOHYD	440	440	0.55612	.	.	#POSITIVE
SP_Q9BRG2_SH23A_HUMAN	netOGlyc-4.0.0.13	CARBOHYD	493	493	0.0470728	.	.
SP_Q9BRG2_SH23A_HUMAN	netOGlyc-4.0.0.13	CARBOHYD	500	500	0.171301	.	.
SP_Q9BRG2_SH23A_HUMAN	netOGlyc-4.0.0.13	CARBOHYD	536	536	0.336331	.	.
SP_Q9BRG2_SH23A_HUMAN	netOGlyc-4.0.0.13	CARBOHYD	537	537	0.163903	.	.
SP_Q9BRG2_SH23A_HUMAN	netOGlyc-4.0.0.13	CARBOHYD	547	547	0.483272	.	.
SP_Q9BRG2_SH23A_HUMAN	netOGlyc-4.0.0.13	CARBOHYD	569	569	0.0354383	.	.
SP_Q15532_SSXT_HUMAN	netOGlyc-4.0.0.13	CARBOHYD	2	2	0.558111	.	.	#POSITIVE
SP_Q15532_SSXT_HUMAN	netOGlyc-4.0.0.13	CARBOHYD	17	17	0.184122	.	.
SP_Q15532_SSXT_HUMAN	netOGlyc-4.0.0.13	CARBOHYD	38	38	0.0112111	.	.
SP_Q15532_SSXT_HUMAN	netOGlyc-4.0.0.13	CARBOHYD	44	44	0.0189717	.	.
SP_Q15532_SSXT_HUMAN	netOGlyc-4.0.0.13	CARBOHYD	45	45	0.0232935	.	.
SP_Q15532_SSXT_HUMAN	netOGlyc-4.0.0.13	CARBOHYD	48	48	0.0489412	.	.
SP_Q15532_SSXT_HUMAN	netOGlyc-4.0.0.13	CARBOHYD	56	56	0.0167854	.	.
SP_Q15532_SSXT_HUMAN	netOGlyc-4.0.0.13	CARBOHYD	63	63	0.0260086	.	.
SP_Q15532_SSXT_HUMAN	netOGlyc-4.0.0.13	CARBOHYD	67	67	0.0578772	.	.
SP_Q15532_SSXT_HUMAN	netOGlyc-4.0.0.13	CARBOHYD	73	73	0.551267	.	.	#POSITIVE
SP_Q15532_SSXT_HUMAN	netOGlyc-4.0.0.13	CARBOHYD	80	80	0.271058	.	.
SP_Q15532_SSXT_HUMAN	netOGlyc-4.0.0.13	CARBOHYD	93	93	0.5	.	.	#POSITIVE
SP_Q15532_SSXT_HUMAN	netOGlyc-4.0.0.13	CARBOHYD	101	101	0.286821	.	.
SP_Q15532_SSXT_HUMAN	netOGlyc-4.0.0.13	CARBOHYD	106	106	0.353419	.	.
SP_Q15532_SSXT_HUMAN	netOGlyc-4.0.0.13	CARBOHYD	146	146	0.0749859	.	.
SP_Q15532_SSXT_HUMAN	netOGlyc-4.0.0.13	CARBOHYD	148	148	0.0723135	.	.
SP_Q15532_SSXT_HUMAN	netOGlyc-4.0.0.13	CARBOHYD	149	149	0.143847	.	.
SP_Q15532_SSXT_HUMAN	netOGlyc-4.0.0.13	CARBOHYD	154	154	0.167298	.	.
SP_Q15532_SSXT_HUMAN	netOGlyc-4.0.0.13	CARBOHYD	155	155	0.180978	.	.
SP_Q15532_SSXT_HUMAN	netOGlyc-4.0.0.13	CARBOHYD	156	156	0.20733	.	.
SP_Q15532_SSXT_HUMAN	netOGlyc-4.0.0.13	CARBOHYD	159	159	0.111845	.	.
SP_Q15532_SSXT_HUMAN	netOGlyc-4.0.0.13	CARBOHYD	166	166	0.0619729	.	.
SP_Q15532_SSXT_HUMAN	netOGlyc-4.0.0.13	CARBOHYD	169	169	0.185689	.	.
SP_Q15532_SSXT_HUMAN	netOGlyc-4.0.0.13	CARBOHYD	170	170	0.277355	.	.
SP_Q15532_SSXT_HUMAN	netOGlyc-4.0.0.13	CARBOHYD	172	172	0.103505	.	.
SP_Q15532_SSXT_HUMAN	netOGlyc-4.0.0.13	CARBOHYD	180	180	0.156043	.	.
SP_Q15532_SSXT_HUMAN	netOGlyc-4.0.0.13	CARBOHYD	182	182	0.151775	.	.
SP_Q15532_SSXT_HUMAN	netOGlyc-4.0.0.13	CARBOHYD	197	197	0.0947312	.	.
SP_Q15532_SSXT_HUMAN	netOGlyc-4.0.0.13	CARBOHYD	212	212	0.183745	.	.
SP_Q15532_SSXT_HUMAN	netOGlyc-4.0.0.13	CARBOHYD	265	265	0.105588	.	.
SP_Q15532_SSXT_HUMAN	netOGlyc-4.0.0.13	CARBOHYD	276	276	0.0544129	.	.
SP_Q15532_SSXT_HUMAN	netOGlyc-4.0.0.13	CARBOHYD	304	304	0.0812749	.	.
SP_Q15532_SSXT_HUMAN	netOGlyc-4.0.0.13	CARBOHYD	317	317	0.0298839	.	.
SP_Q15532_SSXT_HUMAN	netOGlyc-4.0.0.13	CARBOHYD	318	318	0.0260907	.	.
SP_Q15532_SSXT_HUMAN	netOGlyc-4.0.0.13	CARBOHYD	327	327	0.0338979	.	.
SP_Q15532_SSXT_HUMAN	netOGlyc-4.0.0.13	CARBOHYD	368	368	0.284951	.	.
SP_Q15532_SSXT_HUMAN	netOGlyc-4.0.0.13	CARBOHYD	393	393	0.25469	.	.
SP_Q8TE77_SSH3_HUMAN	netOGlyc-4.0.0.13	CARBOHYD	5	5	0.721817	.	.	#POSITIVE
SP_Q8TE77_SSH3_HUMAN	netOGlyc-4.0.0.13	CARBOHYD	7	7	0.915639	.	.	#POSITIVE
SP_Q8TE77_SSH3_HUMAN	netOGlyc-4.0.0.13	CARBOHYD	9	9	0.889087	.	.	#POSITIVE
SP_Q8TE77_SSH3_HUMAN	netOGlyc-4.0.0.13	CARBOHYD	13	13	0.914707	.	.	#POSITIVE
SP_Q8TE77_SSH3_HUMAN	netOGlyc-4.0.0.13	CARBOHYD	16	16	0.845851	.	.	#POSITIVE
SP_Q8TE77_SSH3_HUMAN	netOGlyc-4.0.0.13	CARBOHYD	17	17	0.850509	.	.	#POSITIVE
SP_Q8TE77_SSH3_HUMAN	netOGlyc-4.0.0.13	CARBOHYD	30	30	0.381353	.	.
SP_Q8TE77_SSH3_HUMAN	netOGlyc-4.0.0.13	CARBOHYD	37	37	0.239229	.	.
SP_Q8TE77_SSH3_HUMAN	netOGlyc-4.0.0.13	CARBOHYD	61	61	0.707585	.	.	#POSITIVE
SP_Q8TE77_SSH3_HUMAN	netOGlyc-4.0.0.13	CARBOHYD	62	62	0.917033	.	.	#POSITIVE
SP_Q8TE77_SSH3_HUMAN	netOGlyc-4.0.0.13	CARBOHYD	65	65	0.872887	.	.	#POSITIVE
SP_Q8TE77_SSH3_HUMAN	netOGlyc-4.0.0.13	CARBOHYD	70	70	0.863858	.	.	#POSITIVE
SP_Q8TE77_SSH3_HUMAN	netOGlyc-4.0.0.13	CARBOHYD	79	79	0.692871	.	.	#POSITIVE
SP_Q8TE77_SSH3_HUMAN	netOGlyc-4.0.0.13	CARBOHYD	85	85	0.62528	.	.	#POSITIVE
SP_Q8TE77_SSH3_HUMAN	netOGlyc-4.0.0.13	CARBOHYD	87	87	0.711151	.	.	#POSITIVE
SP_Q8TE77_SSH3_HUMAN	netOGlyc-4.0.0.13	CARBOHYD	132	132	0.134957	.	.
SP_Q8TE77_SSH3_HUMAN	netOGlyc-4.0.0.13	CARBOHYD	133	133	0.0744367	.	.
SP_Q8TE77_SSH3_HUMAN	netOGlyc-4.0.0.13	CARBOHYD	140	140	0.0558252	.	.
SP_Q8TE77_SSH3_HUMAN	netOGlyc-4.0.0.13	CARBOHYD	144	144	0.0295186	.	.
SP_Q8TE77_SSH3_HUMAN	netOGlyc-4.0.0.13	CARBOHYD	154	154	0.0538854	.	.
SP_Q8TE77_SSH3_HUMAN	netOGlyc-4.0.0.13	CARBOHYD	155	155	0.0286576	.	.
SP_Q8TE77_SSH3_HUMAN	netOGlyc-4.0.0.13	CARBOHYD	156	156	0.0108234	.	.
SP_Q8TE77_SSH3_HUMAN	netOGlyc-4.0.0.13	CARBOHYD	158	158	0.00888069	.	.
SP_Q8TE77_SSH3_HUMAN	netOGlyc-4.0.0.13	CARBOHYD	160	160	0.0193875	.	.
SP_Q8TE77_SSH3_HUMAN	netOGlyc-4.0.0.13	CARBOHYD	169	169	0.00980124	.	.
SP_Q8TE77_SSH3_HUMAN	netOGlyc-4.0.0.13	CARBOHYD	171	171	0.00402992	.	.
SP_Q8TE77_SSH3_HUMAN	netOGlyc-4.0.0.13	CARBOHYD	182	182	0.0394221	.	.
SP_Q8TE77_SSH3_HUMAN	netOGlyc-4.0.0.13	CARBOHYD	184	184	0.0374166	.	.
SP_Q8TE77_SSH3_HUMAN	netOGlyc-4.0.0.13	CARBOHYD	185	185	0.118069	.	.
SP_Q8TE77_SSH3_HUMAN	netOGlyc-4.0.0.13	CARBOHYD	189	189	0.0422139	.	.
SP_Q8TE77_SSH3_HUMAN	netOGlyc-4.0.0.13	CARBOHYD	196	196	0.0512564	.	.
SP_Q8TE77_SSH3_HUMAN	netOGlyc-4.0.0.13	CARBOHYD	199	199	0.048839	.	.
SP_Q8TE77_SSH3_HUMAN	netOGlyc-4.0.0.13	CARBOHYD	203	203	0.0849165	.	.
SP_Q8TE77_SSH3_HUMAN	netOGlyc-4.0.0.13	CARBOHYD	217	217	0.0310142	.	.
SP_Q8TE77_SSH3_HUMAN	netOGlyc-4.0.0.13	CARBOHYD	224	224	0.235554	.	.
SP_Q8TE77_SSH3_HUMAN	netOGlyc-4.0.0.13	CARBOHYD	227	227	0.177297	.	.
SP_Q8TE77_SSH3_HUMAN	netOGlyc-4.0.0.13	CARBOHYD	230	230	0.665567	.	.	#POSITIVE
SP_Q8TE77_SSH3_HUMAN	netOGlyc-4.0.0.13	CARBOHYD	238	238	0.12931	.	.
SP_Q8TE77_SSH3_HUMAN	netOGlyc-4.0.0.13	CARBOHYD	241	241	0.0854629	.	.
SP_Q8TE77_SSH3_HUMAN	netOGlyc-4.0.0.13	CARBOHYD	247	247	0.166628	.	.
SP_Q8TE77_SSH3_HUMAN	netOGlyc-4.0.0.13	CARBOHYD	254	254	0.60962	.	.	#POSITIVE
SP_Q8TE77_SSH3_HUMAN	netOGlyc-4.0.0.13	CARBOHYD	259	259	0.745823	.	.	#POSITIVE
SP_Q8TE77_SSH3_HUMAN	netOGlyc-4.0.0.13	CARBOHYD	265	265	0.231647	.	.
SP_Q8TE77_SSH3_HUMAN	netOGlyc-4.0.0.13	CARBOHYD	266	266	0.370508	.	.
SP_Q8TE77_SSH3_HUMAN	netOGlyc-4.0.0.13	CARBOHYD	286	286	0.284709	.	.
SP_Q8TE77_SSH3_HUMAN	netOGlyc-4.0.0.13	CARBOHYD	290	290	0.144876	.	.
SP_Q8TE77_SSH3_HUMAN	netOGlyc-4.0.0.13	CARBOHYD	292	292	0.178157	.	.
SP_Q8TE77_SSH3_HUMAN	netOGlyc-4.0.0.13	CARBOHYD	293	293	0.301462	.	.
SP_Q8TE77_SSH3_HUMAN	netOGlyc-4.0.0.13	CARBOHYD	330	330	0.125117	.	.
SP_Q8TE77_SSH3_HUMAN	netOGlyc-4.0.0.13	CARBOHYD	340	340	0.0446628	.	.
SP_Q8TE77_SSH3_HUMAN	netOGlyc-4.0.0.13	CARBOHYD	356	356	0.188237	.	.
SP_Q8TE77_SSH3_HUMAN	netOGlyc-4.0.0.13	CARBOHYD	374	374	0.0710801	.	.
SP_Q8TE77_SSH3_HUMAN	netOGlyc-4.0.0.13	CARBOHYD	385	385	0.0194003	.	.
SP_Q8TE77_SSH3_HUMAN	netOGlyc-4.0.0.13	CARBOHYD	395	395	0.192215	.	.
SP_Q8TE77_SSH3_HUMAN	netOGlyc-4.0.0.13	CARBOHYD	407	407	0.0236539	.	.
SP_Q8TE77_SSH3_HUMAN	netOGlyc-4.0.0.13	CARBOHYD	418	418	0.090283	.	.
SP_Q8TE77_SSH3_HUMAN	netOGlyc-4.0.0.13	CARBOHYD	420	420	0.0787445	.	.
SP_Q8TE77_SSH3_HUMAN	netOGlyc-4.0.0.13	CARBOHYD	423	423	0.124385	.	.
SP_Q8TE77_SSH3_HUMAN	netOGlyc-4.0.0.13	CARBOHYD	435	435	0.0238565	.	.
SP_Q8TE77_SSH3_HUMAN	netOGlyc-4.0.0.13	CARBOHYD	468	468	0.3296	.	.
SP_Q8TE77_SSH3_HUMAN	netOGlyc-4.0.0.13	CARBOHYD	470	470	0.618709	.	.	#POSITIVE
SP_Q8TE77_SSH3_HUMAN	netOGlyc-4.0.0.13	CARBOHYD	473	473	0.465526	.	.
SP_Q8TE77_SSH3_HUMAN	netOGlyc-4.0.0.13	CARBOHYD	484	484	0.793577	.	.	#POSITIVE
SP_Q8TE77_SSH3_HUMAN	netOGlyc-4.0.0.13	CARBOHYD	494	494	0.968083	.	.	#POSITIVE
SP_Q8TE77_SSH3_HUMAN	netOGlyc-4.0.0.13	CARBOHYD	495	495	0.958349	.	.	#POSITIVE
SP_Q8TE77_SSH3_HUMAN	netOGlyc-4.0.0.13	CARBOHYD	518	518	0.841357	.	.	#POSITIVE
SP_Q8TE77_SSH3_HUMAN	netOGlyc-4.0.0.13	CARBOHYD	540	540	0.70911	.	.	#POSITIVE
SP_Q8TE77_SSH3_HUMAN	netOGlyc-4.0.0.13	CARBOHYD	542	542	0.606966	.	.	#POSITIVE
SP_Q8TE77_SSH3_HUMAN	netOGlyc-4.0.0.13	CARBOHYD	547	547	0.575303	.	.	#POSITIVE
SP_Q8TE77_SSH3_HUMAN	netOGlyc-4.0.0.13	CARBOHYD	552	552	0.874067	.	.	#POSITIVE
SP_Q8TE77_SSH3_HUMAN	netOGlyc-4.0.0.13	CARBOHYD	553	553	0.736924	.	.	#POSITIVE
SP_Q8TE77_SSH3_HUMAN	netOGlyc-4.0.0.13	CARBOHYD	554	554	0.736783	.	.	#POSITIVE
SP_Q8TE77_SSH3_HUMAN	netOGlyc-4.0.0.13	CARBOHYD	556	556	0.816842	.	.	#POSITIVE
SP_Q8TE77_SSH3_HUMAN	netOGlyc-4.0.0.13	CARBOHYD	557	557	0.892994	.	.	#POSITIVE
SP_Q8TE77_SSH3_HUMAN	netOGlyc-4.0.0.13	CARBOHYD	564	564	0.72774	.	.	#POSITIVE
SP_Q8TE77_SSH3_HUMAN	netOGlyc-4.0.0.13	CARBOHYD	565	565	0.715859	.	.	#POSITIVE
SP_Q8TE77_SSH3_HUMAN	netOGlyc-4.0.0.13	CARBOHYD	568	568	0.71718	.	.	#POSITIVE
SP_Q8TE77_SSH3_HUMAN	netOGlyc-4.0.0.13	CARBOHYD	569	569	0.698357	.	.	#POSITIVE
SP_Q8TE77_SSH3_HUMAN	netOGlyc-4.0.0.13	CARBOHYD	583	583	0.81598	.	.	#POSITIVE
SP_Q8TE77_SSH3_HUMAN	netOGlyc-4.0.0.13	CARBOHYD	599	599	0.724891	.	.	#POSITIVE
SP_Q8TE77_SSH3_HUMAN	netOGlyc-4.0.0.13	CARBOHYD	602	602	0.844857	.	.	#POSITIVE
SP_Q8TE77_SSH3_HUMAN	netOGlyc-4.0.0.13	CARBOHYD	605	605	0.928344	.	.	#POSITIVE
SP_Q8TE77_SSH3_HUMAN	netOGlyc-4.0.0.13	CARBOHYD	609	609	0.9315	.	.	#POSITIVE
SP_Q8TE77_SSH3_HUMAN	netOGlyc-4.0.0.13	CARBOHYD	616	616	0.685396	.	.	#POSITIVE
SP_Q8TE77_SSH3_HUMAN	netOGlyc-4.0.0.13	CARBOHYD	636	636	0.716115	.	.	#POSITIVE
SP_Q8TE77_SSH3_HUMAN	netOGlyc-4.0.0.13	CARBOHYD	637	637	0.748353	.	.	#POSITIVE
SP_Q8TE77_SSH3_HUMAN	netOGlyc-4.0.0.13	CARBOHYD	638	638	0.4234	.	.
SP_Q8TE77_SSH3_HUMAN	netOGlyc-4.0.0.13	CARBOHYD	649	649	0.748035	.	.	#POSITIVE
SP_Q8TE77_SSH3_HUMAN	netOGlyc-4.0.0.13	CARBOHYD	653	653	0.319267	.	.
SP_Q6ICL3_TNG2_HUMAN	netOGlyc-4.0.0.13	CARBOHYD	14	14	0.0413522	.	.
SP_Q6ICL3_TNG2_HUMAN	netOGlyc-4.0.0.13	CARBOHYD	31	31	0.352737	.	.
SP_Q6ICL3_TNG2_HUMAN	netOGlyc-4.0.0.13	CARBOHYD	34	34	0.0974635	.	.
SP_Q6ICL3_TNG2_HUMAN	netOGlyc-4.0.0.13	CARBOHYD	48	48	0.0740534	.	.
SP_Q6ICL3_TNG2_HUMAN	netOGlyc-4.0.0.13	CARBOHYD	60	60	0.00962166	.	.
SP_Q6ICL3_TNG2_HUMAN	netOGlyc-4.0.0.13	CARBOHYD	65	65	0.236703	.	.
SP_Q6ICL3_TNG2_HUMAN	netOGlyc-4.0.0.13	CARBOHYD	66	66	0.0727463	.	.
SP_Q6ICL3_TNG2_HUMAN	netOGlyc-4.0.0.13	CARBOHYD	74	74	0.0423886	.	.
SP_Q6ICL3_TNG2_HUMAN	netOGlyc-4.0.0.13	CARBOHYD	93	93	0.437765	.	.
SP_Q6ICL3_TNG2_HUMAN	netOGlyc-4.0.0.13	CARBOHYD	97	97	0.366321	.	.
SP_Q6ICL3_TNG2_HUMAN	netOGlyc-4.0.0.13	CARBOHYD	98	98	0.316624	.	.
SP_Q6ICL3_TNG2_HUMAN	netOGlyc-4.0.0.13	CARBOHYD	102	102	0.122914	.	.
SP_Q6ICL3_TNG2_HUMAN	netOGlyc-4.0.0.13	CARBOHYD	104	104	0.0948191	.	.
SP_Q6ICL3_TNG2_HUMAN	netOGlyc-4.0.0.13	CARBOHYD	110	110	0.150863	.	.
SP_Q6ICL3_TNG2_HUMAN	netOGlyc-4.0.0.13	CARBOHYD	127	127	0.0194353	.	.
SP_Q6ICL3_TNG2_HUMAN	netOGlyc-4.0.0.13	CARBOHYD	128	128	0.008596	.	.
SP_Q6ICL3_TNG2_HUMAN	netOGlyc-4.0.0.13	CARBOHYD	149	149	0.0594365	.	.
SP_Q6ICL3_TNG2_HUMAN	netOGlyc-4.0.0.13	CARBOHYD	152	152	0.0625793	.	.
SP_Q6ICL3_TNG2_HUMAN	netOGlyc-4.0.0.13	CARBOHYD	156	156	0.214534	.	.
SP_Q6ICL3_TNG2_HUMAN	netOGlyc-4.0.0.13	CARBOHYD	162	162	0.0500417	.	.
SP_Q6ICL3_TNG2_HUMAN	netOGlyc-4.0.0.13	CARBOHYD	181	181	0.18799	.	.
SP_Q6ICL3_TNG2_HUMAN	netOGlyc-4.0.0.13	CARBOHYD	192	192	0.382018	.	.
SP_Q6ICL3_TNG2_HUMAN	netOGlyc-4.0.0.13	CARBOHYD	222	222	0.0705793	.	.
SP_Q6ICL3_TNG2_HUMAN	netOGlyc-4.0.0.13	CARBOHYD	236	236	0.0136082	.	.
SP_Q6ICL3_TNG2_HUMAN	netOGlyc-4.0.0.13	CARBOHYD	238	238	0.0133293	.	.
SP_Q6ICL3_TNG2_HUMAN	netOGlyc-4.0.0.13	CARBOHYD	240	240	0.0206104	.	.
SP_Q6ICL3_TNG2_HUMAN	netOGlyc-4.0.0.13	CARBOHYD	251	251	0.0124977	.	.
SP_Q6ICL3_TNG2_HUMAN	netOGlyc-4.0.0.13	CARBOHYD	253	253	0.111812	.	.
SP_Q6ICL3_TNG2_HUMAN	netOGlyc-4.0.0.13	CARBOHYD	256	256	0.104775	.	.
SP_Q6ICL3_TNG2_HUMAN	netOGlyc-4.0.0.13	CARBOHYD	263	263	0.0809279	.	.
SP_Q6ICL3_TNG2_HUMAN	netOGlyc-4.0.0.13	CARBOHYD	267	267	0.0380193	.	.
SP_Q6ICL3_TNG2_HUMAN	netOGlyc-4.0.0.13	CARBOHYD	269	269	0.0867138	.	.
SP_Q6ICL3_TNG2_HUMAN	netOGlyc-4.0.0.13	CARBOHYD	273	273	0.042924	.	.
SP_Q6ICL3_TNG2_HUMAN	netOGlyc-4.0.0.13	CARBOHYD	276	276	0.0127167	.	.
SP_P48023_TNFL6_HUMAN	netOGlyc-4.0.0.13	CARBOHYD	17	17	0.0115692	.	.
SP_P48023_TNFL6_HUMAN	netOGlyc-4.0.0.13	CARBOHYD	18	18	0.029359	.	.
SP_P48023_TNFL6_HUMAN	netOGlyc-4.0.0.13	CARBOHYD	20	20	0.0510296	.	.
SP_P48023_TNFL6_HUMAN	netOGlyc-4.0.0.13	CARBOHYD	21	21	0.0893188	.	.
SP_P48023_TNFL6_HUMAN	netOGlyc-4.0.0.13	CARBOHYD	28	28	0.0987591	.	.
SP_P48023_TNFL6_HUMAN	netOGlyc-4.0.0.13	CARBOHYD	34	34	0.750124	.	.	#POSITIVE
SP_P48023_TNFL6_HUMAN	netOGlyc-4.0.0.13	CARBOHYD	35	35	0.434561	.	.
SP_P48023_TNFL6_HUMAN	netOGlyc-4.0.0.13	CARBOHYD	78	78	0.0102184	.	.
SP_P48023_TNFL6_HUMAN	netOGlyc-4.0.0.13	CARBOHYD	79	79	0.00803925	.	.
SP_P48023_TNFL6_HUMAN	netOGlyc-4.0.0.13	CARBOHYD	117	117	0.679443	.	.	#POSITIVE
SP_P48023_TNFL6_HUMAN	netOGlyc-4.0.0.13	CARBOHYD	118	118	0.651159	.	.	#POSITIVE
SP_P48023_TNFL6_HUMAN	netOGlyc-4.0.0.13	CARBOHYD	119	119	0.77057	.	.	#POSITIVE
SP_P48023_TNFL6_HUMAN	netOGlyc-4.0.0.13	CARBOHYD	123	123	0.761117	.	.	#POSITIVE
SP_P48023_TNFL6_HUMAN	netOGlyc-4.0.0.13	CARBOHYD	125	125	0.835508	.	.	#POSITIVE
SP_P48023_TNFL6_HUMAN	netOGlyc-4.0.0.13	CARBOHYD	126	126	0.783846	.	.	#POSITIVE
SP_P48023_TNFL6_HUMAN	netOGlyc-4.0.0.13	CARBOHYD	135	135	0.83997	.	.	#POSITIVE
SP_P48023_TNFL6_HUMAN	netOGlyc-4.0.0.13	CARBOHYD	150	150	0.150816	.	.
SP_P48023_TNFL6_HUMAN	netOGlyc-4.0.0.13	CARBOHYD	153	153	0.365817	.	.
SP_P48023_TNFL6_HUMAN	netOGlyc-4.0.0.13	CARBOHYD	155	155	0.199327	.	.
SP_P48023_TNFL6_HUMAN	netOGlyc-4.0.0.13	CARBOHYD	157	157	0.16826	.	.
SP_P48023_TNFL6_HUMAN	netOGlyc-4.0.0.13	CARBOHYD	165	165	0.0520984	.	.
SP_P48023_TNFL6_HUMAN	netOGlyc-4.0.0.13	CARBOHYD	172	172	0.0874147	.	.
SP_P48023_TNFL6_HUMAN	netOGlyc-4.0.0.13	CARBOHYD	186	186	0.00263175	.	.
SP_P48023_TNFL6_HUMAN	netOGlyc-4.0.0.13	CARBOHYD	193	193	0.00418255	.	.
SP_P48023_TNFL6_HUMAN	netOGlyc-4.0.0.13	CARBOHYD	201	201	0.00922546	.	.
SP_P48023_TNFL6_HUMAN	netOGlyc-4.0.0.13	CARBOHYD	208	208	0.0230154	.	.
SP_P48023_TNFL6_HUMAN	netOGlyc-4.0.0.13	CARBOHYD	216	216	0.0344403	.	.
SP_P48023_TNFL6_HUMAN	netOGlyc-4.0.0.13	CARBOHYD	231	231	0.0621946	.	.
SP_P48023_TNFL6_HUMAN	netOGlyc-4.0.0.13	CARBOHYD	234	234	0.0314826	.	.
SP_P48023_TNFL6_HUMAN	netOGlyc-4.0.0.13	CARBOHYD	235	235	0.0219304	.	.
SP_P48023_TNFL6_HUMAN	netOGlyc-4.0.0.13	CARBOHYD	242	242	0.0412898	.	.
SP_P48023_TNFL6_HUMAN	netOGlyc-4.0.0.13	CARBOHYD	243	243	0.0418222	.	.
SP_P48023_TNFL6_HUMAN	netOGlyc-4.0.0.13	CARBOHYD	252	252	0.0202567	.	.
SP_P48023_TNFL6_HUMAN	netOGlyc-4.0.0.13	CARBOHYD	253	253	0.00985678	.	.
SP_P48023_TNFL6_HUMAN	netOGlyc-4.0.0.13	CARBOHYD	262	262	0.0411177	.	.
SP_P48023_TNFL6_HUMAN	netOGlyc-4.0.0.13	CARBOHYD	265	265	0.0182262	.	.
SP_P48023_TNFL6_HUMAN	netOGlyc-4.0.0.13	CARBOHYD	272	272	0.00790152	.	.
SP_P48023_TNFL6_HUMAN	netOGlyc-4.0.0.13	CARBOHYD	274	274	0.00571986	.	.
SP_Q96JJ7_TMX3_HUMAN	netOGlyc-4.0.0.13	CARBOHYD	6	6	0.135181	.	.
SP_Q96JJ7_TMX3_HUMAN	netOGlyc-4.0.0.13	CARBOHYD	8	8	0.0641482	.	.
SP_Q96JJ7_TMX3_HUMAN	netOGlyc-4.0.0.13	CARBOHYD	15	15	0.0867556	.	.
SP_Q96JJ7_TMX3_HUMAN	netOGlyc-4.0.0.13	CARBOHYD	34	34	0.0229984	.	.
SP_Q96JJ7_TMX3_HUMAN	netOGlyc-4.0.0.13	CARBOHYD	72	72	0.095829	.	.
SP_Q96JJ7_TMX3_HUMAN	netOGlyc-4.0.0.13	CARBOHYD	75	75	0.0470966	.	.
SP_Q96JJ7_TMX3_HUMAN	netOGlyc-4.0.0.13	CARBOHYD	85	85	0.0842258	.	.
SP_Q96JJ7_TMX3_HUMAN	netOGlyc-4.0.0.13	CARBOHYD	86	86	0.055779	.	.
SP_Q96JJ7_TMX3_HUMAN	netOGlyc-4.0.0.13	CARBOHYD	88	88	0.0866495	.	.
SP_Q96JJ7_TMX3_HUMAN	netOGlyc-4.0.0.13	CARBOHYD	89	89	0.0468752	.	.
SP_Q96JJ7_TMX3_HUMAN	netOGlyc-4.0.0.13	CARBOHYD	92	92	0.0664859	.	.
SP_Q96JJ7_TMX3_HUMAN	netOGlyc-4.0.0.13	CARBOHYD	101	101	0.0710824	.	.
SP_Q96JJ7_TMX3_HUMAN	netOGlyc-4.0.0.13	CARBOHYD	118	118	0.124629	.	.
SP_Q96JJ7_TMX3_HUMAN	netOGlyc-4.0.0.13	CARBOHYD	130	130	0.594749	.	.	#POSITIVE
SP_Q96JJ7_TMX3_HUMAN	netOGlyc-4.0.0.13	CARBOHYD	139	139	0.414465	.	.
SP_Q96JJ7_TMX3_HUMAN	netOGlyc-4.0.0.13	CARBOHYD	161	161	0.0853273	.	.
SP_Q96JJ7_TMX3_HUMAN	netOGlyc-4.0.0.13	CARBOHYD	172	172	0.0911877	.	.
SP_Q96JJ7_TMX3_HUMAN	netOGlyc-4.0.0.13	CARBOHYD	178	178	0.0339851	.	.
SP_Q96JJ7_TMX3_HUMAN	netOGlyc-4.0.0.13	CARBOHYD	182	182	0.202634	.	.
SP_Q96JJ7_TMX3_HUMAN	netOGlyc-4.0.0.13	CARBOHYD	184	184	0.0308907	.	.
SP_Q96JJ7_TMX3_HUMAN	netOGlyc-4.0.0.13	CARBOHYD	193	193	0.138016	.	.
SP_Q96JJ7_TMX3_HUMAN	netOGlyc-4.0.0.13	CARBOHYD	207	207	0.0420014	.	.
SP_Q96JJ7_TMX3_HUMAN	netOGlyc-4.0.0.13	CARBOHYD	220	220	0.0661402	.	.
SP_Q96JJ7_TMX3_HUMAN	netOGlyc-4.0.0.13	CARBOHYD	221	221	0.0513824	.	.
SP_Q96JJ7_TMX3_HUMAN	netOGlyc-4.0.0.13	CARBOHYD	245	245	0.0211449	.	.
SP_Q96JJ7_TMX3_HUMAN	netOGlyc-4.0.0.13	CARBOHYD	259	259	0.102135	.	.
SP_Q96JJ7_TMX3_HUMAN	netOGlyc-4.0.0.13	CARBOHYD	260	260	0.106796	.	.
SP_Q96JJ7_TMX3_HUMAN	netOGlyc-4.0.0.13	CARBOHYD	264	264	0.153632	.	.
SP_Q96JJ7_TMX3_HUMAN	netOGlyc-4.0.0.13	CARBOHYD	268	268	0.229677	.	.
SP_Q96JJ7_TMX3_HUMAN	netOGlyc-4.0.0.13	CARBOHYD	298	298	0.0455847	.	.
SP_Q96JJ7_TMX3_HUMAN	netOGlyc-4.0.0.13	CARBOHYD	305	305	0.0141264	.	.
SP_Q96JJ7_TMX3_HUMAN	netOGlyc-4.0.0.13	CARBOHYD	308	308	0.0961877	.	.
SP_Q96JJ7_TMX3_HUMAN	netOGlyc-4.0.0.13	CARBOHYD	314	314	0.166344	.	.
SP_Q96JJ7_TMX3_HUMAN	netOGlyc-4.0.0.13	CARBOHYD	315	315	0.329347	.	.
SP_Q96JJ7_TMX3_HUMAN	netOGlyc-4.0.0.13	CARBOHYD	343	343	0.0874195	.	.
SP_Q96JJ7_TMX3_HUMAN	netOGlyc-4.0.0.13	CARBOHYD	351	351	0.103366	.	.
SP_Q96JJ7_TMX3_HUMAN	netOGlyc-4.0.0.13	CARBOHYD	365	365	0.0234131	.	.
SP_Q96JJ7_TMX3_HUMAN	netOGlyc-4.0.0.13	CARBOHYD	366	366	0.0426996	.	.
SP_Q96JJ7_TMX3_HUMAN	netOGlyc-4.0.0.13	CARBOHYD	369	369	0.0213081	.	.
SP_Q96JJ7_TMX3_HUMAN	netOGlyc-4.0.0.13	CARBOHYD	373	373	0.0139423	.	.
SP_Q96JJ7_TMX3_HUMAN	netOGlyc-4.0.0.13	CARBOHYD	374	374	0.00359976	.	.
SP_Q96JJ7_TMX3_HUMAN	netOGlyc-4.0.0.13	CARBOHYD	390	390	0.00348067	.	.
SP_Q96JJ7_TMX3_HUMAN	netOGlyc-4.0.0.13	CARBOHYD	398	398	0.00448065	.	.
SP_Q96JJ7_TMX3_HUMAN	netOGlyc-4.0.0.13	CARBOHYD	401	401	0.0138077	.	.
SP_Q96JJ7_TMX3_HUMAN	netOGlyc-4.0.0.13	CARBOHYD	413	413	0.0591808	.	.
SP_Q96JJ7_TMX3_HUMAN	netOGlyc-4.0.0.13	CARBOHYD	415	415	0.0657443	.	.
SP_Q96JJ7_TMX3_HUMAN	netOGlyc-4.0.0.13	CARBOHYD	426	426	0.0580764	.	.
SP_Q96JJ7_TMX3_HUMAN	netOGlyc-4.0.0.13	CARBOHYD	433	433	0.308663	.	.
SP_Q96JJ7_TMX3_HUMAN	netOGlyc-4.0.0.13	CARBOHYD	434	434	0.275063	.	.
SP_Q96JJ7_TMX3_HUMAN	netOGlyc-4.0.0.13	CARBOHYD	437	437	0.203664	.	.
SP_Q96JJ7_TMX3_HUMAN	netOGlyc-4.0.0.13	CARBOHYD	441	441	0.192596	.	.
SP_Q5T7P6_TMM78_HUMAN	netOGlyc-4.0.0.13	CARBOHYD	5	5	0.00364693	.	.
SP_Q5T7P6_TMM78_HUMAN	netOGlyc-4.0.0.13	CARBOHYD	13	13	0.00257177	.	.
SP_Q5T7P6_TMM78_HUMAN	netOGlyc-4.0.0.13	CARBOHYD	23	23	0.00358254	.	.
SP_Q5T7P6_TMM78_HUMAN	netOGlyc-4.0.0.13	CARBOHYD	24	24	0.0102649	.	.
SP_Q5T7P6_TMM78_HUMAN	netOGlyc-4.0.0.13	CARBOHYD	25	25	0.0099645	.	.
SP_Q5T7P6_TMM78_HUMAN	netOGlyc-4.0.0.13	CARBOHYD	39	39	0.0114439	.	.
SP_Q5T7P6_TMM78_HUMAN	netOGlyc-4.0.0.13	CARBOHYD	40	40	0.0122311	.	.
SP_Q5T7P6_TMM78_HUMAN	netOGlyc-4.0.0.13	CARBOHYD	42	42	0.0197097	.	.
SP_Q5T7P6_TMM78_HUMAN	netOGlyc-4.0.0.13	CARBOHYD	60	60	0.0170602	.	.
SP_Q5T7P6_TMM78_HUMAN	netOGlyc-4.0.0.13	CARBOHYD	62	62	0.0384679	.	.
SP_Q5T7P6_TMM78_HUMAN	netOGlyc-4.0.0.13	CARBOHYD	63	63	0.012296	.	.
SP_Q5T7P6_TMM78_HUMAN	netOGlyc-4.0.0.13	CARBOHYD	64	64	0.0237465	.	.
SP_Q5T7P6_TMM78_HUMAN	netOGlyc-4.0.0.13	CARBOHYD	66	66	0.0115331	.	.
SP_Q5T7P6_TMM78_HUMAN	netOGlyc-4.0.0.13	CARBOHYD	70	70	0.0355319	.	.
SP_Q5T7P6_TMM78_HUMAN	netOGlyc-4.0.0.13	CARBOHYD	75	75	0.0302291	.	.
SP_Q5T7P6_TMM78_HUMAN	netOGlyc-4.0.0.13	CARBOHYD	77	77	0.0215424	.	.
SP_Q5T7P6_TMM78_HUMAN	netOGlyc-4.0.0.13	CARBOHYD	85	85	0.0115297	.	.
SP_Q5T7P6_TMM78_HUMAN	netOGlyc-4.0.0.13	CARBOHYD	89	89	0.00946646	.	.
SP_Q5T7P6_TMM78_HUMAN	netOGlyc-4.0.0.13	CARBOHYD	91	91	0.0107905	.	.
SP_Q5T7P6_TMM78_HUMAN	netOGlyc-4.0.0.13	CARBOHYD	93	93	0.00829041	.	.
SP_Q5T7P6_TMM78_HUMAN	netOGlyc-4.0.0.13	CARBOHYD	95	95	0.0191884	.	.
SP_Q5T7P6_TMM78_HUMAN	netOGlyc-4.0.0.13	CARBOHYD	99	99	0.0109904	.	.
SP_Q5T7P6_TMM78_HUMAN	netOGlyc-4.0.0.13	CARBOHYD	108	108	0.00525764	.	.
SP_Q5T7P6_TMM78_HUMAN	netOGlyc-4.0.0.13	CARBOHYD	122	122	0.01682	.	.
SP_Q5T7P6_TMM78_HUMAN	netOGlyc-4.0.0.13	CARBOHYD	128	128	0.0244389	.	.
SP_Q5T7P6_TMM78_HUMAN	netOGlyc-4.0.0.13	CARBOHYD	129	129	0.0541263	.	.
SP_Q5T7P6_TMM78_HUMAN	netOGlyc-4.0.0.13	CARBOHYD	133	133	0.0116466	.	.
SP_Q5T7P6_TMM78_HUMAN	netOGlyc-4.0.0.13	CARBOHYD	134	134	0.0321113	.	.
SP_Q5T7P6_TMM78_HUMAN	netOGlyc-4.0.0.13	CARBOHYD	136	136	0.00801208	.	.
SP_Q6ZT21_TMPPE_HUMAN	netOGlyc-4.0.0.13	CARBOHYD	8	8	0.00995533	.	.
SP_Q6ZT21_TMPPE_HUMAN	netOGlyc-4.0.0.13	CARBOHYD	14	14	0.0974339	.	.
SP_Q6ZT21_TMPPE_HUMAN	netOGlyc-4.0.0.13	CARBOHYD	19	19	0.0304742	.	.
SP_Q6ZT21_TMPPE_HUMAN	netOGlyc-4.0.0.13	CARBOHYD	23	23	0.117377	.	.
SP_Q6ZT21_TMPPE_HUMAN	netOGlyc-4.0.0.13	CARBOHYD	27	27	0.0689444	.	.
SP_Q6ZT21_TMPPE_HUMAN	netOGlyc-4.0.0.13	CARBOHYD	29	29	0.0498815	.	.
SP_Q6ZT21_TMPPE_HUMAN	netOGlyc-4.0.0.13	CARBOHYD	34	34	0.0638724	.	.
SP_Q6ZT21_TMPPE_HUMAN	netOGlyc-4.0.0.13	CARBOHYD	54	54	0.0114803	.	.
SP_Q6ZT21_TMPPE_HUMAN	netOGlyc-4.0.0.13	CARBOHYD	60	60	0.0328493	.	.
SP_Q6ZT21_TMPPE_HUMAN	netOGlyc-4.0.0.13	CARBOHYD	66	66	0.0824607	.	.
SP_Q6ZT21_TMPPE_HUMAN	netOGlyc-4.0.0.13	CARBOHYD	67	67	0.0266905	.	.
SP_Q6ZT21_TMPPE_HUMAN	netOGlyc-4.0.0.13	CARBOHYD	69	69	0.0362096	.	.
SP_Q6ZT21_TMPPE_HUMAN	netOGlyc-4.0.0.13	CARBOHYD	74	74	0.0465875	.	.
SP_Q6ZT21_TMPPE_HUMAN	netOGlyc-4.0.0.13	CARBOHYD	79	79	0.0243861	.	.
SP_Q6ZT21_TMPPE_HUMAN	netOGlyc-4.0.0.13	CARBOHYD	80	80	0.00529757	.	.
SP_Q6ZT21_TMPPE_HUMAN	netOGlyc-4.0.0.13	CARBOHYD	98	98	0.140773	.	.
SP_Q6ZT21_TMPPE_HUMAN	netOGlyc-4.0.0.13	CARBOHYD	99	99	0.0283463	.	.
SP_Q6ZT21_TMPPE_HUMAN	netOGlyc-4.0.0.13	CARBOHYD	102	102	0.0719221	.	.
SP_Q6ZT21_TMPPE_HUMAN	netOGlyc-4.0.0.13	CARBOHYD	115	115	0.0730431	.	.
SP_Q6ZT21_TMPPE_HUMAN	netOGlyc-4.0.0.13	CARBOHYD	120	120	0.00804635	.	.
SP_Q6ZT21_TMPPE_HUMAN	netOGlyc-4.0.0.13	CARBOHYD	136	136	0.00621856	.	.
SP_Q6ZT21_TMPPE_HUMAN	netOGlyc-4.0.0.13	CARBOHYD	149	149	0.0399038	.	.
SP_Q6ZT21_TMPPE_HUMAN	netOGlyc-4.0.0.13	CARBOHYD	155	155	0.0860304	.	.
SP_Q6ZT21_TMPPE_HUMAN	netOGlyc-4.0.0.13	CARBOHYD	159	159	0.0361722	.	.
SP_Q6ZT21_TMPPE_HUMAN	netOGlyc-4.0.0.13	CARBOHYD	173	173	0.0470871	.	.
SP_Q6ZT21_TMPPE_HUMAN	netOGlyc-4.0.0.13	CARBOHYD	177	177	0.0145545	.	.
SP_Q6ZT21_TMPPE_HUMAN	netOGlyc-4.0.0.13	CARBOHYD	192	192	0.143495	.	.
SP_Q6ZT21_TMPPE_HUMAN	netOGlyc-4.0.0.13	CARBOHYD	203	203	0.0292594	.	.
SP_Q6ZT21_TMPPE_HUMAN	netOGlyc-4.0.0.13	CARBOHYD	213	213	0.0433811	.	.
SP_Q6ZT21_TMPPE_HUMAN	netOGlyc-4.0.0.13	CARBOHYD	220	220	0.112163	.	.
SP_Q6ZT21_TMPPE_HUMAN	netOGlyc-4.0.0.13	CARBOHYD	224	224	0.0949164	.	.
SP_Q6ZT21_TMPPE_HUMAN	netOGlyc-4.0.0.13	CARBOHYD	241	241	0.060781	.	.
SP_Q6ZT21_TMPPE_HUMAN	netOGlyc-4.0.0.13	CARBOHYD	248	248	0.0392171	.	.
SP_Q6ZT21_TMPPE_HUMAN	netOGlyc-4.0.0.13	CARBOHYD	250	250	0.142313	.	.
SP_Q6ZT21_TMPPE_HUMAN	netOGlyc-4.0.0.13	CARBOHYD	253	253	0.0906635	.	.
SP_Q6ZT21_TMPPE_HUMAN	netOGlyc-4.0.0.13	CARBOHYD	257	257	0.197729	.	.
SP_Q6ZT21_TMPPE_HUMAN	netOGlyc-4.0.0.13	CARBOHYD	267	267	0.0887132	.	.
SP_Q6ZT21_TMPPE_HUMAN	netOGlyc-4.0.0.13	CARBOHYD	275	275	0.15397	.	.
SP_Q6ZT21_TMPPE_HUMAN	netOGlyc-4.0.0.13	CARBOHYD	282	282	0.0588354	.	.
SP_Q6ZT21_TMPPE_HUMAN	netOGlyc-4.0.0.13	CARBOHYD	283	283	0.0660637	.	.
SP_Q6ZT21_TMPPE_HUMAN	netOGlyc-4.0.0.13	CARBOHYD	286	286	0.0636558	.	.
SP_Q6ZT21_TMPPE_HUMAN	netOGlyc-4.0.0.13	CARBOHYD	294	294	0.177849	.	.
SP_Q6ZT21_TMPPE_HUMAN	netOGlyc-4.0.0.13	CARBOHYD	308	308	0.243611	.	.
SP_Q6ZT21_TMPPE_HUMAN	netOGlyc-4.0.0.13	CARBOHYD	310	310	0.186031	.	.
SP_Q6ZT21_TMPPE_HUMAN	netOGlyc-4.0.0.13	CARBOHYD	319	319	0.103588	.	.
SP_Q6ZT21_TMPPE_HUMAN	netOGlyc-4.0.0.13	CARBOHYD	321	321	0.0332419	.	.
SP_Q6ZT21_TMPPE_HUMAN	netOGlyc-4.0.0.13	CARBOHYD	323	323	0.0222716	.	.
SP_Q6ZT21_TMPPE_HUMAN	netOGlyc-4.0.0.13	CARBOHYD	345	345	0.332698	.	.
SP_Q6ZT21_TMPPE_HUMAN	netOGlyc-4.0.0.13	CARBOHYD	359	359	0.0570319	.	.
SP_Q6ZT21_TMPPE_HUMAN	netOGlyc-4.0.0.13	CARBOHYD	363	363	0.0624501	.	.
SP_Q6ZT21_TMPPE_HUMAN	netOGlyc-4.0.0.13	CARBOHYD	389	389	0.0318367	.	.
SP_Q6ZT21_TMPPE_HUMAN	netOGlyc-4.0.0.13	CARBOHYD	392	392	0.0602126	.	.
SP_Q6ZT21_TMPPE_HUMAN	netOGlyc-4.0.0.13	CARBOHYD	421	421	0.0447658	.	.
SP_Q6ZT21_TMPPE_HUMAN	netOGlyc-4.0.0.13	CARBOHYD	426	426	0.319446	.	.
SP_Q6ZT21_TMPPE_HUMAN	netOGlyc-4.0.0.13	CARBOHYD	429	429	0.0212222	.	.
SP_Q6ZT21_TMPPE_HUMAN	netOGlyc-4.0.0.13	CARBOHYD	440	440	0.00969259	.	.
SP_Q6ZT21_TMPPE_HUMAN	netOGlyc-4.0.0.13	CARBOHYD	445	445	0.0102111	.	.
SP_Q6ZT21_TMPPE_HUMAN	netOGlyc-4.0.0.13	CARBOHYD	452	452	0.0147854	.	.
SP_Q0P6H9_TMM62_HUMAN	netOGlyc-4.0.0.13	CARBOHYD	33	33	0.586859	.	.	#POSITIVE
SP_Q0P6H9_TMM62_HUMAN	netOGlyc-4.0.0.13	CARBOHYD	53	53	0.0607002	.	.
SP_Q0P6H9_TMM62_HUMAN	netOGlyc-4.0.0.13	CARBOHYD	62	62	0.0382422	.	.
SP_Q0P6H9_TMM62_HUMAN	netOGlyc-4.0.0.13	CARBOHYD	67	67	0.02526	.	.
SP_Q0P6H9_TMM62_HUMAN	netOGlyc-4.0.0.13	CARBOHYD	83	83	0.0244231	.	.
SP_Q0P6H9_TMM62_HUMAN	netOGlyc-4.0.0.13	CARBOHYD	85	85	0.0209778	.	.
SP_Q0P6H9_TMM62_HUMAN	netOGlyc-4.0.0.13	CARBOHYD	97	97	0.188724	.	.
SP_Q0P6H9_TMM62_HUMAN	netOGlyc-4.0.0.13	CARBOHYD	101	101	0.254684	.	.
SP_Q0P6H9_TMM62_HUMAN	netOGlyc-4.0.0.13	CARBOHYD	105	105	0.351072	.	.
SP_Q0P6H9_TMM62_HUMAN	netOGlyc-4.0.0.13	CARBOHYD	111	111	0.344763	.	.
SP_Q0P6H9_TMM62_HUMAN	netOGlyc-4.0.0.13	CARBOHYD	120	120	0.462722	.	.
SP_Q0P6H9_TMM62_HUMAN	netOGlyc-4.0.0.13	CARBOHYD	128	128	0.304065	.	.
SP_Q0P6H9_TMM62_HUMAN	netOGlyc-4.0.0.13	CARBOHYD	134	134	0.0232306	.	.
SP_Q0P6H9_TMM62_HUMAN	netOGlyc-4.0.0.13	CARBOHYD	150	150	0.22855	.	.
SP_Q0P6H9_TMM62_HUMAN	netOGlyc-4.0.0.13	CARBOHYD	153	153	0.0890537	.	.
SP_Q0P6H9_TMM62_HUMAN	netOGlyc-4.0.0.13	CARBOHYD	162	162	0.432005	.	.
SP_Q0P6H9_TMM62_HUMAN	netOGlyc-4.0.0.13	CARBOHYD	169	169	0.059375	.	.
SP_Q0P6H9_TMM62_HUMAN	netOGlyc-4.0.0.13	CARBOHYD	175	175	0.138104	.	.
SP_Q0P6H9_TMM62_HUMAN	netOGlyc-4.0.0.13	CARBOHYD	176	176	0.101082	.	.
SP_Q0P6H9_TMM62_HUMAN	netOGlyc-4.0.0.13	CARBOHYD	182	182	0.0252277	.	.
SP_Q0P6H9_TMM62_HUMAN	netOGlyc-4.0.0.13	CARBOHYD	189	189	0.150543	.	.
SP_Q0P6H9_TMM62_HUMAN	netOGlyc-4.0.0.13	CARBOHYD	219	219	0.0470809	.	.
SP_Q0P6H9_TMM62_HUMAN	netOGlyc-4.0.0.13	CARBOHYD	220	220	0.0442252	.	.
SP_Q0P6H9_TMM62_HUMAN	netOGlyc-4.0.0.13	CARBOHYD	222	222	0.0304433	.	.
SP_Q0P6H9_TMM62_HUMAN	netOGlyc-4.0.0.13	CARBOHYD	225	225	0.1057	.	.
SP_Q0P6H9_TMM62_HUMAN	netOGlyc-4.0.0.13	CARBOHYD	232	232	0.241214	.	.
SP_Q0P6H9_TMM62_HUMAN	netOGlyc-4.0.0.13	CARBOHYD	233	233	0.170864	.	.
SP_Q0P6H9_TMM62_HUMAN	netOGlyc-4.0.0.13	CARBOHYD	234	234	0.354653	.	.
SP_Q0P6H9_TMM62_HUMAN	netOGlyc-4.0.0.13	CARBOHYD	235	235	0.295984	.	.
SP_Q0P6H9_TMM62_HUMAN	netOGlyc-4.0.0.13	CARBOHYD	238	238	0.114599	.	.
SP_Q0P6H9_TMM62_HUMAN	netOGlyc-4.0.0.13	CARBOHYD	240	240	0.313167	.	.
SP_Q0P6H9_TMM62_HUMAN	netOGlyc-4.0.0.13	CARBOHYD	245	245	0.0608398	.	.
SP_Q0P6H9_TMM62_HUMAN	netOGlyc-4.0.0.13	CARBOHYD	248	248	0.0984606	.	.
SP_Q0P6H9_TMM62_HUMAN	netOGlyc-4.0.0.13	CARBOHYD	249	249	0.0620819	.	.
SP_Q0P6H9_TMM62_HUMAN	netOGlyc-4.0.0.13	CARBOHYD	260	260	0.0583003	.	.
SP_Q0P6H9_TMM62_HUMAN	netOGlyc-4.0.0.13	CARBOHYD	270	270	0.0985532	.	.
SP_Q0P6H9_TMM62_HUMAN	netOGlyc-4.0.0.13	CARBOHYD	276	276	0.0492882	.	.
SP_Q0P6H9_TMM62_HUMAN	netOGlyc-4.0.0.13	CARBOHYD	301	301	0.004631	.	.
SP_Q0P6H9_TMM62_HUMAN	netOGlyc-4.0.0.13	CARBOHYD	316	316	0.0591015	.	.
SP_Q0P6H9_TMM62_HUMAN	netOGlyc-4.0.0.13	CARBOHYD	320	320	0.0705329	.	.
SP_Q0P6H9_TMM62_HUMAN	netOGlyc-4.0.0.13	CARBOHYD	324	324	0.181692	.	.
SP_Q0P6H9_TMM62_HUMAN	netOGlyc-4.0.0.13	CARBOHYD	337	337	0.0540494	.	.
SP_Q0P6H9_TMM62_HUMAN	netOGlyc-4.0.0.13	CARBOHYD	338	338	0.155701	.	.
SP_Q0P6H9_TMM62_HUMAN	netOGlyc-4.0.0.13	CARBOHYD	346	346	0.183667	.	.
SP_Q0P6H9_TMM62_HUMAN	netOGlyc-4.0.0.13	CARBOHYD	348	348	0.0276541	.	.
SP_Q0P6H9_TMM62_HUMAN	netOGlyc-4.0.0.13	CARBOHYD	349	349	0.0246019	.	.
SP_Q0P6H9_TMM62_HUMAN	netOGlyc-4.0.0.13	CARBOHYD	351	351	0.0587586	.	.
SP_Q0P6H9_TMM62_HUMAN	netOGlyc-4.0.0.13	CARBOHYD	352	352	0.0622141	.	.
SP_Q0P6H9_TMM62_HUMAN	netOGlyc-4.0.0.13	CARBOHYD	354	354	0.0817095	.	.
SP_Q0P6H9_TMM62_HUMAN	netOGlyc-4.0.0.13	CARBOHYD	369	369	0.323849	.	.
SP_Q0P6H9_TMM62_HUMAN	netOGlyc-4.0.0.13	CARBOHYD	383	383	0.0553788	.	.
SP_Q0P6H9_TMM62_HUMAN	netOGlyc-4.0.0.13	CARBOHYD	384	384	0.0404733	.	.
SP_Q0P6H9_TMM62_HUMAN	netOGlyc-4.0.0.13	CARBOHYD	386	386	0.0256395	.	.
SP_Q0P6H9_TMM62_HUMAN	netOGlyc-4.0.0.13	CARBOHYD	396	396	0.0290699	.	.
SP_Q0P6H9_TMM62_HUMAN	netOGlyc-4.0.0.13	CARBOHYD	400	400	0.0565349	.	.
SP_Q0P6H9_TMM62_HUMAN	netOGlyc-4.0.0.13	CARBOHYD	402	402	0.0353268	.	.
SP_Q0P6H9_TMM62_HUMAN	netOGlyc-4.0.0.13	CARBOHYD	408	408	0.0465907	.	.
SP_Q0P6H9_TMM62_HUMAN	netOGlyc-4.0.0.13	CARBOHYD	416	416	0.0165836	.	.
SP_Q0P6H9_TMM62_HUMAN	netOGlyc-4.0.0.13	CARBOHYD	422	422	0.0485603	.	.
SP_Q0P6H9_TMM62_HUMAN	netOGlyc-4.0.0.13	CARBOHYD	427	427	0.0494459	.	.
SP_Q0P6H9_TMM62_HUMAN	netOGlyc-4.0.0.13	CARBOHYD	443	443	0.0092027	.	.
SP_Q0P6H9_TMM62_HUMAN	netOGlyc-4.0.0.13	CARBOHYD	446	446	0.00634776	.	.
SP_Q0P6H9_TMM62_HUMAN	netOGlyc-4.0.0.13	CARBOHYD	463	463	0.00368001	.	.
SP_Q0P6H9_TMM62_HUMAN	netOGlyc-4.0.0.13	CARBOHYD	469	469	0.00329768	.	.
SP_Q0P6H9_TMM62_HUMAN	netOGlyc-4.0.0.13	CARBOHYD	470	470	0.0138594	.	.
SP_Q0P6H9_TMM62_HUMAN	netOGlyc-4.0.0.13	CARBOHYD	472	472	0.00316731	.	.
SP_Q0P6H9_TMM62_HUMAN	netOGlyc-4.0.0.13	CARBOHYD	477	477	0.00327135	.	.
SP_Q0P6H9_TMM62_HUMAN	netOGlyc-4.0.0.13	CARBOHYD	485	485	0.00457774	.	.
SP_Q0P6H9_TMM62_HUMAN	netOGlyc-4.0.0.13	CARBOHYD	490	490	0.00565307	.	.
SP_Q0P6H9_TMM62_HUMAN	netOGlyc-4.0.0.13	CARBOHYD	493	493	0.00660564	.	.
SP_Q0P6H9_TMM62_HUMAN	netOGlyc-4.0.0.13	CARBOHYD	513	513	1.86E-05	.	.
SP_Q0P6H9_TMM62_HUMAN	netOGlyc-4.0.0.13	CARBOHYD	526	526	1.31E-05	.	.
SP_Q0P6H9_TMM62_HUMAN	netOGlyc-4.0.0.13	CARBOHYD	528	528	1.68E-05	.	.
SP_Q0P6H9_TMM62_HUMAN	netOGlyc-4.0.0.13	CARBOHYD	550	550	3.28E-06	.	.
SP_Q0P6H9_TMM62_HUMAN	netOGlyc-4.0.0.13	CARBOHYD	562	562	0.00647847	.	.
SP_Q0P6H9_TMM62_HUMAN	netOGlyc-4.0.0.13	CARBOHYD	589	589	0.00639832	.	.
SP_Q0P6H9_TMM62_HUMAN	netOGlyc-4.0.0.13	CARBOHYD	596	596	0.00642712	.	.
SP_Q0P6H9_TMM62_HUMAN	netOGlyc-4.0.0.13	CARBOHYD	599	599	0.0188085	.	.
SP_Q0P6H9_TMM62_HUMAN	netOGlyc-4.0.0.13	CARBOHYD	605	605	0.0609299	.	.
SP_Q0P6H9_TMM62_HUMAN	netOGlyc-4.0.0.13	CARBOHYD	609	609	0.008161	.	.
SP_Q0P6H9_TMM62_HUMAN	netOGlyc-4.0.0.13	CARBOHYD	612	612	0.0234638	.	.
SP_Q0P6H9_TMM62_HUMAN	netOGlyc-4.0.0.13	CARBOHYD	615	615	0.0203518	.	.
SP_Q0P6H9_TMM62_HUMAN	netOGlyc-4.0.0.13	CARBOHYD	624	624	0.0341282	.	.
SP_Q0P6H9_TMM62_HUMAN	netOGlyc-4.0.0.13	CARBOHYD	627	627	0.00270885	.	.
SP_Q0P6H9_TMM62_HUMAN	netOGlyc-4.0.0.13	CARBOHYD	628	628	0.00477787	.	.
SP_Q0P6H9_TMM62_HUMAN	netOGlyc-4.0.0.13	CARBOHYD	639	639	0.00436332	.	.
SP_Q0P6H9_TMM62_HUMAN	netOGlyc-4.0.0.13	CARBOHYD	642	642	4.90E-06	.	.
SP_Q0P6H9_TMM62_HUMAN	netOGlyc-4.0.0.13	CARBOHYD	643	643	1.35E-05	.	.
SP_Q9Y365_STA10_HUMAN	netOGlyc-4.0.0.13	CARBOHYD	7	7	0.949079	.	.	#POSITIVE
SP_Q9Y365_STA10_HUMAN	netOGlyc-4.0.0.13	CARBOHYD	8	8	0.76978	.	.	#POSITIVE
SP_Q9Y365_STA10_HUMAN	netOGlyc-4.0.0.13	CARBOHYD	21	21	0.5	.	.	#POSITIVE
SP_Q9Y365_STA10_HUMAN	netOGlyc-4.0.0.13	CARBOHYD	32	32	0.0853545	.	.
SP_Q9Y365_STA10_HUMAN	netOGlyc-4.0.0.13	CARBOHYD	35	35	0.133902	.	.
SP_Q9Y365_STA10_HUMAN	netOGlyc-4.0.0.13	CARBOHYD	46	46	0.0179764	.	.
SP_Q9Y365_STA10_HUMAN	netOGlyc-4.0.0.13	CARBOHYD	48	48	0.119327	.	.
SP_Q9Y365_STA10_HUMAN	netOGlyc-4.0.0.13	CARBOHYD	53	53	0.0685083	.	.
SP_Q9Y365_STA10_HUMAN	netOGlyc-4.0.0.13	CARBOHYD	64	64	0.0119802	.	.
SP_Q9Y365_STA10_HUMAN	netOGlyc-4.0.0.13	CARBOHYD	81	81	0.0429055	.	.
SP_Q9Y365_STA10_HUMAN	netOGlyc-4.0.0.13	CARBOHYD	97	97	0.163688	.	.
SP_Q9Y365_STA10_HUMAN	netOGlyc-4.0.0.13	CARBOHYD	102	102	0.0601336	.	.
SP_Q9Y365_STA10_HUMAN	netOGlyc-4.0.0.13	CARBOHYD	109	109	0.0081418	.	.
SP_Q9Y365_STA10_HUMAN	netOGlyc-4.0.0.13	CARBOHYD	118	118	0.0218723	.	.
SP_Q9Y365_STA10_HUMAN	netOGlyc-4.0.0.13	CARBOHYD	132	132	0.0159635	.	.
SP_Q9Y365_STA10_HUMAN	netOGlyc-4.0.0.13	CARBOHYD	135	135	0.0217301	.	.
SP_Q9Y365_STA10_HUMAN	netOGlyc-4.0.0.13	CARBOHYD	149	149	0.0304072	.	.
SP_Q9Y365_STA10_HUMAN	netOGlyc-4.0.0.13	CARBOHYD	166	166	0.15929	.	.
SP_Q9Y365_STA10_HUMAN	netOGlyc-4.0.0.13	CARBOHYD	169	169	0.0207551	.	.
SP_Q9Y365_STA10_HUMAN	netOGlyc-4.0.0.13	CARBOHYD	175	175	0.0370426	.	.
SP_Q9Y365_STA10_HUMAN	netOGlyc-4.0.0.13	CARBOHYD	176	176	0.006534	.	.
SP_Q9Y365_STA10_HUMAN	netOGlyc-4.0.0.13	CARBOHYD	180	180	0.00817972	.	.
SP_Q9Y365_STA10_HUMAN	netOGlyc-4.0.0.13	CARBOHYD	184	184	0.00892125	.	.
SP_Q9Y365_STA10_HUMAN	netOGlyc-4.0.0.13	CARBOHYD	194	194	0.0181347	.	.
SP_Q9Y365_STA10_HUMAN	netOGlyc-4.0.0.13	CARBOHYD	203	203	0.0502288	.	.
SP_Q9Y365_STA10_HUMAN	netOGlyc-4.0.0.13	CARBOHYD	204	204	0.0785238	.	.
SP_Q9Y365_STA10_HUMAN	netOGlyc-4.0.0.13	CARBOHYD	242	242	0.821767	.	.	#POSITIVE
SP_Q9Y365_STA10_HUMAN	netOGlyc-4.0.0.13	CARBOHYD	246	246	0.775993	.	.	#POSITIVE
SP_Q9Y365_STA10_HUMAN	netOGlyc-4.0.0.13	CARBOHYD	250	250	0.419019	.	.
SP_Q9Y365_STA10_HUMAN	netOGlyc-4.0.0.13	CARBOHYD	253	253	0.530777	.	.	#POSITIVE
SP_Q9Y365_STA10_HUMAN	netOGlyc-4.0.0.13	CARBOHYD	259	259	0.777684	.	.	#POSITIVE
SP_Q9Y365_STA10_HUMAN	netOGlyc-4.0.0.13	CARBOHYD	266	266	0.770253	.	.	#POSITIVE
SP_Q9Y365_STA10_HUMAN	netOGlyc-4.0.0.13	CARBOHYD	271	271	0.566571	.	.	#POSITIVE
SP_Q9Y365_STA10_HUMAN	netOGlyc-4.0.0.13	CARBOHYD	284	284	0.400747	.	.
SP_Q9Y365_STA10_HUMAN	netOGlyc-4.0.0.13	CARBOHYD	288	288	0.0624381	.	.
SP_Q9Y365_STA10_HUMAN	netOGlyc-4.0.0.13	CARBOHYD	289	289	0.092775	.	.
SP_Q9Y365_STA10_HUMAN	netOGlyc-4.0.0.13	CARBOHYD	291	291	0.0384561	.	.
SP_Q96MH6_TMM68_HUMAN	netOGlyc-4.0.0.13	CARBOHYD	7	7	0.0324	.	.
SP_Q96MH6_TMM68_HUMAN	netOGlyc-4.0.0.13	CARBOHYD	14	14	0.0043314	.	.
SP_Q96MH6_TMM68_HUMAN	netOGlyc-4.0.0.13	CARBOHYD	49	49	0.0121329	.	.
SP_Q96MH6_TMM68_HUMAN	netOGlyc-4.0.0.13	CARBOHYD	60	60	0.0204641	.	.
SP_Q96MH6_TMM68_HUMAN	netOGlyc-4.0.0.13	CARBOHYD	67	67	0.0058746	.	.
SP_Q96MH6_TMM68_HUMAN	netOGlyc-4.0.0.13	CARBOHYD	85	85	0.137074	.	.
SP_Q96MH6_TMM68_HUMAN	netOGlyc-4.0.0.13	CARBOHYD	95	95	0.100422	.	.
SP_Q96MH6_TMM68_HUMAN	netOGlyc-4.0.0.13	CARBOHYD	98	98	0.1062	.	.
SP_Q96MH6_TMM68_HUMAN	netOGlyc-4.0.0.13	CARBOHYD	151	151	0.00827169	.	.
SP_Q96MH6_TMM68_HUMAN	netOGlyc-4.0.0.13	CARBOHYD	167	167	0.00384081	.	.
SP_Q96MH6_TMM68_HUMAN	netOGlyc-4.0.0.13	CARBOHYD	189	189	5.59E-06	.	.
SP_Q96MH6_TMM68_HUMAN	netOGlyc-4.0.0.13	CARBOHYD	196	196	0.0366614	.	.
SP_Q96MH6_TMM68_HUMAN	netOGlyc-4.0.0.13	CARBOHYD	206	206	0.0164816	.	.
SP_Q96MH6_TMM68_HUMAN	netOGlyc-4.0.0.13	CARBOHYD	209	209	0.0103033	.	.
SP_Q96MH6_TMM68_HUMAN	netOGlyc-4.0.0.13	CARBOHYD	236	236	0.00358846	.	.
SP_Q96MH6_TMM68_HUMAN	netOGlyc-4.0.0.13	CARBOHYD	245	245	0.0255651	.	.
SP_Q96MH6_TMM68_HUMAN	netOGlyc-4.0.0.13	CARBOHYD	249	249	0.0154048	.	.
SP_Q96MH6_TMM68_HUMAN	netOGlyc-4.0.0.13	CARBOHYD	276	276	0.00437866	.	.
SP_Q96MH6_TMM68_HUMAN	netOGlyc-4.0.0.13	CARBOHYD	289	289	0.00930133	.	.
SP_Q96MH6_TMM68_HUMAN	netOGlyc-4.0.0.13	CARBOHYD	297	297	0.019344	.	.
SP_Q96MH6_TMM68_HUMAN	netOGlyc-4.0.0.13	CARBOHYD	317	317	0.00506814	.	.
SP_Q9UGK3_STAP2_HUMAN	netOGlyc-4.0.0.13	CARBOHYD	3	3	0.774464	.	.	#POSITIVE
SP_Q9UGK3_STAP2_HUMAN	netOGlyc-4.0.0.13	CARBOHYD	19	19	0.576219	.	.	#POSITIVE
SP_Q9UGK3_STAP2_HUMAN	netOGlyc-4.0.0.13	CARBOHYD	24	24	0.183064	.	.
SP_Q9UGK3_STAP2_HUMAN	netOGlyc-4.0.0.13	CARBOHYD	47	47	0.0171616	.	.
SP_Q9UGK3_STAP2_HUMAN	netOGlyc-4.0.0.13	CARBOHYD	53	53	0.0521663	.	.
SP_Q9UGK3_STAP2_HUMAN	netOGlyc-4.0.0.13	CARBOHYD	72	72	0.148262	.	.
SP_Q9UGK3_STAP2_HUMAN	netOGlyc-4.0.0.13	CARBOHYD	79	79	0.259529	.	.
SP_Q9UGK3_STAP2_HUMAN	netOGlyc-4.0.0.13	CARBOHYD	80	80	0.374086	.	.
SP_Q9UGK3_STAP2_HUMAN	netOGlyc-4.0.0.13	CARBOHYD	85	85	0.0602961	.	.
SP_Q9UGK3_STAP2_HUMAN	netOGlyc-4.0.0.13	CARBOHYD	88	88	0.056144	.	.
SP_Q9UGK3_STAP2_HUMAN	netOGlyc-4.0.0.13	CARBOHYD	102	102	0.00608512	.	.
SP_Q9UGK3_STAP2_HUMAN	netOGlyc-4.0.0.13	CARBOHYD	115	115	0.00699443	.	.
SP_Q9UGK3_STAP2_HUMAN	netOGlyc-4.0.0.13	CARBOHYD	123	123	0.114495	.	.
SP_Q9UGK3_STAP2_HUMAN	netOGlyc-4.0.0.13	CARBOHYD	126	126	0.0469741	.	.
SP_Q9UGK3_STAP2_HUMAN	netOGlyc-4.0.0.13	CARBOHYD	136	136	0.223439	.	.
SP_Q9UGK3_STAP2_HUMAN	netOGlyc-4.0.0.13	CARBOHYD	150	150	0.182832	.	.
SP_Q9UGK3_STAP2_HUMAN	netOGlyc-4.0.0.13	CARBOHYD	152	152	0.348038	.	.
SP_Q9UGK3_STAP2_HUMAN	netOGlyc-4.0.0.13	CARBOHYD	158	158	0.193033	.	.
SP_Q9UGK3_STAP2_HUMAN	netOGlyc-4.0.0.13	CARBOHYD	180	180	0.17061	.	.
SP_Q9UGK3_STAP2_HUMAN	netOGlyc-4.0.0.13	CARBOHYD	188	188	0.120596	.	.
SP_Q9UGK3_STAP2_HUMAN	netOGlyc-4.0.0.13	CARBOHYD	190	190	0.248396	.	.
SP_Q9UGK3_STAP2_HUMAN	netOGlyc-4.0.0.13	CARBOHYD	191	191	0.0953371	.	.
SP_Q9UGK3_STAP2_HUMAN	netOGlyc-4.0.0.13	CARBOHYD	198	198	0.212142	.	.
SP_Q9UGK3_STAP2_HUMAN	netOGlyc-4.0.0.13	CARBOHYD	222	222	0.0159232	.	.
SP_Q9UGK3_STAP2_HUMAN	netOGlyc-4.0.0.13	CARBOHYD	224	224	0.00641981	.	.
SP_Q9UGK3_STAP2_HUMAN	netOGlyc-4.0.0.13	CARBOHYD	225	225	0.0507934	.	.
SP_Q9UGK3_STAP2_HUMAN	netOGlyc-4.0.0.13	CARBOHYD	235	235	0.118303	.	.
SP_Q9UGK3_STAP2_HUMAN	netOGlyc-4.0.0.13	CARBOHYD	237	237	0.210584	.	.
SP_Q9UGK3_STAP2_HUMAN	netOGlyc-4.0.0.13	CARBOHYD	272	272	0.841796	.	.	#POSITIVE
SP_Q9UGK3_STAP2_HUMAN	netOGlyc-4.0.0.13	CARBOHYD	282	282	0.902891	.	.	#POSITIVE
SP_Q9UGK3_STAP2_HUMAN	netOGlyc-4.0.0.13	CARBOHYD	289	289	0.936725	.	.	#POSITIVE
SP_Q9UGK3_STAP2_HUMAN	netOGlyc-4.0.0.13	CARBOHYD	292	292	0.944924	.	.	#POSITIVE
SP_Q9UGK3_STAP2_HUMAN	netOGlyc-4.0.0.13	CARBOHYD	293	293	0.883076	.	.	#POSITIVE
SP_Q9UGK3_STAP2_HUMAN	netOGlyc-4.0.0.13	CARBOHYD	312	312	0.597086	.	.	#POSITIVE
SP_Q9UGK3_STAP2_HUMAN	netOGlyc-4.0.0.13	CARBOHYD	329	329	0.667935	.	.	#POSITIVE
SP_Q9UGK3_STAP2_HUMAN	netOGlyc-4.0.0.13	CARBOHYD	330	330	0.843424	.	.	#POSITIVE
SP_Q9UGK3_STAP2_HUMAN	netOGlyc-4.0.0.13	CARBOHYD	331	331	0.482697	.	.
SP_Q9UGK3_STAP2_HUMAN	netOGlyc-4.0.0.13	CARBOHYD	373	373	0.771807	.	.	#POSITIVE
SP_Q9UGK3_STAP2_HUMAN	netOGlyc-4.0.0.13	CARBOHYD	374	374	0.692691	.	.	#POSITIVE
SP_Q9UGK3_STAP2_HUMAN	netOGlyc-4.0.0.13	CARBOHYD	381	381	0.53889	.	.	#POSITIVE
SP_Q9UGK3_STAP2_HUMAN	netOGlyc-4.0.0.13	CARBOHYD	388	388	0.213561	.	.
SP_Q15506_SP17_HUMAN	netOGlyc-4.0.0.13	CARBOHYD	2	2	0.641464	.	.	#POSITIVE
SP_Q15506_SP17_HUMAN	netOGlyc-4.0.0.13	CARBOHYD	6	6	0.406754	.	.
SP_Q15506_SP17_HUMAN	netOGlyc-4.0.0.13	CARBOHYD	8	8	0.296543	.	.
SP_Q15506_SP17_HUMAN	netOGlyc-4.0.0.13	CARBOHYD	24	24	0.0558255	.	.
SP_Q15506_SP17_HUMAN	netOGlyc-4.0.0.13	CARBOHYD	45	45	0.192557	.	.
SP_Q15506_SP17_HUMAN	netOGlyc-4.0.0.13	CARBOHYD	53	53	0.134667	.	.
SP_Q15506_SP17_HUMAN	netOGlyc-4.0.0.13	CARBOHYD	62	62	0.199063	.	.
SP_Q15506_SP17_HUMAN	netOGlyc-4.0.0.13	CARBOHYD	83	83	0.582111	.	.	#POSITIVE
SP_Q15506_SP17_HUMAN	netOGlyc-4.0.0.13	CARBOHYD	90	90	0.487292	.	.
SP_Q15506_SP17_HUMAN	netOGlyc-4.0.0.13	CARBOHYD	93	93	0.443287	.	.
SP_Q15506_SP17_HUMAN	netOGlyc-4.0.0.13	CARBOHYD	99	99	0.738126	.	.	#POSITIVE
SP_Q15506_SP17_HUMAN	netOGlyc-4.0.0.13	CARBOHYD	100	100	0.654873	.	.	#POSITIVE
SP_Q15506_SP17_HUMAN	netOGlyc-4.0.0.13	CARBOHYD	102	102	0.403417	.	.
[truncated: 435,848 more rows]
