# Supplementary material for: Revealing the human mucinome
Source: Nat Commun. 2022 Jun 20;13:3542. doi: 10.1038/s41467-022-31062-4 (PMC9209528; doi:10.1038/s41467-022-31062-4)
Supplement: Supplementary file 17 — Supplementary Software [file 41467_2022_31062_MOESM17_ESM.zip › Software/NetOGlycResults_fasta_Combo1-50.csv]

seqname	source	feature	start	end	score	strand	frame	comment
SP_Q9Y587_AP4S1_HUMAN	netOGlyc-4.0.0.13	CARBOHYD	14	14	0.110437	.	.
SP_Q9Y587_AP4S1_HUMAN	netOGlyc-4.0.0.13	CARBOHYD	17	17	0.0787318	.	.
SP_Q9Y587_AP4S1_HUMAN	netOGlyc-4.0.0.13	CARBOHYD	29	29	0.0675952	.	.
SP_Q9Y587_AP4S1_HUMAN	netOGlyc-4.0.0.13	CARBOHYD	33	33	0.130795	.	.
SP_Q9Y587_AP4S1_HUMAN	netOGlyc-4.0.0.13	CARBOHYD	38	38	0.0837254	.	.
SP_Q9Y587_AP4S1_HUMAN	netOGlyc-4.0.0.13	CARBOHYD	41	41	0.0518397	.	.
SP_Q9Y587_AP4S1_HUMAN	netOGlyc-4.0.0.13	CARBOHYD	43	43	0.0303638	.	.
SP_Q9Y587_AP4S1_HUMAN	netOGlyc-4.0.0.13	CARBOHYD	48	48	0.00876322	.	.
SP_Q9Y587_AP4S1_HUMAN	netOGlyc-4.0.0.13	CARBOHYD	74	74	2.39E-06	.	.
SP_Q9Y587_AP4S1_HUMAN	netOGlyc-4.0.0.13	CARBOHYD	96	96	0.0595164	.	.
SP_Q9Y587_AP4S1_HUMAN	netOGlyc-4.0.0.13	CARBOHYD	99	99	0.0400342	.	.
SP_Q9Y587_AP4S1_HUMAN	netOGlyc-4.0.0.13	CARBOHYD	126	126	0.0395795	.	.
SP_Q9Y587_AP4S1_HUMAN	netOGlyc-4.0.0.13	CARBOHYD	142	142	0.0665787	.	.
SP_Q9Y587_AP4S1_HUMAN	netOGlyc-4.0.0.13	CARBOHYD	144	144	0.0112553	.	.
SP_Q99965_ADAM2_HUMAN	netOGlyc-4.0.0.13	CARBOHYD	9	9	0.0490947	.	.
SP_Q99965_ADAM2_HUMAN	netOGlyc-4.0.0.13	CARBOHYD	18	18	0.120717	.	.
SP_Q99965_ADAM2_HUMAN	netOGlyc-4.0.0.13	CARBOHYD	22	22	0.336477	.	.
SP_Q99965_ADAM2_HUMAN	netOGlyc-4.0.0.13	CARBOHYD	28	28	0.485062	.	.
SP_Q99965_ADAM2_HUMAN	netOGlyc-4.0.0.13	CARBOHYD	35	35	0.139878	.	.
SP_Q99965_ADAM2_HUMAN	netOGlyc-4.0.0.13	CARBOHYD	43	43	0.0245435	.	.
SP_Q99965_ADAM2_HUMAN	netOGlyc-4.0.0.13	CARBOHYD	46	46	0.0812952	.	.
SP_Q99965_ADAM2_HUMAN	netOGlyc-4.0.0.13	CARBOHYD	57	57	0.0107556	.	.
SP_Q99965_ADAM2_HUMAN	netOGlyc-4.0.0.13	CARBOHYD	74	74	0.333154	.	.
SP_Q99965_ADAM2_HUMAN	netOGlyc-4.0.0.13	CARBOHYD	76	76	0.210668	.	.
SP_Q99965_ADAM2_HUMAN	netOGlyc-4.0.0.13	CARBOHYD	78	78	0.0789578	.	.
SP_Q99965_ADAM2_HUMAN	netOGlyc-4.0.0.13	CARBOHYD	104	104	0.00292862	.	.
SP_Q99965_ADAM2_HUMAN	netOGlyc-4.0.0.13	CARBOHYD	109	109	0.0285052	.	.
SP_Q99965_ADAM2_HUMAN	netOGlyc-4.0.0.13	CARBOHYD	110	110	0.00948487	.	.
SP_Q99965_ADAM2_HUMAN	netOGlyc-4.0.0.13	CARBOHYD	112	112	0.0130223	.	.
SP_Q99965_ADAM2_HUMAN	netOGlyc-4.0.0.13	CARBOHYD	124	124	0.0517391	.	.
SP_Q99965_ADAM2_HUMAN	netOGlyc-4.0.0.13	CARBOHYD	132	132	0.0651698	.	.
SP_Q99965_ADAM2_HUMAN	netOGlyc-4.0.0.13	CARBOHYD	133	133	0.029573	.	.
SP_Q99965_ADAM2_HUMAN	netOGlyc-4.0.0.13	CARBOHYD	151	151	0.315251	.	.
SP_Q99965_ADAM2_HUMAN	netOGlyc-4.0.0.13	CARBOHYD	160	160	0.213527	.	.
SP_Q99965_ADAM2_HUMAN	netOGlyc-4.0.0.13	CARBOHYD	164	164	0.0809623	.	.
SP_Q99965_ADAM2_HUMAN	netOGlyc-4.0.0.13	CARBOHYD	169	169	0.130112	.	.
SP_Q99965_ADAM2_HUMAN	netOGlyc-4.0.0.13	CARBOHYD	196	196	0.027603	.	.
SP_Q99965_ADAM2_HUMAN	netOGlyc-4.0.0.13	CARBOHYD	198	198	0.0500052	.	.
SP_Q99965_ADAM2_HUMAN	netOGlyc-4.0.0.13	CARBOHYD	199	199	0.059795	.	.
SP_Q99965_ADAM2_HUMAN	netOGlyc-4.0.0.13	CARBOHYD	212	212	0.0287882	.	.
SP_Q99965_ADAM2_HUMAN	netOGlyc-4.0.0.13	CARBOHYD	218	218	0.0156513	.	.
SP_Q99965_ADAM2_HUMAN	netOGlyc-4.0.0.13	CARBOHYD	222	222	0.00382456	.	.
SP_Q99965_ADAM2_HUMAN	netOGlyc-4.0.0.13	CARBOHYD	226	226	0.00587502	.	.
SP_Q99965_ADAM2_HUMAN	netOGlyc-4.0.0.13	CARBOHYD	227	227	0.00536581	.	.
SP_Q99965_ADAM2_HUMAN	netOGlyc-4.0.0.13	CARBOHYD	239	239	0.0456752	.	.
SP_Q99965_ADAM2_HUMAN	netOGlyc-4.0.0.13	CARBOHYD	240	240	0.0754414	.	.
SP_Q99965_ADAM2_HUMAN	netOGlyc-4.0.0.13	CARBOHYD	249	249	0.0733894	.	.
SP_Q99965_ADAM2_HUMAN	netOGlyc-4.0.0.13	CARBOHYD	255	255	0.0607611	.	.
SP_Q99965_ADAM2_HUMAN	netOGlyc-4.0.0.13	CARBOHYD	256	256	0.284529	.	.
SP_Q99965_ADAM2_HUMAN	netOGlyc-4.0.0.13	CARBOHYD	275	275	0.0366833	.	.
SP_Q99965_ADAM2_HUMAN	netOGlyc-4.0.0.13	CARBOHYD	281	281	0.026982	.	.
SP_Q99965_ADAM2_HUMAN	netOGlyc-4.0.0.13	CARBOHYD	301	301	0.0202631	.	.
SP_Q99965_ADAM2_HUMAN	netOGlyc-4.0.0.13	CARBOHYD	303	303	0.0150739	.	.
SP_Q99965_ADAM2_HUMAN	netOGlyc-4.0.0.13	CARBOHYD	306	306	0.0344939	.	.
SP_Q99965_ADAM2_HUMAN	netOGlyc-4.0.0.13	CARBOHYD	316	316	0.0251019	.	.
SP_Q99965_ADAM2_HUMAN	netOGlyc-4.0.0.13	CARBOHYD	318	318	0.247006	.	.
SP_Q99965_ADAM2_HUMAN	netOGlyc-4.0.0.13	CARBOHYD	322	322	0.21378	.	.
SP_Q99965_ADAM2_HUMAN	netOGlyc-4.0.0.13	CARBOHYD	332	332	0.289882	.	.
SP_Q99965_ADAM2_HUMAN	netOGlyc-4.0.0.13	CARBOHYD	346	346	0.254415	.	.
SP_Q99965_ADAM2_HUMAN	netOGlyc-4.0.0.13	CARBOHYD	352	352	0.311115	.	.
SP_Q99965_ADAM2_HUMAN	netOGlyc-4.0.0.13	CARBOHYD	355	355	0.140213	.	.
SP_Q99965_ADAM2_HUMAN	netOGlyc-4.0.0.13	CARBOHYD	364	364	0.346021	.	.
SP_Q99965_ADAM2_HUMAN	netOGlyc-4.0.0.13	CARBOHYD	368	368	0.237128	.	.
SP_Q99965_ADAM2_HUMAN	netOGlyc-4.0.0.13	CARBOHYD	402	402	0.0996261	.	.
SP_Q99965_ADAM2_HUMAN	netOGlyc-4.0.0.13	CARBOHYD	412	412	0.29144	.	.
SP_Q99965_ADAM2_HUMAN	netOGlyc-4.0.0.13	CARBOHYD	418	418	0.345693	.	.
SP_Q99965_ADAM2_HUMAN	netOGlyc-4.0.0.13	CARBOHYD	425	425	0.741502	.	.	#POSITIVE
SP_Q99965_ADAM2_HUMAN	netOGlyc-4.0.0.13	CARBOHYD	440	440	0.368667	.	.
SP_Q99965_ADAM2_HUMAN	netOGlyc-4.0.0.13	CARBOHYD	448	448	0.378826	.	.
SP_Q99965_ADAM2_HUMAN	netOGlyc-4.0.0.13	CARBOHYD	461	461	0.255151	.	.
SP_Q99965_ADAM2_HUMAN	netOGlyc-4.0.0.13	CARBOHYD	462	462	0.622652	.	.	#POSITIVE
SP_Q99965_ADAM2_HUMAN	netOGlyc-4.0.0.13	CARBOHYD	464	464	0.396124	.	.
SP_Q99965_ADAM2_HUMAN	netOGlyc-4.0.0.13	CARBOHYD	473	473	0.521745	.	.	#POSITIVE
SP_Q99965_ADAM2_HUMAN	netOGlyc-4.0.0.13	CARBOHYD	491	491	0.155539	.	.
SP_Q99965_ADAM2_HUMAN	netOGlyc-4.0.0.13	CARBOHYD	497	497	0.345472	.	.
SP_Q99965_ADAM2_HUMAN	netOGlyc-4.0.0.13	CARBOHYD	499	499	0.45996	.	.
SP_Q99965_ADAM2_HUMAN	netOGlyc-4.0.0.13	CARBOHYD	509	509	0.475343	.	.
SP_Q99965_ADAM2_HUMAN	netOGlyc-4.0.0.13	CARBOHYD	513	513	0.313428	.	.
SP_Q99965_ADAM2_HUMAN	netOGlyc-4.0.0.13	CARBOHYD	517	517	0.600421	.	.	#POSITIVE
SP_Q99965_ADAM2_HUMAN	netOGlyc-4.0.0.13	CARBOHYD	519	519	0.518539	.	.	#POSITIVE
SP_Q99965_ADAM2_HUMAN	netOGlyc-4.0.0.13	CARBOHYD	522	522	0.668394	.	.	#POSITIVE
SP_Q99965_ADAM2_HUMAN	netOGlyc-4.0.0.13	CARBOHYD	528	528	0.640356	.	.	#POSITIVE
SP_Q99965_ADAM2_HUMAN	netOGlyc-4.0.0.13	CARBOHYD	530	530	0.354859	.	.
SP_Q99965_ADAM2_HUMAN	netOGlyc-4.0.0.13	CARBOHYD	533	533	0.132249	.	.
SP_Q99965_ADAM2_HUMAN	netOGlyc-4.0.0.13	CARBOHYD	561	561	0.31957	.	.
SP_Q99965_ADAM2_HUMAN	netOGlyc-4.0.0.13	CARBOHYD	568	568	0.133135	.	.
SP_Q99965_ADAM2_HUMAN	netOGlyc-4.0.0.13	CARBOHYD	579	579	0.259666	.	.
SP_Q99965_ADAM2_HUMAN	netOGlyc-4.0.0.13	CARBOHYD	584	584	0.314342	.	.
SP_Q99965_ADAM2_HUMAN	netOGlyc-4.0.0.13	CARBOHYD	593	593	0.150551	.	.
SP_Q99965_ADAM2_HUMAN	netOGlyc-4.0.0.13	CARBOHYD	594	594	0.271757	.	.
SP_Q99965_ADAM2_HUMAN	netOGlyc-4.0.0.13	CARBOHYD	597	597	0.172997	.	.
SP_Q99965_ADAM2_HUMAN	netOGlyc-4.0.0.13	CARBOHYD	608	608	0.784958	.	.	#POSITIVE
SP_Q99965_ADAM2_HUMAN	netOGlyc-4.0.0.13	CARBOHYD	609	609	0.611443	.	.	#POSITIVE
SP_Q99965_ADAM2_HUMAN	netOGlyc-4.0.0.13	CARBOHYD	610	610	0.367923	.	.
SP_Q99965_ADAM2_HUMAN	netOGlyc-4.0.0.13	CARBOHYD	617	617	0.17629	.	.
SP_Q99965_ADAM2_HUMAN	netOGlyc-4.0.0.13	CARBOHYD	618	618	0.238772	.	.
SP_Q99965_ADAM2_HUMAN	netOGlyc-4.0.0.13	CARBOHYD	636	636	0.365487	.	.
SP_Q99965_ADAM2_HUMAN	netOGlyc-4.0.0.13	CARBOHYD	638	638	0.494603	.	.
SP_Q99965_ADAM2_HUMAN	netOGlyc-4.0.0.13	CARBOHYD	645	645	0.226574	.	.
SP_Q99965_ADAM2_HUMAN	netOGlyc-4.0.0.13	CARBOHYD	648	648	0.168374	.	.
SP_Q99965_ADAM2_HUMAN	netOGlyc-4.0.0.13	CARBOHYD	655	655	0.55942	.	.	#POSITIVE
SP_Q99965_ADAM2_HUMAN	netOGlyc-4.0.0.13	CARBOHYD	658	658	0.61043	.	.	#POSITIVE
SP_Q99965_ADAM2_HUMAN	netOGlyc-4.0.0.13	CARBOHYD	682	682	0.0836871	.	.
SP_Q99965_ADAM2_HUMAN	netOGlyc-4.0.0.13	CARBOHYD	718	718	0.103099	.	.
SP_Q99965_ADAM2_HUMAN	netOGlyc-4.0.0.13	CARBOHYD	722	722	0.0421342	.	.
SP_Q99965_ADAM2_HUMAN	netOGlyc-4.0.0.13	CARBOHYD	723	723	0.127185	.	.
SP_Q99965_ADAM2_HUMAN	netOGlyc-4.0.0.13	CARBOHYD	729	729	0.023629	.	.
SP_Q99965_ADAM2_HUMAN	netOGlyc-4.0.0.13	CARBOHYD	731	731	0.026452	.	.
SP_P54802_ANAG_HUMAN	netOGlyc-4.0.0.13	CARBOHYD	49	49	0.0973224	.	.
SP_P54802_ANAG_HUMAN	netOGlyc-4.0.0.13	CARBOHYD	51	51	0.110984	.	.
SP_P54802_ANAG_HUMAN	netOGlyc-4.0.0.13	CARBOHYD	64	64	0.0364003	.	.
SP_P54802_ANAG_HUMAN	netOGlyc-4.0.0.13	CARBOHYD	66	66	0.181913	.	.
SP_P54802_ANAG_HUMAN	netOGlyc-4.0.0.13	CARBOHYD	80	80	0.0710077	.	.
SP_P54802_ANAG_HUMAN	netOGlyc-4.0.0.13	CARBOHYD	81	81	0.153336	.	.
SP_P54802_ANAG_HUMAN	netOGlyc-4.0.0.13	CARBOHYD	104	104	0.232385	.	.
SP_P54802_ANAG_HUMAN	netOGlyc-4.0.0.13	CARBOHYD	106	106	0.068124	.	.
SP_P54802_ANAG_HUMAN	netOGlyc-4.0.0.13	CARBOHYD	122	122	0.250809	.	.
SP_P54802_ANAG_HUMAN	netOGlyc-4.0.0.13	CARBOHYD	125	125	0.431954	.	.
SP_P54802_ANAG_HUMAN	netOGlyc-4.0.0.13	CARBOHYD	137	137	0.00471443	.	.
SP_P54802_ANAG_HUMAN	netOGlyc-4.0.0.13	CARBOHYD	139	139	0.00918119	.	.
SP_P54802_ANAG_HUMAN	netOGlyc-4.0.0.13	CARBOHYD	141	141	0.0043963	.	.
SP_P54802_ANAG_HUMAN	netOGlyc-4.0.0.13	CARBOHYD	169	169	0.0374985	.	.
SP_P54802_ANAG_HUMAN	netOGlyc-4.0.0.13	CARBOHYD	185	185	0.0338806	.	.
SP_P54802_ANAG_HUMAN	netOGlyc-4.0.0.13	CARBOHYD	194	194	0.0966803	.	.
SP_P54802_ANAG_HUMAN	netOGlyc-4.0.0.13	CARBOHYD	209	209	0.239337	.	.
SP_P54802_ANAG_HUMAN	netOGlyc-4.0.0.13	CARBOHYD	217	217	0.318053	.	.
SP_P54802_ANAG_HUMAN	netOGlyc-4.0.0.13	CARBOHYD	235	235	0.0929342	.	.
SP_P54802_ANAG_HUMAN	netOGlyc-4.0.0.13	CARBOHYD	239	239	0.112489	.	.
SP_P54802_ANAG_HUMAN	netOGlyc-4.0.0.13	CARBOHYD	254	254	0.633807	.	.	#POSITIVE
SP_P54802_ANAG_HUMAN	netOGlyc-4.0.0.13	CARBOHYD	263	263	0.276187	.	.
SP_P54802_ANAG_HUMAN	netOGlyc-4.0.0.13	CARBOHYD	267	267	0.0760885	.	.
SP_P54802_ANAG_HUMAN	netOGlyc-4.0.0.13	CARBOHYD	274	274	0.131627	.	.
SP_P54802_ANAG_HUMAN	netOGlyc-4.0.0.13	CARBOHYD	276	276	0.102083	.	.
SP_P54802_ANAG_HUMAN	netOGlyc-4.0.0.13	CARBOHYD	278	278	0.0177322	.	.
SP_P54802_ANAG_HUMAN	netOGlyc-4.0.0.13	CARBOHYD	293	293	0.0376464	.	.
SP_P54802_ANAG_HUMAN	netOGlyc-4.0.0.13	CARBOHYD	305	305	0.0405639	.	.
SP_P54802_ANAG_HUMAN	netOGlyc-4.0.0.13	CARBOHYD	313	313	0.0716503	.	.
SP_P54802_ANAG_HUMAN	netOGlyc-4.0.0.13	CARBOHYD	321	321	0.345939	.	.
SP_P54802_ANAG_HUMAN	netOGlyc-4.0.0.13	CARBOHYD	322	322	0.230433	.	.
SP_P54802_ANAG_HUMAN	netOGlyc-4.0.0.13	CARBOHYD	325	325	0.319848	.	.
SP_P54802_ANAG_HUMAN	netOGlyc-4.0.0.13	CARBOHYD	331	331	0.493819	.	.
SP_P54802_ANAG_HUMAN	netOGlyc-4.0.0.13	CARBOHYD	332	332	0.186365	.	.
SP_P54802_ANAG_HUMAN	netOGlyc-4.0.0.13	CARBOHYD	339	339	0.200385	.	.
SP_P54802_ANAG_HUMAN	netOGlyc-4.0.0.13	CARBOHYD	343	343	0.0123284	.	.
SP_P54802_ANAG_HUMAN	netOGlyc-4.0.0.13	CARBOHYD	387	387	0.233021	.	.
SP_P54802_ANAG_HUMAN	netOGlyc-4.0.0.13	CARBOHYD	392	392	0.185811	.	.
SP_P54802_ANAG_HUMAN	netOGlyc-4.0.0.13	CARBOHYD	394	394	0.102455	.	.
SP_P54802_ANAG_HUMAN	netOGlyc-4.0.0.13	CARBOHYD	396	396	0.119741	.	.
SP_P54802_ANAG_HUMAN	netOGlyc-4.0.0.13	CARBOHYD	436	436	0.0658093	.	.
SP_P54802_ANAG_HUMAN	netOGlyc-4.0.0.13	CARBOHYD	437	437	0.110601	.	.
SP_P54802_ANAG_HUMAN	netOGlyc-4.0.0.13	CARBOHYD	441	441	0.0453827	.	.
SP_P54802_ANAG_HUMAN	netOGlyc-4.0.0.13	CARBOHYD	449	449	0.0162872	.	.
SP_P54802_ANAG_HUMAN	netOGlyc-4.0.0.13	CARBOHYD	456	456	0.0222797	.	.
SP_P54802_ANAG_HUMAN	netOGlyc-4.0.0.13	CARBOHYD	476	476	0.626839	.	.	#POSITIVE
SP_P54802_ANAG_HUMAN	netOGlyc-4.0.0.13	CARBOHYD	477	477	0.583516	.	.	#POSITIVE
SP_P54802_ANAG_HUMAN	netOGlyc-4.0.0.13	CARBOHYD	486	486	0.402154	.	.
SP_P54802_ANAG_HUMAN	netOGlyc-4.0.0.13	CARBOHYD	500	500	0.0589419	.	.
SP_P54802_ANAG_HUMAN	netOGlyc-4.0.0.13	CARBOHYD	505	505	0.0392218	.	.
SP_P54802_ANAG_HUMAN	netOGlyc-4.0.0.13	CARBOHYD	515	515	0.33716	.	.
SP_P54802_ANAG_HUMAN	netOGlyc-4.0.0.13	CARBOHYD	522	522	0.487664	.	.
SP_P54802_ANAG_HUMAN	netOGlyc-4.0.0.13	CARBOHYD	527	527	0.0731727	.	.
SP_P54802_ANAG_HUMAN	netOGlyc-4.0.0.13	CARBOHYD	528	528	0.090609	.	.
SP_P54802_ANAG_HUMAN	netOGlyc-4.0.0.13	CARBOHYD	534	534	0.0500646	.	.
SP_P54802_ANAG_HUMAN	netOGlyc-4.0.0.13	CARBOHYD	545	545	0.577439	.	.	#POSITIVE
SP_P54802_ANAG_HUMAN	netOGlyc-4.0.0.13	CARBOHYD	546	546	0.255584	.	.
SP_P54802_ANAG_HUMAN	netOGlyc-4.0.0.13	CARBOHYD	549	549	0.565248	.	.	#POSITIVE
SP_P54802_ANAG_HUMAN	netOGlyc-4.0.0.13	CARBOHYD	552	552	0.27093	.	.
SP_P54802_ANAG_HUMAN	netOGlyc-4.0.0.13	CARBOHYD	553	553	0.195108	.	.
SP_P54802_ANAG_HUMAN	netOGlyc-4.0.0.13	CARBOHYD	564	564	0.0219194	.	.
SP_P54802_ANAG_HUMAN	netOGlyc-4.0.0.13	CARBOHYD	573	573	0.116437	.	.
SP_P54802_ANAG_HUMAN	netOGlyc-4.0.0.13	CARBOHYD	581	581	0.100821	.	.
SP_P54802_ANAG_HUMAN	netOGlyc-4.0.0.13	CARBOHYD	585	585	0.0303375	.	.
SP_P54802_ANAG_HUMAN	netOGlyc-4.0.0.13	CARBOHYD	590	590	0.11931	.	.
SP_P54802_ANAG_HUMAN	netOGlyc-4.0.0.13	CARBOHYD	612	612	0.0798856	.	.
SP_P54802_ANAG_HUMAN	netOGlyc-4.0.0.13	CARBOHYD	614	614	0.0169837	.	.
SP_P54802_ANAG_HUMAN	netOGlyc-4.0.0.13	CARBOHYD	620	620	0.13317	.	.
SP_P54802_ANAG_HUMAN	netOGlyc-4.0.0.13	CARBOHYD	631	631	0.0747131	.	.
SP_P54802_ANAG_HUMAN	netOGlyc-4.0.0.13	CARBOHYD	642	642	0.0529117	.	.
SP_P54802_ANAG_HUMAN	netOGlyc-4.0.0.13	CARBOHYD	647	647	0.0147799	.	.
SP_P54802_ANAG_HUMAN	netOGlyc-4.0.0.13	CARBOHYD	672	672	0.0580707	.	.
SP_P54802_ANAG_HUMAN	netOGlyc-4.0.0.13	CARBOHYD	685	685	0.264984	.	.
SP_P54802_ANAG_HUMAN	netOGlyc-4.0.0.13	CARBOHYD	711	711	0.0633946	.	.
SP_P54802_ANAG_HUMAN	netOGlyc-4.0.0.13	CARBOHYD	717	717	0.626394	.	.	#POSITIVE
SP_P54802_ANAG_HUMAN	netOGlyc-4.0.0.13	CARBOHYD	723	723	0.0815813	.	.
SP_P54802_ANAG_HUMAN	netOGlyc-4.0.0.13	CARBOHYD	742	742	0.0207403	.	.
SP_O95841_ANGL1_HUMAN	netOGlyc-4.0.0.13	CARBOHYD	3	3	0.00608382	.	.
SP_O95841_ANGL1_HUMAN	netOGlyc-4.0.0.13	CARBOHYD	5	5	0.00546132	.	.
SP_O95841_ANGL1_HUMAN	netOGlyc-4.0.0.13	CARBOHYD	7	7	0.0128091	.	.
SP_O95841_ANGL1_HUMAN	netOGlyc-4.0.0.13	CARBOHYD	18	18	0.0196969	.	.
SP_O95841_ANGL1_HUMAN	netOGlyc-4.0.0.13	CARBOHYD	40	40	0.845761	.	.	#POSITIVE
SP_O95841_ANGL1_HUMAN	netOGlyc-4.0.0.13	CARBOHYD	52	52	0.339516	.	.
SP_O95841_ANGL1_HUMAN	netOGlyc-4.0.0.13	CARBOHYD	61	61	0.5	.	.	#POSITIVE
SP_O95841_ANGL1_HUMAN	netOGlyc-4.0.0.13	CARBOHYD	68	68	0.609371	.	.	#POSITIVE
SP_O95841_ANGL1_HUMAN	netOGlyc-4.0.0.13	CARBOHYD	74	74	0.616418	.	.	#POSITIVE
SP_O95841_ANGL1_HUMAN	netOGlyc-4.0.0.13	CARBOHYD	75	75	0.641789	.	.	#POSITIVE
SP_O95841_ANGL1_HUMAN	netOGlyc-4.0.0.13	CARBOHYD	81	81	0.285099	.	.
SP_O95841_ANGL1_HUMAN	netOGlyc-4.0.0.13	CARBOHYD	93	93	0.0800225	.	.
SP_O95841_ANGL1_HUMAN	netOGlyc-4.0.0.13	CARBOHYD	123	123	0.316888	.	.
SP_O95841_ANGL1_HUMAN	netOGlyc-4.0.0.13	CARBOHYD	128	128	0.313139	.	.
SP_O95841_ANGL1_HUMAN	netOGlyc-4.0.0.13	CARBOHYD	131	131	0.409463	.	.
SP_O95841_ANGL1_HUMAN	netOGlyc-4.0.0.13	CARBOHYD	148	148	0.184578	.	.
SP_O95841_ANGL1_HUMAN	netOGlyc-4.0.0.13	CARBOHYD	152	152	0.095758	.	.
SP_O95841_ANGL1_HUMAN	netOGlyc-4.0.0.13	CARBOHYD	162	162	0.566226	.	.	#POSITIVE
SP_O95841_ANGL1_HUMAN	netOGlyc-4.0.0.13	CARBOHYD	163	163	0.3981	.	.
SP_O95841_ANGL1_HUMAN	netOGlyc-4.0.0.13	CARBOHYD	170	170	0.605614	.	.	#POSITIVE
SP_O95841_ANGL1_HUMAN	netOGlyc-4.0.0.13	CARBOHYD	181	181	0.312005	.	.
SP_O95841_ANGL1_HUMAN	netOGlyc-4.0.0.13	CARBOHYD	183	183	0.199096	.	.
SP_O95841_ANGL1_HUMAN	netOGlyc-4.0.0.13	CARBOHYD	190	190	0.5	.	.	#POSITIVE
SP_O95841_ANGL1_HUMAN	netOGlyc-4.0.0.13	CARBOHYD	194	194	0.155614	.	.
SP_O95841_ANGL1_HUMAN	netOGlyc-4.0.0.13	CARBOHYD	205	205	0.416567	.	.
SP_O95841_ANGL1_HUMAN	netOGlyc-4.0.0.13	CARBOHYD	209	209	0.363921	.	.
SP_O95841_ANGL1_HUMAN	netOGlyc-4.0.0.13	CARBOHYD	212	212	0.739138	.	.	#POSITIVE
SP_O95841_ANGL1_HUMAN	netOGlyc-4.0.0.13	CARBOHYD	226	226	0.534152	.	.	#POSITIVE
SP_O95841_ANGL1_HUMAN	netOGlyc-4.0.0.13	CARBOHYD	230	230	0.301416	.	.
SP_O95841_ANGL1_HUMAN	netOGlyc-4.0.0.13	CARBOHYD	257	257	0.598746	.	.	#POSITIVE
SP_O95841_ANGL1_HUMAN	netOGlyc-4.0.0.13	CARBOHYD	258	258	0.829294	.	.	#POSITIVE
SP_O95841_ANGL1_HUMAN	netOGlyc-4.0.0.13	CARBOHYD	260	260	0.73834	.	.	#POSITIVE
SP_O95841_ANGL1_HUMAN	netOGlyc-4.0.0.13	CARBOHYD	262	262	0.695775	.	.	#POSITIVE
SP_O95841_ANGL1_HUMAN	netOGlyc-4.0.0.13	CARBOHYD	270	270	0.573822	.	.	#POSITIVE
SP_O95841_ANGL1_HUMAN	netOGlyc-4.0.0.13	CARBOHYD	289	289	0.15865	.	.
SP_O95841_ANGL1_HUMAN	netOGlyc-4.0.0.13	CARBOHYD	291	291	0.12787	.	.
SP_O95841_ANGL1_HUMAN	netOGlyc-4.0.0.13	CARBOHYD	301	301	0.0644122	.	.
SP_O95841_ANGL1_HUMAN	netOGlyc-4.0.0.13	CARBOHYD	312	312	0.0147189	.	.
SP_O95841_ANGL1_HUMAN	netOGlyc-4.0.0.13	CARBOHYD	319	319	0.0224366	.	.
SP_O95841_ANGL1_HUMAN	netOGlyc-4.0.0.13	CARBOHYD	325	325	0.0988499	.	.
SP_O95841_ANGL1_HUMAN	netOGlyc-4.0.0.13	CARBOHYD	328	328	0.117437	.	.
SP_O95841_ANGL1_HUMAN	netOGlyc-4.0.0.13	CARBOHYD	360	360	0.0131972	.	.
SP_O95841_ANGL1_HUMAN	netOGlyc-4.0.0.13	CARBOHYD	375	375	1.37E-05	.	.
SP_O95841_ANGL1_HUMAN	netOGlyc-4.0.0.13	CARBOHYD	384	384	0.00601737	.	.
SP_O95841_ANGL1_HUMAN	netOGlyc-4.0.0.13	CARBOHYD	385	385	0.00901419	.	.
SP_O95841_ANGL1_HUMAN	netOGlyc-4.0.0.13	CARBOHYD	392	392	0.00847629	.	.
SP_O95841_ANGL1_HUMAN	netOGlyc-4.0.0.13	CARBOHYD	401	401	0.0230728	.	.
SP_O95841_ANGL1_HUMAN	netOGlyc-4.0.0.13	CARBOHYD	409	409	0.0344514	.	.
SP_O95841_ANGL1_HUMAN	netOGlyc-4.0.0.13	CARBOHYD	419	419	0.436314	.	.
SP_O95841_ANGL1_HUMAN	netOGlyc-4.0.0.13	CARBOHYD	420	420	0.251486	.	.
SP_O95841_ANGL1_HUMAN	netOGlyc-4.0.0.13	CARBOHYD	448	448	0.0342973	.	.
SP_O95841_ANGL1_HUMAN	netOGlyc-4.0.0.13	CARBOHYD	462	462	0.356147	.	.
SP_O95841_ANGL1_HUMAN	netOGlyc-4.0.0.13	CARBOHYD	477	477	0.0124811	.	.
SP_O95841_ANGL1_HUMAN	netOGlyc-4.0.0.13	CARBOHYD	479	479	0.0118091	.	.
SP_P04746_AMYP_HUMAN	netOGlyc-4.0.0.13	CARBOHYD	9	9	0.00734005	.	.
SP_P04746_AMYP_HUMAN	netOGlyc-4.0.0.13	CARBOHYD	18	18	0.0438933	.	.
SP_P04746_AMYP_HUMAN	netOGlyc-4.0.0.13	CARBOHYD	21	21	0.0580264	.	.
SP_P04746_AMYP_HUMAN	netOGlyc-4.0.0.13	CARBOHYD	26	26	0.107071	.	.
SP_P04746_AMYP_HUMAN	netOGlyc-4.0.0.13	CARBOHYD	27	27	0.101216	.	.
SP_P04746_AMYP_HUMAN	netOGlyc-4.0.0.13	CARBOHYD	58	58	0.127654	.	.
SP_P04746_AMYP_HUMAN	netOGlyc-4.0.0.13	CARBOHYD	81	81	0.252694	.	.
SP_P04746_AMYP_HUMAN	netOGlyc-4.0.0.13	CARBOHYD	86	86	0.0763446	.	.
SP_P04746_AMYP_HUMAN	netOGlyc-4.0.0.13	CARBOHYD	88	88	0.0953318	.	.
SP_P04746_AMYP_HUMAN	netOGlyc-4.0.0.13	CARBOHYD	99	99	0.0104209	.	.
SP_P04746_AMYP_HUMAN	netOGlyc-4.0.0.13	CARBOHYD	123	123	0.257675	.	.
SP_P04746_AMYP_HUMAN	netOGlyc-4.0.0.13	CARBOHYD	126	126	0.331513	.	.
SP_P04746_AMYP_HUMAN	netOGlyc-4.0.0.13	CARBOHYD	127	127	0.251343	.	.
SP_P04746_AMYP_HUMAN	netOGlyc-4.0.0.13	CARBOHYD	128	128	0.44167	.	.
SP_P04746_AMYP_HUMAN	netOGlyc-4.0.0.13	CARBOHYD	129	129	0.556975	.	.	#POSITIVE
SP_P04746_AMYP_HUMAN	netOGlyc-4.0.0.13	CARBOHYD	132	132	0.471906	.	.
SP_P04746_AMYP_HUMAN	netOGlyc-4.0.0.13	CARBOHYD	138	138	0.59021	.	.	#POSITIVE
SP_P04746_AMYP_HUMAN	netOGlyc-4.0.0.13	CARBOHYD	147	147	0.560536	.	.	#POSITIVE
SP_P04746_AMYP_HUMAN	netOGlyc-4.0.0.13	CARBOHYD	158	158	0.310448	.	.
SP_P04746_AMYP_HUMAN	netOGlyc-4.0.0.13	CARBOHYD	160	160	0.351782	.	.
SP_P04746_AMYP_HUMAN	netOGlyc-4.0.0.13	CARBOHYD	170	170	0.121753	.	.
SP_P04746_AMYP_HUMAN	netOGlyc-4.0.0.13	CARBOHYD	178	178	0.160525	.	.
SP_P04746_AMYP_HUMAN	netOGlyc-4.0.0.13	CARBOHYD	192	192	0.0447126	.	.
SP_P04746_AMYP_HUMAN	netOGlyc-4.0.0.13	CARBOHYD	214	214	0.0460385	.	.
SP_P04746_AMYP_HUMAN	netOGlyc-4.0.0.13	CARBOHYD	234	234	0.128777	.	.
SP_P04746_AMYP_HUMAN	netOGlyc-4.0.0.13	CARBOHYD	241	241	0.0424961	.	.
SP_P04746_AMYP_HUMAN	netOGlyc-4.0.0.13	CARBOHYD	259	259	0.0477599	.	.
SP_P04746_AMYP_HUMAN	netOGlyc-4.0.0.13	CARBOHYD	260	260	0.098673	.	.
SP_P04746_AMYP_HUMAN	netOGlyc-4.0.0.13	CARBOHYD	269	269	0.0929204	.	.
SP_P04746_AMYP_HUMAN	netOGlyc-4.0.0.13	CARBOHYD	279	279	0.176617	.	.
SP_P04746_AMYP_HUMAN	netOGlyc-4.0.0.13	CARBOHYD	290	290	0.0397373	.	.
SP_P04746_AMYP_HUMAN	netOGlyc-4.0.0.13	CARBOHYD	304	304	0.0393573	.	.
SP_P04746_AMYP_HUMAN	netOGlyc-4.0.0.13	CARBOHYD	326	326	0.118083	.	.
SP_P04746_AMYP_HUMAN	netOGlyc-4.0.0.13	CARBOHYD	329	329	0.0788717	.	.
SP_P04746_AMYP_HUMAN	netOGlyc-4.0.0.13	CARBOHYD	351	351	0.0190145	.	.
SP_P04746_AMYP_HUMAN	netOGlyc-4.0.0.13	CARBOHYD	355	355	0.0457267	.	.
SP_P04746_AMYP_HUMAN	netOGlyc-4.0.0.13	CARBOHYD	356	356	0.200176	.	.
SP_P04746_AMYP_HUMAN	netOGlyc-4.0.0.13	CARBOHYD	386	386	0.826437	.	.	#POSITIVE
SP_P04746_AMYP_HUMAN	netOGlyc-4.0.0.13	CARBOHYD	391	391	0.364822	.	.
SP_P04746_AMYP_HUMAN	netOGlyc-4.0.0.13	CARBOHYD	392	392	0.275044	.	.
SP_P04746_AMYP_HUMAN	netOGlyc-4.0.0.13	CARBOHYD	422	422	0.00678561	.	.
SP_P04746_AMYP_HUMAN	netOGlyc-4.0.0.13	CARBOHYD	429	429	0.00335394	.	.
SP_P04746_AMYP_HUMAN	netOGlyc-4.0.0.13	CARBOHYD	450	450	0.00477083	.	.
SP_P04746_AMYP_HUMAN	netOGlyc-4.0.0.13	CARBOHYD	452	452	0.0121752	.	.
SP_P04746_AMYP_HUMAN	netOGlyc-4.0.0.13	CARBOHYD	454	454	0.0268567	.	.
SP_P04746_AMYP_HUMAN	netOGlyc-4.0.0.13	CARBOHYD	457	457	0.126066	.	.
SP_P04746_AMYP_HUMAN	netOGlyc-4.0.0.13	CARBOHYD	463	463	0.096443	.	.
SP_P04746_AMYP_HUMAN	netOGlyc-4.0.0.13	CARBOHYD	469	469	0.016428	.	.
SP_P04746_AMYP_HUMAN	netOGlyc-4.0.0.13	CARBOHYD	478	478	0.00807103	.	.
SP_P04746_AMYP_HUMAN	netOGlyc-4.0.0.13	CARBOHYD	485	485	0.170044	.	.
SP_P04746_AMYP_HUMAN	netOGlyc-4.0.0.13	CARBOHYD	493	493	0.0143623	.	.
SP_P04746_AMYP_HUMAN	netOGlyc-4.0.0.13	CARBOHYD	495	495	0.0275583	.	.
SP_P04746_AMYP_HUMAN	netOGlyc-4.0.0.13	CARBOHYD	497	497	0.0141054	.	.
SP_P04746_AMYP_HUMAN	netOGlyc-4.0.0.13	CARBOHYD	509	509	0.00325168	.	.
SP_Q6VUC0_AP2E_HUMAN	netOGlyc-4.0.0.13	CARBOHYD	5	5	0.670511	.	.	#POSITIVE
SP_Q6VUC0_AP2E_HUMAN	netOGlyc-4.0.0.13	CARBOHYD	7	7	0.605727	.	.	#POSITIVE
SP_Q6VUC0_AP2E_HUMAN	netOGlyc-4.0.0.13	CARBOHYD	25	25	0.626269	.	.	#POSITIVE
SP_Q6VUC0_AP2E_HUMAN	netOGlyc-4.0.0.13	CARBOHYD	26	26	0.842362	.	.	#POSITIVE
SP_Q6VUC0_AP2E_HUMAN	netOGlyc-4.0.0.13	CARBOHYD	41	41	0.730474	.	.	#POSITIVE
SP_Q6VUC0_AP2E_HUMAN	netOGlyc-4.0.0.13	CARBOHYD	45	45	0.895897	.	.	#POSITIVE
SP_Q6VUC0_AP2E_HUMAN	netOGlyc-4.0.0.13	CARBOHYD	134	134	0.833935	.	.	#POSITIVE
SP_Q6VUC0_AP2E_HUMAN	netOGlyc-4.0.0.13	CARBOHYD	178	178	0.275786	.	.
SP_Q6VUC0_AP2E_HUMAN	netOGlyc-4.0.0.13	CARBOHYD	183	183	0.389235	.	.
SP_Q6VUC0_AP2E_HUMAN	netOGlyc-4.0.0.13	CARBOHYD	192	192	0.659398	.	.	#POSITIVE
SP_Q6VUC0_AP2E_HUMAN	netOGlyc-4.0.0.13	CARBOHYD	195	195	0.521695	.	.	#POSITIVE
SP_Q6VUC0_AP2E_HUMAN	netOGlyc-4.0.0.13	CARBOHYD	196	196	0.810362	.	.	#POSITIVE
SP_Q6VUC0_AP2E_HUMAN	netOGlyc-4.0.0.13	CARBOHYD	198	198	0.406615	.	.
SP_Q6VUC0_AP2E_HUMAN	netOGlyc-4.0.0.13	CARBOHYD	201	201	0.520368	.	.	#POSITIVE
SP_Q6VUC0_AP2E_HUMAN	netOGlyc-4.0.0.13	CARBOHYD	206	206	0.30387	.	.
SP_Q6VUC0_AP2E_HUMAN	netOGlyc-4.0.0.13	CARBOHYD	212	212	0.357839	.	.
SP_Q6VUC0_AP2E_HUMAN	netOGlyc-4.0.0.13	CARBOHYD	220	220	0.173409	.	.
SP_Q6VUC0_AP2E_HUMAN	netOGlyc-4.0.0.13	CARBOHYD	226	226	0.0843014	.	.
SP_Q6VUC0_AP2E_HUMAN	netOGlyc-4.0.0.13	CARBOHYD	229	229	0.159029	.	.
SP_Q6VUC0_AP2E_HUMAN	netOGlyc-4.0.0.13	CARBOHYD	230	230	0.494641	.	.
SP_Q6VUC0_AP2E_HUMAN	netOGlyc-4.0.0.13	CARBOHYD	231	231	0.112392	.	.
SP_Q6VUC0_AP2E_HUMAN	netOGlyc-4.0.0.13	CARBOHYD	232	232	0.131185	.	.
SP_Q6VUC0_AP2E_HUMAN	netOGlyc-4.0.0.13	CARBOHYD	237	237	0.145536	.	.
SP_Q6VUC0_AP2E_HUMAN	netOGlyc-4.0.0.13	CARBOHYD	246	246	0.037122	.	.
SP_Q6VUC0_AP2E_HUMAN	netOGlyc-4.0.0.13	CARBOHYD	254	254	0.124377	.	.
SP_Q6VUC0_AP2E_HUMAN	netOGlyc-4.0.0.13	CARBOHYD	265	265	0.578921	.	.	#POSITIVE
SP_Q6VUC0_AP2E_HUMAN	netOGlyc-4.0.0.13	CARBOHYD	294	294	0.223369	.	.
SP_Q6VUC0_AP2E_HUMAN	netOGlyc-4.0.0.13	CARBOHYD	297	297	0.0502078	.	.
SP_Q6VUC0_AP2E_HUMAN	netOGlyc-4.0.0.13	CARBOHYD	298	298	0.15436	.	.
SP_Q6VUC0_AP2E_HUMAN	netOGlyc-4.0.0.13	CARBOHYD	317	317	0.105136	.	.
SP_Q6VUC0_AP2E_HUMAN	netOGlyc-4.0.0.13	CARBOHYD	340	340	0.239302	.	.
SP_Q6VUC0_AP2E_HUMAN	netOGlyc-4.0.0.13	CARBOHYD	343	343	0.142467	.	.
SP_Q6VUC0_AP2E_HUMAN	netOGlyc-4.0.0.13	CARBOHYD	364	364	0.123011	.	.
SP_Q6VUC0_AP2E_HUMAN	netOGlyc-4.0.0.13	CARBOHYD	369	369	0.566461	.	.	#POSITIVE
SP_Q6VUC0_AP2E_HUMAN	netOGlyc-4.0.0.13	CARBOHYD	381	381	0.186185	.	.
SP_Q6VUC0_AP2E_HUMAN	netOGlyc-4.0.0.13	CARBOHYD	384	384	0.0515538	.	.
SP_Q6VUC0_AP2E_HUMAN	netOGlyc-4.0.0.13	CARBOHYD	387	387	0.176572	.	.
SP_Q6VUC0_AP2E_HUMAN	netOGlyc-4.0.0.13	CARBOHYD	390	390	0.076879	.	.
SP_Q6VUC0_AP2E_HUMAN	netOGlyc-4.0.0.13	CARBOHYD	403	403	0.0053069	.	.
SP_Q6VUC0_AP2E_HUMAN	netOGlyc-4.0.0.13	CARBOHYD	412	412	0.0215424	.	.
SP_Q6VUC0_AP2E_HUMAN	netOGlyc-4.0.0.13	CARBOHYD	422	422	0.310854	.	.
SP_Q6VUC0_AP2E_HUMAN	netOGlyc-4.0.0.13	CARBOHYD	423	423	0.336645	.	.
SP_Q6VUC0_AP2E_HUMAN	netOGlyc-4.0.0.13	CARBOHYD	426	426	0.683569	.	.	#POSITIVE
SP_Q6VUC0_AP2E_HUMAN	netOGlyc-4.0.0.13	CARBOHYD	431	431	0.747944	.	.	#POSITIVE
SP_Q6VUC0_AP2E_HUMAN	netOGlyc-4.0.0.13	CARBOHYD	434	434	0.802702	.	.	#POSITIVE
SP_P02749_APOH_HUMAN	netOGlyc-4.0.0.13	CARBOHYD	3	3	0.0763095	.	.
SP_P02749_APOH_HUMAN	netOGlyc-4.0.0.13	CARBOHYD	10	10	0.0177597	.	.
SP_P02749_APOH_HUMAN	netOGlyc-4.0.0.13	CARBOHYD	11	11	0.138251	.	.
SP_P02749_APOH_HUMAN	netOGlyc-4.0.0.13	CARBOHYD	22	22	0.270057	.	.
SP_P02749_APOH_HUMAN	netOGlyc-4.0.0.13	CARBOHYD	32	32	0.709927	.	.	#POSITIVE
SP_P02749_APOH_HUMAN	netOGlyc-4.0.0.13	CARBOHYD	33	33	0.536707	.	.	#POSITIVE
SP_P02749_APOH_HUMAN	netOGlyc-4.0.0.13	CARBOHYD	39	39	0.115449	.	.
SP_P02749_APOH_HUMAN	netOGlyc-4.0.0.13	CARBOHYD	48	48	0.0376002	.	.
SP_P02749_APOH_HUMAN	netOGlyc-4.0.0.13	CARBOHYD	50	50	0.0520272	.	.
SP_P02749_APOH_HUMAN	netOGlyc-4.0.0.13	CARBOHYD	57	57	0.226926	.	.
SP_P02749_APOH_HUMAN	netOGlyc-4.0.0.13	CARBOHYD	69	69	0.0804359	.	.
SP_P02749_APOH_HUMAN	netOGlyc-4.0.0.13	CARBOHYD	76	76	0.352451	.	.
SP_P02749_APOH_HUMAN	netOGlyc-4.0.0.13	CARBOHYD	80	80	0.206066	.	.
SP_P02749_APOH_HUMAN	netOGlyc-4.0.0.13	CARBOHYD	98	98	0.307277	.	.
SP_P02749_APOH_HUMAN	netOGlyc-4.0.0.13	CARBOHYD	99	99	0.110317	.	.
SP_P02749_APOH_HUMAN	netOGlyc-4.0.0.13	CARBOHYD	105	105	0.0544054	.	.
SP_P02749_APOH_HUMAN	netOGlyc-4.0.0.13	CARBOHYD	107	107	0.0356639	.	.
SP_P02749_APOH_HUMAN	netOGlyc-4.0.0.13	CARBOHYD	109	109	0.074277	.	.
SP_P02749_APOH_HUMAN	netOGlyc-4.0.0.13	CARBOHYD	112	112	0.0117264	.	.
SP_P02749_APOH_HUMAN	netOGlyc-4.0.0.13	CARBOHYD	121	121	0.123833	.	.
SP_P02749_APOH_HUMAN	netOGlyc-4.0.0.13	CARBOHYD	125	125	0.105673	.	.
SP_P02749_APOH_HUMAN	netOGlyc-4.0.0.13	CARBOHYD	131	131	0.209887	.	.
SP_P02749_APOH_HUMAN	netOGlyc-4.0.0.13	CARBOHYD	146	146	0.467006	.	.
SP_P02749_APOH_HUMAN	netOGlyc-4.0.0.13	CARBOHYD	149	149	0.50733	.	.	#POSITIVE
SP_P02749_APOH_HUMAN	netOGlyc-4.0.0.13	CARBOHYD	152	152	0.766334	.	.	#POSITIVE
SP_P02749_APOH_HUMAN	netOGlyc-4.0.0.13	CARBOHYD	159	159	0.428081	.	.
SP_P02749_APOH_HUMAN	netOGlyc-4.0.0.13	CARBOHYD	164	164	0.120086	.	.
SP_P02749_APOH_HUMAN	netOGlyc-4.0.0.13	CARBOHYD	169	169	0.105307	.	.
SP_P02749_APOH_HUMAN	netOGlyc-4.0.0.13	CARBOHYD	185	185	0.0758198	.	.
SP_P02749_APOH_HUMAN	netOGlyc-4.0.0.13	CARBOHYD	187	187	0.0578712	.	.
SP_P02749_APOH_HUMAN	netOGlyc-4.0.0.13	CARBOHYD	189	189	0.5	.	.	#POSITIVE
SP_P02749_APOH_HUMAN	netOGlyc-4.0.0.13	CARBOHYD	190	190	0.315181	.	.
SP_P02749_APOH_HUMAN	netOGlyc-4.0.0.13	CARBOHYD	195	195	0.358025	.	.
SP_P02749_APOH_HUMAN	netOGlyc-4.0.0.13	CARBOHYD	209	209	0.422876	.	.
SP_P02749_APOH_HUMAN	netOGlyc-4.0.0.13	CARBOHYD	223	223	0.203972	.	.
SP_P02749_APOH_HUMAN	netOGlyc-4.0.0.13	CARBOHYD	231	231	0.0634179	.	.
SP_P02749_APOH_HUMAN	netOGlyc-4.0.0.13	CARBOHYD	239	239	0.137511	.	.
SP_P02749_APOH_HUMAN	netOGlyc-4.0.0.13	CARBOHYD	249	249	0.0894808	.	.
SP_P02749_APOH_HUMAN	netOGlyc-4.0.0.13	CARBOHYD	255	255	0.188591	.	.
SP_P02749_APOH_HUMAN	netOGlyc-4.0.0.13	CARBOHYD	259	259	0.529131	.	.	#POSITIVE
SP_P02749_APOH_HUMAN	netOGlyc-4.0.0.13	CARBOHYD	263	263	0.652625	.	.	#POSITIVE
SP_P02749_APOH_HUMAN	netOGlyc-4.0.0.13	CARBOHYD	272	272	0.622543	.	.	#POSITIVE
SP_P02749_APOH_HUMAN	netOGlyc-4.0.0.13	CARBOHYD	297	297	0.0991569	.	.
SP_P02749_APOH_HUMAN	netOGlyc-4.0.0.13	CARBOHYD	308	308	0.0291943	.	.
SP_P02749_APOH_HUMAN	netOGlyc-4.0.0.13	CARBOHYD	310	310	0.0134045	.	.
SP_P02749_APOH_HUMAN	netOGlyc-4.0.0.13	CARBOHYD	319	319	0.212139	.	.
SP_P02749_APOH_HUMAN	netOGlyc-4.0.0.13	CARBOHYD	330	330	0.530213	.	.	#POSITIVE
SP_P02749_APOH_HUMAN	netOGlyc-4.0.0.13	CARBOHYD	331	331	0.554346	.	.	#POSITIVE
SP_P02749_APOH_HUMAN	netOGlyc-4.0.0.13	CARBOHYD	337	337	0.485378	.	.
SP_P02749_APOH_HUMAN	netOGlyc-4.0.0.13	CARBOHYD	340	340	0.285678	.	.
SP_Q9NUJ1_ABHDA_HUMAN	netOGlyc-4.0.0.13	CARBOHYD	17	17	0.150067	.	.
SP_Q9NUJ1_ABHDA_HUMAN	netOGlyc-4.0.0.13	CARBOHYD	32	32	0.38579	.	.
SP_Q9NUJ1_ABHDA_HUMAN	netOGlyc-4.0.0.13	CARBOHYD	53	53	0.129382	.	.
SP_Q9NUJ1_ABHDA_HUMAN	netOGlyc-4.0.0.13	CARBOHYD	54	54	0.30721	.	.
SP_Q9NUJ1_ABHDA_HUMAN	netOGlyc-4.0.0.13	CARBOHYD	56	56	0.0697741	.	.
SP_Q9NUJ1_ABHDA_HUMAN	netOGlyc-4.0.0.13	CARBOHYD	75	75	0.0209414	.	.
SP_Q9NUJ1_ABHDA_HUMAN	netOGlyc-4.0.0.13	CARBOHYD	86	86	0.00742238	.	.
SP_Q9NUJ1_ABHDA_HUMAN	netOGlyc-4.0.0.13	CARBOHYD	91	91	0.00937885	.	.
SP_Q9NUJ1_ABHDA_HUMAN	netOGlyc-4.0.0.13	CARBOHYD	102	102	0.00973985	.	.
SP_Q9NUJ1_ABHDA_HUMAN	netOGlyc-4.0.0.13	CARBOHYD	113	113	0.0426004	.	.
SP_Q9NUJ1_ABHDA_HUMAN	netOGlyc-4.0.0.13	CARBOHYD	117	117	0.0357812	.	.
SP_Q9NUJ1_ABHDA_HUMAN	netOGlyc-4.0.0.13	CARBOHYD	118	118	0.17116	.	.
SP_Q9NUJ1_ABHDA_HUMAN	netOGlyc-4.0.0.13	CARBOHYD	122	122	0.0798623	.	.
SP_Q9NUJ1_ABHDA_HUMAN	netOGlyc-4.0.0.13	CARBOHYD	125	125	0.085	.	.
SP_Q9NUJ1_ABHDA_HUMAN	netOGlyc-4.0.0.13	CARBOHYD	126	126	0.204416	.	.
SP_Q9NUJ1_ABHDA_HUMAN	netOGlyc-4.0.0.13	CARBOHYD	136	136	0.017724	.	.
SP_Q9NUJ1_ABHDA_HUMAN	netOGlyc-4.0.0.13	CARBOHYD	151	151	0.0248633	.	.
SP_Q9NUJ1_ABHDA_HUMAN	netOGlyc-4.0.0.13	CARBOHYD	152	152	0.0156993	.	.
SP_Q9NUJ1_ABHDA_HUMAN	netOGlyc-4.0.0.13	CARBOHYD	177	177	0.145658	.	.
SP_Q9NUJ1_ABHDA_HUMAN	netOGlyc-4.0.0.13	CARBOHYD	181	181	0.338774	.	.
SP_Q9NUJ1_ABHDA_HUMAN	netOGlyc-4.0.0.13	CARBOHYD	184	184	0.161246	.	.
SP_Q9NUJ1_ABHDA_HUMAN	netOGlyc-4.0.0.13	CARBOHYD	204	204	0.177062	.	.
SP_Q9NUJ1_ABHDA_HUMAN	netOGlyc-4.0.0.13	CARBOHYD	207	207	0.168553	.	.
SP_Q9NUJ1_ABHDA_HUMAN	netOGlyc-4.0.0.13	CARBOHYD	210	210	0.168578	.	.
SP_Q9NUJ1_ABHDA_HUMAN	netOGlyc-4.0.0.13	CARBOHYD	220	220	0.0661085	.	.
SP_Q9NUJ1_ABHDA_HUMAN	netOGlyc-4.0.0.13	CARBOHYD	233	233	0.177565	.	.
SP_Q9NUJ1_ABHDA_HUMAN	netOGlyc-4.0.0.13	CARBOHYD	256	256	0.0478213	.	.
SP_Q9NUJ1_ABHDA_HUMAN	netOGlyc-4.0.0.13	CARBOHYD	257	257	0.115818	.	.
SP_Q9NUJ1_ABHDA_HUMAN	netOGlyc-4.0.0.13	CARBOHYD	266	266	0.123338	.	.
SP_Q9NUJ1_ABHDA_HUMAN	netOGlyc-4.0.0.13	CARBOHYD	267	267	0.086549	.	.
SP_Q9NUJ1_ABHDA_HUMAN	netOGlyc-4.0.0.13	CARBOHYD	277	277	0.458192	.	.
SP_Q9NUJ1_ABHDA_HUMAN	netOGlyc-4.0.0.13	CARBOHYD	293	293	0.0346516	.	.
SP_Q9NUJ1_ABHDA_HUMAN	netOGlyc-4.0.0.13	CARBOHYD	302	302	0.0437862	.	.
SP_Q9NUJ1_ABHDA_HUMAN	netOGlyc-4.0.0.13	CARBOHYD	303	303	0.0347872	.	.
SP_Q5JTC6_AMER1_HUMAN	netOGlyc-4.0.0.13	CARBOHYD	3	3	0.352499	.	.
SP_Q5JTC6_AMER1_HUMAN	netOGlyc-4.0.0.13	CARBOHYD	17	17	0.781127	.	.	#POSITIVE
SP_Q5JTC6_AMER1_HUMAN	netOGlyc-4.0.0.13	CARBOHYD	19	19	0.586467	.	.	#POSITIVE
SP_Q5JTC6_AMER1_HUMAN	netOGlyc-4.0.0.13	CARBOHYD	20	20	0.600339	.	.	#POSITIVE
SP_Q5JTC6_AMER1_HUMAN	netOGlyc-4.0.0.13	CARBOHYD	24	24	0.685601	.	.	#POSITIVE
SP_Q5JTC6_AMER1_HUMAN	netOGlyc-4.0.0.13	CARBOHYD	37	37	0.806313	.	.	#POSITIVE
SP_Q5JTC6_AMER1_HUMAN	netOGlyc-4.0.0.13	CARBOHYD	41	41	0.861011	.	.	#POSITIVE
SP_Q5JTC6_AMER1_HUMAN	netOGlyc-4.0.0.13	CARBOHYD	42	42	0.635947	.	.	#POSITIVE
SP_Q5JTC6_AMER1_HUMAN	netOGlyc-4.0.0.13	CARBOHYD	45	45	0.870853	.	.	#POSITIVE
SP_Q5JTC6_AMER1_HUMAN	netOGlyc-4.0.0.13	CARBOHYD	46	46	0.921326	.	.	#POSITIVE
SP_Q5JTC6_AMER1_HUMAN	netOGlyc-4.0.0.13	CARBOHYD	47	47	0.77731	.	.	#POSITIVE
SP_Q5JTC6_AMER1_HUMAN	netOGlyc-4.0.0.13	CARBOHYD	55	55	0.462141	.	.
SP_Q5JTC6_AMER1_HUMAN	netOGlyc-4.0.0.13	CARBOHYD	68	68	0.145453	.	.
SP_Q5JTC6_AMER1_HUMAN	netOGlyc-4.0.0.13	CARBOHYD	71	71	0.210596	.	.
SP_Q5JTC6_AMER1_HUMAN	netOGlyc-4.0.0.13	CARBOHYD	78	78	0.48933	.	.
SP_Q5JTC6_AMER1_HUMAN	netOGlyc-4.0.0.13	CARBOHYD	81	81	0.57075	.	.	#POSITIVE
SP_Q5JTC6_AMER1_HUMAN	netOGlyc-4.0.0.13	CARBOHYD	85	85	0.586775	.	.	#POSITIVE
SP_Q5JTC6_AMER1_HUMAN	netOGlyc-4.0.0.13	CARBOHYD	86	86	0.634114	.	.	#POSITIVE
SP_Q5JTC6_AMER1_HUMAN	netOGlyc-4.0.0.13	CARBOHYD	91	91	0.516932	.	.	#POSITIVE
SP_Q5JTC6_AMER1_HUMAN	netOGlyc-4.0.0.13	CARBOHYD	93	93	0.247582	.	.
SP_Q5JTC6_AMER1_HUMAN	netOGlyc-4.0.0.13	CARBOHYD	95	95	0.405659	.	.
SP_Q5JTC6_AMER1_HUMAN	netOGlyc-4.0.0.13	CARBOHYD	100	100	0.625647	.	.	#POSITIVE
SP_Q5JTC6_AMER1_HUMAN	netOGlyc-4.0.0.13	CARBOHYD	111	111	0.531457	.	.	#POSITIVE
SP_Q5JTC6_AMER1_HUMAN	netOGlyc-4.0.0.13	CARBOHYD	114	114	0.422528	.	.
SP_Q5JTC6_AMER1_HUMAN	netOGlyc-4.0.0.13	CARBOHYD	117	117	0.800715	.	.	#POSITIVE
SP_Q5JTC6_AMER1_HUMAN	netOGlyc-4.0.0.13	CARBOHYD	129	129	0.839074	.	.	#POSITIVE
SP_Q5JTC6_AMER1_HUMAN	netOGlyc-4.0.0.13	CARBOHYD	130	130	0.811747	.	.	#POSITIVE
SP_Q5JTC6_AMER1_HUMAN	netOGlyc-4.0.0.13	CARBOHYD	132	132	0.692297	.	.	#POSITIVE
SP_Q5JTC6_AMER1_HUMAN	netOGlyc-4.0.0.13	CARBOHYD	139	139	0.620935	.	.	#POSITIVE
SP_Q5JTC6_AMER1_HUMAN	netOGlyc-4.0.0.13	CARBOHYD	141	141	0.687612	.	.	#POSITIVE
SP_Q5JTC6_AMER1_HUMAN	netOGlyc-4.0.0.13	CARBOHYD	145	145	0.914357	.	.	#POSITIVE
SP_Q5JTC6_AMER1_HUMAN	netOGlyc-4.0.0.13	CARBOHYD	146	146	0.956964	.	.	#POSITIVE
SP_Q5JTC6_AMER1_HUMAN	netOGlyc-4.0.0.13	CARBOHYD	151	151	0.900655	.	.	#POSITIVE
SP_Q5JTC6_AMER1_HUMAN	netOGlyc-4.0.0.13	CARBOHYD	161	161	0.948997	.	.	#POSITIVE
SP_Q5JTC6_AMER1_HUMAN	netOGlyc-4.0.0.13	CARBOHYD	174	174	0.789851	.	.	#POSITIVE
SP_Q5JTC6_AMER1_HUMAN	netOGlyc-4.0.0.13	CARBOHYD	175	175	0.912043	.	.	#POSITIVE
SP_Q5JTC6_AMER1_HUMAN	netOGlyc-4.0.0.13	CARBOHYD	182	182	0.963194	.	.	#POSITIVE
SP_Q5JTC6_AMER1_HUMAN	netOGlyc-4.0.0.13	CARBOHYD	185	185	0.964991	.	.	#POSITIVE
SP_Q5JTC6_AMER1_HUMAN	netOGlyc-4.0.0.13	CARBOHYD	190	190	0.96729	.	.	#POSITIVE
SP_Q5JTC6_AMER1_HUMAN	netOGlyc-4.0.0.13	CARBOHYD	209	209	0.993354	.	.	#POSITIVE
SP_Q5JTC6_AMER1_HUMAN	netOGlyc-4.0.0.13	CARBOHYD	210	210	0.969894	.	.	#POSITIVE
SP_Q5JTC6_AMER1_HUMAN	netOGlyc-4.0.0.13	CARBOHYD	220	220	0.790938	.	.	#POSITIVE
SP_Q5JTC6_AMER1_HUMAN	netOGlyc-4.0.0.13	CARBOHYD	240	240	0.986788	.	.	#POSITIVE
SP_Q5JTC6_AMER1_HUMAN	netOGlyc-4.0.0.13	CARBOHYD	242	242	0.990528	.	.	#POSITIVE
SP_Q5JTC6_AMER1_HUMAN	netOGlyc-4.0.0.13	CARBOHYD	246	246	0.987516	.	.	#POSITIVE
SP_Q5JTC6_AMER1_HUMAN	netOGlyc-4.0.0.13	CARBOHYD	250	250	0.93811	.	.	#POSITIVE
SP_Q5JTC6_AMER1_HUMAN	netOGlyc-4.0.0.13	CARBOHYD	267	267	0.947608	.	.	#POSITIVE
SP_Q5JTC6_AMER1_HUMAN	netOGlyc-4.0.0.13	CARBOHYD	279	279	0.946446	.	.	#POSITIVE
SP_Q5JTC6_AMER1_HUMAN	netOGlyc-4.0.0.13	CARBOHYD	280	280	0.938337	.	.	#POSITIVE
SP_Q5JTC6_AMER1_HUMAN	netOGlyc-4.0.0.13	CARBOHYD	286	286	0.934659	.	.	#POSITIVE
SP_Q5JTC6_AMER1_HUMAN	netOGlyc-4.0.0.13	CARBOHYD	289	289	0.929188	.	.	#POSITIVE
SP_Q5JTC6_AMER1_HUMAN	netOGlyc-4.0.0.13	CARBOHYD	310	310	0.573077	.	.	#POSITIVE
SP_Q5JTC6_AMER1_HUMAN	netOGlyc-4.0.0.13	CARBOHYD	317	317	0.721658	.	.	#POSITIVE
SP_Q5JTC6_AMER1_HUMAN	netOGlyc-4.0.0.13	CARBOHYD	318	318	0.699721	.	.	#POSITIVE
SP_Q5JTC6_AMER1_HUMAN	netOGlyc-4.0.0.13	CARBOHYD	321	321	0.466617	.	.
SP_Q5JTC6_AMER1_HUMAN	netOGlyc-4.0.0.13	CARBOHYD	324	324	0.716684	.	.	#POSITIVE
SP_Q5JTC6_AMER1_HUMAN	netOGlyc-4.0.0.13	CARBOHYD	326	326	0.225104	.	.
SP_Q5JTC6_AMER1_HUMAN	netOGlyc-4.0.0.13	CARBOHYD	339	339	0.702342	.	.	#POSITIVE
SP_Q5JTC6_AMER1_HUMAN	netOGlyc-4.0.0.13	CARBOHYD	341	341	0.767644	.	.	#POSITIVE
SP_Q5JTC6_AMER1_HUMAN	netOGlyc-4.0.0.13	CARBOHYD	343	343	0.923281	.	.	#POSITIVE
SP_Q5JTC6_AMER1_HUMAN	netOGlyc-4.0.0.13	CARBOHYD	346	346	0.969468	.	.	#POSITIVE
SP_Q5JTC6_AMER1_HUMAN	netOGlyc-4.0.0.13	CARBOHYD	356	356	0.824162	.	.	#POSITIVE
SP_Q5JTC6_AMER1_HUMAN	netOGlyc-4.0.0.13	CARBOHYD	359	359	0.775189	.	.	#POSITIVE
SP_Q5JTC6_AMER1_HUMAN	netOGlyc-4.0.0.13	CARBOHYD	360	360	0.965078	.	.	#POSITIVE
SP_Q5JTC6_AMER1_HUMAN	netOGlyc-4.0.0.13	CARBOHYD	364	364	0.70055	.	.	#POSITIVE
SP_Q5JTC6_AMER1_HUMAN	netOGlyc-4.0.0.13	CARBOHYD	412	412	0.744872	.	.	#POSITIVE
SP_Q5JTC6_AMER1_HUMAN	netOGlyc-4.0.0.13	CARBOHYD	428	428	0.973959	.	.	#POSITIVE
SP_Q5JTC6_AMER1_HUMAN	netOGlyc-4.0.0.13	CARBOHYD	429	429	0.868148	.	.	#POSITIVE
SP_Q5JTC6_AMER1_HUMAN	netOGlyc-4.0.0.13	CARBOHYD	430	430	0.954708	.	.	#POSITIVE
SP_Q5JTC6_AMER1_HUMAN	netOGlyc-4.0.0.13	CARBOHYD	444	444	0.823787	.	.	#POSITIVE
SP_Q5JTC6_AMER1_HUMAN	netOGlyc-4.0.0.13	CARBOHYD	455	455	0.715008	.	.	#POSITIVE
SP_Q5JTC6_AMER1_HUMAN	netOGlyc-4.0.0.13	CARBOHYD	458	458	0.9072	.	.	#POSITIVE
SP_Q5JTC6_AMER1_HUMAN	netOGlyc-4.0.0.13	CARBOHYD	463	463	0.908134	.	.	#POSITIVE
SP_Q5JTC6_AMER1_HUMAN	netOGlyc-4.0.0.13	CARBOHYD	467	467	0.826404	.	.	#POSITIVE
SP_Q5JTC6_AMER1_HUMAN	netOGlyc-4.0.0.13	CARBOHYD	474	474	0.838352	.	.	#POSITIVE
SP_Q5JTC6_AMER1_HUMAN	netOGlyc-4.0.0.13	CARBOHYD	475	475	0.901102	.	.	#POSITIVE
SP_Q5JTC6_AMER1_HUMAN	netOGlyc-4.0.0.13	CARBOHYD	476	476	0.877977	.	.	#POSITIVE
SP_Q5JTC6_AMER1_HUMAN	netOGlyc-4.0.0.13	CARBOHYD	483	483	0.855148	.	.	#POSITIVE
SP_Q5JTC6_AMER1_HUMAN	netOGlyc-4.0.0.13	CARBOHYD	499	499	0.632056	.	.	#POSITIVE
SP_Q5JTC6_AMER1_HUMAN	netOGlyc-4.0.0.13	CARBOHYD	501	501	0.6883	.	.	#POSITIVE
SP_Q5JTC6_AMER1_HUMAN	netOGlyc-4.0.0.13	CARBOHYD	514	514	0.530893	.	.	#POSITIVE
SP_Q5JTC6_AMER1_HUMAN	netOGlyc-4.0.0.13	CARBOHYD	518	518	0.581659	.	.	#POSITIVE
SP_Q5JTC6_AMER1_HUMAN	netOGlyc-4.0.0.13	CARBOHYD	532	532	0.864639	.	.	#POSITIVE
SP_Q5JTC6_AMER1_HUMAN	netOGlyc-4.0.0.13	CARBOHYD	533	533	0.750719	.	.	#POSITIVE
SP_Q5JTC6_AMER1_HUMAN	netOGlyc-4.0.0.13	CARBOHYD	547	547	0.968869	.	.	#POSITIVE
SP_Q5JTC6_AMER1_HUMAN	netOGlyc-4.0.0.13	CARBOHYD	548	548	0.952107	.	.	#POSITIVE
SP_Q5JTC6_AMER1_HUMAN	netOGlyc-4.0.0.13	CARBOHYD	556	556	0.695177	.	.	#POSITIVE
SP_Q5JTC6_AMER1_HUMAN	netOGlyc-4.0.0.13	CARBOHYD	563	563	0.760122	.	.	#POSITIVE
SP_Q5JTC6_AMER1_HUMAN	netOGlyc-4.0.0.13	CARBOHYD	600	600	0.969954	.	.	#POSITIVE
SP_Q5JTC6_AMER1_HUMAN	netOGlyc-4.0.0.13	CARBOHYD	615	615	0.95802	.	.	#POSITIVE
SP_Q5JTC6_AMER1_HUMAN	netOGlyc-4.0.0.13	CARBOHYD	625	625	0.975428	.	.	#POSITIVE
SP_Q5JTC6_AMER1_HUMAN	netOGlyc-4.0.0.13	CARBOHYD	638	638	0.941196	.	.	#POSITIVE
SP_Q5JTC6_AMER1_HUMAN	netOGlyc-4.0.0.13	CARBOHYD	643	643	0.942446	.	.	#POSITIVE
SP_Q5JTC6_AMER1_HUMAN	netOGlyc-4.0.0.13	CARBOHYD	662	662	0.88158	.	.	#POSITIVE
SP_Q5JTC6_AMER1_HUMAN	netOGlyc-4.0.0.13	CARBOHYD	671	671	0.908315	.	.	#POSITIVE
SP_Q5JTC6_AMER1_HUMAN	netOGlyc-4.0.0.13	CARBOHYD	673	673	0.828703	.	.	#POSITIVE
SP_Q5JTC6_AMER1_HUMAN	netOGlyc-4.0.0.13	CARBOHYD	674	674	0.915414	.	.	#POSITIVE
SP_Q5JTC6_AMER1_HUMAN	netOGlyc-4.0.0.13	CARBOHYD	677	677	0.972404	.	.	#POSITIVE
SP_Q5JTC6_AMER1_HUMAN	netOGlyc-4.0.0.13	CARBOHYD	682	682	0.958348	.	.	#POSITIVE
SP_Q5JTC6_AMER1_HUMAN	netOGlyc-4.0.0.13	CARBOHYD	683	683	0.99484	.	.	#POSITIVE
SP_Q5JTC6_AMER1_HUMAN	netOGlyc-4.0.0.13	CARBOHYD	687	687	0.990126	.	.	#POSITIVE
SP_Q5JTC6_AMER1_HUMAN	netOGlyc-4.0.0.13	CARBOHYD	688	688	0.934175	.	.	#POSITIVE
SP_Q5JTC6_AMER1_HUMAN	netOGlyc-4.0.0.13	CARBOHYD	690	690	0.938634	.	.	#POSITIVE
SP_Q5JTC6_AMER1_HUMAN	netOGlyc-4.0.0.13	CARBOHYD	691	691	0.969677	.	.	#POSITIVE
SP_Q5JTC6_AMER1_HUMAN	netOGlyc-4.0.0.13	CARBOHYD	708	708	0.839087	.	.	#POSITIVE
SP_Q5JTC6_AMER1_HUMAN	netOGlyc-4.0.0.13	CARBOHYD	710	710	0.712488	.	.	#POSITIVE
SP_Q5JTC6_AMER1_HUMAN	netOGlyc-4.0.0.13	CARBOHYD	715	715	0.774234	.	.	#POSITIVE
SP_Q5JTC6_AMER1_HUMAN	netOGlyc-4.0.0.13	CARBOHYD	716	716	0.600709	.	.	#POSITIVE
SP_Q5JTC6_AMER1_HUMAN	netOGlyc-4.0.0.13	CARBOHYD	724	724	0.919672	.	.	#POSITIVE
SP_Q5JTC6_AMER1_HUMAN	netOGlyc-4.0.0.13	CARBOHYD	740	740	0.908606	.	.	#POSITIVE
SP_Q5JTC6_AMER1_HUMAN	netOGlyc-4.0.0.13	CARBOHYD	747	747	0.985365	.	.	#POSITIVE
SP_Q5JTC6_AMER1_HUMAN	netOGlyc-4.0.0.13	CARBOHYD	749	749	0.944198	.	.	#POSITIVE
SP_Q5JTC6_AMER1_HUMAN	netOGlyc-4.0.0.13	CARBOHYD	766	766	0.118813	.	.
SP_Q5JTC6_AMER1_HUMAN	netOGlyc-4.0.0.13	CARBOHYD	768	768	0.149339	.	.
SP_Q5JTC6_AMER1_HUMAN	netOGlyc-4.0.0.13	CARBOHYD	770	770	0.297588	.	.
SP_Q5JTC6_AMER1_HUMAN	netOGlyc-4.0.0.13	CARBOHYD	777	777	0.121955	.	.
SP_Q5JTC6_AMER1_HUMAN	netOGlyc-4.0.0.13	CARBOHYD	778	778	0.156274	.	.
SP_Q5JTC6_AMER1_HUMAN	netOGlyc-4.0.0.13	CARBOHYD	784	784	0.14609	.	.
SP_Q5JTC6_AMER1_HUMAN	netOGlyc-4.0.0.13	CARBOHYD	785	785	0.329579	.	.
SP_Q5JTC6_AMER1_HUMAN	netOGlyc-4.0.0.13	CARBOHYD	787	787	0.455368	.	.
SP_Q5JTC6_AMER1_HUMAN	netOGlyc-4.0.0.13	CARBOHYD	789	789	0.17906	.	.
SP_Q5JTC6_AMER1_HUMAN	netOGlyc-4.0.0.13	CARBOHYD	790	790	0.474943	.	.
SP_Q5JTC6_AMER1_HUMAN	netOGlyc-4.0.0.13	CARBOHYD	792	792	0.245841	.	.
SP_Q5JTC6_AMER1_HUMAN	netOGlyc-4.0.0.13	CARBOHYD	794	794	0.102569	.	.
SP_Q5JTC6_AMER1_HUMAN	netOGlyc-4.0.0.13	CARBOHYD	795	795	0.206028	.	.
SP_Q5JTC6_AMER1_HUMAN	netOGlyc-4.0.0.13	CARBOHYD	797	797	0.223752	.	.
SP_Q5JTC6_AMER1_HUMAN	netOGlyc-4.0.0.13	CARBOHYD	808	808	0.0602783	.	.
SP_Q5JTC6_AMER1_HUMAN	netOGlyc-4.0.0.13	CARBOHYD	837	837	0.325771	.	.
SP_Q5JTC6_AMER1_HUMAN	netOGlyc-4.0.0.13	CARBOHYD	856	856	0.0459132	.	.
SP_Q5JTC6_AMER1_HUMAN	netOGlyc-4.0.0.13	CARBOHYD	867	867	0.293587	.	.
SP_Q5JTC6_AMER1_HUMAN	netOGlyc-4.0.0.13	CARBOHYD	868	868	0.0455562	.	.
SP_Q5JTC6_AMER1_HUMAN	netOGlyc-4.0.0.13	CARBOHYD	893	893	0.668681	.	.	#POSITIVE
SP_Q5JTC6_AMER1_HUMAN	netOGlyc-4.0.0.13	CARBOHYD	895	895	0.685478	.	.	#POSITIVE
SP_Q5JTC6_AMER1_HUMAN	netOGlyc-4.0.0.13	CARBOHYD	898	898	0.121391	.	.
SP_Q5JTC6_AMER1_HUMAN	netOGlyc-4.0.0.13	CARBOHYD	901	901	0.421245	.	.
SP_Q5JTC6_AMER1_HUMAN	netOGlyc-4.0.0.13	CARBOHYD	907	907	0.122234	.	.
SP_Q5JTC6_AMER1_HUMAN	netOGlyc-4.0.0.13	CARBOHYD	909	909	0.196649	.	.
SP_Q5JTC6_AMER1_HUMAN	netOGlyc-4.0.0.13	CARBOHYD	918	918	0.140011	.	.
SP_Q5JTC6_AMER1_HUMAN	netOGlyc-4.0.0.13	CARBOHYD	928	928	0.235691	.	.
SP_Q5JTC6_AMER1_HUMAN	netOGlyc-4.0.0.13	CARBOHYD	941	941	0.238132	.	.
SP_Q5JTC6_AMER1_HUMAN	netOGlyc-4.0.0.13	CARBOHYD	944	944	0.268023	.	.
SP_Q5JTC6_AMER1_HUMAN	netOGlyc-4.0.0.13	CARBOHYD	947	947	0.532474	.	.	#POSITIVE
SP_Q5JTC6_AMER1_HUMAN	netOGlyc-4.0.0.13	CARBOHYD	950	950	0.669672	.	.	#POSITIVE
SP_Q5JTC6_AMER1_HUMAN	netOGlyc-4.0.0.13	CARBOHYD	976	976	0.635311	.	.	#POSITIVE
SP_Q5JTC6_AMER1_HUMAN	netOGlyc-4.0.0.13	CARBOHYD	984	984	0.734437	.	.	#POSITIVE
SP_Q5JTC6_AMER1_HUMAN	netOGlyc-4.0.0.13	CARBOHYD	985	985	0.847653	.	.	#POSITIVE
SP_Q5JTC6_AMER1_HUMAN	netOGlyc-4.0.0.13	CARBOHYD	987	987	0.586738	.	.	#POSITIVE
SP_Q5JTC6_AMER1_HUMAN	netOGlyc-4.0.0.13	CARBOHYD	993	993	0.17844	.	.
SP_Q5JTC6_AMER1_HUMAN	netOGlyc-4.0.0.13	CARBOHYD	1000	1000	0.339856	.	.
SP_Q5JTC6_AMER1_HUMAN	netOGlyc-4.0.0.13	CARBOHYD	1002	1002	0.380359	.	.
SP_Q5JTC6_AMER1_HUMAN	netOGlyc-4.0.0.13	CARBOHYD	1004	1004	0.587824	.	.	#POSITIVE
SP_Q5JTC6_AMER1_HUMAN	netOGlyc-4.0.0.13	CARBOHYD	1006	1006	0.36903	.	.
SP_Q5JTC6_AMER1_HUMAN	netOGlyc-4.0.0.13	CARBOHYD	1010	1010	0.758417	.	.	#POSITIVE
SP_Q5JTC6_AMER1_HUMAN	netOGlyc-4.0.0.13	CARBOHYD	1016	1016	0.812022	.	.	#POSITIVE
SP_Q5JTC6_AMER1_HUMAN	netOGlyc-4.0.0.13	CARBOHYD	1024	1024	0.442588	.	.
SP_Q5JTC6_AMER1_HUMAN	netOGlyc-4.0.0.13	CARBOHYD	1041	1041	0.611086	.	.	#POSITIVE
SP_Q5JTC6_AMER1_HUMAN	netOGlyc-4.0.0.13	CARBOHYD	1043	1043	0.357313	.	.
SP_Q5JTC6_AMER1_HUMAN	netOGlyc-4.0.0.13	CARBOHYD	1059	1059	0.312173	.	.
SP_Q5JTC6_AMER1_HUMAN	netOGlyc-4.0.0.13	CARBOHYD	1061	1061	0.2694	.	.
SP_Q5JTC6_AMER1_HUMAN	netOGlyc-4.0.0.13	CARBOHYD	1062	1062	0.516545	.	.	#POSITIVE
SP_Q5JTC6_AMER1_HUMAN	netOGlyc-4.0.0.13	CARBOHYD	1063	1063	0.461335	.	.
SP_Q5JTC6_AMER1_HUMAN	netOGlyc-4.0.0.13	CARBOHYD	1064	1064	0.532695	.	.	#POSITIVE
SP_Q5JTC6_AMER1_HUMAN	netOGlyc-4.0.0.13	CARBOHYD	1068	1068	0.864869	.	.	#POSITIVE
SP_Q5JTC6_AMER1_HUMAN	netOGlyc-4.0.0.13	CARBOHYD	1070	1070	0.618762	.	.	#POSITIVE
SP_Q5JTC6_AMER1_HUMAN	netOGlyc-4.0.0.13	CARBOHYD	1081	1081	0.67967	.	.	#POSITIVE
SP_Q5JTC6_AMER1_HUMAN	netOGlyc-4.0.0.13	CARBOHYD	1100	1100	0.801704	.	.	#POSITIVE
SP_Q5JTC6_AMER1_HUMAN	netOGlyc-4.0.0.13	CARBOHYD	1105	1105	0.411634	.	.
SP_Q5JTC6_AMER1_HUMAN	netOGlyc-4.0.0.13	CARBOHYD	1106	1106	0.44681	.	.
SP_Q5JTC6_AMER1_HUMAN	netOGlyc-4.0.0.13	CARBOHYD	1110	1110	0.23038	.	.
SP_Q5JTC6_AMER1_HUMAN	netOGlyc-4.0.0.13	CARBOHYD	1119	1119	0.736015	.	.	#POSITIVE
SP_Q5JTC6_AMER1_HUMAN	netOGlyc-4.0.0.13	CARBOHYD	1122	1122	0.291487	.	.
SP_Q5JTC6_AMER1_HUMAN	netOGlyc-4.0.0.13	CARBOHYD	1123	1123	0.63555	.	.	#POSITIVE
SP_Q5JTC6_AMER1_HUMAN	netOGlyc-4.0.0.13	CARBOHYD	1125	1125	0.160217	.	.
SP_Q5JTC6_AMER1_HUMAN	netOGlyc-4.0.0.13	CARBOHYD	1126	1126	0.35647	.	.
SP_Q5JTC6_AMER1_HUMAN	netOGlyc-4.0.0.13	CARBOHYD	1127	1127	0.173042	.	.
SP_O95573_ACSL3_HUMAN	netOGlyc-4.0.0.13	CARBOHYD	6	6	0.175445	.	.
SP_O95573_ACSL3_HUMAN	netOGlyc-4.0.0.13	CARBOHYD	7	7	0.259012	.	.
SP_O95573_ACSL3_HUMAN	netOGlyc-4.0.0.13	CARBOHYD	10	10	0.283135	.	.
SP_O95573_ACSL3_HUMAN	netOGlyc-4.0.0.13	CARBOHYD	11	11	0.0697009	.	.
SP_O95573_ACSL3_HUMAN	netOGlyc-4.0.0.13	CARBOHYD	17	17	0.0659971	.	.
SP_O95573_ACSL3_HUMAN	netOGlyc-4.0.0.13	CARBOHYD	31	31	0.0150621	.	.
SP_O95573_ACSL3_HUMAN	netOGlyc-4.0.0.13	CARBOHYD	34	34	0.00653848	.	.
SP_O95573_ACSL3_HUMAN	netOGlyc-4.0.0.13	CARBOHYD	37	37	0.0295347	.	.
SP_O95573_ACSL3_HUMAN	netOGlyc-4.0.0.13	CARBOHYD	45	45	0.0908344	.	.
SP_O95573_ACSL3_HUMAN	netOGlyc-4.0.0.13	CARBOHYD	47	47	0.0916138	.	.
SP_O95573_ACSL3_HUMAN	netOGlyc-4.0.0.13	CARBOHYD	52	52	0.278347	.	.
SP_O95573_ACSL3_HUMAN	netOGlyc-4.0.0.13	CARBOHYD	62	62	0.658699	.	.	#POSITIVE
SP_O95573_ACSL3_HUMAN	netOGlyc-4.0.0.13	CARBOHYD	66	66	0.47776	.	.
SP_O95573_ACSL3_HUMAN	netOGlyc-4.0.0.13	CARBOHYD	70	70	0.224519	.	.
SP_O95573_ACSL3_HUMAN	netOGlyc-4.0.0.13	CARBOHYD	73	73	0.258044	.	.
SP_O95573_ACSL3_HUMAN	netOGlyc-4.0.0.13	CARBOHYD	79	79	0.278453	.	.
SP_O95573_ACSL3_HUMAN	netOGlyc-4.0.0.13	CARBOHYD	87	87	0.0517144	.	.
SP_O95573_ACSL3_HUMAN	netOGlyc-4.0.0.13	CARBOHYD	93	93	0.252168	.	.
SP_O95573_ACSL3_HUMAN	netOGlyc-4.0.0.13	CARBOHYD	107	107	0.247836	.	.
SP_O95573_ACSL3_HUMAN	netOGlyc-4.0.0.13	CARBOHYD	136	136	0.0108916	.	.
SP_O95573_ACSL3_HUMAN	netOGlyc-4.0.0.13	CARBOHYD	160	160	0.0240523	.	.
SP_O95573_ACSL3_HUMAN	netOGlyc-4.0.0.13	CARBOHYD	168	168	0.00392417	.	.
SP_O95573_ACSL3_HUMAN	netOGlyc-4.0.0.13	CARBOHYD	188	188	0.0213972	.	.
SP_O95573_ACSL3_HUMAN	netOGlyc-4.0.0.13	CARBOHYD	192	192	0.0270353	.	.
SP_O95573_ACSL3_HUMAN	netOGlyc-4.0.0.13	CARBOHYD	205	205	0.133473	.	.
SP_O95573_ACSL3_HUMAN	netOGlyc-4.0.0.13	CARBOHYD	208	208	0.0368126	.	.
SP_O95573_ACSL3_HUMAN	netOGlyc-4.0.0.13	CARBOHYD	212	212	0.0582564	.	.
SP_O95573_ACSL3_HUMAN	netOGlyc-4.0.0.13	CARBOHYD	213	213	0.0597526	.	.
SP_O95573_ACSL3_HUMAN	netOGlyc-4.0.0.13	CARBOHYD	219	219	0.0313372	.	.
SP_O95573_ACSL3_HUMAN	netOGlyc-4.0.0.13	CARBOHYD	226	226	0.224296	.	.
SP_O95573_ACSL3_HUMAN	netOGlyc-4.0.0.13	CARBOHYD	236	236	0.636665	.	.	#POSITIVE
SP_O95573_ACSL3_HUMAN	netOGlyc-4.0.0.13	CARBOHYD	243	243	0.526729	.	.	#POSITIVE
SP_O95573_ACSL3_HUMAN	netOGlyc-4.0.0.13	CARBOHYD	245	245	0.514089	.	.	#POSITIVE
SP_O95573_ACSL3_HUMAN	netOGlyc-4.0.0.13	CARBOHYD	255	255	0.671614	.	.	#POSITIVE
SP_O95573_ACSL3_HUMAN	netOGlyc-4.0.0.13	CARBOHYD	267	267	0.511169	.	.	#POSITIVE
SP_O95573_ACSL3_HUMAN	netOGlyc-4.0.0.13	CARBOHYD	274	274	0.184532	.	.
SP_O95573_ACSL3_HUMAN	netOGlyc-4.0.0.13	CARBOHYD	279	279	0.0870836	.	.
SP_O95573_ACSL3_HUMAN	netOGlyc-4.0.0.13	CARBOHYD	287	287	0.126039	.	.
SP_O95573_ACSL3_HUMAN	netOGlyc-4.0.0.13	CARBOHYD	288	288	0.277011	.	.
SP_O95573_ACSL3_HUMAN	netOGlyc-4.0.0.13	CARBOHYD	290	290	0.0295731	.	.
SP_O95573_ACSL3_HUMAN	netOGlyc-4.0.0.13	CARBOHYD	291	291	0.0677361	.	.
SP_O95573_ACSL3_HUMAN	netOGlyc-4.0.0.13	CARBOHYD	300	300	0.0406138	.	.
SP_O95573_ACSL3_HUMAN	netOGlyc-4.0.0.13	CARBOHYD	302	302	0.0443464	.	.
SP_O95573_ACSL3_HUMAN	netOGlyc-4.0.0.13	CARBOHYD	309	309	0.0296303	.	.
SP_O95573_ACSL3_HUMAN	netOGlyc-4.0.0.13	CARBOHYD	337	337	1.39E-05	.	.
SP_O95573_ACSL3_HUMAN	netOGlyc-4.0.0.13	CARBOHYD	344	344	0.0116991	.	.
SP_O95573_ACSL3_HUMAN	netOGlyc-4.0.0.13	CARBOHYD	352	352	0.121138	.	.
SP_O95573_ACSL3_HUMAN	netOGlyc-4.0.0.13	CARBOHYD	353	353	0.197407	.	.
SP_O95573_ACSL3_HUMAN	netOGlyc-4.0.0.13	CARBOHYD	356	356	0.0840589	.	.
SP_O95573_ACSL3_HUMAN	netOGlyc-4.0.0.13	CARBOHYD	361	361	0.221952	.	.
SP_O95573_ACSL3_HUMAN	netOGlyc-4.0.0.13	CARBOHYD	362	362	0.217785	.	.
SP_O95573_ACSL3_HUMAN	netOGlyc-4.0.0.13	CARBOHYD	368	368	0.420838	.	.
SP_O95573_ACSL3_HUMAN	netOGlyc-4.0.0.13	CARBOHYD	372	372	0.110923	.	.
SP_O95573_ACSL3_HUMAN	netOGlyc-4.0.0.13	CARBOHYD	373	373	0.0742869	.	.
SP_O95573_ACSL3_HUMAN	netOGlyc-4.0.0.13	CARBOHYD	378	378	0.099151	.	.
SP_O95573_ACSL3_HUMAN	netOGlyc-4.0.0.13	CARBOHYD	399	399	0.172318	.	.
SP_O95573_ACSL3_HUMAN	netOGlyc-4.0.0.13	CARBOHYD	402	402	0.0772983	.	.
SP_O95573_ACSL3_HUMAN	netOGlyc-4.0.0.13	CARBOHYD	403	403	0.0940466	.	.
SP_O95573_ACSL3_HUMAN	netOGlyc-4.0.0.13	CARBOHYD	421	421	0.248191	.	.
SP_O95573_ACSL3_HUMAN	netOGlyc-4.0.0.13	CARBOHYD	426	426	0.0376339	.	.
SP_O95573_ACSL3_HUMAN	netOGlyc-4.0.0.13	CARBOHYD	431	431	0.0681577	.	.
SP_O95573_ACSL3_HUMAN	netOGlyc-4.0.0.13	CARBOHYD	439	439	0.0288928	.	.
SP_O95573_ACSL3_HUMAN	netOGlyc-4.0.0.13	CARBOHYD	456	456	0.0245698	.	.
SP_O95573_ACSL3_HUMAN	netOGlyc-4.0.0.13	CARBOHYD	458	458	0.0447991	.	.
SP_O95573_ACSL3_HUMAN	netOGlyc-4.0.0.13	CARBOHYD	459	459	0.0286875	.	.
SP_O95573_ACSL3_HUMAN	netOGlyc-4.0.0.13	CARBOHYD	478	478	0.0166653	.	.
SP_O95573_ACSL3_HUMAN	netOGlyc-4.0.0.13	CARBOHYD	480	480	0.0593625	.	.
SP_O95573_ACSL3_HUMAN	netOGlyc-4.0.0.13	CARBOHYD	485	485	0.0191356	.	.
SP_O95573_ACSL3_HUMAN	netOGlyc-4.0.0.13	CARBOHYD	487	487	0.0629226	.	.
SP_O95573_ACSL3_HUMAN	netOGlyc-4.0.0.13	CARBOHYD	494	494	0.0328754	.	.
SP_O95573_ACSL3_HUMAN	netOGlyc-4.0.0.13	CARBOHYD	519	519	0.185955	.	.
SP_O95573_ACSL3_HUMAN	netOGlyc-4.0.0.13	CARBOHYD	534	534	0.210884	.	.
SP_O95573_ACSL3_HUMAN	netOGlyc-4.0.0.13	CARBOHYD	536	536	0.126054	.	.
SP_O95573_ACSL3_HUMAN	netOGlyc-4.0.0.13	CARBOHYD	546	546	0.277769	.	.
SP_O95573_ACSL3_HUMAN	netOGlyc-4.0.0.13	CARBOHYD	562	562	0.00420867	.	.
SP_O95573_ACSL3_HUMAN	netOGlyc-4.0.0.13	CARBOHYD	593	593	0.085098	.	.
SP_O95573_ACSL3_HUMAN	netOGlyc-4.0.0.13	CARBOHYD	616	616	0.00823652	.	.
SP_O95573_ACSL3_HUMAN	netOGlyc-4.0.0.13	CARBOHYD	619	619	0.0052418	.	.
SP_O95573_ACSL3_HUMAN	netOGlyc-4.0.0.13	CARBOHYD	633	633	0.141893	.	.
SP_O95573_ACSL3_HUMAN	netOGlyc-4.0.0.13	CARBOHYD	644	644	0.110128	.	.
SP_O95573_ACSL3_HUMAN	netOGlyc-4.0.0.13	CARBOHYD	651	651	0.0527714	.	.
SP_O95573_ACSL3_HUMAN	netOGlyc-4.0.0.13	CARBOHYD	663	663	0.0963878	.	.
SP_O95573_ACSL3_HUMAN	netOGlyc-4.0.0.13	CARBOHYD	668	668	0.0369972	.	.
SP_O95573_ACSL3_HUMAN	netOGlyc-4.0.0.13	CARBOHYD	670	670	0.040043	.	.
SP_O95573_ACSL3_HUMAN	netOGlyc-4.0.0.13	CARBOHYD	683	683	0.229761	.	.
SP_O95573_ACSL3_HUMAN	netOGlyc-4.0.0.13	CARBOHYD	688	688	0.254152	.	.
SP_O95573_ACSL3_HUMAN	netOGlyc-4.0.0.13	CARBOHYD	691	691	0.203139	.	.
SP_O95573_ACSL3_HUMAN	netOGlyc-4.0.0.13	CARBOHYD	695	695	0.293356	.	.
SP_O95573_ACSL3_HUMAN	netOGlyc-4.0.0.13	CARBOHYD	707	707	0.181853	.	.
SP_A5PLL1_AN34B_HUMAN	netOGlyc-4.0.0.13	CARBOHYD	8	8	0.0417334	.	.
SP_A5PLL1_AN34B_HUMAN	netOGlyc-4.0.0.13	CARBOHYD	9	9	0.0755603	.	.
SP_A5PLL1_AN34B_HUMAN	netOGlyc-4.0.0.13	CARBOHYD	13	13	0.142857	.	.
SP_A5PLL1_AN34B_HUMAN	netOGlyc-4.0.0.13	CARBOHYD	21	21	0.0555679	.	.
SP_A5PLL1_AN34B_HUMAN	netOGlyc-4.0.0.13	CARBOHYD	26	26	0.186307	.	.
SP_A5PLL1_AN34B_HUMAN	netOGlyc-4.0.0.13	CARBOHYD	39	39	0.0559944	.	.
SP_A5PLL1_AN34B_HUMAN	netOGlyc-4.0.0.13	CARBOHYD	45	45	0.242224	.	.
SP_A5PLL1_AN34B_HUMAN	netOGlyc-4.0.0.13	CARBOHYD	53	53	0.121435	.	.
SP_A5PLL1_AN34B_HUMAN	netOGlyc-4.0.0.13	CARBOHYD	60	60	0.150854	.	.
SP_A5PLL1_AN34B_HUMAN	netOGlyc-4.0.0.13	CARBOHYD	62	62	0.22668	.	.
SP_A5PLL1_AN34B_HUMAN	netOGlyc-4.0.0.13	CARBOHYD	83	83	0.0543421	.	.
SP_A5PLL1_AN34B_HUMAN	netOGlyc-4.0.0.13	CARBOHYD	86	86	0.124404	.	.
SP_A5PLL1_AN34B_HUMAN	netOGlyc-4.0.0.13	CARBOHYD	102	102	0.105644	.	.
SP_A5PLL1_AN34B_HUMAN	netOGlyc-4.0.0.13	CARBOHYD	107	107	0.111938	.	.
SP_A5PLL1_AN34B_HUMAN	netOGlyc-4.0.0.13	CARBOHYD	112	112	0.042609	.	.
SP_A5PLL1_AN34B_HUMAN	netOGlyc-4.0.0.13	CARBOHYD	117	117	0.0375901	.	.
SP_A5PLL1_AN34B_HUMAN	netOGlyc-4.0.0.13	CARBOHYD	118	118	0.18014	.	.
SP_A5PLL1_AN34B_HUMAN	netOGlyc-4.0.0.13	CARBOHYD	120	120	0.161895	.	.
SP_A5PLL1_AN34B_HUMAN	netOGlyc-4.0.0.13	CARBOHYD	128	128	0.0170221	.	.
SP_A5PLL1_AN34B_HUMAN	netOGlyc-4.0.0.13	CARBOHYD	131	131	0.0322782	.	.
SP_A5PLL1_AN34B_HUMAN	netOGlyc-4.0.0.13	CARBOHYD	133	133	0.0473741	.	.
SP_A5PLL1_AN34B_HUMAN	netOGlyc-4.0.0.13	CARBOHYD	139	139	0.0538567	.	.
SP_A5PLL1_AN34B_HUMAN	netOGlyc-4.0.0.13	CARBOHYD	152	152	0.263698	.	.
SP_A5PLL1_AN34B_HUMAN	netOGlyc-4.0.0.13	CARBOHYD	153	153	0.12124	.	.
SP_A5PLL1_AN34B_HUMAN	netOGlyc-4.0.0.13	CARBOHYD	162	162	0.252962	.	.
SP_A5PLL1_AN34B_HUMAN	netOGlyc-4.0.0.13	CARBOHYD	163	163	0.134088	.	.
SP_A5PLL1_AN34B_HUMAN	netOGlyc-4.0.0.13	CARBOHYD	179	179	0.225733	.	.
SP_A5PLL1_AN34B_HUMAN	netOGlyc-4.0.0.13	CARBOHYD	182	182	0.210877	.	.
SP_A5PLL1_AN34B_HUMAN	netOGlyc-4.0.0.13	CARBOHYD	184	184	0.342115	.	.
SP_A5PLL1_AN34B_HUMAN	netOGlyc-4.0.0.13	CARBOHYD	185	185	0.29057	.	.
SP_A5PLL1_AN34B_HUMAN	netOGlyc-4.0.0.13	CARBOHYD	187	187	0.155014	.	.
SP_A5PLL1_AN34B_HUMAN	netOGlyc-4.0.0.13	CARBOHYD	193	193	0.432953	.	.
SP_A5PLL1_AN34B_HUMAN	netOGlyc-4.0.0.13	CARBOHYD	195	195	0.430094	.	.
SP_A5PLL1_AN34B_HUMAN	netOGlyc-4.0.0.13	CARBOHYD	196	196	0.356462	.	.
SP_A5PLL1_AN34B_HUMAN	netOGlyc-4.0.0.13	CARBOHYD	199	199	0.156139	.	.
SP_A5PLL1_AN34B_HUMAN	netOGlyc-4.0.0.13	CARBOHYD	201	201	0.219099	.	.
SP_A5PLL1_AN34B_HUMAN	netOGlyc-4.0.0.13	CARBOHYD	202	202	0.211703	.	.
SP_A5PLL1_AN34B_HUMAN	netOGlyc-4.0.0.13	CARBOHYD	204	204	0.124873	.	.
SP_A5PLL1_AN34B_HUMAN	netOGlyc-4.0.0.13	CARBOHYD	207	207	0.105311	.	.
SP_A5PLL1_AN34B_HUMAN	netOGlyc-4.0.0.13	CARBOHYD	219	219	0.0637533	.	.
SP_A5PLL1_AN34B_HUMAN	netOGlyc-4.0.0.13	CARBOHYD	223	223	0.132201	.	.
SP_A5PLL1_AN34B_HUMAN	netOGlyc-4.0.0.13	CARBOHYD	228	228	0.381835	.	.
SP_A5PLL1_AN34B_HUMAN	netOGlyc-4.0.0.13	CARBOHYD	251	251	0.209273	.	.
SP_A5PLL1_AN34B_HUMAN	netOGlyc-4.0.0.13	CARBOHYD	263	263	0.140134	.	.
SP_A5PLL1_AN34B_HUMAN	netOGlyc-4.0.0.13	CARBOHYD	272	272	0.043027	.	.
SP_A5PLL1_AN34B_HUMAN	netOGlyc-4.0.0.13	CARBOHYD	278	278	0.136813	.	.
SP_A5PLL1_AN34B_HUMAN	netOGlyc-4.0.0.13	CARBOHYD	281	281	0.0351304	.	.
SP_A5PLL1_AN34B_HUMAN	netOGlyc-4.0.0.13	CARBOHYD	287	287	0.323848	.	.
SP_A5PLL1_AN34B_HUMAN	netOGlyc-4.0.0.13	CARBOHYD	292	292	0.349202	.	.
SP_A5PLL1_AN34B_HUMAN	netOGlyc-4.0.0.13	CARBOHYD	296	296	0.274741	.	.
SP_A5PLL1_AN34B_HUMAN	netOGlyc-4.0.0.13	CARBOHYD	302	302	0.418512	.	.
SP_A5PLL1_AN34B_HUMAN	netOGlyc-4.0.0.13	CARBOHYD	313	313	0.218116	.	.
SP_A5PLL1_AN34B_HUMAN	netOGlyc-4.0.0.13	CARBOHYD	314	314	0.163779	.	.
SP_A5PLL1_AN34B_HUMAN	netOGlyc-4.0.0.13	CARBOHYD	318	318	0.0733883	.	.
SP_A5PLL1_AN34B_HUMAN	netOGlyc-4.0.0.13	CARBOHYD	326	326	0.0803412	.	.
SP_A5PLL1_AN34B_HUMAN	netOGlyc-4.0.0.13	CARBOHYD	329	329	0.0399291	.	.
SP_A5PLL1_AN34B_HUMAN	netOGlyc-4.0.0.13	CARBOHYD	346	346	0.322242	.	.
SP_A5PLL1_AN34B_HUMAN	netOGlyc-4.0.0.13	CARBOHYD	349	349	0.361445	.	.
SP_A5PLL1_AN34B_HUMAN	netOGlyc-4.0.0.13	CARBOHYD	353	353	0.591707	.	.	#POSITIVE
SP_A5PLL1_AN34B_HUMAN	netOGlyc-4.0.0.13	CARBOHYD	354	354	0.429342	.	.
SP_A5PLL1_AN34B_HUMAN	netOGlyc-4.0.0.13	CARBOHYD	357	357	0.441354	.	.
SP_A5PLL1_AN34B_HUMAN	netOGlyc-4.0.0.13	CARBOHYD	370	370	0.235067	.	.
SP_A5PLL1_AN34B_HUMAN	netOGlyc-4.0.0.13	CARBOHYD	371	371	0.570296	.	.	#POSITIVE
SP_A5PLL1_AN34B_HUMAN	netOGlyc-4.0.0.13	CARBOHYD	373	373	0.386593	.	.
SP_A5PLL1_AN34B_HUMAN	netOGlyc-4.0.0.13	CARBOHYD	376	376	0.597195	.	.	#POSITIVE
SP_A5PLL1_AN34B_HUMAN	netOGlyc-4.0.0.13	CARBOHYD	380	380	0.694347	.	.	#POSITIVE
SP_A5PLL1_AN34B_HUMAN	netOGlyc-4.0.0.13	CARBOHYD	383	383	0.671231	.	.	#POSITIVE
SP_A5PLL1_AN34B_HUMAN	netOGlyc-4.0.0.13	CARBOHYD	384	384	0.637517	.	.	#POSITIVE
SP_A5PLL1_AN34B_HUMAN	netOGlyc-4.0.0.13	CARBOHYD	398	398	0.745623	.	.	#POSITIVE
SP_A5PLL1_AN34B_HUMAN	netOGlyc-4.0.0.13	CARBOHYD	400	400	0.737692	.	.	#POSITIVE
SP_A5PLL1_AN34B_HUMAN	netOGlyc-4.0.0.13	CARBOHYD	402	402	0.461673	.	.
SP_A5PLL1_AN34B_HUMAN	netOGlyc-4.0.0.13	CARBOHYD	405	405	0.236458	.	.
SP_A5PLL1_AN34B_HUMAN	netOGlyc-4.0.0.13	CARBOHYD	407	407	0.355112	.	.
SP_A5PLL1_AN34B_HUMAN	netOGlyc-4.0.0.13	CARBOHYD	420	420	0.449091	.	.
SP_A5PLL1_AN34B_HUMAN	netOGlyc-4.0.0.13	CARBOHYD	432	432	0.791489	.	.	#POSITIVE
SP_A5PLL1_AN34B_HUMAN	netOGlyc-4.0.0.13	CARBOHYD	440	440	0.353901	.	.
SP_A5PLL1_AN34B_HUMAN	netOGlyc-4.0.0.13	CARBOHYD	442	442	0.391978	.	.
SP_A5PLL1_AN34B_HUMAN	netOGlyc-4.0.0.13	CARBOHYD	444	444	0.812844	.	.	#POSITIVE
SP_A5PLL1_AN34B_HUMAN	netOGlyc-4.0.0.13	CARBOHYD	456	456	0.5	.	.	#POSITIVE
SP_A5PLL1_AN34B_HUMAN	netOGlyc-4.0.0.13	CARBOHYD	461	461	0.377219	.	.
SP_A5PLL1_AN34B_HUMAN	netOGlyc-4.0.0.13	CARBOHYD	471	471	0.187413	.	.
SP_A5PLL1_AN34B_HUMAN	netOGlyc-4.0.0.13	CARBOHYD	474	474	0.371487	.	.
SP_A5PLL1_AN34B_HUMAN	netOGlyc-4.0.0.13	CARBOHYD	483	483	0.457461	.	.
SP_A5PLL1_AN34B_HUMAN	netOGlyc-4.0.0.13	CARBOHYD	493	493	0.347258	.	.
SP_A5PLL1_AN34B_HUMAN	netOGlyc-4.0.0.13	CARBOHYD	502	502	0.367981	.	.
SP_A5PLL1_AN34B_HUMAN	netOGlyc-4.0.0.13	CARBOHYD	505	505	0.193276	.	.
SP_P19021_AMD_HUMAN	netOGlyc-4.0.0.13	CARBOHYD	7	7	0.31151	.	.
SP_P19021_AMD_HUMAN	netOGlyc-4.0.0.13	CARBOHYD	16	16	0.119562	.	.
SP_P19021_AMD_HUMAN	netOGlyc-4.0.0.13	CARBOHYD	17	17	0.085628	.	.
SP_P19021_AMD_HUMAN	netOGlyc-4.0.0.13	CARBOHYD	23	23	0.13109	.	.
SP_P19021_AMD_HUMAN	netOGlyc-4.0.0.13	CARBOHYD	26	26	0.122603	.	.
SP_P19021_AMD_HUMAN	netOGlyc-4.0.0.13	CARBOHYD	34	34	0.743622	.	.	#POSITIVE
SP_P19021_AMD_HUMAN	netOGlyc-4.0.0.13	CARBOHYD	35	35	0.667184	.	.	#POSITIVE
SP_P19021_AMD_HUMAN	netOGlyc-4.0.0.13	CARBOHYD	39	39	0.623759	.	.	#POSITIVE
SP_P19021_AMD_HUMAN	netOGlyc-4.0.0.13	CARBOHYD	45	45	0.778733	.	.	#POSITIVE
SP_P19021_AMD_HUMAN	netOGlyc-4.0.0.13	CARBOHYD	46	46	0.739973	.	.	#POSITIVE
SP_P19021_AMD_HUMAN	netOGlyc-4.0.0.13	CARBOHYD	54	54	0.308476	.	.
SP_P19021_AMD_HUMAN	netOGlyc-4.0.0.13	CARBOHYD	55	55	0.555209	.	.	#POSITIVE
SP_P19021_AMD_HUMAN	netOGlyc-4.0.0.13	CARBOHYD	67	67	0.373611	.	.
SP_P19021_AMD_HUMAN	netOGlyc-4.0.0.13	CARBOHYD	71	71	0.0928158	.	.
SP_P19021_AMD_HUMAN	netOGlyc-4.0.0.13	CARBOHYD	73	73	0.0206784	.	.
SP_P19021_AMD_HUMAN	netOGlyc-4.0.0.13	CARBOHYD	78	78	0.0467272	.	.
SP_P19021_AMD_HUMAN	netOGlyc-4.0.0.13	CARBOHYD	97	97	0.0429791	.	.
SP_P19021_AMD_HUMAN	netOGlyc-4.0.0.13	CARBOHYD	100	100	0.0128478	.	.
SP_P19021_AMD_HUMAN	netOGlyc-4.0.0.13	CARBOHYD	113	113	0.262136	.	.
SP_P19021_AMD_HUMAN	netOGlyc-4.0.0.13	CARBOHYD	114	114	0.197428	.	.
SP_P19021_AMD_HUMAN	netOGlyc-4.0.0.13	CARBOHYD	115	115	0.152562	.	.
SP_P19021_AMD_HUMAN	netOGlyc-4.0.0.13	CARBOHYD	117	117	0.0948931	.	.
SP_P19021_AMD_HUMAN	netOGlyc-4.0.0.13	CARBOHYD	125	125	0.0969508	.	.
SP_P19021_AMD_HUMAN	netOGlyc-4.0.0.13	CARBOHYD	127	127	0.0525976	.	.
SP_P19021_AMD_HUMAN	netOGlyc-4.0.0.13	CARBOHYD	143	143	0.530395	.	.	#POSITIVE
SP_P19021_AMD_HUMAN	netOGlyc-4.0.0.13	CARBOHYD	157	157	0.0899568	.	.
SP_P19021_AMD_HUMAN	netOGlyc-4.0.0.13	CARBOHYD	159	159	0.0350752	.	.
SP_P19021_AMD_HUMAN	netOGlyc-4.0.0.13	CARBOHYD	172	172	0.0239566	.	.
SP_P19021_AMD_HUMAN	netOGlyc-4.0.0.13	CARBOHYD	182	182	0.0503848	.	.
SP_P19021_AMD_HUMAN	netOGlyc-4.0.0.13	CARBOHYD	185	185	0.144894	.	.
SP_P19021_AMD_HUMAN	netOGlyc-4.0.0.13	CARBOHYD	189	189	0.0524817	.	.
SP_P19021_AMD_HUMAN	netOGlyc-4.0.0.13	CARBOHYD	204	204	0.0755701	.	.
SP_P19021_AMD_HUMAN	netOGlyc-4.0.0.13	CARBOHYD	207	207	0.0278778	.	.
SP_P19021_AMD_HUMAN	netOGlyc-4.0.0.13	CARBOHYD	218	218	0.0253153	.	.
SP_P19021_AMD_HUMAN	netOGlyc-4.0.0.13	CARBOHYD	221	221	0.0264755	.	.
SP_P19021_AMD_HUMAN	netOGlyc-4.0.0.13	CARBOHYD	238	238	0.0170011	.	.
SP_P19021_AMD_HUMAN	netOGlyc-4.0.0.13	CARBOHYD	246	246	0.0647208	.	.
SP_P19021_AMD_HUMAN	netOGlyc-4.0.0.13	CARBOHYD	256	256	0.0183414	.	.
SP_P19021_AMD_HUMAN	netOGlyc-4.0.0.13	CARBOHYD	262	262	0.136259	.	.
SP_P19021_AMD_HUMAN	netOGlyc-4.0.0.13	CARBOHYD	279	279	0.0773801	.	.
SP_P19021_AMD_HUMAN	netOGlyc-4.0.0.13	CARBOHYD	291	291	0.0798505	.	.
SP_P19021_AMD_HUMAN	netOGlyc-4.0.0.13	CARBOHYD	296	296	0.0850612	.	.
SP_P19021_AMD_HUMAN	netOGlyc-4.0.0.13	CARBOHYD	299	299	0.0975584	.	.
SP_P19021_AMD_HUMAN	netOGlyc-4.0.0.13	CARBOHYD	304	304	0.0386553	.	.
SP_P19021_AMD_HUMAN	netOGlyc-4.0.0.13	CARBOHYD	305	305	0.0348306	.	.
SP_P19021_AMD_HUMAN	netOGlyc-4.0.0.13	CARBOHYD	306	306	0.0313422	.	.
SP_P19021_AMD_HUMAN	netOGlyc-4.0.0.13	CARBOHYD	325	325	0.0835324	.	.
SP_P19021_AMD_HUMAN	netOGlyc-4.0.0.13	CARBOHYD	328	328	0.328077	.	.
SP_P19021_AMD_HUMAN	netOGlyc-4.0.0.13	CARBOHYD	330	330	0.475478	.	.
SP_P19021_AMD_HUMAN	netOGlyc-4.0.0.13	CARBOHYD	340	340	0.660103	.	.	#POSITIVE
SP_P19021_AMD_HUMAN	netOGlyc-4.0.0.13	CARBOHYD	353	353	0.283957	.	.
SP_P19021_AMD_HUMAN	netOGlyc-4.0.0.13	CARBOHYD	365	365	0.331823	.	.
SP_P19021_AMD_HUMAN	netOGlyc-4.0.0.13	CARBOHYD	392	392	0.163872	.	.
SP_P19021_AMD_HUMAN	netOGlyc-4.0.0.13	CARBOHYD	395	395	0.0421368	.	.
SP_P19021_AMD_HUMAN	netOGlyc-4.0.0.13	CARBOHYD	413	413	0.726356	.	.	#POSITIVE
SP_P19021_AMD_HUMAN	netOGlyc-4.0.0.13	CARBOHYD	418	418	0.413417	.	.
SP_P19021_AMD_HUMAN	netOGlyc-4.0.0.13	CARBOHYD	420	420	0.200913	.	.
SP_P19021_AMD_HUMAN	netOGlyc-4.0.0.13	CARBOHYD	438	438	0.792616	.	.	#POSITIVE
SP_P19021_AMD_HUMAN	netOGlyc-4.0.0.13	CARBOHYD	466	466	0.606261	.	.	#POSITIVE
SP_P19021_AMD_HUMAN	netOGlyc-4.0.0.13	CARBOHYD	467	467	0.767594	.	.	#POSITIVE
SP_P19021_AMD_HUMAN	netOGlyc-4.0.0.13	CARBOHYD	473	473	0.434873	.	.
SP_P19021_AMD_HUMAN	netOGlyc-4.0.0.13	CARBOHYD	477	477	0.620863	.	.	#POSITIVE
SP_P19021_AMD_HUMAN	netOGlyc-4.0.0.13	CARBOHYD	487	487	0.155671	.	.
SP_P19021_AMD_HUMAN	netOGlyc-4.0.0.13	CARBOHYD	493	493	0.154784	.	.
SP_P19021_AMD_HUMAN	netOGlyc-4.0.0.13	CARBOHYD	515	515	0.0477509	.	.
SP_P19021_AMD_HUMAN	netOGlyc-4.0.0.13	CARBOHYD	539	539	0.0201352	.	.
SP_P19021_AMD_HUMAN	netOGlyc-4.0.0.13	CARBOHYD	542	542	0.0253318	.	.
SP_P19021_AMD_HUMAN	netOGlyc-4.0.0.13	CARBOHYD	558	558	0.0234407	.	.
SP_P19021_AMD_HUMAN	netOGlyc-4.0.0.13	CARBOHYD	572	572	0.0557259	.	.
SP_P19021_AMD_HUMAN	netOGlyc-4.0.0.13	CARBOHYD	573	573	0.0622335	.	.
SP_P19021_AMD_HUMAN	netOGlyc-4.0.0.13	CARBOHYD	585	585	0.0207031	.	.
SP_P19021_AMD_HUMAN	netOGlyc-4.0.0.13	CARBOHYD	595	595	0.0190787	.	.
SP_P19021_AMD_HUMAN	netOGlyc-4.0.0.13	CARBOHYD	620	620	0.363598	.	.
SP_P19021_AMD_HUMAN	netOGlyc-4.0.0.13	CARBOHYD	625	625	0.125861	.	.
SP_P19021_AMD_HUMAN	netOGlyc-4.0.0.13	CARBOHYD	634	634	0.187891	.	.
SP_P19021_AMD_HUMAN	netOGlyc-4.0.0.13	CARBOHYD	642	642	0.0134728	.	.
SP_P19021_AMD_HUMAN	netOGlyc-4.0.0.13	CARBOHYD	648	648	0.0326111	.	.
SP_P19021_AMD_HUMAN	netOGlyc-4.0.0.13	CARBOHYD	654	654	0.0071516	.	.
SP_P19021_AMD_HUMAN	netOGlyc-4.0.0.13	CARBOHYD	660	660	0.115206	.	.
SP_P19021_AMD_HUMAN	netOGlyc-4.0.0.13	CARBOHYD	662	662	0.0425918	.	.
SP_P19021_AMD_HUMAN	netOGlyc-4.0.0.13	CARBOHYD	667	667	0.092108	.	.
SP_P19021_AMD_HUMAN	netOGlyc-4.0.0.13	CARBOHYD	673	673	0.098186	.	.
SP_P19021_AMD_HUMAN	netOGlyc-4.0.0.13	CARBOHYD	674	674	0.278729	.	.
SP_P19021_AMD_HUMAN	netOGlyc-4.0.0.13	CARBOHYD	676	676	0.125792	.	.
SP_P19021_AMD_HUMAN	netOGlyc-4.0.0.13	CARBOHYD	677	677	0.368298	.	.
SP_P19021_AMD_HUMAN	netOGlyc-4.0.0.13	CARBOHYD	684	684	0.0350887	.	.
SP_P19021_AMD_HUMAN	netOGlyc-4.0.0.13	CARBOHYD	688	688	0.0724122	.	.
SP_P19021_AMD_HUMAN	netOGlyc-4.0.0.13	CARBOHYD	713	713	0.0397483	.	.
SP_P19021_AMD_HUMAN	netOGlyc-4.0.0.13	CARBOHYD	715	715	0.0289718	.	.
SP_P19021_AMD_HUMAN	netOGlyc-4.0.0.13	CARBOHYD	725	725	0.0936684	.	.
SP_P19021_AMD_HUMAN	netOGlyc-4.0.0.13	CARBOHYD	726	726	0.0913979	.	.
SP_P19021_AMD_HUMAN	netOGlyc-4.0.0.13	CARBOHYD	735	735	0.0653804	.	.
SP_P19021_AMD_HUMAN	netOGlyc-4.0.0.13	CARBOHYD	764	764	0.00397401	.	.
SP_P19021_AMD_HUMAN	netOGlyc-4.0.0.13	CARBOHYD	788	788	0.0377001	.	.
SP_P19021_AMD_HUMAN	netOGlyc-4.0.0.13	CARBOHYD	792	792	0.0296194	.	.
SP_P19021_AMD_HUMAN	netOGlyc-4.0.0.13	CARBOHYD	800	800	0.015638	.	.
SP_P19021_AMD_HUMAN	netOGlyc-4.0.0.13	CARBOHYD	802	802	0.043468	.	.
SP_P19021_AMD_HUMAN	netOGlyc-4.0.0.13	CARBOHYD	807	807	0.189738	.	.
SP_P19021_AMD_HUMAN	netOGlyc-4.0.0.13	CARBOHYD	809	809	0.0333337	.	.
SP_P19021_AMD_HUMAN	netOGlyc-4.0.0.13	CARBOHYD	816	816	0.224745	.	.
SP_P19021_AMD_HUMAN	netOGlyc-4.0.0.13	CARBOHYD	836	836	0.0286727	.	.
SP_P19021_AMD_HUMAN	netOGlyc-4.0.0.13	CARBOHYD	843	843	0.0488494	.	.
SP_P19021_AMD_HUMAN	netOGlyc-4.0.0.13	CARBOHYD	844	844	0.00934393	.	.
SP_P19021_AMD_HUMAN	netOGlyc-4.0.0.13	CARBOHYD	845	845	0.0160531	.	.
SP_P19021_AMD_HUMAN	netOGlyc-4.0.0.13	CARBOHYD	862	862	0.0565602	.	.
SP_P19021_AMD_HUMAN	netOGlyc-4.0.0.13	CARBOHYD	870	870	0.0148203	.	.
SP_P19021_AMD_HUMAN	netOGlyc-4.0.0.13	CARBOHYD	871	871	0.00476045	.	.
SP_P19021_AMD_HUMAN	netOGlyc-4.0.0.13	CARBOHYD	892	892	0.00939713	.	.
SP_P19021_AMD_HUMAN	netOGlyc-4.0.0.13	CARBOHYD	898	898	0.00327738	.	.
SP_P19021_AMD_HUMAN	netOGlyc-4.0.0.13	CARBOHYD	904	904	0.0190678	.	.
SP_P19021_AMD_HUMAN	netOGlyc-4.0.0.13	CARBOHYD	905	905	0.0147441	.	.
SP_P19021_AMD_HUMAN	netOGlyc-4.0.0.13	CARBOHYD	906	906	0.0296713	.	.
SP_P19021_AMD_HUMAN	netOGlyc-4.0.0.13	CARBOHYD	918	918	0.0104142	.	.
SP_P19021_AMD_HUMAN	netOGlyc-4.0.0.13	CARBOHYD	929	929	0.0396755	.	.
SP_P19021_AMD_HUMAN	netOGlyc-4.0.0.13	CARBOHYD	934	934	0.16336	.	.
SP_P19021_AMD_HUMAN	netOGlyc-4.0.0.13	CARBOHYD	942	942	0.213347	.	.
SP_P19021_AMD_HUMAN	netOGlyc-4.0.0.13	CARBOHYD	943	943	0.154251	.	.
SP_P19021_AMD_HUMAN	netOGlyc-4.0.0.13	CARBOHYD	946	946	0.1419	.	.
SP_P19021_AMD_HUMAN	netOGlyc-4.0.0.13	CARBOHYD	955	955	0.0318818	.	.
SP_P19021_AMD_HUMAN	netOGlyc-4.0.0.13	CARBOHYD	957	957	0.0566851	.	.
SP_P19021_AMD_HUMAN	netOGlyc-4.0.0.13	CARBOHYD	962	962	0.101235	.	.
SP_P19021_AMD_HUMAN	netOGlyc-4.0.0.13	CARBOHYD	971	971	0.037128	.	.
SP_P19021_AMD_HUMAN	netOGlyc-4.0.0.13	CARBOHYD	972	972	0.0165958	.	.
SP_P19021_AMD_HUMAN	netOGlyc-4.0.0.13	CARBOHYD	973	973	0.0115058	.	.
SP_P16157_ANK1_HUMAN	netOGlyc-4.0.0.13	CARBOHYD	4	4	0.406534	.	.
SP_P16157_ANK1_HUMAN	netOGlyc-4.0.0.13	CARBOHYD	14	14	0.249373	.	.
SP_P16157_ANK1_HUMAN	netOGlyc-4.0.0.13	CARBOHYD	15	15	0.171357	.	.
SP_P16157_ANK1_HUMAN	netOGlyc-4.0.0.13	CARBOHYD	22	22	0.171707	.	.
SP_P16157_ANK1_HUMAN	netOGlyc-4.0.0.13	CARBOHYD	40	40	0.110237	.	.
SP_P16157_ANK1_HUMAN	netOGlyc-4.0.0.13	CARBOHYD	53	53	0.232639	.	.
SP_P16157_ANK1_HUMAN	netOGlyc-4.0.0.13	CARBOHYD	73	73	0.234151	.	.
SP_P16157_ANK1_HUMAN	netOGlyc-4.0.0.13	CARBOHYD	74	74	0.276869	.	.
SP_P16157_ANK1_HUMAN	netOGlyc-4.0.0.13	CARBOHYD	75	75	0.215516	.	.
SP_P16157_ANK1_HUMAN	netOGlyc-4.0.0.13	CARBOHYD	80	80	0.21521	.	.
SP_P16157_ANK1_HUMAN	netOGlyc-4.0.0.13	CARBOHYD	108	108	0.158767	.	.
SP_P16157_ANK1_HUMAN	netOGlyc-4.0.0.13	CARBOHYD	113	113	0.342413	.	.
SP_P16157_ANK1_HUMAN	netOGlyc-4.0.0.13	CARBOHYD	141	141	0.153456	.	.
SP_P16157_ANK1_HUMAN	netOGlyc-4.0.0.13	CARBOHYD	146	146	0.156543	.	.
SP_P16157_ANK1_HUMAN	netOGlyc-4.0.0.13	CARBOHYD	168	168	0.343222	.	.
SP_P16157_ANK1_HUMAN	netOGlyc-4.0.0.13	CARBOHYD	186	186	0.225907	.	.
SP_P16157_ANK1_HUMAN	netOGlyc-4.0.0.13	CARBOHYD	188	188	0.364034	.	.
SP_P16157_ANK1_HUMAN	netOGlyc-4.0.0.13	CARBOHYD	203	203	0.0620868	.	.
SP_P16157_ANK1_HUMAN	netOGlyc-4.0.0.13	CARBOHYD	205	205	0.0951473	.	.
SP_P16157_ANK1_HUMAN	netOGlyc-4.0.0.13	CARBOHYD	208	208	0.258655	.	.
SP_P16157_ANK1_HUMAN	netOGlyc-4.0.0.13	CARBOHYD	231	231	0.295925	.	.
SP_P16157_ANK1_HUMAN	netOGlyc-4.0.0.13	CARBOHYD	235	235	0.182004	.	.
SP_P16157_ANK1_HUMAN	netOGlyc-4.0.0.13	CARBOHYD	241	241	0.203155	.	.
SP_P16157_ANK1_HUMAN	netOGlyc-4.0.0.13	CARBOHYD	247	247	0.242271	.	.
SP_P16157_ANK1_HUMAN	netOGlyc-4.0.0.13	CARBOHYD	267	267	0.167941	.	.
SP_P16157_ANK1_HUMAN	netOGlyc-4.0.0.13	CARBOHYD	269	269	0.120002	.	.
SP_P16157_ANK1_HUMAN	netOGlyc-4.0.0.13	CARBOHYD	274	274	0.0475152	.	.
SP_P16157_ANK1_HUMAN	netOGlyc-4.0.0.13	CARBOHYD	288	288	0.345286	.	.
SP_P16157_ANK1_HUMAN	netOGlyc-4.0.0.13	CARBOHYD	302	302	0.165677	.	.
SP_P16157_ANK1_HUMAN	netOGlyc-4.0.0.13	CARBOHYD	307	307	0.303223	.	.
SP_P16157_ANK1_HUMAN	netOGlyc-4.0.0.13	CARBOHYD	335	335	0.0316652	.	.
SP_P16157_ANK1_HUMAN	netOGlyc-4.0.0.13	CARBOHYD	340	340	0.0753309	.	.
SP_P16157_ANK1_HUMAN	netOGlyc-4.0.0.13	CARBOHYD	366	366	0.207865	.	.
SP_P16157_ANK1_HUMAN	netOGlyc-4.0.0.13	CARBOHYD	373	373	0.261441	.	.
SP_P16157_ANK1_HUMAN	netOGlyc-4.0.0.13	CARBOHYD	393	393	0.132691	.	.
SP_P16157_ANK1_HUMAN	netOGlyc-4.0.0.13	CARBOHYD	396	396	0.157338	.	.
SP_P16157_ANK1_HUMAN	netOGlyc-4.0.0.13	CARBOHYD	401	401	0.278343	.	.
SP_P16157_ANK1_HUMAN	netOGlyc-4.0.0.13	CARBOHYD	403	403	0.107774	.	.
SP_P16157_ANK1_HUMAN	netOGlyc-4.0.0.13	CARBOHYD	406	406	0.144003	.	.
SP_P16157_ANK1_HUMAN	netOGlyc-4.0.0.13	CARBOHYD	412	412	0.157959	.	.
SP_P16157_ANK1_HUMAN	netOGlyc-4.0.0.13	CARBOHYD	429	429	0.416083	.	.
SP_P16157_ANK1_HUMAN	netOGlyc-4.0.0.13	CARBOHYD	433	433	0.420635	.	.
SP_P16157_ANK1_HUMAN	netOGlyc-4.0.0.13	CARBOHYD	439	439	0.230773	.	.
SP_P16157_ANK1_HUMAN	netOGlyc-4.0.0.13	CARBOHYD	450	450	0.300779	.	.
SP_P16157_ANK1_HUMAN	netOGlyc-4.0.0.13	CARBOHYD	472	472	0.100263	.	.
SP_P16157_ANK1_HUMAN	netOGlyc-4.0.0.13	CARBOHYD	483	483	0.224235	.	.
SP_P16157_ANK1_HUMAN	netOGlyc-4.0.0.13	CARBOHYD	500	500	0.378776	.	.
SP_P16157_ANK1_HUMAN	netOGlyc-4.0.0.13	CARBOHYD	501	501	0.290496	.	.
SP_P16157_ANK1_HUMAN	netOGlyc-4.0.0.13	CARBOHYD	505	505	0.344467	.	.
SP_P16157_ANK1_HUMAN	netOGlyc-4.0.0.13	CARBOHYD	518	518	0.152155	.	.
SP_P16157_ANK1_HUMAN	netOGlyc-4.0.0.13	CARBOHYD	528	528	0.28814	.	.
SP_P16157_ANK1_HUMAN	netOGlyc-4.0.0.13	CARBOHYD	533	533	0.119238	.	.
SP_P16157_ANK1_HUMAN	netOGlyc-4.0.0.13	CARBOHYD	538	538	0.260006	.	.
SP_P16157_ANK1_HUMAN	netOGlyc-4.0.0.13	CARBOHYD	571	571	0.175907	.	.
SP_P16157_ANK1_HUMAN	netOGlyc-4.0.0.13	CARBOHYD	594	594	0.449505	.	.
SP_P16157_ANK1_HUMAN	netOGlyc-4.0.0.13	CARBOHYD	597	597	0.384115	.	.
SP_P16157_ANK1_HUMAN	netOGlyc-4.0.0.13	CARBOHYD	604	604	0.227851	.	.
SP_P16157_ANK1_HUMAN	netOGlyc-4.0.0.13	CARBOHYD	620	620	0.257588	.	.
SP_P16157_ANK1_HUMAN	netOGlyc-4.0.0.13	CARBOHYD	627	627	0.19078	.	.
SP_P16157_ANK1_HUMAN	netOGlyc-4.0.0.13	CARBOHYD	632	632	0.179419	.	.
SP_P16157_ANK1_HUMAN	netOGlyc-4.0.0.13	CARBOHYD	637	637	0.263609	.	.
SP_P16157_ANK1_HUMAN	netOGlyc-4.0.0.13	CARBOHYD	656	656	0.0824213	.	.
SP_P16157_ANK1_HUMAN	netOGlyc-4.0.0.13	CARBOHYD	667	667	0.0651122	.	.
SP_P16157_ANK1_HUMAN	netOGlyc-4.0.0.13	CARBOHYD	670	670	0.105784	.	.
SP_P16157_ANK1_HUMAN	netOGlyc-4.0.0.13	CARBOHYD	697	697	0.412958	.	.
SP_P16157_ANK1_HUMAN	netOGlyc-4.0.0.13	CARBOHYD	698	698	0.28269	.	.
SP_P16157_ANK1_HUMAN	netOGlyc-4.0.0.13	CARBOHYD	703	703	0.305145	.	.
SP_P16157_ANK1_HUMAN	netOGlyc-4.0.0.13	CARBOHYD	709	709	0.279062	.	.
SP_P16157_ANK1_HUMAN	netOGlyc-4.0.0.13	CARBOHYD	731	731	0.101631	.	.
SP_P16157_ANK1_HUMAN	netOGlyc-4.0.0.13	CARBOHYD	736	736	0.402866	.	.
SP_P16157_ANK1_HUMAN	netOGlyc-4.0.0.13	CARBOHYD	747	747	0.323819	.	.
SP_P16157_ANK1_HUMAN	netOGlyc-4.0.0.13	CARBOHYD	751	751	0.286474	.	.
SP_P16157_ANK1_HUMAN	netOGlyc-4.0.0.13	CARBOHYD	759	759	0.354393	.	.
SP_P16157_ANK1_HUMAN	netOGlyc-4.0.0.13	CARBOHYD	764	764	0.281841	.	.
SP_P16157_ANK1_HUMAN	netOGlyc-4.0.0.13	CARBOHYD	765	765	0.342771	.	.
SP_P16157_ANK1_HUMAN	netOGlyc-4.0.0.13	CARBOHYD	768	768	0.137066	.	.
SP_P16157_ANK1_HUMAN	netOGlyc-4.0.0.13	CARBOHYD	769	769	0.347717	.	.
SP_P16157_ANK1_HUMAN	netOGlyc-4.0.0.13	CARBOHYD	781	781	0.188006	.	.
SP_P16157_ANK1_HUMAN	netOGlyc-4.0.0.13	CARBOHYD	783	783	0.428453	.	.
SP_P16157_ANK1_HUMAN	netOGlyc-4.0.0.13	CARBOHYD	790	790	0.271246	.	.
SP_P16157_ANK1_HUMAN	netOGlyc-4.0.0.13	CARBOHYD	793	793	0.352443	.	.
SP_P16157_ANK1_HUMAN	netOGlyc-4.0.0.13	CARBOHYD	794	794	0.324801	.	.
SP_P16157_ANK1_HUMAN	netOGlyc-4.0.0.13	CARBOHYD	799	799	0.339888	.	.
SP_P16157_ANK1_HUMAN	netOGlyc-4.0.0.13	CARBOHYD	805	805	0.346856	.	.
SP_P16157_ANK1_HUMAN	netOGlyc-4.0.0.13	CARBOHYD	809	809	0.189509	.	.
SP_P16157_ANK1_HUMAN	netOGlyc-4.0.0.13	CARBOHYD	817	817	0.0594328	.	.
SP_P16157_ANK1_HUMAN	netOGlyc-4.0.0.13	CARBOHYD	826	826	0.154939	.	.
SP_P16157_ANK1_HUMAN	netOGlyc-4.0.0.13	CARBOHYD	834	834	0.130521	.	.
SP_P16157_ANK1_HUMAN	netOGlyc-4.0.0.13	CARBOHYD	856	856	0.371898	.	.
SP_P16157_ANK1_HUMAN	netOGlyc-4.0.0.13	CARBOHYD	869	869	0.073916	.	.
SP_P16157_ANK1_HUMAN	netOGlyc-4.0.0.13	CARBOHYD	874	874	0.5	.	.	#POSITIVE
SP_P16157_ANK1_HUMAN	netOGlyc-4.0.0.13	CARBOHYD	881	881	0.137929	.	.
SP_P16157_ANK1_HUMAN	netOGlyc-4.0.0.13	CARBOHYD	888	888	0.151886	.	.
SP_P16157_ANK1_HUMAN	netOGlyc-4.0.0.13	CARBOHYD	892	892	0.654802	.	.	#POSITIVE
SP_P16157_ANK1_HUMAN	netOGlyc-4.0.0.13	CARBOHYD	893	893	0.464568	.	.
SP_P16157_ANK1_HUMAN	netOGlyc-4.0.0.13	CARBOHYD	896	896	0.263343	.	.
SP_P16157_ANK1_HUMAN	netOGlyc-4.0.0.13	CARBOHYD	898	898	0.158454	.	.
SP_P16157_ANK1_HUMAN	netOGlyc-4.0.0.13	CARBOHYD	899	899	0.553769	.	.	#POSITIVE
SP_P16157_ANK1_HUMAN	netOGlyc-4.0.0.13	CARBOHYD	903	903	0.5	.	.	#POSITIVE
SP_P16157_ANK1_HUMAN	netOGlyc-4.0.0.13	CARBOHYD	907	907	0.417246	.	.
SP_P16157_ANK1_HUMAN	netOGlyc-4.0.0.13	CARBOHYD	911	911	0.192526	.	.
SP_P16157_ANK1_HUMAN	netOGlyc-4.0.0.13	CARBOHYD	916	916	0.455697	.	.
SP_P16157_ANK1_HUMAN	netOGlyc-4.0.0.13	CARBOHYD	925	925	0.356345	.	.
SP_P16157_ANK1_HUMAN	netOGlyc-4.0.0.13	CARBOHYD	929	929	0.334789	.	.
SP_P16157_ANK1_HUMAN	netOGlyc-4.0.0.13	CARBOHYD	942	942	0.614062	.	.	#POSITIVE
SP_P16157_ANK1_HUMAN	netOGlyc-4.0.0.13	CARBOHYD	947	947	0.430489	.	.
SP_P16157_ANK1_HUMAN	netOGlyc-4.0.0.13	CARBOHYD	950	950	0.443996	.	.
SP_P16157_ANK1_HUMAN	netOGlyc-4.0.0.13	CARBOHYD	960	960	0.650926	.	.	#POSITIVE
SP_P16157_ANK1_HUMAN	netOGlyc-4.0.0.13	CARBOHYD	961	961	0.280666	.	.
SP_P16157_ANK1_HUMAN	netOGlyc-4.0.0.13	CARBOHYD	973	973	0.14602	.	.
SP_P16157_ANK1_HUMAN	netOGlyc-4.0.0.13	CARBOHYD	981	981	0.112875	.	.
SP_P16157_ANK1_HUMAN	netOGlyc-4.0.0.13	CARBOHYD	987	987	0.0509917	.	.
SP_P16157_ANK1_HUMAN	netOGlyc-4.0.0.13	CARBOHYD	998	998	0.208264	.	.
SP_P16157_ANK1_HUMAN	netOGlyc-4.0.0.13	CARBOHYD	1011	1011	0.362393	.	.
SP_P16157_ANK1_HUMAN	netOGlyc-4.0.0.13	CARBOHYD	1015	1015	0.121514	.	.
SP_P16157_ANK1_HUMAN	netOGlyc-4.0.0.13	CARBOHYD	1022	1022	0.168565	.	.
SP_P16157_ANK1_HUMAN	netOGlyc-4.0.0.13	CARBOHYD	1027	1027	0.17855	.	.
SP_P16157_ANK1_HUMAN	netOGlyc-4.0.0.13	CARBOHYD	1042	1042	0.0332432	.	.
SP_P16157_ANK1_HUMAN	netOGlyc-4.0.0.13	CARBOHYD	1056	1056	0.101303	.	.
SP_P16157_ANK1_HUMAN	netOGlyc-4.0.0.13	CARBOHYD	1057	1057	0.0388945	.	.
SP_P16157_ANK1_HUMAN	netOGlyc-4.0.0.13	CARBOHYD	1067	1067	0.0258214	.	.
SP_P16157_ANK1_HUMAN	netOGlyc-4.0.0.13	CARBOHYD	1075	1075	0.0332639	.	.
SP_P16157_ANK1_HUMAN	netOGlyc-4.0.0.13	CARBOHYD	1082	1082	0.130177	.	.
SP_P16157_ANK1_HUMAN	netOGlyc-4.0.0.13	CARBOHYD	1085	1085	0.103715	.	.
SP_P16157_ANK1_HUMAN	netOGlyc-4.0.0.13	CARBOHYD	1094	1094	0.127781	.	.
SP_P16157_ANK1_HUMAN	netOGlyc-4.0.0.13	CARBOHYD	1101	1101	0.24907	.	.
SP_P16157_ANK1_HUMAN	netOGlyc-4.0.0.13	CARBOHYD	1119	1119	0.0415712	.	.
SP_P16157_ANK1_HUMAN	netOGlyc-4.0.0.13	CARBOHYD	1127	1127	0.359282	.	.
SP_P16157_ANK1_HUMAN	netOGlyc-4.0.0.13	CARBOHYD	1129	1129	0.408145	.	.
SP_P16157_ANK1_HUMAN	netOGlyc-4.0.0.13	CARBOHYD	1133	1133	0.322452	.	.
SP_P16157_ANK1_HUMAN	netOGlyc-4.0.0.13	CARBOHYD	1154	1154	0.684047	.	.	#POSITIVE
SP_P16157_ANK1_HUMAN	netOGlyc-4.0.0.13	CARBOHYD	1156	1156	0.5	.	.	#POSITIVE
SP_P16157_ANK1_HUMAN	netOGlyc-4.0.0.13	CARBOHYD	1162	1162	0.176321	.	.
SP_P16157_ANK1_HUMAN	netOGlyc-4.0.0.13	CARBOHYD	1167	1167	0.203282	.	.
SP_P16157_ANK1_HUMAN	netOGlyc-4.0.0.13	CARBOHYD	1168	1168	0.0956719	.	.
SP_P16157_ANK1_HUMAN	netOGlyc-4.0.0.13	CARBOHYD	1169	1169	0.0904954	.	.
SP_P16157_ANK1_HUMAN	netOGlyc-4.0.0.13	CARBOHYD	1175	1175	0.152621	.	.
SP_P16157_ANK1_HUMAN	netOGlyc-4.0.0.13	CARBOHYD	1180	1180	0.0415278	.	.
SP_P16157_ANK1_HUMAN	netOGlyc-4.0.0.13	CARBOHYD	1189	1189	0.0535706	.	.
SP_P16157_ANK1_HUMAN	netOGlyc-4.0.0.13	CARBOHYD	1191	1191	0.0662539	.	.
SP_P16157_ANK1_HUMAN	netOGlyc-4.0.0.13	CARBOHYD	1192	1192	0.053523	.	.
SP_P16157_ANK1_HUMAN	netOGlyc-4.0.0.13	CARBOHYD	1204	1204	0.032181	.	.
SP_P16157_ANK1_HUMAN	netOGlyc-4.0.0.13	CARBOHYD	1205	1205	0.0104963	.	.
SP_P16157_ANK1_HUMAN	netOGlyc-4.0.0.13	CARBOHYD	1208	1208	0.0480558	.	.
SP_P16157_ANK1_HUMAN	netOGlyc-4.0.0.13	CARBOHYD	1214	1214	0.0339695	.	.
SP_P16157_ANK1_HUMAN	netOGlyc-4.0.0.13	CARBOHYD	1219	1219	0.0204608	.	.
SP_P16157_ANK1_HUMAN	netOGlyc-4.0.0.13	CARBOHYD	1227	1227	0.121719	.	.
SP_P16157_ANK1_HUMAN	netOGlyc-4.0.0.13	CARBOHYD	1234	1234	0.0450054	.	.
SP_P16157_ANK1_HUMAN	netOGlyc-4.0.0.13	CARBOHYD	1262	1262	0.0937288	.	.
SP_P16157_ANK1_HUMAN	netOGlyc-4.0.0.13	CARBOHYD	1269	1269	0.103847	.	.
SP_P16157_ANK1_HUMAN	netOGlyc-4.0.0.13	CARBOHYD	1282	1282	0.0804805	.	.
SP_P16157_ANK1_HUMAN	netOGlyc-4.0.0.13	CARBOHYD	1292	1292	0.0435492	.	.
SP_P16157_ANK1_HUMAN	netOGlyc-4.0.0.13	CARBOHYD	1298	1298	0.0193565	.	.
SP_P16157_ANK1_HUMAN	netOGlyc-4.0.0.13	CARBOHYD	1312	1312	0.0734908	.	.
SP_P16157_ANK1_HUMAN	netOGlyc-4.0.0.13	CARBOHYD	1317	1317	0.172297	.	.
SP_P16157_ANK1_HUMAN	netOGlyc-4.0.0.13	CARBOHYD	1332	1332	0.0805993	.	.
SP_P16157_ANK1_HUMAN	netOGlyc-4.0.0.13	CARBOHYD	1333	1333	0.21254	.	.
SP_P16157_ANK1_HUMAN	netOGlyc-4.0.0.13	CARBOHYD	1339	1339	0.365826	.	.
SP_P16157_ANK1_HUMAN	netOGlyc-4.0.0.13	CARBOHYD	1341	1341	0.0810366	.	.
SP_P16157_ANK1_HUMAN	netOGlyc-4.0.0.13	CARBOHYD	1352	1352	0.0319427	.	.
SP_P16157_ANK1_HUMAN	netOGlyc-4.0.0.13	CARBOHYD	1362	1362	0.589287	.	.	#POSITIVE
SP_P16157_ANK1_HUMAN	netOGlyc-4.0.0.13	CARBOHYD	1370	1370	0.541219	.	.	#POSITIVE
SP_P16157_ANK1_HUMAN	netOGlyc-4.0.0.13	CARBOHYD	1378	1378	0.795175	.	.	#POSITIVE
SP_P16157_ANK1_HUMAN	netOGlyc-4.0.0.13	CARBOHYD	1380	1380	0.855357	.	.	#POSITIVE
SP_P16157_ANK1_HUMAN	netOGlyc-4.0.0.13	CARBOHYD	1387	1387	0.5	.	.	#POSITIVE
SP_P16157_ANK1_HUMAN	netOGlyc-4.0.0.13	CARBOHYD	1390	1390	0.677514	.	.	#POSITIVE
SP_P16157_ANK1_HUMAN	netOGlyc-4.0.0.13	CARBOHYD	1392	1392	0.710348	.	.	#POSITIVE
SP_P16157_ANK1_HUMAN	netOGlyc-4.0.0.13	CARBOHYD	1393	1393	0.510401	.	.	#POSITIVE
SP_P16157_ANK1_HUMAN	netOGlyc-4.0.0.13	CARBOHYD	1396	1396	0.582024	.	.	#POSITIVE
SP_P16157_ANK1_HUMAN	netOGlyc-4.0.0.13	CARBOHYD	1398	1398	0.178999	.	.
SP_P16157_ANK1_HUMAN	netOGlyc-4.0.0.13	CARBOHYD	1400	1400	0.398615	.	.
SP_P16157_ANK1_HUMAN	netOGlyc-4.0.0.13	CARBOHYD	1411	1411	0.0699678	.	.
SP_P16157_ANK1_HUMAN	netOGlyc-4.0.0.13	CARBOHYD	1417	1417	0.135186	.	.
SP_P16157_ANK1_HUMAN	netOGlyc-4.0.0.13	CARBOHYD	1428	1428	0.196463	.	.
SP_P16157_ANK1_HUMAN	netOGlyc-4.0.0.13	CARBOHYD	1442	1442	0.0398143	.	.
SP_P16157_ANK1_HUMAN	netOGlyc-4.0.0.13	CARBOHYD	1447	1447	0.0635246	.	.
SP_P16157_ANK1_HUMAN	netOGlyc-4.0.0.13	CARBOHYD	1469	1469	0.117124	.	.
SP_P16157_ANK1_HUMAN	netOGlyc-4.0.0.13	CARBOHYD	1473	1473	0.0293544	.	.
SP_P16157_ANK1_HUMAN	netOGlyc-4.0.0.13	CARBOHYD	1486	1486	0.583268	.	.	#POSITIVE
SP_P16157_ANK1_HUMAN	netOGlyc-4.0.0.13	CARBOHYD	1490	1490	0.862073	.	.	#POSITIVE
SP_P16157_ANK1_HUMAN	netOGlyc-4.0.0.13	CARBOHYD	1500	1500	0.822179	.	.	#POSITIVE
SP_P16157_ANK1_HUMAN	netOGlyc-4.0.0.13	CARBOHYD	1505	1505	0.853941	.	.	#POSITIVE
SP_P16157_ANK1_HUMAN	netOGlyc-4.0.0.13	CARBOHYD	1507	1507	0.548586	.	.	#POSITIVE
SP_P16157_ANK1_HUMAN	netOGlyc-4.0.0.13	CARBOHYD	1509	1509	0.433351	.	.
SP_P16157_ANK1_HUMAN	netOGlyc-4.0.0.13	CARBOHYD	1515	1515	0.513505	.	.	#POSITIVE
SP_P16157_ANK1_HUMAN	netOGlyc-4.0.0.13	CARBOHYD	1516	1516	0.405559	.	.
SP_P16157_ANK1_HUMAN	netOGlyc-4.0.0.13	CARBOHYD	1523	1523	0.187098	.	.
SP_P16157_ANK1_HUMAN	netOGlyc-4.0.0.13	CARBOHYD	1526	1526	0.413118	.	.
SP_P16157_ANK1_HUMAN	netOGlyc-4.0.0.13	CARBOHYD	1532	1532	0.385994	.	.
SP_P16157_ANK1_HUMAN	netOGlyc-4.0.0.13	CARBOHYD	1533	1533	0.519236	.	.	#POSITIVE
SP_P16157_ANK1_HUMAN	netOGlyc-4.0.0.13	CARBOHYD	1555	1555	0.837051	.	.	#POSITIVE
SP_P16157_ANK1_HUMAN	netOGlyc-4.0.0.13	CARBOHYD	1559	1559	0.382953	.	.
SP_P16157_ANK1_HUMAN	netOGlyc-4.0.0.13	CARBOHYD	1564	1564	0.404389	.	.
SP_P16157_ANK1_HUMAN	netOGlyc-4.0.0.13	CARBOHYD	1570	1570	0.433339	.	.
SP_P16157_ANK1_HUMAN	netOGlyc-4.0.0.13	CARBOHYD	1574	1574	0.408343	.	.
SP_P16157_ANK1_HUMAN	netOGlyc-4.0.0.13	CARBOHYD	1576	1576	0.814881	.	.	#POSITIVE
SP_P16157_ANK1_HUMAN	netOGlyc-4.0.0.13	CARBOHYD	1579	1579	0.525906	.	.	#POSITIVE
SP_P16157_ANK1_HUMAN	netOGlyc-4.0.0.13	CARBOHYD	1583	1583	0.0828624	.	.
SP_P16157_ANK1_HUMAN	netOGlyc-4.0.0.13	CARBOHYD	1584	1584	0.415304	.	.
SP_P16157_ANK1_HUMAN	netOGlyc-4.0.0.13	CARBOHYD	1588	1588	0.251441	.	.
SP_P16157_ANK1_HUMAN	netOGlyc-4.0.0.13	CARBOHYD	1593	1593	0.39491	.	.
SP_P16157_ANK1_HUMAN	netOGlyc-4.0.0.13	CARBOHYD	1596	1596	0.184997	.	.
SP_P16157_ANK1_HUMAN	netOGlyc-4.0.0.13	CARBOHYD	1607	1607	0.588147	.	.	#POSITIVE
SP_P16157_ANK1_HUMAN	netOGlyc-4.0.0.13	CARBOHYD	1617	1617	0.711281	.	.	#POSITIVE
SP_P16157_ANK1_HUMAN	netOGlyc-4.0.0.13	CARBOHYD	1625	1625	0.268954	.	.
SP_P16157_ANK1_HUMAN	netOGlyc-4.0.0.13	CARBOHYD	1628	1628	0.413891	.	.
SP_P16157_ANK1_HUMAN	netOGlyc-4.0.0.13	CARBOHYD	1631	1631	0.530719	.	.	#POSITIVE
SP_P16157_ANK1_HUMAN	netOGlyc-4.0.0.13	CARBOHYD	1646	1646	0.627758	.	.	#POSITIVE
SP_P16157_ANK1_HUMAN	netOGlyc-4.0.0.13	CARBOHYD	1653	1653	0.780343	.	.	#POSITIVE
SP_P16157_ANK1_HUMAN	netOGlyc-4.0.0.13	CARBOHYD	1660	1660	0.716908	.	.	#POSITIVE
SP_P16157_ANK1_HUMAN	netOGlyc-4.0.0.13	CARBOHYD	1666	1666	0.343128	.	.
SP_P16157_ANK1_HUMAN	netOGlyc-4.0.0.13	CARBOHYD	1671	1671	0.567501	.	.	#POSITIVE
SP_P16157_ANK1_HUMAN	netOGlyc-4.0.0.13	CARBOHYD	1674	1674	0.529431	.	.	#POSITIVE
SP_P16157_ANK1_HUMAN	netOGlyc-4.0.0.13	CARBOHYD	1684	1684	0.899401	.	.	#POSITIVE
SP_P16157_ANK1_HUMAN	netOGlyc-4.0.0.13	CARBOHYD	1686	1686	0.845127	.	.	#POSITIVE
SP_P16157_ANK1_HUMAN	netOGlyc-4.0.0.13	CARBOHYD	1688	1688	0.934491	.	.	#POSITIVE
SP_P16157_ANK1_HUMAN	netOGlyc-4.0.0.13	CARBOHYD	1690	1690	0.942759	.	.	#POSITIVE
SP_P16157_ANK1_HUMAN	netOGlyc-4.0.0.13	CARBOHYD	1693	1693	0.740091	.	.	#POSITIVE
SP_P16157_ANK1_HUMAN	netOGlyc-4.0.0.13	CARBOHYD	1696	1696	0.570166	.	.	#POSITIVE
SP_P16157_ANK1_HUMAN	netOGlyc-4.0.0.13	CARBOHYD	1708	1708	0.278509	.	.
SP_P16157_ANK1_HUMAN	netOGlyc-4.0.0.13	CARBOHYD	1711	1711	0.298131	.	.
SP_P16157_ANK1_HUMAN	netOGlyc-4.0.0.13	CARBOHYD	1720	1720	0.362907	.	.
SP_P16157_ANK1_HUMAN	netOGlyc-4.0.0.13	CARBOHYD	1726	1726	0.929168	.	.	#POSITIVE
SP_P16157_ANK1_HUMAN	netOGlyc-4.0.0.13	CARBOHYD	1731	1731	0.8945	.	.	#POSITIVE
SP_P16157_ANK1_HUMAN	netOGlyc-4.0.0.13	CARBOHYD	1735	1735	0.796351	.	.	#POSITIVE
SP_P16157_ANK1_HUMAN	netOGlyc-4.0.0.13	CARBOHYD	1736	1736	0.944005	.	.	#POSITIVE
SP_P16157_ANK1_HUMAN	netOGlyc-4.0.0.13	CARBOHYD	1737	1737	0.602062	.	.	#POSITIVE
SP_P16157_ANK1_HUMAN	netOGlyc-4.0.0.13	CARBOHYD	1739	1739	0.811891	.	.	#POSITIVE
SP_P16157_ANK1_HUMAN	netOGlyc-4.0.0.13	CARBOHYD	1747	1747	0.601818	.	.	#POSITIVE
SP_P16157_ANK1_HUMAN	netOGlyc-4.0.0.13	CARBOHYD	1756	1756	0.766687	.	.	#POSITIVE
SP_P16157_ANK1_HUMAN	netOGlyc-4.0.0.13	CARBOHYD	1758	1758	0.917388	.	.	#POSITIVE
SP_P16157_ANK1_HUMAN	netOGlyc-4.0.0.13	CARBOHYD	1761	1761	0.514169	.	.	#POSITIVE
SP_P16157_ANK1_HUMAN	netOGlyc-4.0.0.13	CARBOHYD	1763	1763	0.85909	.	.	#POSITIVE
SP_P16157_ANK1_HUMAN	netOGlyc-4.0.0.13	CARBOHYD	1770	1770	0.806531	.	.	#POSITIVE
SP_P16157_ANK1_HUMAN	netOGlyc-4.0.0.13	CARBOHYD	1771	1771	0.800619	.	.	#POSITIVE
SP_P16157_ANK1_HUMAN	netOGlyc-4.0.0.13	CARBOHYD	1792	1792	0.377267	.	.
SP_P16157_ANK1_HUMAN	netOGlyc-4.0.0.13	CARBOHYD	1794	1794	0.31188	.	.
SP_P16157_ANK1_HUMAN	netOGlyc-4.0.0.13	CARBOHYD	1811	1811	0.157927	.	.
SP_P16157_ANK1_HUMAN	netOGlyc-4.0.0.13	CARBOHYD	1816	1816	0.0920643	.	.
SP_P16157_ANK1_HUMAN	netOGlyc-4.0.0.13	CARBOHYD	1824	1824	0.0445801	.	.
SP_P16157_ANK1_HUMAN	netOGlyc-4.0.0.13	CARBOHYD	1838	1838	0.101146	.	.
SP_P16157_ANK1_HUMAN	netOGlyc-4.0.0.13	CARBOHYD	1839	1839	0.165829	.	.
SP_P16157_ANK1_HUMAN	netOGlyc-4.0.0.13	CARBOHYD	1850	1850	0.324662	.	.
SP_P16157_ANK1_HUMAN	netOGlyc-4.0.0.13	CARBOHYD	1859	1859	0.082543	.	.
SP_P16157_ANK1_HUMAN	netOGlyc-4.0.0.13	CARBOHYD	1872	1872	0.5	.	.	#POSITIVE
SP_P16157_ANK1_HUMAN	netOGlyc-4.0.0.13	CARBOHYD	1876	1876	0.463623	.	.
SP_P16157_ANK1_HUMAN	netOGlyc-4.0.0.13	CARBOHYD	1877	1877	0.383969	.	.
SP_P16157_ANK1_HUMAN	netOGlyc-4.0.0.13	CARBOHYD	1878	1878	0.5	.	.	#POSITIVE
SP_A6NFN9_ANKUB_HUMAN	netOGlyc-4.0.0.13	CARBOHYD	10	10	0.0221741	.	.
SP_A6NFN9_ANKUB_HUMAN	netOGlyc-4.0.0.13	CARBOHYD	17	17	0.0201347	.	.
SP_A6NFN9_ANKUB_HUMAN	netOGlyc-4.0.0.13	CARBOHYD	21	21	0.0390138	.	.
SP_A6NFN9_ANKUB_HUMAN	netOGlyc-4.0.0.13	CARBOHYD	38	38	0.0838619	.	.
SP_A6NFN9_ANKUB_HUMAN	netOGlyc-4.0.0.13	CARBOHYD	59	59	0.049979	.	.
SP_A6NFN9_ANKUB_HUMAN	netOGlyc-4.0.0.13	CARBOHYD	61	61	0.045721	.	.
SP_A6NFN9_ANKUB_HUMAN	netOGlyc-4.0.0.13	CARBOHYD	68	68	0.149735	.	.
SP_A6NFN9_ANKUB_HUMAN	netOGlyc-4.0.0.13	CARBOHYD	71	71	0.203888	.	.
SP_A6NFN9_ANKUB_HUMAN	netOGlyc-4.0.0.13	CARBOHYD	72	72	0.0833484	.	.
SP_A6NFN9_ANKUB_HUMAN	netOGlyc-4.0.0.13	CARBOHYD	84	84	0.148599	.	.
SP_A6NFN9_ANKUB_HUMAN	netOGlyc-4.0.0.13	CARBOHYD	92	92	0.205743	.	.
SP_A6NFN9_ANKUB_HUMAN	netOGlyc-4.0.0.13	CARBOHYD	95	95	0.104779	.	.
SP_A6NFN9_ANKUB_HUMAN	netOGlyc-4.0.0.13	CARBOHYD	101	101	0.175907	.	.
SP_A6NFN9_ANKUB_HUMAN	netOGlyc-4.0.0.13	CARBOHYD	103	103	0.20801	.	.
SP_A6NFN9_ANKUB_HUMAN	netOGlyc-4.0.0.13	CARBOHYD	108	108	0.0779787	.	.
SP_A6NFN9_ANKUB_HUMAN	netOGlyc-4.0.0.13	CARBOHYD	110	110	0.488382	.	.
SP_A6NFN9_ANKUB_HUMAN	netOGlyc-4.0.0.13	CARBOHYD	114	114	0.442374	.	.
SP_A6NFN9_ANKUB_HUMAN	netOGlyc-4.0.0.13	CARBOHYD	117	117	0.62211	.	.	#POSITIVE
SP_A6NFN9_ANKUB_HUMAN	netOGlyc-4.0.0.13	CARBOHYD	125	125	0.313382	.	.
SP_A6NFN9_ANKUB_HUMAN	netOGlyc-4.0.0.13	CARBOHYD	131	131	0.101117	.	.
SP_A6NFN9_ANKUB_HUMAN	netOGlyc-4.0.0.13	CARBOHYD	142	142	0.0365322	.	.
SP_A6NFN9_ANKUB_HUMAN	netOGlyc-4.0.0.13	CARBOHYD	148	148	0.258399	.	.
SP_A6NFN9_ANKUB_HUMAN	netOGlyc-4.0.0.13	CARBOHYD	152	152	0.0676046	.	.
SP_A6NFN9_ANKUB_HUMAN	netOGlyc-4.0.0.13	CARBOHYD	153	153	0.231756	.	.
SP_A6NFN9_ANKUB_HUMAN	netOGlyc-4.0.0.13	CARBOHYD	182	182	0.205049	.	.
SP_A6NFN9_ANKUB_HUMAN	netOGlyc-4.0.0.13	CARBOHYD	208	208	0.063723	.	.
SP_A6NFN9_ANKUB_HUMAN	netOGlyc-4.0.0.13	CARBOHYD	240	240	0.125358	.	.
SP_A6NFN9_ANKUB_HUMAN	netOGlyc-4.0.0.13	CARBOHYD	263	263	0.0353116	.	.
SP_A6NFN9_ANKUB_HUMAN	netOGlyc-4.0.0.13	CARBOHYD	276	276	0.187415	.	.
SP_A6NFN9_ANKUB_HUMAN	netOGlyc-4.0.0.13	CARBOHYD	279	279	0.330087	.	.
SP_A6NFN9_ANKUB_HUMAN	netOGlyc-4.0.0.13	CARBOHYD	295	295	0.0281847	.	.
SP_A6NFN9_ANKUB_HUMAN	netOGlyc-4.0.0.13	CARBOHYD	299	299	0.319728	.	.
SP_A6NFN9_ANKUB_HUMAN	netOGlyc-4.0.0.13	CARBOHYD	300	300	0.176215	.	.
SP_A6NFN9_ANKUB_HUMAN	netOGlyc-4.0.0.13	CARBOHYD	302	302	0.11519	.	.
SP_A6NFN9_ANKUB_HUMAN	netOGlyc-4.0.0.13	CARBOHYD	307	307	0.177258	.	.
SP_A6NFN9_ANKUB_HUMAN	netOGlyc-4.0.0.13	CARBOHYD	325	325	0.374575	.	.
SP_A6NFN9_ANKUB_HUMAN	netOGlyc-4.0.0.13	CARBOHYD	327	327	0.366301	.	.
SP_A6NFN9_ANKUB_HUMAN	netOGlyc-4.0.0.13	CARBOHYD	331	331	0.232229	.	.
SP_A6NFN9_ANKUB_HUMAN	netOGlyc-4.0.0.13	CARBOHYD	346	346	0.329316	.	.
SP_A6NFN9_ANKUB_HUMAN	netOGlyc-4.0.0.13	CARBOHYD	353	353	0.380865	.	.
SP_A6NFN9_ANKUB_HUMAN	netOGlyc-4.0.0.13	CARBOHYD	358	358	0.472539	.	.
SP_A6NFN9_ANKUB_HUMAN	netOGlyc-4.0.0.13	CARBOHYD	359	359	0.428774	.	.
SP_A6NFN9_ANKUB_HUMAN	netOGlyc-4.0.0.13	CARBOHYD	361	361	0.275765	.	.
SP_A6NFN9_ANKUB_HUMAN	netOGlyc-4.0.0.13	CARBOHYD	368	368	0.283989	.	.
SP_A6NFN9_ANKUB_HUMAN	netOGlyc-4.0.0.13	CARBOHYD	370	370	0.117246	.	.
SP_A6NFN9_ANKUB_HUMAN	netOGlyc-4.0.0.13	CARBOHYD	372	372	0.203876	.	.
SP_A6NFN9_ANKUB_HUMAN	netOGlyc-4.0.0.13	CARBOHYD	379	379	0.421515	.	.
SP_A6NFN9_ANKUB_HUMAN	netOGlyc-4.0.0.13	CARBOHYD	381	381	0.213952	.	.
SP_A6NFN9_ANKUB_HUMAN	netOGlyc-4.0.0.13	CARBOHYD	384	384	0.487946	.	.
SP_A6NFN9_ANKUB_HUMAN	netOGlyc-4.0.0.13	CARBOHYD	386	386	0.649411	.	.	#POSITIVE
SP_A6NFN9_ANKUB_HUMAN	netOGlyc-4.0.0.13	CARBOHYD	387	387	0.773532	.	.	#POSITIVE
SP_A6NFN9_ANKUB_HUMAN	netOGlyc-4.0.0.13	CARBOHYD	396	396	0.794598	.	.	#POSITIVE
SP_A6NFN9_ANKUB_HUMAN	netOGlyc-4.0.0.13	CARBOHYD	400	400	0.231783	.	.
SP_A6NFN9_ANKUB_HUMAN	netOGlyc-4.0.0.13	CARBOHYD	414	414	0.130899	.	.
SP_A6NFN9_ANKUB_HUMAN	netOGlyc-4.0.0.13	CARBOHYD	415	415	0.176459	.	.
SP_A6NFN9_ANKUB_HUMAN	netOGlyc-4.0.0.13	CARBOHYD	417	417	0.291857	.	.
SP_A6NFN9_ANKUB_HUMAN	netOGlyc-4.0.0.13	CARBOHYD	431	431	0.610556	.	.	#POSITIVE
SP_A6NFN9_ANKUB_HUMAN	netOGlyc-4.0.0.13	CARBOHYD	433	433	0.666911	.	.	#POSITIVE
SP_A6NFN9_ANKUB_HUMAN	netOGlyc-4.0.0.13	CARBOHYD	444	444	0.262659	.	.
SP_A6NFN9_ANKUB_HUMAN	netOGlyc-4.0.0.13	CARBOHYD	455	455	0.292899	.	.
SP_A6NFN9_ANKUB_HUMAN	netOGlyc-4.0.0.13	CARBOHYD	460	460	0.448324	.	.
SP_A6NFN9_ANKUB_HUMAN	netOGlyc-4.0.0.13	CARBOHYD	463	463	0.369122	.	.
SP_A6NFN9_ANKUB_HUMAN	netOGlyc-4.0.0.13	CARBOHYD	468	468	0.167193	.	.
SP_A6NFN9_ANKUB_HUMAN	netOGlyc-4.0.0.13	CARBOHYD	470	470	0.17349	.	.
SP_A6NFN9_ANKUB_HUMAN	netOGlyc-4.0.0.13	CARBOHYD	477	477	0.106149	.	.
SP_A6NFN9_ANKUB_HUMAN	netOGlyc-4.0.0.13	CARBOHYD	478	478	0.520543	.	.	#POSITIVE
SP_A6NFN9_ANKUB_HUMAN	netOGlyc-4.0.0.13	CARBOHYD	480	480	0.162248	.	.
SP_A6NFN9_ANKUB_HUMAN	netOGlyc-4.0.0.13	CARBOHYD	481	481	0.174599	.	.
SP_A6NFN9_ANKUB_HUMAN	netOGlyc-4.0.0.13	CARBOHYD	486	486	0.139153	.	.
SP_A6NFN9_ANKUB_HUMAN	netOGlyc-4.0.0.13	CARBOHYD	489	489	0.0395611	.	.
SP_Q0VD83_APOBR_HUMAN	netOGlyc-4.0.0.13	CARBOHYD	21	21	0.0337752	.	.
SP_Q0VD83_APOBR_HUMAN	netOGlyc-4.0.0.13	CARBOHYD	24	24	0.0853194	.	.
SP_Q0VD83_APOBR_HUMAN	netOGlyc-4.0.0.13	CARBOHYD	27	27	0.258193	.	.
SP_Q0VD83_APOBR_HUMAN	netOGlyc-4.0.0.13	CARBOHYD	36	36	0.354964	.	.
SP_Q0VD83_APOBR_HUMAN	netOGlyc-4.0.0.13	CARBOHYD	55	55	0.460825	.	.
SP_Q0VD83_APOBR_HUMAN	netOGlyc-4.0.0.13	CARBOHYD	73	73	0.699579	.	.	#POSITIVE
SP_Q0VD83_APOBR_HUMAN	netOGlyc-4.0.0.13	CARBOHYD	94	94	0.857221	.	.	#POSITIVE
SP_Q0VD83_APOBR_HUMAN	netOGlyc-4.0.0.13	CARBOHYD	95	95	0.910846	.	.	#POSITIVE
SP_Q0VD83_APOBR_HUMAN	netOGlyc-4.0.0.13	CARBOHYD	100	100	0.841556	.	.	#POSITIVE
SP_Q0VD83_APOBR_HUMAN	netOGlyc-4.0.0.13	CARBOHYD	107	107	0.606913	.	.	#POSITIVE
SP_Q0VD83_APOBR_HUMAN	netOGlyc-4.0.0.13	CARBOHYD	108	108	0.790369	.	.	#POSITIVE
SP_Q0VD83_APOBR_HUMAN	netOGlyc-4.0.0.13	CARBOHYD	111	111	0.659963	.	.	#POSITIVE
SP_Q0VD83_APOBR_HUMAN	netOGlyc-4.0.0.13	CARBOHYD	118	118	0.87857	.	.	#POSITIVE
SP_Q0VD83_APOBR_HUMAN	netOGlyc-4.0.0.13	CARBOHYD	123	123	0.899842	.	.	#POSITIVE
SP_Q0VD83_APOBR_HUMAN	netOGlyc-4.0.0.13	CARBOHYD	133	133	0.94214	.	.	#POSITIVE
SP_Q0VD83_APOBR_HUMAN	netOGlyc-4.0.0.13	CARBOHYD	142	142	0.936797	.	.	#POSITIVE
SP_Q0VD83_APOBR_HUMAN	netOGlyc-4.0.0.13	CARBOHYD	146	146	0.890226	.	.	#POSITIVE
SP_Q0VD83_APOBR_HUMAN	netOGlyc-4.0.0.13	CARBOHYD	153	153	0.820513	.	.	#POSITIVE
SP_Q0VD83_APOBR_HUMAN	netOGlyc-4.0.0.13	CARBOHYD	162	162	0.81438	.	.	#POSITIVE
SP_Q0VD83_APOBR_HUMAN	netOGlyc-4.0.0.13	CARBOHYD	175	175	0.741314	.	.	#POSITIVE
SP_Q0VD83_APOBR_HUMAN	netOGlyc-4.0.0.13	CARBOHYD	198	198	0.90398	.	.	#POSITIVE
SP_Q0VD83_APOBR_HUMAN	netOGlyc-4.0.0.13	CARBOHYD	201	201	0.814691	.	.	#POSITIVE
SP_Q0VD83_APOBR_HUMAN	netOGlyc-4.0.0.13	CARBOHYD	206	206	0.91548	.	.	#POSITIVE
SP_Q0VD83_APOBR_HUMAN	netOGlyc-4.0.0.13	CARBOHYD	236	236	0.876596	.	.	#POSITIVE
SP_Q0VD83_APOBR_HUMAN	netOGlyc-4.0.0.13	CARBOHYD	259	259	0.879352	.	.	#POSITIVE
SP_Q0VD83_APOBR_HUMAN	netOGlyc-4.0.0.13	CARBOHYD	260	260	0.858999	.	.	#POSITIVE
SP_Q0VD83_APOBR_HUMAN	netOGlyc-4.0.0.13	CARBOHYD	265	265	0.905977	.	.	#POSITIVE
SP_Q0VD83_APOBR_HUMAN	netOGlyc-4.0.0.13	CARBOHYD	285	285	0.939513	.	.	#POSITIVE
SP_Q0VD83_APOBR_HUMAN	netOGlyc-4.0.0.13	CARBOHYD	286	286	0.934851	.	.	#POSITIVE
SP_Q0VD83_APOBR_HUMAN	netOGlyc-4.0.0.13	CARBOHYD	303	303	0.947864	.	.	#POSITIVE
SP_Q0VD83_APOBR_HUMAN	netOGlyc-4.0.0.13	CARBOHYD	305	305	0.745796	.	.	#POSITIVE
SP_Q0VD83_APOBR_HUMAN	netOGlyc-4.0.0.13	CARBOHYD	312	312	0.957697	.	.	#POSITIVE
SP_Q0VD83_APOBR_HUMAN	netOGlyc-4.0.0.13	CARBOHYD	314	314	0.790095	.	.	#POSITIVE
SP_Q0VD83_APOBR_HUMAN	netOGlyc-4.0.0.13	CARBOHYD	321	321	0.929261	.	.	#POSITIVE
SP_Q0VD83_APOBR_HUMAN	netOGlyc-4.0.0.13	CARBOHYD	323	323	0.813545	.	.	#POSITIVE
SP_Q0VD83_APOBR_HUMAN	netOGlyc-4.0.0.13	CARBOHYD	330	330	0.901268	.	.	#POSITIVE
SP_Q0VD83_APOBR_HUMAN	netOGlyc-4.0.0.13	CARBOHYD	332	332	0.603537	.	.	#POSITIVE
SP_Q0VD83_APOBR_HUMAN	netOGlyc-4.0.0.13	CARBOHYD	341	341	0.750018	.	.	#POSITIVE
SP_Q0VD83_APOBR_HUMAN	netOGlyc-4.0.0.13	CARBOHYD	347	347	0.934092	.	.	#POSITIVE
SP_Q0VD83_APOBR_HUMAN	netOGlyc-4.0.0.13	CARBOHYD	349	349	0.801086	.	.	#POSITIVE
SP_Q0VD83_APOBR_HUMAN	netOGlyc-4.0.0.13	CARBOHYD	356	356	0.948004	.	.	#POSITIVE
SP_Q0VD83_APOBR_HUMAN	netOGlyc-4.0.0.13	CARBOHYD	358	358	0.876477	.	.	#POSITIVE
SP_Q0VD83_APOBR_HUMAN	netOGlyc-4.0.0.13	CARBOHYD	365	365	0.941454	.	.	#POSITIVE
SP_Q0VD83_APOBR_HUMAN	netOGlyc-4.0.0.13	CARBOHYD	366	366	0.858449	.	.	#POSITIVE
SP_Q0VD83_APOBR_HUMAN	netOGlyc-4.0.0.13	CARBOHYD	367	367	0.768463	.	.	#POSITIVE
SP_Q0VD83_APOBR_HUMAN	netOGlyc-4.0.0.13	CARBOHYD	380	380	0.847499	.	.	#POSITIVE
SP_Q0VD83_APOBR_HUMAN	netOGlyc-4.0.0.13	CARBOHYD	394	394	0.849597	.	.	#POSITIVE
SP_Q0VD83_APOBR_HUMAN	netOGlyc-4.0.0.13	CARBOHYD	413	413	0.832286	.	.	#POSITIVE
SP_Q0VD83_APOBR_HUMAN	netOGlyc-4.0.0.13	CARBOHYD	424	424	0.819035	.	.	#POSITIVE
SP_Q0VD83_APOBR_HUMAN	netOGlyc-4.0.0.13	CARBOHYD	427	427	0.850774	.	.	#POSITIVE
SP_Q0VD83_APOBR_HUMAN	netOGlyc-4.0.0.13	CARBOHYD	433	433	0.87296	.	.	#POSITIVE
SP_Q0VD83_APOBR_HUMAN	netOGlyc-4.0.0.13	CARBOHYD	435	435	0.907901	.	.	#POSITIVE
SP_Q0VD83_APOBR_HUMAN	netOGlyc-4.0.0.13	CARBOHYD	449	449	0.548244	.	.	#POSITIVE
SP_Q0VD83_APOBR_HUMAN	netOGlyc-4.0.0.13	CARBOHYD	491	491	0.919736	.	.	#POSITIVE
SP_Q0VD83_APOBR_HUMAN	netOGlyc-4.0.0.13	CARBOHYD	492	492	0.921951	.	.	#POSITIVE
SP_Q0VD83_APOBR_HUMAN	netOGlyc-4.0.0.13	CARBOHYD	501	501	0.789026	.	.	#POSITIVE
SP_Q0VD83_APOBR_HUMAN	netOGlyc-4.0.0.13	CARBOHYD	508	508	0.588603	.	.	#POSITIVE
SP_Q0VD83_APOBR_HUMAN	netOGlyc-4.0.0.13	CARBOHYD	514	514	0.901322	.	.	#POSITIVE
SP_Q0VD83_APOBR_HUMAN	netOGlyc-4.0.0.13	CARBOHYD	524	524	0.684071	.	.	#POSITIVE
SP_Q0VD83_APOBR_HUMAN	netOGlyc-4.0.0.13	CARBOHYD	528	528	0.714534	.	.	#POSITIVE
SP_Q0VD83_APOBR_HUMAN	netOGlyc-4.0.0.13	CARBOHYD	533	533	0.406548	.	.
SP_Q0VD83_APOBR_HUMAN	netOGlyc-4.0.0.13	CARBOHYD	534	534	0.640006	.	.	#POSITIVE
SP_Q0VD83_APOBR_HUMAN	netOGlyc-4.0.0.13	CARBOHYD	546	546	0.885327	.	.	#POSITIVE
SP_Q0VD83_APOBR_HUMAN	netOGlyc-4.0.0.13	CARBOHYD	548	548	0.823314	.	.	#POSITIVE
SP_Q0VD83_APOBR_HUMAN	netOGlyc-4.0.0.13	CARBOHYD	550	550	0.881255	.	.	#POSITIVE
SP_Q0VD83_APOBR_HUMAN	netOGlyc-4.0.0.13	CARBOHYD	563	563	0.901496	.	.	#POSITIVE
SP_Q0VD83_APOBR_HUMAN	netOGlyc-4.0.0.13	CARBOHYD	565	565	0.969709	.	.	#POSITIVE
SP_Q0VD83_APOBR_HUMAN	netOGlyc-4.0.0.13	CARBOHYD	585	585	0.506292	.	.	#POSITIVE
SP_Q0VD83_APOBR_HUMAN	netOGlyc-4.0.0.13	CARBOHYD	592	592	0.842634	.	.	#POSITIVE
SP_Q0VD83_APOBR_HUMAN	netOGlyc-4.0.0.13	CARBOHYD	602	602	0.838192	.	.	#POSITIVE
SP_Q0VD83_APOBR_HUMAN	netOGlyc-4.0.0.13	CARBOHYD	608	608	0.931186	.	.	#POSITIVE
SP_Q0VD83_APOBR_HUMAN	netOGlyc-4.0.0.13	CARBOHYD	619	619	0.770634	.	.	#POSITIVE
SP_Q0VD83_APOBR_HUMAN	netOGlyc-4.0.0.13	CARBOHYD	628	628	0.891775	.	.	#POSITIVE
SP_Q0VD83_APOBR_HUMAN	netOGlyc-4.0.0.13	CARBOHYD	643	643	0.919014	.	.	#POSITIVE
SP_Q0VD83_APOBR_HUMAN	netOGlyc-4.0.0.13	CARBOHYD	648	648	0.939984	.	.	#POSITIVE
SP_Q0VD83_APOBR_HUMAN	netOGlyc-4.0.0.13	CARBOHYD	659	659	0.663515	.	.	#POSITIVE
SP_Q0VD83_APOBR_HUMAN	netOGlyc-4.0.0.13	CARBOHYD	662	662	0.691391	.	.	#POSITIVE
SP_Q0VD83_APOBR_HUMAN	netOGlyc-4.0.0.13	CARBOHYD	673	673	0.904169	.	.	#POSITIVE
SP_Q0VD83_APOBR_HUMAN	netOGlyc-4.0.0.13	CARBOHYD	674	674	0.726732	.	.	#POSITIVE
SP_Q0VD83_APOBR_HUMAN	netOGlyc-4.0.0.13	CARBOHYD	681	681	0.658735	.	.	#POSITIVE
SP_Q0VD83_APOBR_HUMAN	netOGlyc-4.0.0.13	CARBOHYD	687	687	0.588855	.	.	#POSITIVE
SP_Q0VD83_APOBR_HUMAN	netOGlyc-4.0.0.13	CARBOHYD	689	689	0.833239	.	.	#POSITIVE
SP_Q0VD83_APOBR_HUMAN	netOGlyc-4.0.0.13	CARBOHYD	697	697	0.92484	.	.	#POSITIVE
SP_Q0VD83_APOBR_HUMAN	netOGlyc-4.0.0.13	CARBOHYD	698	698	0.642061	.	.	#POSITIVE
SP_Q0VD83_APOBR_HUMAN	netOGlyc-4.0.0.13	CARBOHYD	707	707	0.921259	.	.	#POSITIVE
SP_Q0VD83_APOBR_HUMAN	netOGlyc-4.0.0.13	CARBOHYD	716	716	0.716977	.	.	#POSITIVE
SP_Q0VD83_APOBR_HUMAN	netOGlyc-4.0.0.13	CARBOHYD	726	726	0.717586	.	.	#POSITIVE
SP_Q0VD83_APOBR_HUMAN	netOGlyc-4.0.0.13	CARBOHYD	727	727	0.873739	.	.	#POSITIVE
SP_Q0VD83_APOBR_HUMAN	netOGlyc-4.0.0.13	CARBOHYD	748	748	0.669576	.	.	#POSITIVE
SP_Q0VD83_APOBR_HUMAN	netOGlyc-4.0.0.13	CARBOHYD	750	750	0.775272	.	.	#POSITIVE
SP_Q0VD83_APOBR_HUMAN	netOGlyc-4.0.0.13	CARBOHYD	765	765	0.820657	.	.	#POSITIVE
SP_Q0VD83_APOBR_HUMAN	netOGlyc-4.0.0.13	CARBOHYD	783	783	0.581829	.	.	#POSITIVE
SP_Q0VD83_APOBR_HUMAN	netOGlyc-4.0.0.13	CARBOHYD	805	805	0.422094	.	.
SP_Q0VD83_APOBR_HUMAN	netOGlyc-4.0.0.13	CARBOHYD	811	811	0.756836	.	.	#POSITIVE
SP_Q0VD83_APOBR_HUMAN	netOGlyc-4.0.0.13	CARBOHYD	815	815	0.773471	.	.	#POSITIVE
SP_Q0VD83_APOBR_HUMAN	netOGlyc-4.0.0.13	CARBOHYD	822	822	0.849037	.	.	#POSITIVE
SP_Q0VD83_APOBR_HUMAN	netOGlyc-4.0.0.13	CARBOHYD	837	837	0.62203	.	.	#POSITIVE
SP_Q0VD83_APOBR_HUMAN	netOGlyc-4.0.0.13	CARBOHYD	843	843	0.549815	.	.	#POSITIVE
SP_Q0VD83_APOBR_HUMAN	netOGlyc-4.0.0.13	CARBOHYD	851	851	0.81154	.	.	#POSITIVE
SP_Q0VD83_APOBR_HUMAN	netOGlyc-4.0.0.13	CARBOHYD	853	853	0.767819	.	.	#POSITIVE
SP_Q0VD83_APOBR_HUMAN	netOGlyc-4.0.0.13	CARBOHYD	873	873	0.389147	.	.
SP_Q0VD83_APOBR_HUMAN	netOGlyc-4.0.0.13	CARBOHYD	891	891	0.64037	.	.	#POSITIVE
SP_Q0VD83_APOBR_HUMAN	netOGlyc-4.0.0.13	CARBOHYD	916	916	0.925434	.	.	#POSITIVE
SP_Q0VD83_APOBR_HUMAN	netOGlyc-4.0.0.13	CARBOHYD	926	926	0.842775	.	.	#POSITIVE
SP_Q0VD83_APOBR_HUMAN	netOGlyc-4.0.0.13	CARBOHYD	930	930	0.847479	.	.	#POSITIVE
SP_Q0VD83_APOBR_HUMAN	netOGlyc-4.0.0.13	CARBOHYD	942	942	0.962573	.	.	#POSITIVE
SP_Q0VD83_APOBR_HUMAN	netOGlyc-4.0.0.13	CARBOHYD	953	953	0.656917	.	.	#POSITIVE
SP_Q0VD83_APOBR_HUMAN	netOGlyc-4.0.0.13	CARBOHYD	959	959	0.883825	.	.	#POSITIVE
SP_Q0VD83_APOBR_HUMAN	netOGlyc-4.0.0.13	CARBOHYD	965	965	0.775626	.	.	#POSITIVE
SP_Q0VD83_APOBR_HUMAN	netOGlyc-4.0.0.13	CARBOHYD	973	973	0.394067	.	.
SP_Q0VD83_APOBR_HUMAN	netOGlyc-4.0.0.13	CARBOHYD	975	975	0.677668	.	.	#POSITIVE
SP_Q0VD83_APOBR_HUMAN	netOGlyc-4.0.0.13	CARBOHYD	982	982	0.187334	.	.
SP_Q0VD83_APOBR_HUMAN	netOGlyc-4.0.0.13	CARBOHYD	987	987	0.702467	.	.	#POSITIVE
SP_Q0VD83_APOBR_HUMAN	netOGlyc-4.0.0.13	CARBOHYD	991	991	0.408949	.	.
SP_Q0VD83_APOBR_HUMAN	netOGlyc-4.0.0.13	CARBOHYD	996	996	0.751288	.	.	#POSITIVE
SP_Q0VD83_APOBR_HUMAN	netOGlyc-4.0.0.13	CARBOHYD	998	998	0.718076	.	.	#POSITIVE
SP_Q0VD83_APOBR_HUMAN	netOGlyc-4.0.0.13	CARBOHYD	999	999	0.850594	.	.	#POSITIVE
SP_Q0VD83_APOBR_HUMAN	netOGlyc-4.0.0.13	CARBOHYD	1000	1000	0.913025	.	.	#POSITIVE
SP_Q0VD83_APOBR_HUMAN	netOGlyc-4.0.0.13	CARBOHYD	1004	1004	0.92867	.	.	#POSITIVE
SP_Q0VD83_APOBR_HUMAN	netOGlyc-4.0.0.13	CARBOHYD	1007	1007	0.936496	.	.	#POSITIVE
SP_Q0VD83_APOBR_HUMAN	netOGlyc-4.0.0.13	CARBOHYD	1011	1011	0.874038	.	.	#POSITIVE
SP_Q0VD83_APOBR_HUMAN	netOGlyc-4.0.0.13	CARBOHYD	1031	1031	0.751929	.	.	#POSITIVE
SP_Q0VD83_APOBR_HUMAN	netOGlyc-4.0.0.13	CARBOHYD	1047	1047	0.807802	.	.	#POSITIVE
SP_Q0VD83_APOBR_HUMAN	netOGlyc-4.0.0.13	CARBOHYD	1054	1054	0.841697	.	.	#POSITIVE
SP_O43423_AN32C_HUMAN	netOGlyc-4.0.0.13	CARBOHYD	9	9	0.489361	.	.
SP_O43423_AN32C_HUMAN	netOGlyc-4.0.0.13	CARBOHYD	17	17	0.422012	.	.
SP_O43423_AN32C_HUMAN	netOGlyc-4.0.0.13	CARBOHYD	27	27	0.128571	.	.
SP_O43423_AN32C_HUMAN	netOGlyc-4.0.0.13	CARBOHYD	29	29	0.259458	.	.
SP_O43423_AN32C_HUMAN	netOGlyc-4.0.0.13	CARBOHYD	38	38	0.121608	.	.
SP_O43423_AN32C_HUMAN	netOGlyc-4.0.0.13	CARBOHYD	48	48	0.130498	.	.
SP_O43423_AN32C_HUMAN	netOGlyc-4.0.0.13	CARBOHYD	55	55	0.0403479	.	.
SP_O43423_AN32C_HUMAN	netOGlyc-4.0.0.13	CARBOHYD	56	56	0.132666	.	.
SP_O43423_AN32C_HUMAN	netOGlyc-4.0.0.13	CARBOHYD	58	58	0.222081	.	.
SP_O43423_AN32C_HUMAN	netOGlyc-4.0.0.13	CARBOHYD	73	73	0.526496	.	.	#POSITIVE
SP_O43423_AN32C_HUMAN	netOGlyc-4.0.0.13	CARBOHYD	87	87	0.0458126	.	.
SP_O43423_AN32C_HUMAN	netOGlyc-4.0.0.13	CARBOHYD	92	92	0.140412	.	.
SP_O43423_AN32C_HUMAN	netOGlyc-4.0.0.13	CARBOHYD	100	100	0.124977	.	.
SP_O43423_AN32C_HUMAN	netOGlyc-4.0.0.13	CARBOHYD	101	101	0.0875679	.	.
SP_O43423_AN32C_HUMAN	netOGlyc-4.0.0.13	CARBOHYD	113	113	0.0474784	.	.
SP_O43423_AN32C_HUMAN	netOGlyc-4.0.0.13	CARBOHYD	122	122	0.0128685	.	.
SP_O43423_AN32C_HUMAN	netOGlyc-4.0.0.13	CARBOHYD	139	139	0.0682822	.	.
SP_O43423_AN32C_HUMAN	netOGlyc-4.0.0.13	CARBOHYD	143	143	0.084028	.	.
SP_O43423_AN32C_HUMAN	netOGlyc-4.0.0.13	CARBOHYD	154	154	0.1056	.	.
SP_O43423_AN32C_HUMAN	netOGlyc-4.0.0.13	CARBOHYD	200	200	0.517901	.	.	#POSITIVE
SP_P03950_ANGI_HUMAN	netOGlyc-4.0.0.13	CARBOHYD	19	19	0.0702814	.	.
SP_P03950_ANGI_HUMAN	netOGlyc-4.0.0.13	CARBOHYD	22	22	0.145941	.	.
SP_P03950_ANGI_HUMAN	netOGlyc-4.0.0.13	CARBOHYD	28	28	0.582412	.	.	#POSITIVE
SP_P03950_ANGI_HUMAN	netOGlyc-4.0.0.13	CARBOHYD	31	31	0.440729	.	.
SP_P03950_ANGI_HUMAN	netOGlyc-4.0.0.13	CARBOHYD	35	35	0.600251	.	.	#POSITIVE
SP_P03950_ANGI_HUMAN	netOGlyc-4.0.0.13	CARBOHYD	52	52	0.199727	.	.
SP_P03950_ANGI_HUMAN	netOGlyc-4.0.0.13	CARBOHYD	60	60	0.231229	.	.
SP_P03950_ANGI_HUMAN	netOGlyc-4.0.0.13	CARBOHYD	61	61	0.277459	.	.
SP_P03950_ANGI_HUMAN	netOGlyc-4.0.0.13	CARBOHYD	68	68	0.0370712	.	.
SP_P03950_ANGI_HUMAN	netOGlyc-4.0.0.13	CARBOHYD	76	76	0.355404	.	.
SP_P03950_ANGI_HUMAN	netOGlyc-4.0.0.13	CARBOHYD	96	96	0.456728	.	.
SP_P03950_ANGI_HUMAN	netOGlyc-4.0.0.13	CARBOHYD	98	98	0.272163	.	.
SP_P03950_ANGI_HUMAN	netOGlyc-4.0.0.13	CARBOHYD	99	99	0.562384	.	.	#POSITIVE
SP_P03950_ANGI_HUMAN	netOGlyc-4.0.0.13	CARBOHYD	103	103	0.198542	.	.
SP_P03950_ANGI_HUMAN	netOGlyc-4.0.0.13	CARBOHYD	104	104	0.153895	.	.
SP_P03950_ANGI_HUMAN	netOGlyc-4.0.0.13	CARBOHYD	111	111	0.507567	.	.	#POSITIVE
SP_P03950_ANGI_HUMAN	netOGlyc-4.0.0.13	CARBOHYD	121	121	0.108273	.	.
SP_P03950_ANGI_HUMAN	netOGlyc-4.0.0.13	CARBOHYD	142	142	0.016461	.	.
SP_P30533_AMRP_HUMAN	netOGlyc-4.0.0.13	CARBOHYD	8	8	0.0449165	.	.
SP_P30533_AMRP_HUMAN	netOGlyc-4.0.0.13	CARBOHYD	30	30	0.5	.	.	#POSITIVE
SP_P30533_AMRP_HUMAN	netOGlyc-4.0.0.13	CARBOHYD	36	36	0.641528	.	.	#POSITIVE
SP_P30533_AMRP_HUMAN	netOGlyc-4.0.0.13	CARBOHYD	45	45	0.803264	.	.	#POSITIVE
SP_P30533_AMRP_HUMAN	netOGlyc-4.0.0.13	CARBOHYD	50	50	0.251749	.	.
SP_P30533_AMRP_HUMAN	netOGlyc-4.0.0.13	CARBOHYD	134	134	0.842236	.	.	#POSITIVE
SP_P30533_AMRP_HUMAN	netOGlyc-4.0.0.13	CARBOHYD	135	135	0.882188	.	.	#POSITIVE
SP_P30533_AMRP_HUMAN	netOGlyc-4.0.0.13	CARBOHYD	137	137	0.906356	.	.	#POSITIVE
SP_P30533_AMRP_HUMAN	netOGlyc-4.0.0.13	CARBOHYD	139	139	0.698994	.	.	#POSITIVE
SP_P30533_AMRP_HUMAN	netOGlyc-4.0.0.13	CARBOHYD	141	141	0.70135	.	.	#POSITIVE
SP_P30533_AMRP_HUMAN	netOGlyc-4.0.0.13	CARBOHYD	160	160	0.296057	.	.
SP_P30533_AMRP_HUMAN	netOGlyc-4.0.0.13	CARBOHYD	161	161	0.401408	.	.
SP_P30533_AMRP_HUMAN	netOGlyc-4.0.0.13	CARBOHYD	165	165	0.220065	.	.
SP_P30533_AMRP_HUMAN	netOGlyc-4.0.0.13	CARBOHYD	192	192	0.404033	.	.
SP_P30533_AMRP_HUMAN	netOGlyc-4.0.0.13	CARBOHYD	194	194	0.161064	.	.
SP_P30533_AMRP_HUMAN	netOGlyc-4.0.0.13	CARBOHYD	196	196	0.17957	.	.
SP_P30533_AMRP_HUMAN	netOGlyc-4.0.0.13	CARBOHYD	205	205	0.59148	.	.	#POSITIVE
SP_P30533_AMRP_HUMAN	netOGlyc-4.0.0.13	CARBOHYD	207	207	0.385951	.	.
SP_P30533_AMRP_HUMAN	netOGlyc-4.0.0.13	CARBOHYD	210	210	0.136268	.	.
SP_P30533_AMRP_HUMAN	netOGlyc-4.0.0.13	CARBOHYD	215	215	0.621857	.	.	#POSITIVE
SP_P30533_AMRP_HUMAN	netOGlyc-4.0.0.13	CARBOHYD	219	219	0.796231	.	.	#POSITIVE
SP_P30533_AMRP_HUMAN	netOGlyc-4.0.0.13	CARBOHYD	222	222	0.583485	.	.	#POSITIVE
SP_P30533_AMRP_HUMAN	netOGlyc-4.0.0.13	CARBOHYD	230	230	0.368648	.	.
SP_P30533_AMRP_HUMAN	netOGlyc-4.0.0.13	CARBOHYD	242	242	0.820407	.	.	#POSITIVE
SP_P30533_AMRP_HUMAN	netOGlyc-4.0.0.13	CARBOHYD	247	247	0.631971	.	.	#POSITIVE
SP_P30533_AMRP_HUMAN	netOGlyc-4.0.0.13	CARBOHYD	248	248	0.368381	.	.
SP_P30533_AMRP_HUMAN	netOGlyc-4.0.0.13	CARBOHYD	266	266	0.71678	.	.	#POSITIVE
SP_P30533_AMRP_HUMAN	netOGlyc-4.0.0.13	CARBOHYD	270	270	0.0648803	.	.
SP_P30533_AMRP_HUMAN	netOGlyc-4.0.0.13	CARBOHYD	310	310	0.84863	.	.	#POSITIVE
SP_P30533_AMRP_HUMAN	netOGlyc-4.0.0.13	CARBOHYD	318	318	0.873224	.	.	#POSITIVE
SP_P30533_AMRP_HUMAN	netOGlyc-4.0.0.13	CARBOHYD	320	320	0.802386	.	.	#POSITIVE
SP_P30533_AMRP_HUMAN	netOGlyc-4.0.0.13	CARBOHYD	331	331	0.361259	.	.
SP_P30533_AMRP_HUMAN	netOGlyc-4.0.0.13	CARBOHYD	337	337	0.220428	.	.
SP_P30533_AMRP_HUMAN	netOGlyc-4.0.0.13	CARBOHYD	346	346	0.487878	.	.
SP_P30533_AMRP_HUMAN	netOGlyc-4.0.0.13	CARBOHYD	350	350	0.224444	.	.
SP_Q9UPM8_AP4E1_HUMAN	netOGlyc-4.0.0.13	CARBOHYD	2	2	0.153741	.	.
SP_Q9UPM8_AP4E1_HUMAN	netOGlyc-4.0.0.13	CARBOHYD	8	8	0.139292	.	.
SP_Q9UPM8_AP4E1_HUMAN	netOGlyc-4.0.0.13	CARBOHYD	10	10	0.230059	.	.
SP_Q9UPM8_AP4E1_HUMAN	netOGlyc-4.0.0.13	CARBOHYD	31	31	0.367313	.	.
SP_Q9UPM8_AP4E1_HUMAN	netOGlyc-4.0.0.13	CARBOHYD	33	33	0.152738	.	.
SP_Q9UPM8_AP4E1_HUMAN	netOGlyc-4.0.0.13	CARBOHYD	34	34	0.360649	.	.
SP_Q9UPM8_AP4E1_HUMAN	netOGlyc-4.0.0.13	CARBOHYD	38	38	0.447797	.	.
SP_Q9UPM8_AP4E1_HUMAN	netOGlyc-4.0.0.13	CARBOHYD	44	44	0.694497	.	.	#POSITIVE
SP_Q9UPM8_AP4E1_HUMAN	netOGlyc-4.0.0.13	CARBOHYD	47	47	0.19162	.	.
SP_Q9UPM8_AP4E1_HUMAN	netOGlyc-4.0.0.13	CARBOHYD	48	48	0.247333	.	.
SP_Q9UPM8_AP4E1_HUMAN	netOGlyc-4.0.0.13	CARBOHYD	61	61	0.230562	.	.
SP_Q9UPM8_AP4E1_HUMAN	netOGlyc-4.0.0.13	CARBOHYD	62	62	0.40544	.	.
SP_Q9UPM8_AP4E1_HUMAN	netOGlyc-4.0.0.13	CARBOHYD	66	66	0.818805	.	.	#POSITIVE
SP_Q9UPM8_AP4E1_HUMAN	netOGlyc-4.0.0.13	CARBOHYD	68	68	0.794697	.	.	#POSITIVE
SP_Q9UPM8_AP4E1_HUMAN	netOGlyc-4.0.0.13	CARBOHYD	71	71	0.5	.	.	#POSITIVE
SP_Q9UPM8_AP4E1_HUMAN	netOGlyc-4.0.0.13	CARBOHYD	72	72	0.300004	.	.
SP_Q9UPM8_AP4E1_HUMAN	netOGlyc-4.0.0.13	CARBOHYD	73	73	0.268248	.	.
SP_Q9UPM8_AP4E1_HUMAN	netOGlyc-4.0.0.13	CARBOHYD	95	95	0.0157876	.	.
SP_Q9UPM8_AP4E1_HUMAN	netOGlyc-4.0.0.13	CARBOHYD	121	121	0.208924	.	.
SP_Q9UPM8_AP4E1_HUMAN	netOGlyc-4.0.0.13	CARBOHYD	127	127	0.0318768	.	.
SP_Q9UPM8_AP4E1_HUMAN	netOGlyc-4.0.0.13	CARBOHYD	137	137	0.0875368	.	.
SP_Q9UPM8_AP4E1_HUMAN	netOGlyc-4.0.0.13	CARBOHYD	144	144	0.0403333	.	.
SP_Q9UPM8_AP4E1_HUMAN	netOGlyc-4.0.0.13	CARBOHYD	145	145	0.0357677	.	.
SP_Q9UPM8_AP4E1_HUMAN	netOGlyc-4.0.0.13	CARBOHYD	155	155	0.0585124	.	.
SP_Q9UPM8_AP4E1_HUMAN	netOGlyc-4.0.0.13	CARBOHYD	158	158	0.134921	.	.
SP_Q9UPM8_AP4E1_HUMAN	netOGlyc-4.0.0.13	CARBOHYD	180	180	0.0290468	.	.
SP_Q9UPM8_AP4E1_HUMAN	netOGlyc-4.0.0.13	CARBOHYD	225	225	0.195196	.	.
SP_Q9UPM8_AP4E1_HUMAN	netOGlyc-4.0.0.13	CARBOHYD	237	237	0.229797	.	.
SP_Q9UPM8_AP4E1_HUMAN	netOGlyc-4.0.0.13	CARBOHYD	238	238	0.0829665	.	.
SP_Q9UPM8_AP4E1_HUMAN	netOGlyc-4.0.0.13	CARBOHYD	244	244	0.210266	.	.
SP_Q9UPM8_AP4E1_HUMAN	netOGlyc-4.0.0.13	CARBOHYD	246	246	0.175126	.	.
SP_Q9UPM8_AP4E1_HUMAN	netOGlyc-4.0.0.13	CARBOHYD	249	249	0.108759	.	.
SP_Q9UPM8_AP4E1_HUMAN	netOGlyc-4.0.0.13	CARBOHYD	267	267	0.274385	.	.
SP_Q9UPM8_AP4E1_HUMAN	netOGlyc-4.0.0.13	CARBOHYD	291	291	0.0949872	.	.
SP_Q9UPM8_AP4E1_HUMAN	netOGlyc-4.0.0.13	CARBOHYD	292	292	0.419339	.	.
SP_Q9UPM8_AP4E1_HUMAN	netOGlyc-4.0.0.13	CARBOHYD	302	302	0.296445	.	.
SP_Q9UPM8_AP4E1_HUMAN	netOGlyc-4.0.0.13	CARBOHYD	313	313	0.114423	.	.
SP_Q9UPM8_AP4E1_HUMAN	netOGlyc-4.0.0.13	CARBOHYD	323	323	0.0857057	.	.
SP_Q9UPM8_AP4E1_HUMAN	netOGlyc-4.0.0.13	CARBOHYD	326	326	0.219247	.	.
SP_Q9UPM8_AP4E1_HUMAN	netOGlyc-4.0.0.13	CARBOHYD	331	331	0.0297075	.	.
SP_Q9UPM8_AP4E1_HUMAN	netOGlyc-4.0.0.13	CARBOHYD	347	347	0.0302876	.	.
SP_Q9UPM8_AP4E1_HUMAN	netOGlyc-4.0.0.13	CARBOHYD	361	361	0.152291	.	.
SP_Q9UPM8_AP4E1_HUMAN	netOGlyc-4.0.0.13	CARBOHYD	369	369	0.190833	.	.
SP_Q9UPM8_AP4E1_HUMAN	netOGlyc-4.0.0.13	CARBOHYD	377	377	0.0962176	.	.
SP_Q9UPM8_AP4E1_HUMAN	netOGlyc-4.0.0.13	CARBOHYD	393	393	0.198754	.	.
SP_Q9UPM8_AP4E1_HUMAN	netOGlyc-4.0.0.13	CARBOHYD	401	401	0.128145	.	.
SP_Q9UPM8_AP4E1_HUMAN	netOGlyc-4.0.0.13	CARBOHYD	407	407	0.0702528	.	.
SP_Q9UPM8_AP4E1_HUMAN	netOGlyc-4.0.0.13	CARBOHYD	420	420	0.0159998	.	.
SP_Q9UPM8_AP4E1_HUMAN	netOGlyc-4.0.0.13	CARBOHYD	450	450	0.111673	.	.
SP_Q9UPM8_AP4E1_HUMAN	netOGlyc-4.0.0.13	CARBOHYD	456	456	0.098898	.	.
SP_Q9UPM8_AP4E1_HUMAN	netOGlyc-4.0.0.13	CARBOHYD	482	482	0.0363768	.	.
SP_Q9UPM8_AP4E1_HUMAN	netOGlyc-4.0.0.13	CARBOHYD	494	494	0.236111	.	.
SP_Q9UPM8_AP4E1_HUMAN	netOGlyc-4.0.0.13	CARBOHYD	497	497	0.110487	.	.
SP_Q9UPM8_AP4E1_HUMAN	netOGlyc-4.0.0.13	CARBOHYD	515	515	0.0373542	.	.
SP_Q9UPM8_AP4E1_HUMAN	netOGlyc-4.0.0.13	CARBOHYD	522	522	0.0485176	.	.
SP_Q9UPM8_AP4E1_HUMAN	netOGlyc-4.0.0.13	CARBOHYD	529	529	0.0695004	.	.
SP_Q9UPM8_AP4E1_HUMAN	netOGlyc-4.0.0.13	CARBOHYD	545	545	0.0528206	.	.
SP_Q9UPM8_AP4E1_HUMAN	netOGlyc-4.0.0.13	CARBOHYD	547	547	0.0239442	.	.
SP_Q9UPM8_AP4E1_HUMAN	netOGlyc-4.0.0.13	CARBOHYD	548	548	0.0481897	.	.
SP_Q9UPM8_AP4E1_HUMAN	netOGlyc-4.0.0.13	CARBOHYD	550	550	0.0681788	.	.
SP_Q9UPM8_AP4E1_HUMAN	netOGlyc-4.0.0.13	CARBOHYD	559	559	0.269621	.	.
SP_Q9UPM8_AP4E1_HUMAN	netOGlyc-4.0.0.13	CARBOHYD	562	562	0.31282	.	.
SP_Q9UPM8_AP4E1_HUMAN	netOGlyc-4.0.0.13	CARBOHYD	563	563	0.351582	.	.
SP_Q9UPM8_AP4E1_HUMAN	netOGlyc-4.0.0.13	CARBOHYD	567	567	0.508198	.	.	#POSITIVE
SP_Q9UPM8_AP4E1_HUMAN	netOGlyc-4.0.0.13	CARBOHYD	568	568	0.315078	.	.
SP_Q9UPM8_AP4E1_HUMAN	netOGlyc-4.0.0.13	CARBOHYD	570	570	0.199572	.	.
SP_Q9UPM8_AP4E1_HUMAN	netOGlyc-4.0.0.13	CARBOHYD	579	579	0.269115	.	.
SP_Q9UPM8_AP4E1_HUMAN	netOGlyc-4.0.0.13	CARBOHYD	581	581	0.0527627	.	.
SP_Q9UPM8_AP4E1_HUMAN	netOGlyc-4.0.0.13	CARBOHYD	584	584	0.0403964	.	.
SP_Q9UPM8_AP4E1_HUMAN	netOGlyc-4.0.0.13	CARBOHYD	605	605	0.583439	.	.	#POSITIVE
SP_Q9UPM8_AP4E1_HUMAN	netOGlyc-4.0.0.13	CARBOHYD	612	612	0.164038	.	.
SP_Q9UPM8_AP4E1_HUMAN	netOGlyc-4.0.0.13	CARBOHYD	621	621	0.381766	.	.
SP_Q9UPM8_AP4E1_HUMAN	netOGlyc-4.0.0.13	CARBOHYD	623	623	0.11375	.	.
SP_Q9UPM8_AP4E1_HUMAN	netOGlyc-4.0.0.13	CARBOHYD	634	634	0.708689	.	.	#POSITIVE
SP_Q9UPM8_AP4E1_HUMAN	netOGlyc-4.0.0.13	CARBOHYD	652	652	0.764186	.	.	#POSITIVE
SP_Q9UPM8_AP4E1_HUMAN	netOGlyc-4.0.0.13	CARBOHYD	665	665	0.746611	.	.	#POSITIVE
SP_Q9UPM8_AP4E1_HUMAN	netOGlyc-4.0.0.13	CARBOHYD	667	667	0.721191	.	.	#POSITIVE
SP_Q9UPM8_AP4E1_HUMAN	netOGlyc-4.0.0.13	CARBOHYD	668	668	0.941198	.	.	#POSITIVE
SP_Q9UPM8_AP4E1_HUMAN	netOGlyc-4.0.0.13	CARBOHYD	669	669	0.835543	.	.	#POSITIVE
SP_Q9UPM8_AP4E1_HUMAN	netOGlyc-4.0.0.13	CARBOHYD	672	672	0.758792	.	.	#POSITIVE
SP_Q9UPM8_AP4E1_HUMAN	netOGlyc-4.0.0.13	CARBOHYD	676	676	0.947425	.	.	#POSITIVE
SP_Q9UPM8_AP4E1_HUMAN	netOGlyc-4.0.0.13	CARBOHYD	681	681	0.818248	.	.	#POSITIVE
SP_Q9UPM8_AP4E1_HUMAN	netOGlyc-4.0.0.13	CARBOHYD	684	684	0.858393	.	.	#POSITIVE
SP_Q9UPM8_AP4E1_HUMAN	netOGlyc-4.0.0.13	CARBOHYD	687	687	0.94525	.	.	#POSITIVE
SP_Q9UPM8_AP4E1_HUMAN	netOGlyc-4.0.0.13	CARBOHYD	690	690	0.917226	.	.	#POSITIVE
SP_Q9UPM8_AP4E1_HUMAN	netOGlyc-4.0.0.13	CARBOHYD	693	693	0.769694	.	.	#POSITIVE
SP_Q9UPM8_AP4E1_HUMAN	netOGlyc-4.0.0.13	CARBOHYD	698	698	0.899789	.	.	#POSITIVE
SP_Q9UPM8_AP4E1_HUMAN	netOGlyc-4.0.0.13	CARBOHYD	700	700	0.841673	.	.	#POSITIVE
SP_Q9UPM8_AP4E1_HUMAN	netOGlyc-4.0.0.13	CARBOHYD	721	721	0.836877	.	.	#POSITIVE
SP_Q9UPM8_AP4E1_HUMAN	netOGlyc-4.0.0.13	CARBOHYD	723	723	0.567992	.	.	#POSITIVE
SP_Q9UPM8_AP4E1_HUMAN	netOGlyc-4.0.0.13	CARBOHYD	727	727	0.89652	.	.	#POSITIVE
SP_Q9UPM8_AP4E1_HUMAN	netOGlyc-4.0.0.13	CARBOHYD	736	736	0.615426	.	.	#POSITIVE
SP_Q9UPM8_AP4E1_HUMAN	netOGlyc-4.0.0.13	CARBOHYD	746	746	0.854651	.	.	#POSITIVE
SP_Q9UPM8_AP4E1_HUMAN	netOGlyc-4.0.0.13	CARBOHYD	751	751	0.870548	.	.	#POSITIVE
SP_Q9UPM8_AP4E1_HUMAN	netOGlyc-4.0.0.13	CARBOHYD	755	755	0.609293	.	.	#POSITIVE
SP_Q9UPM8_AP4E1_HUMAN	netOGlyc-4.0.0.13	CARBOHYD	757	757	0.806976	.	.	#POSITIVE
SP_Q9UPM8_AP4E1_HUMAN	netOGlyc-4.0.0.13	CARBOHYD	768	768	0.712461	.	.	#POSITIVE
SP_Q9UPM8_AP4E1_HUMAN	netOGlyc-4.0.0.13	CARBOHYD	769	769	0.579614	.	.	#POSITIVE
SP_Q9UPM8_AP4E1_HUMAN	netOGlyc-4.0.0.13	CARBOHYD	776	776	0.505864	.	.	#POSITIVE
SP_Q9UPM8_AP4E1_HUMAN	netOGlyc-4.0.0.13	CARBOHYD	778	778	0.622434	.	.	#POSITIVE
SP_Q9UPM8_AP4E1_HUMAN	netOGlyc-4.0.0.13	CARBOHYD	779	779	0.591188	.	.	#POSITIVE
SP_Q9UPM8_AP4E1_HUMAN	netOGlyc-4.0.0.13	CARBOHYD	788	788	0.878742	.	.	#POSITIVE
SP_Q9UPM8_AP4E1_HUMAN	netOGlyc-4.0.0.13	CARBOHYD	790	790	0.910449	.	.	#POSITIVE
SP_Q9UPM8_AP4E1_HUMAN	netOGlyc-4.0.0.13	CARBOHYD	797	797	0.974609	.	.	#POSITIVE
SP_Q9UPM8_AP4E1_HUMAN	netOGlyc-4.0.0.13	CARBOHYD	804	804	0.953353	.	.	#POSITIVE
SP_Q9UPM8_AP4E1_HUMAN	netOGlyc-4.0.0.13	CARBOHYD	807	807	0.949005	.	.	#POSITIVE
SP_Q9UPM8_AP4E1_HUMAN	netOGlyc-4.0.0.13	CARBOHYD	808	808	0.855134	.	.	#POSITIVE
SP_Q9UPM8_AP4E1_HUMAN	netOGlyc-4.0.0.13	CARBOHYD	809	809	0.937424	.	.	#POSITIVE
SP_Q9UPM8_AP4E1_HUMAN	netOGlyc-4.0.0.13	CARBOHYD	810	810	0.914232	.	.	#POSITIVE
SP_Q9UPM8_AP4E1_HUMAN	netOGlyc-4.0.0.13	CARBOHYD	814	814	0.912697	.	.	#POSITIVE
SP_Q9UPM8_AP4E1_HUMAN	netOGlyc-4.0.0.13	CARBOHYD	816	816	0.684297	.	.	#POSITIVE
SP_Q9UPM8_AP4E1_HUMAN	netOGlyc-4.0.0.13	CARBOHYD	817	817	0.908683	.	.	#POSITIVE
SP_Q9UPM8_AP4E1_HUMAN	netOGlyc-4.0.0.13	CARBOHYD	819	819	0.602055	.	.	#POSITIVE
SP_Q9UPM8_AP4E1_HUMAN	netOGlyc-4.0.0.13	CARBOHYD	820	820	0.834662	.	.	#POSITIVE
SP_Q9UPM8_AP4E1_HUMAN	netOGlyc-4.0.0.13	CARBOHYD	822	822	0.67997	.	.	#POSITIVE
SP_Q9UPM8_AP4E1_HUMAN	netOGlyc-4.0.0.13	CARBOHYD	832	832	0.74916	.	.	#POSITIVE
SP_Q9UPM8_AP4E1_HUMAN	netOGlyc-4.0.0.13	CARBOHYD	834	834	0.645742	.	.	#POSITIVE
SP_Q9UPM8_AP4E1_HUMAN	netOGlyc-4.0.0.13	CARBOHYD	838	838	0.588663	.	.	#POSITIVE
SP_Q9UPM8_AP4E1_HUMAN	netOGlyc-4.0.0.13	CARBOHYD	847	847	0.931178	.	.	#POSITIVE
SP_Q9UPM8_AP4E1_HUMAN	netOGlyc-4.0.0.13	CARBOHYD	849	849	0.380782	.	.
SP_Q9UPM8_AP4E1_HUMAN	netOGlyc-4.0.0.13	CARBOHYD	850	850	0.754411	.	.	#POSITIVE
SP_Q9UPM8_AP4E1_HUMAN	netOGlyc-4.0.0.13	CARBOHYD	855	855	0.755473	.	.	#POSITIVE
SP_Q9UPM8_AP4E1_HUMAN	netOGlyc-4.0.0.13	CARBOHYD	857	857	0.5	.	.	#POSITIVE
SP_Q9UPM8_AP4E1_HUMAN	netOGlyc-4.0.0.13	CARBOHYD	859	859	0.688081	.	.	#POSITIVE
SP_Q9UPM8_AP4E1_HUMAN	netOGlyc-4.0.0.13	CARBOHYD	868	868	0.601308	.	.	#POSITIVE
SP_Q9UPM8_AP4E1_HUMAN	netOGlyc-4.0.0.13	CARBOHYD	871	871	0.73864	.	.	#POSITIVE
SP_Q9UPM8_AP4E1_HUMAN	netOGlyc-4.0.0.13	CARBOHYD	873	873	0.490107	.	.
SP_Q9UPM8_AP4E1_HUMAN	netOGlyc-4.0.0.13	CARBOHYD	874	874	0.36558	.	.
SP_Q9UPM8_AP4E1_HUMAN	netOGlyc-4.0.0.13	CARBOHYD	876	876	0.486089	.	.
SP_Q9UPM8_AP4E1_HUMAN	netOGlyc-4.0.0.13	CARBOHYD	891	891	0.893274	.	.	#POSITIVE
SP_Q9UPM8_AP4E1_HUMAN	netOGlyc-4.0.0.13	CARBOHYD	892	892	0.721769	.	.	#POSITIVE
SP_Q9UPM8_AP4E1_HUMAN	netOGlyc-4.0.0.13	CARBOHYD	895	895	0.791539	.	.	#POSITIVE
SP_Q9UPM8_AP4E1_HUMAN	netOGlyc-4.0.0.13	CARBOHYD	900	900	0.612508	.	.	#POSITIVE
SP_Q9UPM8_AP4E1_HUMAN	netOGlyc-4.0.0.13	CARBOHYD	901	901	0.826563	.	.	#POSITIVE
SP_Q9UPM8_AP4E1_HUMAN	netOGlyc-4.0.0.13	CARBOHYD	904	904	0.728282	.	.	#POSITIVE
SP_Q9UPM8_AP4E1_HUMAN	netOGlyc-4.0.0.13	CARBOHYD	905	905	0.5	.	.	#POSITIVE
SP_Q9UPM8_AP4E1_HUMAN	netOGlyc-4.0.0.13	CARBOHYD	910	910	0.718598	.	.	#POSITIVE
SP_Q9UPM8_AP4E1_HUMAN	netOGlyc-4.0.0.13	CARBOHYD	911	911	0.631776	.	.	#POSITIVE
SP_Q9UPM8_AP4E1_HUMAN	netOGlyc-4.0.0.13	CARBOHYD	916	916	0.141128	.	.
SP_Q9UPM8_AP4E1_HUMAN	netOGlyc-4.0.0.13	CARBOHYD	926	926	0.0269018	.	.
SP_Q9UPM8_AP4E1_HUMAN	netOGlyc-4.0.0.13	CARBOHYD	928	928	0.0137385	.	.
SP_Q9UPM8_AP4E1_HUMAN	netOGlyc-4.0.0.13	CARBOHYD	930	930	0.0120901	.	.
SP_Q9UPM8_AP4E1_HUMAN	netOGlyc-4.0.0.13	CARBOHYD	931	931	0.0037803	.	.
SP_Q9UPM8_AP4E1_HUMAN	netOGlyc-4.0.0.13	CARBOHYD	945	945	0.00388729	.	.
SP_Q9UPM8_AP4E1_HUMAN	netOGlyc-4.0.0.13	CARBOHYD	947	947	0.0298473	.	.
SP_Q9UPM8_AP4E1_HUMAN	netOGlyc-4.0.0.13	CARBOHYD	950	950	0.00897694	.	.
SP_Q9UPM8_AP4E1_HUMAN	netOGlyc-4.0.0.13	CARBOHYD	956	956	0.0215787	.	.
SP_Q9UPM8_AP4E1_HUMAN	netOGlyc-4.0.0.13	CARBOHYD	970	970	0.098491	.	.
SP_Q9UPM8_AP4E1_HUMAN	netOGlyc-4.0.0.13	CARBOHYD	984	984	0.119423	.	.
SP_Q9UPM8_AP4E1_HUMAN	netOGlyc-4.0.0.13	CARBOHYD	985	985	0.0829407	.	.
SP_Q9UPM8_AP4E1_HUMAN	netOGlyc-4.0.0.13	CARBOHYD	987	987	0.0426495	.	.
SP_Q9UPM8_AP4E1_HUMAN	netOGlyc-4.0.0.13	CARBOHYD	991	991	0.100237	.	.
SP_Q9UPM8_AP4E1_HUMAN	netOGlyc-4.0.0.13	CARBOHYD	999	999	0.0160725	.	.
SP_Q9UPM8_AP4E1_HUMAN	netOGlyc-4.0.0.13	CARBOHYD	1004	1004	0.0070777	.	.
SP_Q9UPM8_AP4E1_HUMAN	netOGlyc-4.0.0.13	CARBOHYD	1008	1008	0.063358	.	.
SP_Q9UPM8_AP4E1_HUMAN	netOGlyc-4.0.0.13	CARBOHYD	1014	1014	0.0522481	.	.
SP_Q9UPM8_AP4E1_HUMAN	netOGlyc-4.0.0.13	CARBOHYD	1016	1016	0.0132366	.	.
SP_Q9UPM8_AP4E1_HUMAN	netOGlyc-4.0.0.13	CARBOHYD	1022	1022	0.0400195	.	.
SP_Q9UPM8_AP4E1_HUMAN	netOGlyc-4.0.0.13	CARBOHYD	1026	1026	0.0345603	.	.
SP_Q9UPM8_AP4E1_HUMAN	netOGlyc-4.0.0.13	CARBOHYD	1037	1037	0.0604219	.	.
SP_Q9UPM8_AP4E1_HUMAN	netOGlyc-4.0.0.13	CARBOHYD	1038	1038	0.0684633	.	.
SP_Q9UPM8_AP4E1_HUMAN	netOGlyc-4.0.0.13	CARBOHYD	1047	1047	0.105008	.	.
SP_Q9UPM8_AP4E1_HUMAN	netOGlyc-4.0.0.13	CARBOHYD	1059	1059	0.249631	.	.
SP_Q9UPM8_AP4E1_HUMAN	netOGlyc-4.0.0.13	CARBOHYD	1061	1061	0.226633	.	.
SP_Q9UPM8_AP4E1_HUMAN	netOGlyc-4.0.0.13	CARBOHYD	1067	1067	0.180842	.	.
SP_Q9UPM8_AP4E1_HUMAN	netOGlyc-4.0.0.13	CARBOHYD	1071	1071	0.0535499	.	.
SP_Q9UPM8_AP4E1_HUMAN	netOGlyc-4.0.0.13	CARBOHYD	1097	1097	0.00718169	.	.
SP_Q9UPM8_AP4E1_HUMAN	netOGlyc-4.0.0.13	CARBOHYD	1117	1117	0.0183657	.	.
SP_Q9UPM8_AP4E1_HUMAN	netOGlyc-4.0.0.13	CARBOHYD	1118	1118	0.0265586	.	.
SP_Q9UPM8_AP4E1_HUMAN	netOGlyc-4.0.0.13	CARBOHYD	1120	1120	0.0254	.	.
SP_Q9UPM8_AP4E1_HUMAN	netOGlyc-4.0.0.13	CARBOHYD	1121	1121	0.0843452	.	.
SP_Q9UPM8_AP4E1_HUMAN	netOGlyc-4.0.0.13	CARBOHYD	1137	1137	0.0061926	.	.
SP_Q2VPB7_AP5B1_HUMAN	netOGlyc-4.0.0.13	CARBOHYD	5	5	0.286399	.	.
SP_Q2VPB7_AP5B1_HUMAN	netOGlyc-4.0.0.13	CARBOHYD	19	19	0.680268	.	.	#POSITIVE
SP_Q2VPB7_AP5B1_HUMAN	netOGlyc-4.0.0.13	CARBOHYD	21	21	0.295464	.	.
SP_Q2VPB7_AP5B1_HUMAN	netOGlyc-4.0.0.13	CARBOHYD	38	38	0.0602948	.	.
SP_Q2VPB7_AP5B1_HUMAN	netOGlyc-4.0.0.13	CARBOHYD	42	42	0.142526	.	.
SP_Q2VPB7_AP5B1_HUMAN	netOGlyc-4.0.0.13	CARBOHYD	46	46	0.167575	.	.
SP_Q2VPB7_AP5B1_HUMAN	netOGlyc-4.0.0.13	CARBOHYD	49	49	0.168973	.	.
SP_Q2VPB7_AP5B1_HUMAN	netOGlyc-4.0.0.13	CARBOHYD	52	52	0.281042	.	.
SP_Q2VPB7_AP5B1_HUMAN	netOGlyc-4.0.0.13	CARBOHYD	57	57	0.387372	.	.
SP_Q2VPB7_AP5B1_HUMAN	netOGlyc-4.0.0.13	CARBOHYD	69	69	0.162734	.	.
SP_Q2VPB7_AP5B1_HUMAN	netOGlyc-4.0.0.13	CARBOHYD	76	76	0.184931	.	.
SP_Q2VPB7_AP5B1_HUMAN	netOGlyc-4.0.0.13	CARBOHYD	77	77	0.360831	.	.
SP_Q2VPB7_AP5B1_HUMAN	netOGlyc-4.0.0.13	CARBOHYD	81	81	0.207524	.	.
SP_Q2VPB7_AP5B1_HUMAN	netOGlyc-4.0.0.13	CARBOHYD	90	90	0.368291	.	.
SP_Q2VPB7_AP5B1_HUMAN	netOGlyc-4.0.0.13	CARBOHYD	101	101	0.439805	.	.
SP_Q2VPB7_AP5B1_HUMAN	netOGlyc-4.0.0.13	CARBOHYD	102	102	0.231653	.	.
SP_Q2VPB7_AP5B1_HUMAN	netOGlyc-4.0.0.13	CARBOHYD	113	113	0.176176	.	.
SP_Q2VPB7_AP5B1_HUMAN	netOGlyc-4.0.0.13	CARBOHYD	114	114	0.149011	.	.
SP_Q2VPB7_AP5B1_HUMAN	netOGlyc-4.0.0.13	CARBOHYD	117	117	0.130518	.	.
SP_Q2VPB7_AP5B1_HUMAN	netOGlyc-4.0.0.13	CARBOHYD	131	131	0.137556	.	.
SP_Q2VPB7_AP5B1_HUMAN	netOGlyc-4.0.0.13	CARBOHYD	141	141	0.516261	.	.	#POSITIVE
SP_Q2VPB7_AP5B1_HUMAN	netOGlyc-4.0.0.13	CARBOHYD	149	149	0.0740949	.	.
SP_Q2VPB7_AP5B1_HUMAN	netOGlyc-4.0.0.13	CARBOHYD	159	159	0.087834	.	.
SP_Q2VPB7_AP5B1_HUMAN	netOGlyc-4.0.0.13	CARBOHYD	168	168	0.0614989	.	.
SP_Q2VPB7_AP5B1_HUMAN	netOGlyc-4.0.0.13	CARBOHYD	186	186	0.0571821	.	.
SP_Q2VPB7_AP5B1_HUMAN	netOGlyc-4.0.0.13	CARBOHYD	196	196	0.0765845	.	.
SP_Q2VPB7_AP5B1_HUMAN	netOGlyc-4.0.0.13	CARBOHYD	201	201	0.408461	.	.
SP_Q2VPB7_AP5B1_HUMAN	netOGlyc-4.0.0.13	CARBOHYD	212	212	0.413385	.	.
SP_Q2VPB7_AP5B1_HUMAN	netOGlyc-4.0.0.13	CARBOHYD	216	216	0.615324	.	.	#POSITIVE
SP_Q2VPB7_AP5B1_HUMAN	netOGlyc-4.0.0.13	CARBOHYD	218	218	0.75278	.	.	#POSITIVE
SP_Q2VPB7_AP5B1_HUMAN	netOGlyc-4.0.0.13	CARBOHYD	226	226	0.394858	.	.
SP_Q2VPB7_AP5B1_HUMAN	netOGlyc-4.0.0.13	CARBOHYD	241	241	0.887667	.	.	#POSITIVE
SP_Q2VPB7_AP5B1_HUMAN	netOGlyc-4.0.0.13	CARBOHYD	253	253	0.758304	.	.	#POSITIVE
SP_Q2VPB7_AP5B1_HUMAN	netOGlyc-4.0.0.13	CARBOHYD	255	255	0.415292	.	.
SP_Q2VPB7_AP5B1_HUMAN	netOGlyc-4.0.0.13	CARBOHYD	260	260	0.313318	.	.
SP_Q2VPB7_AP5B1_HUMAN	netOGlyc-4.0.0.13	CARBOHYD	277	277	0.0318723	.	.
SP_Q2VPB7_AP5B1_HUMAN	netOGlyc-4.0.0.13	CARBOHYD	278	278	0.0428706	.	.
SP_Q2VPB7_AP5B1_HUMAN	netOGlyc-4.0.0.13	CARBOHYD	282	282	0.0158279	.	.
SP_Q2VPB7_AP5B1_HUMAN	netOGlyc-4.0.0.13	CARBOHYD	318	318	0.0461047	.	.
SP_Q2VPB7_AP5B1_HUMAN	netOGlyc-4.0.0.13	CARBOHYD	322	322	0.0554019	.	.
SP_Q2VPB7_AP5B1_HUMAN	netOGlyc-4.0.0.13	CARBOHYD	340	340	0.0807936	.	.
SP_Q2VPB7_AP5B1_HUMAN	netOGlyc-4.0.0.13	CARBOHYD	352	352	0.194805	.	.
SP_Q2VPB7_AP5B1_HUMAN	netOGlyc-4.0.0.13	CARBOHYD	364	364	0.128536	.	.
SP_Q2VPB7_AP5B1_HUMAN	netOGlyc-4.0.0.13	CARBOHYD	374	374	0.0702607	.	.
SP_Q2VPB7_AP5B1_HUMAN	netOGlyc-4.0.0.13	CARBOHYD	404	404	0.0665923	.	.
SP_Q2VPB7_AP5B1_HUMAN	netOGlyc-4.0.0.13	CARBOHYD	436	436	0.118257	.	.
SP_Q2VPB7_AP5B1_HUMAN	netOGlyc-4.0.0.13	CARBOHYD	463	463	0.0343521	.	.
SP_Q2VPB7_AP5B1_HUMAN	netOGlyc-4.0.0.13	CARBOHYD	469	469	0.0325855	.	.
SP_Q2VPB7_AP5B1_HUMAN	netOGlyc-4.0.0.13	CARBOHYD	481	481	0.0871586	.	.
SP_Q2VPB7_AP5B1_HUMAN	netOGlyc-4.0.0.13	CARBOHYD	484	484	0.106857	.	.
SP_Q2VPB7_AP5B1_HUMAN	netOGlyc-4.0.0.13	CARBOHYD	513	513	0.0589713	.	.
SP_Q2VPB7_AP5B1_HUMAN	netOGlyc-4.0.0.13	CARBOHYD	529	529	0.518843	.	.	#POSITIVE
SP_Q2VPB7_AP5B1_HUMAN	netOGlyc-4.0.0.13	CARBOHYD	554	554	0.0631971	.	.
SP_Q2VPB7_AP5B1_HUMAN	netOGlyc-4.0.0.13	CARBOHYD	556	556	0.155087	.	.
SP_Q2VPB7_AP5B1_HUMAN	netOGlyc-4.0.0.13	CARBOHYD	568	568	0.0478868	.	.
SP_Q2VPB7_AP5B1_HUMAN	netOGlyc-4.0.0.13	CARBOHYD	634	634	0.707262	.	.	#POSITIVE
SP_Q2VPB7_AP5B1_HUMAN	netOGlyc-4.0.0.13	CARBOHYD	642	642	0.325392	.	.
SP_Q2VPB7_AP5B1_HUMAN	netOGlyc-4.0.0.13	CARBOHYD	643	643	0.635261	.	.	#POSITIVE
SP_Q2VPB7_AP5B1_HUMAN	netOGlyc-4.0.0.13	CARBOHYD	667	667	0.313773	.	.
SP_Q2VPB7_AP5B1_HUMAN	netOGlyc-4.0.0.13	CARBOHYD	670	670	0.369658	.	.
SP_Q2VPB7_AP5B1_HUMAN	netOGlyc-4.0.0.13	CARBOHYD	692	692	0.0182392	.	.
SP_Q2VPB7_AP5B1_HUMAN	netOGlyc-4.0.0.13	CARBOHYD	745	745	0.37853	.	.
SP_Q2VPB7_AP5B1_HUMAN	netOGlyc-4.0.0.13	CARBOHYD	746	746	0.298307	.	.
SP_Q2VPB7_AP5B1_HUMAN	netOGlyc-4.0.0.13	CARBOHYD	747	747	0.23767	.	.
SP_Q2VPB7_AP5B1_HUMAN	netOGlyc-4.0.0.13	CARBOHYD	748	748	0.136324	.	.
SP_Q2VPB7_AP5B1_HUMAN	netOGlyc-4.0.0.13	CARBOHYD	751	751	0.351818	.	.
SP_Q2VPB7_AP5B1_HUMAN	netOGlyc-4.0.0.13	CARBOHYD	788	788	0.071448	.	.
SP_Q2VPB7_AP5B1_HUMAN	netOGlyc-4.0.0.13	CARBOHYD	796	796	0.0311831	.	.
SP_Q2VPB7_AP5B1_HUMAN	netOGlyc-4.0.0.13	CARBOHYD	812	812	0.0557932	.	.
SP_Q2VPB7_AP5B1_HUMAN	netOGlyc-4.0.0.13	CARBOHYD	826	826	0.0229599	.	.
SP_Q2VPB7_AP5B1_HUMAN	netOGlyc-4.0.0.13	CARBOHYD	827	827	0.0543613	.	.
SP_Q2VPB7_AP5B1_HUMAN	netOGlyc-4.0.0.13	CARBOHYD	838	838	0.00643492	.	.
SP_Q2VPB7_AP5B1_HUMAN	netOGlyc-4.0.0.13	CARBOHYD	858	858	0.0396088	.	.
SP_P42025_ACTY_HUMAN	netOGlyc-4.0.0.13	CARBOHYD	3	3	0.109729	.	.
SP_P42025_ACTY_HUMAN	netOGlyc-4.0.0.13	CARBOHYD	18	18	0.0145667	.	.
SP_P42025_ACTY_HUMAN	netOGlyc-4.0.0.13	CARBOHYD	70	70	0.354447	.	.
SP_P42025_ACTY_HUMAN	netOGlyc-4.0.0.13	CARBOHYD	95	95	0.04313	.	.
SP_P42025_ACTY_HUMAN	netOGlyc-4.0.0.13	CARBOHYD	101	101	0.0368223	.	.
SP_P42025_ACTY_HUMAN	netOGlyc-4.0.0.13	CARBOHYD	103	103	0.0658928	.	.
SP_P42025_ACTY_HUMAN	netOGlyc-4.0.0.13	CARBOHYD	111	111	0.239496	.	.
SP_P42025_ACTY_HUMAN	netOGlyc-4.0.0.13	CARBOHYD	118	118	0.120419	.	.
SP_P42025_ACTY_HUMAN	netOGlyc-4.0.0.13	CARBOHYD	131	131	0.063814	.	.
SP_P42025_ACTY_HUMAN	netOGlyc-4.0.0.13	CARBOHYD	140	140	0.0105985	.	.
SP_P42025_ACTY_HUMAN	netOGlyc-4.0.0.13	CARBOHYD	146	146	0.0566327	.	.
SP_P42025_ACTY_HUMAN	netOGlyc-4.0.0.13	CARBOHYD	150	150	0.0757261	.	.
SP_P42025_ACTY_HUMAN	netOGlyc-4.0.0.13	CARBOHYD	153	153	0.0285771	.	.
SP_P42025_ACTY_HUMAN	netOGlyc-4.0.0.13	CARBOHYD	154	154	0.0231308	.	.
SP_P42025_ACTY_HUMAN	netOGlyc-4.0.0.13	CARBOHYD	160	160	0.034631	.	.
SP_P42025_ACTY_HUMAN	netOGlyc-4.0.0.13	CARBOHYD	165	165	0.0428733	.	.
SP_P42025_ACTY_HUMAN	netOGlyc-4.0.0.13	CARBOHYD	179	179	0.0102781	.	.
SP_P42025_ACTY_HUMAN	netOGlyc-4.0.0.13	CARBOHYD	191	191	0.0779881	.	.
SP_P42025_ACTY_HUMAN	netOGlyc-4.0.0.13	CARBOHYD	207	207	0.0729002	.	.
SP_P42025_ACTY_HUMAN	netOGlyc-4.0.0.13	CARBOHYD	208	208	0.21047	.	.
SP_P42025_ACTY_HUMAN	netOGlyc-4.0.0.13	CARBOHYD	216	216	0.0500892	.	.
SP_P42025_ACTY_HUMAN	netOGlyc-4.0.0.13	CARBOHYD	225	225	0.134789	.	.
SP_P42025_ACTY_HUMAN	netOGlyc-4.0.0.13	CARBOHYD	236	236	0.0579272	.	.
SP_P42025_ACTY_HUMAN	netOGlyc-4.0.0.13	CARBOHYD	242	242	0.460566	.	.
SP_P42025_ACTY_HUMAN	netOGlyc-4.0.0.13	CARBOHYD	247	247	0.109557	.	.
SP_P42025_ACTY_HUMAN	netOGlyc-4.0.0.13	CARBOHYD	248	248	0.2665	.	.
SP_P42025_ACTY_HUMAN	netOGlyc-4.0.0.13	CARBOHYD	272	272	0.0351859	.	.
SP_P42025_ACTY_HUMAN	netOGlyc-4.0.0.13	CARBOHYD	286	286	0.0380474	.	.
SP_P42025_ACTY_HUMAN	netOGlyc-4.0.0.13	CARBOHYD	293	293	0.0314503	.	.
SP_P42025_ACTY_HUMAN	netOGlyc-4.0.0.13	CARBOHYD	301	301	0.0673407	.	.
SP_P42025_ACTY_HUMAN	netOGlyc-4.0.0.13	CARBOHYD	304	304	0.0295609	.	.
SP_P42025_ACTY_HUMAN	netOGlyc-4.0.0.13	CARBOHYD	305	305	0.0235657	.	.
SP_P42025_ACTY_HUMAN	netOGlyc-4.0.0.13	CARBOHYD	316	316	0.0969999	.	.
SP_P42025_ACTY_HUMAN	netOGlyc-4.0.0.13	CARBOHYD	331	331	0.235191	.	.
SP_P42025_ACTY_HUMAN	netOGlyc-4.0.0.13	CARBOHYD	339	339	0.0614531	.	.
SP_P42025_ACTY_HUMAN	netOGlyc-4.0.0.13	CARBOHYD	340	340	0.0341766	.	.
SP_P42025_ACTY_HUMAN	netOGlyc-4.0.0.13	CARBOHYD	345	345	0.0383337	.	.
SP_P42025_ACTY_HUMAN	netOGlyc-4.0.0.13	CARBOHYD	349	349	0.185154	.	.
SP_P42025_ACTY_HUMAN	netOGlyc-4.0.0.13	CARBOHYD	352	352	0.0153738	.	.
SP_P42025_ACTY_HUMAN	netOGlyc-4.0.0.13	CARBOHYD	359	359	0.137528	.	.
SP_P42025_ACTY_HUMAN	netOGlyc-4.0.0.13	CARBOHYD	368	368	0.0827386	.	.
SP_P42025_ACTY_HUMAN	netOGlyc-4.0.0.13	CARBOHYD	375	375	0.0315645	.	.
SP_Q8N1Q8_ACO15_HUMAN	netOGlyc-4.0.0.13	CARBOHYD	32	32	0.5	.	.	#POSITIVE
SP_Q8N1Q8_ACO15_HUMAN	netOGlyc-4.0.0.13	CARBOHYD	36	36	0.265889	.	.
SP_Q8N1Q8_ACO15_HUMAN	netOGlyc-4.0.0.13	CARBOHYD	37	37	0.318231	.	.
SP_Q8N1Q8_ACO15_HUMAN	netOGlyc-4.0.0.13	CARBOHYD	38	38	0.435213	.	.
SP_Q8N1Q8_ACO15_HUMAN	netOGlyc-4.0.0.13	CARBOHYD	40	40	0.339525	.	.
SP_Q8N1Q8_ACO15_HUMAN	netOGlyc-4.0.0.13	CARBOHYD	43	43	0.446437	.	.
SP_Q8N1Q8_ACO15_HUMAN	netOGlyc-4.0.0.13	CARBOHYD	50	50	0.263432	.	.
SP_Q8N1Q8_ACO15_HUMAN	netOGlyc-4.0.0.13	CARBOHYD	61	61	0.134285	.	.
SP_Q8N1Q8_ACO15_HUMAN	netOGlyc-4.0.0.13	CARBOHYD	64	64	0.0782943	.	.
SP_Q8N1Q8_ACO15_HUMAN	netOGlyc-4.0.0.13	CARBOHYD	68	68	0.0877943	.	.
SP_Q8N1Q8_ACO15_HUMAN	netOGlyc-4.0.0.13	CARBOHYD	77	77	0.316901	.	.
SP_Q8N1Q8_ACO15_HUMAN	netOGlyc-4.0.0.13	CARBOHYD	79	79	0.247919	.	.
SP_Q8N1Q8_ACO15_HUMAN	netOGlyc-4.0.0.13	CARBOHYD	80	80	0.330246	.	.
SP_Q8N1Q8_ACO15_HUMAN	netOGlyc-4.0.0.13	CARBOHYD	87	87	0.756441	.	.	#POSITIVE
SP_Q8N1Q8_ACO15_HUMAN	netOGlyc-4.0.0.13	CARBOHYD	90	90	0.585319	.	.	#POSITIVE
SP_Q8N1Q8_ACO15_HUMAN	netOGlyc-4.0.0.13	CARBOHYD	102	102	0.765432	.	.	#POSITIVE
SP_Q8N1Q8_ACO15_HUMAN	netOGlyc-4.0.0.13	CARBOHYD	107	107	0.420127	.	.
SP_Q8N1Q8_ACO15_HUMAN	netOGlyc-4.0.0.13	CARBOHYD	108	108	0.444178	.	.
SP_Q8N1Q8_ACO15_HUMAN	netOGlyc-4.0.0.13	CARBOHYD	117	117	0.0943987	.	.
SP_Q8N1Q8_ACO15_HUMAN	netOGlyc-4.0.0.13	CARBOHYD	136	136	0.0150822	.	.
SP_Q8N1Q8_ACO15_HUMAN	netOGlyc-4.0.0.13	CARBOHYD	140	140	0.0195709	.	.
SP_Q8N1Q8_ACO15_HUMAN	netOGlyc-4.0.0.13	CARBOHYD	148	148	0.00678094	.	.
SP_Q8N1Q8_ACO15_HUMAN	netOGlyc-4.0.0.13	CARBOHYD	161	161	0.0386453	.	.
SP_Q8N1Q8_ACO15_HUMAN	netOGlyc-4.0.0.13	CARBOHYD	169	169	0.0116578	.	.
SP_Q8N1Q8_ACO15_HUMAN	netOGlyc-4.0.0.13	CARBOHYD	171	171	0.0276371	.	.
SP_Q8N1Q8_ACO15_HUMAN	netOGlyc-4.0.0.13	CARBOHYD	173	173	0.0134261	.	.
SP_Q8N1Q8_ACO15_HUMAN	netOGlyc-4.0.0.13	CARBOHYD	183	183	0.0244766	.	.
SP_Q8N1Q8_ACO15_HUMAN	netOGlyc-4.0.0.13	CARBOHYD	185	185	0.00805082	.	.
SP_Q8N1Q8_ACO15_HUMAN	netOGlyc-4.0.0.13	CARBOHYD	198	198	0.00894186	.	.
SP_Q8N1Q8_ACO15_HUMAN	netOGlyc-4.0.0.13	CARBOHYD	217	217	0.0113204	.	.
SP_Q8N1Q8_ACO15_HUMAN	netOGlyc-4.0.0.13	CARBOHYD	222	222	0.00508311	.	.
SP_Q8N1Q8_ACO15_HUMAN	netOGlyc-4.0.0.13	CARBOHYD	227	227	0.0101946	.	.
SP_Q8N1Q8_ACO15_HUMAN	netOGlyc-4.0.0.13	CARBOHYD	232	232	0.0561074	.	.
SP_Q8N1Q8_ACO15_HUMAN	netOGlyc-4.0.0.13	CARBOHYD	233	233	0.0642437	.	.
SP_Q8N1Q8_ACO15_HUMAN	netOGlyc-4.0.0.13	CARBOHYD	245	245	0.0147408	.	.
SP_Q06278_AOXA_HUMAN	netOGlyc-4.0.0.13	CARBOHYD	5	5	0.0951567	.	.
SP_Q06278_AOXA_HUMAN	netOGlyc-4.0.0.13	CARBOHYD	25	25	0.0253436	.	.
SP_Q06278_AOXA_HUMAN	netOGlyc-4.0.0.13	CARBOHYD	38	38	0.0546156	.	.
SP_Q06278_AOXA_HUMAN	netOGlyc-4.0.0.13	CARBOHYD	40	40	0.0369503	.	.
SP_Q06278_AOXA_HUMAN	netOGlyc-4.0.0.13	CARBOHYD	53	53	0.0438634	.	.
SP_Q06278_AOXA_HUMAN	netOGlyc-4.0.0.13	CARBOHYD	57	57	0.0858087	.	.
SP_Q06278_AOXA_HUMAN	netOGlyc-4.0.0.13	CARBOHYD	63	63	0.294378	.	.
SP_Q06278_AOXA_HUMAN	netOGlyc-4.0.0.13	CARBOHYD	80	80	0.144677	.	.
SP_Q06278_AOXA_HUMAN	netOGlyc-4.0.0.13	CARBOHYD	87	87	0.169271	.	.
SP_Q06278_AOXA_HUMAN	netOGlyc-4.0.0.13	CARBOHYD	88	88	0.113597	.	.
SP_Q06278_AOXA_HUMAN	netOGlyc-4.0.0.13	CARBOHYD	94	94	0.372549	.	.
SP_Q06278_AOXA_HUMAN	netOGlyc-4.0.0.13	CARBOHYD	95	95	0.468639	.	.
SP_Q06278_AOXA_HUMAN	netOGlyc-4.0.0.13	CARBOHYD	97	97	0.217738	.	.
SP_Q06278_AOXA_HUMAN	netOGlyc-4.0.0.13	CARBOHYD	112	112	0.00648082	.	.
SP_Q06278_AOXA_HUMAN	netOGlyc-4.0.0.13	CARBOHYD	118	118	0.0169117	.	.
SP_Q06278_AOXA_HUMAN	netOGlyc-4.0.0.13	CARBOHYD	124	124	0.0910544	.	.
SP_Q06278_AOXA_HUMAN	netOGlyc-4.0.0.13	CARBOHYD	127	127	0.0834276	.	.
SP_Q06278_AOXA_HUMAN	netOGlyc-4.0.0.13	CARBOHYD	136	136	0.227514	.	.
SP_Q06278_AOXA_HUMAN	netOGlyc-4.0.0.13	CARBOHYD	141	141	0.0927386	.	.
SP_Q06278_AOXA_HUMAN	netOGlyc-4.0.0.13	CARBOHYD	152	152	0.101268	.	.
SP_Q06278_AOXA_HUMAN	netOGlyc-4.0.0.13	CARBOHYD	163	163	0.0287211	.	.
SP_Q06278_AOXA_HUMAN	netOGlyc-4.0.0.13	CARBOHYD	167	167	0.135039	.	.
SP_Q06278_AOXA_HUMAN	netOGlyc-4.0.0.13	CARBOHYD	168	168	0.178962	.	.
SP_Q06278_AOXA_HUMAN	netOGlyc-4.0.0.13	CARBOHYD	173	173	0.224728	.	.
SP_Q06278_AOXA_HUMAN	netOGlyc-4.0.0.13	CARBOHYD	195	195	0.829029	.	.	#POSITIVE
SP_Q06278_AOXA_HUMAN	netOGlyc-4.0.0.13	CARBOHYD	197	197	0.635827	.	.	#POSITIVE
SP_Q06278_AOXA_HUMAN	netOGlyc-4.0.0.13	CARBOHYD	198	198	0.632932	.	.	#POSITIVE
SP_Q06278_AOXA_HUMAN	netOGlyc-4.0.0.13	CARBOHYD	213	213	0.445888	.	.
SP_Q06278_AOXA_HUMAN	netOGlyc-4.0.0.13	CARBOHYD	230	230	0.707797	.	.	#POSITIVE
SP_Q06278_AOXA_HUMAN	netOGlyc-4.0.0.13	CARBOHYD	233	233	0.260818	.	.
SP_Q06278_AOXA_HUMAN	netOGlyc-4.0.0.13	CARBOHYD	238	238	0.438188	.	.
SP_Q06278_AOXA_HUMAN	netOGlyc-4.0.0.13	CARBOHYD	245	245	0.155162	.	.
SP_Q06278_AOXA_HUMAN	netOGlyc-4.0.0.13	CARBOHYD	248	248	0.0528064	.	.
SP_Q06278_AOXA_HUMAN	netOGlyc-4.0.0.13	CARBOHYD	269	269	0.0263978	.	.
SP_Q06278_AOXA_HUMAN	netOGlyc-4.0.0.13	CARBOHYD	270	270	0.129219	.	.
SP_Q06278_AOXA_HUMAN	netOGlyc-4.0.0.13	CARBOHYD	287	287	0.278016	.	.
SP_Q06278_AOXA_HUMAN	netOGlyc-4.0.0.13	CARBOHYD	295	295	0.042559	.	.
SP_Q06278_AOXA_HUMAN	netOGlyc-4.0.0.13	CARBOHYD	305	305	0.0562261	.	.
SP_Q06278_AOXA_HUMAN	netOGlyc-4.0.0.13	CARBOHYD	311	311	0.0168187	.	.
SP_Q06278_AOXA_HUMAN	netOGlyc-4.0.0.13	CARBOHYD	331	331	0.190084	.	.
SP_Q06278_AOXA_HUMAN	netOGlyc-4.0.0.13	CARBOHYD	343	343	0.026162	.	.
SP_Q06278_AOXA_HUMAN	netOGlyc-4.0.0.13	CARBOHYD	347	347	0.0397243	.	.
SP_Q06278_AOXA_HUMAN	netOGlyc-4.0.0.13	CARBOHYD	354	354	0.116546	.	.
SP_Q06278_AOXA_HUMAN	netOGlyc-4.0.0.13	CARBOHYD	361	361	0.078101	.	.
SP_Q06278_AOXA_HUMAN	netOGlyc-4.0.0.13	CARBOHYD	366	366	0.0100216	.	.
SP_Q06278_AOXA_HUMAN	netOGlyc-4.0.0.13	CARBOHYD	378	378	0.0137576	.	.
SP_Q06278_AOXA_HUMAN	netOGlyc-4.0.0.13	CARBOHYD	383	383	0.0443285	.	.
SP_Q06278_AOXA_HUMAN	netOGlyc-4.0.0.13	CARBOHYD	398	398	0.137565	.	.
SP_Q06278_AOXA_HUMAN	netOGlyc-4.0.0.13	CARBOHYD	413	413	0.0646983	.	.
SP_Q06278_AOXA_HUMAN	netOGlyc-4.0.0.13	CARBOHYD	419	419	0.0110546	.	.
SP_Q06278_AOXA_HUMAN	netOGlyc-4.0.0.13	CARBOHYD	426	426	0.0592044	.	.
SP_Q06278_AOXA_HUMAN	netOGlyc-4.0.0.13	CARBOHYD	443	443	0.01072	.	.
SP_Q06278_AOXA_HUMAN	netOGlyc-4.0.0.13	CARBOHYD	462	462	0.0142628	.	.
SP_Q06278_AOXA_HUMAN	netOGlyc-4.0.0.13	CARBOHYD	470	470	0.0207597	.	.
SP_Q06278_AOXA_HUMAN	netOGlyc-4.0.0.13	CARBOHYD	476	476	0.0613662	.	.
SP_Q06278_AOXA_HUMAN	netOGlyc-4.0.0.13	CARBOHYD	502	502	0.233165	.	.
SP_Q06278_AOXA_HUMAN	netOGlyc-4.0.0.13	CARBOHYD	506	506	0.0722712	.	.
SP_Q06278_AOXA_HUMAN	netOGlyc-4.0.0.13	CARBOHYD	517	517	0.0603811	.	.
SP_Q06278_AOXA_HUMAN	netOGlyc-4.0.0.13	CARBOHYD	521	521	0.0433381	.	.
SP_Q06278_AOXA_HUMAN	netOGlyc-4.0.0.13	CARBOHYD	531	531	0.0392209	.	.
SP_Q06278_AOXA_HUMAN	netOGlyc-4.0.0.13	CARBOHYD	544	544	0.766677	.	.	#POSITIVE
SP_Q06278_AOXA_HUMAN	netOGlyc-4.0.0.13	CARBOHYD	551	551	0.446854	.	.
SP_Q06278_AOXA_HUMAN	netOGlyc-4.0.0.13	CARBOHYD	558	558	0.231668	.	.
SP_Q06278_AOXA_HUMAN	netOGlyc-4.0.0.13	CARBOHYD	563	563	0.786335	.	.	#POSITIVE
SP_Q06278_AOXA_HUMAN	netOGlyc-4.0.0.13	CARBOHYD	564	564	0.567472	.	.	#POSITIVE
SP_Q06278_AOXA_HUMAN	netOGlyc-4.0.0.13	CARBOHYD	588	588	0.465513	.	.
SP_Q06278_AOXA_HUMAN	netOGlyc-4.0.0.13	CARBOHYD	594	594	0.296581	.	.
SP_Q06278_AOXA_HUMAN	netOGlyc-4.0.0.13	CARBOHYD	613	613	0.0163763	.	.
SP_Q06278_AOXA_HUMAN	netOGlyc-4.0.0.13	CARBOHYD	616	616	0.168793	.	.
SP_Q06278_AOXA_HUMAN	netOGlyc-4.0.0.13	CARBOHYD	617	617	0.11646	.	.
SP_Q06278_AOXA_HUMAN	netOGlyc-4.0.0.13	CARBOHYD	618	618	0.0562192	.	.
SP_Q06278_AOXA_HUMAN	netOGlyc-4.0.0.13	CARBOHYD	626	626	0.0586407	.	.
SP_Q06278_AOXA_HUMAN	netOGlyc-4.0.0.13	CARBOHYD	630	630	0.0330184	.	.
SP_Q06278_AOXA_HUMAN	netOGlyc-4.0.0.13	CARBOHYD	634	634	0.12001	.	.
SP_Q06278_AOXA_HUMAN	netOGlyc-4.0.0.13	CARBOHYD	643	643	0.0332511	.	.
SP_Q06278_AOXA_HUMAN	netOGlyc-4.0.0.13	CARBOHYD	648	648	0.0963347	.	.
SP_Q06278_AOXA_HUMAN	netOGlyc-4.0.0.13	CARBOHYD	652	652	0.0673738	.	.
SP_Q06278_AOXA_HUMAN	netOGlyc-4.0.0.13	CARBOHYD	657	657	0.228238	.	.
SP_Q06278_AOXA_HUMAN	netOGlyc-4.0.0.13	CARBOHYD	665	665	0.0234536	.	.
SP_Q06278_AOXA_HUMAN	netOGlyc-4.0.0.13	CARBOHYD	682	682	0.00912675	.	.
SP_Q06278_AOXA_HUMAN	netOGlyc-4.0.0.13	CARBOHYD	706	706	0.0236219	.	.
SP_Q06278_AOXA_HUMAN	netOGlyc-4.0.0.13	CARBOHYD	710	710	0.4219	.	.
SP_Q06278_AOXA_HUMAN	netOGlyc-4.0.0.13	CARBOHYD	715	715	0.696146	.	.	#POSITIVE
SP_Q06278_AOXA_HUMAN	netOGlyc-4.0.0.13	CARBOHYD	716	716	0.802956	.	.	#POSITIVE
SP_Q06278_AOXA_HUMAN	netOGlyc-4.0.0.13	CARBOHYD	755	755	0.00389615	.	.
SP_Q06278_AOXA_HUMAN	netOGlyc-4.0.0.13	CARBOHYD	757	757	0.00840081	.	.
SP_Q06278_AOXA_HUMAN	netOGlyc-4.0.0.13	CARBOHYD	774	774	0.0219641	.	.
SP_Q06278_AOXA_HUMAN	netOGlyc-4.0.0.13	CARBOHYD	775	775	0.00879872	.	.
SP_Q06278_AOXA_HUMAN	netOGlyc-4.0.0.13	CARBOHYD	787	787	0.0689019	.	.
SP_Q06278_AOXA_HUMAN	netOGlyc-4.0.0.13	CARBOHYD	788	788	0.183135	.	.
SP_Q06278_AOXA_HUMAN	netOGlyc-4.0.0.13	CARBOHYD	814	814	0.0176486	.	.
SP_Q06278_AOXA_HUMAN	netOGlyc-4.0.0.13	CARBOHYD	821	821	0.104426	.	.
SP_Q06278_AOXA_HUMAN	netOGlyc-4.0.0.13	CARBOHYD	845	845	0.0187205	.	.
SP_Q06278_AOXA_HUMAN	netOGlyc-4.0.0.13	CARBOHYD	874	874	0.0178302	.	.
SP_Q06278_AOXA_HUMAN	netOGlyc-4.0.0.13	CARBOHYD	879	879	0.00487507	.	.
SP_Q06278_AOXA_HUMAN	netOGlyc-4.0.0.13	CARBOHYD	883	883	0.00954438	.	.
SP_Q06278_AOXA_HUMAN	netOGlyc-4.0.0.13	CARBOHYD	912	912	0.0252863	.	.
SP_Q06278_AOXA_HUMAN	netOGlyc-4.0.0.13	CARBOHYD	916	916	0.0320135	.	.
SP_Q06278_AOXA_HUMAN	netOGlyc-4.0.0.13	CARBOHYD	918	918	0.0125317	.	.
SP_Q06278_AOXA_HUMAN	netOGlyc-4.0.0.13	CARBOHYD	932	932	0.0121171	.	.
SP_Q06278_AOXA_HUMAN	netOGlyc-4.0.0.13	CARBOHYD	934	934	0.0438771	.	.
SP_Q06278_AOXA_HUMAN	netOGlyc-4.0.0.13	CARBOHYD	937	937	0.0556586	.	.
SP_Q06278_AOXA_HUMAN	netOGlyc-4.0.0.13	CARBOHYD	946	946	0.018038	.	.
SP_Q06278_AOXA_HUMAN	netOGlyc-4.0.0.13	CARBOHYD	962	962	0.0856729	.	.
SP_Q06278_AOXA_HUMAN	netOGlyc-4.0.0.13	CARBOHYD	984	984	0.295086	.	.
SP_Q06278_AOXA_HUMAN	netOGlyc-4.0.0.13	CARBOHYD	985	985	0.110456	.	.
SP_Q06278_AOXA_HUMAN	netOGlyc-4.0.0.13	CARBOHYD	987	987	0.179006	.	.
SP_Q06278_AOXA_HUMAN	netOGlyc-4.0.0.13	CARBOHYD	1020	1020	0.0378815	.	.
SP_Q06278_AOXA_HUMAN	netOGlyc-4.0.0.13	CARBOHYD	1037	1037	0.0333279	.	.
SP_Q06278_AOXA_HUMAN	netOGlyc-4.0.0.13	CARBOHYD	1041	1041	0.034805	.	.
SP_Q06278_AOXA_HUMAN	netOGlyc-4.0.0.13	CARBOHYD	1053	1053	0.00763439	.	.
SP_Q06278_AOXA_HUMAN	netOGlyc-4.0.0.13	CARBOHYD	1060	1060	0.132371	.	.
SP_Q06278_AOXA_HUMAN	netOGlyc-4.0.0.13	CARBOHYD	1068	1068	0.0470386	.	.
SP_Q06278_AOXA_HUMAN	netOGlyc-4.0.0.13	CARBOHYD	1075	1075	0.0659447	.	.
SP_Q06278_AOXA_HUMAN	netOGlyc-4.0.0.13	CARBOHYD	1076	1076	0.207006	.	.
SP_Q06278_AOXA_HUMAN	netOGlyc-4.0.0.13	CARBOHYD	1077	1077	0.0725501	.	.
SP_Q06278_AOXA_HUMAN	netOGlyc-4.0.0.13	CARBOHYD	1079	1079	0.0839805	.	.
SP_Q06278_AOXA_HUMAN	netOGlyc-4.0.0.13	CARBOHYD	1086	1086	0.051949	.	.
SP_Q06278_AOXA_HUMAN	netOGlyc-4.0.0.13	CARBOHYD	1089	1089	0.0461982	.	.
SP_Q06278_AOXA_HUMAN	netOGlyc-4.0.0.13	CARBOHYD	1105	1105	0.0366173	.	.
SP_Q06278_AOXA_HUMAN	netOGlyc-4.0.0.13	CARBOHYD	1115	1115	0.507359	.	.	#POSITIVE
SP_Q06278_AOXA_HUMAN	netOGlyc-4.0.0.13	CARBOHYD	1121	1121	0.142452	.	.
SP_Q06278_AOXA_HUMAN	netOGlyc-4.0.0.13	CARBOHYD	1128	1128	0.273477	.	.
SP_Q06278_AOXA_HUMAN	netOGlyc-4.0.0.13	CARBOHYD	1133	1133	0.118051	.	.
SP_Q06278_AOXA_HUMAN	netOGlyc-4.0.0.13	CARBOHYD	1137	1137	0.21999	.	.
SP_Q06278_AOXA_HUMAN	netOGlyc-4.0.0.13	CARBOHYD	1147	1147	0.191965	.	.
SP_Q06278_AOXA_HUMAN	netOGlyc-4.0.0.13	CARBOHYD	1169	1169	9.09E-06	.	.
SP_Q06278_AOXA_HUMAN	netOGlyc-4.0.0.13	CARBOHYD	1177	1177	2.28E-06	.	.
SP_Q06278_AOXA_HUMAN	netOGlyc-4.0.0.13	CARBOHYD	1185	1185	0.0104371	.	.
SP_Q06278_AOXA_HUMAN	netOGlyc-4.0.0.13	CARBOHYD	1194	1194	0.0232777	.	.
SP_Q06278_AOXA_HUMAN	netOGlyc-4.0.0.13	CARBOHYD	1216	1216	0.00792151	.	.
SP_Q06278_AOXA_HUMAN	netOGlyc-4.0.0.13	CARBOHYD	1223	1223	0.0732006	.	.
SP_Q06278_AOXA_HUMAN	netOGlyc-4.0.0.13	CARBOHYD	1230	1230	0.239107	.	.
SP_Q06278_AOXA_HUMAN	netOGlyc-4.0.0.13	CARBOHYD	1246	1246	0.047439	.	.
SP_Q06278_AOXA_HUMAN	netOGlyc-4.0.0.13	CARBOHYD	1256	1256	0.292489	.	.
SP_Q06278_AOXA_HUMAN	netOGlyc-4.0.0.13	CARBOHYD	1259	1259	0.0594276	.	.
SP_Q06278_AOXA_HUMAN	netOGlyc-4.0.0.13	CARBOHYD	1261	1261	0.104785	.	.
SP_Q06278_AOXA_HUMAN	netOGlyc-4.0.0.13	CARBOHYD	1264	1264	0.0467082	.	.
SP_Q06278_AOXA_HUMAN	netOGlyc-4.0.0.13	CARBOHYD	1265	1265	0.060027	.	.
SP_Q06278_AOXA_HUMAN	netOGlyc-4.0.0.13	CARBOHYD	1271	1271	0.0255713	.	.
SP_Q06278_AOXA_HUMAN	netOGlyc-4.0.0.13	CARBOHYD	1278	1278	0.016528	.	.
SP_Q06278_AOXA_HUMAN	netOGlyc-4.0.0.13	CARBOHYD	1288	1288	0.275456	.	.
SP_Q06278_AOXA_HUMAN	netOGlyc-4.0.0.13	CARBOHYD	1301	1301	0.234731	.	.
SP_Q06278_AOXA_HUMAN	netOGlyc-4.0.0.13	CARBOHYD	1304	1304	0.325822	.	.
SP_Q06278_AOXA_HUMAN	netOGlyc-4.0.0.13	CARBOHYD	1307	1307	0.188408	.	.
SP_Q06278_AOXA_HUMAN	netOGlyc-4.0.0.13	CARBOHYD	1320	1320	0.244007	.	.
SP_Q06278_AOXA_HUMAN	netOGlyc-4.0.0.13	CARBOHYD	1330	1330	0.407079	.	.
SP_P53677_AP3M2_HUMAN	netOGlyc-4.0.0.13	CARBOHYD	4	4	1.17E-05	.	.
SP_P53677_AP3M2_HUMAN	netOGlyc-4.0.0.13	CARBOHYD	10	10	0.0144769	.	.
SP_P53677_AP3M2_HUMAN	netOGlyc-4.0.0.13	CARBOHYD	11	11	0.00392402	.	.
SP_P53677_AP3M2_HUMAN	netOGlyc-4.0.0.13	CARBOHYD	22	22	0.034332	.	.
SP_P53677_AP3M2_HUMAN	netOGlyc-4.0.0.13	CARBOHYD	25	25	0.16293	.	.
SP_P53677_AP3M2_HUMAN	netOGlyc-4.0.0.13	CARBOHYD	27	27	0.0287022	.	.
SP_P53677_AP3M2_HUMAN	netOGlyc-4.0.0.13	CARBOHYD	40	40	0.135198	.	.
SP_P53677_AP3M2_HUMAN	netOGlyc-4.0.0.13	CARBOHYD	51	51	0.0644571	.	.
SP_P53677_AP3M2_HUMAN	netOGlyc-4.0.0.13	CARBOHYD	58	58	0.00966008	.	.
SP_P53677_AP3M2_HUMAN	netOGlyc-4.0.0.13	CARBOHYD	72	72	0.00764619	.	.
SP_P53677_AP3M2_HUMAN	netOGlyc-4.0.0.13	CARBOHYD	89	89	0.0307615	.	.
SP_P53677_AP3M2_HUMAN	netOGlyc-4.0.0.13	CARBOHYD	98	98	0.0486993	.	.
SP_P53677_AP3M2_HUMAN	netOGlyc-4.0.0.13	CARBOHYD	125	125	0.0862922	.	.
SP_P53677_AP3M2_HUMAN	netOGlyc-4.0.0.13	CARBOHYD	127	127	0.194816	.	.
SP_P53677_AP3M2_HUMAN	netOGlyc-4.0.0.13	CARBOHYD	138	138	0.700295	.	.	#POSITIVE
SP_P53677_AP3M2_HUMAN	netOGlyc-4.0.0.13	CARBOHYD	142	142	0.710603	.	.	#POSITIVE
SP_P53677_AP3M2_HUMAN	netOGlyc-4.0.0.13	CARBOHYD	146	146	0.778716	.	.	#POSITIVE
SP_P53677_AP3M2_HUMAN	netOGlyc-4.0.0.13	CARBOHYD	148	148	0.864711	.	.	#POSITIVE
SP_P53677_AP3M2_HUMAN	netOGlyc-4.0.0.13	CARBOHYD	150	150	0.916213	.	.	#POSITIVE
SP_P53677_AP3M2_HUMAN	netOGlyc-4.0.0.13	CARBOHYD	151	151	0.912888	.	.	#POSITIVE
SP_P53677_AP3M2_HUMAN	netOGlyc-4.0.0.13	CARBOHYD	159	159	0.799661	.	.	#POSITIVE
SP_P53677_AP3M2_HUMAN	netOGlyc-4.0.0.13	CARBOHYD	163	163	0.741164	.	.	#POSITIVE
SP_P53677_AP3M2_HUMAN	netOGlyc-4.0.0.13	CARBOHYD	170	170	0.309434	.	.
SP_P53677_AP3M2_HUMAN	netOGlyc-4.0.0.13	CARBOHYD	175	175	0.051033	.	.
SP_P53677_AP3M2_HUMAN	netOGlyc-4.0.0.13	CARBOHYD	194	194	0.00254229	.	.
SP_P53677_AP3M2_HUMAN	netOGlyc-4.0.0.13	CARBOHYD	196	196	0.0038062	.	.
SP_P53677_AP3M2_HUMAN	netOGlyc-4.0.0.13	CARBOHYD	197	197	0.00529512	.	.
SP_P53677_AP3M2_HUMAN	netOGlyc-4.0.0.13	CARBOHYD	199	199	0.00403182	.	.
SP_P53677_AP3M2_HUMAN	netOGlyc-4.0.0.13	CARBOHYD	213	213	0.00897376	.	.
SP_P53677_AP3M2_HUMAN	netOGlyc-4.0.0.13	CARBOHYD	219	219	0.0358003	.	.
SP_P53677_AP3M2_HUMAN	netOGlyc-4.0.0.13	CARBOHYD	221	221	0.0579043	.	.
SP_P53677_AP3M2_HUMAN	netOGlyc-4.0.0.13	CARBOHYD	232	232	0.0992185	.	.
SP_P53677_AP3M2_HUMAN	netOGlyc-4.0.0.13	CARBOHYD	244	244	0.0860496	.	.
SP_P53677_AP3M2_HUMAN	netOGlyc-4.0.0.13	CARBOHYD	249	249	0.0221463	.	.
SP_P53677_AP3M2_HUMAN	netOGlyc-4.0.0.13	CARBOHYD	261	261	0.0355395	.	.
SP_P53677_AP3M2_HUMAN	netOGlyc-4.0.0.13	CARBOHYD	265	265	0.02204	.	.
SP_P53677_AP3M2_HUMAN	netOGlyc-4.0.0.13	CARBOHYD	281	281	0.0258989	.	.
SP_P53677_AP3M2_HUMAN	netOGlyc-4.0.0.13	CARBOHYD	285	285	0.0118765	.	.
SP_P53677_AP3M2_HUMAN	netOGlyc-4.0.0.13	CARBOHYD	286	286	0.00988521	.	.
SP_P53677_AP3M2_HUMAN	netOGlyc-4.0.0.13	CARBOHYD	287	287	0.0323029	.	.
SP_P53677_AP3M2_HUMAN	netOGlyc-4.0.0.13	CARBOHYD	294	294	0.111441	.	.
SP_P53677_AP3M2_HUMAN	netOGlyc-4.0.0.13	CARBOHYD	300	300	0.189576	.	.
SP_P53677_AP3M2_HUMAN	netOGlyc-4.0.0.13	CARBOHYD	304	304	0.135046	.	.
SP_P53677_AP3M2_HUMAN	netOGlyc-4.0.0.13	CARBOHYD	309	309	0.13525	.	.
SP_P53677_AP3M2_HUMAN	netOGlyc-4.0.0.13	CARBOHYD	311	311	0.147114	.	.
SP_P53677_AP3M2_HUMAN	netOGlyc-4.0.0.13	CARBOHYD	312	312	0.397372	.	.
SP_P53677_AP3M2_HUMAN	netOGlyc-4.0.0.13	CARBOHYD	322	322	0.333675	.	.
SP_P53677_AP3M2_HUMAN	netOGlyc-4.0.0.13	CARBOHYD	324	324	0.0907405	.	.
SP_P53677_AP3M2_HUMAN	netOGlyc-4.0.0.13	CARBOHYD	326	326	0.294	.	.
SP_P53677_AP3M2_HUMAN	netOGlyc-4.0.0.13	CARBOHYD	329	329	0.0699476	.	.
SP_P53677_AP3M2_HUMAN	netOGlyc-4.0.0.13	CARBOHYD	331	331	0.094346	.	.
SP_P53677_AP3M2_HUMAN	netOGlyc-4.0.0.13	CARBOHYD	336	336	0.0224821	.	.
SP_P53677_AP3M2_HUMAN	netOGlyc-4.0.0.13	CARBOHYD	340	340	0.024093	.	.
SP_P53677_AP3M2_HUMAN	netOGlyc-4.0.0.13	CARBOHYD	353	353	0.107986	.	.
SP_P53677_AP3M2_HUMAN	netOGlyc-4.0.0.13	CARBOHYD	357	357	0.129355	.	.
SP_P53677_AP3M2_HUMAN	netOGlyc-4.0.0.13	CARBOHYD	359	359	0.173389	.	.
SP_P53677_AP3M2_HUMAN	netOGlyc-4.0.0.13	CARBOHYD	365	365	0.185935	.	.
SP_P53677_AP3M2_HUMAN	netOGlyc-4.0.0.13	CARBOHYD	372	372	0.0226132	.	.
SP_P53677_AP3M2_HUMAN	netOGlyc-4.0.0.13	CARBOHYD	385	385	0.0225075	.	.
SP_P53677_AP3M2_HUMAN	netOGlyc-4.0.0.13	CARBOHYD	409	409	0.0608181	.	.
SP_P53677_AP3M2_HUMAN	netOGlyc-4.0.0.13	CARBOHYD	418	418	0.00459175	.	.
SP_Q9NUB1_ACS2L_HUMAN	netOGlyc-4.0.0.13	CARBOHYD	5	5	0.5	.	.	#POSITIVE
SP_Q9NUB1_ACS2L_HUMAN	netOGlyc-4.0.0.13	CARBOHYD	16	16	0.662292	.	.	#POSITIVE
SP_Q9NUB1_ACS2L_HUMAN	netOGlyc-4.0.0.13	CARBOHYD	21	21	0.910438	.	.	#POSITIVE
SP_Q9NUB1_ACS2L_HUMAN	netOGlyc-4.0.0.13	CARBOHYD	32	32	0.934583	.	.	#POSITIVE
SP_Q9NUB1_ACS2L_HUMAN	netOGlyc-4.0.0.13	CARBOHYD	39	39	0.884025	.	.	#POSITIVE
SP_Q9NUB1_ACS2L_HUMAN	netOGlyc-4.0.0.13	CARBOHYD	42	42	0.896734	.	.	#POSITIVE
SP_Q9NUB1_ACS2L_HUMAN	netOGlyc-4.0.0.13	CARBOHYD	44	44	0.733688	.	.	#POSITIVE
SP_Q9NUB1_ACS2L_HUMAN	netOGlyc-4.0.0.13	CARBOHYD	57	57	0.439664	.	.
SP_Q9NUB1_ACS2L_HUMAN	netOGlyc-4.0.0.13	CARBOHYD	62	62	0.558099	.	.	#POSITIVE
SP_Q9NUB1_ACS2L_HUMAN	netOGlyc-4.0.0.13	CARBOHYD	80	80	0.293954	.	.
SP_Q9NUB1_ACS2L_HUMAN	netOGlyc-4.0.0.13	CARBOHYD	85	85	0.255733	.	.
SP_Q9NUB1_ACS2L_HUMAN	netOGlyc-4.0.0.13	CARBOHYD	89	89	0.41006	.	.
SP_Q9NUB1_ACS2L_HUMAN	netOGlyc-4.0.0.13	CARBOHYD	96	96	0.322641	.	.
SP_Q9NUB1_ACS2L_HUMAN	netOGlyc-4.0.0.13	CARBOHYD	97	97	0.0849985	.	.
SP_Q9NUB1_ACS2L_HUMAN	netOGlyc-4.0.0.13	CARBOHYD	111	111	0.122041	.	.
SP_Q9NUB1_ACS2L_HUMAN	netOGlyc-4.0.0.13	CARBOHYD	122	122	0.156784	.	.
SP_Q9NUB1_ACS2L_HUMAN	netOGlyc-4.0.0.13	CARBOHYD	125	125	0.0667283	.	.
SP_Q9NUB1_ACS2L_HUMAN	netOGlyc-4.0.0.13	CARBOHYD	137	137	0.0395519	.	.
SP_Q9NUB1_ACS2L_HUMAN	netOGlyc-4.0.0.13	CARBOHYD	142	142	0.0735181	.	.
SP_Q9NUB1_ACS2L_HUMAN	netOGlyc-4.0.0.13	CARBOHYD	149	149	0.0989841	.	.
SP_Q9NUB1_ACS2L_HUMAN	netOGlyc-4.0.0.13	CARBOHYD	150	150	0.22523	.	.
SP_Q9NUB1_ACS2L_HUMAN	netOGlyc-4.0.0.13	CARBOHYD	156	156	0.112207	.	.
SP_Q9NUB1_ACS2L_HUMAN	netOGlyc-4.0.0.13	CARBOHYD	175	175	0.0138711	.	.
SP_Q9NUB1_ACS2L_HUMAN	netOGlyc-4.0.0.13	CARBOHYD	193	193	0.0327292	.	.
SP_Q9NUB1_ACS2L_HUMAN	netOGlyc-4.0.0.13	CARBOHYD	200	200	0.0569122	.	.
SP_Q9NUB1_ACS2L_HUMAN	netOGlyc-4.0.0.13	CARBOHYD	203	203	0.0684564	.	.
SP_Q9NUB1_ACS2L_HUMAN	netOGlyc-4.0.0.13	CARBOHYD	218	218	0.0936954	.	.
SP_Q9NUB1_ACS2L_HUMAN	netOGlyc-4.0.0.13	CARBOHYD	244	244	0.182325	.	.
SP_Q9NUB1_ACS2L_HUMAN	netOGlyc-4.0.0.13	CARBOHYD	254	254	0.469354	.	.
SP_Q9NUB1_ACS2L_HUMAN	netOGlyc-4.0.0.13	CARBOHYD	282	282	0.0384857	.	.
SP_Q9NUB1_ACS2L_HUMAN	netOGlyc-4.0.0.13	CARBOHYD	285	285	0.0333577	.	.
SP_Q9NUB1_ACS2L_HUMAN	netOGlyc-4.0.0.13	CARBOHYD	294	294	0.0331131	.	.
SP_Q9NUB1_ACS2L_HUMAN	netOGlyc-4.0.0.13	CARBOHYD	295	295	0.14774	.	.
SP_Q9NUB1_ACS2L_HUMAN	netOGlyc-4.0.0.13	CARBOHYD	297	297	0.0384763	.	.
SP_Q9NUB1_ACS2L_HUMAN	netOGlyc-4.0.0.13	CARBOHYD	298	298	0.0260438	.	.
SP_Q9NUB1_ACS2L_HUMAN	netOGlyc-4.0.0.13	CARBOHYD	307	307	0.0105486	.	.
SP_Q9NUB1_ACS2L_HUMAN	netOGlyc-4.0.0.13	CARBOHYD	318	318	0.0115826	.	.
SP_Q9NUB1_ACS2L_HUMAN	netOGlyc-4.0.0.13	CARBOHYD	341	341	0.00436104	.	.
SP_Q9NUB1_ACS2L_HUMAN	netOGlyc-4.0.0.13	CARBOHYD	344	344	0.0211426	.	.
SP_Q9NUB1_ACS2L_HUMAN	netOGlyc-4.0.0.13	CARBOHYD	356	356	0.0258636	.	.
SP_Q9NUB1_ACS2L_HUMAN	netOGlyc-4.0.0.13	CARBOHYD	357	357	0.0113231	.	.
SP_Q9NUB1_ACS2L_HUMAN	netOGlyc-4.0.0.13	CARBOHYD	362	362	0.169116	.	.
SP_Q9NUB1_ACS2L_HUMAN	netOGlyc-4.0.0.13	CARBOHYD	363	363	0.0890852	.	.
SP_Q9NUB1_ACS2L_HUMAN	netOGlyc-4.0.0.13	CARBOHYD	375	375	0.0155597	.	.
SP_Q9NUB1_ACS2L_HUMAN	netOGlyc-4.0.0.13	CARBOHYD	389	389	0.121476	.	.
SP_Q9NUB1_ACS2L_HUMAN	netOGlyc-4.0.0.13	CARBOHYD	408	408	0.0938081	.	.
SP_Q9NUB1_ACS2L_HUMAN	netOGlyc-4.0.0.13	CARBOHYD	409	409	0.257314	.	.
SP_Q9NUB1_ACS2L_HUMAN	netOGlyc-4.0.0.13	CARBOHYD	412	412	0.236898	.	.
SP_Q9NUB1_ACS2L_HUMAN	netOGlyc-4.0.0.13	CARBOHYD	415	415	0.0864876	.	.
SP_Q9NUB1_ACS2L_HUMAN	netOGlyc-4.0.0.13	CARBOHYD	435	435	0.0245931	.	.
SP_Q9NUB1_ACS2L_HUMAN	netOGlyc-4.0.0.13	CARBOHYD	438	438	0.0663699	.	.
SP_Q9NUB1_ACS2L_HUMAN	netOGlyc-4.0.0.13	CARBOHYD	442	442	0.0194899	.	.
SP_Q9NUB1_ACS2L_HUMAN	netOGlyc-4.0.0.13	CARBOHYD	446	446	0.0741973	.	.
SP_Q9NUB1_ACS2L_HUMAN	netOGlyc-4.0.0.13	CARBOHYD	448	448	0.105457	.	.
SP_Q9NUB1_ACS2L_HUMAN	netOGlyc-4.0.0.13	CARBOHYD	458	458	0.142762	.	.
SP_Q9NUB1_ACS2L_HUMAN	netOGlyc-4.0.0.13	CARBOHYD	486	486	0.0890651	.	.
SP_Q9NUB1_ACS2L_HUMAN	netOGlyc-4.0.0.13	CARBOHYD	491	491	0.0282073	.	.
SP_Q9NUB1_ACS2L_HUMAN	netOGlyc-4.0.0.13	CARBOHYD	494	494	0.0290297	.	.
[truncated: 555,980 more rows]
