# Supplementary material for: Revealing the human mucinome
Source: Nat Commun. 2022 Jun 20;13:3542. doi: 10.1038/s41467-022-31062-4 (PMC9209528; doi:10.1038/s41467-022-31062-4)
Supplement: Supplementary file 17 — Supplementary Software [file 41467_2022_31062_MOESM17_ESM.zip › Software/NetOGlycResults_fasta_Combo51-100.csv]

seqname	source	feature	start	end	score	strand	frame	comment
SP_Q86Y82_STX12_HUMAN	netOGlyc-4.0.0.13	CARBOHYD	2	2	0.0716363	.	.
SP_Q86Y82_STX12_HUMAN	netOGlyc-4.0.0.13	CARBOHYD	15	15	0.258255	.	.
SP_Q86Y82_STX12_HUMAN	netOGlyc-4.0.0.13	CARBOHYD	23	23	0.0680776	.	.
SP_Q86Y82_STX12_HUMAN	netOGlyc-4.0.0.13	CARBOHYD	24	24	0.0404241	.	.
SP_Q86Y82_STX12_HUMAN	netOGlyc-4.0.0.13	CARBOHYD	28	28	0.0128859	.	.
SP_Q86Y82_STX12_HUMAN	netOGlyc-4.0.0.13	CARBOHYD	30	30	0.0992456	.	.
SP_Q86Y82_STX12_HUMAN	netOGlyc-4.0.0.13	CARBOHYD	37	37	0.0923431	.	.
SP_Q86Y82_STX12_HUMAN	netOGlyc-4.0.0.13	CARBOHYD	40	40	0.0762794	.	.
SP_Q86Y82_STX12_HUMAN	netOGlyc-4.0.0.13	CARBOHYD	48	48	0.139042	.	.
SP_Q86Y82_STX12_HUMAN	netOGlyc-4.0.0.13	CARBOHYD	52	52	0.0337392	.	.
SP_Q86Y82_STX12_HUMAN	netOGlyc-4.0.0.13	CARBOHYD	56	56	0.0189591	.	.
SP_Q86Y82_STX12_HUMAN	netOGlyc-4.0.0.13	CARBOHYD	57	57	0.0650165	.	.
SP_Q86Y82_STX12_HUMAN	netOGlyc-4.0.0.13	CARBOHYD	69	69	0.121611	.	.
SP_Q86Y82_STX12_HUMAN	netOGlyc-4.0.0.13	CARBOHYD	70	70	0.0526069	.	.
SP_Q86Y82_STX12_HUMAN	netOGlyc-4.0.0.13	CARBOHYD	77	77	0.00927716	.	.
SP_Q86Y82_STX12_HUMAN	netOGlyc-4.0.0.13	CARBOHYD	86	86	0.0807025	.	.
SP_Q86Y82_STX12_HUMAN	netOGlyc-4.0.0.13	CARBOHYD	92	92	0.0912843	.	.
SP_Q86Y82_STX12_HUMAN	netOGlyc-4.0.0.13	CARBOHYD	93	93	0.0358282	.	.
SP_Q86Y82_STX12_HUMAN	netOGlyc-4.0.0.13	CARBOHYD	94	94	0.0864469	.	.
SP_Q86Y82_STX12_HUMAN	netOGlyc-4.0.0.13	CARBOHYD	111	111	0.0284652	.	.
SP_Q86Y82_STX12_HUMAN	netOGlyc-4.0.0.13	CARBOHYD	125	125	0.0873819	.	.
SP_Q86Y82_STX12_HUMAN	netOGlyc-4.0.0.13	CARBOHYD	131	131	0.210365	.	.
SP_Q86Y82_STX12_HUMAN	netOGlyc-4.0.0.13	CARBOHYD	139	139	0.390589	.	.
SP_Q86Y82_STX12_HUMAN	netOGlyc-4.0.0.13	CARBOHYD	142	142	0.0677354	.	.
SP_Q86Y82_STX12_HUMAN	netOGlyc-4.0.0.13	CARBOHYD	154	154	0.0613224	.	.
SP_Q86Y82_STX12_HUMAN	netOGlyc-4.0.0.13	CARBOHYD	157	157	0.0336381	.	.
SP_Q86Y82_STX12_HUMAN	netOGlyc-4.0.0.13	CARBOHYD	166	166	0.072408	.	.
SP_Q86Y82_STX12_HUMAN	netOGlyc-4.0.0.13	CARBOHYD	174	174	0.0496236	.	.
SP_Q86Y82_STX12_HUMAN	netOGlyc-4.0.0.13	CARBOHYD	186	186	0.0157281	.	.
SP_Q86Y82_STX12_HUMAN	netOGlyc-4.0.0.13	CARBOHYD	218	218	0.0104172	.	.
SP_Q86Y82_STX12_HUMAN	netOGlyc-4.0.0.13	CARBOHYD	225	225	0.0173781	.	.
SP_Q86Y82_STX12_HUMAN	netOGlyc-4.0.0.13	CARBOHYD	226	226	0.0232206	.	.
SP_Q86Y82_STX12_HUMAN	netOGlyc-4.0.0.13	CARBOHYD	234	234	0.0924478	.	.
SP_Q86Y82_STX12_HUMAN	netOGlyc-4.0.0.13	CARBOHYD	247	247	0.00622307	.	.
SP_Q86Y82_STX12_HUMAN	netOGlyc-4.0.0.13	CARBOHYD	259	259	0.00920143	.	.
SP_Q86Y82_STX12_HUMAN	netOGlyc-4.0.0.13	CARBOHYD	275	275	0.00773358	.	.
SP_P02808_STAT_HUMAN	netOGlyc-4.0.0.13	CARBOHYD	15	15	0.0820669	.	.
SP_P02808_STAT_HUMAN	netOGlyc-4.0.0.13	CARBOHYD	21	21	0.0231335	.	.
SP_P02808_STAT_HUMAN	netOGlyc-4.0.0.13	CARBOHYD	22	22	0.0306988	.	.
SP_P02808_STAT_HUMAN	netOGlyc-4.0.0.13	CARBOHYD	61	61	0.0182775	.	.
SP_Q7L0J3_SV2A_HUMAN	netOGlyc-4.0.0.13	CARBOHYD	42	42	0.16797	.	.
SP_Q7L0J3_SV2A_HUMAN	netOGlyc-4.0.0.13	CARBOHYD	45	45	0.238956	.	.
SP_Q7L0J3_SV2A_HUMAN	netOGlyc-4.0.0.13	CARBOHYD	47	47	0.0871506	.	.
SP_Q7L0J3_SV2A_HUMAN	netOGlyc-4.0.0.13	CARBOHYD	62	62	0.280527	.	.
SP_Q7L0J3_SV2A_HUMAN	netOGlyc-4.0.0.13	CARBOHYD	71	71	0.0861234	.	.
SP_Q7L0J3_SV2A_HUMAN	netOGlyc-4.0.0.13	CARBOHYD	80	80	0.420894	.	.
SP_Q7L0J3_SV2A_HUMAN	netOGlyc-4.0.0.13	CARBOHYD	81	81	0.514039	.	.	#POSITIVE
SP_Q7L0J3_SV2A_HUMAN	netOGlyc-4.0.0.13	CARBOHYD	84	84	0.101853	.	.
SP_Q7L0J3_SV2A_HUMAN	netOGlyc-4.0.0.13	CARBOHYD	106	106	0.406801	.	.
SP_Q7L0J3_SV2A_HUMAN	netOGlyc-4.0.0.13	CARBOHYD	127	127	0.356339	.	.
SP_Q7L0J3_SV2A_HUMAN	netOGlyc-4.0.0.13	CARBOHYD	167	167	0.0117756	.	.
SP_Q7L0J3_SV2A_HUMAN	netOGlyc-4.0.0.13	CARBOHYD	192	192	0.0863744	.	.
SP_Q7L0J3_SV2A_HUMAN	netOGlyc-4.0.0.13	CARBOHYD	200	200	0.0155633	.	.
SP_Q7L0J3_SV2A_HUMAN	netOGlyc-4.0.0.13	CARBOHYD	202	202	0.0314932	.	.
SP_Q7L0J3_SV2A_HUMAN	netOGlyc-4.0.0.13	CARBOHYD	238	238	0.0165697	.	.
SP_Q7L0J3_SV2A_HUMAN	netOGlyc-4.0.0.13	CARBOHYD	240	240	0.00836403	.	.
SP_Q7L0J3_SV2A_HUMAN	netOGlyc-4.0.0.13	CARBOHYD	243	243	0.00851097	.	.
SP_Q7L0J3_SV2A_HUMAN	netOGlyc-4.0.0.13	CARBOHYD	249	249	0.0275442	.	.
SP_Q7L0J3_SV2A_HUMAN	netOGlyc-4.0.0.13	CARBOHYD	250	250	0.0339113	.	.
SP_Q7L0J3_SV2A_HUMAN	netOGlyc-4.0.0.13	CARBOHYD	257	257	0.0213731	.	.
SP_Q7L0J3_SV2A_HUMAN	netOGlyc-4.0.0.13	CARBOHYD	265	265	0.004821	.	.
SP_Q7L0J3_SV2A_HUMAN	netOGlyc-4.0.0.13	CARBOHYD	272	272	0.00817509	.	.
SP_Q7L0J3_SV2A_HUMAN	netOGlyc-4.0.0.13	CARBOHYD	278	278	0.0138284	.	.
SP_Q7L0J3_SV2A_HUMAN	netOGlyc-4.0.0.13	CARBOHYD	281	281	8.25E-06	.	.
SP_Q7L0J3_SV2A_HUMAN	netOGlyc-4.0.0.13	CARBOHYD	294	294	0.0120896	.	.
SP_Q7L0J3_SV2A_HUMAN	netOGlyc-4.0.0.13	CARBOHYD	321	321	0.0494633	.	.
SP_Q7L0J3_SV2A_HUMAN	netOGlyc-4.0.0.13	CARBOHYD	326	326	0.0812285	.	.
SP_Q7L0J3_SV2A_HUMAN	netOGlyc-4.0.0.13	CARBOHYD	332	332	0.0808029	.	.
SP_Q7L0J3_SV2A_HUMAN	netOGlyc-4.0.0.13	CARBOHYD	344	344	0.0497766	.	.
SP_Q7L0J3_SV2A_HUMAN	netOGlyc-4.0.0.13	CARBOHYD	352	352	0.0447867	.	.
SP_Q7L0J3_SV2A_HUMAN	netOGlyc-4.0.0.13	CARBOHYD	353	353	0.0104946	.	.
SP_Q7L0J3_SV2A_HUMAN	netOGlyc-4.0.0.13	CARBOHYD	357	357	0.0308725	.	.
SP_Q7L0J3_SV2A_HUMAN	netOGlyc-4.0.0.13	CARBOHYD	380	380	0.0650629	.	.
SP_Q7L0J3_SV2A_HUMAN	netOGlyc-4.0.0.13	CARBOHYD	393	393	0.119047	.	.
SP_Q7L0J3_SV2A_HUMAN	netOGlyc-4.0.0.13	CARBOHYD	395	395	0.254738	.	.
SP_Q7L0J3_SV2A_HUMAN	netOGlyc-4.0.0.13	CARBOHYD	399	399	0.104924	.	.
SP_Q7L0J3_SV2A_HUMAN	netOGlyc-4.0.0.13	CARBOHYD	411	411	0.0923219	.	.
SP_Q7L0J3_SV2A_HUMAN	netOGlyc-4.0.0.13	CARBOHYD	413	413	0.0139478	.	.
SP_Q7L0J3_SV2A_HUMAN	netOGlyc-4.0.0.13	CARBOHYD	415	415	0.00840157	.	.
SP_Q7L0J3_SV2A_HUMAN	netOGlyc-4.0.0.13	CARBOHYD	426	426	0.0302725	.	.
SP_Q7L0J3_SV2A_HUMAN	netOGlyc-4.0.0.13	CARBOHYD	437	437	0.0227745	.	.
SP_Q7L0J3_SV2A_HUMAN	netOGlyc-4.0.0.13	CARBOHYD	447	447	0.034029	.	.
SP_Q7L0J3_SV2A_HUMAN	netOGlyc-4.0.0.13	CARBOHYD	456	456	0.0532382	.	.
SP_Q7L0J3_SV2A_HUMAN	netOGlyc-4.0.0.13	CARBOHYD	458	458	0.0154483	.	.
SP_Q7L0J3_SV2A_HUMAN	netOGlyc-4.0.0.13	CARBOHYD	460	460	0.00680363	.	.
SP_Q7L0J3_SV2A_HUMAN	netOGlyc-4.0.0.13	CARBOHYD	465	465	0.00601097	.	.
SP_Q7L0J3_SV2A_HUMAN	netOGlyc-4.0.0.13	CARBOHYD	482	482	0.267656	.	.
SP_Q7L0J3_SV2A_HUMAN	netOGlyc-4.0.0.13	CARBOHYD	484	484	0.230979	.	.
SP_Q7L0J3_SV2A_HUMAN	netOGlyc-4.0.0.13	CARBOHYD	496	496	0.136721	.	.
SP_Q7L0J3_SV2A_HUMAN	netOGlyc-4.0.0.13	CARBOHYD	500	500	0.0533937	.	.
SP_Q7L0J3_SV2A_HUMAN	netOGlyc-4.0.0.13	CARBOHYD	523	523	0.0630927	.	.
SP_Q7L0J3_SV2A_HUMAN	netOGlyc-4.0.0.13	CARBOHYD	525	525	0.0874624	.	.
SP_Q7L0J3_SV2A_HUMAN	netOGlyc-4.0.0.13	CARBOHYD	529	529	0.0234095	.	.
SP_Q7L0J3_SV2A_HUMAN	netOGlyc-4.0.0.13	CARBOHYD	540	540	0.0967003	.	.
SP_Q7L0J3_SV2A_HUMAN	netOGlyc-4.0.0.13	CARBOHYD	541	541	0.073995	.	.
SP_Q7L0J3_SV2A_HUMAN	netOGlyc-4.0.0.13	CARBOHYD	542	542	0.109005	.	.
SP_Q7L0J3_SV2A_HUMAN	netOGlyc-4.0.0.13	CARBOHYD	544	544	0.0414224	.	.
SP_Q7L0J3_SV2A_HUMAN	netOGlyc-4.0.0.13	CARBOHYD	550	550	0.073747	.	.
SP_Q7L0J3_SV2A_HUMAN	netOGlyc-4.0.0.13	CARBOHYD	554	554	0.0556592	.	.
SP_Q7L0J3_SV2A_HUMAN	netOGlyc-4.0.0.13	CARBOHYD	559	559	0.0434145	.	.
SP_Q7L0J3_SV2A_HUMAN	netOGlyc-4.0.0.13	CARBOHYD	569	569	0.0101724	.	.
SP_Q7L0J3_SV2A_HUMAN	netOGlyc-4.0.0.13	CARBOHYD	574	574	0.0168961	.	.
SP_Q7L0J3_SV2A_HUMAN	netOGlyc-4.0.0.13	CARBOHYD	575	575	0.0226366	.	.
SP_Q7L0J3_SV2A_HUMAN	netOGlyc-4.0.0.13	CARBOHYD	588	588	0.036901	.	.
SP_Q7L0J3_SV2A_HUMAN	netOGlyc-4.0.0.13	CARBOHYD	590	590	0.0263375	.	.
SP_Q7L0J3_SV2A_HUMAN	netOGlyc-4.0.0.13	CARBOHYD	601	601	0.0325697	.	.
SP_Q7L0J3_SV2A_HUMAN	netOGlyc-4.0.0.13	CARBOHYD	605	605	0.0199053	.	.
SP_Q7L0J3_SV2A_HUMAN	netOGlyc-4.0.0.13	CARBOHYD	615	615	0.041101	.	.
SP_Q7L0J3_SV2A_HUMAN	netOGlyc-4.0.0.13	CARBOHYD	631	631	0.0375672	.	.
SP_Q7L0J3_SV2A_HUMAN	netOGlyc-4.0.0.13	CARBOHYD	632	632	0.0115173	.	.
SP_Q7L0J3_SV2A_HUMAN	netOGlyc-4.0.0.13	CARBOHYD	635	635	0.0208702	.	.
SP_Q7L0J3_SV2A_HUMAN	netOGlyc-4.0.0.13	CARBOHYD	638	638	0.020437	.	.
SP_Q7L0J3_SV2A_HUMAN	netOGlyc-4.0.0.13	CARBOHYD	643	643	0.0073634	.	.
SP_Q7L0J3_SV2A_HUMAN	netOGlyc-4.0.0.13	CARBOHYD	647	647	0.0236903	.	.
SP_Q7L0J3_SV2A_HUMAN	netOGlyc-4.0.0.13	CARBOHYD	649	649	0.0183709	.	.
SP_Q7L0J3_SV2A_HUMAN	netOGlyc-4.0.0.13	CARBOHYD	662	662	0.0123831	.	.
SP_Q7L0J3_SV2A_HUMAN	netOGlyc-4.0.0.13	CARBOHYD	665	665	0.00948745	.	.
SP_Q7L0J3_SV2A_HUMAN	netOGlyc-4.0.0.13	CARBOHYD	673	673	1.45E-06	.	.
SP_Q7L0J3_SV2A_HUMAN	netOGlyc-4.0.0.13	CARBOHYD	679	679	0.0135043	.	.
SP_Q7L0J3_SV2A_HUMAN	netOGlyc-4.0.0.13	CARBOHYD	683	683	0.0139862	.	.
SP_Q7L0J3_SV2A_HUMAN	netOGlyc-4.0.0.13	CARBOHYD	684	684	0.0105246	.	.
SP_Q7L0J3_SV2A_HUMAN	netOGlyc-4.0.0.13	CARBOHYD	702	702	0.0472052	.	.
SP_Q7L0J3_SV2A_HUMAN	netOGlyc-4.0.0.13	CARBOHYD	705	705	0.0634268	.	.
SP_Q7L0J3_SV2A_HUMAN	netOGlyc-4.0.0.13	CARBOHYD	706	706	0.28398	.	.
SP_Q7L0J3_SV2A_HUMAN	netOGlyc-4.0.0.13	CARBOHYD	711	711	0.214128	.	.
SP_Q7L0J3_SV2A_HUMAN	netOGlyc-4.0.0.13	CARBOHYD	720	720	0.0765605	.	.
SP_Q7L0J3_SV2A_HUMAN	netOGlyc-4.0.0.13	CARBOHYD	727	727	0.0263763	.	.
SP_Q7L0J3_SV2A_HUMAN	netOGlyc-4.0.0.13	CARBOHYD	728	728	0.10228	.	.
SP_Q7L0J3_SV2A_HUMAN	netOGlyc-4.0.0.13	CARBOHYD	736	736	0.0111282	.	.
SP_Q05066_SRY_HUMAN	netOGlyc-4.0.0.13	CARBOHYD	3	3	0.666209	.	.	#POSITIVE
SP_Q05066_SRY_HUMAN	netOGlyc-4.0.0.13	CARBOHYD	6	6	0.651275	.	.	#POSITIVE
SP_Q05066_SRY_HUMAN	netOGlyc-4.0.0.13	CARBOHYD	10	10	0.394641	.	.
SP_Q05066_SRY_HUMAN	netOGlyc-4.0.0.13	CARBOHYD	14	14	0.790582	.	.	#POSITIVE
SP_Q05066_SRY_HUMAN	netOGlyc-4.0.0.13	CARBOHYD	18	18	0.36971	.	.
SP_Q05066_SRY_HUMAN	netOGlyc-4.0.0.13	CARBOHYD	31	31	0.772948	.	.	#POSITIVE
SP_Q05066_SRY_HUMAN	netOGlyc-4.0.0.13	CARBOHYD	32	32	0.883572	.	.	#POSITIVE
SP_Q05066_SRY_HUMAN	netOGlyc-4.0.0.13	CARBOHYD	33	33	0.740893	.	.	#POSITIVE
SP_Q05066_SRY_HUMAN	netOGlyc-4.0.0.13	CARBOHYD	37	37	0.749425	.	.	#POSITIVE
SP_Q05066_SRY_HUMAN	netOGlyc-4.0.0.13	CARBOHYD	39	39	0.92316	.	.	#POSITIVE
SP_Q05066_SRY_HUMAN	netOGlyc-4.0.0.13	CARBOHYD	42	42	0.835186	.	.	#POSITIVE
SP_Q05066_SRY_HUMAN	netOGlyc-4.0.0.13	CARBOHYD	48	48	0.480811	.	.
SP_Q05066_SRY_HUMAN	netOGlyc-4.0.0.13	CARBOHYD	52	52	0.629442	.	.	#POSITIVE
SP_Q05066_SRY_HUMAN	netOGlyc-4.0.0.13	CARBOHYD	71	71	0.218275	.	.
SP_Q05066_SRY_HUMAN	netOGlyc-4.0.0.13	CARBOHYD	88	88	0.29606	.	.
SP_Q05066_SRY_HUMAN	netOGlyc-4.0.0.13	CARBOHYD	91	91	0.0881017	.	.
SP_Q05066_SRY_HUMAN	netOGlyc-4.0.0.13	CARBOHYD	102	102	0.117091	.	.
SP_Q05066_SRY_HUMAN	netOGlyc-4.0.0.13	CARBOHYD	143	143	0.849083	.	.	#POSITIVE
SP_Q05066_SRY_HUMAN	netOGlyc-4.0.0.13	CARBOHYD	151	151	0.359347	.	.
SP_Q05066_SRY_HUMAN	netOGlyc-4.0.0.13	CARBOHYD	155	155	0.756102	.	.	#POSITIVE
SP_Q05066_SRY_HUMAN	netOGlyc-4.0.0.13	CARBOHYD	169	169	0.425609	.	.
SP_Q05066_SRY_HUMAN	netOGlyc-4.0.0.13	CARBOHYD	172	172	0.81508	.	.	#POSITIVE
SP_Q05066_SRY_HUMAN	netOGlyc-4.0.0.13	CARBOHYD	174	174	0.443136	.	.
SP_Q05066_SRY_HUMAN	netOGlyc-4.0.0.13	CARBOHYD	190	190	0.791568	.	.	#POSITIVE
SP_Q05066_SRY_HUMAN	netOGlyc-4.0.0.13	CARBOHYD	191	191	0.689518	.	.	#POSITIVE
SP_Q05066_SRY_HUMAN	netOGlyc-4.0.0.13	CARBOHYD	199	199	0.453607	.	.
SP_Q05066_SRY_HUMAN	netOGlyc-4.0.0.13	CARBOHYD	202	202	0.099223	.	.
SP_Q8NHX9_TPC2_HUMAN	netOGlyc-4.0.0.13	CARBOHYD	8	8	0.1433	.	.
SP_Q8NHX9_TPC2_HUMAN	netOGlyc-4.0.0.13	CARBOHYD	27	27	0.217762	.	.
SP_Q8NHX9_TPC2_HUMAN	netOGlyc-4.0.0.13	CARBOHYD	28	28	0.208271	.	.
SP_Q8NHX9_TPC2_HUMAN	netOGlyc-4.0.0.13	CARBOHYD	31	31	0.481264	.	.
SP_Q8NHX9_TPC2_HUMAN	netOGlyc-4.0.0.13	CARBOHYD	61	61	0.0349011	.	.
SP_Q8NHX9_TPC2_HUMAN	netOGlyc-4.0.0.13	CARBOHYD	69	69	0.0347352	.	.
SP_Q8NHX9_TPC2_HUMAN	netOGlyc-4.0.0.13	CARBOHYD	70	70	0.0200681	.	.
SP_Q8NHX9_TPC2_HUMAN	netOGlyc-4.0.0.13	CARBOHYD	79	79	0.0446609	.	.
SP_Q8NHX9_TPC2_HUMAN	netOGlyc-4.0.0.13	CARBOHYD	85	85	0.0253062	.	.
SP_Q8NHX9_TPC2_HUMAN	netOGlyc-4.0.0.13	CARBOHYD	87	87	0.00447302	.	.
SP_Q8NHX9_TPC2_HUMAN	netOGlyc-4.0.0.13	CARBOHYD	89	89	0.00652192	.	.
SP_Q8NHX9_TPC2_HUMAN	netOGlyc-4.0.0.13	CARBOHYD	101	101	0.0576824	.	.
SP_Q8NHX9_TPC2_HUMAN	netOGlyc-4.0.0.13	CARBOHYD	103	103	0.137339	.	.
SP_Q8NHX9_TPC2_HUMAN	netOGlyc-4.0.0.13	CARBOHYD	104	104	0.241679	.	.
SP_Q8NHX9_TPC2_HUMAN	netOGlyc-4.0.0.13	CARBOHYD	106	106	0.0685719	.	.
SP_Q8NHX9_TPC2_HUMAN	netOGlyc-4.0.0.13	CARBOHYD	107	107	0.52556	.	.	#POSITIVE
SP_Q8NHX9_TPC2_HUMAN	netOGlyc-4.0.0.13	CARBOHYD	108	108	0.259933	.	.
SP_Q8NHX9_TPC2_HUMAN	netOGlyc-4.0.0.13	CARBOHYD	125	125	0.0875973	.	.
SP_Q8NHX9_TPC2_HUMAN	netOGlyc-4.0.0.13	CARBOHYD	127	127	0.0185498	.	.
SP_Q8NHX9_TPC2_HUMAN	netOGlyc-4.0.0.13	CARBOHYD	141	141	0.017051	.	.
SP_Q8NHX9_TPC2_HUMAN	netOGlyc-4.0.0.13	CARBOHYD	168	168	0.0211891	.	.
SP_Q8NHX9_TPC2_HUMAN	netOGlyc-4.0.0.13	CARBOHYD	173	173	0.0177056	.	.
SP_Q8NHX9_TPC2_HUMAN	netOGlyc-4.0.0.13	CARBOHYD	175	175	0.0443616	.	.
SP_Q8NHX9_TPC2_HUMAN	netOGlyc-4.0.0.13	CARBOHYD	177	177	0.0137875	.	.
SP_Q8NHX9_TPC2_HUMAN	netOGlyc-4.0.0.13	CARBOHYD	199	199	0.00408352	.	.
SP_Q8NHX9_TPC2_HUMAN	netOGlyc-4.0.0.13	CARBOHYD	200	200	0.0118201	.	.
SP_Q8NHX9_TPC2_HUMAN	netOGlyc-4.0.0.13	CARBOHYD	205	205	0.00732292	.	.
SP_Q8NHX9_TPC2_HUMAN	netOGlyc-4.0.0.13	CARBOHYD	212	212	0.00512691	.	.
SP_Q8NHX9_TPC2_HUMAN	netOGlyc-4.0.0.13	CARBOHYD	218	218	0.0196649	.	.
SP_Q8NHX9_TPC2_HUMAN	netOGlyc-4.0.0.13	CARBOHYD	231	231	0.0119423	.	.
SP_Q8NHX9_TPC2_HUMAN	netOGlyc-4.0.0.13	CARBOHYD	253	253	0.0860857	.	.
SP_Q8NHX9_TPC2_HUMAN	netOGlyc-4.0.0.13	CARBOHYD	261	261	0.112513	.	.
SP_Q8NHX9_TPC2_HUMAN	netOGlyc-4.0.0.13	CARBOHYD	263	263	0.0249981	.	.
SP_Q8NHX9_TPC2_HUMAN	netOGlyc-4.0.0.13	CARBOHYD	264	264	0.0386165	.	.
SP_Q8NHX9_TPC2_HUMAN	netOGlyc-4.0.0.13	CARBOHYD	270	270	0.0703935	.	.
SP_Q8NHX9_TPC2_HUMAN	netOGlyc-4.0.0.13	CARBOHYD	271	271	0.166964	.	.
SP_Q8NHX9_TPC2_HUMAN	netOGlyc-4.0.0.13	CARBOHYD	283	283	0.0532544	.	.
SP_Q8NHX9_TPC2_HUMAN	netOGlyc-4.0.0.13	CARBOHYD	296	296	0.00356873	.	.
SP_Q8NHX9_TPC2_HUMAN	netOGlyc-4.0.0.13	CARBOHYD	300	300	0.00483582	.	.
SP_Q8NHX9_TPC2_HUMAN	netOGlyc-4.0.0.13	CARBOHYD	308	308	0.0110408	.	.
SP_Q8NHX9_TPC2_HUMAN	netOGlyc-4.0.0.13	CARBOHYD	313	313	0.00569696	.	.
SP_Q8NHX9_TPC2_HUMAN	netOGlyc-4.0.0.13	CARBOHYD	322	322	0.0431195	.	.
SP_Q8NHX9_TPC2_HUMAN	netOGlyc-4.0.0.13	CARBOHYD	325	325	0.0368493	.	.
SP_Q8NHX9_TPC2_HUMAN	netOGlyc-4.0.0.13	CARBOHYD	326	326	0.220972	.	.
SP_Q8NHX9_TPC2_HUMAN	netOGlyc-4.0.0.13	CARBOHYD	334	334	0.165893	.	.
SP_Q8NHX9_TPC2_HUMAN	netOGlyc-4.0.0.13	CARBOHYD	342	342	0.0225326	.	.
SP_Q8NHX9_TPC2_HUMAN	netOGlyc-4.0.0.13	CARBOHYD	343	343	0.0360602	.	.
SP_Q8NHX9_TPC2_HUMAN	netOGlyc-4.0.0.13	CARBOHYD	373	373	0.0487542	.	.
SP_Q8NHX9_TPC2_HUMAN	netOGlyc-4.0.0.13	CARBOHYD	374	374	0.125754	.	.
SP_Q8NHX9_TPC2_HUMAN	netOGlyc-4.0.0.13	CARBOHYD	385	385	0.155912	.	.
SP_Q8NHX9_TPC2_HUMAN	netOGlyc-4.0.0.13	CARBOHYD	388	388	0.0414789	.	.
SP_Q8NHX9_TPC2_HUMAN	netOGlyc-4.0.0.13	CARBOHYD	392	392	0.0400682	.	.
SP_Q8NHX9_TPC2_HUMAN	netOGlyc-4.0.0.13	CARBOHYD	406	406	0.093997	.	.
SP_Q8NHX9_TPC2_HUMAN	netOGlyc-4.0.0.13	CARBOHYD	419	419	0.051794	.	.
SP_Q8NHX9_TPC2_HUMAN	netOGlyc-4.0.0.13	CARBOHYD	424	424	0.0227146	.	.
SP_Q8NHX9_TPC2_HUMAN	netOGlyc-4.0.0.13	CARBOHYD	448	448	0.0124157	.	.
SP_Q8NHX9_TPC2_HUMAN	netOGlyc-4.0.0.13	CARBOHYD	498	498	0.00404043	.	.
SP_Q8NHX9_TPC2_HUMAN	netOGlyc-4.0.0.13	CARBOHYD	501	501	0.0124683	.	.
SP_Q8NHX9_TPC2_HUMAN	netOGlyc-4.0.0.13	CARBOHYD	509	509	0.00310986	.	.
SP_Q8NHX9_TPC2_HUMAN	netOGlyc-4.0.0.13	CARBOHYD	518	518	0.0929282	.	.
SP_Q8NHX9_TPC2_HUMAN	netOGlyc-4.0.0.13	CARBOHYD	519	519	0.247716	.	.
SP_Q8NHX9_TPC2_HUMAN	netOGlyc-4.0.0.13	CARBOHYD	539	539	0.0499785	.	.
SP_Q8NHX9_TPC2_HUMAN	netOGlyc-4.0.0.13	CARBOHYD	544	544	0.0236038	.	.
SP_Q8NHX9_TPC2_HUMAN	netOGlyc-4.0.0.13	CARBOHYD	561	561	0.0275196	.	.
SP_Q8NHX9_TPC2_HUMAN	netOGlyc-4.0.0.13	CARBOHYD	570	570	0.0991096	.	.
SP_Q8NHX9_TPC2_HUMAN	netOGlyc-4.0.0.13	CARBOHYD	571	571	0.0441227	.	.
SP_Q8NHX9_TPC2_HUMAN	netOGlyc-4.0.0.13	CARBOHYD	612	612	0.767143	.	.	#POSITIVE
SP_Q8NHX9_TPC2_HUMAN	netOGlyc-4.0.0.13	CARBOHYD	613	613	0.649199	.	.	#POSITIVE
SP_Q8NHX9_TPC2_HUMAN	netOGlyc-4.0.0.13	CARBOHYD	620	620	0.399615	.	.
SP_Q8NHX9_TPC2_HUMAN	netOGlyc-4.0.0.13	CARBOHYD	625	625	0.217039	.	.
SP_Q8NHX9_TPC2_HUMAN	netOGlyc-4.0.0.13	CARBOHYD	645	645	0.00631707	.	.
SP_Q8NHX9_TPC2_HUMAN	netOGlyc-4.0.0.13	CARBOHYD	666	666	0.00628789	.	.
SP_Q8NHX9_TPC2_HUMAN	netOGlyc-4.0.0.13	CARBOHYD	670	670	0.00824017	.	.
SP_Q8NHX9_TPC2_HUMAN	netOGlyc-4.0.0.13	CARBOHYD	681	681	0.0123548	.	.
SP_Q8NHX9_TPC2_HUMAN	netOGlyc-4.0.0.13	CARBOHYD	682	682	0.00346108	.	.
SP_Q8NHX9_TPC2_HUMAN	netOGlyc-4.0.0.13	CARBOHYD	705	705	0.525257	.	.	#POSITIVE
SP_Q8NHX9_TPC2_HUMAN	netOGlyc-4.0.0.13	CARBOHYD	713	713	0.830983	.	.	#POSITIVE
SP_Q8NHX9_TPC2_HUMAN	netOGlyc-4.0.0.13	CARBOHYD	717	717	0.535672	.	.	#POSITIVE
SP_Q8NHX9_TPC2_HUMAN	netOGlyc-4.0.0.13	CARBOHYD	721	721	0.20785	.	.
SP_Q8NHX9_TPC2_HUMAN	netOGlyc-4.0.0.13	CARBOHYD	739	739	0.112625	.	.
SP_Q8NHX9_TPC2_HUMAN	netOGlyc-4.0.0.13	CARBOHYD	743	743	0.457007	.	.
SP_Q96B49_TOM6_HUMAN	netOGlyc-4.0.0.13	CARBOHYD	3	3	0.758152	.	.	#POSITIVE
SP_Q96B49_TOM6_HUMAN	netOGlyc-4.0.0.13	CARBOHYD	4	4	0.906627	.	.	#POSITIVE
SP_Q96B49_TOM6_HUMAN	netOGlyc-4.0.0.13	CARBOHYD	5	5	0.739038	.	.	#POSITIVE
SP_Q96B49_TOM6_HUMAN	netOGlyc-4.0.0.13	CARBOHYD	9	9	0.921266	.	.	#POSITIVE
SP_Q96B49_TOM6_HUMAN	netOGlyc-4.0.0.13	CARBOHYD	13	13	0.489411	.	.
SP_Q96B49_TOM6_HUMAN	netOGlyc-4.0.0.13	CARBOHYD	17	17	0.20042	.	.
SP_Q96B49_TOM6_HUMAN	netOGlyc-4.0.0.13	CARBOHYD	36	36	0.0636233	.	.
SP_Q96B49_TOM6_HUMAN	netOGlyc-4.0.0.13	CARBOHYD	63	63	0.0446659	.	.
SP_Q14849_STAR3_HUMAN	netOGlyc-4.0.0.13	CARBOHYD	2	2	0.114894	.	.
SP_Q14849_STAR3_HUMAN	netOGlyc-4.0.0.13	CARBOHYD	9	9	0.0674319	.	.
SP_Q14849_STAR3_HUMAN	netOGlyc-4.0.0.13	CARBOHYD	15	15	0.249099	.	.
SP_Q14849_STAR3_HUMAN	netOGlyc-4.0.0.13	CARBOHYD	21	21	0.140797	.	.
SP_Q14849_STAR3_HUMAN	netOGlyc-4.0.0.13	CARBOHYD	24	24	0.024269	.	.
SP_Q14849_STAR3_HUMAN	netOGlyc-4.0.0.13	CARBOHYD	25	25	0.112831	.	.
SP_Q14849_STAR3_HUMAN	netOGlyc-4.0.0.13	CARBOHYD	27	27	0.0865612	.	.
SP_Q14849_STAR3_HUMAN	netOGlyc-4.0.0.13	CARBOHYD	29	29	0.135494	.	.
SP_Q14849_STAR3_HUMAN	netOGlyc-4.0.0.13	CARBOHYD	31	31	0.389639	.	.
SP_Q14849_STAR3_HUMAN	netOGlyc-4.0.0.13	CARBOHYD	33	33	0.163271	.	.
SP_Q14849_STAR3_HUMAN	netOGlyc-4.0.0.13	CARBOHYD	34	34	0.23084	.	.
SP_Q14849_STAR3_HUMAN	netOGlyc-4.0.0.13	CARBOHYD	47	47	0.043118	.	.
SP_Q14849_STAR3_HUMAN	netOGlyc-4.0.0.13	CARBOHYD	52	52	0.0114772	.	.
SP_Q14849_STAR3_HUMAN	netOGlyc-4.0.0.13	CARBOHYD	58	58	0.00604073	.	.
SP_Q14849_STAR3_HUMAN	netOGlyc-4.0.0.13	CARBOHYD	65	65	0.00972954	.	.
SP_Q14849_STAR3_HUMAN	netOGlyc-4.0.0.13	CARBOHYD	74	74	0.0263291	.	.
SP_Q14849_STAR3_HUMAN	netOGlyc-4.0.0.13	CARBOHYD	76	76	0.0469348	.	.
SP_Q14849_STAR3_HUMAN	netOGlyc-4.0.0.13	CARBOHYD	93	93	0.00892354	.	.
SP_Q14849_STAR3_HUMAN	netOGlyc-4.0.0.13	CARBOHYD	94	94	0.00467178	.	.
SP_Q14849_STAR3_HUMAN	netOGlyc-4.0.0.13	CARBOHYD	107	107	0.00649825	.	.
SP_Q14849_STAR3_HUMAN	netOGlyc-4.0.0.13	CARBOHYD	127	127	0.02356	.	.
SP_Q14849_STAR3_HUMAN	netOGlyc-4.0.0.13	CARBOHYD	128	128	0.0106036	.	.
SP_Q14849_STAR3_HUMAN	netOGlyc-4.0.0.13	CARBOHYD	131	131	0.00687826	.	.
SP_Q14849_STAR3_HUMAN	netOGlyc-4.0.0.13	CARBOHYD	132	132	0.0165116	.	.
SP_Q14849_STAR3_HUMAN	netOGlyc-4.0.0.13	CARBOHYD	142	142	0.00345895	.	.
SP_Q14849_STAR3_HUMAN	netOGlyc-4.0.0.13	CARBOHYD	146	146	0.01645	.	.
SP_Q14849_STAR3_HUMAN	netOGlyc-4.0.0.13	CARBOHYD	158	158	0.0159371	.	.
SP_Q14849_STAR3_HUMAN	netOGlyc-4.0.0.13	CARBOHYD	166	166	0.0130681	.	.
SP_Q14849_STAR3_HUMAN	netOGlyc-4.0.0.13	CARBOHYD	199	199	0.450689	.	.
SP_Q14849_STAR3_HUMAN	netOGlyc-4.0.0.13	CARBOHYD	203	203	0.398442	.	.
SP_Q14849_STAR3_HUMAN	netOGlyc-4.0.0.13	CARBOHYD	209	209	0.744728	.	.	#POSITIVE
SP_Q14849_STAR3_HUMAN	netOGlyc-4.0.0.13	CARBOHYD	213	213	0.679764	.	.	#POSITIVE
SP_Q14849_STAR3_HUMAN	netOGlyc-4.0.0.13	CARBOHYD	217	217	0.339202	.	.
SP_Q14849_STAR3_HUMAN	netOGlyc-4.0.0.13	CARBOHYD	221	221	0.30006	.	.
SP_Q14849_STAR3_HUMAN	netOGlyc-4.0.0.13	CARBOHYD	230	230	0.2994	.	.
SP_Q14849_STAR3_HUMAN	netOGlyc-4.0.0.13	CARBOHYD	232	232	0.380425	.	.
SP_Q14849_STAR3_HUMAN	netOGlyc-4.0.0.13	CARBOHYD	246	246	0.320067	.	.
SP_Q14849_STAR3_HUMAN	netOGlyc-4.0.0.13	CARBOHYD	270	270	0.0190213	.	.
SP_Q14849_STAR3_HUMAN	netOGlyc-4.0.0.13	CARBOHYD	273	273	0.0635653	.	.
SP_Q14849_STAR3_HUMAN	netOGlyc-4.0.0.13	CARBOHYD	282	282	0.0165337	.	.
SP_Q14849_STAR3_HUMAN	netOGlyc-4.0.0.13	CARBOHYD	287	287	0.00861417	.	.
SP_Q14849_STAR3_HUMAN	netOGlyc-4.0.0.13	CARBOHYD	313	313	0.0274269	.	.
SP_Q14849_STAR3_HUMAN	netOGlyc-4.0.0.13	CARBOHYD	315	315	0.0787764	.	.
SP_Q14849_STAR3_HUMAN	netOGlyc-4.0.0.13	CARBOHYD	327	327	0.0312345	.	.
SP_Q14849_STAR3_HUMAN	netOGlyc-4.0.0.13	CARBOHYD	330	330	0.0149328	.	.
SP_Q14849_STAR3_HUMAN	netOGlyc-4.0.0.13	CARBOHYD	334	334	0.0182021	.	.
SP_Q14849_STAR3_HUMAN	netOGlyc-4.0.0.13	CARBOHYD	343	343	0.0504878	.	.
SP_Q14849_STAR3_HUMAN	netOGlyc-4.0.0.13	CARBOHYD	362	362	0.225567	.	.
SP_Q14849_STAR3_HUMAN	netOGlyc-4.0.0.13	CARBOHYD	363	363	0.107653	.	.
SP_Q14849_STAR3_HUMAN	netOGlyc-4.0.0.13	CARBOHYD	367	367	0.172188	.	.
SP_Q14849_STAR3_HUMAN	netOGlyc-4.0.0.13	CARBOHYD	368	368	0.372067	.	.
SP_Q14849_STAR3_HUMAN	netOGlyc-4.0.0.13	CARBOHYD	370	370	0.344987	.	.
SP_Q14849_STAR3_HUMAN	netOGlyc-4.0.0.13	CARBOHYD	375	375	0.0617386	.	.
SP_Q14849_STAR3_HUMAN	netOGlyc-4.0.0.13	CARBOHYD	393	393	0.0150244	.	.
SP_Q14849_STAR3_HUMAN	netOGlyc-4.0.0.13	CARBOHYD	395	395	0.00403589	.	.
SP_Q14849_STAR3_HUMAN	netOGlyc-4.0.0.13	CARBOHYD	401	401	0.0194682	.	.
SP_Q14849_STAR3_HUMAN	netOGlyc-4.0.0.13	CARBOHYD	408	408	0.0147359	.	.
SP_Q14849_STAR3_HUMAN	netOGlyc-4.0.0.13	CARBOHYD	422	422	0.125506	.	.
SP_Q14849_STAR3_HUMAN	netOGlyc-4.0.0.13	CARBOHYD	426	426	0.186798	.	.
SP_Q14849_STAR3_HUMAN	netOGlyc-4.0.0.13	CARBOHYD	439	439	0.156522	.	.
SP_Q9UL33_TPC2L_HUMAN	netOGlyc-4.0.0.13	CARBOHYD	19	19	0.065564	.	.
SP_Q9UL33_TPC2L_HUMAN	netOGlyc-4.0.0.13	CARBOHYD	20	20	0.0510405	.	.
SP_Q9UL33_TPC2L_HUMAN	netOGlyc-4.0.0.13	CARBOHYD	22	22	0.039341	.	.
SP_Q9UL33_TPC2L_HUMAN	netOGlyc-4.0.0.13	CARBOHYD	34	34	0.0466121	.	.
SP_Q9UL33_TPC2L_HUMAN	netOGlyc-4.0.0.13	CARBOHYD	35	35	0.0803107	.	.
SP_Q9UL33_TPC2L_HUMAN	netOGlyc-4.0.0.13	CARBOHYD	44	44	0.404483	.	.
SP_Q9UL33_TPC2L_HUMAN	netOGlyc-4.0.0.13	CARBOHYD	64	64	0.0910456	.	.
SP_Q9UL33_TPC2L_HUMAN	netOGlyc-4.0.0.13	CARBOHYD	74	74	0.0234064	.	.
SP_Q9UL33_TPC2L_HUMAN	netOGlyc-4.0.0.13	CARBOHYD	76	76	0.00361722	.	.
SP_Q9UL33_TPC2L_HUMAN	netOGlyc-4.0.0.13	CARBOHYD	86	86	0.0530539	.	.
SP_Q9UL33_TPC2L_HUMAN	netOGlyc-4.0.0.13	CARBOHYD	87	87	0.050321	.	.
SP_Q9UL33_TPC2L_HUMAN	netOGlyc-4.0.0.13	CARBOHYD	89	89	0.0255202	.	.
SP_Q9UL33_TPC2L_HUMAN	netOGlyc-4.0.0.13	CARBOHYD	98	98	0.113031	.	.
SP_Q9UL33_TPC2L_HUMAN	netOGlyc-4.0.0.13	CARBOHYD	106	106	0.0498497	.	.
SP_Q9UL33_TPC2L_HUMAN	netOGlyc-4.0.0.13	CARBOHYD	108	108	0.0432131	.	.
SP_Q9UL33_TPC2L_HUMAN	netOGlyc-4.0.0.13	CARBOHYD	124	124	0.239761	.	.
SP_Q9UL33_TPC2L_HUMAN	netOGlyc-4.0.0.13	CARBOHYD	125	125	0.143204	.	.
SP_Q9UL33_TPC2L_HUMAN	netOGlyc-4.0.0.13	CARBOHYD	133	133	0.046991	.	.
SP_Q9UL33_TPC2L_HUMAN	netOGlyc-4.0.0.13	CARBOHYD	134	134	0.0309682	.	.
SP_Q9Y6Q2_STON1_HUMAN	netOGlyc-4.0.0.13	CARBOHYD	3	3	0.851821	.	.	#POSITIVE
SP_Q9Y6Q2_STON1_HUMAN	netOGlyc-4.0.0.13	CARBOHYD	4	4	0.764797	.	.	#POSITIVE
SP_Q9Y6Q2_STON1_HUMAN	netOGlyc-4.0.0.13	CARBOHYD	11	11	0.605834	.	.	#POSITIVE
SP_Q9Y6Q2_STON1_HUMAN	netOGlyc-4.0.0.13	CARBOHYD	20	20	0.60381	.	.	#POSITIVE
SP_Q9Y6Q2_STON1_HUMAN	netOGlyc-4.0.0.13	CARBOHYD	21	21	0.861722	.	.	#POSITIVE
SP_Q9Y6Q2_STON1_HUMAN	netOGlyc-4.0.0.13	CARBOHYD	24	24	0.902293	.	.	#POSITIVE
SP_Q9Y6Q2_STON1_HUMAN	netOGlyc-4.0.0.13	CARBOHYD	52	52	0.959506	.	.	#POSITIVE
SP_Q9Y6Q2_STON1_HUMAN	netOGlyc-4.0.0.13	CARBOHYD	54	54	0.886606	.	.	#POSITIVE
SP_Q9Y6Q2_STON1_HUMAN	netOGlyc-4.0.0.13	CARBOHYD	55	55	0.808263	.	.	#POSITIVE
SP_Q9Y6Q2_STON1_HUMAN	netOGlyc-4.0.0.13	CARBOHYD	56	56	0.934216	.	.	#POSITIVE
SP_Q9Y6Q2_STON1_HUMAN	netOGlyc-4.0.0.13	CARBOHYD	57	57	0.812354	.	.	#POSITIVE
SP_Q9Y6Q2_STON1_HUMAN	netOGlyc-4.0.0.13	CARBOHYD	58	58	0.931326	.	.	#POSITIVE
SP_Q9Y6Q2_STON1_HUMAN	netOGlyc-4.0.0.13	CARBOHYD	59	59	0.772213	.	.	#POSITIVE
SP_Q9Y6Q2_STON1_HUMAN	netOGlyc-4.0.0.13	CARBOHYD	60	60	0.704621	.	.	#POSITIVE
SP_Q9Y6Q2_STON1_HUMAN	netOGlyc-4.0.0.13	CARBOHYD	63	63	0.579202	.	.	#POSITIVE
SP_Q9Y6Q2_STON1_HUMAN	netOGlyc-4.0.0.13	CARBOHYD	64	64	0.884119	.	.	#POSITIVE
SP_Q9Y6Q2_STON1_HUMAN	netOGlyc-4.0.0.13	CARBOHYD	72	72	0.776973	.	.	#POSITIVE
SP_Q9Y6Q2_STON1_HUMAN	netOGlyc-4.0.0.13	CARBOHYD	77	77	0.752208	.	.	#POSITIVE
SP_Q9Y6Q2_STON1_HUMAN	netOGlyc-4.0.0.13	CARBOHYD	79	79	0.612225	.	.	#POSITIVE
SP_Q9Y6Q2_STON1_HUMAN	netOGlyc-4.0.0.13	CARBOHYD	82	82	0.780597	.	.	#POSITIVE
SP_Q9Y6Q2_STON1_HUMAN	netOGlyc-4.0.0.13	CARBOHYD	83	83	0.806583	.	.	#POSITIVE
SP_Q9Y6Q2_STON1_HUMAN	netOGlyc-4.0.0.13	CARBOHYD	85	85	0.735909	.	.	#POSITIVE
SP_Q9Y6Q2_STON1_HUMAN	netOGlyc-4.0.0.13	CARBOHYD	99	99	0.535557	.	.	#POSITIVE
SP_Q9Y6Q2_STON1_HUMAN	netOGlyc-4.0.0.13	CARBOHYD	108	108	0.6253	.	.	#POSITIVE
SP_Q9Y6Q2_STON1_HUMAN	netOGlyc-4.0.0.13	CARBOHYD	109	109	0.831136	.	.	#POSITIVE
SP_Q9Y6Q2_STON1_HUMAN	netOGlyc-4.0.0.13	CARBOHYD	110	110	0.860629	.	.	#POSITIVE
SP_Q9Y6Q2_STON1_HUMAN	netOGlyc-4.0.0.13	CARBOHYD	112	112	0.400168	.	.
SP_Q9Y6Q2_STON1_HUMAN	netOGlyc-4.0.0.13	CARBOHYD	117	117	0.664787	.	.	#POSITIVE
SP_Q9Y6Q2_STON1_HUMAN	netOGlyc-4.0.0.13	CARBOHYD	121	121	0.725133	.	.	#POSITIVE
SP_Q9Y6Q2_STON1_HUMAN	netOGlyc-4.0.0.13	CARBOHYD	122	122	0.89928	.	.	#POSITIVE
SP_Q9Y6Q2_STON1_HUMAN	netOGlyc-4.0.0.13	CARBOHYD	126	126	0.749268	.	.	#POSITIVE
SP_Q9Y6Q2_STON1_HUMAN	netOGlyc-4.0.0.13	CARBOHYD	129	129	0.838715	.	.	#POSITIVE
SP_Q9Y6Q2_STON1_HUMAN	netOGlyc-4.0.0.13	CARBOHYD	132	132	0.754064	.	.	#POSITIVE
SP_Q9Y6Q2_STON1_HUMAN	netOGlyc-4.0.0.13	CARBOHYD	138	138	0.943033	.	.	#POSITIVE
SP_Q9Y6Q2_STON1_HUMAN	netOGlyc-4.0.0.13	CARBOHYD	141	141	0.747184	.	.	#POSITIVE
SP_Q9Y6Q2_STON1_HUMAN	netOGlyc-4.0.0.13	CARBOHYD	143	143	0.929835	.	.	#POSITIVE
SP_Q9Y6Q2_STON1_HUMAN	netOGlyc-4.0.0.13	CARBOHYD	146	146	0.909187	.	.	#POSITIVE
SP_Q9Y6Q2_STON1_HUMAN	netOGlyc-4.0.0.13	CARBOHYD	162	162	0.667813	.	.	#POSITIVE
SP_Q9Y6Q2_STON1_HUMAN	netOGlyc-4.0.0.13	CARBOHYD	167	167	0.382851	.	.
SP_Q9Y6Q2_STON1_HUMAN	netOGlyc-4.0.0.13	CARBOHYD	183	183	0.292043	.	.
SP_Q9Y6Q2_STON1_HUMAN	netOGlyc-4.0.0.13	CARBOHYD	184	184	0.338503	.	.
SP_Q9Y6Q2_STON1_HUMAN	netOGlyc-4.0.0.13	CARBOHYD	192	192	0.43396	.	.
SP_Q9Y6Q2_STON1_HUMAN	netOGlyc-4.0.0.13	CARBOHYD	194	194	0.5	.	.	#POSITIVE
SP_Q9Y6Q2_STON1_HUMAN	netOGlyc-4.0.0.13	CARBOHYD	197	197	0.924699	.	.	#POSITIVE
SP_Q9Y6Q2_STON1_HUMAN	netOGlyc-4.0.0.13	CARBOHYD	203	203	0.773095	.	.	#POSITIVE
SP_Q9Y6Q2_STON1_HUMAN	netOGlyc-4.0.0.13	CARBOHYD	208	208	0.775284	.	.	#POSITIVE
SP_Q9Y6Q2_STON1_HUMAN	netOGlyc-4.0.0.13	CARBOHYD	209	209	0.956498	.	.	#POSITIVE
SP_Q9Y6Q2_STON1_HUMAN	netOGlyc-4.0.0.13	CARBOHYD	220	220	0.324594	.	.
SP_Q9Y6Q2_STON1_HUMAN	netOGlyc-4.0.0.13	CARBOHYD	225	225	0.549699	.	.	#POSITIVE
SP_Q9Y6Q2_STON1_HUMAN	netOGlyc-4.0.0.13	CARBOHYD	238	238	0.380719	.	.
SP_Q9Y6Q2_STON1_HUMAN	netOGlyc-4.0.0.13	CARBOHYD	244	244	0.554256	.	.	#POSITIVE
SP_Q9Y6Q2_STON1_HUMAN	netOGlyc-4.0.0.13	CARBOHYD	247	247	0.776074	.	.	#POSITIVE
SP_Q9Y6Q2_STON1_HUMAN	netOGlyc-4.0.0.13	CARBOHYD	249	249	0.388326	.	.
SP_Q9Y6Q2_STON1_HUMAN	netOGlyc-4.0.0.13	CARBOHYD	260	260	0.464573	.	.
SP_Q9Y6Q2_STON1_HUMAN	netOGlyc-4.0.0.13	CARBOHYD	261	261	0.734722	.	.	#POSITIVE
SP_Q9Y6Q2_STON1_HUMAN	netOGlyc-4.0.0.13	CARBOHYD	266	266	0.482939	.	.
SP_Q9Y6Q2_STON1_HUMAN	netOGlyc-4.0.0.13	CARBOHYD	270	270	0.684297	.	.	#POSITIVE
SP_Q9Y6Q2_STON1_HUMAN	netOGlyc-4.0.0.13	CARBOHYD	274	274	0.688967	.	.	#POSITIVE
SP_Q9Y6Q2_STON1_HUMAN	netOGlyc-4.0.0.13	CARBOHYD	277	277	0.201632	.	.
SP_Q9Y6Q2_STON1_HUMAN	netOGlyc-4.0.0.13	CARBOHYD	290	290	0.164542	.	.
SP_Q9Y6Q2_STON1_HUMAN	netOGlyc-4.0.0.13	CARBOHYD	291	291	0.16205	.	.
SP_Q9Y6Q2_STON1_HUMAN	netOGlyc-4.0.0.13	CARBOHYD	331	331	0.117219	.	.
SP_Q9Y6Q2_STON1_HUMAN	netOGlyc-4.0.0.13	CARBOHYD	339	339	0.16412	.	.
SP_Q9Y6Q2_STON1_HUMAN	netOGlyc-4.0.0.13	CARBOHYD	346	346	0.0591289	.	.
SP_Q9Y6Q2_STON1_HUMAN	netOGlyc-4.0.0.13	CARBOHYD	353	353	0.242972	.	.
SP_Q9Y6Q2_STON1_HUMAN	netOGlyc-4.0.0.13	CARBOHYD	355	355	0.326807	.	.
SP_Q9Y6Q2_STON1_HUMAN	netOGlyc-4.0.0.13	CARBOHYD	362	362	0.0794004	.	.
SP_Q9Y6Q2_STON1_HUMAN	netOGlyc-4.0.0.13	CARBOHYD	364	364	0.174537	.	.
SP_Q9Y6Q2_STON1_HUMAN	netOGlyc-4.0.0.13	CARBOHYD	380	380	0.110508	.	.
SP_Q9Y6Q2_STON1_HUMAN	netOGlyc-4.0.0.13	CARBOHYD	381	381	0.0548562	.	.
SP_Q9Y6Q2_STON1_HUMAN	netOGlyc-4.0.0.13	CARBOHYD	382	382	0.14103	.	.
SP_Q9Y6Q2_STON1_HUMAN	netOGlyc-4.0.0.13	CARBOHYD	391	391	0.0910864	.	.
SP_Q9Y6Q2_STON1_HUMAN	netOGlyc-4.0.0.13	CARBOHYD	392	392	0.0727592	.	.
SP_Q9Y6Q2_STON1_HUMAN	netOGlyc-4.0.0.13	CARBOHYD	404	404	0.272902	.	.
SP_Q9Y6Q2_STON1_HUMAN	netOGlyc-4.0.0.13	CARBOHYD	416	416	0.0180975	.	.
SP_Q9Y6Q2_STON1_HUMAN	netOGlyc-4.0.0.13	CARBOHYD	428	428	0.00288205	.	.
SP_Q9Y6Q2_STON1_HUMAN	netOGlyc-4.0.0.13	CARBOHYD	436	436	0.00762675	.	.
SP_Q9Y6Q2_STON1_HUMAN	netOGlyc-4.0.0.13	CARBOHYD	440	440	1.70E-06	.	.
SP_Q9Y6Q2_STON1_HUMAN	netOGlyc-4.0.0.13	CARBOHYD	457	457	0.0753985	.	.
SP_Q9Y6Q2_STON1_HUMAN	netOGlyc-4.0.0.13	CARBOHYD	469	469	0.153095	.	.
SP_Q9Y6Q2_STON1_HUMAN	netOGlyc-4.0.0.13	CARBOHYD	475	475	0.22544	.	.
SP_Q9Y6Q2_STON1_HUMAN	netOGlyc-4.0.0.13	CARBOHYD	499	499	0.0679882	.	.
SP_Q9Y6Q2_STON1_HUMAN	netOGlyc-4.0.0.13	CARBOHYD	519	519	0.0103295	.	.
SP_Q9Y6Q2_STON1_HUMAN	netOGlyc-4.0.0.13	CARBOHYD	529	529	0.0153187	.	.
SP_Q9Y6Q2_STON1_HUMAN	netOGlyc-4.0.0.13	CARBOHYD	532	532	0.00662625	.	.
SP_Q9Y6Q2_STON1_HUMAN	netOGlyc-4.0.0.13	CARBOHYD	551	551	0.0376097	.	.
SP_Q9Y6Q2_STON1_HUMAN	netOGlyc-4.0.0.13	CARBOHYD	556	556	0.0571171	.	.
SP_Q9Y6Q2_STON1_HUMAN	netOGlyc-4.0.0.13	CARBOHYD	557	557	0.105044	.	.
SP_Q9Y6Q2_STON1_HUMAN	netOGlyc-4.0.0.13	CARBOHYD	561	561	0.0480674	.	.
SP_Q9Y6Q2_STON1_HUMAN	netOGlyc-4.0.0.13	CARBOHYD	564	564	0.0499043	.	.
SP_Q9Y6Q2_STON1_HUMAN	netOGlyc-4.0.0.13	CARBOHYD	576	576	0.208936	.	.
SP_Q9Y6Q2_STON1_HUMAN	netOGlyc-4.0.0.13	CARBOHYD	584	584	0.133926	.	.
SP_Q9Y6Q2_STON1_HUMAN	netOGlyc-4.0.0.13	CARBOHYD	592	592	0.725188	.	.	#POSITIVE
SP_Q9Y6Q2_STON1_HUMAN	netOGlyc-4.0.0.13	CARBOHYD	605	605	0.188246	.	.
SP_Q9Y6Q2_STON1_HUMAN	netOGlyc-4.0.0.13	CARBOHYD	611	611	0.267524	.	.
SP_Q9Y6Q2_STON1_HUMAN	netOGlyc-4.0.0.13	CARBOHYD	618	618	0.0532726	.	.
SP_Q9Y6Q2_STON1_HUMAN	netOGlyc-4.0.0.13	CARBOHYD	621	621	0.066281	.	.
SP_Q9Y6Q2_STON1_HUMAN	netOGlyc-4.0.0.13	CARBOHYD	626	626	0.0839232	.	.
SP_Q9Y6Q2_STON1_HUMAN	netOGlyc-4.0.0.13	CARBOHYD	643	643	0.17016	.	.
SP_Q9Y6Q2_STON1_HUMAN	netOGlyc-4.0.0.13	CARBOHYD	644	644	0.308836	.	.
SP_Q9Y6Q2_STON1_HUMAN	netOGlyc-4.0.0.13	CARBOHYD	652	652	0.194392	.	.
SP_Q9Y6Q2_STON1_HUMAN	netOGlyc-4.0.0.13	CARBOHYD	659	659	0.0618025	.	.
SP_Q9Y6Q2_STON1_HUMAN	netOGlyc-4.0.0.13	CARBOHYD	665	665	0.24304	.	.
SP_Q9Y6Q2_STON1_HUMAN	netOGlyc-4.0.0.13	CARBOHYD	672	672	0.072478	.	.
SP_Q9Y6Q2_STON1_HUMAN	netOGlyc-4.0.0.13	CARBOHYD	676	676	0.05026	.	.
SP_Q9Y6Q2_STON1_HUMAN	netOGlyc-4.0.0.13	CARBOHYD	680	680	0.0151923	.	.
SP_Q9Y6Q2_STON1_HUMAN	netOGlyc-4.0.0.13	CARBOHYD	683	683	0.0308994	.	.
SP_Q9Y6Q2_STON1_HUMAN	netOGlyc-4.0.0.13	CARBOHYD	685	685	0.0112157	.	.
SP_Q9Y6Q2_STON1_HUMAN	netOGlyc-4.0.0.13	CARBOHYD	689	689	0.0716784	.	.
SP_Q9Y6Q2_STON1_HUMAN	netOGlyc-4.0.0.13	CARBOHYD	694	694	0.017793	.	.
SP_Q9Y6Q2_STON1_HUMAN	netOGlyc-4.0.0.13	CARBOHYD	734	734	0.0142414	.	.
SP_Q9NS68_TNR19_HUMAN	netOGlyc-4.0.0.13	CARBOHYD	12	12	0.0126881	.	.
SP_Q9NS68_TNR19_HUMAN	netOGlyc-4.0.0.13	CARBOHYD	15	15	0.0425007	.	.
SP_Q9NS68_TNR19_HUMAN	netOGlyc-4.0.0.13	CARBOHYD	24	24	0.0940014	.	.
SP_Q9NS68_TNR19_HUMAN	netOGlyc-4.0.0.13	CARBOHYD	28	28	0.213718	.	.
SP_Q9NS68_TNR19_HUMAN	netOGlyc-4.0.0.13	CARBOHYD	31	31	0.101994	.	.
SP_Q9NS68_TNR19_HUMAN	netOGlyc-4.0.0.13	CARBOHYD	43	43	0.394022	.	.
SP_Q9NS68_TNR19_HUMAN	netOGlyc-4.0.0.13	CARBOHYD	59	59	0.128097	.	.
SP_Q9NS68_TNR19_HUMAN	netOGlyc-4.0.0.13	CARBOHYD	74	74	0.208435	.	.
SP_Q9NS68_TNR19_HUMAN	netOGlyc-4.0.0.13	CARBOHYD	107	107	0.172255	.	.
SP_Q9NS68_TNR19_HUMAN	netOGlyc-4.0.0.13	CARBOHYD	109	109	0.150343	.	.
SP_Q9NS68_TNR19_HUMAN	netOGlyc-4.0.0.13	CARBOHYD	110	110	0.334707	.	.
SP_Q9NS68_TNR19_HUMAN	netOGlyc-4.0.0.13	CARBOHYD	125	125	0.543116	.	.	#POSITIVE
SP_Q9NS68_TNR19_HUMAN	netOGlyc-4.0.0.13	CARBOHYD	151	151	0.623373	.	.	#POSITIVE
SP_Q9NS68_TNR19_HUMAN	netOGlyc-4.0.0.13	CARBOHYD	160	160	0.758184	.	.	#POSITIVE
SP_Q9NS68_TNR19_HUMAN	netOGlyc-4.0.0.13	CARBOHYD	161	161	0.797461	.	.	#POSITIVE
SP_Q9NS68_TNR19_HUMAN	netOGlyc-4.0.0.13	CARBOHYD	163	163	0.407394	.	.
SP_Q9NS68_TNR19_HUMAN	netOGlyc-4.0.0.13	CARBOHYD	164	164	0.740906	.	.	#POSITIVE
SP_Q9NS68_TNR19_HUMAN	netOGlyc-4.0.0.13	CARBOHYD	168	168	0.123399	.	.
SP_Q9NS68_TNR19_HUMAN	netOGlyc-4.0.0.13	CARBOHYD	176	176	0.0255222	.	.
SP_Q9NS68_TNR19_HUMAN	netOGlyc-4.0.0.13	CARBOHYD	180	180	0.00512795	.	.
SP_Q9NS68_TNR19_HUMAN	netOGlyc-4.0.0.13	CARBOHYD	203	203	0.0588847	.	.
SP_Q9NS68_TNR19_HUMAN	netOGlyc-4.0.0.13	CARBOHYD	205	205	0.0640096	.	.
SP_Q9NS68_TNR19_HUMAN	netOGlyc-4.0.0.13	CARBOHYD	208	208	0.0497452	.	.
SP_Q9NS68_TNR19_HUMAN	netOGlyc-4.0.0.13	CARBOHYD	216	216	0.0223302	.	.
SP_Q9NS68_TNR19_HUMAN	netOGlyc-4.0.0.13	CARBOHYD	219	219	0.0448466	.	.
SP_Q9NS68_TNR19_HUMAN	netOGlyc-4.0.0.13	CARBOHYD	241	241	0.0427742	.	.
SP_Q9NS68_TNR19_HUMAN	netOGlyc-4.0.0.13	CARBOHYD	244	244	0.232029	.	.
SP_Q9NS68_TNR19_HUMAN	netOGlyc-4.0.0.13	CARBOHYD	253	253	0.0416572	.	.
SP_Q9NS68_TNR19_HUMAN	netOGlyc-4.0.0.13	CARBOHYD	261	261	0.213108	.	.
SP_Q9NS68_TNR19_HUMAN	netOGlyc-4.0.0.13	CARBOHYD	266	266	0.0543701	.	.
SP_Q9NS68_TNR19_HUMAN	netOGlyc-4.0.0.13	CARBOHYD	273	273	0.171896	.	.
SP_Q9NS68_TNR19_HUMAN	netOGlyc-4.0.0.13	CARBOHYD	276	276	0.366712	.	.
SP_Q9NS68_TNR19_HUMAN	netOGlyc-4.0.0.13	CARBOHYD	291	291	0.110933	.	.
SP_Q9NS68_TNR19_HUMAN	netOGlyc-4.0.0.13	CARBOHYD	295	295	0.0603774	.	.
SP_Q9NS68_TNR19_HUMAN	netOGlyc-4.0.0.13	CARBOHYD	297	297	0.0182877	.	.
SP_Q9NS68_TNR19_HUMAN	netOGlyc-4.0.0.13	CARBOHYD	299	299	0.0318931	.	.
SP_Q9NS68_TNR19_HUMAN	netOGlyc-4.0.0.13	CARBOHYD	305	305	0.0503088	.	.
SP_Q9NS68_TNR19_HUMAN	netOGlyc-4.0.0.13	CARBOHYD	321	321	0.0063568	.	.
SP_Q9NS68_TNR19_HUMAN	netOGlyc-4.0.0.13	CARBOHYD	325	325	0.00710799	.	.
SP_Q9NS68_TNR19_HUMAN	netOGlyc-4.0.0.13	CARBOHYD	330	330	0.0166568	.	.
SP_Q9NS68_TNR19_HUMAN	netOGlyc-4.0.0.13	CARBOHYD	336	336	0.114709	.	.
SP_Q9NS68_TNR19_HUMAN	netOGlyc-4.0.0.13	CARBOHYD	343	343	0.0307091	.	.
SP_Q9NS68_TNR19_HUMAN	netOGlyc-4.0.0.13	CARBOHYD	344	344	0.0834155	.	.
SP_Q9NS68_TNR19_HUMAN	netOGlyc-4.0.0.13	CARBOHYD	345	345	0.0330033	.	.
SP_Q9NS68_TNR19_HUMAN	netOGlyc-4.0.0.13	CARBOHYD	346	346	0.0478137	.	.
SP_Q9NS68_TNR19_HUMAN	netOGlyc-4.0.0.13	CARBOHYD	349	349	0.0564646	.	.
SP_Q9NS68_TNR19_HUMAN	netOGlyc-4.0.0.13	CARBOHYD	351	351	0.0221838	.	.
SP_Q9NS68_TNR19_HUMAN	netOGlyc-4.0.0.13	CARBOHYD	352	352	0.0498174	.	.
SP_Q9NS68_TNR19_HUMAN	netOGlyc-4.0.0.13	CARBOHYD	364	364	0.184341	.	.
SP_Q9NS68_TNR19_HUMAN	netOGlyc-4.0.0.13	CARBOHYD	366	366	0.163322	.	.
SP_Q9NS68_TNR19_HUMAN	netOGlyc-4.0.0.13	CARBOHYD	370	370	0.191123	.	.
SP_Q9NS68_TNR19_HUMAN	netOGlyc-4.0.0.13	CARBOHYD	373	373	0.093745	.	.
SP_Q9NS68_TNR19_HUMAN	netOGlyc-4.0.0.13	CARBOHYD	376	376	0.0376816	.	.
SP_Q9NS68_TNR19_HUMAN	netOGlyc-4.0.0.13	CARBOHYD	381	381	0.0757713	.	.
SP_Q9NS68_TNR19_HUMAN	netOGlyc-4.0.0.13	CARBOHYD	385	385	0.165405	.	.
SP_Q9NS68_TNR19_HUMAN	netOGlyc-4.0.0.13	CARBOHYD	387	387	0.155535	.	.
SP_Q9NS68_TNR19_HUMAN	netOGlyc-4.0.0.13	CARBOHYD	388	388	0.069723	.	.
SP_Q9NS68_TNR19_HUMAN	netOGlyc-4.0.0.13	CARBOHYD	393	393	0.0430407	.	.
SP_Q9NS68_TNR19_HUMAN	netOGlyc-4.0.0.13	CARBOHYD	396	396	0.0494984	.	.
SP_Q9NS68_TNR19_HUMAN	netOGlyc-4.0.0.13	CARBOHYD	402	402	0.156174	.	.
SP_Q9NS68_TNR19_HUMAN	netOGlyc-4.0.0.13	CARBOHYD	410	410	0.054746	.	.
SP_Q9NS68_TNR19_HUMAN	netOGlyc-4.0.0.13	CARBOHYD	412	412	0.0436202	.	.
SP_Q9NS68_TNR19_HUMAN	netOGlyc-4.0.0.13	CARBOHYD	413	413	0.0937053	.	.
SP_Q9NS68_TNR19_HUMAN	netOGlyc-4.0.0.13	CARBOHYD	422	422	0.00861726	.	.
SP_Q9UH99_SUN2_HUMAN	netOGlyc-4.0.0.13	CARBOHYD	2	2	0.0957155	.	.
SP_Q9UH99_SUN2_HUMAN	netOGlyc-4.0.0.13	CARBOHYD	5	5	0.180352	.	.
SP_Q9UH99_SUN2_HUMAN	netOGlyc-4.0.0.13	CARBOHYD	9	9	0.141761	.	.
SP_Q9UH99_SUN2_HUMAN	netOGlyc-4.0.0.13	CARBOHYD	12	12	0.173653	.	.
SP_Q9UH99_SUN2_HUMAN	netOGlyc-4.0.0.13	CARBOHYD	19	19	0.045513	.	.
SP_Q9UH99_SUN2_HUMAN	netOGlyc-4.0.0.13	CARBOHYD	20	20	0.039519	.	.
SP_Q9UH99_SUN2_HUMAN	netOGlyc-4.0.0.13	CARBOHYD	21	21	0.02868	.	.
SP_Q9UH99_SUN2_HUMAN	netOGlyc-4.0.0.13	CARBOHYD	22	22	0.149725	.	.
SP_Q9UH99_SUN2_HUMAN	netOGlyc-4.0.0.13	CARBOHYD	25	25	0.19976	.	.
SP_Q9UH99_SUN2_HUMAN	netOGlyc-4.0.0.13	CARBOHYD	26	26	0.211925	.	.
SP_Q9UH99_SUN2_HUMAN	netOGlyc-4.0.0.13	CARBOHYD	30	30	0.206927	.	.
SP_Q9UH99_SUN2_HUMAN	netOGlyc-4.0.0.13	CARBOHYD	32	32	0.146887	.	.
SP_Q9UH99_SUN2_HUMAN	netOGlyc-4.0.0.13	CARBOHYD	33	33	0.0510851	.	.
SP_Q9UH99_SUN2_HUMAN	netOGlyc-4.0.0.13	CARBOHYD	38	38	0.114579	.	.
SP_Q9UH99_SUN2_HUMAN	netOGlyc-4.0.0.13	CARBOHYD	42	42	0.152493	.	.
SP_Q9UH99_SUN2_HUMAN	netOGlyc-4.0.0.13	CARBOHYD	47	47	0.414155	.	.
SP_Q9UH99_SUN2_HUMAN	netOGlyc-4.0.0.13	CARBOHYD	48	48	0.296069	.	.
SP_Q9UH99_SUN2_HUMAN	netOGlyc-4.0.0.13	CARBOHYD	54	54	0.296465	.	.
SP_Q9UH99_SUN2_HUMAN	netOGlyc-4.0.0.13	CARBOHYD	62	62	0.220784	.	.
SP_Q9UH99_SUN2_HUMAN	netOGlyc-4.0.0.13	CARBOHYD	63	63	0.188239	.	.
SP_Q9UH99_SUN2_HUMAN	netOGlyc-4.0.0.13	CARBOHYD	67	67	0.0700659	.	.
SP_Q9UH99_SUN2_HUMAN	netOGlyc-4.0.0.13	CARBOHYD	68	68	0.089168	.	.
SP_Q9UH99_SUN2_HUMAN	netOGlyc-4.0.0.13	CARBOHYD	71	71	0.0546125	.	.
SP_Q9UH99_SUN2_HUMAN	netOGlyc-4.0.0.13	CARBOHYD	73	73	0.0219857	.	.
SP_Q9UH99_SUN2_HUMAN	netOGlyc-4.0.0.13	CARBOHYD	78	78	0.0644457	.	.
SP_Q9UH99_SUN2_HUMAN	netOGlyc-4.0.0.13	CARBOHYD	84	84	0.0534143	.	.
SP_Q9UH99_SUN2_HUMAN	netOGlyc-4.0.0.13	CARBOHYD	85	85	0.0180122	.	.
SP_Q9UH99_SUN2_HUMAN	netOGlyc-4.0.0.13	CARBOHYD	107	107	0.343874	.	.
SP_Q9UH99_SUN2_HUMAN	netOGlyc-4.0.0.13	CARBOHYD	110	110	0.5	.	.	#POSITIVE
SP_Q9UH99_SUN2_HUMAN	netOGlyc-4.0.0.13	CARBOHYD	112	112	0.276993	.	.
SP_Q9UH99_SUN2_HUMAN	netOGlyc-4.0.0.13	CARBOHYD	113	113	0.286148	.	.
SP_Q9UH99_SUN2_HUMAN	netOGlyc-4.0.0.13	CARBOHYD	116	116	0.215226	.	.
SP_Q9UH99_SUN2_HUMAN	netOGlyc-4.0.0.13	CARBOHYD	124	124	0.0482774	.	.
SP_Q9UH99_SUN2_HUMAN	netOGlyc-4.0.0.13	CARBOHYD	130	130	0.00969147	.	.
SP_Q9UH99_SUN2_HUMAN	netOGlyc-4.0.0.13	CARBOHYD	131	131	0.0244826	.	.
SP_Q9UH99_SUN2_HUMAN	netOGlyc-4.0.0.13	CARBOHYD	132	132	0.011172	.	.
SP_Q9UH99_SUN2_HUMAN	netOGlyc-4.0.0.13	CARBOHYD	135	135	0.00351709	.	.
SP_Q9UH99_SUN2_HUMAN	netOGlyc-4.0.0.13	CARBOHYD	136	136	0.0137597	.	.
SP_Q9UH99_SUN2_HUMAN	netOGlyc-4.0.0.13	CARBOHYD	144	144	0.0116723	.	.
SP_Q9UH99_SUN2_HUMAN	netOGlyc-4.0.0.13	CARBOHYD	150	150	0.0176288	.	.
SP_Q9UH99_SUN2_HUMAN	netOGlyc-4.0.0.13	CARBOHYD	151	151	0.0142882	.	.
SP_Q9UH99_SUN2_HUMAN	netOGlyc-4.0.0.13	CARBOHYD	152	152	0.0196139	.	.
SP_Q9UH99_SUN2_HUMAN	netOGlyc-4.0.0.13	CARBOHYD	153	153	0.0126899	.	.
SP_Q9UH99_SUN2_HUMAN	netOGlyc-4.0.0.13	CARBOHYD	157	157	0.0249853	.	.
SP_Q9UH99_SUN2_HUMAN	netOGlyc-4.0.0.13	CARBOHYD	160	160	0.0706154	.	.
SP_Q9UH99_SUN2_HUMAN	netOGlyc-4.0.0.13	CARBOHYD	164	164	0.0165864	.	.
SP_Q9UH99_SUN2_HUMAN	netOGlyc-4.0.0.13	CARBOHYD	171	171	0.00338713	.	.
SP_Q9UH99_SUN2_HUMAN	netOGlyc-4.0.0.13	CARBOHYD	172	172	0.00536672	.	.
SP_Q9UH99_SUN2_HUMAN	netOGlyc-4.0.0.13	CARBOHYD	186	186	0.0040048	.	.
SP_Q9UH99_SUN2_HUMAN	netOGlyc-4.0.0.13	CARBOHYD	187	187	1.04E-05	.	.
SP_Q9UH99_SUN2_HUMAN	netOGlyc-4.0.0.13	CARBOHYD	192	192	0.00722223	.	.
SP_Q9UH99_SUN2_HUMAN	netOGlyc-4.0.0.13	CARBOHYD	193	193	0.00782045	.	.
SP_Q9UH99_SUN2_HUMAN	netOGlyc-4.0.0.13	CARBOHYD	196	196	0.0207607	.	.
SP_Q9UH99_SUN2_HUMAN	netOGlyc-4.0.0.13	CARBOHYD	204	204	0.00458574	.	.
SP_Q9UH99_SUN2_HUMAN	netOGlyc-4.0.0.13	CARBOHYD	208	208	0.00559792	.	.
SP_Q9UH99_SUN2_HUMAN	netOGlyc-4.0.0.13	CARBOHYD	209	209	0.0176809	.	.
SP_Q9UH99_SUN2_HUMAN	netOGlyc-4.0.0.13	CARBOHYD	212	212	7.55E-06	.	.
SP_Q9UH99_SUN2_HUMAN	netOGlyc-4.0.0.13	CARBOHYD	224	224	0.00450795	.	.
SP_Q9UH99_SUN2_HUMAN	netOGlyc-4.0.0.13	CARBOHYD	227	227	0.0211287	.	.
SP_Q9UH99_SUN2_HUMAN	netOGlyc-4.0.0.13	CARBOHYD	240	240	0.125297	.	.
SP_Q9UH99_SUN2_HUMAN	netOGlyc-4.0.0.13	CARBOHYD	247	247	0.569146	.	.	#POSITIVE
SP_Q9UH99_SUN2_HUMAN	netOGlyc-4.0.0.13	CARBOHYD	254	254	0.576591	.	.	#POSITIVE
SP_Q9UH99_SUN2_HUMAN	netOGlyc-4.0.0.13	CARBOHYD	266	266	0.646078	.	.	#POSITIVE
SP_Q9UH99_SUN2_HUMAN	netOGlyc-4.0.0.13	CARBOHYD	267	267	0.759333	.	.	#POSITIVE
SP_Q9UH99_SUN2_HUMAN	netOGlyc-4.0.0.13	CARBOHYD	278	278	0.569487	.	.	#POSITIVE
SP_Q9UH99_SUN2_HUMAN	netOGlyc-4.0.0.13	CARBOHYD	282	282	0.650548	.	.	#POSITIVE
SP_Q9UH99_SUN2_HUMAN	netOGlyc-4.0.0.13	CARBOHYD	295	295	0.353439	.	.
SP_Q9UH99_SUN2_HUMAN	netOGlyc-4.0.0.13	CARBOHYD	296	296	0.626279	.	.	#POSITIVE
SP_Q9UH99_SUN2_HUMAN	netOGlyc-4.0.0.13	CARBOHYD	324	324	0.523413	.	.	#POSITIVE
SP_Q9UH99_SUN2_HUMAN	netOGlyc-4.0.0.13	CARBOHYD	328	328	0.21272	.	.
SP_Q9UH99_SUN2_HUMAN	netOGlyc-4.0.0.13	CARBOHYD	337	337	0.685237	.	.	#POSITIVE
SP_Q9UH99_SUN2_HUMAN	netOGlyc-4.0.0.13	CARBOHYD	351	351	0.642752	.	.	#POSITIVE
SP_Q9UH99_SUN2_HUMAN	netOGlyc-4.0.0.13	CARBOHYD	360	360	0.547341	.	.	#POSITIVE
SP_Q9UH99_SUN2_HUMAN	netOGlyc-4.0.0.13	CARBOHYD	370	370	0.462097	.	.
SP_Q9UH99_SUN2_HUMAN	netOGlyc-4.0.0.13	CARBOHYD	381	381	0.588898	.	.	#POSITIVE
SP_Q9UH99_SUN2_HUMAN	netOGlyc-4.0.0.13	CARBOHYD	384	384	0.633047	.	.	#POSITIVE
SP_Q9UH99_SUN2_HUMAN	netOGlyc-4.0.0.13	CARBOHYD	393	393	0.417359	.	.
SP_Q9UH99_SUN2_HUMAN	netOGlyc-4.0.0.13	CARBOHYD	397	397	0.533256	.	.	#POSITIVE
SP_Q9UH99_SUN2_HUMAN	netOGlyc-4.0.0.13	CARBOHYD	399	399	0.47839	.	.
SP_Q9UH99_SUN2_HUMAN	netOGlyc-4.0.0.13	CARBOHYD	402	402	0.290885	.	.
SP_Q9UH99_SUN2_HUMAN	netOGlyc-4.0.0.13	CARBOHYD	406	406	0.606823	.	.	#POSITIVE
SP_Q9UH99_SUN2_HUMAN	netOGlyc-4.0.0.13	CARBOHYD	407	407	0.252465	.	.
SP_Q9UH99_SUN2_HUMAN	netOGlyc-4.0.0.13	CARBOHYD	433	433	0.620643	.	.	#POSITIVE
SP_Q9UH99_SUN2_HUMAN	netOGlyc-4.0.0.13	CARBOHYD	434	434	0.313562	.	.
SP_Q9UH99_SUN2_HUMAN	netOGlyc-4.0.0.13	CARBOHYD	455	455	0.275484	.	.
SP_Q9UH99_SUN2_HUMAN	netOGlyc-4.0.0.13	CARBOHYD	462	462	0.426077	.	.
SP_Q9UH99_SUN2_HUMAN	netOGlyc-4.0.0.13	CARBOHYD	490	490	0.275076	.	.
SP_Q9UH99_SUN2_HUMAN	netOGlyc-4.0.0.13	CARBOHYD	494	494	0.599862	.	.	#POSITIVE
SP_Q9UH99_SUN2_HUMAN	netOGlyc-4.0.0.13	CARBOHYD	503	503	0.60593	.	.	#POSITIVE
SP_Q9UH99_SUN2_HUMAN	netOGlyc-4.0.0.13	CARBOHYD	510	510	0.780526	.	.	#POSITIVE
SP_Q9UH99_SUN2_HUMAN	netOGlyc-4.0.0.13	CARBOHYD	512	512	0.257076	.	.
SP_Q9UH99_SUN2_HUMAN	netOGlyc-4.0.0.13	CARBOHYD	514	514	0.455074	.	.
SP_Q9UH99_SUN2_HUMAN	netOGlyc-4.0.0.13	CARBOHYD	524	524	0.533956	.	.	#POSITIVE
SP_Q9UH99_SUN2_HUMAN	netOGlyc-4.0.0.13	CARBOHYD	540	540	0.694039	.	.	#POSITIVE
SP_Q9UH99_SUN2_HUMAN	netOGlyc-4.0.0.13	CARBOHYD	553	553	0.3529	.	.
SP_Q9UH99_SUN2_HUMAN	netOGlyc-4.0.0.13	CARBOHYD	557	557	0.535869	.	.	#POSITIVE
SP_Q9UH99_SUN2_HUMAN	netOGlyc-4.0.0.13	CARBOHYD	560	560	0.438698	.	.
SP_Q9UH99_SUN2_HUMAN	netOGlyc-4.0.0.13	CARBOHYD	561	561	0.381598	.	.
SP_Q9UH99_SUN2_HUMAN	netOGlyc-4.0.0.13	CARBOHYD	564	564	0.317731	.	.
SP_Q9UH99_SUN2_HUMAN	netOGlyc-4.0.0.13	CARBOHYD	566	566	0.299341	.	.
SP_Q9UH99_SUN2_HUMAN	netOGlyc-4.0.0.13	CARBOHYD	569	569	0.103737	.	.
SP_Q9UH99_SUN2_HUMAN	netOGlyc-4.0.0.13	CARBOHYD	571	571	0.121376	.	.
SP_Q9UH99_SUN2_HUMAN	netOGlyc-4.0.0.13	CARBOHYD	575	575	0.0673378	.	.
SP_Q9UH99_SUN2_HUMAN	netOGlyc-4.0.0.13	CARBOHYD	585	585	0.249123	.	.
SP_Q9UH99_SUN2_HUMAN	netOGlyc-4.0.0.13	CARBOHYD	587	587	0.176956	.	.
SP_Q9UH99_SUN2_HUMAN	netOGlyc-4.0.0.13	CARBOHYD	616	616	0.0286944	.	.
SP_Q9UH99_SUN2_HUMAN	netOGlyc-4.0.0.13	CARBOHYD	622	622	0.154203	.	.
SP_Q9UH99_SUN2_HUMAN	netOGlyc-4.0.0.13	CARBOHYD	625	625	0.0576149	.	.
SP_Q9UH99_SUN2_HUMAN	netOGlyc-4.0.0.13	CARBOHYD	634	634	0.253542	.	.
SP_Q9UH99_SUN2_HUMAN	netOGlyc-4.0.0.13	CARBOHYD	637	637	0.13972	.	.
SP_Q9UH99_SUN2_HUMAN	netOGlyc-4.0.0.13	CARBOHYD	638	638	0.123057	.	.
SP_Q9UH99_SUN2_HUMAN	netOGlyc-4.0.0.13	CARBOHYD	640	640	0.311621	.	.
SP_Q9UH99_SUN2_HUMAN	netOGlyc-4.0.0.13	CARBOHYD	641	641	0.267694	.	.
SP_Q9UH99_SUN2_HUMAN	netOGlyc-4.0.0.13	CARBOHYD	660	660	0.0553012	.	.
SP_Q9UH99_SUN2_HUMAN	netOGlyc-4.0.0.13	CARBOHYD	666	666	0.0862231	.	.
SP_Q9UH99_SUN2_HUMAN	netOGlyc-4.0.0.13	CARBOHYD	676	676	0.117437	.	.
SP_Q9UH99_SUN2_HUMAN	netOGlyc-4.0.0.13	CARBOHYD	683	683	0.315431	.	.
SP_Q9UH99_SUN2_HUMAN	netOGlyc-4.0.0.13	CARBOHYD	686	686	0.155755	.	.
SP_Q9UH99_SUN2_HUMAN	netOGlyc-4.0.0.13	CARBOHYD	696	696	0.0169764	.	.
SP_Q9UH99_SUN2_HUMAN	netOGlyc-4.0.0.13	CARBOHYD	704	704	0.0156786	.	.
SP_Q9NZ63_TLS1_HUMAN	netOGlyc-4.0.0.13	CARBOHYD	15	15	0.882935	.	.	#POSITIVE
SP_Q9NZ63_TLS1_HUMAN	netOGlyc-4.0.0.13	CARBOHYD	17	17	0.701143	.	.	#POSITIVE
SP_Q9NZ63_TLS1_HUMAN	netOGlyc-4.0.0.13	CARBOHYD	24	24	0.5	.	.	#POSITIVE
SP_Q9NZ63_TLS1_HUMAN	netOGlyc-4.0.0.13	CARBOHYD	34	34	0.5	.	.	#POSITIVE
SP_Q9NZ63_TLS1_HUMAN	netOGlyc-4.0.0.13	CARBOHYD	48	48	0.727514	.	.	#POSITIVE
SP_Q9NZ63_TLS1_HUMAN	netOGlyc-4.0.0.13	CARBOHYD	62	62	0.620494	.	.	#POSITIVE
SP_Q9NZ63_TLS1_HUMAN	netOGlyc-4.0.0.13	CARBOHYD	63	63	0.745145	.	.	#POSITIVE
SP_Q9NZ63_TLS1_HUMAN	netOGlyc-4.0.0.13	CARBOHYD	73	73	0.672467	.	.	#POSITIVE
SP_Q9NZ63_TLS1_HUMAN	netOGlyc-4.0.0.13	CARBOHYD	91	91	0.389837	.	.
SP_Q9NZ63_TLS1_HUMAN	netOGlyc-4.0.0.13	CARBOHYD	100	100	0.257178	.	.
SP_Q9NZ63_TLS1_HUMAN	netOGlyc-4.0.0.13	CARBOHYD	101	101	0.688888	.	.	#POSITIVE
SP_Q9NZ63_TLS1_HUMAN	netOGlyc-4.0.0.13	CARBOHYD	103	103	0.553647	.	.	#POSITIVE
SP_Q9NZ63_TLS1_HUMAN	netOGlyc-4.0.0.13	CARBOHYD	106	106	0.453257	.	.
SP_Q9NZ63_TLS1_HUMAN	netOGlyc-4.0.0.13	CARBOHYD	121	121	0.152261	.	.
SP_Q9NZ63_TLS1_HUMAN	netOGlyc-4.0.0.13	CARBOHYD	156	156	0.44815	.	.
SP_Q9NZ63_TLS1_HUMAN	netOGlyc-4.0.0.13	CARBOHYD	157	157	0.462212	.	.
SP_Q9NZ63_TLS1_HUMAN	netOGlyc-4.0.0.13	CARBOHYD	161	161	0.113737	.	.
SP_Q9NZ63_TLS1_HUMAN	netOGlyc-4.0.0.13	CARBOHYD	166	166	0.249735	.	.
SP_Q9NZ63_TLS1_HUMAN	netOGlyc-4.0.0.13	CARBOHYD	171	171	0.185293	.	.
SP_Q9NZ63_TLS1_HUMAN	netOGlyc-4.0.0.13	CARBOHYD	189	189	0.300322	.	.
SP_Q9NZ63_TLS1_HUMAN	netOGlyc-4.0.0.13	CARBOHYD	190	190	0.171199	.	.
SP_Q9NZ63_TLS1_HUMAN	netOGlyc-4.0.0.13	CARBOHYD	208	208	0.612695	.	.	#POSITIVE
SP_Q9NZ63_TLS1_HUMAN	netOGlyc-4.0.0.13	CARBOHYD	210	210	0.269551	.	.
SP_Q9NZ63_TLS1_HUMAN	netOGlyc-4.0.0.13	CARBOHYD	211	211	0.651874	.	.	#POSITIVE
SP_Q9NZ63_TLS1_HUMAN	netOGlyc-4.0.0.13	CARBOHYD	215	215	0.641851	.	.	#POSITIVE
SP_Q9NZ63_TLS1_HUMAN	netOGlyc-4.0.0.13	CARBOHYD	253	253	0.919435	.	.	#POSITIVE
SP_Q9NZ63_TLS1_HUMAN	netOGlyc-4.0.0.13	CARBOHYD	261	261	0.894334	.	.	#POSITIVE
SP_Q9NZ63_TLS1_HUMAN	netOGlyc-4.0.0.13	CARBOHYD	274	274	0.44627	.	.
SP_O94842_TOX4_HUMAN	netOGlyc-4.0.0.13	CARBOHYD	12	12	0.147075	.	.
SP_O94842_TOX4_HUMAN	netOGlyc-4.0.0.13	CARBOHYD	14	14	0.338249	.	.
SP_O94842_TOX4_HUMAN	netOGlyc-4.0.0.13	CARBOHYD	17	17	0.422621	.	.
SP_O94842_TOX4_HUMAN	netOGlyc-4.0.0.13	CARBOHYD	22	22	0.563145	.	.	#POSITIVE
SP_O94842_TOX4_HUMAN	netOGlyc-4.0.0.13	CARBOHYD	26	26	0.622617	.	.	#POSITIVE
SP_O94842_TOX4_HUMAN	netOGlyc-4.0.0.13	CARBOHYD	29	29	0.479119	.	.
SP_O94842_TOX4_HUMAN	netOGlyc-4.0.0.13	CARBOHYD	31	31	0.676521	.	.	#POSITIVE
SP_O94842_TOX4_HUMAN	netOGlyc-4.0.0.13	CARBOHYD	43	43	0.281041	.	.
SP_O94842_TOX4_HUMAN	netOGlyc-4.0.0.13	CARBOHYD	46	46	0.200675	.	.
SP_O94842_TOX4_HUMAN	netOGlyc-4.0.0.13	CARBOHYD	49	49	0.579785	.	.	#POSITIVE
SP_O94842_TOX4_HUMAN	netOGlyc-4.0.0.13	CARBOHYD	53	53	0.715047	.	.	#POSITIVE
SP_O94842_TOX4_HUMAN	netOGlyc-4.0.0.13	CARBOHYD	66	66	0.165495	.	.
SP_O94842_TOX4_HUMAN	netOGlyc-4.0.0.13	CARBOHYD	67	67	0.126475	.	.
SP_O94842_TOX4_HUMAN	netOGlyc-4.0.0.13	CARBOHYD	68	68	0.426561	.	.
SP_O94842_TOX4_HUMAN	netOGlyc-4.0.0.13	CARBOHYD	72	72	0.211571	.	.
SP_O94842_TOX4_HUMAN	netOGlyc-4.0.0.13	CARBOHYD	74	74	0.439524	.	.
SP_O94842_TOX4_HUMAN	netOGlyc-4.0.0.13	CARBOHYD	81	81	0.249757	.	.
SP_O94842_TOX4_HUMAN	netOGlyc-4.0.0.13	CARBOHYD	89	89	0.313414	.	.
SP_O94842_TOX4_HUMAN	netOGlyc-4.0.0.13	CARBOHYD	101	101	0.0974302	.	.
SP_O94842_TOX4_HUMAN	netOGlyc-4.0.0.13	CARBOHYD	105	105	0.036374	.	.
SP_O94842_TOX4_HUMAN	netOGlyc-4.0.0.13	CARBOHYD	111	111	0.263632	.	.
SP_O94842_TOX4_HUMAN	netOGlyc-4.0.0.13	CARBOHYD	114	114	0.223015	.	.
SP_O94842_TOX4_HUMAN	netOGlyc-4.0.0.13	CARBOHYD	117	117	0.751197	.	.	#POSITIVE
SP_O94842_TOX4_HUMAN	netOGlyc-4.0.0.13	CARBOHYD	123	123	0.64674	.	.	#POSITIVE
SP_O94842_TOX4_HUMAN	netOGlyc-4.0.0.13	CARBOHYD	129	129	0.741579	.	.	#POSITIVE
SP_O94842_TOX4_HUMAN	netOGlyc-4.0.0.13	CARBOHYD	132	132	0.615569	.	.	#POSITIVE
SP_O94842_TOX4_HUMAN	netOGlyc-4.0.0.13	CARBOHYD	133	133	0.645261	.	.	#POSITIVE
SP_O94842_TOX4_HUMAN	netOGlyc-4.0.0.13	CARBOHYD	139	139	0.875612	.	.	#POSITIVE
SP_O94842_TOX4_HUMAN	netOGlyc-4.0.0.13	CARBOHYD	142	142	0.575878	.	.	#POSITIVE
SP_O94842_TOX4_HUMAN	netOGlyc-4.0.0.13	CARBOHYD	143	143	0.632882	.	.	#POSITIVE
SP_O94842_TOX4_HUMAN	netOGlyc-4.0.0.13	CARBOHYD	147	147	0.448655	.	.
SP_O94842_TOX4_HUMAN	netOGlyc-4.0.0.13	CARBOHYD	150	150	0.372526	.	.
SP_O94842_TOX4_HUMAN	netOGlyc-4.0.0.13	CARBOHYD	151	151	0.809866	.	.	#POSITIVE
SP_O94842_TOX4_HUMAN	netOGlyc-4.0.0.13	CARBOHYD	156	156	0.681261	.	.	#POSITIVE
SP_O94842_TOX4_HUMAN	netOGlyc-4.0.0.13	CARBOHYD	161	161	0.860396	.	.	#POSITIVE
SP_O94842_TOX4_HUMAN	netOGlyc-4.0.0.13	CARBOHYD	168	168	0.96214	.	.	#POSITIVE
SP_O94842_TOX4_HUMAN	netOGlyc-4.0.0.13	CARBOHYD	174	174	0.960265	.	.	#POSITIVE
SP_O94842_TOX4_HUMAN	netOGlyc-4.0.0.13	CARBOHYD	175	175	0.990613	.	.	#POSITIVE
SP_O94842_TOX4_HUMAN	netOGlyc-4.0.0.13	CARBOHYD	176	176	0.986299	.	.	#POSITIVE
SP_O94842_TOX4_HUMAN	netOGlyc-4.0.0.13	CARBOHYD	178	178	0.980041	.	.	#POSITIVE
SP_O94842_TOX4_HUMAN	netOGlyc-4.0.0.13	CARBOHYD	180	180	0.95109	.	.	#POSITIVE
SP_O94842_TOX4_HUMAN	netOGlyc-4.0.0.13	CARBOHYD	181	181	0.847188	.	.	#POSITIVE
SP_O94842_TOX4_HUMAN	netOGlyc-4.0.0.13	CARBOHYD	182	182	0.923632	.	.	#POSITIVE
SP_O94842_TOX4_HUMAN	netOGlyc-4.0.0.13	CARBOHYD	197	197	0.942629	.	.	#POSITIVE
SP_O94842_TOX4_HUMAN	netOGlyc-4.0.0.13	CARBOHYD	200	200	0.907709	.	.	#POSITIVE
SP_O94842_TOX4_HUMAN	netOGlyc-4.0.0.13	CARBOHYD	228	228	0.317193	.	.
SP_O94842_TOX4_HUMAN	netOGlyc-4.0.0.13	CARBOHYD	237	237	0.148818	.	.
SP_O94842_TOX4_HUMAN	netOGlyc-4.0.0.13	CARBOHYD	249	249	0.0676952	.	.
SP_O94842_TOX4_HUMAN	netOGlyc-4.0.0.13	CARBOHYD	254	254	0.0804223	.	.
SP_O94842_TOX4_HUMAN	netOGlyc-4.0.0.13	CARBOHYD	259	259	0.31982	.	.
SP_O94842_TOX4_HUMAN	netOGlyc-4.0.0.13	CARBOHYD	263	263	0.140144	.	.
SP_O94842_TOX4_HUMAN	netOGlyc-4.0.0.13	CARBOHYD	276	276	0.493822	.	.
SP_O94842_TOX4_HUMAN	netOGlyc-4.0.0.13	CARBOHYD	299	299	0.425186	.	.
SP_O94842_TOX4_HUMAN	netOGlyc-4.0.0.13	CARBOHYD	302	302	0.437512	.	.
SP_O94842_TOX4_HUMAN	netOGlyc-4.0.0.13	CARBOHYD	311	311	0.901454	.	.	#POSITIVE
SP_O94842_TOX4_HUMAN	netOGlyc-4.0.0.13	CARBOHYD	313	313	0.949078	.	.	#POSITIVE
SP_O94842_TOX4_HUMAN	netOGlyc-4.0.0.13	CARBOHYD	315	315	0.979401	.	.	#POSITIVE
SP_O94842_TOX4_HUMAN	netOGlyc-4.0.0.13	CARBOHYD	321	321	0.889815	.	.	#POSITIVE
SP_O94842_TOX4_HUMAN	netOGlyc-4.0.0.13	CARBOHYD	326	326	0.843079	.	.	#POSITIVE
SP_O94842_TOX4_HUMAN	netOGlyc-4.0.0.13	CARBOHYD	331	331	0.775053	.	.	#POSITIVE
SP_O94842_TOX4_HUMAN	netOGlyc-4.0.0.13	CARBOHYD	338	338	0.66984	.	.	#POSITIVE
SP_O94842_TOX4_HUMAN	netOGlyc-4.0.0.13	CARBOHYD	340	340	0.577389	.	.	#POSITIVE
SP_O94842_TOX4_HUMAN	netOGlyc-4.0.0.13	CARBOHYD	345	345	0.640047	.	.	#POSITIVE
SP_O94842_TOX4_HUMAN	netOGlyc-4.0.0.13	CARBOHYD	346	346	0.68086	.	.	#POSITIVE
SP_O94842_TOX4_HUMAN	netOGlyc-4.0.0.13	CARBOHYD	348	348	0.459009	.	.
SP_O94842_TOX4_HUMAN	netOGlyc-4.0.0.13	CARBOHYD	349	349	0.729456	.	.	#POSITIVE
SP_O94842_TOX4_HUMAN	netOGlyc-4.0.0.13	CARBOHYD	356	356	0.747605	.	.	#POSITIVE
SP_O94842_TOX4_HUMAN	netOGlyc-4.0.0.13	CARBOHYD	357	357	0.862476	.	.	#POSITIVE
SP_O94842_TOX4_HUMAN	netOGlyc-4.0.0.13	CARBOHYD	366	366	0.624949	.	.	#POSITIVE
SP_O94842_TOX4_HUMAN	netOGlyc-4.0.0.13	CARBOHYD	371	371	0.598557	.	.	#POSITIVE
SP_O94842_TOX4_HUMAN	netOGlyc-4.0.0.13	CARBOHYD	377	377	0.812682	.	.	#POSITIVE
SP_O94842_TOX4_HUMAN	netOGlyc-4.0.0.13	CARBOHYD	378	378	0.695681	.	.	#POSITIVE
SP_O94842_TOX4_HUMAN	netOGlyc-4.0.0.13	CARBOHYD	380	380	0.373858	.	.
SP_O94842_TOX4_HUMAN	netOGlyc-4.0.0.13	CARBOHYD	382	382	0.719898	.	.	#POSITIVE
SP_O94842_TOX4_HUMAN	netOGlyc-4.0.0.13	CARBOHYD	388	388	0.712237	.	.	#POSITIVE
SP_O94842_TOX4_HUMAN	netOGlyc-4.0.0.13	CARBOHYD	393	393	0.622872	.	.	#POSITIVE
SP_O94842_TOX4_HUMAN	netOGlyc-4.0.0.13	CARBOHYD	396	396	0.733385	.	.	#POSITIVE
SP_O94842_TOX4_HUMAN	netOGlyc-4.0.0.13	CARBOHYD	397	397	0.762512	.	.	#POSITIVE
SP_O94842_TOX4_HUMAN	netOGlyc-4.0.0.13	CARBOHYD	405	405	0.814946	.	.	#POSITIVE
SP_O94842_TOX4_HUMAN	netOGlyc-4.0.0.13	CARBOHYD	406	406	0.91958	.	.	#POSITIVE
SP_O94842_TOX4_HUMAN	netOGlyc-4.0.0.13	CARBOHYD	407	407	0.650874	.	.	#POSITIVE
SP_O94842_TOX4_HUMAN	netOGlyc-4.0.0.13	CARBOHYD	409	409	0.820105	.	.	#POSITIVE
SP_O94842_TOX4_HUMAN	netOGlyc-4.0.0.13	CARBOHYD	413	413	0.866269	.	.	#POSITIVE
SP_O94842_TOX4_HUMAN	netOGlyc-4.0.0.13	CARBOHYD	420	420	0.694633	.	.	#POSITIVE
SP_O94842_TOX4_HUMAN	netOGlyc-4.0.0.13	CARBOHYD	422	422	0.742009	.	.	#POSITIVE
SP_O94842_TOX4_HUMAN	netOGlyc-4.0.0.13	CARBOHYD	435	435	0.761931	.	.	#POSITIVE
SP_O94842_TOX4_HUMAN	netOGlyc-4.0.0.13	CARBOHYD	456	456	0.850692	.	.	#POSITIVE
SP_O94842_TOX4_HUMAN	netOGlyc-4.0.0.13	CARBOHYD	461	461	0.813438	.	.	#POSITIVE
SP_O94842_TOX4_HUMAN	netOGlyc-4.0.0.13	CARBOHYD	495	495	0.838271	.	.	#POSITIVE
SP_O94842_TOX4_HUMAN	netOGlyc-4.0.0.13	CARBOHYD	500	500	0.858653	.	.	#POSITIVE
SP_O94842_TOX4_HUMAN	netOGlyc-4.0.0.13	CARBOHYD	505	505	0.949268	.	.	#POSITIVE
SP_O94842_TOX4_HUMAN	netOGlyc-4.0.0.13	CARBOHYD	506	506	0.954107	.	.	#POSITIVE
SP_O94842_TOX4_HUMAN	netOGlyc-4.0.0.13	CARBOHYD	511	511	0.938176	.	.	#POSITIVE
SP_O94842_TOX4_HUMAN	netOGlyc-4.0.0.13	CARBOHYD	514	514	0.797757	.	.	#POSITIVE
SP_O94842_TOX4_HUMAN	netOGlyc-4.0.0.13	CARBOHYD	515	515	0.979154	.	.	#POSITIVE
SP_O94842_TOX4_HUMAN	netOGlyc-4.0.0.13	CARBOHYD	523	523	0.820051	.	.	#POSITIVE
SP_O94842_TOX4_HUMAN	netOGlyc-4.0.0.13	CARBOHYD	528	528	0.927507	.	.	#POSITIVE
SP_O94842_TOX4_HUMAN	netOGlyc-4.0.0.13	CARBOHYD	533	533	0.96567	.	.	#POSITIVE
SP_O94842_TOX4_HUMAN	netOGlyc-4.0.0.13	CARBOHYD	536	536	0.459814	.	.
SP_O94842_TOX4_HUMAN	netOGlyc-4.0.0.13	CARBOHYD	542	542	0.860067	.	.	#POSITIVE
SP_O94842_TOX4_HUMAN	netOGlyc-4.0.0.13	CARBOHYD	550	550	0.82986	.	.	#POSITIVE
SP_O94842_TOX4_HUMAN	netOGlyc-4.0.0.13	CARBOHYD	552	552	0.871286	.	.	#POSITIVE
SP_O94842_TOX4_HUMAN	netOGlyc-4.0.0.13	CARBOHYD	560	560	0.906031	.	.	#POSITIVE
SP_O94842_TOX4_HUMAN	netOGlyc-4.0.0.13	CARBOHYD	562	562	0.9133	.	.	#POSITIVE
SP_O94842_TOX4_HUMAN	netOGlyc-4.0.0.13	CARBOHYD	567	567	0.878772	.	.	#POSITIVE
SP_O94842_TOX4_HUMAN	netOGlyc-4.0.0.13	CARBOHYD	575	575	0.577899	.	.	#POSITIVE
SP_O94842_TOX4_HUMAN	netOGlyc-4.0.0.13	CARBOHYD	584	584	0.233306	.	.
SP_O94842_TOX4_HUMAN	netOGlyc-4.0.0.13	CARBOHYD	593	593	0.0461645	.	.
SP_O94842_TOX4_HUMAN	netOGlyc-4.0.0.13	CARBOHYD	611	611	0.111848	.	.
SP_O94842_TOX4_HUMAN	netOGlyc-4.0.0.13	CARBOHYD	614	614	0.0559806	.	.
SP_O94842_TOX4_HUMAN	netOGlyc-4.0.0.13	CARBOHYD	616	616	0.0711066	.	.
SP_Q5T5J6_SWT1_HUMAN	netOGlyc-4.0.0.13	CARBOHYD	2	2	0.573512	.	.	#POSITIVE
SP_Q5T5J6_SWT1_HUMAN	netOGlyc-4.0.0.13	CARBOHYD	3	3	0.766942	.	.	#POSITIVE
SP_Q5T5J6_SWT1_HUMAN	netOGlyc-4.0.0.13	CARBOHYD	6	6	0.936021	.	.	#POSITIVE
SP_Q5T5J6_SWT1_HUMAN	netOGlyc-4.0.0.13	CARBOHYD	12	12	0.938354	.	.	#POSITIVE
SP_Q5T5J6_SWT1_HUMAN	netOGlyc-4.0.0.13	CARBOHYD	13	13	0.961361	.	.	#POSITIVE
SP_Q5T5J6_SWT1_HUMAN	netOGlyc-4.0.0.13	CARBOHYD	18	18	0.972402	.	.	#POSITIVE
SP_Q5T5J6_SWT1_HUMAN	netOGlyc-4.0.0.13	CARBOHYD	19	19	0.984578	.	.	#POSITIVE
SP_Q5T5J6_SWT1_HUMAN	netOGlyc-4.0.0.13	CARBOHYD	20	20	0.960226	.	.	#POSITIVE
SP_Q5T5J6_SWT1_HUMAN	netOGlyc-4.0.0.13	CARBOHYD	21	21	0.954034	.	.	#POSITIVE
SP_Q5T5J6_SWT1_HUMAN	netOGlyc-4.0.0.13	CARBOHYD	22	22	0.979982	.	.	#POSITIVE
SP_Q5T5J6_SWT1_HUMAN	netOGlyc-4.0.0.13	CARBOHYD	35	35	0.89756	.	.	#POSITIVE
SP_Q5T5J6_SWT1_HUMAN	netOGlyc-4.0.0.13	CARBOHYD	38	38	0.873608	.	.	#POSITIVE
SP_Q5T5J6_SWT1_HUMAN	netOGlyc-4.0.0.13	CARBOHYD	39	39	0.98971	.	.	#POSITIVE
SP_Q5T5J6_SWT1_HUMAN	netOGlyc-4.0.0.13	CARBOHYD	40	40	0.896931	.	.	#POSITIVE
SP_Q5T5J6_SWT1_HUMAN	netOGlyc-4.0.0.13	CARBOHYD	41	41	0.924375	.	.	#POSITIVE
SP_Q5T5J6_SWT1_HUMAN	netOGlyc-4.0.0.13	CARBOHYD	42	42	0.920445	.	.	#POSITIVE
SP_Q5T5J6_SWT1_HUMAN	netOGlyc-4.0.0.13	CARBOHYD	43	43	0.922363	.	.	#POSITIVE
SP_Q5T5J6_SWT1_HUMAN	netOGlyc-4.0.0.13	CARBOHYD	44	44	0.937675	.	.	#POSITIVE
SP_Q5T5J6_SWT1_HUMAN	netOGlyc-4.0.0.13	CARBOHYD	47	47	0.901878	.	.	#POSITIVE
SP_Q5T5J6_SWT1_HUMAN	netOGlyc-4.0.0.13	CARBOHYD	49	49	0.89533	.	.	#POSITIVE
SP_Q5T5J6_SWT1_HUMAN	netOGlyc-4.0.0.13	CARBOHYD	50	50	0.936862	.	.	#POSITIVE
SP_Q5T5J6_SWT1_HUMAN	netOGlyc-4.0.0.13	CARBOHYD	57	57	0.826903	.	.	#POSITIVE
SP_Q5T5J6_SWT1_HUMAN	netOGlyc-4.0.0.13	CARBOHYD	60	60	0.699991	.	.	#POSITIVE
SP_Q5T5J6_SWT1_HUMAN	netOGlyc-4.0.0.13	CARBOHYD	77	77	0.800107	.	.	#POSITIVE
SP_Q5T5J6_SWT1_HUMAN	netOGlyc-4.0.0.13	CARBOHYD	82	82	0.67708	.	.	#POSITIVE
SP_Q5T5J6_SWT1_HUMAN	netOGlyc-4.0.0.13	CARBOHYD	91	91	0.937476	.	.	#POSITIVE
SP_Q5T5J6_SWT1_HUMAN	netOGlyc-4.0.0.13	CARBOHYD	92	92	0.973617	.	.	#POSITIVE
SP_Q5T5J6_SWT1_HUMAN	netOGlyc-4.0.0.13	CARBOHYD	93	93	0.951319	.	.	#POSITIVE
SP_Q5T5J6_SWT1_HUMAN	netOGlyc-4.0.0.13	CARBOHYD	103	103	0.539046	.	.	#POSITIVE
SP_Q5T5J6_SWT1_HUMAN	netOGlyc-4.0.0.13	CARBOHYD	105	105	0.388645	.	.
SP_Q5T5J6_SWT1_HUMAN	netOGlyc-4.0.0.13	CARBOHYD	114	114	0.868385	.	.	#POSITIVE
SP_Q5T5J6_SWT1_HUMAN	netOGlyc-4.0.0.13	CARBOHYD	116	116	0.904957	.	.	#POSITIVE
SP_Q5T5J6_SWT1_HUMAN	netOGlyc-4.0.0.13	CARBOHYD	117	117	0.916994	.	.	#POSITIVE
SP_Q5T5J6_SWT1_HUMAN	netOGlyc-4.0.0.13	CARBOHYD	120	120	0.692102	.	.	#POSITIVE
SP_Q5T5J6_SWT1_HUMAN	netOGlyc-4.0.0.13	CARBOHYD	138	138	0.800848	.	.	#POSITIVE
SP_Q5T5J6_SWT1_HUMAN	netOGlyc-4.0.0.13	CARBOHYD	142	142	0.895857	.	.	#POSITIVE
SP_Q5T5J6_SWT1_HUMAN	netOGlyc-4.0.0.13	CARBOHYD	150	150	0.799	.	.	#POSITIVE
SP_Q5T5J6_SWT1_HUMAN	netOGlyc-4.0.0.13	CARBOHYD	152	152	0.827958	.	.	#POSITIVE
SP_Q5T5J6_SWT1_HUMAN	netOGlyc-4.0.0.13	CARBOHYD	153	153	0.912367	.	.	#POSITIVE
SP_Q5T5J6_SWT1_HUMAN	netOGlyc-4.0.0.13	CARBOHYD	158	158	0.890692	.	.	#POSITIVE
SP_Q5T5J6_SWT1_HUMAN	netOGlyc-4.0.0.13	CARBOHYD	169	169	0.601577	.	.	#POSITIVE
SP_Q5T5J6_SWT1_HUMAN	netOGlyc-4.0.0.13	CARBOHYD	174	174	0.437033	.	.
SP_Q5T5J6_SWT1_HUMAN	netOGlyc-4.0.0.13	CARBOHYD	192	192	0.516529	.	.	#POSITIVE
SP_Q5T5J6_SWT1_HUMAN	netOGlyc-4.0.0.13	CARBOHYD	198	198	0.619031	.	.	#POSITIVE
SP_Q5T5J6_SWT1_HUMAN	netOGlyc-4.0.0.13	CARBOHYD	212	212	0.58452	.	.	#POSITIVE
SP_Q5T5J6_SWT1_HUMAN	netOGlyc-4.0.0.13	CARBOHYD	217	217	0.654168	.	.	#POSITIVE
SP_Q5T5J6_SWT1_HUMAN	netOGlyc-4.0.0.13	CARBOHYD	227	227	0.830444	.	.	#POSITIVE
SP_Q5T5J6_SWT1_HUMAN	netOGlyc-4.0.0.13	CARBOHYD	233	233	0.902577	.	.	#POSITIVE
SP_Q5T5J6_SWT1_HUMAN	netOGlyc-4.0.0.13	CARBOHYD	240	240	0.79036	.	.	#POSITIVE
SP_Q5T5J6_SWT1_HUMAN	netOGlyc-4.0.0.13	CARBOHYD	243	243	0.626188	.	.	#POSITIVE
SP_Q5T5J6_SWT1_HUMAN	netOGlyc-4.0.0.13	CARBOHYD	257	257	0.894341	.	.	#POSITIVE
SP_Q5T5J6_SWT1_HUMAN	netOGlyc-4.0.0.13	CARBOHYD	260	260	0.61755	.	.	#POSITIVE
SP_Q5T5J6_SWT1_HUMAN	netOGlyc-4.0.0.13	CARBOHYD	262	262	0.587288	.	.	#POSITIVE
SP_Q5T5J6_SWT1_HUMAN	netOGlyc-4.0.0.13	CARBOHYD	272	272	0.806852	.	.	#POSITIVE
SP_Q5T5J6_SWT1_HUMAN	netOGlyc-4.0.0.13	CARBOHYD	273	273	0.833653	.	.	#POSITIVE
SP_Q5T5J6_SWT1_HUMAN	netOGlyc-4.0.0.13	CARBOHYD	276	276	0.965966	.	.	#POSITIVE
SP_Q5T5J6_SWT1_HUMAN	netOGlyc-4.0.0.13	CARBOHYD	280	280	0.939598	.	.	#POSITIVE
SP_Q5T5J6_SWT1_HUMAN	netOGlyc-4.0.0.13	CARBOHYD	284	284	0.877291	.	.	#POSITIVE
SP_Q5T5J6_SWT1_HUMAN	netOGlyc-4.0.0.13	CARBOHYD	289	289	0.805375	.	.	#POSITIVE
SP_Q5T5J6_SWT1_HUMAN	netOGlyc-4.0.0.13	CARBOHYD	292	292	0.802658	.	.	#POSITIVE
SP_Q5T5J6_SWT1_HUMAN	netOGlyc-4.0.0.13	CARBOHYD	296	296	0.806401	.	.	#POSITIVE
SP_Q5T5J6_SWT1_HUMAN	netOGlyc-4.0.0.13	CARBOHYD	311	311	0.825401	.	.	#POSITIVE
SP_Q5T5J6_SWT1_HUMAN	netOGlyc-4.0.0.13	CARBOHYD	314	314	0.771581	.	.	#POSITIVE
SP_Q5T5J6_SWT1_HUMAN	netOGlyc-4.0.0.13	CARBOHYD	316	316	0.449091	.	.
SP_Q5T5J6_SWT1_HUMAN	netOGlyc-4.0.0.13	CARBOHYD	321	321	0.829973	.	.	#POSITIVE
SP_Q5T5J6_SWT1_HUMAN	netOGlyc-4.0.0.13	CARBOHYD	323	323	0.791738	.	.	#POSITIVE
SP_Q5T5J6_SWT1_HUMAN	netOGlyc-4.0.0.13	CARBOHYD	330	330	0.690777	.	.	#POSITIVE
SP_Q5T5J6_SWT1_HUMAN	netOGlyc-4.0.0.13	CARBOHYD	332	332	0.490598	.	.
SP_Q5T5J6_SWT1_HUMAN	netOGlyc-4.0.0.13	CARBOHYD	333	333	0.669501	.	.	#POSITIVE
SP_Q5T5J6_SWT1_HUMAN	netOGlyc-4.0.0.13	CARBOHYD	335	335	0.319641	.	.
SP_Q5T5J6_SWT1_HUMAN	netOGlyc-4.0.0.13	CARBOHYD	357	357	0.426094	.	.
SP_Q5T5J6_SWT1_HUMAN	netOGlyc-4.0.0.13	CARBOHYD	366	366	0.249469	.	.
SP_Q5T5J6_SWT1_HUMAN	netOGlyc-4.0.0.13	CARBOHYD	377	377	0.23875	.	.
SP_Q5T5J6_SWT1_HUMAN	netOGlyc-4.0.0.13	CARBOHYD	378	378	0.161122	.	.
SP_Q5T5J6_SWT1_HUMAN	netOGlyc-4.0.0.13	CARBOHYD	379	379	0.315743	.	.
SP_Q5T5J6_SWT1_HUMAN	netOGlyc-4.0.0.13	CARBOHYD	383	383	0.150144	.	.
SP_Q5T5J6_SWT1_HUMAN	netOGlyc-4.0.0.13	CARBOHYD	384	384	0.138672	.	.
SP_Q5T5J6_SWT1_HUMAN	netOGlyc-4.0.0.13	CARBOHYD	394	394	0.030872	.	.
SP_Q5T5J6_SWT1_HUMAN	netOGlyc-4.0.0.13	CARBOHYD	409	409	0.214816	.	.
SP_Q5T5J6_SWT1_HUMAN	netOGlyc-4.0.0.13	CARBOHYD	410	410	0.316721	.	.
SP_Q5T5J6_SWT1_HUMAN	netOGlyc-4.0.0.13	CARBOHYD	456	456	0.0765591	.	.
SP_Q5T5J6_SWT1_HUMAN	netOGlyc-4.0.0.13	CARBOHYD	468	468	0.368106	.	.
SP_Q5T5J6_SWT1_HUMAN	netOGlyc-4.0.0.13	CARBOHYD	473	473	0.327448	.	.
SP_Q5T5J6_SWT1_HUMAN	netOGlyc-4.0.0.13	CARBOHYD	480	480	0.0497016	.	.
SP_Q5T5J6_SWT1_HUMAN	netOGlyc-4.0.0.13	CARBOHYD	502	502	0.00592575	.	.
SP_Q5T5J6_SWT1_HUMAN	netOGlyc-4.0.0.13	CARBOHYD	508	508	0.0108577	.	.
SP_Q5T5J6_SWT1_HUMAN	netOGlyc-4.0.0.13	CARBOHYD	520	520	0.0706894	.	.
SP_Q5T5J6_SWT1_HUMAN	netOGlyc-4.0.0.13	CARBOHYD	524	524	0.237636	.	.
SP_Q5T5J6_SWT1_HUMAN	netOGlyc-4.0.0.13	CARBOHYD	526	526	0.0392154	.	.
SP_Q5T5J6_SWT1_HUMAN	netOGlyc-4.0.0.13	CARBOHYD	531	531	0.13984	.	.
SP_Q5T5J6_SWT1_HUMAN	netOGlyc-4.0.0.13	CARBOHYD	538	538	0.34096	.	.
SP_Q5T5J6_SWT1_HUMAN	netOGlyc-4.0.0.13	CARBOHYD	541	541	0.276334	.	.
SP_Q5T5J6_SWT1_HUMAN	netOGlyc-4.0.0.13	CARBOHYD	558	558	0.916671	.	.	#POSITIVE
SP_Q5T5J6_SWT1_HUMAN	netOGlyc-4.0.0.13	CARBOHYD	559	559	0.743023	.	.	#POSITIVE
SP_Q5T5J6_SWT1_HUMAN	netOGlyc-4.0.0.13	CARBOHYD	564	564	0.5	.	.	#POSITIVE
SP_Q5T5J6_SWT1_HUMAN	netOGlyc-4.0.0.13	CARBOHYD	569	569	0.579357	.	.	#POSITIVE
SP_Q5T5J6_SWT1_HUMAN	netOGlyc-4.0.0.13	CARBOHYD	570	570	0.407518	.	.
SP_Q5T5J6_SWT1_HUMAN	netOGlyc-4.0.0.13	CARBOHYD	572	572	0.317163	.	.
SP_Q5T5J6_SWT1_HUMAN	netOGlyc-4.0.0.13	CARBOHYD	575	575	0.040153	.	.
SP_Q5T5J6_SWT1_HUMAN	netOGlyc-4.0.0.13	CARBOHYD	580	580	0.119608	.	.
SP_Q5T5J6_SWT1_HUMAN	netOGlyc-4.0.0.13	CARBOHYD	583	583	0.085768	.	.
SP_Q5T5J6_SWT1_HUMAN	netOGlyc-4.0.0.13	CARBOHYD	588	588	0.1379	.	.
SP_Q5T5J6_SWT1_HUMAN	netOGlyc-4.0.0.13	CARBOHYD	591	591	0.0914013	.	.
SP_Q5T5J6_SWT1_HUMAN	netOGlyc-4.0.0.13	CARBOHYD	594	594	0.109624	.	.
SP_Q5T5J6_SWT1_HUMAN	netOGlyc-4.0.0.13	CARBOHYD	595	595	0.0380524	.	.
SP_Q5T5J6_SWT1_HUMAN	netOGlyc-4.0.0.13	CARBOHYD	599	599	0.0256192	.	.
SP_Q5T5J6_SWT1_HUMAN	netOGlyc-4.0.0.13	CARBOHYD	620	620	0.0248006	.	.
SP_Q5T5J6_SWT1_HUMAN	netOGlyc-4.0.0.13	CARBOHYD	647	647	0.0311885	.	.
SP_Q5T5J6_SWT1_HUMAN	netOGlyc-4.0.0.13	CARBOHYD	650	650	0.136064	.	.
SP_Q5T5J6_SWT1_HUMAN	netOGlyc-4.0.0.13	CARBOHYD	665	665	0.270783	.	.
SP_Q5T5J6_SWT1_HUMAN	netOGlyc-4.0.0.13	CARBOHYD	666	666	0.20934	.	.
SP_Q5T5J6_SWT1_HUMAN	netOGlyc-4.0.0.13	CARBOHYD	674	674	0.186388	.	.
SP_Q5T5J6_SWT1_HUMAN	netOGlyc-4.0.0.13	CARBOHYD	676	676	0.0666316	.	.
SP_Q5T5J6_SWT1_HUMAN	netOGlyc-4.0.0.13	CARBOHYD	682	682	0.5086	.	.	#POSITIVE
SP_Q5T5J6_SWT1_HUMAN	netOGlyc-4.0.0.13	CARBOHYD	683	683	0.203231	.	.
SP_Q5T5J6_SWT1_HUMAN	netOGlyc-4.0.0.13	CARBOHYD	685	685	0.405369	.	.
SP_Q5T5J6_SWT1_HUMAN	netOGlyc-4.0.0.13	CARBOHYD	694	694	0.201617	.	.
SP_Q5T5J6_SWT1_HUMAN	netOGlyc-4.0.0.13	CARBOHYD	704	704	0.298289	.	.
SP_Q5T5J6_SWT1_HUMAN	netOGlyc-4.0.0.13	CARBOHYD	710	710	0.354745	.	.
SP_Q5T5J6_SWT1_HUMAN	netOGlyc-4.0.0.13	CARBOHYD	716	716	0.833055	.	.	#POSITIVE
SP_Q5T5J6_SWT1_HUMAN	netOGlyc-4.0.0.13	CARBOHYD	717	717	0.889421	.	.	#POSITIVE
SP_Q5T5J6_SWT1_HUMAN	netOGlyc-4.0.0.13	CARBOHYD	720	720	0.756415	.	.	#POSITIVE
SP_Q5T5J6_SWT1_HUMAN	netOGlyc-4.0.0.13	CARBOHYD	722	722	0.842319	.	.	#POSITIVE
SP_Q5T5J6_SWT1_HUMAN	netOGlyc-4.0.0.13	CARBOHYD	728	728	0.570867	.	.	#POSITIVE
SP_Q5T5J6_SWT1_HUMAN	netOGlyc-4.0.0.13	CARBOHYD	729	729	0.899645	.	.	#POSITIVE
SP_Q5T5J6_SWT1_HUMAN	netOGlyc-4.0.0.13	CARBOHYD	733	733	0.745876	.	.	#POSITIVE
SP_Q5T5J6_SWT1_HUMAN	netOGlyc-4.0.0.13	CARBOHYD	739	739	0.437333	.	.
SP_Q5T5J6_SWT1_HUMAN	netOGlyc-4.0.0.13	CARBOHYD	742	742	0.622217	.	.	#POSITIVE
SP_Q5T5J6_SWT1_HUMAN	netOGlyc-4.0.0.13	CARBOHYD	743	743	0.685042	.	.	#POSITIVE
SP_Q5T5J6_SWT1_HUMAN	netOGlyc-4.0.0.13	CARBOHYD	744	744	0.615706	.	.	#POSITIVE
SP_Q5T5J6_SWT1_HUMAN	netOGlyc-4.0.0.13	CARBOHYD	750	750	0.331481	.	.
SP_Q5T5J6_SWT1_HUMAN	netOGlyc-4.0.0.13	CARBOHYD	757	757	0.0575733	.	.
SP_Q5T5J6_SWT1_HUMAN	netOGlyc-4.0.0.13	CARBOHYD	761	761	0.0571204	.	.
SP_Q5T5J6_SWT1_HUMAN	netOGlyc-4.0.0.13	CARBOHYD	765	765	0.027861	.	.
SP_Q5T5J6_SWT1_HUMAN	netOGlyc-4.0.0.13	CARBOHYD	770	770	0.069887	.	.
SP_Q5T5J6_SWT1_HUMAN	netOGlyc-4.0.0.13	CARBOHYD	771	771	0.264753	.	.
SP_Q5T5J6_SWT1_HUMAN	netOGlyc-4.0.0.13	CARBOHYD	779	779	0.381942	.	.
SP_Q5T5J6_SWT1_HUMAN	netOGlyc-4.0.0.13	CARBOHYD	781	781	0.308851	.	.
SP_Q5T5J6_SWT1_HUMAN	netOGlyc-4.0.0.13	CARBOHYD	784	784	0.365175	.	.
SP_Q5T5J6_SWT1_HUMAN	netOGlyc-4.0.0.13	CARBOHYD	785	785	0.227846	.	.
SP_Q5T5J6_SWT1_HUMAN	netOGlyc-4.0.0.13	CARBOHYD	786	786	0.168301	.	.
SP_Q5T5J6_SWT1_HUMAN	netOGlyc-4.0.0.13	CARBOHYD	790	790	0.0720096	.	.
SP_Q5T5J6_SWT1_HUMAN	netOGlyc-4.0.0.13	CARBOHYD	820	820	0.04848	.	.
SP_Q5T5J6_SWT1_HUMAN	netOGlyc-4.0.0.13	CARBOHYD	827	827	0.0313183	.	.
SP_Q5T5J6_SWT1_HUMAN	netOGlyc-4.0.0.13	CARBOHYD	844	844	0.0394752	.	.
SP_Q5T5J6_SWT1_HUMAN	netOGlyc-4.0.0.13	CARBOHYD	853	853	0.0381992	.	.
SP_Q5T5J6_SWT1_HUMAN	netOGlyc-4.0.0.13	CARBOHYD	855	855	0.119764	.	.
SP_Q5T5J6_SWT1_HUMAN	netOGlyc-4.0.0.13	CARBOHYD	862	862	0.0603261	.	.
SP_Q5T5J6_SWT1_HUMAN	netOGlyc-4.0.0.13	CARBOHYD	874	874	0.0265899	.	.
SP_Q5T5J6_SWT1_HUMAN	netOGlyc-4.0.0.13	CARBOHYD	881	881	0.0643951	.	.
SP_Q9NXH8_TOR4A_HUMAN	netOGlyc-4.0.0.13	CARBOHYD	7	7	0.78452	.	.	#POSITIVE
SP_Q9NXH8_TOR4A_HUMAN	netOGlyc-4.0.0.13	CARBOHYD	18	18	0.477744	.	.
SP_Q9NXH8_TOR4A_HUMAN	netOGlyc-4.0.0.13	CARBOHYD	55	55	0.735711	.	.	#POSITIVE
SP_Q9NXH8_TOR4A_HUMAN	netOGlyc-4.0.0.13	CARBOHYD	63	63	0.623739	.	.	#POSITIVE
SP_Q9NXH8_TOR4A_HUMAN	netOGlyc-4.0.0.13	CARBOHYD	78	78	0.43661	.	.
SP_Q9NXH8_TOR4A_HUMAN	netOGlyc-4.0.0.13	CARBOHYD	81	81	0.452581	.	.
SP_Q9NXH8_TOR4A_HUMAN	netOGlyc-4.0.0.13	CARBOHYD	87	87	0.742401	.	.	#POSITIVE
SP_Q9NXH8_TOR4A_HUMAN	netOGlyc-4.0.0.13	CARBOHYD	89	89	0.746719	.	.	#POSITIVE
SP_Q9NXH8_TOR4A_HUMAN	netOGlyc-4.0.0.13	CARBOHYD	97	97	0.878819	.	.	#POSITIVE
SP_Q9NXH8_TOR4A_HUMAN	netOGlyc-4.0.0.13	CARBOHYD	105	105	0.804736	.	.	#POSITIVE
SP_Q9NXH8_TOR4A_HUMAN	netOGlyc-4.0.0.13	CARBOHYD	106	106	0.867581	.	.	#POSITIVE
SP_Q9NXH8_TOR4A_HUMAN	netOGlyc-4.0.0.13	CARBOHYD	117	117	0.636679	.	.	#POSITIVE
SP_Q9NXH8_TOR4A_HUMAN	netOGlyc-4.0.0.13	CARBOHYD	169	169	0.467129	.	.
SP_Q9NXH8_TOR4A_HUMAN	netOGlyc-4.0.0.13	CARBOHYD	181	181	0.098544	.	.
SP_Q9NXH8_TOR4A_HUMAN	netOGlyc-4.0.0.13	CARBOHYD	185	185	0.06867	.	.
SP_Q9NXH8_TOR4A_HUMAN	netOGlyc-4.0.0.13	CARBOHYD	196	196	0.142988	.	.
SP_Q9NXH8_TOR4A_HUMAN	netOGlyc-4.0.0.13	CARBOHYD	201	201	0.104673	.	.
SP_Q9NXH8_TOR4A_HUMAN	netOGlyc-4.0.0.13	CARBOHYD	213	213	0.0336231	.	.
SP_Q9NXH8_TOR4A_HUMAN	netOGlyc-4.0.0.13	CARBOHYD	218	218	0.0395895	.	.
SP_Q9NXH8_TOR4A_HUMAN	netOGlyc-4.0.0.13	CARBOHYD	260	260	0.0160132	.	.
SP_Q9NXH8_TOR4A_HUMAN	netOGlyc-4.0.0.13	CARBOHYD	288	288	0.0401626	.	.
SP_Q9NXH8_TOR4A_HUMAN	netOGlyc-4.0.0.13	CARBOHYD	300	300	0.0473643	.	.
SP_Q9NXH8_TOR4A_HUMAN	netOGlyc-4.0.0.13	CARBOHYD	308	308	0.291818	.	.
SP_Q9NXH8_TOR4A_HUMAN	netOGlyc-4.0.0.13	CARBOHYD	316	316	0.707627	.	.	#POSITIVE
SP_Q9NXH8_TOR4A_HUMAN	netOGlyc-4.0.0.13	CARBOHYD	328	328	0.740461	.	.	#POSITIVE
SP_Q9NXH8_TOR4A_HUMAN	netOGlyc-4.0.0.13	CARBOHYD	343	343	0.32782	.	.
SP_Q9NXH8_TOR4A_HUMAN	netOGlyc-4.0.0.13	CARBOHYD	349	349	0.0788991	.	.
SP_Q9NXH8_TOR4A_HUMAN	netOGlyc-4.0.0.13	CARBOHYD	373	373	0.0471202	.	.
SP_Q9NXH8_TOR4A_HUMAN	netOGlyc-4.0.0.13	CARBOHYD	399	399	0.144967	.	.
SP_Q9NXH8_TOR4A_HUMAN	netOGlyc-4.0.0.13	CARBOHYD	411	411	0.0997049	.	.
SP_Q9NXH8_TOR4A_HUMAN	netOGlyc-4.0.0.13	CARBOHYD	419	419	0.0752041	.	.
SP_P17152_TMM11_HUMAN	netOGlyc-4.0.0.13	CARBOHYD	13	13	0.781935	.	.	#POSITIVE
SP_P17152_TMM11_HUMAN	netOGlyc-4.0.0.13	CARBOHYD	14	14	0.798595	.	.	#POSITIVE
SP_P17152_TMM11_HUMAN	netOGlyc-4.0.0.13	CARBOHYD	17	17	0.733343	.	.	#POSITIVE
SP_P17152_TMM11_HUMAN	netOGlyc-4.0.0.13	CARBOHYD	23	23	0.764466	.	.	#POSITIVE
SP_P17152_TMM11_HUMAN	netOGlyc-4.0.0.13	CARBOHYD	25	25	0.16489	.	.
SP_P17152_TMM11_HUMAN	netOGlyc-4.0.0.13	CARBOHYD	27	27	0.152111	.	.
SP_P17152_TMM11_HUMAN	netOGlyc-4.0.0.13	CARBOHYD	65	65	0.0303685	.	.
SP_P17152_TMM11_HUMAN	netOGlyc-4.0.0.13	CARBOHYD	71	71	0.0392282	.	.
SP_P17152_TMM11_HUMAN	netOGlyc-4.0.0.13	CARBOHYD	76	76	0.0503833	.	.
SP_P17152_TMM11_HUMAN	netOGlyc-4.0.0.13	CARBOHYD	84	84	0.0411502	.	.
SP_P17152_TMM11_HUMAN	netOGlyc-4.0.0.13	CARBOHYD	90	90	0.0373957	.	.
SP_P17152_TMM11_HUMAN	netOGlyc-4.0.0.13	CARBOHYD	95	95	0.0628271	.	.
SP_P17152_TMM11_HUMAN	netOGlyc-4.0.0.13	CARBOHYD	104	104	0.0342936	.	.
SP_P17152_TMM11_HUMAN	netOGlyc-4.0.0.13	CARBOHYD	108	108	0.0983708	.	.
SP_P17152_TMM11_HUMAN	netOGlyc-4.0.0.13	CARBOHYD	115	115	0.0106948	.	.
SP_P17152_TMM11_HUMAN	netOGlyc-4.0.0.13	CARBOHYD	120	120	0.00717251	.	.
SP_P17152_TMM11_HUMAN	netOGlyc-4.0.0.13	CARBOHYD	125	125	0.0285158	.	.
SP_P17152_TMM11_HUMAN	netOGlyc-4.0.0.13	CARBOHYD	144	144	0.126663	.	.
SP_P17152_TMM11_HUMAN	netOGlyc-4.0.0.13	CARBOHYD	150	150	0.363397	.	.
SP_P17152_TMM11_HUMAN	netOGlyc-4.0.0.13	CARBOHYD	152	152	0.409135	.	.
SP_P17152_TMM11_HUMAN	netOGlyc-4.0.0.13	CARBOHYD	153	153	0.541969	.	.	#POSITIVE
SP_P17152_TMM11_HUMAN	netOGlyc-4.0.0.13	CARBOHYD	154	154	0.785051	.	.	#POSITIVE
SP_P17152_TMM11_HUMAN	netOGlyc-4.0.0.13	CARBOHYD	155	155	0.379119	.	.
SP_P17152_TMM11_HUMAN	netOGlyc-4.0.0.13	CARBOHYD	173	173	0.0584381	.	.
SP_Q15831_STK11_HUMAN	netOGlyc-4.0.0.13	CARBOHYD	13	13	0.460739	.	.
SP_Q15831_STK11_HUMAN	netOGlyc-4.0.0.13	CARBOHYD	19	19	0.417222	.	.
SP_Q15831_STK11_HUMAN	netOGlyc-4.0.0.13	CARBOHYD	24	24	0.236528	.	.
SP_Q15831_STK11_HUMAN	netOGlyc-4.0.0.13	CARBOHYD	31	31	0.746373	.	.	#POSITIVE
SP_Q15831_STK11_HUMAN	netOGlyc-4.0.0.13	CARBOHYD	32	32	0.547225	.	.	#POSITIVE
SP_Q15831_STK11_HUMAN	netOGlyc-4.0.0.13	CARBOHYD	59	59	0.00495388	.	.
SP_Q15831_STK11_HUMAN	netOGlyc-4.0.0.13	CARBOHYD	69	69	0.0048311	.	.
SP_Q15831_STK11_HUMAN	netOGlyc-4.0.0.13	CARBOHYD	71	71	0.00257572	.	.
SP_Q15831_STK11_HUMAN	netOGlyc-4.0.0.13	CARBOHYD	142	142	0.0292167	.	.
SP_Q15831_STK11_HUMAN	netOGlyc-4.0.0.13	CARBOHYD	169	169	0.0101669	.	.
SP_Q15831_STK11_HUMAN	netOGlyc-4.0.0.13	CARBOHYD	185	185	0.0671265	.	.
SP_Q15831_STK11_HUMAN	netOGlyc-4.0.0.13	CARBOHYD	186	186	0.0663471	.	.
SP_Q15831_STK11_HUMAN	netOGlyc-4.0.0.13	CARBOHYD	189	189	0.0573943	.	.
SP_Q15831_STK11_HUMAN	netOGlyc-4.0.0.13	CARBOHYD	193	193	0.380092	.	.
SP_Q15831_STK11_HUMAN	netOGlyc-4.0.0.13	CARBOHYD	209	209	0.0291684	.	.
SP_Q15831_STK11_HUMAN	netOGlyc-4.0.0.13	CARBOHYD	212	212	0.28083	.	.
SP_Q15831_STK11_HUMAN	netOGlyc-4.0.0.13	CARBOHYD	213	213	0.510469	.	.	#POSITIVE
SP_Q15831_STK11_HUMAN	netOGlyc-4.0.0.13	CARBOHYD	216	216	0.270326	.	.
SP_Q15831_STK11_HUMAN	netOGlyc-4.0.0.13	CARBOHYD	230	230	0.0146769	.	.
SP_Q15831_STK11_HUMAN	netOGlyc-4.0.0.13	CARBOHYD	232	232	0.0237943	.	.
SP_Q15831_STK11_HUMAN	netOGlyc-4.0.0.13	CARBOHYD	240	240	0.0668868	.	.
SP_Q15831_STK11_HUMAN	netOGlyc-4.0.0.13	CARBOHYD	244	244	0.104466	.	.
SP_Q15831_STK11_HUMAN	netOGlyc-4.0.0.13	CARBOHYD	249	249	0.0671361	.	.
SP_Q15831_STK11_HUMAN	netOGlyc-4.0.0.13	CARBOHYD	250	250	0.137757	.	.
SP_Q15831_STK11_HUMAN	netOGlyc-4.0.0.13	CARBOHYD	271	271	0.170423	.	.
SP_Q15831_STK11_HUMAN	netOGlyc-4.0.0.13	CARBOHYD	283	283	0.094128	.	.
SP_Q15831_STK11_HUMAN	netOGlyc-4.0.0.13	CARBOHYD	299	299	0.203628	.	.
SP_Q15831_STK11_HUMAN	netOGlyc-4.0.0.13	CARBOHYD	307	307	0.711695	.	.	#POSITIVE
SP_Q15831_STK11_HUMAN	netOGlyc-4.0.0.13	CARBOHYD	325	325	0.834089	.	.	#POSITIVE
SP_Q15831_STK11_HUMAN	netOGlyc-4.0.0.13	CARBOHYD	328	328	0.590243	.	.	#POSITIVE
SP_Q15831_STK11_HUMAN	netOGlyc-4.0.0.13	CARBOHYD	334	334	0.766678	.	.	#POSITIVE
SP_Q15831_STK11_HUMAN	netOGlyc-4.0.0.13	CARBOHYD	336	336	0.747864	.	.	#POSITIVE
SP_Q15831_STK11_HUMAN	netOGlyc-4.0.0.13	CARBOHYD	363	363	0.300073	.	.
SP_Q15831_STK11_HUMAN	netOGlyc-4.0.0.13	CARBOHYD	367	367	0.290035	.	.
SP_Q15831_STK11_HUMAN	netOGlyc-4.0.0.13	CARBOHYD	378	378	0.828971	.	.	#POSITIVE
SP_Q15831_STK11_HUMAN	netOGlyc-4.0.0.13	CARBOHYD	395	395	0.727936	.	.	#POSITIVE
SP_Q15831_STK11_HUMAN	netOGlyc-4.0.0.13	CARBOHYD	401	401	0.826265	.	.	#POSITIVE
SP_Q15831_STK11_HUMAN	netOGlyc-4.0.0.13	CARBOHYD	402	402	0.866632	.	.	#POSITIVE
SP_Q15831_STK11_HUMAN	netOGlyc-4.0.0.13	CARBOHYD	404	404	0.918734	.	.	#POSITIVE
SP_Q15831_STK11_HUMAN	netOGlyc-4.0.0.13	CARBOHYD	419	419	0.971002	.	.	#POSITIVE
SP_Q15831_STK11_HUMAN	netOGlyc-4.0.0.13	CARBOHYD	421	421	0.817038	.	.	#POSITIVE
SP_Q15831_STK11_HUMAN	netOGlyc-4.0.0.13	CARBOHYD	422	422	0.773398	.	.	#POSITIVE
SP_Q15831_STK11_HUMAN	netOGlyc-4.0.0.13	CARBOHYD	428	428	0.202217	.	.
SP_O75716_STK16_HUMAN	netOGlyc-4.0.0.13	CARBOHYD	9	9	0.392143	.	.
SP_O75716_STK16_HUMAN	netOGlyc-4.0.0.13	CARBOHYD	12	12	0.0828473	.	.
SP_O75716_STK16_HUMAN	netOGlyc-4.0.0.13	CARBOHYD	32	32	0.0123938	.	.
SP_O75716_STK16_HUMAN	netOGlyc-4.0.0.13	CARBOHYD	105	105	0.0591004	.	.
SP_O75716_STK16_HUMAN	netOGlyc-4.0.0.13	CARBOHYD	121	121	0.0254437	.	.
SP_O75716_STK16_HUMAN	netOGlyc-4.0.0.13	CARBOHYD	152	152	0.0406678	.	.
SP_O75716_STK16_HUMAN	netOGlyc-4.0.0.13	CARBOHYD	169	169	0.0310984	.	.
SP_O75716_STK16_HUMAN	netOGlyc-4.0.0.13	CARBOHYD	180	180	0.348358	.	.
SP_O75716_STK16_HUMAN	netOGlyc-4.0.0.13	CARBOHYD	185	185	0.337392	.	.
SP_O75716_STK16_HUMAN	netOGlyc-4.0.0.13	CARBOHYD	195	195	0.0828204	.	.
SP_O75716_STK16_HUMAN	netOGlyc-4.0.0.13	CARBOHYD	197	197	0.238061	.	.
SP_O75716_STK16_HUMAN	netOGlyc-4.0.0.13	CARBOHYD	205	205	0.173982	.	.
SP_O75716_STK16_HUMAN	netOGlyc-4.0.0.13	CARBOHYD	208	208	0.0848187	.	.
SP_O75716_STK16_HUMAN	netOGlyc-4.0.0.13	CARBOHYD	216	216	0.00664144	.	.
SP_O75716_STK16_HUMAN	netOGlyc-4.0.0.13	CARBOHYD	220	220	0.0184069	.	.
SP_O75716_STK16_HUMAN	netOGlyc-4.0.0.13	CARBOHYD	244	244	0.235668	.	.
SP_O75716_STK16_HUMAN	netOGlyc-4.0.0.13	CARBOHYD	254	254	0.394585	.	.
SP_O75716_STK16_HUMAN	netOGlyc-4.0.0.13	CARBOHYD	258	258	0.412462	.	.
SP_O75716_STK16_HUMAN	netOGlyc-4.0.0.13	CARBOHYD	262	262	0.232867	.	.
SP_O75716_STK16_HUMAN	netOGlyc-4.0.0.13	CARBOHYD	263	263	0.340577	.	.
SP_O75716_STK16_HUMAN	netOGlyc-4.0.0.13	CARBOHYD	271	271	0.485708	.	.
SP_O75716_STK16_HUMAN	netOGlyc-4.0.0.13	CARBOHYD	274	274	0.257061	.	.
SP_O75716_STK16_HUMAN	netOGlyc-4.0.0.13	CARBOHYD	288	288	0.16114	.	.
SP_O75716_STK16_HUMAN	netOGlyc-4.0.0.13	CARBOHYD	302	302	0.263571	.	.
SP_O75716_STK16_HUMAN	netOGlyc-4.0.0.13	CARBOHYD	303	303	0.172849	.	.
SP_A6NNV3_SPD16_HUMAN	netOGlyc-4.0.0.13	CARBOHYD	6	6	0.353754	.	.
SP_A6NNV3_SPD16_HUMAN	netOGlyc-4.0.0.13	CARBOHYD	13	13	0.43207	.	.
SP_A6NNV3_SPD16_HUMAN	netOGlyc-4.0.0.13	CARBOHYD	20	20	0.410919	.	.
SP_A6NNV3_SPD16_HUMAN	netOGlyc-4.0.0.13	CARBOHYD	25	25	0.664075	.	.	#POSITIVE
SP_A6NNV3_SPD16_HUMAN	netOGlyc-4.0.0.13	CARBOHYD	35	35	0.650957	.	.	#POSITIVE
SP_A6NNV3_SPD16_HUMAN	netOGlyc-4.0.0.13	CARBOHYD	38	38	0.20828	.	.
SP_A6NNV3_SPD16_HUMAN	netOGlyc-4.0.0.13	CARBOHYD	53	53	0.0947106	.	.
SP_A6NNV3_SPD16_HUMAN	netOGlyc-4.0.0.13	CARBOHYD	72	72	0.52618	.	.	#POSITIVE
SP_A6NNV3_SPD16_HUMAN	netOGlyc-4.0.0.13	CARBOHYD	84	84	0.323237	.	.
SP_A6NNV3_SPD16_HUMAN	netOGlyc-4.0.0.13	CARBOHYD	93	93	0.540636	.	.	#POSITIVE
SP_A6NNV3_SPD16_HUMAN	netOGlyc-4.0.0.13	CARBOHYD	98	98	0.373405	.	.
SP_A6NNV3_SPD16_HUMAN	netOGlyc-4.0.0.13	CARBOHYD	111	111	0.283732	.	.
SP_A6NNV3_SPD16_HUMAN	netOGlyc-4.0.0.13	CARBOHYD	114	114	0.189351	.	.
SP_A6NNV3_SPD16_HUMAN	netOGlyc-4.0.0.13	CARBOHYD	149	149	0.540711	.	.	#POSITIVE
SP_A6NNV3_SPD16_HUMAN	netOGlyc-4.0.0.13	CARBOHYD	181	181	0.0286471	.	.
SP_A6NNV3_SPD16_HUMAN	netOGlyc-4.0.0.13	CARBOHYD	194	194	0.0554337	.	.
SP_A6NNV3_SPD16_HUMAN	netOGlyc-4.0.0.13	CARBOHYD	200	200	0.0120943	.	.
SP_A6NNV3_SPD16_HUMAN	netOGlyc-4.0.0.13	CARBOHYD	237	237	0.105822	.	.
SP_A6NNV3_SPD16_HUMAN	netOGlyc-4.0.0.13	CARBOHYD	239	239	0.185829	.	.
SP_A6NNV3_SPD16_HUMAN	netOGlyc-4.0.0.13	CARBOHYD	264	264	0.235564	.	.
SP_A6NNV3_SPD16_HUMAN	netOGlyc-4.0.0.13	CARBOHYD	279	279	0.0833358	.	.
SP_A6NNV3_SPD16_HUMAN	netOGlyc-4.0.0.13	CARBOHYD	281	281	0.0285227	.	.
SP_A6NNV3_SPD16_HUMAN	netOGlyc-4.0.0.13	CARBOHYD	287	287	0.0293345	.	.
SP_A6NNV3_SPD16_HUMAN	netOGlyc-4.0.0.13	CARBOHYD	312	312	0.0327081	.	.
SP_Q658P3_STEA3_HUMAN	netOGlyc-4.0.0.13	CARBOHYD	11	11	0.424517	.	.
SP_Q658P3_STEA3_HUMAN	netOGlyc-4.0.0.13	CARBOHYD	17	17	0.597092	.	.	#POSITIVE
SP_Q658P3_STEA3_HUMAN	netOGlyc-4.0.0.13	CARBOHYD	19	19	0.239923	.	.
SP_Q658P3_STEA3_HUMAN	netOGlyc-4.0.0.13	CARBOHYD	20	20	0.494994	.	.
SP_Q658P3_STEA3_HUMAN	netOGlyc-4.0.0.13	CARBOHYD	36	36	0.0428308	.	.
SP_Q658P3_STEA3_HUMAN	netOGlyc-4.0.0.13	CARBOHYD	42	42	0.100552	.	.
SP_Q658P3_STEA3_HUMAN	netOGlyc-4.0.0.13	CARBOHYD	45	45	0.0605749	.	.
SP_Q658P3_STEA3_HUMAN	netOGlyc-4.0.0.13	CARBOHYD	50	50	0.104123	.	.
SP_Q658P3_STEA3_HUMAN	netOGlyc-4.0.0.13	CARBOHYD	58	58	0.296892	.	.
SP_Q658P3_STEA3_HUMAN	netOGlyc-4.0.0.13	CARBOHYD	64	64	0.684228	.	.	#POSITIVE
SP_Q658P3_STEA3_HUMAN	netOGlyc-4.0.0.13	CARBOHYD	70	70	0.726481	.	.	#POSITIVE
SP_Q658P3_STEA3_HUMAN	netOGlyc-4.0.0.13	CARBOHYD	75	75	0.070394	.	.
SP_Q658P3_STEA3_HUMAN	netOGlyc-4.0.0.13	CARBOHYD	82	82	0.150825	.	.
SP_Q658P3_STEA3_HUMAN	netOGlyc-4.0.0.13	CARBOHYD	83	83	0.0448895	.	.
SP_Q658P3_STEA3_HUMAN	netOGlyc-4.0.0.13	CARBOHYD	97	97	0.0449045	.	.
SP_Q658P3_STEA3_HUMAN	netOGlyc-4.0.0.13	CARBOHYD	98	98	0.0492762	.	.
SP_Q658P3_STEA3_HUMAN	netOGlyc-4.0.0.13	CARBOHYD	101	101	0.0441004	.	.
SP_Q658P3_STEA3_HUMAN	netOGlyc-4.0.0.13	CARBOHYD	103	103	0.0306763	.	.
SP_Q658P3_STEA3_HUMAN	netOGlyc-4.0.0.13	CARBOHYD	115	115	0.229761	.	.
SP_Q658P3_STEA3_HUMAN	netOGlyc-4.0.0.13	CARBOHYD	118	118	0.187081	.	.
SP_Q658P3_STEA3_HUMAN	netOGlyc-4.0.0.13	CARBOHYD	128	128	0.323907	.	.
SP_Q658P3_STEA3_HUMAN	netOGlyc-4.0.0.13	CARBOHYD	135	135	0.163257	.	.
SP_Q658P3_STEA3_HUMAN	netOGlyc-4.0.0.13	CARBOHYD	139	139	0.208052	.	.
SP_Q658P3_STEA3_HUMAN	netOGlyc-4.0.0.13	CARBOHYD	141	141	0.065371	.	.
SP_Q658P3_STEA3_HUMAN	netOGlyc-4.0.0.13	CARBOHYD	150	150	0.321937	.	.
SP_Q658P3_STEA3_HUMAN	netOGlyc-4.0.0.13	CARBOHYD	153	153	0.270884	.	.
SP_Q658P3_STEA3_HUMAN	netOGlyc-4.0.0.13	CARBOHYD	179	179	0.0739344	.	.
SP_Q658P3_STEA3_HUMAN	netOGlyc-4.0.0.13	CARBOHYD	194	194	0.0159963	.	.
SP_Q658P3_STEA3_HUMAN	netOGlyc-4.0.0.13	CARBOHYD	197	197	0.0349338	.	.
SP_Q658P3_STEA3_HUMAN	netOGlyc-4.0.0.13	CARBOHYD	216	216	0.0251684	.	.
SP_Q658P3_STEA3_HUMAN	netOGlyc-4.0.0.13	CARBOHYD	243	243	0.00783486	.	.
SP_Q658P3_STEA3_HUMAN	netOGlyc-4.0.0.13	CARBOHYD	253	253	0.0401936	.	.
SP_Q658P3_STEA3_HUMAN	netOGlyc-4.0.0.13	CARBOHYD	257	257	0.00658179	.	.
SP_Q658P3_STEA3_HUMAN	netOGlyc-4.0.0.13	CARBOHYD	258	258	0.00997069	.	.
SP_Q658P3_STEA3_HUMAN	netOGlyc-4.0.0.13	CARBOHYD	268	268	0.00454166	.	.
SP_Q658P3_STEA3_HUMAN	netOGlyc-4.0.0.13	CARBOHYD	286	286	0.195066	.	.
SP_Q658P3_STEA3_HUMAN	netOGlyc-4.0.0.13	CARBOHYD	309	309	0.00332768	.	.
SP_Q658P3_STEA3_HUMAN	netOGlyc-4.0.0.13	CARBOHYD	320	320	0.00279093	.	.
SP_Q658P3_STEA3_HUMAN	netOGlyc-4.0.0.13	CARBOHYD	346	346	0.00719479	.	.
SP_Q658P3_STEA3_HUMAN	netOGlyc-4.0.0.13	CARBOHYD	362	362	0.018917	.	.
SP_Q658P3_STEA3_HUMAN	netOGlyc-4.0.0.13	CARBOHYD	370	370	0.0122886	.	.
SP_Q658P3_STEA3_HUMAN	netOGlyc-4.0.0.13	CARBOHYD	372	372	0.00947814	.	.
SP_Q658P3_STEA3_HUMAN	netOGlyc-4.0.0.13	CARBOHYD	377	377	0.0691272	.	.
SP_Q658P3_STEA3_HUMAN	netOGlyc-4.0.0.13	CARBOHYD	378	378	0.0662333	.	.
SP_Q658P3_STEA3_HUMAN	netOGlyc-4.0.0.13	CARBOHYD	381	381	0.0391847	.	.
SP_Q658P3_STEA3_HUMAN	netOGlyc-4.0.0.13	CARBOHYD	385	385	0.158942	.	.
SP_Q658P3_STEA3_HUMAN	netOGlyc-4.0.0.13	CARBOHYD	392	392	0.033082	.	.
SP_Q658P3_STEA3_HUMAN	netOGlyc-4.0.0.13	CARBOHYD	396	396	0.00984568	.	.
SP_Q658P3_STEA3_HUMAN	netOGlyc-4.0.0.13	CARBOHYD	397	397	0.022981	.	.
SP_Q658P3_STEA3_HUMAN	netOGlyc-4.0.0.13	CARBOHYD	406	406	0.0304553	.	.
SP_Q658P3_STEA3_HUMAN	netOGlyc-4.0.0.13	CARBOHYD	407	407	0.151349	.	.
SP_Q658P3_STEA3_HUMAN	netOGlyc-4.0.0.13	CARBOHYD	410	410	0.0520353	.	.
SP_Q658P3_STEA3_HUMAN	netOGlyc-4.0.0.13	CARBOHYD	412	412	0.175449	.	.
SP_Q658P3_STEA3_HUMAN	netOGlyc-4.0.0.13	CARBOHYD	416	416	0.078321	.	.
SP_Q658P3_STEA3_HUMAN	netOGlyc-4.0.0.13	CARBOHYD	422	422	0.0386597	.	.
SP_Q658P3_STEA3_HUMAN	netOGlyc-4.0.0.13	CARBOHYD	431	431	0.0202854	.	.
SP_Q658P3_STEA3_HUMAN	netOGlyc-4.0.0.13	CARBOHYD	433	433	0.0047363	.	.
SP_Q658P3_STEA3_HUMAN	netOGlyc-4.0.0.13	CARBOHYD	435	435	0.00364596	.	.
SP_Q658P3_STEA3_HUMAN	netOGlyc-4.0.0.13	CARBOHYD	455	455	0.0208203	.	.
SP_Q658P3_STEA3_HUMAN	netOGlyc-4.0.0.13	CARBOHYD	469	469	0.342307	.	.
SP_Q658P3_STEA3_HUMAN	netOGlyc-4.0.0.13	CARBOHYD	470	470	0.258318	.	.
SP_Q658P3_STEA3_HUMAN	netOGlyc-4.0.0.13	CARBOHYD	474	474	0.118192	.	.
SP_Q658P3_STEA3_HUMAN	netOGlyc-4.0.0.13	CARBOHYD	477	477	0.230881	.	.
SP_Q658P3_STEA3_HUMAN	netOGlyc-4.0.0.13	CARBOHYD	485	485	0.0237201	.	.
SP_Q658P3_STEA3_HUMAN	netOGlyc-4.0.0.13	CARBOHYD	486	486	0.0455297	.	.
SP_Q86TL2_STIMA_HUMAN	netOGlyc-4.0.0.13	CARBOHYD	9	9	0.832525	.	.	#POSITIVE
SP_Q86TL2_STIMA_HUMAN	netOGlyc-4.0.0.13	CARBOHYD	18	18	0.943999	.	.	#POSITIVE
SP_Q86TL2_STIMA_HUMAN	netOGlyc-4.0.0.13	CARBOHYD	19	19	0.929773	.	.	#POSITIVE
SP_Q86TL2_STIMA_HUMAN	netOGlyc-4.0.0.13	CARBOHYD	22	22	0.732748	.	.	#POSITIVE
SP_Q86TL2_STIMA_HUMAN	netOGlyc-4.0.0.13	CARBOHYD	29	29	0.245951	.	.
SP_Q86TL2_STIMA_HUMAN	netOGlyc-4.0.0.13	CARBOHYD	35	35	0.0220129	.	.
SP_Q86TL2_STIMA_HUMAN	netOGlyc-4.0.0.13	CARBOHYD	50	50	0.042433	.	.
SP_Q86TL2_STIMA_HUMAN	netOGlyc-4.0.0.13	CARBOHYD	51	51	0.0264016	.	.
SP_Q86TL2_STIMA_HUMAN	netOGlyc-4.0.0.13	CARBOHYD	74	74	0.00328796	.	.
SP_Q86TL2_STIMA_HUMAN	netOGlyc-4.0.0.13	CARBOHYD	75	75	0.00752997	.	.
SP_Q86TL2_STIMA_HUMAN	netOGlyc-4.0.0.13	CARBOHYD	95	95	0.00351543	.	.
SP_Q86TL2_STIMA_HUMAN	netOGlyc-4.0.0.13	CARBOHYD	101	101	0.0101995	.	.
SP_Q86TL2_STIMA_HUMAN	netOGlyc-4.0.0.13	CARBOHYD	112	112	0.00294351	.	.
SP_Q86TL2_STIMA_HUMAN	netOGlyc-4.0.0.13	CARBOHYD	126	126	0.0764193	.	.
SP_Q86TL2_STIMA_HUMAN	netOGlyc-4.0.0.13	CARBOHYD	136	136	0.0251901	.	.
SP_Q86TL2_STIMA_HUMAN	netOGlyc-4.0.0.13	CARBOHYD	167	167	1.46E-05	.	.
SP_Q86TL2_STIMA_HUMAN	netOGlyc-4.0.0.13	CARBOHYD	223	223	0.0654222	.	.
SP_Q86TL2_STIMA_HUMAN	netOGlyc-4.0.0.13	CARBOHYD	236	236	0.408648	.	.
SP_Q86TL2_STIMA_HUMAN	netOGlyc-4.0.0.13	CARBOHYD	240	240	0.294202	.	.
SP_Q86TL2_STIMA_HUMAN	netOGlyc-4.0.0.13	CARBOHYD	249	249	0.158911	.	.
SP_Q86TL2_STIMA_HUMAN	netOGlyc-4.0.0.13	CARBOHYD	253	253	0.108594	.	.
SP_Q86TL2_STIMA_HUMAN	netOGlyc-4.0.0.13	CARBOHYD	255	255	0.213549	.	.
SP_Q86TL2_STIMA_HUMAN	netOGlyc-4.0.0.13	CARBOHYD	260	260	0.028498	.	.
SP_Q86TL2_STIMA_HUMAN	netOGlyc-4.0.0.13	CARBOHYD	268	268	0.0206611	.	.
SP_Q86TL2_STIMA_HUMAN	netOGlyc-4.0.0.13	CARBOHYD	278	278	0.175773	.	.
SP_P0CW21_SPGOS_HUMAN	netOGlyc-4.0.0.13	CARBOHYD	30	30	0.22549	.	.
SP_P0CW21_SPGOS_HUMAN	netOGlyc-4.0.0.13	CARBOHYD	34	34	0.245961	.	.
SP_P0CW21_SPGOS_HUMAN	netOGlyc-4.0.0.13	CARBOHYD	37	37	0.465811	.	.
SP_P0CW21_SPGOS_HUMAN	netOGlyc-4.0.0.13	CARBOHYD	41	41	0.392762	.	.
SP_P0CW21_SPGOS_HUMAN	netOGlyc-4.0.0.13	CARBOHYD	51	51	0.0401388	.	.
SP_Q6PIF2_SYCE2_HUMAN	netOGlyc-4.0.0.13	CARBOHYD	24	24	0.800676	.	.	#POSITIVE
SP_Q6PIF2_SYCE2_HUMAN	netOGlyc-4.0.0.13	CARBOHYD	44	44	0.431117	.	.
SP_Q6PIF2_SYCE2_HUMAN	netOGlyc-4.0.0.13	CARBOHYD	46	46	0.25895	.	.
SP_Q6PIF2_SYCE2_HUMAN	netOGlyc-4.0.0.13	CARBOHYD	50	50	0.153711	.	.
SP_Q6PIF2_SYCE2_HUMAN	netOGlyc-4.0.0.13	CARBOHYD	56	56	0.0961828	.	.
SP_Q6PIF2_SYCE2_HUMAN	netOGlyc-4.0.0.13	CARBOHYD	61	61	0.0333712	.	.
SP_Q6PIF2_SYCE2_HUMAN	netOGlyc-4.0.0.13	CARBOHYD	62	62	0.165713	.	.
SP_Q6PIF2_SYCE2_HUMAN	netOGlyc-4.0.0.13	CARBOHYD	65	65	0.02932	.	.
SP_Q6PIF2_SYCE2_HUMAN	netOGlyc-4.0.0.13	CARBOHYD	66	66	0.0496594	.	.
SP_Q6PIF2_SYCE2_HUMAN	netOGlyc-4.0.0.13	CARBOHYD	84	84	0.107975	.	.
SP_Q6PIF2_SYCE2_HUMAN	netOGlyc-4.0.0.13	CARBOHYD	93	93	0.2818	.	.
SP_Q6PIF2_SYCE2_HUMAN	netOGlyc-4.0.0.13	CARBOHYD	98	98	0.405554	.	.
SP_Q6PIF2_SYCE2_HUMAN	netOGlyc-4.0.0.13	CARBOHYD	101	101	0.152475	.	.
SP_Q6PIF2_SYCE2_HUMAN	netOGlyc-4.0.0.13	CARBOHYD	104	104	0.411785	.	.
SP_Q6PIF2_SYCE2_HUMAN	netOGlyc-4.0.0.13	CARBOHYD	107	107	0.0697854	.	.
SP_Q6PIF2_SYCE2_HUMAN	netOGlyc-4.0.0.13	CARBOHYD	133	133	0.111095	.	.
SP_Q6PIF2_SYCE2_HUMAN	netOGlyc-4.0.0.13	CARBOHYD	140	140	0.209181	.	.
SP_Q6PIF2_SYCE2_HUMAN	netOGlyc-4.0.0.13	CARBOHYD	144	144	0.124782	.	.
SP_Q6PIF2_SYCE2_HUMAN	netOGlyc-4.0.0.13	CARBOHYD	152	152	0.0966712	.	.
SP_Q6PIF2_SYCE2_HUMAN	netOGlyc-4.0.0.13	CARBOHYD	155	155	0.0296766	.	.
SP_Q6PIF2_SYCE2_HUMAN	netOGlyc-4.0.0.13	CARBOHYD	167	167	0.254719	.	.
SP_Q6PIF2_SYCE2_HUMAN	netOGlyc-4.0.0.13	CARBOHYD	177	177	0.828446	.	.	#POSITIVE
SP_Q6PIF2_SYCE2_HUMAN	netOGlyc-4.0.0.13	CARBOHYD	181	181	0.902473	.	.	#POSITIVE
SP_Q6PIF2_SYCE2_HUMAN	netOGlyc-4.0.0.13	CARBOHYD	188	188	0.762298	.	.	#POSITIVE
SP_Q6PIF2_SYCE2_HUMAN	netOGlyc-4.0.0.13	CARBOHYD	196	196	0.719748	.	.	#POSITIVE
SP_Q6PIF2_SYCE2_HUMAN	netOGlyc-4.0.0.13	CARBOHYD	197	197	0.536738	.	.	#POSITIVE
SP_Q6PIF2_SYCE2_HUMAN	netOGlyc-4.0.0.13	CARBOHYD	201	201	0.805091	.	.	#POSITIVE
SP_Q6PIF2_SYCE2_HUMAN	netOGlyc-4.0.0.13	CARBOHYD	202	202	0.644936	.	.	#POSITIVE
SP_Q6PIF2_SYCE2_HUMAN	netOGlyc-4.0.0.13	CARBOHYD	203	203	0.777107	.	.	#POSITIVE
SP_Q6PIF2_SYCE2_HUMAN	netOGlyc-4.0.0.13	CARBOHYD	206	206	0.544174	.	.	#POSITIVE
SP_Q6PIF2_SYCE2_HUMAN	netOGlyc-4.0.0.13	CARBOHYD	208	208	0.564851	.	.	#POSITIVE
SP_Q6PIF2_SYCE2_HUMAN	netOGlyc-4.0.0.13	CARBOHYD	212	212	0.555191	.	.	#POSITIVE
SP_P27105_STOM_HUMAN	netOGlyc-4.0.0.13	CARBOHYD	7	7	0.952561	.	.	#POSITIVE
SP_P27105_STOM_HUMAN	netOGlyc-4.0.0.13	CARBOHYD	10	10	0.96303	.	.	#POSITIVE
SP_P27105_STOM_HUMAN	netOGlyc-4.0.0.13	CARBOHYD	18	18	0.618171	.	.	#POSITIVE
SP_P27105_STOM_HUMAN	netOGlyc-4.0.0.13	CARBOHYD	22	22	0.525326	.	.	#POSITIVE
SP_P27105_STOM_HUMAN	netOGlyc-4.0.0.13	CARBOHYD	24	24	0.231254	.	.
SP_P27105_STOM_HUMAN	netOGlyc-4.0.0.13	CARBOHYD	38	38	0.0280926	.	.
SP_P27105_STOM_HUMAN	netOGlyc-4.0.0.13	CARBOHYD	42	42	0.00652281	.	.
SP_P27105_STOM_HUMAN	netOGlyc-4.0.0.13	CARBOHYD	45	45	0.0186052	.	.
SP_P27105_STOM_HUMAN	netOGlyc-4.0.0.13	CARBOHYD	49	49	0.00382722	.	.
SP_P27105_STOM_HUMAN	netOGlyc-4.0.0.13	CARBOHYD	88	88	8.92E-06	.	.
SP_P27105_STOM_HUMAN	netOGlyc-4.0.0.13	CARBOHYD	90	90	6.22E-07	.	.
SP_P27105_STOM_HUMAN	netOGlyc-4.0.0.13	CARBOHYD	98	98	0.00315909	.	.
SP_P27105_STOM_HUMAN	netOGlyc-4.0.0.13	CARBOHYD	100	100	0.00649946	.	.
SP_P27105_STOM_HUMAN	netOGlyc-4.0.0.13	CARBOHYD	110	110	4.85E-06	.	.
SP_P27105_STOM_HUMAN	netOGlyc-4.0.0.13	CARBOHYD	113	113	4.27E-06	.	.
SP_P27105_STOM_HUMAN	netOGlyc-4.0.0.13	CARBOHYD	115	115	0.00251958	.	.
SP_P27105_STOM_HUMAN	netOGlyc-4.0.0.13	CARBOHYD	117	117	1.63E-05	.	.
SP_P27105_STOM_HUMAN	netOGlyc-4.0.0.13	CARBOHYD	130	130	0.00858363	.	.
SP_P27105_STOM_HUMAN	netOGlyc-4.0.0.13	CARBOHYD	137	137	0.00944612	.	.
SP_P27105_STOM_HUMAN	netOGlyc-4.0.0.13	CARBOHYD	141	141	0.0533275	.	.
SP_P27105_STOM_HUMAN	netOGlyc-4.0.0.13	CARBOHYD	143	143	0.0168655	.	.
SP_P27105_STOM_HUMAN	netOGlyc-4.0.0.13	CARBOHYD	149	149	0.167302	.	.
SP_P27105_STOM_HUMAN	netOGlyc-4.0.0.13	CARBOHYD	150	150	0.0969233	.	.
SP_P27105_STOM_HUMAN	netOGlyc-4.0.0.13	CARBOHYD	157	157	0.0252214	.	.
SP_P27105_STOM_HUMAN	netOGlyc-4.0.0.13	CARBOHYD	161	161	0.0153602	.	.
SP_P27105_STOM_HUMAN	netOGlyc-4.0.0.13	CARBOHYD	165	165	0.0173177	.	.
SP_P27105_STOM_HUMAN	netOGlyc-4.0.0.13	CARBOHYD	176	176	0.0127903	.	.
SP_P27105_STOM_HUMAN	netOGlyc-4.0.0.13	CARBOHYD	177	177	0.00909008	.	.
SP_P27105_STOM_HUMAN	netOGlyc-4.0.0.13	CARBOHYD	182	182	0.0108525	.	.
SP_P27105_STOM_HUMAN	netOGlyc-4.0.0.13	CARBOHYD	214	214	0.0405106	.	.
SP_P27105_STOM_HUMAN	netOGlyc-4.0.0.13	CARBOHYD	231	231	0.0311263	.	.
SP_P27105_STOM_HUMAN	netOGlyc-4.0.0.13	CARBOHYD	238	238	0.0480882	.	.
SP_P27105_STOM_HUMAN	netOGlyc-4.0.0.13	CARBOHYD	242	242	0.122724	.	.
SP_P27105_STOM_HUMAN	netOGlyc-4.0.0.13	CARBOHYD	244	244	0.0440147	.	.
SP_P27105_STOM_HUMAN	netOGlyc-4.0.0.13	CARBOHYD	255	255	0.0399188	.	.
SP_P27105_STOM_HUMAN	netOGlyc-4.0.0.13	CARBOHYD	257	257	0.0441896	.	.
SP_P27105_STOM_HUMAN	netOGlyc-4.0.0.13	CARBOHYD	258	258	0.0582091	.	.
SP_P27105_STOM_HUMAN	netOGlyc-4.0.0.13	CARBOHYD	265	265	0.0397824	.	.
SP_P27105_STOM_HUMAN	netOGlyc-4.0.0.13	CARBOHYD	266	266	0.013219	.	.
SP_P27105_STOM_HUMAN	netOGlyc-4.0.0.13	CARBOHYD	285	285	0.0064033	.	.
SP_Q9P246_STIM2_HUMAN	netOGlyc-4.0.0.13	CARBOHYD	28	28	0.895585	.	.	#POSITIVE
SP_Q9P246_STIM2_HUMAN	netOGlyc-4.0.0.13	CARBOHYD	30	30	0.920828	.	.	#POSITIVE
SP_Q9P246_STIM2_HUMAN	netOGlyc-4.0.0.13	CARBOHYD	33	33	0.898637	.	.	#POSITIVE
SP_Q9P246_STIM2_HUMAN	netOGlyc-4.0.0.13	CARBOHYD	36	36	0.963293	.	.	#POSITIVE
SP_Q9P246_STIM2_HUMAN	netOGlyc-4.0.0.13	CARBOHYD	37	37	0.947658	.	.	#POSITIVE
SP_Q9P246_STIM2_HUMAN	netOGlyc-4.0.0.13	CARBOHYD	45	45	0.579574	.	.	#POSITIVE
SP_Q9P246_STIM2_HUMAN	netOGlyc-4.0.0.13	CARBOHYD	50	50	0.473903	.	.
SP_Q9P246_STIM2_HUMAN	netOGlyc-4.0.0.13	CARBOHYD	55	55	0.807581	.	.	#POSITIVE
SP_Q9P246_STIM2_HUMAN	netOGlyc-4.0.0.13	CARBOHYD	57	57	0.220453	.	.
SP_Q9P246_STIM2_HUMAN	netOGlyc-4.0.0.13	CARBOHYD	62	62	0.0521497	.	.
SP_Q9P246_STIM2_HUMAN	netOGlyc-4.0.0.13	CARBOHYD	68	68	0.0769452	.	.
SP_Q9P246_STIM2_HUMAN	netOGlyc-4.0.0.13	CARBOHYD	74	74	0.117669	.	.
SP_Q9P246_STIM2_HUMAN	netOGlyc-4.0.0.13	CARBOHYD	92	92	0.262949	.	.
SP_Q9P246_STIM2_HUMAN	netOGlyc-4.0.0.13	CARBOHYD	106	106	0.397048	.	.
SP_Q9P246_STIM2_HUMAN	netOGlyc-4.0.0.13	CARBOHYD	110	110	0.463546	.	.
SP_Q9P246_STIM2_HUMAN	netOGlyc-4.0.0.13	CARBOHYD	120	120	0.161098	.	.
SP_Q9P246_STIM2_HUMAN	netOGlyc-4.0.0.13	CARBOHYD	130	130	0.165962	.	.
SP_Q9P246_STIM2_HUMAN	netOGlyc-4.0.0.13	CARBOHYD	131	131	0.18977	.	.
SP_Q9P246_STIM2_HUMAN	netOGlyc-4.0.0.13	CARBOHYD	137	137	0.0745405	.	.
SP_Q9P246_STIM2_HUMAN	netOGlyc-4.0.0.13	CARBOHYD	141	141	0.0805629	.	.
SP_Q9P246_STIM2_HUMAN	netOGlyc-4.0.0.13	CARBOHYD	166	166	0.352404	.	.
SP_Q9P246_STIM2_HUMAN	netOGlyc-4.0.0.13	CARBOHYD	167	167	0.470131	.	.
SP_Q9P246_STIM2_HUMAN	netOGlyc-4.0.0.13	CARBOHYD	177	177	0.254851	.	.
SP_Q9P246_STIM2_HUMAN	netOGlyc-4.0.0.13	CARBOHYD	181	181	0.19106	.	.
SP_Q9P246_STIM2_HUMAN	netOGlyc-4.0.0.13	CARBOHYD	186	186	0.107761	.	.
SP_Q9P246_STIM2_HUMAN	netOGlyc-4.0.0.13	CARBOHYD	189	189	0.0757344	.	.
SP_Q9P246_STIM2_HUMAN	netOGlyc-4.0.0.13	CARBOHYD	208	208	0.0661838	.	.
SP_Q9P246_STIM2_HUMAN	netOGlyc-4.0.0.13	CARBOHYD	221	221	0.0156078	.	.
SP_Q9P246_STIM2_HUMAN	netOGlyc-4.0.0.13	CARBOHYD	223	223	0.0469227	.	.
SP_Q9P246_STIM2_HUMAN	netOGlyc-4.0.0.13	CARBOHYD	236	236	0.270448	.	.
SP_Q9P246_STIM2_HUMAN	netOGlyc-4.0.0.13	CARBOHYD	240	240	0.0837111	.	.
SP_Q9P246_STIM2_HUMAN	netOGlyc-4.0.0.13	CARBOHYD	241	241	0.350704	.	.
SP_Q9P246_STIM2_HUMAN	netOGlyc-4.0.0.13	CARBOHYD	254	254	0.351591	.	.
SP_Q9P246_STIM2_HUMAN	netOGlyc-4.0.0.13	CARBOHYD	257	257	0.21302	.	.
SP_Q9P246_STIM2_HUMAN	netOGlyc-4.0.0.13	CARBOHYD	261	261	0.407339	.	.
SP_Q9P246_STIM2_HUMAN	netOGlyc-4.0.0.13	CARBOHYD	316	316	0.334891	.	.
SP_Q9P246_STIM2_HUMAN	netOGlyc-4.0.0.13	CARBOHYD	343	343	0.646211	.	.	#POSITIVE
SP_Q9P246_STIM2_HUMAN	netOGlyc-4.0.0.13	CARBOHYD	344	344	0.594576	.	.	#POSITIVE
SP_Q9P246_STIM2_HUMAN	netOGlyc-4.0.0.13	CARBOHYD	346	346	0.289527	.	.
SP_Q9P246_STIM2_HUMAN	netOGlyc-4.0.0.13	CARBOHYD	358	358	0.33759	.	.
SP_Q9P246_STIM2_HUMAN	netOGlyc-4.0.0.13	CARBOHYD	392	392	0.901823	.	.	#POSITIVE
SP_Q9P246_STIM2_HUMAN	netOGlyc-4.0.0.13	CARBOHYD	393	393	0.54927	.	.	#POSITIVE
SP_Q9P246_STIM2_HUMAN	netOGlyc-4.0.0.13	CARBOHYD	397	397	0.710162	.	.	#POSITIVE
SP_Q9P246_STIM2_HUMAN	netOGlyc-4.0.0.13	CARBOHYD	403	403	0.71254	.	.	#POSITIVE
SP_Q9P246_STIM2_HUMAN	netOGlyc-4.0.0.13	CARBOHYD	404	404	0.385272	.	.
SP_Q9P246_STIM2_HUMAN	netOGlyc-4.0.0.13	CARBOHYD	405	405	0.467275	.	.
SP_Q9P246_STIM2_HUMAN	netOGlyc-4.0.0.13	CARBOHYD	421	421	0.477442	.	.
SP_Q9P246_STIM2_HUMAN	netOGlyc-4.0.0.13	CARBOHYD	424	424	0.177573	.	.
SP_Q9P246_STIM2_HUMAN	netOGlyc-4.0.0.13	CARBOHYD	425	425	0.268047	.	.
SP_Q9P246_STIM2_HUMAN	netOGlyc-4.0.0.13	CARBOHYD	449	449	0.287179	.	.
SP_Q9P246_STIM2_HUMAN	netOGlyc-4.0.0.13	CARBOHYD	453	453	0.570339	.	.	#POSITIVE
SP_Q9P246_STIM2_HUMAN	netOGlyc-4.0.0.13	CARBOHYD	455	455	0.439562	.	.
SP_Q9P246_STIM2_HUMAN	netOGlyc-4.0.0.13	CARBOHYD	456	456	0.524247	.	.	#POSITIVE
SP_Q9P246_STIM2_HUMAN	netOGlyc-4.0.0.13	CARBOHYD	457	457	0.601766	.	.	#POSITIVE
SP_Q9P246_STIM2_HUMAN	netOGlyc-4.0.0.13	CARBOHYD	460	460	0.375623	.	.
SP_Q9P246_STIM2_HUMAN	netOGlyc-4.0.0.13	CARBOHYD	463	463	0.46571	.	.
SP_Q9P246_STIM2_HUMAN	netOGlyc-4.0.0.13	CARBOHYD	471	471	0.913897	.	.	#POSITIVE
SP_Q9P246_STIM2_HUMAN	netOGlyc-4.0.0.13	CARBOHYD	488	488	0.336374	.	.
SP_Q9P246_STIM2_HUMAN	netOGlyc-4.0.0.13	CARBOHYD	493	493	0.90779	.	.	#POSITIVE
SP_Q9P246_STIM2_HUMAN	netOGlyc-4.0.0.13	CARBOHYD	498	498	0.828623	.	.	#POSITIVE
SP_Q9P246_STIM2_HUMAN	netOGlyc-4.0.0.13	CARBOHYD	505	505	0.756191	.	.	#POSITIVE
SP_Q9P246_STIM2_HUMAN	netOGlyc-4.0.0.13	CARBOHYD	509	509	0.724717	.	.	#POSITIVE
SP_Q9P246_STIM2_HUMAN	netOGlyc-4.0.0.13	CARBOHYD	510	510	0.745196	.	.	#POSITIVE
SP_Q9P246_STIM2_HUMAN	netOGlyc-4.0.0.13	CARBOHYD	511	511	0.765076	.	.	#POSITIVE
SP_Q9P246_STIM2_HUMAN	netOGlyc-4.0.0.13	CARBOHYD	515	515	0.911141	.	.	#POSITIVE
SP_Q9P246_STIM2_HUMAN	netOGlyc-4.0.0.13	CARBOHYD	518	518	0.936884	.	.	#POSITIVE
SP_Q9P246_STIM2_HUMAN	netOGlyc-4.0.0.13	CARBOHYD	522	522	0.940456	.	.	#POSITIVE
SP_Q9P246_STIM2_HUMAN	netOGlyc-4.0.0.13	CARBOHYD	523	523	0.950879	.	.	#POSITIVE
SP_Q9P246_STIM2_HUMAN	netOGlyc-4.0.0.13	CARBOHYD	539	539	0.984136	.	.	#POSITIVE
SP_Q9P246_STIM2_HUMAN	netOGlyc-4.0.0.13	CARBOHYD	550	550	0.95617	.	.	#POSITIVE
SP_Q9P246_STIM2_HUMAN	netOGlyc-4.0.0.13	CARBOHYD	553	553	0.908366	.	.	#POSITIVE
SP_Q9P246_STIM2_HUMAN	netOGlyc-4.0.0.13	CARBOHYD	556	556	0.86748	.	.	#POSITIVE
SP_Q9P246_STIM2_HUMAN	netOGlyc-4.0.0.13	CARBOHYD	563	563	0.3059	.	.
SP_Q9P246_STIM2_HUMAN	netOGlyc-4.0.0.13	CARBOHYD	565	565	0.731593	.	.	#POSITIVE
SP_Q9P246_STIM2_HUMAN	netOGlyc-4.0.0.13	CARBOHYD	566	566	0.652547	.	.	#POSITIVE
SP_Q9P246_STIM2_HUMAN	netOGlyc-4.0.0.13	CARBOHYD	583	583	0.158701	.	.
SP_Q9P246_STIM2_HUMAN	netOGlyc-4.0.0.13	CARBOHYD	593	593	0.174732	.	.
SP_Q9P246_STIM2_HUMAN	netOGlyc-4.0.0.13	CARBOHYD	595	595	0.155921	.	.
SP_Q9P246_STIM2_HUMAN	netOGlyc-4.0.0.13	CARBOHYD	599	599	0.6385	.	.	#POSITIVE
SP_Q9P246_STIM2_HUMAN	netOGlyc-4.0.0.13	CARBOHYD	602	602	0.288658	.	.
SP_Q9P246_STIM2_HUMAN	netOGlyc-4.0.0.13	CARBOHYD	603	603	0.505204	.	.	#POSITIVE
SP_Q9P246_STIM2_HUMAN	netOGlyc-4.0.0.13	CARBOHYD	609	609	0.683177	.	.	#POSITIVE
SP_Q9P246_STIM2_HUMAN	netOGlyc-4.0.0.13	CARBOHYD	613	613	0.399746	.	.
SP_Q9P246_STIM2_HUMAN	netOGlyc-4.0.0.13	CARBOHYD	619	619	0.699445	.	.	#POSITIVE
SP_Q9P246_STIM2_HUMAN	netOGlyc-4.0.0.13	CARBOHYD	621	621	0.415888	.	.
SP_Q9P246_STIM2_HUMAN	netOGlyc-4.0.0.13	CARBOHYD	626	626	0.358635	.	.
SP_Q9P246_STIM2_HUMAN	netOGlyc-4.0.0.13	CARBOHYD	631	631	0.382232	.	.
SP_Q9P246_STIM2_HUMAN	netOGlyc-4.0.0.13	CARBOHYD	635	635	0.438669	.	.
SP_Q9P246_STIM2_HUMAN	netOGlyc-4.0.0.13	CARBOHYD	636	636	0.755047	.	.	#POSITIVE
SP_Q9P246_STIM2_HUMAN	netOGlyc-4.0.0.13	CARBOHYD	640	640	0.567817	.	.	#POSITIVE
SP_Q9P246_STIM2_HUMAN	netOGlyc-4.0.0.13	CARBOHYD	643	643	0.520648	.	.	#POSITIVE
SP_Q9P246_STIM2_HUMAN	netOGlyc-4.0.0.13	CARBOHYD	647	647	0.588293	.	.	#POSITIVE
SP_Q9P246_STIM2_HUMAN	netOGlyc-4.0.0.13	CARBOHYD	650	650	0.644193	.	.	#POSITIVE
SP_Q9P246_STIM2_HUMAN	netOGlyc-4.0.0.13	CARBOHYD	657	657	0.205857	.	.
SP_Q9P246_STIM2_HUMAN	netOGlyc-4.0.0.13	CARBOHYD	659	659	0.281524	.	.
SP_Q9P246_STIM2_HUMAN	netOGlyc-4.0.0.13	CARBOHYD	661	661	0.524011	.	.	#POSITIVE
SP_Q9P246_STIM2_HUMAN	netOGlyc-4.0.0.13	CARBOHYD	665	665	0.54463	.	.	#POSITIVE
SP_Q9P246_STIM2_HUMAN	netOGlyc-4.0.0.13	CARBOHYD	668	668	0.214535	.	.
SP_Q9P246_STIM2_HUMAN	netOGlyc-4.0.0.13	CARBOHYD	678	678	0.539477	.	.	#POSITIVE
SP_Q9P246_STIM2_HUMAN	netOGlyc-4.0.0.13	CARBOHYD	680	680	0.296166	.	.
SP_Q9P246_STIM2_HUMAN	netOGlyc-4.0.0.13	CARBOHYD	685	685	0.711557	.	.	#POSITIVE
SP_Q9P246_STIM2_HUMAN	netOGlyc-4.0.0.13	CARBOHYD	686	686	0.799017	.	.	#POSITIVE
SP_Q9P246_STIM2_HUMAN	netOGlyc-4.0.0.13	CARBOHYD	696	696	0.784028	.	.	#POSITIVE
SP_Q9P246_STIM2_HUMAN	netOGlyc-4.0.0.13	CARBOHYD	697	697	0.895906	.	.	#POSITIVE
SP_Q9P246_STIM2_HUMAN	netOGlyc-4.0.0.13	CARBOHYD	699	699	0.90299	.	.	#POSITIVE
SP_Q9P246_STIM2_HUMAN	netOGlyc-4.0.0.13	CARBOHYD	700	700	0.844174	.	.	#POSITIVE
SP_Q9P246_STIM2_HUMAN	netOGlyc-4.0.0.13	CARBOHYD	705	705	0.712505	.	.	#POSITIVE
SP_Q9P246_STIM2_HUMAN	netOGlyc-4.0.0.13	CARBOHYD	713	713	0.905716	.	.	#POSITIVE
SP_Q9P246_STIM2_HUMAN	netOGlyc-4.0.0.13	CARBOHYD	718	718	0.859781	.	.	#POSITIVE
SP_Q9P246_STIM2_HUMAN	netOGlyc-4.0.0.13	CARBOHYD	719	719	0.716603	.	.	#POSITIVE
SP_Q9P246_STIM2_HUMAN	netOGlyc-4.0.0.13	CARBOHYD	731	731	0.700226	.	.	#POSITIVE
SP_Q9P246_STIM2_HUMAN	netOGlyc-4.0.0.13	CARBOHYD	735	735	0.754042	.	.	#POSITIVE
SP_Q9P246_STIM2_HUMAN	netOGlyc-4.0.0.13	CARBOHYD	739	739	0.356212	.	.
SP_Q9P246_STIM2_HUMAN	netOGlyc-4.0.0.13	CARBOHYD	745	745	0.114274	.	.
SP_Q9BZD7_TMG3_HUMAN	netOGlyc-4.0.0.13	CARBOHYD	12	12	0.234404	.	.
SP_Q9BZD7_TMG3_HUMAN	netOGlyc-4.0.0.13	CARBOHYD	31	31	0.0245571	.	.
SP_Q9BZD7_TMG3_HUMAN	netOGlyc-4.0.0.13	CARBOHYD	42	42	0.0199472	.	.
SP_Q9BZD7_TMG3_HUMAN	netOGlyc-4.0.0.13	CARBOHYD	56	56	0.0793564	.	.
SP_Q9BZD7_TMG3_HUMAN	netOGlyc-4.0.0.13	CARBOHYD	69	69	0.0786524	.	.
SP_Q9BZD7_TMG3_HUMAN	netOGlyc-4.0.0.13	CARBOHYD	74	74	0.15253	.	.
SP_Q9BZD7_TMG3_HUMAN	netOGlyc-4.0.0.13	CARBOHYD	76	76	0.115078	.	.
SP_Q9BZD7_TMG3_HUMAN	netOGlyc-4.0.0.13	CARBOHYD	77	77	0.0180591	.	.
SP_Q9BZD7_TMG3_HUMAN	netOGlyc-4.0.0.13	CARBOHYD	109	109	0.0934075	.	.
SP_Q9BZD7_TMG3_HUMAN	netOGlyc-4.0.0.13	CARBOHYD	114	114	0.184764	.	.
SP_Q9BZD7_TMG3_HUMAN	netOGlyc-4.0.0.13	CARBOHYD	123	123	0.257315	.	.
SP_Q9BZD7_TMG3_HUMAN	netOGlyc-4.0.0.13	CARBOHYD	128	128	0.139526	.	.
SP_Q9BZD7_TMG3_HUMAN	netOGlyc-4.0.0.13	CARBOHYD	138	138	0.257832	.	.
SP_Q9BZD7_TMG3_HUMAN	netOGlyc-4.0.0.13	CARBOHYD	141	141	0.361975	.	.
SP_Q9BZD7_TMG3_HUMAN	netOGlyc-4.0.0.13	CARBOHYD	146	146	0.369331	.	.
SP_Q9BZD7_TMG3_HUMAN	netOGlyc-4.0.0.13	CARBOHYD	154	154	0.185105	.	.
SP_Q9BZD7_TMG3_HUMAN	netOGlyc-4.0.0.13	CARBOHYD	162	162	0.193094	.	.
SP_Q9BZD7_TMG3_HUMAN	netOGlyc-4.0.0.13	CARBOHYD	167	167	0.246239	.	.
SP_Q9BZD7_TMG3_HUMAN	netOGlyc-4.0.0.13	CARBOHYD	168	168	0.0724998	.	.
SP_Q9BZD7_TMG3_HUMAN	netOGlyc-4.0.0.13	CARBOHYD	173	173	0.0778569	.	.
SP_Q9BZD7_TMG3_HUMAN	netOGlyc-4.0.0.13	CARBOHYD	174	174	0.106769	.	.
SP_Q9BZD7_TMG3_HUMAN	netOGlyc-4.0.0.13	CARBOHYD	181	181	0.0980989	.	.
SP_Q9BZD7_TMG3_HUMAN	netOGlyc-4.0.0.13	CARBOHYD	183	183	0.06942	.	.
SP_Q9BZD7_TMG3_HUMAN	netOGlyc-4.0.0.13	CARBOHYD	186	186	0.155496	.	.
SP_Q9BZD7_TMG3_HUMAN	netOGlyc-4.0.0.13	CARBOHYD	187	187	0.536689	.	.	#POSITIVE
SP_Q9BZD7_TMG3_HUMAN	netOGlyc-4.0.0.13	CARBOHYD	188	188	0.529952	.	.	#POSITIVE
SP_Q9BZD7_TMG3_HUMAN	netOGlyc-4.0.0.13	CARBOHYD	189	189	0.310372	.	.
SP_Q9BZD7_TMG3_HUMAN	netOGlyc-4.0.0.13	CARBOHYD	193	193	0.466657	.	.
SP_Q9BZD7_TMG3_HUMAN	netOGlyc-4.0.0.13	CARBOHYD	198	198	0.369	.	.
SP_Q9BZD7_TMG3_HUMAN	netOGlyc-4.0.0.13	CARBOHYD	203	203	0.131093	.	.
SP_Q9BZD7_TMG3_HUMAN	netOGlyc-4.0.0.13	CARBOHYD	204	204	0.0544514	.	.
SP_Q9BZD7_TMG3_HUMAN	netOGlyc-4.0.0.13	CARBOHYD	205	205	0.185511	.	.
SP_Q9BZD7_TMG3_HUMAN	netOGlyc-4.0.0.13	CARBOHYD	209	209	0.205972	.	.
SP_Q9BZD7_TMG3_HUMAN	netOGlyc-4.0.0.13	CARBOHYD	211	211	0.238519	.	.
SP_Q9BZD7_TMG3_HUMAN	netOGlyc-4.0.0.13	CARBOHYD	213	213	0.273256	.	.
SP_Q8N8V8_TM105_HUMAN	netOGlyc-4.0.0.13	CARBOHYD	9	9	0.483734	.	.
SP_Q8N8V8_TM105_HUMAN	netOGlyc-4.0.0.13	CARBOHYD	15	15	0.156944	.	.
SP_Q8N8V8_TM105_HUMAN	netOGlyc-4.0.0.13	CARBOHYD	35	35	0.00632493	.	.
SP_Q8N8V8_TM105_HUMAN	netOGlyc-4.0.0.13	CARBOHYD	37	37	0.0202969	.	.
SP_Q8N8V8_TM105_HUMAN	netOGlyc-4.0.0.13	CARBOHYD	40	40	0.0197838	.	.
SP_Q8N8V8_TM105_HUMAN	netOGlyc-4.0.0.13	CARBOHYD	47	47	0.570319	.	.	#POSITIVE
SP_Q8N8V8_TM105_HUMAN	netOGlyc-4.0.0.13	CARBOHYD	54	54	0.766632	.	.	#POSITIVE
SP_Q8N8V8_TM105_HUMAN	netOGlyc-4.0.0.13	CARBOHYD	55	55	0.954006	.	.	#POSITIVE
SP_Q8N8V8_TM105_HUMAN	netOGlyc-4.0.0.13	CARBOHYD	59	59	0.930052	.	.	#POSITIVE
SP_Q8N8V8_TM105_HUMAN	netOGlyc-4.0.0.13	CARBOHYD	63	63	0.682293	.	.	#POSITIVE
SP_Q8N8V8_TM105_HUMAN	netOGlyc-4.0.0.13	CARBOHYD	72	72	0.148119	.	.
SP_Q8N8V8_TM105_HUMAN	netOGlyc-4.0.0.13	CARBOHYD	92	92	0.139346	.	.
SP_Q8N8V8_TM105_HUMAN	netOGlyc-4.0.0.13	CARBOHYD	104	104	0.093663	.	.
SP_Q8N8V8_TM105_HUMAN	netOGlyc-4.0.0.13	CARBOHYD	105	105	0.150429	.	.
SP_Q8N8V8_TM105_HUMAN	netOGlyc-4.0.0.13	CARBOHYD	107	107	0.0238867	.	.
SP_P10124_SRGN_HUMAN	netOGlyc-4.0.0.13	CARBOHYD	9	9	0.0434447	.	.
SP_P10124_SRGN_HUMAN	netOGlyc-4.0.0.13	CARBOHYD	23	23	0.0609143	.	.
SP_P10124_SRGN_HUMAN	netOGlyc-4.0.0.13	CARBOHYD	24	24	0.0375543	.	.
SP_P10124_SRGN_HUMAN	netOGlyc-4.0.0.13	CARBOHYD	30	30	0.219899	.	.
SP_P10124_SRGN_HUMAN	netOGlyc-4.0.0.13	CARBOHYD	44	44	0.163397	.	.
SP_P10124_SRGN_HUMAN	netOGlyc-4.0.0.13	CARBOHYD	46	46	0.128856	.	.
SP_P10124_SRGN_HUMAN	netOGlyc-4.0.0.13	CARBOHYD	64	64	0.633698	.	.	#POSITIVE
SP_P10124_SRGN_HUMAN	netOGlyc-4.0.0.13	CARBOHYD	72	72	0.516795	.	.	#POSITIVE
SP_P10124_SRGN_HUMAN	netOGlyc-4.0.0.13	CARBOHYD	78	78	0.403698	.	.
SP_P10124_SRGN_HUMAN	netOGlyc-4.0.0.13	CARBOHYD	90	90	0.302373	.	.
SP_P10124_SRGN_HUMAN	netOGlyc-4.0.0.13	CARBOHYD	94	94	0.65757	.	.	#POSITIVE
SP_P10124_SRGN_HUMAN	netOGlyc-4.0.0.13	CARBOHYD	96	96	0.392798	.	.
SP_P10124_SRGN_HUMAN	netOGlyc-4.0.0.13	CARBOHYD	100	100	0.792238	.	.	#POSITIVE
SP_P10124_SRGN_HUMAN	netOGlyc-4.0.0.13	CARBOHYD	102	102	0.623392	.	.	#POSITIVE
SP_P10124_SRGN_HUMAN	netOGlyc-4.0.0.13	CARBOHYD	104	104	0.55025	.	.	#POSITIVE
SP_P10124_SRGN_HUMAN	netOGlyc-4.0.0.13	CARBOHYD	106	106	0.632379	.	.	#POSITIVE
SP_P10124_SRGN_HUMAN	netOGlyc-4.0.0.13	CARBOHYD	108	108	0.411621	.	.
SP_P10124_SRGN_HUMAN	netOGlyc-4.0.0.13	CARBOHYD	110	110	0.341952	.	.
SP_P10124_SRGN_HUMAN	netOGlyc-4.0.0.13	CARBOHYD	114	114	0.276645	.	.
SP_P10124_SRGN_HUMAN	netOGlyc-4.0.0.13	CARBOHYD	126	126	0.0493014	.	.
SP_P10124_SRGN_HUMAN	netOGlyc-4.0.0.13	CARBOHYD	135	135	0.287399	.	.
SP_P10124_SRGN_HUMAN	netOGlyc-4.0.0.13	CARBOHYD	142	142	0.458309	.	.
SP_P10124_SRGN_HUMAN	netOGlyc-4.0.0.13	CARBOHYD	144	144	0.52484	.	.	#POSITIVE
SP_P0DMP2_SRG2B_HUMAN	netOGlyc-4.0.0.13	CARBOHYD	2	2	0.588508	.	.	#POSITIVE
SP_P0DMP2_SRG2B_HUMAN	netOGlyc-4.0.0.13	CARBOHYD	3	3	0.643	.	.	#POSITIVE
SP_P0DMP2_SRG2B_HUMAN	netOGlyc-4.0.0.13	CARBOHYD	19	19	0.147011	.	.
SP_P0DMP2_SRG2B_HUMAN	netOGlyc-4.0.0.13	CARBOHYD	29	29	0.18393	.	.
SP_P0DMP2_SRG2B_HUMAN	netOGlyc-4.0.0.13	CARBOHYD	64	64	0.160069	.	.
SP_P0DMP2_SRG2B_HUMAN	netOGlyc-4.0.0.13	CARBOHYD	78	78	0.634181	.	.	#POSITIVE
SP_P0DMP2_SRG2B_HUMAN	netOGlyc-4.0.0.13	CARBOHYD	80	80	0.395227	.	.
SP_P0DMP2_SRG2B_HUMAN	netOGlyc-4.0.0.13	CARBOHYD	81	81	0.310774	.	.
SP_P0DMP2_SRG2B_HUMAN	netOGlyc-4.0.0.13	CARBOHYD	94	94	0.0420848	.	.
SP_P0DMP2_SRG2B_HUMAN	netOGlyc-4.0.0.13	CARBOHYD	110	110	0.52466	.	.	#POSITIVE
SP_P0DMP2_SRG2B_HUMAN	netOGlyc-4.0.0.13	CARBOHYD	114	114	0.435522	.	.
SP_P0DMP2_SRG2B_HUMAN	netOGlyc-4.0.0.13	CARBOHYD	115	115	0.16886	.	.
SP_P0DMP2_SRG2B_HUMAN	netOGlyc-4.0.0.13	CARBOHYD	117	117	0.202889	.	.
SP_P0DMP2_SRG2B_HUMAN	netOGlyc-4.0.0.13	CARBOHYD	132	132	0.545023	.	.	#POSITIVE
SP_P0DMP2_SRG2B_HUMAN	netOGlyc-4.0.0.13	CARBOHYD	135	135	0.264324	.	.
SP_P0DMP2_SRG2B_HUMAN	netOGlyc-4.0.0.13	CARBOHYD	142	142	0.308639	.	.
SP_P0DMP2_SRG2B_HUMAN	netOGlyc-4.0.0.13	CARBOHYD	162	162	0.246018	.	.
SP_P0DMP2_SRG2B_HUMAN	netOGlyc-4.0.0.13	CARBOHYD	166	166	0.0817488	.	.
SP_P0DMP2_SRG2B_HUMAN	netOGlyc-4.0.0.13	CARBOHYD	174	174	0.464565	.	.
SP_P0DMP2_SRG2B_HUMAN	netOGlyc-4.0.0.13	CARBOHYD	176	176	0.179642	.	.
SP_P0DMP2_SRG2B_HUMAN	netOGlyc-4.0.0.13	CARBOHYD	179	179	0.342154	.	.
SP_P0DMP2_SRG2B_HUMAN	netOGlyc-4.0.0.13	CARBOHYD	195	195	0.699107	.	.	#POSITIVE
SP_P0DMP2_SRG2B_HUMAN	netOGlyc-4.0.0.13	CARBOHYD	203	203	0.890831	.	.	#POSITIVE
SP_P0DMP2_SRG2B_HUMAN	netOGlyc-4.0.0.13	CARBOHYD	206	206	0.874031	.	.	#POSITIVE
SP_P0DMP2_SRG2B_HUMAN	netOGlyc-4.0.0.13	CARBOHYD	209	209	0.701374	.	.	#POSITIVE
SP_P0DMP2_SRG2B_HUMAN	netOGlyc-4.0.0.13	CARBOHYD	210	210	0.932083	.	.	#POSITIVE
SP_P0DMP2_SRG2B_HUMAN	netOGlyc-4.0.0.13	CARBOHYD	223	223	0.71497	.	.	#POSITIVE
SP_P0DMP2_SRG2B_HUMAN	netOGlyc-4.0.0.13	CARBOHYD	224	224	0.854863	.	.	#POSITIVE
SP_P0DMP2_SRG2B_HUMAN	netOGlyc-4.0.0.13	CARBOHYD	240	240	0.44571	.	.
SP_P0DMP2_SRG2B_HUMAN	netOGlyc-4.0.0.13	CARBOHYD	260	260	0.207025	.	.
SP_P0DMP2_SRG2B_HUMAN	netOGlyc-4.0.0.13	CARBOHYD	263	263	0.0868371	.	.
SP_P0DMP2_SRG2B_HUMAN	netOGlyc-4.0.0.13	CARBOHYD	273	273	0.0225768	.	.
SP_P0DMP2_SRG2B_HUMAN	netOGlyc-4.0.0.13	CARBOHYD	286	286	0.0902213	.	.
SP_P0DMP2_SRG2B_HUMAN	netOGlyc-4.0.0.13	CARBOHYD	293	293	0.0622921	.	.
SP_P0DMP2_SRG2B_HUMAN	netOGlyc-4.0.0.13	CARBOHYD	296	296	0.180893	.	.
SP_P0DMP2_SRG2B_HUMAN	netOGlyc-4.0.0.13	CARBOHYD	304	304	0.0709642	.	.
SP_P0DMP2_SRG2B_HUMAN	netOGlyc-4.0.0.13	CARBOHYD	322	322	0.123129	.	.
SP_P0DMP2_SRG2B_HUMAN	netOGlyc-4.0.0.13	CARBOHYD	323	323	0.0695641	.	.
SP_P0DMP2_SRG2B_HUMAN	netOGlyc-4.0.0.13	CARBOHYD	353	353	0.131736	.	.
SP_P0DMP2_SRG2B_HUMAN	netOGlyc-4.0.0.13	CARBOHYD	363	363	0.285363	.	.
SP_P0DMP2_SRG2B_HUMAN	netOGlyc-4.0.0.13	CARBOHYD	374	374	0.377786	.	.
SP_P0DMP2_SRG2B_HUMAN	netOGlyc-4.0.0.13	CARBOHYD	377	377	0.382101	.	.
SP_P0DMP2_SRG2B_HUMAN	netOGlyc-4.0.0.13	CARBOHYD	378	378	0.18943	.	.
SP_P0DMP2_SRG2B_HUMAN	netOGlyc-4.0.0.13	CARBOHYD	389	389	0.45507	.	.
SP_P0DMP2_SRG2B_HUMAN	netOGlyc-4.0.0.13	CARBOHYD	393	393	0.32287	.	.
SP_P0DMP2_SRG2B_HUMAN	netOGlyc-4.0.0.13	CARBOHYD	396	396	0.238222	.	.
SP_P0DMP2_SRG2B_HUMAN	netOGlyc-4.0.0.13	CARBOHYD	402	402	0.400015	.	.
SP_P0DMP2_SRG2B_HUMAN	netOGlyc-4.0.0.13	CARBOHYD	409	409	0.530112	.	.	#POSITIVE
SP_P0DMP2_SRG2B_HUMAN	netOGlyc-4.0.0.13	CARBOHYD	415	415	0.56882	.	.	#POSITIVE
SP_P0DMP2_SRG2B_HUMAN	netOGlyc-4.0.0.13	CARBOHYD	417	417	0.48793	.	.
SP_P0DMP2_SRG2B_HUMAN	netOGlyc-4.0.0.13	CARBOHYD	420	420	0.507572	.	.	#POSITIVE
SP_P0DMP2_SRG2B_HUMAN	netOGlyc-4.0.0.13	CARBOHYD	423	423	0.661162	.	.	#POSITIVE
SP_P0DMP2_SRG2B_HUMAN	netOGlyc-4.0.0.13	CARBOHYD	424	424	0.738857	.	.	#POSITIVE
SP_P0DMP2_SRG2B_HUMAN	netOGlyc-4.0.0.13	CARBOHYD	426	426	0.751748	.	.	#POSITIVE
SP_P0DMP2_SRG2B_HUMAN	netOGlyc-4.0.0.13	CARBOHYD	428	428	0.377026	.	.
SP_P0DMP2_SRG2B_HUMAN	netOGlyc-4.0.0.13	CARBOHYD	431	431	0.751106	.	.	#POSITIVE
SP_P0DMP2_SRG2B_HUMAN	netOGlyc-4.0.0.13	CARBOHYD	434	434	0.838267	.	.	#POSITIVE
SP_P0DMP2_SRG2B_HUMAN	netOGlyc-4.0.0.13	CARBOHYD	445	445	0.133885	.	.
SP_P0DMP2_SRG2B_HUMAN	netOGlyc-4.0.0.13	CARBOHYD	451	451	0.0158168	.	.
SP_P53597_SUCA_HUMAN	netOGlyc-4.0.0.13	CARBOHYD	2	2	0.418427	.	.
SP_P53597_SUCA_HUMAN	netOGlyc-4.0.0.13	CARBOHYD	4	4	0.726589	.	.	#POSITIVE
SP_P53597_SUCA_HUMAN	netOGlyc-4.0.0.13	CARBOHYD	13	13	0.455058	.	.
SP_P53597_SUCA_HUMAN	netOGlyc-4.0.0.13	CARBOHYD	16	16	0.633511	.	.	#POSITIVE
SP_P53597_SUCA_HUMAN	netOGlyc-4.0.0.13	CARBOHYD	18	18	0.421164	.	.
SP_P53597_SUCA_HUMAN	netOGlyc-4.0.0.13	CARBOHYD	19	19	0.5	.	.	#POSITIVE
SP_P53597_SUCA_HUMAN	netOGlyc-4.0.0.13	CARBOHYD	28	28	0.393279	.	.
SP_P53597_SUCA_HUMAN	netOGlyc-4.0.0.13	CARBOHYD	30	30	0.37723	.	.
SP_P53597_SUCA_HUMAN	netOGlyc-4.0.0.13	CARBOHYD	42	42	0.576619	.	.	#POSITIVE
SP_P53597_SUCA_HUMAN	netOGlyc-4.0.0.13	CARBOHYD	44	44	0.283519	.	.
SP_P53597_SUCA_HUMAN	netOGlyc-4.0.0.13	CARBOHYD	46	46	0.243552	.	.
SP_P53597_SUCA_HUMAN	netOGlyc-4.0.0.13	CARBOHYD	56	56	0.0299794	.	.
SP_P53597_SUCA_HUMAN	netOGlyc-4.0.0.13	CARBOHYD	64	64	0.0411801	.	.
SP_P53597_SUCA_HUMAN	netOGlyc-4.0.0.13	CARBOHYD	69	69	0.0370213	.	.
SP_P53597_SUCA_HUMAN	netOGlyc-4.0.0.13	CARBOHYD	72	72	0.15775	.	.
SP_P53597_SUCA_HUMAN	netOGlyc-4.0.0.13	CARBOHYD	80	80	0.0735441	.	.
SP_P53597_SUCA_HUMAN	netOGlyc-4.0.0.13	CARBOHYD	86	86	0.459789	.	.
SP_P53597_SUCA_HUMAN	netOGlyc-4.0.0.13	CARBOHYD	87	87	0.264733	.	.
SP_P53597_SUCA_HUMAN	netOGlyc-4.0.0.13	CARBOHYD	94	94	0.402639	.	.
SP_P53597_SUCA_HUMAN	netOGlyc-4.0.0.13	CARBOHYD	103	103	0.187053	.	.
SP_P53597_SUCA_HUMAN	netOGlyc-4.0.0.13	CARBOHYD	111	111	0.0780745	.	.
SP_P53597_SUCA_HUMAN	netOGlyc-4.0.0.13	CARBOHYD	114	114	0.144121	.	.
SP_P53597_SUCA_HUMAN	netOGlyc-4.0.0.13	CARBOHYD	116	116	0.0733705	.	.
SP_P53597_SUCA_HUMAN	netOGlyc-4.0.0.13	CARBOHYD	144	144	0.0441112	.	.
SP_P53597_SUCA_HUMAN	netOGlyc-4.0.0.13	CARBOHYD	165	165	0.0212276	.	.
SP_P53597_SUCA_HUMAN	netOGlyc-4.0.0.13	CARBOHYD	200	200	0.0944302	.	.
SP_P53597_SUCA_HUMAN	netOGlyc-4.0.0.13	CARBOHYD	202	202	0.0555273	.	.
SP_P53597_SUCA_HUMAN	netOGlyc-4.0.0.13	CARBOHYD	204	204	0.0514352	.	.
SP_P53597_SUCA_HUMAN	netOGlyc-4.0.0.13	CARBOHYD	206	206	0.0389117	.	.
SP_P53597_SUCA_HUMAN	netOGlyc-4.0.0.13	CARBOHYD	213	213	0.121961	.	.
SP_P53597_SUCA_HUMAN	netOGlyc-4.0.0.13	CARBOHYD	214	214	0.0787908	.	.
SP_P53597_SUCA_HUMAN	netOGlyc-4.0.0.13	CARBOHYD	221	221	0.0565475	.	.
SP_P53597_SUCA_HUMAN	netOGlyc-4.0.0.13	CARBOHYD	234	234	8.11E-06	.	.
SP_P53597_SUCA_HUMAN	netOGlyc-4.0.0.13	CARBOHYD	247	247	0.00432497	.	.
SP_P53597_SUCA_HUMAN	netOGlyc-4.0.0.13	CARBOHYD	249	249	0.00500522	.	.
SP_P53597_SUCA_HUMAN	netOGlyc-4.0.0.13	CARBOHYD	275	275	0.0968086	.	.
SP_P53597_SUCA_HUMAN	netOGlyc-4.0.0.13	CARBOHYD	279	279	0.0128223	.	.
SP_P53597_SUCA_HUMAN	netOGlyc-4.0.0.13	CARBOHYD	284	284	0.0943408	.	.
SP_P53597_SUCA_HUMAN	netOGlyc-4.0.0.13	CARBOHYD	290	290	0.256332	.	.
SP_P53597_SUCA_HUMAN	netOGlyc-4.0.0.13	CARBOHYD	316	316	0.193837	.	.
SP_P53597_SUCA_HUMAN	netOGlyc-4.0.0.13	CARBOHYD	320	320	0.315526	.	.
SP_P53597_SUCA_HUMAN	netOGlyc-4.0.0.13	CARBOHYD	326	326	0.536328	.	.	#POSITIVE
SP_P53597_SUCA_HUMAN	netOGlyc-4.0.0.13	CARBOHYD	328	328	0.343019	.	.
SP_P53597_SUCA_HUMAN	netOGlyc-4.0.0.13	CARBOHYD	334	334	0.155167	.	.
SP_P53597_SUCA_HUMAN	netOGlyc-4.0.0.13	CARBOHYD	335	335	0.115005	.	.
SP_Q13033_STRN3_HUMAN	netOGlyc-4.0.0.13	CARBOHYD	31	31	0.813772	.	.	#POSITIVE
SP_Q13033_STRN3_HUMAN	netOGlyc-4.0.0.13	CARBOHYD	46	46	0.956556	.	.	#POSITIVE
SP_Q13033_STRN3_HUMAN	netOGlyc-4.0.0.13	CARBOHYD	58	58	0.347157	.	.
SP_Q13033_STRN3_HUMAN	netOGlyc-4.0.0.13	CARBOHYD	64	64	0.385193	.	.
SP_Q13033_STRN3_HUMAN	netOGlyc-4.0.0.13	CARBOHYD	139	139	0.204896	.	.
SP_Q13033_STRN3_HUMAN	netOGlyc-4.0.0.13	CARBOHYD	150	150	0.396099	.	.
SP_Q13033_STRN3_HUMAN	netOGlyc-4.0.0.13	CARBOHYD	153	153	0.656826	.	.	#POSITIVE
SP_Q13033_STRN3_HUMAN	netOGlyc-4.0.0.13	CARBOHYD	156	156	0.437119	.	.
SP_Q13033_STRN3_HUMAN	netOGlyc-4.0.0.13	CARBOHYD	159	159	0.811889	.	.	#POSITIVE
SP_Q13033_STRN3_HUMAN	netOGlyc-4.0.0.13	CARBOHYD	163	163	0.823354	.	.	#POSITIVE
SP_Q13033_STRN3_HUMAN	netOGlyc-4.0.0.13	CARBOHYD	168	168	0.356064	.	.
SP_Q13033_STRN3_HUMAN	netOGlyc-4.0.0.13	CARBOHYD	171	171	0.204449	.	.
SP_Q13033_STRN3_HUMAN	netOGlyc-4.0.0.13	CARBOHYD	189	189	0.155462	.	.
SP_Q13033_STRN3_HUMAN	netOGlyc-4.0.0.13	CARBOHYD	191	191	0.0540026	.	.
SP_Q13033_STRN3_HUMAN	netOGlyc-4.0.0.13	CARBOHYD	197	197	0.286079	.	.
SP_Q13033_STRN3_HUMAN	netOGlyc-4.0.0.13	CARBOHYD	202	202	0.470715	.	.
SP_Q13033_STRN3_HUMAN	netOGlyc-4.0.0.13	CARBOHYD	207	207	0.5	.	.	#POSITIVE
SP_Q13033_STRN3_HUMAN	netOGlyc-4.0.0.13	CARBOHYD	209	209	0.427501	.	.
SP_Q13033_STRN3_HUMAN	netOGlyc-4.0.0.13	CARBOHYD	214	214	0.287654	.	.
SP_Q13033_STRN3_HUMAN	netOGlyc-4.0.0.13	CARBOHYD	217	217	0.207802	.	.
SP_Q13033_STRN3_HUMAN	netOGlyc-4.0.0.13	CARBOHYD	229	229	0.382228	.	.
SP_Q13033_STRN3_HUMAN	netOGlyc-4.0.0.13	CARBOHYD	240	240	0.606304	.	.	#POSITIVE
SP_Q13033_STRN3_HUMAN	netOGlyc-4.0.0.13	CARBOHYD	241	241	0.437007	.	.
SP_Q13033_STRN3_HUMAN	netOGlyc-4.0.0.13	CARBOHYD	247	247	0.34036	.	.
SP_Q13033_STRN3_HUMAN	netOGlyc-4.0.0.13	CARBOHYD	257	257	0.0253411	.	.
SP_Q13033_STRN3_HUMAN	netOGlyc-4.0.0.13	CARBOHYD	293	293	0.0463369	.	.
SP_Q13033_STRN3_HUMAN	netOGlyc-4.0.0.13	CARBOHYD	298	298	0.102564	.	.
SP_Q13033_STRN3_HUMAN	netOGlyc-4.0.0.13	CARBOHYD	310	310	0.0947972	.	.
SP_Q13033_STRN3_HUMAN	netOGlyc-4.0.0.13	CARBOHYD	322	322	0.0542533	.	.
SP_Q13033_STRN3_HUMAN	netOGlyc-4.0.0.13	CARBOHYD	323	323	0.0450947	.	.
SP_Q13033_STRN3_HUMAN	netOGlyc-4.0.0.13	CARBOHYD	327	327	0.00820821	.	.
SP_Q13033_STRN3_HUMAN	netOGlyc-4.0.0.13	CARBOHYD	335	335	0.00436509	.	.
SP_Q13033_STRN3_HUMAN	netOGlyc-4.0.0.13	CARBOHYD	337	337	0.0355017	.	.
SP_Q13033_STRN3_HUMAN	netOGlyc-4.0.0.13	CARBOHYD	349	349	0.134066	.	.
SP_Q13033_STRN3_HUMAN	netOGlyc-4.0.0.13	CARBOHYD	371	371	0.0124489	.	.
SP_Q13033_STRN3_HUMAN	netOGlyc-4.0.0.13	CARBOHYD	390	390	0.054964	.	.
SP_Q13033_STRN3_HUMAN	netOGlyc-4.0.0.13	CARBOHYD	396	396	0.476539	.	.
SP_Q13033_STRN3_HUMAN	netOGlyc-4.0.0.13	CARBOHYD	398	398	0.317211	.	.
SP_Q13033_STRN3_HUMAN	netOGlyc-4.0.0.13	CARBOHYD	400	400	0.512546	.	.	#POSITIVE
SP_Q13033_STRN3_HUMAN	netOGlyc-4.0.0.13	CARBOHYD	401	401	0.252464	.	.
SP_Q13033_STRN3_HUMAN	netOGlyc-4.0.0.13	CARBOHYD	404	404	0.31574	.	.
SP_Q13033_STRN3_HUMAN	netOGlyc-4.0.0.13	CARBOHYD	418	418	0.0336816	.	.
SP_Q13033_STRN3_HUMAN	netOGlyc-4.0.0.13	CARBOHYD	421	421	0.0653817	.	.
SP_Q13033_STRN3_HUMAN	netOGlyc-4.0.0.13	CARBOHYD	426	426	0.00260181	.	.
SP_Q13033_STRN3_HUMAN	netOGlyc-4.0.0.13	CARBOHYD	431	431	0.00427975	.	.
SP_Q13033_STRN3_HUMAN	netOGlyc-4.0.0.13	CARBOHYD	437	437	1.24E-05	.	.
SP_Q13033_STRN3_HUMAN	netOGlyc-4.0.0.13	CARBOHYD	448	448	0.00442071	.	.
SP_Q13033_STRN3_HUMAN	netOGlyc-4.0.0.13	CARBOHYD	450	450	0.0408775	.	.
SP_Q13033_STRN3_HUMAN	netOGlyc-4.0.0.13	CARBOHYD	456	456	0.00718508	.	.
SP_Q13033_STRN3_HUMAN	netOGlyc-4.0.0.13	CARBOHYD	469	469	0.0417553	.	.
SP_Q13033_STRN3_HUMAN	netOGlyc-4.0.0.13	CARBOHYD	475	475	0.0636575	.	.
SP_Q13033_STRN3_HUMAN	netOGlyc-4.0.0.13	CARBOHYD	478	478	0.0315908	.	.
SP_Q13033_STRN3_HUMAN	netOGlyc-4.0.0.13	CARBOHYD	497	497	0.0258267	.	.
SP_Q13033_STRN3_HUMAN	netOGlyc-4.0.0.13	CARBOHYD	499	499	0.035937	.	.
SP_Q13033_STRN3_HUMAN	netOGlyc-4.0.0.13	CARBOHYD	503	503	0.057618	.	.
SP_Q13033_STRN3_HUMAN	netOGlyc-4.0.0.13	CARBOHYD	512	512	0.156884	.	.
SP_Q13033_STRN3_HUMAN	netOGlyc-4.0.0.13	CARBOHYD	518	518	0.354244	.	.
SP_Q13033_STRN3_HUMAN	netOGlyc-4.0.0.13	CARBOHYD	520	520	0.329541	.	.
SP_Q13033_STRN3_HUMAN	netOGlyc-4.0.0.13	CARBOHYD	528	528	0.0802184	.	.
SP_Q13033_STRN3_HUMAN	netOGlyc-4.0.0.13	CARBOHYD	538	538	0.0251294	.	.
SP_Q13033_STRN3_HUMAN	netOGlyc-4.0.0.13	CARBOHYD	542	542	0.0255214	.	.
SP_Q13033_STRN3_HUMAN	netOGlyc-4.0.0.13	CARBOHYD	543	543	4.20E-06	.	.
SP_Q13033_STRN3_HUMAN	netOGlyc-4.0.0.13	CARBOHYD	550	550	0.0108184	.	.
SP_Q13033_STRN3_HUMAN	netOGlyc-4.0.0.13	CARBOHYD	556	556	0.00874574	.	.
SP_Q13033_STRN3_HUMAN	netOGlyc-4.0.0.13	CARBOHYD	564	564	0.490161	.	.
SP_Q13033_STRN3_HUMAN	netOGlyc-4.0.0.13	CARBOHYD	566	566	0.265317	.	.
SP_Q13033_STRN3_HUMAN	netOGlyc-4.0.0.13	CARBOHYD	572	572	0.218409	.	.
SP_Q13033_STRN3_HUMAN	netOGlyc-4.0.0.13	CARBOHYD	581	581	0.170505	.	.
SP_Q13033_STRN3_HUMAN	netOGlyc-4.0.0.13	CARBOHYD	586	586	0.0793522	.	.
SP_Q13033_STRN3_HUMAN	netOGlyc-4.0.0.13	CARBOHYD	595	595	0.018106	.	.
SP_Q13033_STRN3_HUMAN	netOGlyc-4.0.0.13	CARBOHYD	603	603	0.00455025	.	.
SP_Q13033_STRN3_HUMAN	netOGlyc-4.0.0.13	CARBOHYD	605	605	0.0242448	.	.
SP_Q13033_STRN3_HUMAN	netOGlyc-4.0.0.13	CARBOHYD	609	609	0.00466462	.	.
SP_Q13033_STRN3_HUMAN	netOGlyc-4.0.0.13	CARBOHYD	624	624	0.011353	.	.
SP_Q13033_STRN3_HUMAN	netOGlyc-4.0.0.13	CARBOHYD	635	635	0.0158107	.	.
SP_Q13033_STRN3_HUMAN	netOGlyc-4.0.0.13	CARBOHYD	636	636	0.0135284	.	.
SP_Q13033_STRN3_HUMAN	netOGlyc-4.0.0.13	CARBOHYD	649	649	0.014381	.	.
SP_Q13033_STRN3_HUMAN	netOGlyc-4.0.0.13	CARBOHYD	650	650	0.0289851	.	.
SP_Q13033_STRN3_HUMAN	netOGlyc-4.0.0.13	CARBOHYD	653	653	0.0446383	.	.
SP_Q13033_STRN3_HUMAN	netOGlyc-4.0.0.13	CARBOHYD	655	655	0.0160409	.	.
SP_Q13033_STRN3_HUMAN	netOGlyc-4.0.0.13	CARBOHYD	663	663	0.0115099	.	.
SP_Q13033_STRN3_HUMAN	netOGlyc-4.0.0.13	CARBOHYD	664	664	0.0417206	.	.
SP_Q13033_STRN3_HUMAN	netOGlyc-4.0.0.13	CARBOHYD	666	666	0.112192	.	.
SP_Q13033_STRN3_HUMAN	netOGlyc-4.0.0.13	CARBOHYD	671	671	0.0265016	.	.
SP_Q13033_STRN3_HUMAN	netOGlyc-4.0.0.13	CARBOHYD	672	672	0.0930592	.	.
SP_Q13033_STRN3_HUMAN	netOGlyc-4.0.0.13	CARBOHYD	676	676	0.104353	.	.
SP_Q13033_STRN3_HUMAN	netOGlyc-4.0.0.13	CARBOHYD	680	680	0.0396917	.	.
SP_Q13033_STRN3_HUMAN	netOGlyc-4.0.0.13	CARBOHYD	689	689	0.195443	.	.
SP_Q13033_STRN3_HUMAN	netOGlyc-4.0.0.13	CARBOHYD	692	692	0.0883361	.	.
SP_Q13033_STRN3_HUMAN	netOGlyc-4.0.0.13	CARBOHYD	696	696	0.150273	.	.
SP_Q13033_STRN3_HUMAN	netOGlyc-4.0.0.13	CARBOHYD	698	698	0.0417831	.	.
SP_Q13033_STRN3_HUMAN	netOGlyc-4.0.0.13	CARBOHYD	712	712	0.0071645	.	.
SP_Q13033_STRN3_HUMAN	netOGlyc-4.0.0.13	CARBOHYD	718	718	0.0791859	.	.
SP_Q13033_STRN3_HUMAN	netOGlyc-4.0.0.13	CARBOHYD	727	727	0.0259034	.	.
SP_Q13033_STRN3_HUMAN	netOGlyc-4.0.0.13	CARBOHYD	728	728	0.0495516	.	.
SP_Q13033_STRN3_HUMAN	netOGlyc-4.0.0.13	CARBOHYD	740	740	0.00753318	.	.
SP_Q13033_STRN3_HUMAN	netOGlyc-4.0.0.13	CARBOHYD	742	742	0.00416319	.	.
SP_Q13033_STRN3_HUMAN	netOGlyc-4.0.0.13	CARBOHYD	746	746	0.00774964	.	.
SP_Q13033_STRN3_HUMAN	netOGlyc-4.0.0.13	CARBOHYD	754	754	0.0156318	.	.
SP_Q13033_STRN3_HUMAN	netOGlyc-4.0.0.13	CARBOHYD	756	756	0.0371424	.	.
SP_Q13033_STRN3_HUMAN	netOGlyc-4.0.0.13	CARBOHYD	762	762	0.0454248	.	.
SP_Q13033_STRN3_HUMAN	netOGlyc-4.0.0.13	CARBOHYD	771	771	0.0295191	.	.
SP_Q13033_STRN3_HUMAN	netOGlyc-4.0.0.13	CARBOHYD	779	779	0.0185175	.	.
SP_Q13033_STRN3_HUMAN	netOGlyc-4.0.0.13	CARBOHYD	780	780	0.00521811	.	.
SP_Q13033_STRN3_HUMAN	netOGlyc-4.0.0.13	CARBOHYD	786	786	0.022955	.	.
SP_P12270_TPR_HUMAN	netOGlyc-4.0.0.13	CARBOHYD	12	12	0.744679	.	.	#POSITIVE
SP_P12270_TPR_HUMAN	netOGlyc-4.0.0.13	CARBOHYD	20	20	0.386938	.	.
SP_P12270_TPR_HUMAN	netOGlyc-4.0.0.13	CARBOHYD	34	34	0.282426	.	.
SP_P12270_TPR_HUMAN	netOGlyc-4.0.0.13	CARBOHYD	50	50	0.298255	.	.
SP_P12270_TPR_HUMAN	netOGlyc-4.0.0.13	CARBOHYD	62	62	0.435311	.	.
SP_P12270_TPR_HUMAN	netOGlyc-4.0.0.13	CARBOHYD	64	64	0.431754	.	.
SP_P12270_TPR_HUMAN	netOGlyc-4.0.0.13	CARBOHYD	72	72	0.321688	.	.
SP_P12270_TPR_HUMAN	netOGlyc-4.0.0.13	CARBOHYD	77	77	0.466635	.	.
SP_P12270_TPR_HUMAN	netOGlyc-4.0.0.13	CARBOHYD	93	93	0.304559	.	.
SP_P12270_TPR_HUMAN	netOGlyc-4.0.0.13	CARBOHYD	111	111	0.658031	.	.	#POSITIVE
SP_P12270_TPR_HUMAN	netOGlyc-4.0.0.13	CARBOHYD	114	114	0.684039	.	.	#POSITIVE
SP_P12270_TPR_HUMAN	netOGlyc-4.0.0.13	CARBOHYD	116	116	0.331801	.	.
SP_P12270_TPR_HUMAN	netOGlyc-4.0.0.13	CARBOHYD	130	130	0.4805	.	.
SP_P12270_TPR_HUMAN	netOGlyc-4.0.0.13	CARBOHYD	135	135	0.606133	.	.	#POSITIVE
SP_P12270_TPR_HUMAN	netOGlyc-4.0.0.13	CARBOHYD	142	142	0.379552	.	.
SP_P12270_TPR_HUMAN	netOGlyc-4.0.0.13	CARBOHYD	155	155	0.678775	.	.	#POSITIVE
SP_P12270_TPR_HUMAN	netOGlyc-4.0.0.13	CARBOHYD	157	157	0.626785	.	.	#POSITIVE
SP_P12270_TPR_HUMAN	netOGlyc-4.0.0.13	CARBOHYD	158	158	0.228109	.	.
SP_P12270_TPR_HUMAN	netOGlyc-4.0.0.13	CARBOHYD	172	172	0.509886	.	.	#POSITIVE
SP_P12270_TPR_HUMAN	netOGlyc-4.0.0.13	CARBOHYD	175	175	0.378281	.	.
SP_P12270_TPR_HUMAN	netOGlyc-4.0.0.13	CARBOHYD	192	192	0.472012	.	.
SP_P12270_TPR_HUMAN	netOGlyc-4.0.0.13	CARBOHYD	195	195	0.542656	.	.	#POSITIVE
SP_P12270_TPR_HUMAN	netOGlyc-4.0.0.13	CARBOHYD	199	199	0.35504	.	.
SP_P12270_TPR_HUMAN	netOGlyc-4.0.0.13	CARBOHYD	203	203	0.378267	.	.
SP_P12270_TPR_HUMAN	netOGlyc-4.0.0.13	CARBOHYD	205	205	0.683785	.	.	#POSITIVE
SP_P12270_TPR_HUMAN	netOGlyc-4.0.0.13	CARBOHYD	234	234	0.287983	.	.
SP_P12270_TPR_HUMAN	netOGlyc-4.0.0.13	CARBOHYD	245	245	0.300101	.	.
SP_P12270_TPR_HUMAN	netOGlyc-4.0.0.13	CARBOHYD	246	246	0.37913	.	.
SP_P12270_TPR_HUMAN	netOGlyc-4.0.0.13	CARBOHYD	259	259	0.153492	.	.
SP_P12270_TPR_HUMAN	netOGlyc-4.0.0.13	CARBOHYD	270	270	0.272781	.	.
SP_P12270_TPR_HUMAN	netOGlyc-4.0.0.13	CARBOHYD	286	286	0.526994	.	.	#POSITIVE
SP_P12270_TPR_HUMAN	netOGlyc-4.0.0.13	CARBOHYD	291	291	0.359308	.	.
SP_P12270_TPR_HUMAN	netOGlyc-4.0.0.13	CARBOHYD	296	296	0.353737	.	.
SP_P12270_TPR_HUMAN	netOGlyc-4.0.0.13	CARBOHYD	300	300	0.584138	.	.	#POSITIVE
SP_P12270_TPR_HUMAN	netOGlyc-4.0.0.13	CARBOHYD	304	304	0.666978	.	.	#POSITIVE
SP_P12270_TPR_HUMAN	netOGlyc-4.0.0.13	CARBOHYD	334	334	0.272388	.	.
SP_P12270_TPR_HUMAN	netOGlyc-4.0.0.13	CARBOHYD	361	361	0.208499	.	.
SP_P12270_TPR_HUMAN	netOGlyc-4.0.0.13	CARBOHYD	363	363	0.640112	.	.	#POSITIVE
SP_P12270_TPR_HUMAN	netOGlyc-4.0.0.13	CARBOHYD	371	371	0.559414	.	.	#POSITIVE
SP_P12270_TPR_HUMAN	netOGlyc-4.0.0.13	CARBOHYD	379	379	0.678825	.	.	#POSITIVE
SP_P12270_TPR_HUMAN	netOGlyc-4.0.0.13	CARBOHYD	381	381	0.770771	.	.	#POSITIVE
SP_P12270_TPR_HUMAN	netOGlyc-4.0.0.13	CARBOHYD	396	396	0.279383	.	.
SP_P12270_TPR_HUMAN	netOGlyc-4.0.0.13	CARBOHYD	405	405	0.216274	.	.
SP_P12270_TPR_HUMAN	netOGlyc-4.0.0.13	CARBOHYD	453	453	0.397096	.	.
SP_P12270_TPR_HUMAN	netOGlyc-4.0.0.13	CARBOHYD	455	455	0.256615	.	.
SP_P12270_TPR_HUMAN	netOGlyc-4.0.0.13	CARBOHYD	472	472	0.428376	.	.
SP_P12270_TPR_HUMAN	netOGlyc-4.0.0.13	CARBOHYD	479	479	0.73568	.	.	#POSITIVE
SP_P12270_TPR_HUMAN	netOGlyc-4.0.0.13	CARBOHYD	480	480	0.399264	.	.
SP_P12270_TPR_HUMAN	netOGlyc-4.0.0.13	CARBOHYD	497	497	0.361545	.	.
SP_P12270_TPR_HUMAN	netOGlyc-4.0.0.13	CARBOHYD	522	522	0.79874	.	.	#POSITIVE
SP_P12270_TPR_HUMAN	netOGlyc-4.0.0.13	CARBOHYD	523	523	0.519896	.	.	#POSITIVE
SP_P12270_TPR_HUMAN	netOGlyc-4.0.0.13	CARBOHYD	527	527	0.477961	.	.
SP_P12270_TPR_HUMAN	netOGlyc-4.0.0.13	CARBOHYD	528	528	0.366029	.	.
SP_P12270_TPR_HUMAN	netOGlyc-4.0.0.13	CARBOHYD	529	529	0.678053	.	.	#POSITIVE
SP_P12270_TPR_HUMAN	netOGlyc-4.0.0.13	CARBOHYD	530	530	0.362083	.	.
SP_P12270_TPR_HUMAN	netOGlyc-4.0.0.13	CARBOHYD	534	534	0.530589	.	.	#POSITIVE
SP_P12270_TPR_HUMAN	netOGlyc-4.0.0.13	CARBOHYD	539	539	0.391721	.	.
SP_P12270_TPR_HUMAN	netOGlyc-4.0.0.13	CARBOHYD	563	563	0.666187	.	.	#POSITIVE
SP_P12270_TPR_HUMAN	netOGlyc-4.0.0.13	CARBOHYD	571	571	0.710952	.	.	#POSITIVE
SP_P12270_TPR_HUMAN	netOGlyc-4.0.0.13	CARBOHYD	572	572	0.731996	.	.	#POSITIVE
SP_P12270_TPR_HUMAN	netOGlyc-4.0.0.13	CARBOHYD	573	573	0.804681	.	.	#POSITIVE
SP_P12270_TPR_HUMAN	netOGlyc-4.0.0.13	CARBOHYD	574	574	0.670489	.	.	#POSITIVE
SP_P12270_TPR_HUMAN	netOGlyc-4.0.0.13	CARBOHYD	577	577	0.393071	.	.
SP_P12270_TPR_HUMAN	netOGlyc-4.0.0.13	CARBOHYD	585	585	0.5	.	.	#POSITIVE
SP_P12270_TPR_HUMAN	netOGlyc-4.0.0.13	CARBOHYD	588	588	0.144274	.	.
SP_P12270_TPR_HUMAN	netOGlyc-4.0.0.13	CARBOHYD	596	596	0.5	.	.	#POSITIVE
SP_P12270_TPR_HUMAN	netOGlyc-4.0.0.13	CARBOHYD	606	606	0.353969	.	.
SP_P12270_TPR_HUMAN	netOGlyc-4.0.0.13	CARBOHYD	619	619	0.49324	.	.
SP_P12270_TPR_HUMAN	netOGlyc-4.0.0.13	CARBOHYD	621	621	0.814961	.	.	#POSITIVE
SP_P12270_TPR_HUMAN	netOGlyc-4.0.0.13	CARBOHYD	622	622	0.710322	.	.	#POSITIVE
SP_P12270_TPR_HUMAN	netOGlyc-4.0.0.13	CARBOHYD	631	631	0.535374	.	.	#POSITIVE
SP_P12270_TPR_HUMAN	netOGlyc-4.0.0.13	CARBOHYD	632	632	0.815623	.	.	#POSITIVE
SP_P12270_TPR_HUMAN	netOGlyc-4.0.0.13	CARBOHYD	637	637	0.779237	.	.	#POSITIVE
SP_P12270_TPR_HUMAN	netOGlyc-4.0.0.13	CARBOHYD	640	640	0.907098	.	.	#POSITIVE
SP_P12270_TPR_HUMAN	netOGlyc-4.0.0.13	CARBOHYD	641	641	0.922129	.	.	#POSITIVE
SP_P12270_TPR_HUMAN	netOGlyc-4.0.0.13	CARBOHYD	646	646	0.9764	.	.	#POSITIVE
SP_P12270_TPR_HUMAN	netOGlyc-4.0.0.13	CARBOHYD	647	647	0.918678	.	.	#POSITIVE
SP_P12270_TPR_HUMAN	netOGlyc-4.0.0.13	CARBOHYD	648	648	0.945644	.	.	#POSITIVE
SP_P12270_TPR_HUMAN	netOGlyc-4.0.0.13	CARBOHYD	650	650	0.933494	.	.	#POSITIVE
SP_P12270_TPR_HUMAN	netOGlyc-4.0.0.13	CARBOHYD	652	652	0.98226	.	.	#POSITIVE
SP_P12270_TPR_HUMAN	netOGlyc-4.0.0.13	CARBOHYD	653	653	0.926054	.	.	#POSITIVE
SP_P12270_TPR_HUMAN	netOGlyc-4.0.0.13	CARBOHYD	662	662	0.690075	.	.	#POSITIVE
SP_P12270_TPR_HUMAN	netOGlyc-4.0.0.13	CARBOHYD	663	663	0.70286	.	.	#POSITIVE
SP_P12270_TPR_HUMAN	netOGlyc-4.0.0.13	CARBOHYD	705	705	0.597666	.	.	#POSITIVE
SP_P12270_TPR_HUMAN	netOGlyc-4.0.0.13	CARBOHYD	709	709	0.689202	.	.	#POSITIVE
SP_P12270_TPR_HUMAN	netOGlyc-4.0.0.13	CARBOHYD	712	712	0.57946	.	.	#POSITIVE
SP_P12270_TPR_HUMAN	netOGlyc-4.0.0.13	CARBOHYD	715	715	0.866842	.	.	#POSITIVE
SP_P12270_TPR_HUMAN	netOGlyc-4.0.0.13	CARBOHYD	716	716	0.702887	.	.	#POSITIVE
SP_P12270_TPR_HUMAN	netOGlyc-4.0.0.13	CARBOHYD	722	722	0.839545	.	.	#POSITIVE
SP_P12270_TPR_HUMAN	netOGlyc-4.0.0.13	CARBOHYD	740	740	0.600182	.	.	#POSITIVE
SP_P12270_TPR_HUMAN	netOGlyc-4.0.0.13	CARBOHYD	741	741	0.638187	.	.	#POSITIVE
SP_P12270_TPR_HUMAN	netOGlyc-4.0.0.13	CARBOHYD	750	750	0.69867	.	.	#POSITIVE
SP_P12270_TPR_HUMAN	netOGlyc-4.0.0.13	CARBOHYD	752	752	0.706125	.	.	#POSITIVE
SP_P12270_TPR_HUMAN	netOGlyc-4.0.0.13	CARBOHYD	753	753	0.677378	.	.	#POSITIVE
SP_P12270_TPR_HUMAN	netOGlyc-4.0.0.13	CARBOHYD	762	762	0.592932	.	.	#POSITIVE
SP_P12270_TPR_HUMAN	netOGlyc-4.0.0.13	CARBOHYD	764	764	0.479164	.	.
SP_P12270_TPR_HUMAN	netOGlyc-4.0.0.13	CARBOHYD	794	794	0.476818	.	.
SP_P12270_TPR_HUMAN	netOGlyc-4.0.0.13	CARBOHYD	799	799	0.369193	.	.
SP_P12270_TPR_HUMAN	netOGlyc-4.0.0.13	CARBOHYD	804	804	0.543724	.	.	#POSITIVE
SP_P12270_TPR_HUMAN	netOGlyc-4.0.0.13	CARBOHYD	817	817	0.494842	.	.
SP_P12270_TPR_HUMAN	netOGlyc-4.0.0.13	CARBOHYD	821	821	0.677136	.	.	#POSITIVE
SP_P12270_TPR_HUMAN	netOGlyc-4.0.0.13	CARBOHYD	829	829	0.589708	.	.	#POSITIVE
SP_P12270_TPR_HUMAN	netOGlyc-4.0.0.13	CARBOHYD	831	831	0.550869	.	.	#POSITIVE
SP_P12270_TPR_HUMAN	netOGlyc-4.0.0.13	CARBOHYD	833	833	0.571958	.	.	#POSITIVE
SP_P12270_TPR_HUMAN	netOGlyc-4.0.0.13	CARBOHYD	838	838	0.627379	.	.	#POSITIVE
SP_P12270_TPR_HUMAN	netOGlyc-4.0.0.13	CARBOHYD	839	839	0.633213	.	.	#POSITIVE
SP_P12270_TPR_HUMAN	netOGlyc-4.0.0.13	CARBOHYD	849	849	0.559783	.	.	#POSITIVE
SP_P12270_TPR_HUMAN	netOGlyc-4.0.0.13	CARBOHYD	864	864	0.271928	.	.
SP_P12270_TPR_HUMAN	netOGlyc-4.0.0.13	CARBOHYD	866	866	0.426338	.	.
SP_P12270_TPR_HUMAN	netOGlyc-4.0.0.13	CARBOHYD	876	876	0.522996	.	.	#POSITIVE
SP_P12270_TPR_HUMAN	netOGlyc-4.0.0.13	CARBOHYD	882	882	0.375459	.	.
SP_P12270_TPR_HUMAN	netOGlyc-4.0.0.13	CARBOHYD	884	884	0.347485	.	.
SP_P12270_TPR_HUMAN	netOGlyc-4.0.0.13	CARBOHYD	890	890	0.42276	.	.
SP_P12270_TPR_HUMAN	netOGlyc-4.0.0.13	CARBOHYD	903	903	0.396787	.	.
SP_P12270_TPR_HUMAN	netOGlyc-4.0.0.13	CARBOHYD	909	909	0.359673	.	.
SP_P12270_TPR_HUMAN	netOGlyc-4.0.0.13	CARBOHYD	917	917	0.774995	.	.	#POSITIVE
SP_P12270_TPR_HUMAN	netOGlyc-4.0.0.13	CARBOHYD	919	919	0.893459	.	.	#POSITIVE
SP_P12270_TPR_HUMAN	netOGlyc-4.0.0.13	CARBOHYD	920	920	0.65112	.	.	#POSITIVE
SP_P12270_TPR_HUMAN	netOGlyc-4.0.0.13	CARBOHYD	923	923	0.857518	.	.	#POSITIVE
SP_P12270_TPR_HUMAN	netOGlyc-4.0.0.13	CARBOHYD	929	929	0.636712	.	.	#POSITIVE
SP_P12270_TPR_HUMAN	netOGlyc-4.0.0.13	CARBOHYD	939	939	0.254264	.	.
SP_P12270_TPR_HUMAN	netOGlyc-4.0.0.13	CARBOHYD	944	944	0.62392	.	.	#POSITIVE
SP_P12270_TPR_HUMAN	netOGlyc-4.0.0.13	CARBOHYD	957	957	0.339627	.	.
SP_P12270_TPR_HUMAN	netOGlyc-4.0.0.13	CARBOHYD	958	958	0.839203	.	.	#POSITIVE
SP_P12270_TPR_HUMAN	netOGlyc-4.0.0.13	CARBOHYD	959	959	0.800514	.	.	#POSITIVE
SP_P12270_TPR_HUMAN	netOGlyc-4.0.0.13	CARBOHYD	960	960	0.630843	.	.	#POSITIVE
SP_P12270_TPR_HUMAN	netOGlyc-4.0.0.13	CARBOHYD	970	970	0.513493	.	.	#POSITIVE
SP_P12270_TPR_HUMAN	netOGlyc-4.0.0.13	CARBOHYD	971	971	0.222059	.	.
SP_P12270_TPR_HUMAN	netOGlyc-4.0.0.13	CARBOHYD	975	975	0.5	.	.	#POSITIVE
SP_P12270_TPR_HUMAN	netOGlyc-4.0.0.13	CARBOHYD	983	983	0.508604	.	.	#POSITIVE
SP_P12270_TPR_HUMAN	netOGlyc-4.0.0.13	CARBOHYD	997	997	0.601503	.	.	#POSITIVE
SP_P12270_TPR_HUMAN	netOGlyc-4.0.0.13	CARBOHYD	1002	1002	0.403579	.	.
SP_P12270_TPR_HUMAN	netOGlyc-4.0.0.13	CARBOHYD	1028	1028	0.339693	.	.
SP_P12270_TPR_HUMAN	netOGlyc-4.0.0.13	CARBOHYD	1034	1034	0.553792	.	.	#POSITIVE
SP_P12270_TPR_HUMAN	netOGlyc-4.0.0.13	CARBOHYD	1039	1039	0.257232	.	.
SP_P12270_TPR_HUMAN	netOGlyc-4.0.0.13	CARBOHYD	1041	1041	0.340615	.	.
SP_P12270_TPR_HUMAN	netOGlyc-4.0.0.13	CARBOHYD	1042	1042	0.254658	.	.
SP_P12270_TPR_HUMAN	netOGlyc-4.0.0.13	CARBOHYD	1055	1055	0.838847	.	.	#POSITIVE
SP_P12270_TPR_HUMAN	netOGlyc-4.0.0.13	CARBOHYD	1056	1056	0.681677	.	.	#POSITIVE
SP_P12270_TPR_HUMAN	netOGlyc-4.0.0.13	CARBOHYD	1059	1059	0.579943	.	.	#POSITIVE
SP_P12270_TPR_HUMAN	netOGlyc-4.0.0.13	CARBOHYD	1104	1104	0.657798	.	.	#POSITIVE
SP_P12270_TPR_HUMAN	netOGlyc-4.0.0.13	CARBOHYD	1108	1108	0.768593	.	.	#POSITIVE
SP_P12270_TPR_HUMAN	netOGlyc-4.0.0.13	CARBOHYD	1116	1116	0.655442	.	.	#POSITIVE
SP_P12270_TPR_HUMAN	netOGlyc-4.0.0.13	CARBOHYD	1117	1117	0.789944	.	.	#POSITIVE
SP_P12270_TPR_HUMAN	netOGlyc-4.0.0.13	CARBOHYD	1122	1122	0.45206	.	.
SP_P12270_TPR_HUMAN	netOGlyc-4.0.0.13	CARBOHYD	1130	1130	0.205221	.	.
SP_P12270_TPR_HUMAN	netOGlyc-4.0.0.13	CARBOHYD	1143	1143	0.118466	.	.
SP_P12270_TPR_HUMAN	netOGlyc-4.0.0.13	CARBOHYD	1167	1167	0.703068	.	.	#POSITIVE
SP_P12270_TPR_HUMAN	netOGlyc-4.0.0.13	CARBOHYD	1173	1173	0.454412	.	.
SP_P12270_TPR_HUMAN	netOGlyc-4.0.0.13	CARBOHYD	1185	1185	0.626917	.	.	#POSITIVE
SP_P12270_TPR_HUMAN	netOGlyc-4.0.0.13	CARBOHYD	1187	1187	0.326694	.	.
SP_P12270_TPR_HUMAN	netOGlyc-4.0.0.13	CARBOHYD	1192	1192	0.30949	.	.
SP_P12270_TPR_HUMAN	netOGlyc-4.0.0.13	CARBOHYD	1212	1212	0.141264	.	.
SP_P12270_TPR_HUMAN	netOGlyc-4.0.0.13	CARBOHYD	1221	1221	0.211719	.	.
SP_P12270_TPR_HUMAN	netOGlyc-4.0.0.13	CARBOHYD	1241	1241	0.398115	.	.
SP_P12270_TPR_HUMAN	netOGlyc-4.0.0.13	CARBOHYD	1252	1252	0.863755	.	.	#POSITIVE
SP_P12270_TPR_HUMAN	netOGlyc-4.0.0.13	CARBOHYD	1255	1255	0.626278	.	.	#POSITIVE
SP_P12270_TPR_HUMAN	netOGlyc-4.0.0.13	CARBOHYD	1266	1266	0.346462	.	.
SP_P12270_TPR_HUMAN	netOGlyc-4.0.0.13	CARBOHYD	1268	1268	0.537752	.	.	#POSITIVE
SP_P12270_TPR_HUMAN	netOGlyc-4.0.0.13	CARBOHYD	1275	1275	0.454914	.	.
SP_P12270_TPR_HUMAN	netOGlyc-4.0.0.13	CARBOHYD	1315	1315	0.390519	.	.
SP_P12270_TPR_HUMAN	netOGlyc-4.0.0.13	CARBOHYD	1318	1318	0.203014	.	.
SP_P12270_TPR_HUMAN	netOGlyc-4.0.0.13	CARBOHYD	1344	1344	0.837923	.	.	#POSITIVE
SP_P12270_TPR_HUMAN	netOGlyc-4.0.0.13	CARBOHYD	1351	1351	0.405666	.	.
SP_P12270_TPR_HUMAN	netOGlyc-4.0.0.13	CARBOHYD	1359	1359	0.271734	.	.
SP_P12270_TPR_HUMAN	netOGlyc-4.0.0.13	CARBOHYD	1365	1365	0.831623	.	.	#POSITIVE
SP_P12270_TPR_HUMAN	netOGlyc-4.0.0.13	CARBOHYD	1372	1372	0.621658	.	.	#POSITIVE
SP_P12270_TPR_HUMAN	netOGlyc-4.0.0.13	CARBOHYD	1385	1385	0.651066	.	.	#POSITIVE
SP_P12270_TPR_HUMAN	netOGlyc-4.0.0.13	CARBOHYD	1388	1388	0.275993	.	.
SP_P12270_TPR_HUMAN	netOGlyc-4.0.0.13	CARBOHYD	1390	1390	0.43003	.	.
SP_P12270_TPR_HUMAN	netOGlyc-4.0.0.13	CARBOHYD	1398	1398	0.316296	.	.
SP_P12270_TPR_HUMAN	netOGlyc-4.0.0.13	CARBOHYD	1408	1408	0.43752	.	.
SP_P12270_TPR_HUMAN	netOGlyc-4.0.0.13	CARBOHYD	1412	1412	0.561702	.	.	#POSITIVE
SP_P12270_TPR_HUMAN	netOGlyc-4.0.0.13	CARBOHYD	1430	1430	0.299734	.	.
SP_P12270_TPR_HUMAN	netOGlyc-4.0.0.13	CARBOHYD	1432	1432	0.647651	.	.	#POSITIVE
SP_P12270_TPR_HUMAN	netOGlyc-4.0.0.13	CARBOHYD	1443	1443	0.476048	.	.
SP_P12270_TPR_HUMAN	netOGlyc-4.0.0.13	CARBOHYD	1458	1458	0.47321	.	.
SP_P12270_TPR_HUMAN	netOGlyc-4.0.0.13	CARBOHYD	1459	1459	0.836137	.	.	#POSITIVE
SP_P12270_TPR_HUMAN	netOGlyc-4.0.0.13	CARBOHYD	1462	1462	0.724035	.	.	#POSITIVE
SP_P12270_TPR_HUMAN	netOGlyc-4.0.0.13	CARBOHYD	1463	1463	0.639851	.	.	#POSITIVE
SP_P12270_TPR_HUMAN	netOGlyc-4.0.0.13	CARBOHYD	1472	1472	0.626389	.	.	#POSITIVE
SP_P12270_TPR_HUMAN	netOGlyc-4.0.0.13	CARBOHYD	1482	1482	0.645706	.	.	#POSITIVE
SP_P12270_TPR_HUMAN	netOGlyc-4.0.0.13	CARBOHYD	1488	1488	0.528238	.	.	#POSITIVE
SP_P12270_TPR_HUMAN	netOGlyc-4.0.0.13	CARBOHYD	1490	1490	0.51621	.	.	#POSITIVE
SP_P12270_TPR_HUMAN	netOGlyc-4.0.0.13	CARBOHYD	1492	1492	0.370105	.	.
SP_P12270_TPR_HUMAN	netOGlyc-4.0.0.13	CARBOHYD	1495	1495	0.35509	.	.
SP_P12270_TPR_HUMAN	netOGlyc-4.0.0.13	CARBOHYD	1503	1503	0.305761	.	.
SP_P12270_TPR_HUMAN	netOGlyc-4.0.0.13	CARBOHYD	1505	1505	0.521876	.	.	#POSITIVE
SP_P12270_TPR_HUMAN	netOGlyc-4.0.0.13	CARBOHYD	1509	1509	0.705864	.	.	#POSITIVE
SP_P12270_TPR_HUMAN	netOGlyc-4.0.0.13	CARBOHYD	1518	1518	0.326203	.	.
SP_P12270_TPR_HUMAN	netOGlyc-4.0.0.13	CARBOHYD	1523	1523	0.435113	.	.
SP_P12270_TPR_HUMAN	netOGlyc-4.0.0.13	CARBOHYD	1526	1526	0.469001	.	.
SP_P12270_TPR_HUMAN	netOGlyc-4.0.0.13	CARBOHYD	1536	1536	0.639763	.	.	#POSITIVE
SP_P12270_TPR_HUMAN	netOGlyc-4.0.0.13	CARBOHYD	1537	1537	0.471996	.	.
SP_P12270_TPR_HUMAN	netOGlyc-4.0.0.13	CARBOHYD	1547	1547	0.565671	.	.	#POSITIVE
SP_P12270_TPR_HUMAN	netOGlyc-4.0.0.13	CARBOHYD	1553	1553	0.748992	.	.	#POSITIVE
SP_P12270_TPR_HUMAN	netOGlyc-4.0.0.13	CARBOHYD	1562	1562	0.616368	.	.	#POSITIVE
SP_P12270_TPR_HUMAN	netOGlyc-4.0.0.13	CARBOHYD	1575	1575	0.288637	.	.
SP_P12270_TPR_HUMAN	netOGlyc-4.0.0.13	CARBOHYD	1600	1600	0.420041	.	.
SP_P12270_TPR_HUMAN	netOGlyc-4.0.0.13	CARBOHYD	1604	1604	0.267104	.	.
SP_P12270_TPR_HUMAN	netOGlyc-4.0.0.13	CARBOHYD	1611	1611	0.347122	.	.
SP_P12270_TPR_HUMAN	netOGlyc-4.0.0.13	CARBOHYD	1635	1635	0.80642	.	.	#POSITIVE
SP_P12270_TPR_HUMAN	netOGlyc-4.0.0.13	CARBOHYD	1646	1646	0.928947	.	.	#POSITIVE
SP_P12270_TPR_HUMAN	netOGlyc-4.0.0.13	CARBOHYD	1649	1649	0.928136	.	.	#POSITIVE
SP_P12270_TPR_HUMAN	netOGlyc-4.0.0.13	CARBOHYD	1650	1650	0.914394	.	.	#POSITIVE
SP_P12270_TPR_HUMAN	netOGlyc-4.0.0.13	CARBOHYD	1653	1653	0.920269	.	.	#POSITIVE
SP_P12270_TPR_HUMAN	netOGlyc-4.0.0.13	CARBOHYD	1660	1660	0.951391	.	.	#POSITIVE
SP_P12270_TPR_HUMAN	netOGlyc-4.0.0.13	CARBOHYD	1661	1661	0.910792	.	.	#POSITIVE
SP_P12270_TPR_HUMAN	netOGlyc-4.0.0.13	CARBOHYD	1662	1662	0.967342	.	.	#POSITIVE
SP_P12270_TPR_HUMAN	netOGlyc-4.0.0.13	CARBOHYD	1666	1666	0.915986	.	.	#POSITIVE
SP_P12270_TPR_HUMAN	netOGlyc-4.0.0.13	CARBOHYD	1672	1672	0.963127	.	.	#POSITIVE
SP_P12270_TPR_HUMAN	netOGlyc-4.0.0.13	CARBOHYD	1676	1676	0.971997	.	.	#POSITIVE
SP_P12270_TPR_HUMAN	netOGlyc-4.0.0.13	CARBOHYD	1677	1677	0.919539	.	.	#POSITIVE
SP_P12270_TPR_HUMAN	netOGlyc-4.0.0.13	CARBOHYD	1679	1679	0.911263	.	.	#POSITIVE
SP_P12270_TPR_HUMAN	netOGlyc-4.0.0.13	CARBOHYD	1682	1682	0.962244	.	.	#POSITIVE
SP_P12270_TPR_HUMAN	netOGlyc-4.0.0.13	CARBOHYD	1691	1691	0.728633	.	.	#POSITIVE
SP_P12270_TPR_HUMAN	netOGlyc-4.0.0.13	CARBOHYD	1692	1692	0.949278	.	.	#POSITIVE
SP_P12270_TPR_HUMAN	netOGlyc-4.0.0.13	CARBOHYD	1696	1696	0.954369	.	.	#POSITIVE
SP_P12270_TPR_HUMAN	netOGlyc-4.0.0.13	CARBOHYD	1702	1702	0.990002	.	.	#POSITIVE
SP_P12270_TPR_HUMAN	netOGlyc-4.0.0.13	CARBOHYD	1705	1705	0.943453	.	.	#POSITIVE
SP_P12270_TPR_HUMAN	netOGlyc-4.0.0.13	CARBOHYD	1707	1707	0.975786	.	.	#POSITIVE
SP_P12270_TPR_HUMAN	netOGlyc-4.0.0.13	CARBOHYD	1710	1710	0.979393	.	.	#POSITIVE
SP_P12270_TPR_HUMAN	netOGlyc-4.0.0.13	CARBOHYD	1711	1711	0.978135	.	.	#POSITIVE
SP_P12270_TPR_HUMAN	netOGlyc-4.0.0.13	CARBOHYD	1712	1712	0.978227	.	.	#POSITIVE
SP_P12270_TPR_HUMAN	netOGlyc-4.0.0.13	CARBOHYD	1714	1714	0.990647	.	.	#POSITIVE
SP_P12270_TPR_HUMAN	netOGlyc-4.0.0.13	CARBOHYD	1716	1716	0.931708	.	.	#POSITIVE
SP_P12270_TPR_HUMAN	netOGlyc-4.0.0.13	CARBOHYD	1720	1720	0.959757	.	.	#POSITIVE
SP_P12270_TPR_HUMAN	netOGlyc-4.0.0.13	CARBOHYD	1721	1721	0.813772	.	.	#POSITIVE
SP_P12270_TPR_HUMAN	netOGlyc-4.0.0.13	CARBOHYD	1725	1725	0.800631	.	.	#POSITIVE
SP_P12270_TPR_HUMAN	netOGlyc-4.0.0.13	CARBOHYD	1731	1731	0.890624	.	.	#POSITIVE
SP_P12270_TPR_HUMAN	netOGlyc-4.0.0.13	CARBOHYD	1743	1743	0.928015	.	.	#POSITIVE
SP_P12270_TPR_HUMAN	netOGlyc-4.0.0.13	CARBOHYD	1744	1744	0.885371	.	.	#POSITIVE
SP_P12270_TPR_HUMAN	netOGlyc-4.0.0.13	CARBOHYD	1745	1745	0.780714	.	.	#POSITIVE
SP_P12270_TPR_HUMAN	netOGlyc-4.0.0.13	CARBOHYD	1747	1747	0.824685	.	.	#POSITIVE
SP_P12270_TPR_HUMAN	netOGlyc-4.0.0.13	CARBOHYD	1750	1750	0.89554	.	.	#POSITIVE
SP_P12270_TPR_HUMAN	netOGlyc-4.0.0.13	CARBOHYD	1751	1751	0.794424	.	.	#POSITIVE
SP_P12270_TPR_HUMAN	netOGlyc-4.0.0.13	CARBOHYD	1752	1752	0.893478	.	.	#POSITIVE
SP_P12270_TPR_HUMAN	netOGlyc-4.0.0.13	CARBOHYD	1758	1758	0.868159	.	.	#POSITIVE
SP_P12270_TPR_HUMAN	netOGlyc-4.0.0.13	CARBOHYD	1760	1760	0.838295	.	.	#POSITIVE
SP_P12270_TPR_HUMAN	netOGlyc-4.0.0.13	CARBOHYD	1765	1765	0.412931	.	.
SP_P12270_TPR_HUMAN	netOGlyc-4.0.0.13	CARBOHYD	1770	1770	0.888714	.	.	#POSITIVE
SP_P12270_TPR_HUMAN	netOGlyc-4.0.0.13	CARBOHYD	1773	1773	0.85093	.	.	#POSITIVE
SP_P12270_TPR_HUMAN	netOGlyc-4.0.0.13	CARBOHYD	1779	1779	0.904755	.	.	#POSITIVE
SP_P12270_TPR_HUMAN	netOGlyc-4.0.0.13	CARBOHYD	1782	1782	0.865168	.	.	#POSITIVE
SP_P12270_TPR_HUMAN	netOGlyc-4.0.0.13	CARBOHYD	1794	1794	0.408642	.	.
SP_P12270_TPR_HUMAN	netOGlyc-4.0.0.13	CARBOHYD	1795	1795	0.48633	.	.
SP_P12270_TPR_HUMAN	netOGlyc-4.0.0.13	CARBOHYD	1803	1803	0.72899	.	.	#POSITIVE
SP_P12270_TPR_HUMAN	netOGlyc-4.0.0.13	CARBOHYD	1804	1804	0.893034	.	.	#POSITIVE
SP_P12270_TPR_HUMAN	netOGlyc-4.0.0.13	CARBOHYD	1810	1810	0.963112	.	.	#POSITIVE
SP_P12270_TPR_HUMAN	netOGlyc-4.0.0.13	CARBOHYD	1811	1811	0.705975	.	.	#POSITIVE
SP_P12270_TPR_HUMAN	netOGlyc-4.0.0.13	CARBOHYD	1812	1812	0.95583	.	.	#POSITIVE
SP_P12270_TPR_HUMAN	netOGlyc-4.0.0.13	CARBOHYD	1813	1813	0.777817	.	.	#POSITIVE
SP_P12270_TPR_HUMAN	netOGlyc-4.0.0.13	CARBOHYD	1818	1818	0.933409	.	.	#POSITIVE
SP_P12270_TPR_HUMAN	netOGlyc-4.0.0.13	CARBOHYD	1820	1820	0.889906	.	.	#POSITIVE
SP_P12270_TPR_HUMAN	netOGlyc-4.0.0.13	CARBOHYD	1822	1822	0.950135	.	.	#POSITIVE
SP_P12270_TPR_HUMAN	netOGlyc-4.0.0.13	CARBOHYD	1824	1824	0.945734	.	.	#POSITIVE
SP_P12270_TPR_HUMAN	netOGlyc-4.0.0.13	CARBOHYD	1825	1825	0.928536	.	.	#POSITIVE
SP_P12270_TPR_HUMAN	netOGlyc-4.0.0.13	CARBOHYD	1826	1826	0.918072	.	.	#POSITIVE
SP_P12270_TPR_HUMAN	netOGlyc-4.0.0.13	CARBOHYD	1831	1831	0.771423	.	.	#POSITIVE
SP_P12270_TPR_HUMAN	netOGlyc-4.0.0.13	CARBOHYD	1838	1838	0.525733	.	.	#POSITIVE
SP_P12270_TPR_HUMAN	netOGlyc-4.0.0.13	CARBOHYD	1839	1839	0.489614	.	.
SP_P12270_TPR_HUMAN	netOGlyc-4.0.0.13	CARBOHYD	1843	1843	0.709061	.	.	#POSITIVE
SP_P12270_TPR_HUMAN	netOGlyc-4.0.0.13	CARBOHYD	1847	1847	0.765126	.	.	#POSITIVE
SP_P12270_TPR_HUMAN	netOGlyc-4.0.0.13	CARBOHYD	1850	1850	0.514305	.	.	#POSITIVE
SP_P12270_TPR_HUMAN	netOGlyc-4.0.0.13	CARBOHYD	1861	1861	0.752624	.	.	#POSITIVE
SP_P12270_TPR_HUMAN	netOGlyc-4.0.0.13	CARBOHYD	1863	1863	0.815139	.	.	#POSITIVE
SP_P12270_TPR_HUMAN	netOGlyc-4.0.0.13	CARBOHYD	1867	1867	0.494667	.	.
SP_P12270_TPR_HUMAN	netOGlyc-4.0.0.13	CARBOHYD	1876	1876	0.613122	.	.	#POSITIVE
SP_P12270_TPR_HUMAN	netOGlyc-4.0.0.13	CARBOHYD	1877	1877	0.587072	.	.	#POSITIVE
SP_P12270_TPR_HUMAN	netOGlyc-4.0.0.13	CARBOHYD	1883	1883	0.385263	.	.
SP_P12270_TPR_HUMAN	netOGlyc-4.0.0.13	CARBOHYD	1890	1890	0.369758	.	.
SP_P12270_TPR_HUMAN	netOGlyc-4.0.0.13	CARBOHYD	1893	1893	0.576784	.	.	#POSITIVE
SP_P12270_TPR_HUMAN	netOGlyc-4.0.0.13	CARBOHYD	1899	1899	0.86472	.	.	#POSITIVE
SP_P12270_TPR_HUMAN	netOGlyc-4.0.0.13	CARBOHYD	1904	1904	0.225071	.	.
SP_P12270_TPR_HUMAN	netOGlyc-4.0.0.13	CARBOHYD	1909	1909	0.372756	.	.
SP_P12270_TPR_HUMAN	netOGlyc-4.0.0.13	CARBOHYD	1912	1912	0.261125	.	.
SP_P12270_TPR_HUMAN	netOGlyc-4.0.0.13	CARBOHYD	1913	1913	0.449375	.	.
SP_P12270_TPR_HUMAN	netOGlyc-4.0.0.13	CARBOHYD	1915	1915	0.437399	.	.
SP_P12270_TPR_HUMAN	netOGlyc-4.0.0.13	CARBOHYD	1925	1925	0.838898	.	.	#POSITIVE
SP_P12270_TPR_HUMAN	netOGlyc-4.0.0.13	CARBOHYD	1929	1929	0.803236	.	.	#POSITIVE
SP_P12270_TPR_HUMAN	netOGlyc-4.0.0.13	CARBOHYD	1930	1930	0.850559	.	.	#POSITIVE
SP_P12270_TPR_HUMAN	netOGlyc-4.0.0.13	CARBOHYD	1931	1931	0.918701	.	.	#POSITIVE
SP_P12270_TPR_HUMAN	netOGlyc-4.0.0.13	CARBOHYD	1932	1932	0.842863	.	.	#POSITIVE
SP_P12270_TPR_HUMAN	netOGlyc-4.0.0.13	CARBOHYD	1933	1933	0.848005	.	.	#POSITIVE
SP_P12270_TPR_HUMAN	netOGlyc-4.0.0.13	CARBOHYD	1948	1948	0.309739	.	.
SP_P12270_TPR_HUMAN	netOGlyc-4.0.0.13	CARBOHYD	1979	1979	0.196667	.	.
SP_P12270_TPR_HUMAN	netOGlyc-4.0.0.13	CARBOHYD	1988	1988	0.56755	.	.	#POSITIVE
SP_P12270_TPR_HUMAN	netOGlyc-4.0.0.13	CARBOHYD	1992	1992	0.649462	.	.	#POSITIVE
SP_P12270_TPR_HUMAN	netOGlyc-4.0.0.13	CARBOHYD	1994	1994	0.319236	.	.
SP_P12270_TPR_HUMAN	netOGlyc-4.0.0.13	CARBOHYD	2012	2012	0.581963	.	.	#POSITIVE
SP_P12270_TPR_HUMAN	netOGlyc-4.0.0.13	CARBOHYD	2016	2016	0.468344	.	.
SP_P12270_TPR_HUMAN	netOGlyc-4.0.0.13	CARBOHYD	2018	2018	0.670679	.	.	#POSITIVE
SP_P12270_TPR_HUMAN	netOGlyc-4.0.0.13	CARBOHYD	2021	2021	0.85531	.	.	#POSITIVE
SP_P12270_TPR_HUMAN	netOGlyc-4.0.0.13	CARBOHYD	2034	2034	0.826678	.	.	#POSITIVE
SP_P12270_TPR_HUMAN	netOGlyc-4.0.0.13	CARBOHYD	2037	2037	0.78216	.	.	#POSITIVE
SP_P12270_TPR_HUMAN	netOGlyc-4.0.0.13	CARBOHYD	2042	2042	0.897435	.	.	#POSITIVE
SP_P12270_TPR_HUMAN	netOGlyc-4.0.0.13	CARBOHYD	2047	2047	0.815969	.	.	#POSITIVE
SP_P12270_TPR_HUMAN	netOGlyc-4.0.0.13	CARBOHYD	2048	2048	0.873748	.	.	#POSITIVE
SP_P12270_TPR_HUMAN	netOGlyc-4.0.0.13	CARBOHYD	2050	2050	0.91326	.	.	#POSITIVE
SP_P12270_TPR_HUMAN	netOGlyc-4.0.0.13	CARBOHYD	2054	2054	0.906796	.	.	#POSITIVE
SP_P12270_TPR_HUMAN	netOGlyc-4.0.0.13	CARBOHYD	2060	2060	0.981322	.	.	#POSITIVE
SP_P12270_TPR_HUMAN	netOGlyc-4.0.0.13	CARBOHYD	2061	2061	0.938653	.	.	#POSITIVE
SP_P12270_TPR_HUMAN	netOGlyc-4.0.0.13	CARBOHYD	2063	2063	0.953312	.	.	#POSITIVE
SP_P12270_TPR_HUMAN	netOGlyc-4.0.0.13	CARBOHYD	2073	2073	0.988977	.	.	#POSITIVE
SP_P12270_TPR_HUMAN	netOGlyc-4.0.0.13	CARBOHYD	2086	2086	0.929982	.	.	#POSITIVE
SP_P12270_TPR_HUMAN	netOGlyc-4.0.0.13	CARBOHYD	2104	2104	0.866877	.	.	#POSITIVE
SP_P12270_TPR_HUMAN	netOGlyc-4.0.0.13	CARBOHYD	2108	2108	0.920341	.	.	#POSITIVE
SP_P12270_TPR_HUMAN	netOGlyc-4.0.0.13	CARBOHYD	2116	2116	0.741832	.	.	#POSITIVE
SP_P12270_TPR_HUMAN	netOGlyc-4.0.0.13	CARBOHYD	2133	2133	0.370336	.	.
SP_P12270_TPR_HUMAN	netOGlyc-4.0.0.13	CARBOHYD	2136	2136	0.698545	.	.	#POSITIVE
SP_P12270_TPR_HUMAN	netOGlyc-4.0.0.13	CARBOHYD	2137	2137	0.600797	.	.	#POSITIVE
SP_P12270_TPR_HUMAN	netOGlyc-4.0.0.13	CARBOHYD	2139	2139	0.795011	.	.	#POSITIVE
SP_P12270_TPR_HUMAN	netOGlyc-4.0.0.13	CARBOHYD	2146	2146	0.286659	.	.
SP_P12270_TPR_HUMAN	netOGlyc-4.0.0.13	CARBOHYD	2155	2155	0.347327	.	.
SP_P12270_TPR_HUMAN	netOGlyc-4.0.0.13	CARBOHYD	2175	2175	0.578567	.	.	#POSITIVE
SP_P12270_TPR_HUMAN	netOGlyc-4.0.0.13	CARBOHYD	2176	2176	0.610271	.	.	#POSITIVE
SP_P12270_TPR_HUMAN	netOGlyc-4.0.0.13	CARBOHYD	2177	2177	0.617939	.	.	#POSITIVE
SP_P12270_TPR_HUMAN	netOGlyc-4.0.0.13	CARBOHYD	2178	2178	0.494975	.	.
SP_P12270_TPR_HUMAN	netOGlyc-4.0.0.13	CARBOHYD	2180	2180	0.340975	.	.
SP_P12270_TPR_HUMAN	netOGlyc-4.0.0.13	CARBOHYD	2187	2187	0.193436	.	.
SP_P12270_TPR_HUMAN	netOGlyc-4.0.0.13	CARBOHYD	2196	2196	0.214879	.	.
SP_P12270_TPR_HUMAN	netOGlyc-4.0.0.13	CARBOHYD	2206	2206	0.607221	.	.	#POSITIVE
SP_P12270_TPR_HUMAN	netOGlyc-4.0.0.13	CARBOHYD	2210	2210	0.581891	.	.	#POSITIVE
SP_P12270_TPR_HUMAN	netOGlyc-4.0.0.13	CARBOHYD	2213	2213	0.525843	.	.	#POSITIVE
SP_P12270_TPR_HUMAN	netOGlyc-4.0.0.13	CARBOHYD	2214	2214	0.572525	.	.	#POSITIVE
SP_P12270_TPR_HUMAN	netOGlyc-4.0.0.13	CARBOHYD	2223	2223	0.618799	.	.	#POSITIVE
SP_P12270_TPR_HUMAN	netOGlyc-4.0.0.13	CARBOHYD	2226	2226	0.618158	.	.	#POSITIVE
SP_P12270_TPR_HUMAN	netOGlyc-4.0.0.13	CARBOHYD	2228	2228	0.279238	.	.
SP_P12270_TPR_HUMAN	netOGlyc-4.0.0.13	CARBOHYD	2229	2229	0.50765	.	.	#POSITIVE
SP_P12270_TPR_HUMAN	netOGlyc-4.0.0.13	CARBOHYD	2230	2230	0.545405	.	.	#POSITIVE
SP_P12270_TPR_HUMAN	netOGlyc-4.0.0.13	CARBOHYD	2231	2231	0.5	.	.	#POSITIVE
SP_P12270_TPR_HUMAN	netOGlyc-4.0.0.13	CARBOHYD	2234	2234	0.439821	.	.
SP_P12270_TPR_HUMAN	netOGlyc-4.0.0.13	CARBOHYD	2238	2238	0.829069	.	.	#POSITIVE
SP_P12270_TPR_HUMAN	netOGlyc-4.0.0.13	CARBOHYD	2240	2240	0.74268	.	.	#POSITIVE
SP_P12270_TPR_HUMAN	netOGlyc-4.0.0.13	CARBOHYD	2245	2245	0.894221	.	.	#POSITIVE
SP_P12270_TPR_HUMAN	netOGlyc-4.0.0.13	CARBOHYD	2246	2246	0.868825	.	.	#POSITIVE
SP_P12270_TPR_HUMAN	netOGlyc-4.0.0.13	CARBOHYD	2247	2247	0.942683	.	.	#POSITIVE
SP_P12270_TPR_HUMAN	netOGlyc-4.0.0.13	CARBOHYD	2248	2248	0.724034	.	.	#POSITIVE
SP_P12270_TPR_HUMAN	netOGlyc-4.0.0.13	CARBOHYD	2250	2250	0.908597	.	.	#POSITIVE
SP_P12270_TPR_HUMAN	netOGlyc-4.0.0.13	CARBOHYD	2252	2252	0.786969	.	.	#POSITIVE
SP_P12270_TPR_HUMAN	netOGlyc-4.0.0.13	CARBOHYD	2253	2253	0.877949	.	.	#POSITIVE
SP_P12270_TPR_HUMAN	netOGlyc-4.0.0.13	CARBOHYD	2254	2254	0.802895	.	.	#POSITIVE
SP_P12270_TPR_HUMAN	netOGlyc-4.0.0.13	CARBOHYD	2257	2257	0.567679	.	.	#POSITIVE
SP_P12270_TPR_HUMAN	netOGlyc-4.0.0.13	CARBOHYD	2259	2259	0.635645	.	.	#POSITIVE
SP_P12270_TPR_HUMAN	netOGlyc-4.0.0.13	CARBOHYD	2272	2272	0.355232	.	.
SP_P12270_TPR_HUMAN	netOGlyc-4.0.0.13	CARBOHYD	2276	2276	0.205028	.	.
SP_P12270_TPR_HUMAN	netOGlyc-4.0.0.13	CARBOHYD	2277	2277	0.160076	.	.
SP_P12270_TPR_HUMAN	netOGlyc-4.0.0.13	CARBOHYD	2285	2285	0.319427	.	.
SP_P12270_TPR_HUMAN	netOGlyc-4.0.0.13	CARBOHYD	2295	2295	0.75632	.	.	#POSITIVE
SP_P12270_TPR_HUMAN	netOGlyc-4.0.0.13	CARBOHYD	2298	2298	0.789409	.	.	#POSITIVE
SP_P12270_TPR_HUMAN	netOGlyc-4.0.0.13	CARBOHYD	2302	2302	0.895989	.	.	#POSITIVE
SP_P12270_TPR_HUMAN	netOGlyc-4.0.0.13	CARBOHYD	2303	2303	0.896104	.	.	#POSITIVE
SP_P12270_TPR_HUMAN	netOGlyc-4.0.0.13	CARBOHYD	2304	2304	0.964229	.	.	#POSITIVE
SP_P12270_TPR_HUMAN	netOGlyc-4.0.0.13	CARBOHYD	2309	2309	0.922559	.	.	#POSITIVE
SP_P12270_TPR_HUMAN	netOGlyc-4.0.0.13	CARBOHYD	2310	2310	0.958717	.	.	#POSITIVE
SP_P12270_TPR_HUMAN	netOGlyc-4.0.0.13	CARBOHYD	2311	2311	0.962435	.	.	#POSITIVE
SP_P12270_TPR_HUMAN	netOGlyc-4.0.0.13	CARBOHYD	2312	2312	0.86732	.	.	#POSITIVE
SP_P12270_TPR_HUMAN	netOGlyc-4.0.0.13	CARBOHYD	2315	2315	0.797219	.	.	#POSITIVE
SP_P12270_TPR_HUMAN	netOGlyc-4.0.0.13	CARBOHYD	2316	2316	0.95687	.	.	#POSITIVE
SP_P12270_TPR_HUMAN	netOGlyc-4.0.0.13	CARBOHYD	2317	2317	0.925947	.	.	#POSITIVE
SP_P12270_TPR_HUMAN	netOGlyc-4.0.0.13	CARBOHYD	2318	2318	0.882119	.	.	#POSITIVE
SP_P12270_TPR_HUMAN	netOGlyc-4.0.0.13	CARBOHYD	2330	2330	0.845612	.	.	#POSITIVE
SP_P12270_TPR_HUMAN	netOGlyc-4.0.0.13	CARBOHYD	2331	2331	0.911038	.	.	#POSITIVE
SP_P12270_TPR_HUMAN	netOGlyc-4.0.0.13	CARBOHYD	2348	2348	0.842	.	.	#POSITIVE
SP_P17752_TPH1_HUMAN	netOGlyc-4.0.0.13	CARBOHYD	12	12	0.391384	.	.
SP_P17752_TPH1_HUMAN	netOGlyc-4.0.0.13	CARBOHYD	19	19	0.1569	.	.
SP_P17752_TPH1_HUMAN	netOGlyc-4.0.0.13	CARBOHYD	23	23	0.0618819	.	.
SP_P17752_TPH1_HUMAN	netOGlyc-4.0.0.13	CARBOHYD	50	50	0.0866151	.	.
SP_P17752_TPH1_HUMAN	netOGlyc-4.0.0.13	CARBOHYD	53	53	0.0474243	.	.
SP_P17752_TPH1_HUMAN	netOGlyc-4.0.0.13	CARBOHYD	58	58	0.0262062	.	.
SP_P17752_TPH1_HUMAN	netOGlyc-4.0.0.13	CARBOHYD	82	82	0.016301	.	.
SP_P17752_TPH1_HUMAN	netOGlyc-4.0.0.13	CARBOHYD	84	84	0.0686027	.	.
SP_P17752_TPH1_HUMAN	netOGlyc-4.0.0.13	CARBOHYD	88	88	0.225576	.	.
SP_P17752_TPH1_HUMAN	netOGlyc-4.0.0.13	CARBOHYD	96	96	0.0179645	.	.
SP_P17752_TPH1_HUMAN	netOGlyc-4.0.0.13	CARBOHYD	104	104	0.197042	.	.
SP_P17752_TPH1_HUMAN	netOGlyc-4.0.0.13	CARBOHYD	113	113	0.0798101	.	.
SP_P17752_TPH1_HUMAN	netOGlyc-4.0.0.13	CARBOHYD	127	127	0.162514	.	.
SP_P17752_TPH1_HUMAN	netOGlyc-4.0.0.13	CARBOHYD	167	167	0.0788907	.	.
SP_P17752_TPH1_HUMAN	netOGlyc-4.0.0.13	CARBOHYD	173	173	0.191346	.	.
SP_P17752_TPH1_HUMAN	netOGlyc-4.0.0.13	CARBOHYD	176	176	0.0821348	.	.
SP_P17752_TPH1_HUMAN	netOGlyc-4.0.0.13	CARBOHYD	187	187	0.202159	.	.
[truncated: 551,404 more rows]
