# Supplementary material for: Revealing the human mucinome
Source: Nat Commun. 2022 Jun 20;13:3542. doi: 10.1038/s41467-022-31062-4 (PMC9209528; doi:10.1038/s41467-022-31062-4)
Supplement: Supplementary file 17 — Supplementary Software [file 41467_2022_31062_MOESM17_ESM.zip › Software/ProteinID.txt]

using System;
using System.Collections.Generic;
using System.Linq;
using System.Text;
using System.Threading.Tasks;
using CSMSL.Proteomics;

namespace NetOGlycResultsCompiler_MucinCandidates
{
    class ProteinID
    {
        public string uniprotID { get; set; }
        public Protein protein { get; set; }
        public List<GlycoSite> glycoSitesList { get; set; }
        public int numberOfActualOglycosites { get; set; }
        public int numberOfPotentialOglycosites { get; set; }
        public bool isMucin { get; set; }

        public ProteinID(string uniprotID)
        {
            this.uniprotID = uniprotID;
        }
    }
}
