# Supplementary material for: Revealing the human mucinome
Source: Nat Commun. 2022 Jun 20;13:3542. doi: 10.1038/s41467-022-31062-4 (PMC9209528; doi:10.1038/s41467-022-31062-4)
Supplement: Supplementary file 17 — Supplementary Software [file 41467_2022_31062_MOESM17_ESM.zip › Software/readme.txt]

This code was written in C# in Microsoft Visual Studio. It has not been tested elsewhere but in theory can be adapted to run in other environments.
This code has been tested by copying it directly into a new Visual Studio console application and running it.

Source code for the main algorithm is in the MucinCandidacyAlgorithm.txt file, which uses two classes defined in the ProteinID.txt and GlycoSite.txt files.
This program also utilizes the C# Mass Spectrometry Library (CSMSL), which can be accessed here: https://github.com/dbaileychess/CSMSL/tree/master
This program also utilizes the LumenWorks Csv Reader found at: https://www.nuget.org/packages/LumenWorksCsvReader/

MucinScores were determined using a Mucin Candidacy Algorithm that compiled data from several sources, including NetOGlyc4.0 for O-glycosite prediction,
PhosphoSitePlus for known phosphosite information, and Uniprot for cellular localization and known phosphosite information. This Mucin Candidacy Algorithm
is not designed to be run by users routinely but instead provides a one-time scoring output on the entire human proteome, which can then be mapped to
(glyco)proteomics results.

Input files that are the result of NetOGlyc4.0 O-glycosite prediction have been provided. These resulted from running individual fasta files containing 150 proteins at a time through the NetOGlcy4.0
web app until the entire human proteome was processed. This is approximately the maximum of entries NetOGlcy4.0 could handle per submission. A total of 136 fasta files were needed to complete the human proteome, 
which was downloaded from Uniprot with no isoforms (20365 entries). NetOGlyc4.0 returned predicted O-glycosite annotations for a total of 20191 proteins. These were compiled into sets of
1-50 (i.e, the first 50 fastas run through NetOGlyc4.0), 51-100, and 101-136. Each of these compiled csv files were run through this program, and the results from each of the three compiled
files were concatenated in Excel. The original fasta file used for inputs into NetOGlyc4.0 and the resulting compiled three input files for the mucin candidate algorithm are:
uniprot-reviewed_yes+taxonomy_9606_uniprotIDs_fastaAll.fasta
NetOGlycResults_fasta_Combo1-50.csv
NetOGlycResults_fasta_Combo51-100.csv
NetOGlycResults_fasta_Combo101-136.csv

Inputs that were also used included PhosphoSitePlus annotations of known human phosphosites and Uniprot annotations of known phosphosites are cellular localization information.
The input files used for this. 
Human Phosphosites PhosphositePlus.txt
uniprot-proteome_UP000005640+reviewed_yes_withCC.txt 

The output file with mucin scores for the entire human proteome is provided in the Supplementary Data in addition to here. This file is a Microsoft Excel file that is a compilation
of the outputs from the 3 NetOGlycResults input files above. This final compilted results file is titled:
MucinomeAnnotation_HumanProteome.xlsx
