# Supplementary material for: Revealing the human mucinome
Source: Nat Commun. 2022 Jun 20;13:3542. doi: 10.1038/s41467-022-31062-4 (PMC9209528; doi:10.1038/s41467-022-31062-4)
Supplement: Supplementary file 19 — Source Data [file 41467_2022_31062_MOESM19_ESM.xlsx]

## Sheet: Sheet1
Figure 1	No data to report
Figure 2a and c:	These data are in supplementary data file Dataset S3, HeLa tab
Figure 3a-d:	These data are in supplementary data file Dataset S3, cell line specific tabs
Figure 4a and c:	These data are in supplementary data file Dataset S5, master mucin tab
Figure 4b:	These data are in supplementary data file Dataset S4
Figure 5a-e	These data are in supplementary data file Dataset S7, sample specific tabs
Figure 5f and g	These data are in supplementary data file Dataset S8, master mucin tab
Figure 6a	These data are in supplementary data files Dataset S10 and S11
Figure 6b	These data are in a tab in this sheet
Figure 6c	These data are in a tab in this sheet
Figure 6d	These data are in supplementary data file Dataset S12
Figure 6e	These data are in supplementary data file Dataset S13

## Sheet: Figure 6b
Glycoproteins	Ascites		Enriched		Ascites		Enriched
	NonMucin	Mucin	NonMucin	Mucin	NonMucin%	Mucin%	NonMucin%	Mucin%
OC235	904	40	116	225	95.7627	4.23729	34.0176	65.9824
OC234	2127	103	1248	566	95.3812	4.61883	68.7982	31.2018
OC114	2806	64	270	559	97.77	2.22997	32.5694	67.4306
OC109	1836	53	856	2214	97.1943	2.80572	27.8827	72.1173
OC107	2093	77	827	1211	96.4516	3.54839	40.579	59.421
Figure 6c is made by plotting the data above in the order shown below
	Ascites	Enriched	Ascites	Enriched
	NonMucin%	NonMucin%	Mucin%	Mucin%
OC235	95.7627	34.0176	4.23729	65.9824
OC234	95.3812	68.7982	4.61883	31.2018
OC114	97.77	32.5694	2.22997	67.4306
OC109	97.1943	27.8827	2.80572	72.1173
OC107	96.4516	40.579	3.54839	59.421

## Sheet: Figure 6c
GlycoPSMs	Ascites		Enriched		Ascites		Enriched
	Nglyco	Oglyco	Nglyco	Oglyco	Nglyco%	Oglyco%	Nglyco%	Oglyco%
OC235	466	385	103	243	54.7591	45.2409	29.7688	70.2312
OC234	1939	378	134	1679	83.6858	16.3142	7.39106	92.6089
OC114	2597	273	221	608	90.4878	9.5122	26.6586	73.3414
OC109	1439	456	459	2611	75.9367	24.0633	14.9511	85.0489
OC107	1902	268	566	1468	87.6498	12.3502	27.8269	72.1731
Figure 6c is made by plotting the data above in the order shown below
	Ascites	Enriched	Ascites	Enriched
	Nglyco%	Nglyco%	Oglyco%	Oglyco%
OC235	54.7591	29.7688	45.2409	70.2312
OC234	83.6858	7.39106	16.3142	92.6089
OC114	90.4878	26.6586	9.5122	73.3414
OC109	75.9367	14.9511	24.0633	85.0489
OC107	87.6498	27.8269	12.3502	72.1731
